# Supplementary material for: A dyadic stimulus set of audiovisual affective displays for the study of multisensory, emotional, social interactions
Source: Behav Res Methods. 2015 Nov 5;48(4):1285–95. doi: 10.3758/s13428-015-0654-4 (PMC5101291; doi:10.3758/s13428-015-0654-4)
Supplement: Supplementary file 1 — (ZIP 270 MB) [file 13428_2015_654_MOESM1_ESM.zip › supplementary_material_2_stimuli_set_files/H/H08.txt]

-564.858826	70.203529	865.002808	-541.649170	-151.545227	869.450439	-646.759644	79.347328	494.018646	-593.844849	-190.471298	516.354309	-654.400635	72.492996	85.301811	-638.371094	-196.323792	83.296562	-601.685547	143.591522	1340.771851	-563.900696	-200.624649	1357.234741	-531.117065	-22.099268	1342.868164	-579.391235	10.805462	1632.163208	-660.894287	220.518585	1079.360840	-582.296753	-305.679962	1099.609985	-546.051270	206.346909	830.017456	-458.175385	-282.704620	848.940369	-525.704529	-35.861652	963.236511	601.875916	-61.477291	959.184998	600.671753	116.136414
-564.888245	70.234947	865.020874	-541.687744	-151.516052	869.444519	-646.778137	79.345306	494.001709	-594.049438	-190.474136	516.384094	-654.381042	72.477150	85.287483	-638.340149	-196.337906	83.294762	-601.737244	143.574600	1340.807495	-564.005859	-200.649872	1357.244263	-531.197205	-22.094509	1342.903809	-579.458130	10.736324	1632.174072	-660.908752	220.469498	1079.372070	-582.354492	-305.863068	1099.659912	-546.090088	206.126877	830.033875	-458.246735	-282.988220	848.988708	-525.747986	-35.843845	963.245911	601.854248	-61.464695	959.191833	600.650574	116.148880
-564.938049	70.282257	865.034546	-541.750122	-151.500168	869.439209	-646.812866	79.369843	494.007080	-594.232300	-190.422684	516.391479	-654.374634	72.501472	85.256859	-638.381348	-196.316101	83.260811	-601.775330	143.580246	1340.849854	-564.093506	-200.636047	1357.251831	-531.273560	-22.132586	1342.910889	-579.563049	10.767336	1632.176025	-660.900146	220.408585	1079.363403	-582.413574	-305.988617	1099.702637	-546.021667	205.937988	830.089966	-458.313080	-283.286316	849.033997	-525.806335	-35.822937	963.251282	601.834778	-61.458511	959.196960	600.675232	116.159126
-565.025940	70.306633	865.036987	-541.848328	-151.468689	869.437317	-646.860046	79.430473	494.009186	-594.497864	-190.461639	516.424194	-654.169006	72.356316	85.172012	-638.398987	-196.346115	83.254128	-601.819275	143.589111	1340.860962	-564.203918	-200.626877	1357.237427	-531.317688	-22.153425	1342.934692	-579.628784	10.708838	1632.189087	-660.877625	220.325851	1079.363159	-582.486023	-306.160431	1099.772339	-545.851807	205.726944	830.161011	-458.359436	-283.599823	849.090576	-525.892151	-35.797298	963.249573	601.843445	-61.418819	959.183350	600.677673	116.192383
-565.060425	70.367386	865.058167	-541.922058	-151.414490	869.436401	-646.842529	79.439919	494.016144	-594.693604	-190.433121	516.428772	-654.410889	72.516907	85.300507	-638.407654	-196.350540	83.235474	-601.851440	143.570221	1340.864258	-564.313171	-200.642303	1357.270020	-531.390747	-22.167717	1342.943726	-579.708008	10.656277	1632.206177	-660.903320	220.276871	1079.368530	-582.568970	-306.316223	1099.836792	-545.815918	205.548111	830.194763	-458.417999	-283.862610	849.140991	-525.950195	-35.754787	963.261597	601.835938	-61.376961	959.168091	600.705322	116.228416
-565.128845	70.369179	865.067505	-541.980530	-151.419754	869.445068	-646.877686	79.471863	494.019318	-595.848083	-190.982315	516.632263	-654.409119	72.505058	85.277321	-638.847717	-196.287659	83.299858	-601.895813	143.564468	1340.889648	-564.386292	-200.657425	1357.291992	-531.451538	-22.191957	1342.946899	-579.761414	10.597750	1632.214111	-660.912537	220.229736	1079.381470	-582.603638	-306.645233	1099.959839	-545.805481	205.343292	830.207764	-458.478516	-284.121460	849.215393	-526.012451	-35.755596	963.270203	601.787292	-61.359222	959.169922	600.688599	116.269073
-565.177063	70.436531	865.084351	-542.103088	-151.354889	869.424805	-646.879761	79.511475	494.030396	-596.012512	-190.979263	516.634888	-654.382751	72.500717	85.269211	-638.859802	-196.315964	83.317848	-601.935303	143.567520	1340.917969	-564.504395	-200.675247	1357.295410	-531.525024	-22.227194	1342.954834	-579.837646	10.560422	1632.218994	-660.927917	220.158127	1079.395264	-582.683960	-306.738831	1099.977173	-545.783997	205.161682	830.233215	-458.509796	-284.367523	849.257690	-526.091187	-35.714149	963.267822	601.771118	-61.305435	959.149292	600.709412	116.287590
-565.233521	70.439110	865.087952	-542.204163	-151.346252	869.412231	-646.871216	79.508202	494.011536	-596.036865	-190.944214	516.609924	-654.406250	72.502007	85.274773	-638.847351	-196.303436	83.303612	-601.936890	143.553711	1340.926514	-564.616516	-200.676865	1357.311768	-531.560120	-22.255947	1342.978149	-579.912170	10.550197	1632.196289	-660.923584	220.101318	1079.399170	-582.788574	-306.816437	1100.014282	-545.787720	204.997757	830.239990	-458.562103	-284.570099	849.327148	-526.166016	-35.720554	963.262817	601.741821	-61.292305	959.156860	600.715881	116.313866
-565.306335	70.434685	865.090515	-542.312866	-151.355591	869.413940	-646.926270	79.553467	494.020081	-596.069702	-190.901398	516.607544	-654.372559	72.511711	85.271515	-638.863708	-196.306427	83.284782	-601.946228	143.546280	1340.950928	-564.699097	-200.688553	1357.326416	-531.599670	-22.280540	1342.980103	-579.957031	10.499172	1632.198242	-660.943298	220.053177	1079.421875	-582.860474	-306.939850	1100.042725	-545.774475	204.827591	830.261169	-458.606842	-284.754181	849.362976	-526.250000	-35.731731	963.263245	601.733826	-61.243416	959.158020	600.725403	116.373428
-565.278931	70.554367	865.118713	-542.386536	-151.314911	869.408264	-646.932068	79.548386	494.005981	-596.150208	-190.925674	516.587891	-654.413086	72.537132	85.282333	-638.895569	-196.282761	83.272636	-601.931152	143.521164	1340.974365	-564.775940	-200.709671	1357.352417	-531.649658	-22.318192	1342.995605	-579.990906	10.408978	1632.231201	-660.946106	220.011276	1079.425659	-582.951904	-306.968781	1100.044556	-545.829529	204.767471	830.261902	-458.659424	-284.896729	849.388550	-526.281372	-35.681198	963.278259	601.724854	-61.185921	959.128418	600.768555	116.423668
-565.509644	70.281494	865.044678	-542.536865	-151.413025	869.431396	-646.967651	79.577957	493.963776	-596.174438	-190.929855	516.609070	-654.384583	72.527153	85.259232	-638.888062	-196.296509	83.284874	-601.917847	143.525620	1341.001221	-564.853638	-200.714844	1357.335083	-531.688782	-22.353779	1342.993042	-580.026733	10.358189	1632.235229	-660.953125	219.957458	1079.432739	-583.018005	-307.098724	1100.089722	-545.912109	204.769196	830.283569	-458.743042	-285.035034	849.417419	-526.443542	-35.808212	963.241821	601.662354	-61.143208	959.127563	600.776855	116.447334
-565.528503	70.306763	865.073120	-542.625061	-151.435440	869.463623	-647.013611	79.634575	494.000275	-596.207275	-190.920944	516.604492	-654.440308	72.545654	85.281555	-638.886536	-196.307846	83.257881	-601.892700	143.500061	1341.015503	-564.929016	-200.752823	1357.364380	-531.733154	-22.382559	1342.998169	-580.077332	10.342040	1632.240723	-660.979309	219.964233	1079.466553	-583.111511	-307.138733	1100.105713	-545.921936	204.479370	830.287537	-458.828033	-285.162231	849.436584	-526.506042	-35.815651	963.275146	601.677185	-61.090302	959.111938	600.815186	116.492599
-565.580872	70.289452	865.072144	-542.755371	-151.461548	869.485168	-646.981201	79.607391	493.963074	-596.206726	-190.929031	516.599182	-654.453369	72.554688	85.298996	-638.882629	-196.301682	83.273567	-601.898560	143.496704	1341.036377	-565.026367	-200.762283	1357.370117	-531.786621	-22.418440	1343.000977	-580.103699	10.291269	1632.251587	-661.010132	219.937134	1079.499634	-583.190796	-307.218292	1100.113647	-546.021179	204.470551	830.283203	-458.908173	-285.261078	849.447998	-526.588440	-35.836609	963.282837	601.623596	-61.064148	959.104614	600.816406	116.539207
-565.614014	70.275635	865.085205	-542.856750	-151.480972	869.479919	-646.990845	79.611099	493.960266	-596.219421	-190.919769	516.579163	-654.421082	72.539871	85.287628	-638.857117	-196.314148	83.268005	-601.876160	143.485443	1341.063965	-565.119446	-200.787201	1357.375977	-531.821960	-22.460014	1343.022705	-580.145508	10.258514	1632.251953	-661.025757	219.959244	1079.543335	-583.274048	-307.242096	1100.115479	-546.106140	204.312195	830.296570	-459.015015	-285.372192	849.461792	-526.663147	-35.870506	963.289734	601.574829	-61.006817	959.103516	600.835266	116.554443
-565.660645	70.234436	865.071655	-542.966858	-151.526566	869.493958	-647.035828	79.616318	493.978394	-596.204407	-190.932831	516.574341	-654.408203	72.534645	85.275246	-638.857239	-196.314133	83.268890	-601.851563	143.474197	1341.073608	-565.209106	-200.819916	1357.365234	-531.860168	-22.502764	1343.015625	-580.140015	10.179955	1632.260864	-661.039124	219.961060	1079.579468	-583.364807	-307.295837	1100.113037	-546.202148	204.234680	830.293030	-459.110321	-285.384979	849.430969	-526.743896	-35.910149	963.290527	601.552185	-60.954067	959.100037	600.846558	116.602585
-565.688416	70.186836	865.066895	-543.052490	-151.574295	869.484497	-647.079041	79.629570	493.974182	-596.184753	-190.947296	516.576477	-654.396667	72.504044	85.213966	-638.889465	-196.310196	83.264618	-601.813232	143.451553	1341.098877	-565.297241	-200.847672	1357.351929	-531.892578	-22.535772	1343.013428	-580.191467	10.202614	1632.244019	-661.057922	219.981125	1079.592529	-583.461182	-307.449890	1100.140625	-546.294922	204.170410	830.274414	-459.240662	-285.437500	849.406372	-526.798462	-35.966846	963.283203	601.796936	-60.708618	958.966675	600.957214	116.807137
-565.697205	70.207314	865.085876	-543.116882	-151.578186	869.490845	-647.077759	79.601433	493.963867	-596.112793	-190.937729	516.547180	-654.419922	72.515694	85.218712	-638.850586	-196.306015	83.239639	-601.773499	143.425598	1341.103394	-565.386658	-200.864761	1357.338989	-531.888977	-22.609919	1343.030029	-580.198853	10.170525	1632.238281	-661.054321	219.997223	1079.627441	-583.556396	-307.364655	1100.086426	-546.466675	204.309784	830.257751	-459.365692	-285.410095	849.354614	-526.851868	-35.973068	963.301392	601.484497	-60.821320	959.059509	600.886780	116.734299
-565.706360	70.206734	865.071655	-543.180115	-151.606201	869.487244	-647.053894	79.585083	493.955444	-596.093811	-190.998413	516.549438	-654.345215	72.490486	85.181961	-638.913269	-196.292358	83.251373	-601.744995	143.421417	1341.116699	-565.477112	-200.895828	1357.330200	-531.923035	-22.634100	1343.027344	-580.200256	10.117926	1632.241577	-661.081604	220.026810	1079.645996	-583.641663	-307.372650	1100.067993	-546.541809	204.156235	830.248840	-459.515442	-285.418335	849.330811	-526.888489	-35.990078	963.292725	601.446167	-60.776772	959.049255	600.908569	116.787308
-565.736206	70.153191	865.073608	-543.245911	-151.655914	869.497925	-647.133057	79.606781	493.959259	-595.991760	-190.985229	516.522034	-654.381409	72.505074	85.198250	-638.907166	-196.286972	83.245880	-601.700745	143.415665	1341.129272	-565.501099	-200.915207	1357.355835	-531.942261	-22.668776	1343.029297	-580.195068	10.016259	1632.205566	-661.083618	220.044006	1079.700806	-583.754944	-307.364227	1100.056763	-546.665833	204.201263	830.235168	-459.660126	-285.342621	849.268311	-526.942505	-36.042927	963.300903	601.646851	-60.562775	958.950012	601.033020	116.952843
-565.761902	70.130959	865.084351	-543.327698	-151.664307	869.507874	-647.138000	79.596603	493.969116	-595.953796	-191.035934	516.536194	-654.416748	72.522499	85.228050	-638.853638	-196.304016	83.241692	-601.661499	143.383347	1341.154907	-565.601807	-200.951279	1357.331177	-531.965759	-22.706850	1343.041260	-580.188599	9.994633	1632.206055	-661.078308	220.096146	1079.719116	-583.880066	-307.343292	1100.017090	-546.830750	204.355087	830.221497	-459.847870	-285.263489	849.227539	-527.003174	-36.065891	963.313599	601.601074	-60.474537	958.930054	601.050781	117.017776
-565.803467	70.093529	865.069214	-543.387695	-151.688248	869.506042	-647.188721	79.589783	493.973907	-595.866638	-191.077820	516.504578	-654.390198	72.507523	85.217140	-638.886292	-196.294388	83.251175	-601.635864	143.378738	1341.171387	-565.709229	-200.973709	1357.281494	-532.006348	-22.747271	1343.030029	-580.163635	10.013174	1632.215698	-661.084595	220.141800	1079.771240	-584.005310	-307.354126	1100.004761	-546.943481	204.322891	830.225952	-460.044037	-285.172302	849.177429	-527.056152	-36.093048	963.305603	601.512207	-60.466461	958.947510	601.056274	117.057716
-565.841431	70.065208	865.065918	-543.436951	-151.750626	869.513000	-647.198242	79.565781	493.957092	-595.773987	-191.100342	516.477417	-654.367920	72.492752	85.206070	-638.883911	-196.294571	83.251678	-601.609558	143.355011	1341.178467	-565.787231	-200.990906	1357.294189	-532.007385	-22.791811	1343.033081	-580.202881	9.957642	1632.200562	-661.139038	220.204590	1079.799805	-584.143860	-307.356445	1099.970947	-547.164063	204.266235	830.163208	-460.226166	-285.062317	849.136353	-527.104492	-36.136528	963.308655	601.485535	-60.393394	958.914063	601.105774	117.133629
-565.838074	70.059784	865.057556	-543.466736	-151.754745	869.511292	-647.191467	79.553062	493.930725	-595.706421	-191.142700	516.450989	-654.414490	72.507057	85.194183	-638.846069	-196.304932	83.265945	-601.564270	143.359375	1341.178711	-565.865356	-201.036942	1357.257935	-532.033691	-22.831610	1343.017822	-580.234436	10.038049	1632.186523	-661.126526	220.228638	1079.820801	-584.263000	-307.337921	1099.915161	-547.148560	204.347519	830.193726	-460.446442	-284.943115	849.077209	-527.130005	-36.143681	963.307312	601.426880	-60.321793	958.883972	601.103760	117.216728
-565.873413	70.010498	865.041748	-543.506042	-151.809235	869.519043	-647.236572	79.572266	493.941772	-595.642517	-191.185104	516.451660	-654.392151	72.495926	85.192604	-638.862976	-196.307114	83.267586	-601.541199	143.341721	1341.182129	-565.941406	-201.052170	1357.246460	-532.071533	-22.867762	1343.007935	-580.217041	10.004395	1632.181396	-661.126770	220.275513	1079.839355	-584.409973	-307.327087	1099.901855	-547.275208	204.429825	830.178223	-460.658081	-284.760651	849.025940	-527.173340	-36.186543	963.304565	601.388855	-60.265579	958.886536	601.129700	117.240311
-565.896118	69.975746	865.051941	-543.548523	-151.837173	869.509705	-647.235291	79.501320	493.921478	-595.664795	-191.233475	516.442993	-654.428833	72.518227	85.204224	-638.923279	-196.321579	83.267418	-601.515930	143.300812	1341.195557	-566.011719	-201.089020	1357.213623	-532.083496	-22.902254	1343.021240	-580.173584	9.885020	1632.180908	-661.131775	220.310638	1079.875488	-584.560913	-307.309052	1099.874023	-547.347107	204.493912	830.155823	-460.880188	-284.577972	848.970032	-527.208130	-36.228851	963.306091	601.338318	-60.222351	958.863464	601.161133	117.319176
-565.934875	69.930832	865.032898	-543.600403	-151.858536	869.522095	-647.234070	79.476517	493.942169	-595.661011	-191.285599	516.453491	-654.421692	72.507782	85.205101	-638.916870	-196.329468	83.256271	-601.499939	143.288544	1341.209351	-566.061401	-201.137695	1357.209229	-532.127380	-22.937815	1343.026001	-580.132324	9.891287	1632.198364	-661.146301	220.357147	1079.912231	-584.730286	-307.292328	1099.843750	-547.456421	204.626236	830.137512	-461.109070	-284.324371	848.927307	-527.255005	-36.249660	963.302673	601.294006	-60.189415	958.873413	601.180481	117.357391
-565.938904	69.906097	865.056763	-543.622009	-151.894089	869.551025	-647.248840	79.479729	493.928650	-595.688965	-191.310776	516.457520	-654.418640	72.507721	85.205307	-638.953918	-196.332596	83.248001	-601.500671	143.264618	1341.233643	-566.132935	-201.166275	1357.201660	-532.147949	-22.973190	1343.026855	-580.155090	9.841126	1632.191040	-661.153015	220.391205	1079.964966	-584.882019	-307.297821	1099.815430	-547.581482	204.752136	830.127197	-461.368652	-284.088287	848.877197	-527.281128	-36.281311	963.332947	601.238403	-60.141895	958.831787	601.195251	117.420380
-565.974060	69.818230	865.040771	-543.648865	-151.930634	869.538818	-647.256958	79.474327	493.945038	-595.718079	-191.330200	516.449036	-654.437500	72.517242	85.219627	-638.905151	-196.348129	83.263313	-601.483398	143.237228	1341.234985	-566.186218	-201.188461	1357.174316	-532.179993	-22.999445	1343.017700	-580.101685	9.854681	1632.201294	-661.176819	220.441742	1079.965332	-585.056396	-307.254730	1099.768188	-547.701294	204.941376	830.113098	-461.619598	-283.821045	848.810486	-527.302246	-36.338779	963.315796	601.164490	-60.088501	958.836182	601.196838	117.468712
-565.966370	69.822189	865.048218	-543.657654	-151.963943	869.562256	-647.280701	79.454948	493.953003	-595.743469	-191.373642	516.475769	-654.404053	72.502373	85.205139	-638.887024	-196.350891	83.266563	-601.504272	143.206924	1341.238281	-566.250366	-201.238358	1357.147461	-532.224365	-23.016289	1343.027344	-580.102417	9.832939	1632.196777	-661.185852	220.486374	1079.990112	-585.248108	-307.218323	1099.739380	-547.783264	205.098541	830.069336	-461.933960	-283.591095	848.709290	-527.305420	-36.349659	963.331787	601.105591	-60.048054	958.841797	601.207703	117.526009
-565.954407	69.805176	865.056152	-543.652588	-151.983810	869.572632	-647.288635	79.430504	493.924042	-595.773132	-191.338669	516.454285	-654.416260	72.479988	85.237190	-638.909119	-196.379440	83.248856	-601.509888	143.193405	1341.241699	-566.291992	-201.274261	1357.141357	-532.244141	-23.055380	1343.018677	-580.128662	9.800600	1632.153442	-661.194702	220.539139	1080.006836	-585.439941	-307.168549	1099.689453	-547.902527	205.273758	830.046753	-462.200806	-283.330566	848.646790	-527.302307	-36.368469	963.342468	601.065613	-60.014671	958.820129	601.219910	117.572495
-565.970825	69.738670	865.049377	-543.675171	-152.024551	869.568909	-647.332947	79.406113	493.911743	-595.825867	-191.363281	516.465393	-654.466492	72.491173	85.225563	-638.866089	-196.367340	83.255516	-601.532410	143.179916	1341.242065	-566.338623	-201.300995	1357.107788	-532.271606	-23.074638	1343.009644	-580.111023	9.927085	1632.157959	-661.213562	220.568176	1080.038452	-585.603943	-307.146027	1099.660889	-547.994873	205.442978	830.024658	-462.469421	-283.087738	848.570923	-527.319031	-36.420719	963.336365	601.009338	-59.963127	958.805237	601.243591	117.608543
-565.965271	69.695343	865.044556	-543.666626	-152.068680	869.568970	-648.155396	79.810143	494.110229	-595.890564	-191.365280	516.479004	-654.696167	72.434288	85.270683	-638.919434	-196.365860	83.243797	-601.562622	143.173340	1341.248901	-566.385498	-201.347092	1357.078003	-532.300476	-23.113726	1343.023926	-580.086060	9.869868	1632.160400	-661.249817	220.590195	1080.055786	-585.740662	-307.127350	1099.623413	-548.078308	205.628540	830.017029	-462.740204	-282.803619	848.495728	-527.309998	-36.461777	963.333313	600.975342	-59.918907	958.799255	601.266846	117.646706
-565.955139	69.662033	865.050842	-543.663452	-152.128098	869.579529	-647.370422	79.351616	493.929321	-595.964172	-191.397430	516.494629	-654.420898	72.484543	85.205765	-638.912415	-196.373901	83.253510	-601.586792	143.129623	1341.256104	-566.389038	-201.368668	1357.067749	-532.328552	-23.140980	1343.024292	-580.085022	9.703907	1632.167480	-661.272522	220.609268	1080.055542	-585.886536	-307.133209	1099.624390	-548.145996	205.800598	830.004211	-463.016449	-282.492340	848.426758	-527.301453	-36.507534	963.341125	600.926941	-59.887062	958.798096	601.266541	117.679451
-565.953430	69.622047	865.050964	-543.674927	-152.137253	869.576782	-647.332886	79.317932	493.929077	-596.029053	-191.376465	516.481873	-654.431702	72.482819	85.226692	-638.954163	-196.389114	83.256287	-601.617432	143.105179	1341.251587	-566.422363	-201.415283	1357.057373	-532.348389	-23.164701	1343.039307	-580.037903	9.728720	1632.179688	-661.300293	220.649536	1080.074585	-586.041626	-307.079407	1099.593506	-548.180420	205.979294	829.988892	-463.338348	-282.196381	848.329102	-527.295898	-36.533325	963.336914	600.866028	-59.844193	958.779907	601.270813	117.714127
-565.949158	69.588623	865.040771	-543.682007	-152.161850	869.574524	-647.356323	79.297089	493.960327	-596.107239	-191.396088	516.503967	-654.453735	72.500687	85.243378	-638.920044	-196.391891	83.267952	-601.655579	143.091293	1341.248535	-566.450134	-201.447540	1357.029663	-532.403320	-23.179714	1343.000488	-580.041382	9.791245	1632.218384	-661.323669	220.638626	1080.078979	-586.187317	-307.064362	1099.591797	-548.319641	206.386719	829.993042	-463.609375	-281.902069	848.251526	-527.297424	-36.560154	963.330627	600.820190	-59.816566	958.797180	601.273132	117.760887
-565.960022	69.570564	865.040100	-543.688293	-152.206543	869.591614	-647.372437	79.301453	493.944580	-596.186340	-191.365173	516.539673	-654.418823	72.469177	85.231010	-638.942627	-196.383743	83.261086	-601.706238	143.078857	1341.260986	-566.494141	-201.466415	1357.010986	-532.432800	-23.199501	1343.001465	-580.039917	9.780112	1632.225586	-661.357239	220.659286	1080.075684	-586.319458	-307.062927	1099.544434	-548.444946	206.741425	829.979797	-463.913513	-281.653168	848.153931	-527.307861	-36.584003	963.338989	600.738953	-59.798283	958.792725	601.262085	117.750771
-565.959167	69.505333	865.026123	-543.703064	-152.244247	869.583679	-647.368103	79.257515	493.938416	-596.251099	-191.406647	516.544800	-654.382141	72.442024	85.217400	-638.909058	-196.390778	83.271591	-601.716797	143.058441	1341.261475	-566.514771	-201.510376	1357.007690	-532.456299	-23.223270	1342.990601	-580.039856	9.727724	1632.190674	-661.387146	220.715683	1080.111938	-586.448486	-307.021851	1099.523071	-548.450928	206.813278	830.005798	-464.186432	-281.398315	848.075806	-527.301758	-36.632984	963.324158	600.701843	-59.746181	958.759583	601.263428	117.793022
-565.933594	69.520050	865.050537	-543.691284	-152.241394	869.581665	-647.362732	79.250000	493.929962	-596.241150	-191.394073	516.540466	-654.406128	72.458733	85.229111	-638.900818	-196.394638	83.268082	-601.733154	143.034714	1341.260132	-566.538696	-201.549835	1356.988647	-532.501404	-23.270636	1343.003540	-580.035767	9.709386	1632.195923	-661.455383	220.753326	1080.133789	-586.562439	-306.978760	1099.476074	-548.440430	206.740494	829.984619	-464.423187	-281.134491	847.995056	-527.292664	-36.638508	963.338806	600.655823	-59.724174	958.746582	601.254333	117.813904
-565.921936	69.476814	865.054749	-543.703369	-152.247253	869.577454	-647.372742	79.228065	493.944183	-596.293640	-191.417191	516.558289	-654.444031	72.452225	85.240646	-638.937500	-196.389038	83.274574	-601.757568	142.986786	1341.278809	-566.570557	-201.587097	1356.967773	-532.516846	-23.275391	1343.000122	-580.038940	9.689197	1632.238159	-661.486267	220.793304	1080.162842	-586.673889	-306.969421	1099.449707	-548.482788	206.880692	829.994202	-464.666840	-280.828156	847.921997	-527.288818	-36.668457	963.337952	600.594788	-59.727722	958.757874	601.242615	117.812523
-565.913574	69.470963	865.045532	-543.695862	-152.300476	869.580322	-647.345215	79.211571	493.951202	-596.295410	-191.428299	516.551575	-654.465088	72.467056	85.253273	-638.961914	-196.392456	83.273422	-601.803467	142.976013	1341.271362	-566.587463	-201.598923	1356.937378	-532.540894	-23.302870	1342.995850	-580.018372	9.659537	1632.273071	-661.505188	220.826614	1080.171265	-586.763428	-306.957245	1099.398560	-548.503113	207.036255	829.986877	-464.891296	-280.533630	847.830750	-527.281921	-36.693981	963.334839	600.559692	-59.690887	958.744019	601.236145	117.829453
-565.885925	69.457817	865.043335	-543.695923	-152.289597	869.573120	-647.341003	79.209373	493.950317	-596.244385	-191.428619	516.532104	-654.487183	72.482574	85.263947	-638.975159	-196.397232	83.278893	-601.830811	142.950775	1341.267212	-566.598511	-201.640045	1356.921631	-532.579834	-23.331882	1342.976929	-580.009033	9.644009	1632.268188	-661.538391	220.858917	1080.192871	-586.855286	-306.949341	1099.370972	-548.529480	207.172989	830.002808	-465.122162	-280.278290	847.732239	-527.276611	-36.700993	963.332886	600.503113	-59.709805	958.751831	601.221741	117.837273
-565.891174	69.406975	865.027039	-543.701599	-152.336075	869.572388	-647.348267	79.216682	493.925171	-596.236328	-191.466064	516.542969	-654.418274	72.462593	85.235977	-638.936218	-196.404144	83.305824	-601.846802	142.922989	1341.249023	-566.613647	-201.667007	1356.892944	-532.623657	-23.346775	1342.958740	-580.013306	9.618828	1632.266846	-661.564331	220.913559	1080.172119	-586.938660	-306.916473	1099.331787	-548.593628	207.355392	830.003174	-465.351929	-280.054657	847.628113	-527.278931	-36.742577	963.323120	600.476746	-59.680565	958.752319	601.214600	117.842743
-565.910522	69.400909	865.025391	-543.745483	-152.329117	869.577026	-647.357971	79.238716	493.924164	-596.191406	-191.449371	516.543579	-654.445251	72.453865	85.237724	-638.923218	-196.413696	83.292908	-601.872437	142.892624	1341.231201	-566.644104	-201.686325	1356.871216	-532.640686	-23.377197	1342.954468	-580.067383	9.588939	1632.251709	-661.612427	220.947586	1080.209961	-587.026001	-306.910034	1099.269897	-548.735352	207.502045	829.949829	-465.582855	-279.870270	847.539551	-527.309448	-36.742115	963.324280	600.428345	-59.682308	958.746948	601.180542	117.846443
-565.903259	69.401787	865.018677	-543.738464	-152.327972	869.570129	-647.351746	79.261108	493.930939	-596.148071	-191.468750	516.542542	-654.422668	72.427612	85.220627	-638.949097	-196.428711	83.309906	-601.891479	142.854019	1341.249512	-566.657043	-201.731934	1356.867188	-532.681458	-23.396624	1342.924072	-580.026306	9.598537	1632.246582	-661.631714	220.980194	1080.215088	-587.101501	-306.880157	1099.243408	-548.767639	207.637314	829.960144	-465.756897	-279.681519	847.446167	-527.310547	-36.741959	963.319885	600.381897	-59.678185	958.764038	601.157532	117.817917
-565.770264	69.562599	865.073730	-543.726074	-152.288040	869.552734	-647.279846	79.253929	493.950470	-596.125549	-191.461777	516.545349	-654.410767	72.429504	85.217026	-638.925537	-196.429489	83.309723	-601.902954	142.837540	1341.232666	-566.674683	-201.776154	1356.845703	-532.704651	-23.446461	1342.910767	-580.064209	9.522625	1632.230347	-661.623413	220.994217	1080.240967	-587.169128	-306.869385	1099.181885	-548.690979	207.739777	830.009827	-465.909149	-279.503662	847.383850	-527.264648	-36.692921	963.348877	600.371460	-59.683277	958.758301	601.153015	117.808762
-565.894714	69.408287	865.056702	-543.749268	-152.348801	869.552307	-647.279907	79.229126	493.929230	-596.081177	-191.510773	516.533447	-654.414368	72.443924	85.228859	-638.888062	-196.433731	83.309196	-601.917847	142.792053	1341.249023	-566.690247	-201.817337	1356.791870	-532.725952	-23.476231	1342.893555	-580.051697	9.456365	1632.232910	-661.654236	221.046951	1080.275391	-587.260559	-306.838745	1099.111816	-548.786926	207.832855	829.988586	-466.064606	-279.309937	847.312805	-527.334778	-36.778431	963.338013	600.312561	-59.689644	958.772095	601.110291	117.810997
-565.899841	69.397476	865.033630	-543.745728	-152.357956	869.545410	-647.256653	79.250748	493.953217	-596.105042	-191.526825	516.531921	-654.421570	72.442665	85.230988	-638.909119	-196.428467	83.306847	-601.921021	142.756592	1341.250122	-566.686157	-201.824341	1356.763428	-532.743591	-23.511456	1342.880859	-580.037231	9.495290	1632.229614	-661.633362	221.056900	1080.278076	-587.298096	-306.835785	1099.063599	-548.724487	207.940872	830.032654	-466.195313	-279.136292	847.252136	-527.341003	-36.780811	963.324219	600.319397	-59.679314	958.781738	601.098816	117.799889
-565.895081	69.395668	865.038574	-543.738037	-152.375763	869.552551	-647.199463	79.227882	493.929138	-596.066162	-191.530655	516.534790	-654.427124	72.455811	85.220955	-638.916931	-196.431412	83.296150	-601.919922	142.745895	1341.258057	-566.718811	-201.858429	1356.720947	-532.759644	-23.537178	1342.869019	-580.078125	9.454889	1632.212891	-661.632080	221.071259	1080.295532	-587.387756	-306.808563	1098.990112	-548.771667	208.127701	830.062195	-466.309631	-278.984100	847.175354	-527.343628	-36.790466	963.332825	600.272766	-59.709152	958.779236	601.084961	117.789696
-565.935425	69.371590	865.032776	-543.755798	-152.400909	869.546143	-647.229553	79.256165	493.918091	-596.087463	-191.541977	516.549988	-654.409851	72.448662	85.214401	-638.949524	-196.431931	83.309990	-601.929077	142.720047	1341.279297	-566.710876	-201.905472	1356.694214	-532.792297	-23.572151	1342.853394	-580.084839	9.396147	1632.219971	-661.638000	221.071808	1080.313599	-587.449890	-306.828461	1098.958252	-548.835510	208.278992	830.077454	-466.425323	-278.848816	847.103394	-527.370728	-36.812382	963.326050	600.247681	-59.689102	958.771851	601.045532	117.797867
-565.962463	69.402008	865.035339	-543.775818	-152.390198	869.528137	-647.249390	79.266792	493.925171	-596.091980	-191.544998	516.545166	-654.477356	72.432411	85.227989	-638.959045	-196.430679	83.311546	-601.948792	142.705994	1341.297119	-566.748413	-201.921005	1356.649292	-532.811462	-23.593988	1342.831055	-580.060669	9.263825	1632.222656	-661.672974	221.087814	1080.367188	-587.530823	-306.785034	1098.885498	-548.835144	208.193634	830.083252	-466.525269	-278.699554	847.049927	-527.387817	-36.799683	963.316833	600.207581	-59.746208	958.788147	601.006958	117.765343
-565.999878	69.407379	865.037781	-543.798767	-152.378693	869.510925	-647.247437	79.282555	493.927673	-596.089417	-191.538071	516.539368	-654.426453	72.451706	85.258591	-638.956238	-196.414886	83.310066	-601.956116	142.691147	1341.312622	-566.770386	-201.964340	1356.624756	-532.852234	-23.615746	1342.830933	-580.079590	9.204898	1632.230225	-661.673401	221.096741	1080.388184	-587.609375	-306.769897	1098.863647	-548.973572	208.441849	830.097900	-466.604340	-278.581268	846.999817	-527.419128	-36.797928	963.310059	600.196838	-59.725117	958.773926	600.960144	117.778618
-566.007751	69.395363	865.045898	-543.786133	-152.396942	869.511902	-647.234070	79.258919	493.917511	-596.103943	-191.524918	516.531311	-654.394531	72.429306	85.214691	-638.918396	-196.419281	83.314064	-601.958313	142.654770	1341.332275	-566.786072	-201.996033	1356.587646	-532.865906	-23.644663	1342.829834	-580.052124	9.196825	1632.254272	-661.667297	221.078293	1080.412109	-587.656128	-306.747162	1098.781616	-549.002563	208.588272	830.122437	-466.662659	-278.494659	846.962769	-527.418701	-36.813938	963.315247	600.134460	-59.782021	958.783997	600.901489	117.757034
-566.001770	69.426064	865.058105	-543.773438	-152.387100	869.503235	-647.204163	79.246231	493.931183	-596.111206	-191.486359	516.536926	-654.450256	72.459831	85.228920	-638.928711	-196.397690	83.307304	-601.975830	142.629135	1341.347656	-566.807800	-202.003754	1356.574829	-532.888245	-23.683210	1342.820801	-580.095215	9.083762	1632.250732	-661.729004	221.114853	1080.470825	-587.710449	-306.715240	1098.744629	-549.042175	208.257217	830.112122	-466.698456	-278.452576	846.925354	-527.415161	-36.802845	963.319092	600.128357	-59.769688	958.764221	600.856750	117.736633
-566.010742	69.423538	865.038269	-543.758972	-152.355194	869.494812	-647.219788	79.266708	493.944794	-596.178711	-191.482452	516.539612	-654.408813	72.449921	85.228027	-638.943909	-196.396088	83.297676	-602.002014	142.611389	1341.368408	-566.828796	-202.040421	1356.558350	-532.929321	-23.705469	1342.826172	-580.053223	9.051327	1632.274658	-661.722412	221.080597	1080.474976	-587.737366	-306.709656	1098.692505	-549.099121	208.432419	830.138062	-466.717133	-278.394287	846.891785	-527.410767	-36.779423	963.304077	600.075684	-59.833668	958.774780	600.814209	117.703812
-566.020691	69.464874	865.037354	-543.756226	-152.346024	869.490295	-647.274231	79.272034	493.921173	-596.205994	-191.475662	516.541199	-654.457764	72.462921	85.236702	-638.935913	-196.410904	83.316422	-602.009338	142.596466	1341.383789	-566.847412	-202.055130	1356.548584	-532.959351	-23.718594	1342.815796	-580.065491	8.989303	1632.290894	-661.743103	221.075394	1080.492432	-587.768677	-306.688293	1098.679688	-549.119751	208.349228	830.140991	-466.724792	-278.369934	846.892639	-527.413086	-36.754723	963.301025	600.063599	-59.826057	958.767761	600.769409	117.694038
-566.027832	69.483528	865.035828	-543.767639	-152.320358	869.492065	-647.284180	79.262558	493.909027	-596.258789	-191.479507	516.539795	-654.446472	72.476707	85.238304	-638.948059	-196.405243	83.317894	-602.028992	142.604126	1341.420410	-566.886963	-202.086533	1356.544189	-532.992188	-23.729179	1342.821899	-580.086853	8.924386	1632.314087	-661.755127	221.085541	1080.523071	-587.765503	-306.713043	1098.685059	-549.182251	208.469650	830.164429	-466.716583	-278.365814	846.885742	-527.409851	-36.730343	963.297485	600.032898	-59.863445	958.763062	600.715820	117.682854
-565.941101	69.632370	865.091797	-543.758484	-152.261795	869.484558	-647.267761	79.258514	493.934692	-596.323425	-191.443665	516.554626	-654.446594	72.480225	85.274330	-638.978882	-196.385773	83.307831	-602.056824	142.591690	1341.432007	-566.956177	-202.092834	1356.526367	-533.062439	-23.754946	1342.804199	-580.146484	8.946360	1632.320923	-661.790100	221.055679	1080.534180	-587.799927	-306.677979	1098.660400	-549.172852	208.389191	830.181641	-466.707336	-278.395782	846.870300	-527.375793	-36.666893	963.327637	599.996521	-59.847641	958.760498	600.669495	117.643822
-566.061951	69.532555	865.041077	-543.783386	-152.296600	869.481384	-647.331299	79.283195	493.938202	-596.329407	-191.405212	516.567749	-654.455627	72.474274	85.254105	-638.970520	-196.402710	83.299652	-602.087341	142.573364	1341.446289	-566.984619	-202.099243	1356.507813	-533.104736	-23.763470	1342.798462	-580.171143	8.885967	1632.336670	-661.802185	221.055283	1080.537109	-587.802979	-306.652008	1098.613525	-549.209412	208.391235	830.202637	-466.684204	-278.424622	846.857178	-527.421936	-36.697876	963.291260	599.977905	-59.917248	958.751404	600.626587	117.620483
-566.065552	69.519112	865.033081	-543.774170	-152.291550	869.488281	-647.349365	79.288155	493.932739	-596.416870	-191.390305	516.570068	-654.423584	72.460403	85.242546	-638.955383	-196.397705	83.295288	-602.133240	142.581161	1341.478760	-567.026306	-202.125504	1356.508667	-533.132202	-23.777069	1342.812256	-580.229126	8.759334	1632.350830	-661.837036	221.021866	1080.560547	-587.776367	-306.651978	1098.588135	-549.197632	208.277908	830.218872	-466.621643	-278.459015	846.851807	-527.418579	-36.693584	963.290161	599.949036	-59.945992	958.765808	600.570129	117.610260
-566.053711	69.557121	865.045715	-543.781311	-152.268539	869.476074	-647.333740	79.293228	493.929077	-596.464355	-191.366669	516.566467	-654.417175	72.455704	85.237648	-638.954895	-196.405807	83.302002	-602.167969	142.571045	1341.459961	-567.083923	-202.139648	1356.486450	-533.186523	-23.794369	1342.800537	-580.256348	8.673122	1632.365845	-661.853027	220.979614	1080.561890	-587.761475	-306.671204	1098.589233	-549.084961	208.194672	830.252502	-466.565643	-278.512329	846.854858	-527.414307	-36.676331	963.290466	599.918640	-59.958664	958.757813	600.515503	117.582314
-566.061340	69.566322	865.038025	-543.786011	-152.248291	869.466187	-647.369263	79.304649	493.916718	-596.532043	-191.367584	516.578369	-654.433411	72.482895	85.258141	-638.948975	-196.406784	83.302574	-602.207214	142.551605	1341.493286	-567.107910	-202.139755	1356.477295	-533.222595	-23.795429	1342.804199	-580.302551	8.602526	1632.377686	-661.888000	220.995621	1080.584595	-587.726379	-306.678467	1098.564453	-549.136353	207.954437	830.230408	-466.463562	-278.571350	846.861694	-527.414795	-36.661419	963.280029	599.897095	-59.988178	958.767273	600.478760	117.553474
-566.052979	69.618622	865.047424	-543.777771	-152.229752	869.460388	-647.403748	79.294121	493.914734	-596.569824	-191.311340	516.572388	-654.436707	72.455780	85.239212	-638.995911	-196.387421	83.281471	-602.229858	142.551529	1341.500000	-567.158936	-202.156845	1356.446655	-533.278748	-23.810158	1342.779297	-580.342224	8.545551	1632.393799	-661.906677	220.948257	1080.573608	-587.715149	-306.676025	1098.530762	-549.015869	207.886642	830.280090	-466.389130	-278.681854	846.860840	-527.408875	-36.633514	963.282898	599.869507	-60.001503	958.768433	600.430664	117.523994
-566.059509	69.631226	865.031555	-543.783081	-152.196884	869.460388	-647.366882	79.310036	493.915009	-596.623474	-191.303436	516.584900	-654.427429	72.477859	85.241554	-638.956970	-196.396606	83.288277	-602.272522	142.559784	1341.474487	-567.204285	-202.141006	1356.440308	-533.319580	-23.792475	1342.794800	-580.382935	8.468924	1632.416260	-661.934814	220.921021	1080.550781	-587.700378	-306.662384	1098.507080	-549.049744	207.895020	830.286926	-466.286652	-278.757263	846.870789	-527.421753	-36.604000	963.276611	599.830750	-60.041584	958.783020	600.370544	117.499832
-566.044922	69.655106	865.040039	-543.764404	-152.178436	869.463074	-647.368164	79.343132	493.905853	-595.513489	-190.604568	516.338257	-654.407227	72.464066	85.229851	-638.497681	-196.465988	83.145477	-602.311401	142.563248	1341.481934	-567.249756	-202.167389	1356.419067	-533.378723	-23.790707	1342.802002	-580.435059	8.420257	1632.426270	-661.980652	220.900024	1080.557617	-587.673889	-306.670898	1098.489624	-549.013855	207.761124	830.303650	-466.181549	-278.887054	846.885803	-527.413513	-36.585754	963.284729	599.789551	-60.094601	958.809387	600.313354	117.436905
-566.065186	69.673218	865.035950	-543.794006	-152.146484	869.455322	-647.379333	79.356148	493.909271	-596.659729	-191.202728	516.576843	-654.435791	72.468040	85.241173	-638.934143	-196.397049	83.254082	-602.354309	142.572937	1341.492676	-567.314880	-202.151169	1356.389771	-533.423584	-23.785362	1342.790649	-580.499878	8.374642	1632.395386	-662.012878	220.851196	1080.536133	-587.659424	-306.693085	1098.462280	-548.987854	207.646896	830.304932	-466.087769	-279.005951	846.884644	-527.436157	-36.562950	963.278259	599.759888	-60.129971	958.807190	600.263367	117.439163
-566.068665	69.698303	865.032593	-543.806396	-152.130173	869.445374	-647.368530	79.378883	493.922485	-596.824768	-191.246613	516.610474	-654.396179	72.450653	85.229263	-638.933167	-196.399734	83.268585	-602.374207	142.585999	1341.503906	-567.358093	-202.158447	1356.375366	-533.457397	-23.806225	1342.762085	-580.541443	8.272478	1632.454834	-662.034851	220.851532	1080.537109	-587.618713	-306.712646	1098.444214	-548.969604	207.533478	830.324646	-465.965637	-279.131012	846.894897	-527.443542	-36.546318	963.271667	599.743530	-60.139233	958.807068	600.220947	117.416603
-566.050842	69.759865	865.041687	-543.808899	-152.092178	869.428162	-647.344421	79.385315	493.926331	-596.779785	-191.151230	516.583557	-654.406372	72.473785	85.244453	-638.892456	-196.399048	83.259506	-602.420532	142.575760	1341.504639	-567.409607	-202.151276	1356.346558	-533.501831	-23.787275	1342.759644	-580.592285	8.206378	1632.457764	-662.076660	220.816788	1080.534424	-587.605347	-306.709229	1098.420166	-548.936157	207.417877	830.351990	-465.846771	-279.254181	846.924866	-527.438538	-36.511211	963.269104	599.729858	-60.190334	958.812012	600.174255	117.381584
-566.075745	69.773514	865.044312	-543.833801	-152.052017	869.429199	-647.372314	79.430405	493.937408	-596.804504	-191.160675	516.603210	-654.418091	72.466194	85.207268	-638.910645	-196.393402	83.254547	-602.455566	142.585800	1341.523193	-567.440002	-202.160522	1356.320435	-533.538879	-23.798759	1342.746338	-580.642395	8.138575	1632.467529	-662.107727	220.767242	1080.534668	-587.570435	-306.712585	1098.406738	-548.918213	207.334381	830.352295	-465.722809	-279.362305	846.945251	-527.464355	-36.484501	963.271179	599.695862	-60.195866	958.814575	600.109436	117.340591
-566.076294	69.789482	865.047668	-543.860107	-152.014297	869.412415	-647.329407	79.434532	493.904419	-596.825134	-191.129807	516.592834	-654.414917	72.490692	85.215973	-638.961792	-196.377014	83.238747	-602.476807	142.585114	1341.498047	-567.480713	-202.130768	1356.333130	-533.580505	-23.792830	1342.748779	-580.703918	8.107897	1632.432861	-662.136475	220.735519	1080.536255	-587.540833	-306.743500	1098.398071	-548.918396	207.226257	830.373047	-465.636597	-279.494568	846.971252	-527.479126	-36.469238	963.265381	599.703186	-60.223385	958.806213	600.091980	117.330246
-566.079224	69.824577	865.046753	-543.868103	-152.000793	869.417603	-647.326782	79.468086	493.931244	-596.824036	-191.123016	516.588074	-654.394470	72.476746	85.209702	-638.901184	-196.388535	83.247383	-602.525513	142.596100	1341.508179	-567.535156	-202.139496	1356.321289	-533.627136	-23.783167	1342.734741	-580.763611	8.086818	1632.435303	-662.167542	220.734283	1080.536499	-587.503906	-306.793793	1098.397949	-548.908020	207.134094	830.383911	-465.517395	-279.596649	847.000793	-527.493958	-36.444252	963.270142	599.674744	-60.288437	958.822266	600.052246	117.294151
-566.100647	69.852234	865.048889	-543.897217	-151.967010	869.410706	-647.291809	79.492584	493.919098	-596.824219	-191.120163	516.589417	-654.397156	72.503273	85.249054	-638.899109	-196.392975	83.236313	-602.564819	142.592545	1341.539551	-567.564697	-202.139114	1356.312500	-533.660889	-23.764183	1342.736572	-580.819214	8.051296	1632.439209	-662.177429	220.676102	1080.510376	-587.471130	-306.805542	1098.413086	-548.879456	207.049164	830.429810	-465.409882	-279.704315	847.041321	-527.517395	-36.418106	963.267517	599.677917	-60.292461	958.823120	600.009216	117.264854
-566.113892	69.877487	865.051941	-543.921997	-151.957626	869.421021	-647.302979	79.529770	493.937439	-596.842773	-191.130936	516.590027	-654.456787	72.519012	85.236519	-638.944580	-196.389648	83.231392	-602.596863	142.602249	1341.540771	-567.596619	-202.128983	1356.298462	-533.691956	-23.771950	1342.746460	-580.830750	8.053280	1632.454712	-662.196594	220.698517	1080.520142	-587.451904	-306.814911	1098.407471	-548.875427	206.943130	830.446472	-465.320099	-279.813263	847.069336	-527.539001	-36.399662	963.274902	599.658752	-60.310162	958.834656	599.962158	117.237213
-566.120972	69.926781	865.057922	-543.936157	-151.919479	869.417358	-647.285095	79.576813	493.940613	-596.794617	-191.061157	516.555359	-654.395874	72.492134	85.237289	-638.898193	-196.389420	83.240768	-602.640198	142.598618	1341.544556	-567.651733	-202.115036	1356.307495	-533.738831	-23.771536	1342.745239	-580.930054	8.011104	1632.452393	-662.223083	220.646713	1080.521118	-587.407349	-306.837311	1098.400024	-548.841980	206.844269	830.458069	-465.206604	-279.928497	847.116760	-527.565918	-36.362732	963.281006	599.661560	-60.373837	958.835510	599.921204	117.208977
-566.119690	69.953865	865.059570	-543.952209	-151.886673	869.410339	-647.283997	79.589272	493.916748	-596.764587	-191.065613	516.548706	-654.434082	72.513206	85.217369	-638.903992	-196.369217	83.232422	-602.672668	142.605484	1341.555664	-567.679504	-202.111618	1356.299805	-533.771057	-23.768337	1342.745728	-580.972656	7.983748	1632.447388	-662.244080	220.650742	1080.537720	-587.373535	-306.880798	1098.418457	-548.838440	206.736221	830.479065	-465.104767	-280.033356	847.152100	-527.588196	-36.339966	963.282959	599.658752	-60.365940	958.851074	599.877441	117.151703
-566.144531	69.973198	865.059326	-543.954956	-151.888748	869.407776	-647.247192	79.609062	493.923645	-596.731750	-191.078842	516.569824	-654.372864	72.513161	85.214439	-638.913574	-196.366486	83.238731	-602.697571	142.613724	1341.562866	-567.750610	-202.098938	1356.292969	-533.793701	-23.753069	1342.741211	-580.981323	8.014756	1632.452881	-662.272156	220.638977	1080.547363	-587.350281	-306.911621	1098.421875	-548.843445	206.643082	830.500366	-465.031647	-280.131866	847.181519	-527.610413	-36.330856	963.283936	599.653503	-60.392200	958.853943	599.843689	117.136986
-566.156067	69.989372	865.060913	-543.977783	-151.847549	869.409607	-647.223206	79.613457	493.922119	-596.709412	-191.075287	516.556152	-654.390137	72.502617	85.205101	-638.899719	-196.361984	83.233887	-602.738586	142.622635	1341.570190	-567.766174	-202.097366	1356.296509	-533.837036	-23.770708	1342.734497	-581.048950	7.955493	1632.444092	-662.265198	220.611191	1080.541138	-587.333862	-306.918823	1098.435303	-548.892761	206.735611	830.529602	-464.935608	-280.224762	847.226746	-527.636963	-36.303822	963.288391	599.668945	-60.431973	958.858398	599.830078	117.107079
-566.153198	70.047066	865.080017	-543.976990	-151.820633	869.410828	-647.177551	79.654541	493.901978	-596.686218	-191.070236	516.526550	-654.464539	72.555496	85.254532	-638.871887	-196.373993	83.245430	-602.777710	142.634598	1341.570923	-567.800354	-202.089310	1356.303589	-533.858948	-23.758377	1342.748291	-581.064209	7.923647	1632.441040	-662.289551	220.597839	1080.521973	-587.296631	-306.961456	1098.445801	-548.854614	206.637680	830.536865	-464.875702	-280.340729	847.257690	-527.652161	-36.271759	963.303894	599.653809	-60.441853	958.866028	599.787415	117.090858
-566.190857	70.049576	865.062134	-543.991882	-151.804611	869.401733	-647.182007	79.667870	493.908997	-596.669250	-191.065598	516.531616	-654.423218	72.555832	85.227097	-638.890076	-196.371521	83.246780	-602.796387	142.636520	1341.572510	-567.839783	-202.076935	1356.292114	-533.893799	-23.759541	1342.734253	-581.075806	8.007303	1632.444214	-662.296448	220.586288	1080.518555	-587.281677	-306.985535	1098.450317	-548.889709	206.758270	830.555298	-464.799316	-280.425415	847.273743	-527.683777	-36.256088	963.291626	599.658569	-60.476254	958.858459	599.741028	117.054108
-566.200806	70.095139	865.068970	-544.005859	-151.785065	869.396179	-647.185669	79.693085	493.931519	-596.601074	-191.016785	516.505615	-654.426636	72.525238	85.221863	-638.830933	-196.372955	83.217316	-602.837341	142.634460	1341.572510	-567.884949	-202.086914	1356.284302	-533.936829	-23.744461	1342.733521	-581.132751	7.976844	1632.432251	-662.321045	220.587387	1080.515381	-587.277527	-307.045532	1098.452759	-548.896118	206.683167	830.556091	-464.768127	-280.517761	847.281921	-527.703674	-36.230682	963.294861	599.637146	-60.474735	958.870300	599.694092	117.034767
-566.225220	70.081429	865.069031	-544.012085	-151.753403	869.404175	-647.157227	79.686180	493.901978	-596.605408	-191.037354	516.522583	-654.417114	72.514366	85.205048	-638.867065	-196.338806	83.190819	-602.880188	142.653824	1341.580078	-567.930481	-202.064713	1356.268555	-533.952942	-23.745722	1342.744751	-581.112000	8.005557	1632.431885	-662.322266	220.574585	1080.511108	-587.283630	-307.026825	1098.440552	-548.874878	206.641983	830.570190	-464.720123	-280.587799	847.290771	-527.725281	-36.215660	963.300415	599.645691	-60.497967	958.869568	599.665161	117.026321
-566.230408	70.150917	865.084839	-544.046509	-151.705307	869.377808	-647.160400	79.683601	493.901062	-596.582275	-191.037491	516.486694	-654.416504	72.520241	85.214569	-638.879761	-196.348785	83.187538	-602.917542	142.673264	1341.589111	-567.955566	-202.048752	1356.273560	-533.992371	-23.728010	1342.737549	-581.175232	8.003190	1632.419678	-662.349243	220.570801	1080.499512	-587.275269	-307.095856	1098.472534	-548.868958	206.599854	830.576355	-464.694458	-280.668793	847.320496	-527.747192	-36.179420	963.296814	599.624512	-60.532600	958.868652	599.623901	117.013977
-566.251343	70.171631	865.085449	-544.042358	-151.698486	869.379333	-647.153503	79.680031	493.900909	-596.579407	-191.035263	516.487366	-654.423218	72.557816	85.228607	-638.879822	-196.345230	83.198555	-602.969849	142.667191	1341.580566	-567.973328	-202.033813	1356.270142	-534.006348	-23.716999	1342.750977	-581.170288	8.003278	1632.417480	-662.372498	220.576294	1080.477661	-587.274414	-307.070831	1098.457764	-548.855408	206.499542	830.582397	-464.656830	-280.725311	847.323792	-527.761719	-36.163010	963.299500	599.613464	-60.535564	958.869446	599.587524	116.982307
-566.271851	70.179611	865.077332	-544.030090	-151.669632	869.385010	-647.131104	79.672493	493.893036	-596.551697	-191.013351	516.464172	-654.394897	72.541504	85.209000	-638.920349	-196.359604	83.208260	-602.999756	142.684647	1341.581421	-567.974426	-202.014847	1356.271729	-534.039612	-23.705427	1342.744751	-581.174988	8.029374	1632.406616	-662.398376	220.590012	1080.470703	-587.277954	-307.106415	1098.456421	-548.747375	206.162582	830.578796	-464.646088	-280.779297	847.337708	-527.769775	-36.134499	963.298950	599.640381	-60.563496	958.856445	599.574890	116.954262
-566.294983	70.183434	865.069092	-544.054871	-151.623016	869.369141	-647.162598	79.697334	493.901428	-596.517700	-190.998444	516.471191	-654.374512	72.562927	85.207382	-638.912598	-196.356339	83.183250	-603.039063	142.691452	1341.568604	-567.986694	-202.021606	1356.269287	-534.052307	-23.684595	1342.736328	-581.176697	8.036740	1632.401611	-662.431519	220.579773	1080.473633	-587.286255	-307.110168	1098.484009	-548.741943	206.153870	830.578247	-464.651825	-280.814240	847.354126	-527.790039	-36.111553	963.285889	599.645264	-60.583202	958.862976	599.555786	116.906021
-566.328430	70.217827	865.078064	-544.064758	-151.630768	869.375305	-647.180847	79.685219	493.912598	-596.479004	-191.008163	516.443848	-654.406128	72.575722	85.217010	-638.939392	-196.357193	83.165802	-603.070313	142.717285	1341.580811	-567.989258	-202.020706	1356.290161	-534.068054	-23.675119	1342.737183	-581.183289	8.078817	1632.394165	-662.446289	220.583374	1080.462524	-587.305298	-307.116241	1098.500610	-548.750000	206.135941	830.577698	-464.671967	-280.852814	847.347473	-527.814331	-36.097683	963.294250	599.637878	-60.607037	958.872559	599.512573	116.889114
-566.377197	70.173775	865.081543	-544.074219	-151.604858	869.378967	-647.179077	79.668175	493.905304	-596.467224	-191.043365	516.444946	-654.077820	72.370361	85.084602	-638.908569	-196.356598	83.175911	-603.127136	142.733292	1341.565186	-568.025024	-201.983261	1356.286255	-534.095154	-23.638962	1342.732056	-581.183777	8.066048	1632.429810	-662.486694	220.574615	1080.460938	-587.348755	-307.101990	1098.520142	-548.753418	206.138351	830.598816	-464.726563	-280.882935	847.361023	-527.845825	-36.100594	963.298157	599.651123	-60.603134	958.866211	599.500488	116.884956
-566.389282	70.197334	865.065735	-544.087708	-151.587296	869.382751	-647.254578	79.679337	493.896881	-596.458069	-191.062103	516.440979	-654.368652	72.522842	85.204567	-638.933716	-196.351791	83.149902	-603.160095	142.762787	1341.566650	-568.031189	-201.987045	1356.293701	-534.146423	-23.619116	1342.729492	-581.194580	8.110791	1632.423584	-662.469849	220.537003	1080.438110	-587.363098	-307.082214	1098.527710	-548.847900	206.471954	830.591492	-464.760254	-280.882935	847.366272	-527.863586	-36.072311	963.293213	599.643494	-60.656799	958.877197	599.458618	116.859009
-566.428223	70.199486	865.060181	-544.103760	-151.562332	869.364868	-647.226379	79.641510	493.882690	-596.426453	-191.070953	516.445496	-654.332642	72.521759	85.194000	-638.945679	-196.359070	83.152534	-603.192993	142.768585	1341.577148	-568.010376	-201.966599	1356.313477	-534.146667	-23.601316	1342.734253	-581.195496	8.161263	1632.422241	-662.515198	220.583328	1080.434937	-587.402893	-307.065918	1098.560791	-548.845642	206.393433	830.596008	-464.816864	-280.886505	847.370117	-527.883606	-36.060074	963.279419	599.652649	-60.630325	958.869446	599.440613	116.853836
-566.434875	70.210548	865.062866	-544.107117	-151.572708	869.368713	-647.252380	79.618454	493.883362	-596.396912	-191.105118	516.422729	-654.335327	72.496223	85.161255	-638.937195	-196.364517	83.143761	-603.222778	142.787781	1341.578125	-568.032654	-201.936523	1356.319458	-534.170349	-23.585016	1342.735962	-581.158447	8.248362	1632.419434	-662.551758	220.561188	1080.422241	-587.426514	-307.044495	1098.559937	-548.847168	206.397232	830.593445	-464.874268	-280.873932	847.358398	-527.891052	-36.059525	963.283386	599.657288	-60.670986	958.883118	599.434692	116.811340
-566.455627	70.197289	865.072937	-544.097778	-151.577148	869.369995	-647.301392	79.606888	493.862762	-596.348816	-191.089417	516.397705	-654.408630	72.526642	85.188255	-638.955017	-196.357986	83.154129	-603.252930	142.782761	1341.566162	-568.032166	-201.929886	1356.312256	-534.173706	-23.570271	1342.732178	-581.180786	8.238217	1632.404053	-662.583801	220.565948	1080.427490	-587.435547	-307.100861	1098.584106	-548.823914	206.302567	830.605408	-464.927399	-280.847748	847.354309	-527.899536	-36.068535	963.289856	599.675964	-60.704903	958.889038	599.443420	116.799629
-566.465210	70.199997	865.062561	-544.097778	-151.583282	869.367737	-647.315491	79.602386	493.876862	-596.289551	-191.086136	516.405334	-654.340515	72.495872	85.157616	-638.983215	-196.354172	83.102776	-603.275452	142.821930	1341.583008	-567.974304	-201.890930	1356.354736	-534.183533	-23.554018	1342.732544	-581.191528	8.295461	1632.390869	-662.592712	220.579956	1080.419434	-587.461670	-307.058716	1098.609741	-548.853088	206.427032	830.595337	-465.002808	-280.815369	847.336548	-527.905823	-36.065880	963.283752	599.684082	-60.697678	958.876343	599.431824	116.803947
-566.517639	70.168007	865.043762	-544.150635	-151.575577	869.379700	-647.359497	79.614319	493.874146	-596.265991	-191.099289	516.375793	-654.343323	72.494987	85.160591	-639.020081	-196.353607	83.086472	-603.302612	142.820374	1341.560913	-567.980713	-201.877029	1356.356445	-534.172302	-23.524267	1342.716797	-581.195313	8.362704	1632.378662	-662.640747	220.584747	1080.406494	-587.466614	-307.075195	1098.606812	-548.889404	206.477783	830.603271	-465.089844	-280.782410	847.323059	-527.951782	-36.063297	963.277771	599.715576	-60.669781	958.877930	599.433167	116.801704
-566.531128	70.182755	865.054260	-544.157104	-151.577454	869.385315	-647.333313	79.589531	493.861816	-596.212158	-191.126221	516.374390	-654.340210	72.521156	85.198219	-639.014709	-196.366302	83.102089	-603.319824	142.842468	1341.549561	-567.959778	-201.862015	1356.378662	-534.205200	-23.487717	1342.725830	-581.184143	8.395956	1632.365723	-662.677124	220.592255	1080.407593	-587.496460	-307.062500	1098.636963	-548.937134	206.557495	830.590820	-465.182281	-280.749695	847.308777	-527.965637	-36.058811	963.286987	599.723938	-60.680836	958.883301	599.434082	116.801659
-566.572754	70.156784	865.050964	-544.170532	-151.589828	869.380981	-648.298340	80.056335	494.066895	-596.188232	-191.159363	516.379578	-654.601868	72.423859	85.246086	-639.043579	-196.350510	83.078720	-603.361084	142.862686	1341.552734	-567.938171	-201.849808	1356.386475	-534.204468	-23.471350	1342.720093	-581.200378	8.507723	1632.320679	-662.714233	220.639160	1080.390991	-587.523438	-307.036774	1098.636597	-549.021362	206.719574	830.596130	-465.285248	-280.694611	847.268677	-527.988342	-36.074238	963.281555	599.734741	-60.688675	958.879517	599.436523	116.806503
-566.605042	70.152336	865.062988	-544.197632	-151.595901	869.390259	-648.339661	80.069786	494.073456	-596.144043	-191.149200	516.332092	-654.613770	72.408531	85.222275	-639.000549	-196.380188	83.081116	-603.377625	142.869370	1341.539307	-567.911438	-201.822678	1356.383545	-534.203003	-23.466665	1342.733032	-581.197327	8.534351	1632.343140	-662.780457	220.691879	1080.389771	-587.541565	-307.040588	1098.635864	-548.946777	206.380676	830.564575	-465.377014	-280.636810	847.255432	-528.010315	-36.079365	963.290039	599.738403	-60.686657	958.884155	599.418396	116.789780
-566.602417	70.122314	865.042480	-544.180420	-151.592865	869.384338	-648.372742	80.020012	494.044312	-596.082764	-191.181473	516.345642	-654.595886	72.406525	85.218613	-638.997131	-196.369507	83.083687	-603.385986	142.854935	1341.518433	-567.898010	-201.816055	1356.386719	-534.209229	-23.433153	1342.719849	-581.180237	8.594872	1632.335693	-662.790283	220.662750	1080.376709	-587.546570	-307.073608	1098.683594	-549.042542	206.683777	830.556396	-465.455200	-280.574036	847.245850	-528.009766	-36.084919	963.279114	599.744263	-60.714390	958.888000	599.428040	116.786636
-566.645813	70.100044	865.048279	-544.186646	-151.608582	869.396179	-648.372742	80.013695	494.045593	-596.049622	-191.217758	516.329590	-654.584595	72.383804	85.212570	-639.059814	-196.365616	83.045425	-603.412415	142.870636	1341.522827	-567.865295	-201.820206	1356.394165	-534.169678	-23.428396	1342.731323	-581.169556	8.668081	1632.286011	-662.807190	220.686188	1080.353882	-587.567383	-307.072815	1098.694580	-549.103577	206.804398	830.529846	-465.542938	-280.522949	847.214355	-528.030579	-36.096184	963.286377	599.767151	-60.714439	958.890747	599.437561	116.780266
-566.636536	70.094810	865.053162	-544.174622	-151.614075	869.387634	-648.355164	79.991653	494.034149	-596.027771	-191.231567	516.330383	-654.623291	72.412704	85.226746	-639.044739	-196.378769	83.046997	-603.418152	142.896744	1341.512939	-567.811279	-201.790939	1356.425903	-534.165527	-23.427408	1342.731201	-581.152466	8.698563	1632.315552	-662.862061	220.744827	1080.353638	-587.586914	-307.035248	1098.701172	-549.065430	206.537659	830.536926	-465.623138	-280.452057	847.199036	-528.025574	-36.107555	963.286499	599.781860	-60.722179	958.888611	599.448486	116.792763
-566.646851	70.082947	865.056946	-544.179199	-151.616837	869.390869	-648.374084	80.004143	494.046936	-595.986084	-191.256744	516.339294	-654.626526	72.405624	85.221184	-639.056580	-196.387970	83.069115	-603.430115	142.893417	1341.504761	-567.776001	-201.775330	1356.430298	-534.163513	-23.410591	1342.733887	-581.152466	8.768209	1632.309692	-662.907593	220.739120	1080.352539	-587.598022	-307.041595	1098.726563	-549.120667	206.617401	830.515015	-465.716705	-280.402069	847.182983	-528.029236	-36.113857	963.288879	599.809875	-60.717758	958.900757	599.469055	116.794342
-566.683044	70.074913	865.051758	-544.184509	-151.629959	869.390564	-648.353455	80.004700	494.065399	-595.996094	-191.287292	516.329163	-654.634460	72.438675	85.242302	-639.053833	-196.386017	83.073738	-603.428101	142.892502	1341.501221	-567.749695	-201.772415	1356.477539	-534.157898	-23.393105	1342.732300	-581.134155	8.817760	1632.305420	-662.940674	220.765182	1080.357422	-587.617249	-307.030609	1098.752563	-549.200500	206.731766	830.511353	-465.816284	-280.322266	847.167053	-528.050049	-36.118610	963.285889	599.834167	-60.698307	958.900330	599.478760	116.815216
-566.685364	70.074577	865.053345	-544.186462	-151.630295	869.392334	-648.379578	79.965561	494.040802	-596.000183	-191.289978	516.318909	-654.662964	72.443512	85.235558	-639.042297	-196.400742	83.044586	-603.444397	142.898300	1341.506714	-567.700684	-201.776688	1356.492798	-534.162720	-23.379627	1342.726196	-581.138367	8.891459	1632.283691	-662.973999	220.802063	1080.343628	-587.625916	-307.043549	1098.768311	-549.254822	206.779648	830.478577	-465.897797	-280.260193	847.161987	-528.050110	-36.118649	963.286926	599.835876	-60.700020	958.900269	599.483459	116.814041
-566.696472	70.087982	865.070862	-544.182800	-151.637863	869.399597	-648.333313	79.957985	494.029419	-595.990173	-191.285248	516.309692	-654.624634	72.449547	85.230537	-639.064636	-196.395721	83.053658	-603.457947	142.913116	1341.499268	-567.678040	-201.759293	1356.509155	-534.135742	-23.372725	1342.734375	-581.115967	8.944046	1632.280273	-663.010193	220.804016	1080.354614	-587.648560	-307.035797	1098.789307	-549.344299	206.878159	830.472839	-465.962311	-280.190704	847.144775	-528.062317	-36.119576	963.301941	599.841492	-60.701424	958.891052	599.490540	116.826653
-566.695923	70.076553	865.059265	-544.165649	-151.638870	869.390686	-648.337036	79.921867	494.014771	-596.005493	-191.281403	516.324646	-654.612610	72.429039	85.220856	-639.068176	-196.387878	83.036896	-603.455811	142.903702	1341.483032	-567.661743	-201.757172	1356.513672	-534.118408	-23.376978	1342.739868	-581.111450	8.984122	1632.265869	-663.048401	220.823608	1080.366943	-587.657593	-307.026886	1098.806152	-549.421021	206.959763	830.440613	-466.007813	-280.132629	847.152344	-528.044312	-36.121510	963.288818	599.851501	-60.693043	958.896667	599.490662	116.828583
-566.665405	70.079590	865.084656	-544.111084	-151.642609	869.402771	-648.320190	79.897514	494.024292	-596.023376	-191.278992	516.324341	-654.582092	72.427483	85.218338	-639.105774	-196.389618	83.019737	-603.446838	142.897476	1341.490479	-567.618713	-201.753128	1356.521484	-534.097839	-23.364376	1342.755737	-581.083130	9.024665	1632.261475	-663.088257	220.811798	1080.366333	-587.649841	-307.064758	1098.828247	-549.480774	207.019211	830.404175	-466.045288	-280.072784	847.163818	-528.010437	-36.125607	963.310242	599.857300	-60.703968	958.908813	599.489563	116.792023
-566.688049	69.996628	865.066650	-544.117920	-151.659393	869.403870	-648.304626	79.883614	494.015839	-596.030334	-191.282761	516.327454	-654.567932	72.412933	85.209061	-639.101318	-196.395111	83.013115	-603.439514	142.907349	1341.463013	-567.568604	-201.738586	1356.555786	-534.078369	-23.351109	1342.753784	-581.066040	9.076571	1632.257813	-663.104065	220.829407	1080.358398	-587.638184	-307.025513	1098.849731	-549.592896	207.111664	830.401306	-466.066956	-280.010406	847.167480	-528.021057	-36.163486	963.300049	599.867737	-60.711590	958.901611	599.527100	116.811745
-566.692139	69.994614	865.062683	-544.095642	-151.689224	869.418579	-648.292358	79.884087	494.022125	-596.060730	-191.272949	516.326599	-654.565186	72.433739	85.217987	-639.108765	-196.398819	83.015625	-603.436035	142.917908	1341.475342	-567.537354	-201.742859	1356.578857	-534.057739	-23.348684	1342.771362	-581.042358	9.154713	1632.215820	-663.147888	220.835983	1080.385498	-587.643188	-307.032471	1098.859863	-549.674072	207.191345	830.390991	-466.115631	-279.961823	847.171387	-528.006348	-36.168098	963.303284	599.887329	-60.702248	958.903625	599.533020	116.820892
-566.702820	69.983673	865.049377	-544.109741	-151.658829	869.418213	-648.292053	79.867973	494.015289	-596.108398	-191.277420	516.332703	-654.561707	72.412903	85.205338	-639.118591	-196.397400	83.017586	-603.434875	142.913010	1341.483765	-567.499451	-201.722366	1356.608521	-534.049927	-23.328375	1342.766846	-581.024658	9.177274	1632.250000	-663.179504	220.879761	1080.380737	-587.619507	-307.035736	1098.901611	-549.767151	207.270691	830.374084	-466.115326	-279.898895	847.181030	-528.002686	-36.150806	963.291504	599.894531	-60.650375	958.898071	599.542358	116.822945
-566.697998	69.969597	865.060547	-544.058350	-151.685837	869.421448	-648.276794	79.859482	494.009735	-596.098511	-191.283905	516.338562	-654.565857	72.410461	85.213242	-639.114929	-196.409668	82.989487	-603.425598	142.921158	1341.490723	-567.477356	-201.731781	1356.602783	-534.024414	-23.312565	1342.766846	-581.000000	9.219600	1632.239014	-663.216187	220.888443	1080.389771	-587.593567	-307.038879	1098.908936	-549.970215	207.343735	830.310425	-466.121033	-279.854065	847.194031	-527.973206	-36.169151	963.298157	599.915222	-60.667187	958.904297	599.550293	116.832298
-566.694946	69.965851	865.070862	-544.055359	-151.700851	869.416931	-648.289429	79.876678	494.038757	-596.108276	-191.291138	516.334778	-654.539124	72.418060	85.205414	-639.107666	-196.413940	82.991142	-603.408508	142.931564	1341.488892	-567.394104	-201.717850	1356.645020	-534.006409	-23.307987	1342.769043	-580.973022	9.251154	1632.245361	-663.259033	220.906250	1080.409790	-587.576477	-307.079224	1098.945801	-550.066711	207.432144	830.282104	-466.133392	-279.825623	847.209656	-527.969177	-36.185116	963.301086	599.909424	-60.643810	958.903076	599.537842	116.824295
-566.679382	70.003174	865.092468	-544.056335	-151.687866	869.422668	-647.536621	79.486557	493.878601	-596.067139	-191.288605	516.338684	-654.308472	72.476082	85.141823	-639.107727	-196.408157	82.990967	-603.399109	142.919754	1341.476563	-567.376709	-201.705292	1356.639526	-533.975098	-23.292318	1342.793579	-580.933594	9.275651	1632.236328	-663.265747	220.902008	1080.401489	-587.560852	-307.068115	1098.954468	-550.040283	207.455872	830.290771	-466.103790	-279.761078	847.233704	-527.957458	-36.168957	963.313965	599.928467	-60.624016	958.897583	599.553955	116.845398
-566.645447	69.957245	865.096313	-544.033264	-151.682068	869.423828	-647.479431	79.448273	493.836853	-596.045715	-191.286346	516.328918	-654.346985	72.478584	85.161499	-639.116760	-196.406845	82.991386	-603.375793	142.926651	1341.482056	-567.338013	-201.689331	1356.670410	-533.948181	-23.295204	1342.790405	-580.889648	9.297441	1632.229858	-663.290649	220.922928	1080.410034	-587.510559	-307.076172	1098.985107	-550.094421	207.513321	830.277344	-466.069244	-279.746063	847.266846	-527.923889	-36.189941	963.315063	599.941833	-60.642540	958.896973	599.572754	116.861183
-566.635681	69.944466	865.087708	-544.006409	-151.710770	869.421936	-647.493347	79.457901	493.828217	-596.020569	-191.299362	516.332336	-654.329834	72.474556	85.143555	-639.095215	-196.427963	83.015427	-603.343445	142.931290	1341.462280	-567.287903	-201.697876	1356.690430	-533.906494	-23.293526	1342.804443	-580.863708	9.324353	1632.225830	-663.305298	220.904556	1080.397095	-587.451538	-307.075592	1098.995483	-550.172852	207.561340	830.237244	-466.026093	-279.729614	847.288757	-527.904053	-36.205845	963.309143	599.944214	-60.621868	958.890320	599.569397	116.883430
-566.624573	69.962105	865.090210	-543.983032	-151.692780	869.410034	-647.486755	79.443260	493.822754	-596.051392	-191.317917	516.327454	-654.289307	72.458267	85.136467	-639.123596	-196.432114	83.025848	-603.328003	142.943634	1341.479248	-567.243042	-201.679947	1356.677734	-533.890686	-23.266466	1342.792358	-580.815369	9.348769	1632.220825	-663.335022	220.910141	1080.394287	-587.397766	-307.071289	1099.022217	-550.232117	207.626755	830.210999	-465.967407	-279.715698	847.315308	-527.877197	-36.191833	963.301880	599.936707	-60.595264	958.894897	599.567871	116.867920
-566.613831	69.925735	865.071106	-543.955933	-151.728745	869.424438	-647.487610	79.435883	493.838013	-596.018188	-191.319733	516.342529	-654.364868	72.503082	85.164650	-639.150635	-196.438782	83.010452	-603.288696	142.958527	1341.447632	-567.195618	-201.666641	1356.709839	-533.854187	-23.256245	1342.803223	-580.765381	9.369610	1632.215576	-663.352234	220.948334	1080.400513	-587.349060	-307.106659	1099.043945	-550.309875	207.678024	830.190186	-465.915100	-279.719055	847.323608	-527.856506	-36.211288	963.298218	599.916382	-60.586853	958.911255	599.548706	116.880531
-566.589172	69.914459	865.066650	-543.925537	-151.749023	869.431641	-647.450684	79.414993	493.829803	-596.046387	-191.336182	516.354370	-654.316895	72.525932	85.180893	-639.116394	-196.436920	83.015327	-603.258118	142.967194	1341.437012	-567.129517	-201.645355	1356.722534	-533.818604	-23.249617	1342.808838	-580.729553	9.396725	1632.205688	-663.370178	220.959427	1080.407715	-587.264160	-307.128387	1099.075073	-550.373169	207.710266	830.147034	-465.833038	-279.711578	847.359802	-527.826233	-36.221218	963.298523	599.932678	-60.585293	958.915527	599.550354	116.883545
-566.575989	69.902245	865.066711	-543.901672	-151.726852	869.425415	-647.466125	79.421997	493.842896	-596.020752	-191.350220	516.341980	-654.359985	72.492661	85.166481	-639.091187	-196.443802	83.015984	-603.209412	142.970413	1341.432129	-567.104980	-201.640686	1356.712891	-533.773743	-23.256386	1342.796387	-580.686768	9.401231	1632.202881	-663.372559	220.959854	1080.397339	-587.198669	-307.139038	1099.069702	-550.421387	207.745331	830.136536	-465.747925	-279.735596	847.390137	-527.808289	-36.216976	963.295654	599.937439	-60.580410	958.920227	599.550293	116.882126
-566.527039	69.922340	865.057983	-543.869385	-151.699142	869.421021	-647.445251	79.423668	493.851929	-595.956543	-191.316208	516.342773	-654.369629	72.506279	85.178307	-639.097168	-196.418060	83.042931	-603.179199	142.959183	1341.437256	-567.073486	-201.643539	1356.716675	-533.735779	-23.244686	1342.805054	-580.643738	9.424685	1632.195679	-663.385254	220.993118	1080.423462	-587.120605	-307.136719	1099.066528	-550.485168	207.779800	830.119934	-465.639740	-279.748322	847.403381	-527.772034	-36.193520	963.290283	599.930298	-60.580509	958.915771	599.543213	116.881943
-566.503357	69.921463	865.065918	-543.819763	-151.687256	869.406250	-647.450745	79.418892	493.854797	-595.954102	-191.319641	516.357117	-654.274597	72.490486	85.149208	-639.131409	-196.406342	83.018829	-603.139038	142.968353	1341.427490	-567.015930	-201.632126	1356.726318	-533.696045	-23.246754	1342.783325	-580.589539	9.426568	1632.197021	-663.384460	220.999466	1080.419189	-587.037170	-307.169312	1099.076660	-550.510986	207.802429	830.095459	-465.540619	-279.773529	847.444641	-527.735107	-36.194340	963.287170	599.930481	-60.573734	958.918823	599.531616	116.905846
-566.451172	69.940201	865.061523	-543.789917	-151.672760	869.411072	-647.409119	79.398582	493.838837	-595.915222	-191.300079	516.335388	-654.281677	72.482277	85.138641	-639.097534	-196.400284	83.030365	-603.099548	142.965027	1341.416260	-566.980530	-201.627762	1356.708984	-533.648315	-23.242926	1342.808228	-580.538574	9.430926	1632.182495	-663.384155	220.998886	1080.424194	-586.931213	-307.167175	1099.071167	-550.538269	207.811874	830.073853	-465.400818	-279.807281	847.471863	-527.691589	-36.176357	963.286621	599.938416	-60.579456	958.909241	599.536560	116.901848
-566.442322	69.955528	865.067993	-543.745789	-151.657883	869.403259	-647.405640	79.425697	493.847107	-595.845398	-191.289169	516.359375	-654.288208	72.481209	85.141792	-639.065430	-196.428619	83.027725	-603.065674	142.981689	1341.427002	-566.934021	-201.620041	1356.717285	-533.607056	-23.221754	1342.805786	-580.492432	9.448540	1632.176270	-663.373779	221.005722	1080.417725	-586.830505	-307.166412	1099.081177	-550.656189	207.846237	830.030151	-465.280518	-279.843842	847.480408	-527.662659	-36.162819	963.285278	599.929810	-60.567322	958.907898	599.531372	116.899696
-566.407837	69.972763	865.055481	-543.710876	-151.643295	869.397034	-647.401855	79.436203	493.864563	-595.818176	-191.328659	516.359009	-654.327759	72.503975	85.190750	-639.046509	-196.457336	83.058731	-603.005493	142.971191	1341.409912	-566.873962	-201.597916	1356.713745	-533.580322	-23.208500	1342.787109	-580.445923	9.448909	1632.171143	-663.343567	221.019531	1080.422729	-586.738831	-307.208557	1099.098755	-550.588867	207.887451	830.056274	-465.134979	-279.893982	847.521851	-527.618713	-36.143318	963.273132	599.936218	-60.578705	958.922607	599.510986	116.916679
-566.404663	69.983368	865.048462	-543.692810	-151.626678	869.394897	-647.404724	79.457062	493.858795	-595.755859	-191.301437	516.370422	-654.395264	72.526894	85.227470	-639.063354	-196.447632	83.073616	-602.977844	142.991882	1341.422974	-566.835388	-201.576462	1356.713989	-533.545227	-23.195700	1342.794067	-580.390930	9.460307	1632.180176	-663.341431	221.034103	1080.433228	-586.682983	-307.027344	1099.039917	-550.697937	207.897934	830.003052	-464.990631	-279.955414	847.537170	-527.605164	-36.125328	963.267456	599.954529	-60.553257	958.921204	599.504089	116.926872
-566.365601	70.000740	865.058716	-543.613831	-151.622086	869.408630	-647.352539	79.459579	493.874573	-595.683472	-191.299942	516.339417	-654.365417	72.519981	85.235176	-639.069885	-196.429474	83.077408	-602.936890	142.987289	1341.421631	-566.817261	-201.568283	1356.705811	-533.493164	-23.200167	1342.796143	-580.338196	9.457948	1632.178467	-663.314209	221.036377	1080.457520	-586.524841	-307.212372	1099.098022	-550.701843	207.908096	830.004089	-464.862122	-279.988312	847.580505	-527.549683	-36.108513	963.280151	599.964233	-60.536308	958.916992	599.504028	116.911407
-566.326477	70.007820	865.063660	-543.572266	-151.602585	869.393250	-647.340210	79.442421	493.849091	-595.650757	-191.280167	516.376404	-654.361816	72.548431	85.236465	-639.014832	-196.433762	83.101700	-602.888062	142.996216	1341.432251	-566.774536	-201.577530	1356.714844	-533.459351	-23.184032	1342.804321	-580.281982	9.449129	1632.172485	-663.283081	221.027634	1080.461182	-586.415710	-307.293610	1099.153198	-550.617188	207.904251	830.025269	-464.717499	-280.054962	847.609131	-527.510132	-36.103542	963.275635	599.966919	-60.545406	958.922974	599.502625	116.902451
-566.288452	70.040573	865.077087	-543.503540	-151.569397	869.405457	-647.324341	79.450012	493.891754	-595.583313	-191.294281	516.360596	-654.371399	72.529343	85.219055	-639.032410	-196.427475	83.115616	-602.870972	143.000046	1341.437988	-566.734619	-201.569580	1356.685425	-533.417786	-23.185448	1342.812988	-580.228821	9.436050	1632.176392	-663.271423	221.072632	1080.474365	-586.311890	-307.254089	1099.134888	-550.687256	207.895737	830.003357	-464.550659	-280.104095	847.646484	-527.465820	-36.068176	963.290894	599.963196	-60.549290	958.926392	599.496033	116.900902
-566.234924	70.052582	865.058655	-543.419189	-151.572922	869.399231	-647.263245	79.444313	493.883301	-595.553894	-191.286926	516.370667	-654.350891	72.526108	85.232208	-639.075012	-196.416473	83.116898	-602.833984	143.000900	1341.433838	-566.682556	-201.553726	1356.706787	-533.369019	-23.159395	1342.820068	-580.194214	9.366454	1632.139771	-663.227478	221.039063	1080.460327	-586.203491	-307.256927	1099.138794	-550.564514	207.893753	830.021240	-464.385864	-280.155701	847.668884	-527.400208	-36.055496	963.279114	599.962097	-60.547905	958.926331	599.490723	116.893082
-566.212769	70.068535	865.063171	-543.395325	-151.543945	869.388367	-647.951416	79.823997	494.046265	-595.487244	-191.267395	516.354797	-654.594910	72.476738	85.284470	-639.038879	-196.409256	83.143242	-602.769287	143.004150	1341.413452	-566.619324	-201.533661	1356.701294	-533.319275	-23.141870	1342.817749	-580.139893	9.381175	1632.125488	-663.187988	221.043259	1080.457153	-586.100525	-307.271515	1099.159058	-550.521606	207.889130	830.028564	-464.225739	-280.234894	847.700500	-527.372498	-36.038742	963.274841	599.972290	-60.580994	958.937744	599.486938	116.872902
-566.179443	70.106453	865.067993	-543.336365	-151.535919	869.385132	-647.257874	79.502617	493.891876	-595.478699	-191.282013	516.362244	-654.361572	72.542435	85.223373	-639.069641	-196.412582	83.155960	-602.748535	143.036652	1341.440308	-566.583435	-201.529404	1356.725098	-533.260010	-23.130474	1342.832031	-580.049988	9.432656	1632.171631	-663.137146	221.042938	1080.451294	-585.991699	-307.277252	1099.154541	-550.447876	207.883591	830.058411	-464.062622	-280.296997	847.724976	-527.330994	-36.017181	963.277039	599.946472	-60.597301	958.940613	599.484192	116.872162
-566.132019	70.107330	865.078857	-543.280212	-151.488220	869.400696	-647.163757	79.465225	493.878357	-595.411743	-191.291626	516.382324	-654.296082	72.521912	85.205719	-639.045227	-196.413376	83.168732	-602.711182	143.046768	1341.440552	-566.557556	-201.504852	1356.710571	-533.237122	-23.113611	1342.841797	-579.999939	9.453717	1632.175781	-663.103088	221.072540	1080.466797	-585.886475	-307.264587	1099.157715	-550.416321	207.887360	830.054504	-463.887970	-280.360291	847.759338	-527.285950	-35.989414	963.292053	599.939697	-60.585518	958.941772	599.456482	116.883766
-566.108582	70.121284	865.086548	-543.210815	-151.489441	869.414917	-647.153198	79.484344	493.894257	-594.206909	-190.675964	516.158997	-654.337036	72.540092	85.259888	-638.599243	-196.465668	83.061752	-602.668030	143.049072	1341.434204	-566.515442	-201.513641	1356.726318	-533.199280	-23.098541	1342.835571	-579.956665	9.458817	1632.171631	-663.059204	221.062637	1080.465942	-585.784424	-307.313080	1099.181030	-550.336060	207.883392	830.061523	-463.757385	-280.411835	847.793274	-527.241760	-35.975079	963.303223	599.934753	-60.589405	958.954285	599.447510	116.890144
-566.070374	70.142471	865.070496	-543.187622	-151.462921	869.390503	-647.109680	79.509956	493.910339	-594.016602	-190.582657	516.146606	-654.287659	72.527100	85.253014	-638.509033	-196.467285	83.042595	-602.635559	143.042648	1341.427979	-566.476257	-201.473358	1356.711670	-533.137329	-23.085308	1342.853027	-579.905212	9.495004	1632.138306	-663.016968	221.056778	1080.465942	-585.680115	-307.304016	1099.183716	-550.255920	207.869919	830.078125	-463.590973	-280.461090	847.816589	-527.198669	-35.955418	963.279663	599.939636	-60.556202	958.940369	599.441101	116.911400
-566.051270	70.137917	865.059143	-543.134155	-151.442032	869.387756	-647.097717	79.513626	493.913544	-594.043579	-190.618744	516.130676	-654.307373	72.542137	85.269432	-638.569580	-196.456406	83.061943	-602.596863	143.044525	1341.412476	-566.431824	-201.453949	1356.714966	-533.107178	-23.084650	1342.833618	-579.861206	9.497330	1632.140259	-662.950684	221.053650	1080.455322	-585.574219	-307.339661	1099.186035	-550.163391	207.879364	830.075806	-463.433075	-280.508301	847.833313	-527.158325	-35.938316	963.270996	599.939392	-60.569901	958.942444	599.448730	116.905502
-565.992371	70.174370	865.064026	-543.053467	-151.405212	869.379883	-647.054077	79.527847	493.919067	-594.005066	-190.591217	516.144653	-654.315857	72.536484	85.245033	-638.601013	-196.445450	83.062325	-602.550293	143.058716	1341.406128	-566.370239	-201.449066	1356.704956	-533.049866	-23.078543	1342.840210	-579.807983	9.522735	1632.134521	-662.886841	221.066818	1080.450317	-585.528748	-307.156830	1099.142090	-550.066101	207.885254	830.080139	-463.287659	-280.547546	847.833740	-527.097290	-35.905384	963.272217	599.925293	-60.573895	958.934814	599.447021	116.892952
-565.938904	70.210320	865.064392	-542.990356	-151.380920	869.364441	-647.055542	79.563698	493.911469	-593.944336	-190.620819	516.135010	-654.350220	72.545937	85.257233	-638.542908	-196.445480	83.088379	-602.512146	143.039917	1341.384399	-566.313232	-201.460785	1356.714355	-532.999512	-23.047541	1342.850342	-579.753784	9.534662	1632.132446	-662.820740	221.068970	1080.430664	-585.446106	-307.152130	1099.141968	-549.944580	207.838959	830.085571	-463.143158	-280.579895	847.857910	-527.043335	-35.881584	963.266235	599.928223	-60.546204	958.927673	599.447449	116.896591
-565.890137	70.235832	865.084778	-542.934509	-151.349731	869.359375	-646.994812	79.570045	493.916443	-593.910461	-190.612274	516.148926	-654.323364	72.543404	85.269127	-638.572021	-196.442322	83.110275	-602.479980	143.061523	1341.392334	-566.252686	-201.421799	1356.720093	-532.944336	-23.032408	1342.839844	-579.713257	9.562658	1632.143311	-662.744568	221.057663	1080.434204	-585.309387	-307.333313	1099.222534	-549.816284	207.840530	830.111267	-463.013672	-280.622101	847.898438	-526.987610	-35.862888	963.273376	599.907715	-60.520275	958.911438	599.428894	116.901314
-565.864380	70.247253	865.067261	-542.901794	-151.309692	869.352844	-646.959656	79.578972	493.935577	-593.960449	-190.629166	516.159241	-654.328186	72.562546	85.287476	-638.579102	-196.445251	83.111938	-602.437195	143.064957	1341.388916	-566.224854	-201.401306	1356.722168	-532.898560	-23.027519	1342.831665	-579.669556	9.590376	1632.135254	-662.667053	221.060410	1080.417725	-585.197388	-307.344086	1099.232056	-549.687439	207.820099	830.137695	-462.902222	-280.685638	847.915405	-526.954956	-35.830631	963.260071	599.888611	-60.519989	958.923157	599.412964	116.890312
-565.837219	70.268768	865.069031	-542.843567	-151.302628	869.348999	-646.958435	79.614182	493.934265	-593.853821	-190.567413	516.158142	-654.344727	72.534187	85.283951	-638.543823	-196.431274	83.116600	-602.429260	143.063385	1341.343872	-566.191589	-201.411926	1356.734985	-532.857300	-23.015713	1342.826050	-579.638916	9.604376	1632.134277	-662.577332	221.028717	1080.364380	-585.129700	-307.350952	1099.247925	-549.683289	208.182419	830.125732	-462.777496	-280.698578	847.950928	-526.908142	-35.814808	963.257751	599.863892	-60.512539	958.912842	599.379822	116.905075
-565.787659	70.292770	865.081116	-542.771240	-151.316132	869.339539	-646.902588	79.620148	493.932129	-593.712036	-190.515396	516.133118	-654.329407	72.540253	85.278313	-638.490051	-196.438812	83.107216	-602.367371	143.063339	1341.325317	-566.121948	-201.395325	1356.729004	-532.819946	-23.009239	1342.809937	-579.571716	9.621158	1632.128662	-662.502075	221.026749	1080.355835	-585.033752	-307.373108	1099.251099	-549.521667	208.073029	830.130188	-462.656555	-280.735840	847.962524	-526.853455	-35.817520	963.261230	599.824951	-60.530357	958.917175	599.367737	116.884659
-565.752686	70.268845	865.057983	-542.699707	-151.284348	869.326233	-646.870605	79.643211	493.908417	-593.748108	-190.536331	516.133545	-654.327209	72.541161	85.279861	-638.531189	-196.423935	83.111122	-602.330322	143.073410	1341.319580	-566.053101	-201.400757	1356.723999	-532.760132	-22.999941	1342.782349	-579.525574	9.665436	1632.104004	-662.439026	221.020584	1080.344238	-584.952209	-307.387115	1099.248657	-549.312073	207.792862	830.130371	-462.547943	-280.761749	847.969971	-526.802795	-35.803844	963.243286	599.819153	-60.502403	958.906494	599.350281	116.894379
-565.699402	70.306717	865.066162	-542.631409	-151.297241	869.339661	-646.847351	79.645813	493.908966	-593.758606	-190.544235	516.139099	-654.356934	72.544479	85.289238	-638.531860	-196.412170	83.105186	-602.306152	143.079971	1341.270996	-566.014832	-201.390747	1356.704834	-532.703491	-22.980221	1342.786133	-579.460266	9.699439	1632.094116	-662.350037	221.043198	1080.278442	-584.887512	-307.342163	1099.239868	-549.143127	207.681244	830.130127	-462.417572	-280.761749	847.976379	-526.744019	-35.788521	963.254517	599.794067	-60.511478	958.885315	599.350037	116.915176
-565.651428	70.312210	865.061096	-542.568298	-151.278427	869.317505	-646.785217	79.646584	493.903381	-593.704895	-190.528046	516.138428	-654.342896	72.537491	85.278679	-638.536804	-196.414825	83.090050	-602.257690	143.089722	1341.262573	-565.935730	-201.378082	1356.697876	-532.655151	-22.983181	1342.766724	-579.387756	9.685121	1632.096558	-662.260132	221.030426	1080.263062	-584.814331	-307.348053	1099.235229	-549.003784	207.672287	830.134583	-462.323456	-280.763855	847.989380	-526.687683	-35.781540	963.240967	599.801208	-60.505939	958.892517	599.349670	116.897873
-565.593445	70.352455	865.059265	-542.512146	-151.263992	869.318115	-647.501709	80.060722	494.099609	-593.651184	-190.513794	516.140015	-654.599487	72.486717	85.356285	-638.516357	-196.394424	83.094627	-602.227234	143.111435	1341.243652	-565.869202	-201.358948	1356.669556	-532.612854	-22.966986	1342.743164	-579.275635	9.720103	1632.123413	-662.175537	221.007187	1080.224854	-584.810852	-307.155609	1099.144287	-548.942444	207.593262	830.101318	-462.221222	-280.777679	847.973450	-526.631287	-35.753971	963.240479	599.749817	-60.500671	958.895264	599.312073	116.904091
-565.563721	70.340492	865.059387	-542.435791	-151.258209	869.305786	-647.533386	80.122108	494.120941	-593.639038	-190.507126	516.142944	-654.634705	72.504158	85.405952	-638.565552	-196.399750	83.104347	-602.190796	143.128998	1341.233643	-565.783997	-201.365234	1356.675781	-532.619019	-22.951065	1342.717773	-579.152222	9.764789	1632.129150	-662.099304	220.993927	1080.210815	-584.732117	-307.141266	1099.134155	-548.802856	207.539261	830.079956	-462.151367	-280.774841	847.948975	-526.574219	-35.755917	963.233215	599.747620	-60.475857	958.891113	599.300049	116.904991
-565.533508	70.340752	865.056580	-542.399963	-151.223663	869.303345	-647.485046	80.106636	494.116791	-593.689514	-190.534668	516.151062	-654.599243	72.491127	85.393623	-638.525757	-196.401993	83.111526	-602.169617	143.122833	1341.228516	-565.711365	-201.355667	1356.664185	-532.610596	-22.931463	1342.683594	-579.003418	9.808902	1632.115845	-661.984436	220.968048	1080.154297	-584.651428	-307.140930	1099.127075	-548.594604	207.536133	830.108887	-462.104279	-280.749756	847.928711	-526.533447	-35.736156	963.228271	599.712524	-60.491035	958.889526	599.300110	116.902046
-565.472534	70.372238	865.041748	-542.299377	-151.238770	869.300964	-646.666138	79.730026	493.922058	-593.670227	-190.511047	516.149536	-654.377380	72.568642	85.338493	-638.523438	-196.402359	83.108841	-602.167969	143.145721	1341.201782	-565.690491	-201.354141	1356.650391	-532.646240	-22.918583	1342.635986	-578.766724	9.925321	1632.117798	-661.894287	220.937119	1080.116211	-584.609619	-307.113007	1099.107544	-548.426270	207.487686	830.117371	-462.047516	-280.727417	847.894043	-526.460022	-35.719387	963.221313	599.680176	-60.483856	958.901245	599.276794	116.894661
-565.429077	70.361923	865.034424	-542.252747	-151.207748	869.277283	-646.632080	79.705818	493.902588	-593.612122	-190.492554	516.178711	-654.343628	72.555389	85.325432	-638.489563	-196.403030	83.106110	-602.162415	143.179092	1341.179443	-565.644531	-201.355865	1356.632202	-532.661316	-22.912479	1342.591675	-578.579773	9.961050	1632.097168	-661.798767	220.908051	1080.072021	-584.536011	-307.112915	1099.095703	-548.251099	207.487793	830.092590	-461.989288	-280.707947	847.874939	-526.400940	-35.713474	963.202026	599.656860	-60.470116	958.891785	599.258179	116.907097
-565.373047	70.391800	865.027588	-542.188293	-151.210175	869.288574	-647.419189	80.129509	494.109833	-593.653259	-190.507355	516.189636	-654.616394	72.494186	85.405670	-638.536194	-196.381500	83.129234	-602.142761	143.185516	1341.183960	-565.602478	-201.359329	1356.621460	-532.736084	-22.910175	1342.545532	-578.321350	10.097786	1632.075073	-661.706482	220.847351	1080.014282	-584.488159	-307.061127	1099.052612	-548.042480	207.478348	830.122375	-461.910614	-280.661682	847.864319	-526.340820	-35.691578	963.203918	599.652161	-60.454536	958.888550	599.242981	116.946083
-565.286865	70.401085	865.037842	-542.082764	-151.213303	869.283569	-647.452332	80.159912	494.159790	-593.660339	-190.478256	516.209656	-654.626709	72.462685	85.393127	-638.539917	-196.383667	83.132637	-602.181213	143.194443	1341.160522	-565.620850	-201.395432	1356.604858	-532.825195	-22.924913	1342.496216	-577.996643	10.245165	1632.066162	-661.621887	220.788162	1079.962524	-584.459961	-307.005920	1099.027100	-547.860779	207.530243	830.115967	-461.828278	-280.650177	847.838806	-526.249390	-35.693378	963.208008	599.641052	-60.452118	958.888306	599.256104	116.951561
-565.233276	70.435486	865.038513	-542.004395	-151.219498	869.273560	-647.464661	80.168472	494.172943	-593.643433	-190.473694	516.187012	-654.656128	72.483841	85.411301	-638.539612	-196.381653	83.133667	-602.208557	143.216553	1341.136475	-565.609558	-201.402161	1356.581787	-532.933533	-22.952171	1342.439697	-577.572754	10.466309	1632.055420	-661.535706	220.712570	1079.891235	-584.367859	-307.136383	1099.028320	-547.623047	207.555939	830.160034	-461.736420	-280.641144	847.863403	-526.180969	-35.681446	963.202759	599.602478	-60.450069	958.885742	599.227051	116.943069
-565.141235	70.422905	865.023376	-541.901733	-151.206665	869.266235	-647.465515	80.180748	494.185303	-593.622986	-190.465851	516.202698	-654.652771	72.457359	85.422470	-638.527405	-196.371201	83.135002	-602.263245	143.206909	1341.117065	-565.621216	-201.443893	1356.583984	-533.047974	-22.978222	1342.391846	-577.152649	10.686306	1631.969971	-661.477234	220.627869	1079.828369	-584.424805	-306.853882	1098.910645	-547.424683	207.662537	830.175720	-461.615906	-280.637909	847.826050	-526.083740	-35.676113	963.191345	599.587463	-60.461571	958.897400	599.211548	116.916901
-565.061096	70.431969	865.029785	-541.810852	-151.210052	869.279480	-647.436584	80.206741	494.197021	-593.630127	-190.492828	516.243591	-654.377319	72.340469	85.330299	-638.522156	-196.371887	83.137444	-602.325928	143.207779	1341.084839	-565.665344	-201.501358	1356.563721	-533.210815	-23.007179	1342.321777	-576.657349	10.917887	1631.953125	-661.468384	220.522690	1079.794189	-584.428772	-306.791565	1098.835205	-547.228394	207.775299	830.174133	-461.475922	-280.630035	847.818726	-525.998230	-35.669270	963.200928	599.581360	-60.435398	958.889587	599.199585	116.929695
-564.956604	70.457184	865.027771	-541.693115	-151.206406	869.267944	-647.435913	80.219131	494.215576	-593.632019	-190.462357	516.255859	-654.640015	72.490059	85.455688	-638.518250	-196.369949	83.135674	-602.416199	143.205475	1341.041016	-565.737244	-201.547699	1356.533203	-533.329041	-23.036123	1342.277832	-576.087585	11.183567	1631.884888	-661.460754	220.414719	1079.702148	-584.478699	-306.662018	1098.727295	-546.922913	207.822021	830.220947	-461.268555	-280.616180	847.822327	-525.889832	-35.658035	963.195129	599.553101	-60.425323	958.873230	599.168030	116.961510
-564.840515	70.457428	865.044495	-541.570618	-151.184967	869.257690	-647.411926	80.200424	494.223938	-593.596436	-190.441101	516.257446	-654.648682	72.507576	85.457039	-638.473450	-196.366791	83.159164	-602.497070	143.206573	1340.983765	-565.804321	-201.606110	1356.487061	-533.464294	-23.064949	1342.244019	-575.471252	11.501396	1631.775024	-661.471313	220.268372	1079.598022	-584.529053	-306.672058	1098.664551	-546.525391	207.941895	830.321533	-461.036926	-280.618774	847.880066	-525.781067	-35.658665	963.201904	599.545532	-60.408356	958.883545	599.155212	116.962257
-564.737427	70.441635	865.049438	-541.466003	-151.157974	869.247253	-647.381165	80.230759	494.218170	-593.163147	-190.176758	516.144836	-654.619568	72.477531	85.420502	-638.310059	-196.366272	83.106773	-602.601379	143.205750	1340.924316	-565.887573	-201.664169	1356.429932	-533.606201	-23.130695	1342.183228	-574.819824	11.814910	1631.642700	-661.529724	220.118073	1079.520386	-584.656006	-306.433960	1098.486694	-546.089355	208.046677	830.435547	-460.658417	-280.650391	847.949646	-525.681396	-35.659081	963.200684	599.558777	-60.397160	958.879272	599.157227	116.950035
-564.647156	70.417290	865.047974	-541.356018	-151.169342	869.248291	-647.401001	80.243507	494.228851	-593.091797	-190.132797	516.139282	-654.604126	72.439987	85.416412	-638.325745	-196.356201	83.087914	-602.724731	143.170715	1340.850830	-565.949524	-201.740128	1356.366577	-533.722229	-23.150913	1342.152466	-574.120422	12.141113	1631.526855	-661.645813	219.967926	1079.408936	-584.815491	-306.173950	1098.302002	-545.594849	208.145248	830.593079	-460.214294	-280.692841	848.046509	-525.585510	-35.673534	963.201477	599.529785	-60.382587	958.868774	599.142578	116.960884
-564.545776	70.447937	865.066956	-541.259644	-151.141327	869.231628	-647.407288	80.255043	494.244995	-593.054688	-190.123672	516.155823	-654.652161	72.457779	85.434349	-638.336914	-196.363510	83.088913	-602.862610	143.140411	1340.773438	-566.026978	-201.812607	1356.291504	-533.845032	-23.179836	1342.113525	-573.385132	12.581922	1631.382813	-661.813477	219.821411	1079.306885	-585.054321	-305.825165	1098.076538	-545.059265	208.304077	830.783325	-459.687714	-280.749115	848.179749	-525.490234	-35.660702	963.204468	599.498413	-60.414627	958.878235	599.123718	116.953140
-564.456116	70.412254	865.066345	-541.136780	-151.130447	869.235596	-647.410278	80.323738	494.280029	-593.014771	-190.108978	516.161072	-654.664246	72.464149	85.471001	-638.337219	-196.359039	83.090462	-603.018921	143.109253	1340.657715	-566.119385	-201.881638	1356.207642	-533.937439	-23.225845	1342.071167	-572.709900	12.857583	1631.197754	-661.974365	219.679276	1079.176636	-585.292419	-305.508179	1097.837280	-544.416504	208.473267	831.053589	-458.988556	-280.825714	848.398010	-525.402100	-35.667824	963.211060	599.484558	-60.418968	958.865112	599.097717	116.976997
-564.370605	70.413956	865.073792	-541.032471	-151.121246	869.227295	-647.412415	80.370201	494.282715	-593.020020	-190.099808	516.127747	-654.694641	72.463127	85.477470	-638.332886	-196.359344	83.073273	-603.153076	143.081024	1340.564331	-566.202759	-201.967636	1356.128296	-534.019653	-23.252689	1342.016724	-572.046570	13.213477	1631.006958	-662.152466	219.560303	1079.060303	-585.574036	-305.156799	1097.575439	-543.695740	208.603500	831.318726	-458.211243	-280.939087	848.646729	-525.312805	-35.667286	963.212463	599.445862	-60.380295	958.857910	599.065247	117.006157
-564.319153	70.395340	865.072571	-540.926880	-151.126846	869.219482	-647.328003	80.360107	494.283966	-592.937256	-190.077423	516.085510	-654.700989	72.468071	85.491386	-638.301575	-196.366943	83.084557	-603.292236	143.071198	1340.456421	-566.264893	-202.029633	1356.052124	-534.063171	-23.284767	1341.990601	-571.411682	13.550399	1630.857422	-662.325256	219.372025	1078.890991	-585.842529	-304.823486	1097.343384	-542.795715	208.752502	831.703796	-457.390625	-281.044403	848.905090	-525.244751	-35.676342	963.210815	599.417297	-60.393608	958.844116	599.042847	117.004295
-564.273499	70.388191	865.069397	-540.850342	-151.111938	869.201660	-647.252441	80.357452	494.280975	-592.882568	-190.006531	516.000549	-654.686401	72.460640	85.487488	-638.333984	-196.360886	83.089684	-603.386719	143.059265	1340.335815	-566.368042	-202.126099	1355.958740	-534.136108	-23.290705	1341.944458	-570.798645	13.912777	1630.729980	-662.517151	219.211334	1078.732422	-586.118286	-304.475891	1097.102661	-541.815491	208.878250	832.038391	-456.436646	-281.177490	849.300049	-525.186890	-35.674835	963.201355	599.407227	-60.389347	958.833740	599.027527	117.009598
-564.211121	70.388123	865.088257	-540.759766	-151.109695	869.194092	-647.173462	80.373741	494.259338	-592.727478	-189.922760	515.934937	-654.662292	72.461182	85.483208	-638.258362	-196.360565	83.073067	-603.475586	143.043747	1340.235474	-566.424316	-202.149857	1355.903931	-534.153442	-23.321609	1341.922974	-570.275330	14.206629	1630.584961	-662.676758	219.098038	1078.547852	-586.333557	-304.234436	1096.956299	-540.835693	209.083176	832.450623	-455.404785	-281.284607	849.712952	-525.125732	-35.683205	963.211792	599.357361	-60.365902	958.823425	598.983093	117.034073
-564.160339	70.395569	865.077820	-540.697449	-151.124176	869.183350	-647.126648	80.398056	494.276398	-592.711060	-189.873199	515.878174	-654.641846	72.478149	85.460304	-638.293823	-196.369324	83.112228	-603.544067	143.063889	1340.148315	-566.476318	-202.205612	1355.856201	-534.162354	-23.328157	1341.883179	-569.823914	14.549361	1630.441528	-662.764954	218.947815	1078.360352	-586.544556	-303.849182	1096.759277	-539.698853	209.322937	832.916504	-454.300446	-281.433655	850.209778	-525.078796	-35.686878	963.203979	599.338501	-60.378895	958.818787	598.979431	117.021263
-564.138123	70.380753	865.068237	-540.626587	-151.178207	869.177734	-647.033264	80.375343	494.247986	-592.699951	-189.853561	515.876282	-654.582214	72.442825	85.456940	-638.314697	-196.351929	83.113174	-603.597107	143.065216	1340.092896	-566.512207	-202.217041	1355.822510	-534.173157	-23.331656	1341.855103	-569.436279	14.811951	1630.342285	-662.762573	218.770081	1078.202759	-586.675171	-303.584564	1096.626465	-538.530884	209.610489	833.343262	-453.200653	-281.644623	850.717834	-525.045593	-35.715736	963.199890	599.304688	-60.369781	958.803406	598.958496	117.018723
-564.127319	70.409515	865.078430	-540.601624	-151.175903	869.162415	-646.958862	80.400833	494.259918	-592.748169	-189.819717	515.890991	-654.634827	72.463295	85.467239	-638.367310	-196.331635	83.098045	-603.648132	143.088242	1340.041138	-566.538818	-202.210129	1355.838135	-534.197144	-23.308624	1341.818848	-569.095032	15.106942	1630.251465	-662.729370	218.695480	1078.082153	-586.756470	-303.349976	1096.531128	-537.418579	209.989807	833.816040	-452.018280	-281.869476	851.286377	-525.029541	-35.710266	963.198364	599.262146	-60.398586	958.815369	598.927429	117.001648
-564.127747	70.385956	865.061707	-540.582886	-151.200470	869.161682	-646.820801	80.404373	494.230499	-592.856689	-189.871338	515.992004	-654.616211	72.438988	85.486504	-638.470520	-196.325531	83.133461	-603.671326	143.101196	1340.001221	-566.543274	-202.224030	1355.894165	-534.189575	-23.293755	1341.812378	-568.931519	15.236148	1630.149780	-662.626587	218.633743	1078.009888	-586.743713	-303.152435	1096.484375	-536.205078	210.390656	834.330750	-450.792755	-282.112335	851.909363	-525.024963	-35.725502	963.190491	599.249878	-60.373623	958.793335	598.898010	117.036964
-564.130615	70.381966	865.046265	-540.560120	-151.258224	869.172119	-645.518005	79.778954	493.949158	-593.038940	-190.025208	516.125549	-654.235657	72.532478	85.381195	-638.484192	-196.325989	83.158569	-603.692688	143.135025	1340.003540	-566.533264	-202.191544	1355.959961	-534.200928	-23.271765	1341.793457	-568.784302	15.419300	1630.100586	-662.481567	218.723663	1078.014404	-586.614990	-303.147797	1096.521118	-535.028931	210.793137	834.862610	-449.491425	-282.326874	852.588257	-525.025574	-35.744228	963.190369	599.227112	-60.361012	958.781006	598.892273	117.053078
-564.134033	70.358368	865.047302	-540.559814	-151.258820	869.169373	-645.024780	79.571861	493.822418	-592.867981	-189.948776	515.965820	-654.091309	72.617401	85.362595	-638.450012	-196.328247	83.134308	-603.694397	143.132538	1340.008789	-566.519653	-202.152664	1356.045532	-534.192078	-23.245171	1341.761597	-568.791809	15.466866	1630.061523	-662.310425	218.758118	1077.978027	-586.418091	-303.018066	1096.518921	-533.838074	211.183701	835.384705	-448.234283	-282.660767	853.263611	-525.029785	-35.757301	963.190369	599.182556	-60.361279	958.786255	598.837463	117.038254
-564.133179	70.330795	865.052856	-540.553833	-151.296371	869.190430	-645.742493	79.960159	493.985504	-593.049438	-190.082504	516.120544	-654.335205	72.527046	85.413841	-638.530579	-196.309891	83.178322	-603.673584	143.139191	1340.024170	-566.417847	-202.112869	1356.163818	-534.152649	-23.206823	1341.778320	-568.826721	15.555388	1630.075684	-662.030334	218.819717	1077.965942	-586.099487	-302.872192	1096.591553	-532.565796	211.563904	835.889282	-446.866943	-282.939941	853.942627	-525.035889	-35.783653	963.206055	599.154968	-60.361729	958.778015	598.805542	117.042587
-564.134033	70.334473	865.079712	-540.555115	-151.293793	869.197449	-645.202942	79.711639	493.890045	-593.243103	-190.258911	516.165710	-654.185974	72.563583	85.370102	-638.570984	-196.295654	83.204323	-603.645813	143.153336	1340.057861	-566.383667	-202.040451	1356.261719	-534.112183	-23.178516	1341.783691	-568.974548	15.529724	1630.073853	-661.691345	218.973862	1077.973633	-585.665710	-302.875641	1096.727905	-531.443787	212.004868	836.359131	-445.452301	-283.288055	854.662231	-525.046753	-35.790203	963.226257	599.140076	-60.353573	958.766174	598.792786	117.052078
-564.147400	70.301331	865.082764	-540.580505	-151.330887	869.207153	-645.219604	79.744606	493.874664	-593.398071	-190.313034	516.306580	-654.181091	72.560410	85.368736	-638.694702	-196.284210	83.226318	-603.621704	143.192703	1340.100098	-566.328491	-201.963882	1356.359253	-534.075439	-23.135565	1341.797119	-569.102356	15.601440	1630.159668	-661.271484	219.188797	1077.998535	-585.195557	-302.868896	1096.879028	-530.169067	212.456589	836.843689	-444.127136	-283.605804	855.324280	-525.063538	-35.823753	963.231812	599.128967	-60.339191	958.760071	598.780212	117.050850
-564.179260	70.279007	865.077942	-540.619751	-151.355560	869.207703	-645.269470	79.819122	493.927765	-593.381653	-190.365646	516.317810	-654.263550	72.548615	85.418510	-638.683228	-196.286987	83.234779	-603.572205	143.211884	1340.124512	-566.239319	-201.841629	1356.489380	-534.046143	-23.079342	1341.809814	-569.295593	15.614258	1630.271851	-660.831848	219.494064	1078.030640	-584.622925	-302.729950	1096.973267	-529.062195	212.920059	837.278259	-442.649689	-284.015106	856.038696	-525.085327	-35.844490	963.225586	599.113098	-60.308346	958.758179	598.742065	117.051682
-564.201538	70.232246	865.093933	-540.640625	-151.370728	869.260315	-645.324768	79.876785	493.909760	-593.186279	-190.278458	516.152161	-654.274841	72.561577	85.428795	-638.616577	-196.295807	83.220558	-603.514526	143.253860	1340.161377	-566.190247	-201.747116	1356.594360	-534.008301	-23.011265	1341.825928	-569.582275	15.553867	1630.355957	-660.296814	219.805420	1078.072632	-583.950684	-303.130615	1097.264526	-527.892700	213.452103	837.690247	-441.389465	-284.417542	856.686523	-525.112488	-35.859287	963.260742	599.057251	-60.317421	958.768005	598.696045	117.071846
-564.254639	70.207123	865.094116	-540.703369	-151.381226	869.277100	-645.349609	79.866806	493.910858	-593.179382	-190.288589	516.167603	-654.293762	72.562309	85.423393	-638.547363	-196.302750	83.205254	-603.467468	143.292084	1340.195557	-566.132080	-201.640656	1356.734009	-533.986145	-22.913734	1341.836792	-569.904053	15.488164	1630.467773	-659.722717	220.164856	1078.106934	-583.216980	-303.280548	1097.476929	-526.784058	213.934479	838.036072	-439.866455	-284.783630	857.374756	-525.152954	-35.869041	963.263855	599.051270	-60.319447	958.778198	598.693787	117.060989
-564.288208	70.166260	865.095398	-540.729370	-151.446777	869.310181	-645.414856	79.910324	493.924866	-593.233154	-190.322998	516.175415	-654.311768	72.557587	85.429718	-638.555420	-196.337723	83.220131	-603.394165	143.334351	1340.252686	-566.026489	-201.491974	1356.860474	-533.946289	-22.849768	1341.862061	-570.187500	15.415358	1630.597656	-659.097839	220.603821	1078.179199	-582.478149	-303.408600	1097.662231	-525.468323	214.167175	838.358337	-438.686249	-285.294952	857.850037	-525.179077	-35.907707	963.279236	599.039734	-60.324226	958.782959	598.658508	117.064224
-564.287903	70.120621	865.105469	-540.758850	-151.464172	869.323547	-645.428955	79.871704	493.909760	-593.480835	-190.647079	516.385498	-654.294739	72.550377	85.424202	-638.595398	-196.330399	83.252586	-603.325684	143.377991	1340.285645	-565.934082	-201.354004	1356.989380	-533.910950	-22.769712	1341.879883	-570.595520	15.145120	1630.705566	-658.453491	221.085098	1078.200928	-581.633057	-303.588287	1097.887207	-524.407898	214.633545	838.621582	-437.344055	-285.726624	858.430908	-525.181580	-35.939648	963.287598	599.024902	-60.312675	958.778870	598.627197	117.058342
-564.302612	70.111809	865.107605	-540.813904	-151.488358	869.336731	-645.448547	79.865250	493.922913	-593.361084	-190.309189	516.194458	-654.269714	72.519806	85.393806	-638.547668	-196.338531	83.200256	-603.259705	143.437683	1340.331665	-565.851501	-201.219788	1357.121216	-533.869507	-22.662760	1341.895020	-570.945068	15.075476	1630.845459	-657.756165	221.519623	1078.194946	-580.638794	-304.008270	1098.165771	-523.367188	215.101242	838.848206	-436.059357	-286.164429	858.943115	-525.204895	-35.955498	963.291931	599.009583	-60.315189	958.785339	598.596313	117.080177
-564.293030	70.070015	865.089905	-540.841125	-151.510849	869.349060	-645.498596	79.838364	493.931641	-593.546326	-190.808334	516.363770	-654.326843	72.504814	85.409019	-638.605042	-196.337982	83.257217	-603.204407	143.490356	1340.366455	-565.765869	-201.065353	1357.236450	-533.829163	-22.601290	1341.921875	-571.372864	14.826641	1630.941162	-656.988953	221.998962	1078.184692	-579.735291	-304.133148	1098.329224	-522.362976	215.476242	839.081116	-434.835480	-286.651245	859.320068	-525.196716	-35.977055	963.283875	598.995667	-60.341038	958.798218	598.589661	117.048561
-564.259644	70.084770	865.084045	-540.847839	-151.555588	869.379944	-645.524658	79.798637	493.911285	-593.593994	-190.847198	516.406128	-654.323242	72.522873	85.430786	-638.610657	-196.359756	83.233803	-603.149109	143.514954	1340.396118	-565.733337	-200.936554	1357.338135	-533.806030	-22.516888	1341.936035	-571.818359	14.520758	1631.015991	-656.278076	222.559204	1078.234863	-578.753479	-304.466187	1098.554443	-521.443787	215.899719	839.212463	-433.575745	-287.096619	859.740845	-525.175232	-35.981529	963.293518	598.974487	-60.326248	958.791992	598.542480	117.050430
-564.295532	70.003319	865.054871	-540.911133	-151.595184	869.394165	-645.577209	79.788490	493.906952	-593.719849	-190.878555	516.402344	-654.323364	72.534012	85.425835	-638.628296	-196.358124	83.231232	-603.088257	143.551529	1340.406982	-565.704468	-200.825058	1357.431152	-533.803833	-22.435459	1341.953369	-572.161743	14.405987	1631.172119	-655.497925	223.166336	1078.347168	-577.750305	-304.968445	1098.862671	-520.641296	216.386215	839.363159	-432.473480	-287.546295	860.063965	-525.207092	-36.023979	963.280090	598.961304	-60.342205	958.799377	598.529053	117.044357
-564.300781	69.992569	865.026123	-540.948425	-151.608856	869.403442	-645.659363	79.752831	493.926910	-593.829163	-190.888351	516.401978	-654.297058	72.501686	85.399040	-638.580261	-196.373840	83.230476	-603.026001	143.599457	1340.446045	-565.686340	-200.717590	1357.515381	-533.773499	-22.362633	1341.966797	-572.582886	14.197026	1631.253418	-654.736694	223.731567	1078.401367	-576.710876	-305.312561	1099.147461	-519.850281	216.758850	839.433105	-431.376526	-287.918945	860.391113	-525.207581	-36.021660	963.263733	598.932373	-60.393478	958.828552	598.510681	117.005440
-564.277771	69.971901	865.014038	-540.957092	-151.665863	869.398499	-645.738647	79.728271	493.911774	-593.905823	-190.921753	516.442078	-654.296936	72.508247	85.395935	-638.635376	-196.361008	83.233856	-602.961060	143.618912	1340.472656	-565.671387	-200.622772	1357.573364	-533.771912	-22.306301	1341.968140	-572.989868	13.849639	1631.396240	-653.874939	224.219086	1078.408447	-575.693359	-305.468201	1099.252563	-519.140259	217.124222	839.468262	-430.307037	-288.381531	860.628052	-525.191101	-36.061184	963.252563	598.909912	-60.369740	958.825867	598.457947	117.007851
-564.265991	69.942596	865.020691	-540.982483	-151.681747	869.417053	-645.784485	79.714844	493.927795	-593.976563	-190.930420	516.443359	-654.348206	72.525856	85.437447	-638.626648	-196.390579	83.245232	-602.879761	143.653198	1340.523071	-565.660034	-200.538681	1357.663818	-533.748169	-22.266014	1341.976685	-573.300964	13.722754	1631.531982	-653.052917	224.723862	1078.506226	-574.665039	-305.662323	1099.428955	-518.460327	217.464859	839.530701	-429.365936	-288.878784	860.790833	-525.184509	-36.081608	963.261230	598.899719	-60.400715	958.838989	598.435364	116.977364
-564.187378	69.976456	865.027100	-540.989319	-151.673386	869.418213	-645.853577	79.674599	493.972870	-594.006531	-190.927414	516.451294	-654.334167	72.494423	85.398224	-638.632568	-196.377930	83.237465	-602.790588	143.660934	1340.561157	-565.636475	-200.439651	1357.715210	-533.716125	-22.222281	1341.996582	-573.731018	13.462347	1631.576782	-652.178894	225.155579	1078.574341	-573.588684	-306.084625	1099.740479	-517.919067	217.828537	839.470642	-428.400940	-289.230865	860.961670	-525.143494	-36.073380	963.264221	598.878418	-60.396374	958.834900	598.412170	116.969353
-564.107788	69.986229	865.025757	-540.962036	-151.694138	869.422302	-645.882507	79.637619	493.953583	-594.043091	-190.899582	516.456177	-654.315918	72.496048	85.378464	-638.614990	-196.380295	83.233276	-602.702942	143.685074	1340.604736	-565.634094	-200.340393	1357.756104	-533.680176	-22.188372	1341.993042	-574.141113	13.128193	1631.698364	-651.341797	225.584106	1078.637085	-572.585388	-306.221191	1099.906982	-517.356384	218.030960	839.413879	-427.475952	-289.567932	861.097290	-525.093201	-36.083965	963.266724	598.866089	-60.446899	958.867004	598.385986	116.922997
-563.995239	70.096100	865.053101	-540.955078	-151.635254	869.414124	-645.915283	79.615227	493.979889	-594.089661	-190.889069	516.453430	-654.310059	72.512634	85.383514	-638.586365	-196.395615	83.203468	-602.603027	143.705780	1340.634888	-565.623474	-200.265427	1357.807617	-533.668701	-22.160862	1341.984619	-574.599548	12.800023	1631.723022	-650.523438	225.935471	1078.732788	-571.658264	-306.368103	1100.073486	-516.832458	218.061127	839.308350	-426.732483	-289.913635	861.176575	-525.031250	-36.028873	963.277100	598.865967	-60.451504	958.873474	598.368896	116.951965
-563.916565	70.148048	865.064636	-540.942383	-151.604385	869.414001	-645.959534	79.661507	493.994476	-594.119446	-190.892593	516.454590	-654.337219	72.525269	85.392273	-638.632263	-196.381836	83.201118	-602.486206	143.725632	1340.677246	-565.608093	-200.163269	1357.834839	-533.626770	-22.104607	1341.975220	-574.918213	12.600556	1631.878662	-649.713440	226.258484	1078.804565	-570.668701	-306.554657	1100.277710	-516.547607	218.440918	839.176025	-425.951385	-290.231934	861.231934	-524.986450	-36.001221	963.283813	598.837402	-60.451889	958.872314	598.333862	116.951309
-563.815735	70.209740	865.076050	-540.923462	-151.566910	869.411255	-645.933777	79.636429	494.004517	-594.105835	-190.862259	516.466187	-654.304810	72.515221	85.400795	-638.618408	-196.377411	83.184868	-602.361084	143.747757	1340.727783	-565.595093	-200.092941	1357.846191	-533.591736	-22.076954	1341.973511	-575.268372	12.363481	1631.947266	-648.914368	226.558990	1078.906128	-569.828186	-306.573242	1100.386963	-516.212524	218.563385	839.066162	-425.302948	-290.457336	861.255737	-524.931030	-35.968811	963.290222	598.810608	-60.483555	958.887085	598.288818	116.936340
-563.708801	70.310333	865.110596	-540.900635	-151.512482	869.397949	-645.947449	79.625465	494.030426	-594.118896	-190.809113	516.415466	-654.320618	72.517570	85.417358	-638.594055	-196.378143	83.193871	-602.250000	143.747253	1340.763550	-565.565430	-200.009552	1357.847778	-533.528931	-22.060345	1341.970703	-575.598633	12.105181	1632.023804	-648.332275	226.770905	1078.844604	-569.013733	-306.719940	1100.511597	-515.825439	218.645706	838.945068	-424.748474	-290.683746	861.240906	-524.869263	-35.923706	963.303345	598.776184	-60.497589	958.892517	598.257080	116.906601
-563.593262	70.359383	865.126465	-540.836853	-151.487946	869.396423	-645.961426	79.630859	494.058868	-594.129700	-190.809479	516.452393	-654.333069	72.511307	85.394371	-638.564148	-196.386276	83.201729	-602.130249	143.750153	1340.783813	-565.523804	-199.936401	1357.867188	-533.467834	-22.053087	1341.969482	-575.906250	11.863865	1632.111816	-647.494812	227.010132	1079.080566	-568.313599	-306.726349	1100.641113	-515.627258	218.562668	838.742249	-424.260254	-290.806641	861.191040	-524.783386	-35.901714	963.312317	598.768921	-60.497265	958.888306	598.246460	116.867302
-563.479126	70.437492	865.142700	-540.809875	-151.441956	869.389282	-645.918152	79.585854	494.071686	-594.094727	-190.792023	516.424744	-654.316467	72.514984	85.387634	-638.575378	-196.381226	83.190262	-601.997742	143.755829	1340.824097	-565.487549	-199.877899	1357.861694	-533.407349	-22.025518	1341.953125	-576.187012	11.634584	1632.191772	-647.070007	227.065704	1078.983521	-567.676636	-306.782715	1100.731934	-515.442505	218.434052	838.515320	-423.878723	-290.850525	861.151062	-524.715210	-35.861431	963.318542	598.763062	-60.529438	958.896790	598.221619	116.857605
-563.364624	70.522293	865.159424	-540.727295	-151.420258	869.394897	-645.862976	79.624870	494.055328	-594.032898	-190.727478	516.420837	-654.309143	72.517059	85.390167	-638.542358	-196.379791	83.192131	-601.852417	143.767883	1340.837891	-565.408203	-199.810455	1357.857788	-533.342163	-22.005856	1341.933105	-576.403259	11.445324	1632.272705	-646.521423	227.182388	1078.997314	-567.147644	-306.681793	1100.754028	-515.322388	218.338364	838.260620	-423.562500	-290.821808	861.052490	-524.625977	-35.819141	963.332947	598.748230	-60.543995	958.899719	598.206055	116.822357
-563.366394	70.387482	865.109558	-540.698181	-151.432938	869.387756	-645.872070	79.640915	494.051331	-594.044189	-190.724075	516.422791	-654.306641	72.519638	85.381500	-638.561218	-196.374710	83.200508	-601.741638	143.781616	1340.831665	-565.350586	-199.764587	1357.836426	-533.254211	-21.993282	1341.923950	-576.677856	11.194025	1632.313110	-646.094360	227.251572	1079.012939	-566.707825	-306.621277	1100.744995	-515.311523	218.254944	838.033325	-423.392700	-290.742584	860.946228	-524.593628	-35.866249	963.297791	598.728333	-60.593071	958.897217	598.199402	116.816086
-563.145142	70.652618	865.163391	-540.606873	-151.308655	869.366150	-645.816528	79.678123	494.076385	-593.963989	-190.690582	516.415222	-654.296570	72.522133	85.383301	-638.593628	-196.371643	83.198067	-601.590881	143.797836	1340.818359	-565.281616	-199.706757	1357.815308	-533.147827	-21.983669	1341.916016	-576.872925	10.983270	1632.347168	-645.715881	227.231354	1079.001099	-566.435364	-306.503601	1100.693970	-515.368469	218.094543	837.775757	-423.292084	-290.586029	860.797607	-524.459412	-35.725277	963.322815	598.727478	-60.602699	958.903076	598.177673	116.797234
-563.207153	70.502335	865.099487	-540.607117	-151.342865	869.352417	-645.789429	79.705994	494.053711	-593.958740	-190.680328	516.404968	-654.280701	72.518280	85.408012	-638.531982	-196.379257	83.206863	-601.450806	143.798889	1340.791016	-565.195801	-199.683533	1357.778198	-533.054382	-21.957644	1341.895630	-577.051636	10.794137	1632.369873	-645.429443	227.160309	1078.968750	-566.254272	-306.396271	1100.637573	-515.501221	217.894135	837.506470	-423.297028	-290.361450	860.641785	-524.463440	-35.783188	963.274597	598.691833	-60.630753	958.914673	598.156189	116.765732
-563.167236	70.544365	865.085815	-540.552368	-151.301819	869.333618	-645.755554	79.755608	494.088013	-593.899902	-190.686462	516.403320	-654.280762	72.522232	85.415970	-638.503418	-196.374817	83.212914	-601.319885	143.830933	1340.775269	-565.093872	-199.656174	1357.754028	-532.929443	-21.950762	1341.888672	-577.149597	10.639967	1632.432129	-645.291260	227.063553	1078.925293	-566.196411	-306.277191	1100.575928	-515.807861	217.626175	837.198730	-423.417877	-290.114990	860.453552	-524.402527	-35.740723	963.254456	598.665649	-60.658222	958.919128	598.118652	116.745003
-563.072815	70.568909	865.080566	-540.492004	-151.274277	869.306152	-645.667175	79.731255	494.063599	-593.813477	-190.616348	516.386536	-654.290100	72.546112	85.437721	-638.493164	-196.367920	83.207458	-601.185059	143.825531	1340.713013	-565.023254	-199.646591	1357.677734	-532.801331	-21.931217	1341.880615	-577.262329	10.480222	1632.415039	-645.182678	226.887131	1078.840088	-566.234802	-306.166107	1100.491699	-515.895386	217.300613	837.012329	-423.634460	-289.817230	860.220215	-524.330261	-35.728951	963.240234	598.682129	-60.680843	958.919006	598.120728	116.718880
-563.012756	70.627525	865.065247	-540.433044	-151.247803	869.303101	-645.609314	79.754364	494.064148	-593.785828	-190.584366	516.365540	-654.261780	72.577576	85.418770	-638.515808	-196.344147	83.201859	-601.058838	143.875046	1340.690552	-564.919189	-199.633026	1357.621826	-532.638550	-21.918402	1341.870850	-577.313599	10.273883	1632.451416	-645.092163	226.619431	1078.773193	-566.358582	-306.120239	1100.392578	-516.140625	217.008408	836.781799	-423.946655	-289.407928	859.986755	-524.270325	-35.681854	963.230652	598.673584	-60.696075	958.933777	598.111694	116.672081
-562.936707	70.663399	865.060425	-540.346375	-151.197617	869.274536	-645.556824	79.795090	494.060272	-593.687561	-190.538559	516.360901	-654.290344	72.573967	85.425224	-638.496765	-196.334015	83.203621	-600.925964	143.900620	1340.625000	-564.812134	-199.651337	1357.548950	-532.464172	-21.881783	1341.863770	-577.360840	10.088152	1632.430176	-645.163696	226.360703	1078.642944	-566.638855	-305.760376	1100.131470	-516.449402	216.663788	836.519287	-424.327240	-288.888397	859.732910	-524.190735	-35.647629	963.214905	598.691101	-60.758163	958.921509	598.144897	116.649002
-562.897644	70.683670	865.016479	-540.299866	-151.184982	869.248596	-646.218079	80.226852	494.201996	-593.652527	-190.524918	516.348145	-654.485779	72.517357	85.492622	-638.503906	-196.330826	83.209045	-600.781433	143.915268	1340.533569	-564.667969	-199.645508	1357.489868	-532.279785	-21.853291	1341.864868	-577.333374	9.969758	1632.410278	-645.324707	226.086990	1078.500732	-566.877502	-305.815308	1100.075562	-516.874695	216.260010	836.243713	-424.859314	-288.369843	859.464417	-524.128540	-35.620773	963.173950	598.675720	-60.775879	958.921326	598.132751	116.604744
-562.875732	70.693932	864.985718	-540.247559	-151.163986	869.227661	-646.191162	80.264610	494.214935	-593.607483	-190.545197	516.356873	-654.509338	72.509598	85.482491	-638.496765	-196.313004	83.228844	-600.633423	143.986603	1340.461182	-564.544250	-199.638733	1357.413574	-532.107422	-21.831018	1341.853516	-577.238281	9.900922	1632.417480	-645.583923	225.789551	1078.391846	-567.250977	-305.658905	1099.924194	-517.463501	215.843964	835.900146	-425.454590	-287.852234	859.179932	-524.068726	-35.594723	963.141052	598.699524	-60.820480	958.929688	598.145935	116.580765
-562.843872	70.674950	864.959717	-540.151428	-151.160248	869.221252	-646.081116	80.275322	494.194733	-593.574646	-190.482315	516.340454	-654.499146	72.512024	85.480301	-638.468079	-196.308762	83.220383	-600.506836	144.020035	1340.385010	-564.422546	-199.674606	1357.357056	-531.907043	-21.818924	1341.847290	-577.142822	9.864062	1632.373901	-645.838989	225.479172	1078.266602	-567.661377	-305.507019	1099.776001	-517.919922	215.396072	835.686951	-426.218292	-287.195343	858.842773	-523.992432	-35.584278	963.120483	598.694885	-60.848385	958.942139	598.153381	116.559349
-562.773254	70.674850	864.947937	-540.047302	-151.152115	869.221985	-646.054626	80.318634	494.219238	-593.506287	-190.451843	516.357178	-654.491394	72.497528	85.478912	-638.437195	-196.283478	83.216103	-600.372009	144.061310	1340.310425	-564.265137	-199.698196	1357.289429	-531.740906	-21.807831	1341.842773	-577.025146	9.803043	1632.353149	-646.197021	225.161026	1078.161133	-568.179749	-305.092804	1099.545654	-518.545349	214.892212	835.451050	-427.042847	-286.556030	858.480103	-523.901123	-35.570126	963.113342	598.697266	-60.897556	958.966370	598.160645	116.503365
-562.734619	70.676613	864.908936	-539.960571	-151.152023	869.206177	-646.057068	80.374863	494.235291	-593.447815	-190.429703	516.354675	-654.506958	72.511200	85.528046	-638.458069	-196.279907	83.228386	-600.235291	144.100204	1340.268433	-564.141296	-199.717941	1357.224854	-531.562927	-21.797049	1341.831909	-576.846436	9.764583	1632.347046	-646.574341	224.823715	1078.081909	-568.661072	-305.011169	1099.390015	-519.227844	214.440811	835.192261	-427.998199	-285.910126	858.088196	-523.822754	-35.551723	963.080627	598.697571	-60.944874	958.970032	598.182129	116.473198
-562.678772	70.666039	864.895142	-539.888123	-151.145599	869.189026	-645.977661	80.356094	494.213440	-593.378723	-190.405655	516.329346	-654.505371	72.512688	85.525208	-638.463379	-196.282104	83.224022	-600.099487	144.129044	1340.197144	-563.986084	-199.765915	1357.153320	-531.383972	-21.789593	1341.813354	-576.659668	9.698132	1632.359497	-647.018616	224.497498	1077.991943	-569.162720	-304.894043	1099.275146	-519.986694	213.948715	834.959412	-429.042969	-285.149200	857.687561	-523.733582	-35.550396	963.057800	598.702087	-60.977005	958.976990	598.204590	116.429771
-562.600708	70.696739	864.874634	-539.791199	-151.098343	869.157593	-645.932617	80.398788	494.191864	-593.320496	-190.363342	516.326050	-654.512573	72.501312	85.512199	-638.468262	-196.255920	83.205589	-599.942810	144.182266	1340.151001	-563.814087	-199.794617	1357.092651	-531.172546	-21.779242	1341.781128	-576.427368	9.725005	1632.331299	-647.471130	224.200729	1077.949219	-569.635742	-304.970276	1099.208740	-520.923218	213.354614	834.669617	-430.220337	-284.467438	857.201416	-523.627747	-35.511650	963.026550	598.695435	-61.026402	958.983093	598.220215	116.395851
-562.490173	70.717384	864.851074	-539.668762	-151.076660	869.149902	-645.857666	80.423767	494.194275	-593.271790	-190.346725	516.336426	-654.447815	72.487465	85.474709	-638.501343	-196.244583	83.197060	-599.791504	144.207825	1340.087769	-563.596924	-199.813705	1357.065552	-530.984131	-21.781195	1341.770508	-576.158325	9.759877	1632.295166	-647.925110	223.897614	1077.899536	-570.199768	-304.732513	1099.078125	-521.666016	212.765106	834.378418	-431.434723	-283.663727	856.742371	-523.493713	-35.480453	963.005432	598.708801	-61.038040	958.976257	598.255798	116.367783
-562.414307	70.734863	864.819092	-539.562683	-151.054337	869.126221	-645.823730	80.463295	494.203857	-593.277527	-190.291199	516.300781	-654.481689	72.513046	85.520882	-638.501282	-196.231827	83.195335	-599.658508	144.256531	1340.026001	-563.420105	-199.851654	1356.994995	-530.768188	-21.772833	1341.732544	-575.853577	9.854492	1632.278076	-648.415344	223.657227	1077.872681	-570.764099	-304.682831	1098.998413	-522.733032	212.149734	834.083618	-432.846710	-282.929382	856.123535	-523.382141	-35.451084	962.971191	598.711426	-61.068394	958.995361	598.277771	116.332123
-562.341736	70.741920	864.808533	-539.459534	-151.049728	869.116577	-645.774780	80.484505	494.197205	-593.276367	-190.203934	516.328369	-654.472473	72.486694	85.505493	-638.523987	-196.229645	83.224541	-599.513489	144.265060	1339.969971	-563.231628	-199.851746	1356.949829	-530.581116	-21.767052	1341.707031	-575.588013	9.929563	1632.204590	-648.911926	223.343216	1077.816895	-571.423706	-304.425232	1098.802124	-523.568604	211.522919	833.849976	-434.324493	-282.184174	855.476135	-523.273743	-35.439098	962.954895	598.724548	-61.114769	959.007568	598.310181	116.327606
-562.238647	70.795815	864.801453	-539.361206	-151.022552	869.098206	-645.027466	80.134193	494.058228	-593.115967	-189.799637	516.184692	-654.013428	72.429138	85.396408	-638.496521	-196.215332	83.176033	-599.366516	144.281921	1339.925415	-563.070801	-199.872543	1356.866699	-530.401062	-21.775112	1341.697266	-575.237976	10.053228	1632.184570	-649.419495	223.093277	1077.799316	-571.950989	-304.568665	1098.818237	-524.577881	210.908752	833.546753	-435.692780	-281.228760	855.040649	-523.151062	-35.402481	962.936035	598.728943	-61.127457	958.997925	598.332886	116.310143
-562.110779	70.830177	864.806396	-539.239868	-150.969330	869.081238	-644.893616	80.127960	494.043793	-592.916687	-189.706543	516.142029	-654.256775	72.578842	85.508957	-638.429932	-196.228195	83.162201	-599.201111	144.306213	1339.870117	-562.873535	-199.898392	1356.820679	-530.221008	-21.754246	1341.685425	-574.957336	10.109763	1632.135376	-649.935242	222.792221	1077.743286	-572.541931	-304.363495	1098.668579	-525.669861	210.299088	833.229553	-437.027832	-280.311676	854.609375	-523.012878	-35.367256	962.926514	598.733643	-61.155434	959.002808	598.350281	116.288567
-561.969604	70.876541	864.791077	-539.103760	-150.949036	869.074951	-644.800476	80.136505	494.028809	-592.853638	-189.676117	516.141357	-653.955750	72.407875	85.389267	-638.391418	-196.238495	83.172310	-599.075684	144.321289	1339.832397	-562.682129	-199.945038	1356.747192	-530.068054	-21.751808	1341.662476	-574.535828	10.297138	1632.157104	-650.433044	222.540817	1077.714966	-573.149597	-304.201996	1098.548828	-526.812073	209.753922	832.858948	-438.455414	-279.399811	854.075378	-522.869568	-35.330746	962.914185	598.728577	-61.178696	959.006104	598.380005	116.245506
-561.838623	70.942535	864.786194	-538.975830	-150.898651	869.065186	-645.287537	80.444611	494.161682	-592.557129	-189.462601	515.934448	-654.104065	72.356819	85.427666	-638.289124	-196.237930	83.149261	-598.912170	144.362137	1339.767456	-562.474060	-199.946976	1356.701050	-529.865540	-21.719643	1341.647949	-574.203552	10.321799	1632.091553	-650.962158	222.330353	1077.666992	-573.824280	-304.223969	1098.503296	-527.859741	208.957840	832.546387	-440.542938	-278.847687	853.240173	-522.723755	-35.273777	962.902283	598.743958	-61.192410	959.012695	598.402222	116.207466
-561.716675	70.940620	864.746765	-538.844299	-150.849716	869.032166	-644.414307	80.060432	493.999634	-592.502930	-189.522842	515.952087	-653.836060	72.417290	85.340363	-638.297974	-196.236069	83.155212	-598.763306	144.379730	1339.709106	-562.248535	-199.970276	1356.635620	-529.657715	-21.700001	1341.636475	-573.838379	10.446377	1632.043091	-651.508301	222.131180	1077.646484	-574.440796	-304.175903	1098.436157	-529.167664	208.339645	832.167053	-442.293152	-278.038361	852.582275	-522.580994	-35.243668	962.861084	598.737183	-61.223919	959.009094	598.418457	116.191956
-561.578430	70.972061	864.741943	-538.715637	-150.838852	869.032959	-644.815674	80.296249	494.098022	-592.409973	-189.509277	515.933105	-653.950195	72.392059	85.370583	-638.325439	-196.229065	83.145836	-598.606628	144.428375	1339.668457	-561.972961	-199.984283	1356.596069	-529.459778	-21.656977	1341.610107	-573.468872	10.563848	1632.001587	-652.023132	221.943420	1077.646484	-575.017883	-304.080017	1098.364990	-530.251587	207.691360	831.858887	-444.053131	-277.272186	851.911438	-522.430542	-35.220070	962.854004	598.748413	-61.234295	959.008972	598.453186	116.198433
-561.478943	70.980431	864.724609	-538.615540	-150.791153	869.010864	-645.371094	80.638901	494.250488	-592.265686	-189.562256	515.908203	-654.148499	72.342491	85.424576	-638.280823	-196.236206	83.140839	-598.423706	144.461380	1339.625000	-561.744751	-199.986160	1356.528198	-529.249939	-21.625935	1341.578369	-573.093323	10.681979	1631.962891	-652.547180	221.676605	1077.623657	-575.648560	-304.002716	1098.302246	-531.456299	207.042923	831.525330	-445.840332	-276.418640	851.246826	-522.313782	-35.191521	962.829407	598.759216	-61.258411	959.019897	598.456909	116.182983
-561.368835	70.965141	864.708679	-538.485779	-150.779999	869.004944	-645.273254	80.650505	494.258850	-592.190308	-189.643311	515.880066	-654.162170	72.346016	85.441956	-638.269470	-196.241943	83.161819	-598.256348	144.493179	1339.571655	-561.523926	-200.015305	1356.457520	-529.037354	-21.584766	1341.561401	-572.736328	10.787711	1631.923096	-653.039673	221.460220	1077.619751	-576.303040	-303.908752	1098.208008	-532.834229	206.736343	831.096802	-447.705170	-275.640717	850.575562	-522.174866	-35.184391	962.812500	598.758118	-61.268715	959.015015	598.474976	116.139046
-561.258240	70.999870	864.691467	-538.353210	-150.767349	868.998840	-645.256897	80.692108	494.269440	-592.104614	-189.756561	515.924683	-654.447144	72.536385	85.577744	-638.221252	-196.237244	83.182297	-598.062683	144.527374	1339.530029	-561.254028	-200.017776	1356.408569	-528.821228	-21.548262	1341.510254	-572.371826	10.889485	1631.879639	-653.537781	221.252716	1077.621216	-576.907227	-303.813507	1098.155151	-534.208252	206.482422	830.669250	-449.541138	-274.927460	849.879822	-522.050232	-35.153316	962.799622	598.744202	-61.315651	959.027527	598.483093	116.128075
-561.147827	71.012863	864.683838	-538.249878	-150.729431	868.966248	-645.182068	80.722214	494.249023	-592.052307	-189.864197	515.950806	-654.147766	72.349426	85.456985	-638.205444	-196.227646	83.225693	-597.895996	144.595123	1339.460938	-560.954956	-200.002075	1356.354492	-528.607422	-21.501795	1341.455078	-572.052551	10.930209	1631.797119	-654.051086	221.069672	1077.607666	-577.490295	-303.734711	1098.086792	-535.432861	205.808548	830.309692	-451.370514	-274.226807	849.220337	-521.929810	-35.137695	962.776062	598.765747	-61.304039	959.021362	598.509583	116.097710
-561.035522	71.043388	864.661499	-538.138367	-150.711014	868.958740	-645.158325	80.734062	494.260834	-592.071899	-189.979187	516.059448	-654.156921	72.342796	85.453659	-638.226501	-196.219803	83.247673	-597.684509	144.634018	1339.402832	-560.654663	-199.989609	1356.284302	-528.349915	-21.481640	1341.430664	-571.651306	11.077764	1631.787231	-654.585327	220.948441	1077.648682	-578.079590	-303.657043	1098.058594	-536.547363	204.753769	829.994629	-453.222290	-273.430725	848.596008	-521.808960	-35.106297	962.758179	598.777649	-61.344917	959.035400	598.529968	116.098503
-560.914185	71.088432	864.661743	-538.021118	-150.668060	868.948914	-645.162354	80.774696	494.271698	-592.041687	-190.073044	516.154846	-654.168823	72.295425	85.449471	-638.284546	-196.194366	83.260178	-597.489746	144.702560	1339.362305	-560.354065	-199.973419	1356.266846	-528.100220	-21.460020	1341.404541	-571.300232	11.180230	1631.759155	-655.083557	220.741745	1077.623413	-578.727783	-303.373047	1097.974487	-538.029297	204.437485	829.502869	-455.045593	-272.800171	847.959778	-521.686462	-35.066879	962.752686	598.787048	-61.378471	959.043701	598.551575	116.074860
-560.863464	71.054649	864.637634	-537.929688	-150.674042	868.931396	-644.948364	80.726646	494.250885	-591.967163	-190.127045	516.224854	-654.114807	72.316391	85.466545	-638.322937	-196.184097	83.268066	-597.277710	144.763123	1339.299805	-560.054199	-199.947083	1356.219727	-527.844177	-21.406502	1341.392456	-570.919067	11.306324	1631.726685	-655.527283	220.537018	1077.640991	-579.313843	-303.312378	1097.937988	-539.128601	203.800842	829.177551	-456.814636	-272.121643	847.383911	-521.590576	-35.075809	962.724121	598.810669	-61.363670	959.040405	598.580688	116.072006
-560.776733	71.112648	864.649231	-537.831055	-150.639557	868.934937	-645.154236	80.873459	494.322632	-591.850098	-190.081100	516.235413	-654.223633	72.297554	85.513252	-638.281555	-196.207428	83.279633	-597.070923	144.805344	1339.242920	-559.758545	-199.919510	1356.197021	-527.566528	-21.363173	1341.379395	-570.587891	11.402836	1631.667725	-656.009216	220.312912	1077.635010	-579.891968	-303.279846	1097.949829	-540.317078	203.231079	828.842407	-458.666779	-271.571869	846.788147	-521.481812	-35.030491	962.727112	598.851013	-61.382088	959.038086	598.616394	116.075310
-560.687012	71.182541	864.647461	-537.727295	-150.625336	868.914490	-645.132568	80.896057	494.379059	-591.643677	-190.018860	516.215576	-654.247131	72.323288	85.538574	-638.182129	-196.209274	83.277267	-596.862488	144.875854	1339.212402	-559.451233	-199.861008	1356.184570	-527.312317	-21.307636	1341.367065	-570.289001	11.428098	1631.656006	-656.473145	220.158463	1077.649048	-580.364136	-303.393738	1098.015747	-541.572449	202.826416	828.481689	-460.410614	-270.983612	846.263123	-521.367188	-34.994186	962.711121	598.850952	-61.384579	959.043091	598.619385	116.061661
-560.603333	71.168678	864.629944	-537.624878	-150.640610	868.923035	-645.007568	80.875603	494.336456	-591.445740	-189.975754	516.207581	-654.206360	72.333496	85.563019	-638.166870	-196.201874	83.269814	-596.662354	144.944946	1339.177246	-559.159546	-199.838943	1356.148071	-527.071655	-21.263809	1341.343506	-569.939636	11.497947	1631.667358	-656.916809	219.981079	1077.674561	-580.915161	-303.352356	1098.030762	-542.803345	202.390091	828.113525	-462.107574	-270.473236	845.737549	-521.254822	-34.993290	962.700256	598.867676	-61.416645	959.051941	598.638123	116.076752
-560.485291	71.243515	864.621704	-537.503784	-150.599945	868.919800	-644.885010	80.860359	494.326874	-591.214355	-189.846649	516.140564	-654.492188	72.502220	85.669617	-638.096069	-196.190384	83.275284	-596.456909	144.982544	1339.117310	-558.897705	-199.796997	1356.115845	-526.839294	-21.187340	1341.312866	-569.568665	11.595203	1631.660645	-657.375122	219.824554	1077.706177	-581.488342	-303.139313	1097.958130	-543.983276	201.997757	827.801453	-463.701141	-269.958923	845.269592	-521.122070	-34.932411	962.690491	598.872375	-61.429485	959.062683	598.641846	116.055542
-560.428711	71.250931	864.613342	-537.439148	-150.576263	868.903320	-644.768616	80.867752	494.286804	-591.030762	-189.795929	516.137085	-654.483337	72.506866	85.647629	-638.058655	-196.198257	83.291992	-596.261963	145.048065	1339.092407	-558.619324	-199.811325	1356.108276	-526.592773	-21.128450	1341.298950	-569.233521	11.667450	1631.609131	-657.804993	219.710770	1077.762451	-582.004761	-303.061066	1097.982666	-545.214172	201.634232	827.436096	-465.219635	-269.497284	844.811462	-521.039185	-34.916855	962.671631	598.916931	-61.434486	959.046814	598.674866	116.032967
-560.240295	71.407722	864.646729	-537.317383	-150.513916	868.904785	-643.677307	80.337700	494.063629	-590.903442	-189.761475	516.094971	-654.171875	72.603348	85.594627	-638.016479	-196.197189	83.280663	-596.038391	145.103241	1339.068604	-558.324951	-199.797791	1356.118530	-526.374268	-21.070171	1341.264038	-568.891113	11.696115	1631.606323	-658.192505	219.549866	1077.799438	-582.488892	-303.038116	1098.046875	-546.239258	201.330170	827.173157	-466.606659	-269.016907	844.418030	-520.881226	-34.831165	962.689392	598.915039	-61.435459	959.045227	598.681152	116.043594
-559.819275	71.805656	864.768677	-537.114868	-150.340897	868.879089	-643.469604	80.287674	494.100189	-590.842529	-189.788574	516.094421	-654.088928	72.589760	85.568687	-638.008423	-196.201691	83.295647	-595.827576	145.128082	1339.030151	-558.061890	-199.777939	1356.119995	-526.142334	-21.013285	1341.256714	-568.559998	11.742878	1631.592407	-658.600830	219.392029	1077.845459	-582.871765	-303.228821	1098.181641	-547.316589	201.054214	826.882019	-467.863739	-268.604645	844.125916	-520.602112	-34.644711	962.751831	598.925415	-61.465389	959.053467	598.688904	116.023788
-559.710083	71.885170	864.806763	-537.041809	-150.263107	868.873108	-643.298157	80.244217	494.105286	-590.812683	-189.782379	516.085876	-654.073730	72.592064	85.558311	-638.003784	-196.204605	83.315842	-595.623962	145.199768	1339.007202	-557.810486	-199.762604	1356.119019	-525.929504	-20.965813	1341.230591	-568.260193	11.791539	1631.580811	-658.958374	219.255447	1077.904053	-583.365173	-303.053009	1098.193359	-548.470886	201.041870	826.660706	-469.067780	-268.162415	843.845520	-520.497437	-34.588341	962.765015	598.974487	-61.462337	959.052124	598.716431	116.037704
-559.669373	71.878922	864.819702	-536.967285	-150.253540	868.883179	-643.129944	80.225868	494.092377	-591.950806	-190.467590	516.355957	-653.980347	72.606758	85.538689	-638.493225	-196.113159	83.444443	-595.409302	145.254608	1338.988281	-557.559387	-199.751160	1356.113525	-525.703796	-20.906712	1341.209961	-567.947083	11.861955	1631.569946	-659.296021	219.171707	1077.941895	-583.742798	-303.136780	1098.270142	-549.322815	200.654556	826.402100	-470.192078	-267.810394	843.604858	-520.417114	-34.581146	962.769653	598.984924	-61.477783	959.049011	598.720642	116.036919
-559.674805	71.838028	864.813843	-536.931763	-150.260040	868.876953	-642.974243	80.206421	494.043793	-592.011536	-190.508698	516.380127	-653.994385	72.630066	85.576515	-638.513550	-196.117188	83.465965	-595.202393	145.301743	1338.964722	-557.311157	-199.717560	1356.093384	-525.487671	-20.864159	1341.188965	-567.638916	11.903655	1631.547241	-659.613403	219.064072	1077.957275	-584.192383	-302.995575	1098.277466	-550.358398	200.704605	826.195129	-471.248901	-267.588989	843.403870	-520.373535	-34.596394	962.754883	598.982422	-61.488903	959.055542	598.720520	116.044861
-559.680969	71.782265	864.783020	-536.870239	-150.269150	868.863464	-642.749084	80.138992	493.982849	-591.885376	-190.466980	516.369568	-653.916199	72.640106	85.560852	-638.505615	-196.100922	83.467972	-595.003845	145.358398	1338.955322	-557.068481	-199.698303	1356.090820	-525.262695	-20.825617	1341.175049	-567.325500	11.963893	1631.536011	-659.910034	219.000046	1078.015381	-584.581360	-303.134247	1098.371094	-551.229553	200.598206	826.032104	-472.644623	-267.636719	843.102966	-520.316528	-34.609005	962.723267	598.995972	-61.482143	959.051697	598.721375	116.044777
-559.704041	71.735229	864.756348	-536.826111	-150.244904	868.846252	-642.586182	80.143318	493.952087	-591.808044	-190.420319	516.333374	-653.585571	72.425613	85.338264	-638.446533	-196.095139	83.466324	-594.784485	145.424149	1338.965454	-556.859375	-199.653183	1356.074707	-525.035461	-20.794146	1341.154175	-567.013611	12.009363	1631.524780	-660.193848	218.924576	1078.080566	-584.899597	-303.144531	1098.395752	-552.073975	200.599197	825.846375	-473.380096	-267.364410	842.937805	-520.278870	-34.603737	962.692627	599.009460	-61.493145	959.054871	598.751953	116.009384
-559.695496	71.688721	864.736450	-536.781616	-150.264008	868.841125	-642.702209	80.236137	493.961761	-591.364990	-190.187057	516.270935	-653.960693	72.620834	85.534554	-638.340332	-196.102936	83.419075	-594.593933	145.480942	1338.978882	-556.585632	-199.626923	1356.075439	-524.813293	-20.776787	1341.122559	-566.695862	12.043686	1631.520630	-660.464233	218.883667	1078.171387	-585.226624	-303.257629	1098.485352	-552.868042	200.524185	825.661987	-474.454895	-267.389801	842.726746	-520.223999	-34.622299	962.671082	599.024719	-61.470329	959.048950	598.753479	116.013565
-559.694519	71.664566	864.719543	-536.728882	-150.256516	868.844360	-642.521057	80.212852	493.929779	-591.707214	-190.377258	516.335938	-653.896912	72.650932	85.538307	-638.467590	-196.081680	83.484932	-594.397278	145.512711	1338.996094	-556.357361	-199.587753	1356.088013	-524.564575	-20.751707	1341.123291	-566.390137	12.062765	1631.520142	-660.691711	218.868042	1078.227905	-585.520752	-303.310486	1098.535156	-553.513794	200.520950	825.525391	-475.263306	-267.428986	842.572571	-520.178894	-34.612953	962.658081	599.057861	-61.485336	959.044189	598.769836	116.025856
-559.673584	71.642204	864.685486	-536.689819	-150.254654	868.831543	-642.439697	80.197365	493.907074	-591.735962	-190.408798	516.376892	-653.567139	72.420303	85.331833	-638.476257	-196.095688	83.521461	-594.218445	145.584702	1339.002563	-556.143799	-199.551041	1356.070923	-524.357849	-20.713100	1341.103638	-566.057983	12.103685	1631.532959	-660.891846	218.865250	1078.321899	-585.770203	-303.380829	1098.620728	-554.152710	200.619766	825.428711	-475.952759	-267.524872	842.469788	-520.117981	-34.608196	962.624817	599.057068	-61.500168	959.051697	598.769592	116.021515
-559.677063	71.647423	864.680542	-536.653809	-150.237488	868.831421	-642.379883	80.196632	493.899963	-591.711548	-190.402969	516.376282	-653.584106	72.425301	85.326729	-638.503418	-196.094757	83.510460	-594.031982	145.636444	1339.007935	-555.976440	-199.513550	1356.074951	-524.129822	-20.683512	1341.081665	-565.777771	12.090025	1631.517578	-661.082336	218.882919	1078.407715	-585.953735	-303.486847	1098.704590	-554.768066	200.739868	825.340881	-476.492767	-267.587311	842.383362	-520.073853	-34.586971	962.613647	599.048706	-61.485554	959.056152	598.760376	116.016975
-559.670105	71.649773	864.652405	-536.648621	-150.201416	868.795593	-642.390442	80.273552	493.901306	-591.674072	-190.358658	516.358093	-653.593079	72.426308	85.337418	-638.471863	-196.078094	83.503952	-593.849487	145.668045	1339.007080	-555.794128	-199.485550	1356.078613	-523.933838	-20.655651	1341.057495	-565.464417	12.142144	1631.525391	-661.247498	218.953720	1078.525635	-586.054138	-303.743225	1098.827393	-555.264038	200.866058	825.257935	-476.926849	-267.706787	842.339050	-520.035522	-34.567417	962.572205	599.047424	-61.489048	959.057251	598.773682	116.032585
-559.642822	71.683395	864.652222	-536.602844	-150.198685	868.808411	-642.419189	80.300362	493.922241	-591.671448	-190.358185	516.375183	-653.612122	72.419907	85.351067	-638.503967	-196.050369	83.503563	-593.635010	145.701965	1339.030640	-555.653137	-199.467163	1356.071655	-523.760620	-20.621775	1341.052490	-565.170898	12.162423	1631.514404	-661.363953	218.986023	1078.590454	-586.164612	-303.893158	1098.922607	-555.672058	201.029068	825.178345	-477.281342	-267.890808	842.279419	-519.979492	-34.539993	962.572327	599.065613	-61.462460	959.049805	598.774170	116.035240
-559.591003	71.705544	864.631470	-536.572510	-150.159668	868.790039	-642.390991	80.284554	493.920380	-591.656921	-190.337387	516.361145	-653.573608	72.421318	85.345413	-638.653259	-196.018478	83.528099	-593.444336	145.737473	1339.033569	-555.489624	-199.439865	1356.083862	-523.612000	-20.588179	1341.036011	-564.898926	12.211993	1631.481445	-661.455627	219.088715	1078.696777	-586.249451	-304.001678	1099.011353	-556.070984	201.294144	825.130676	-477.570007	-268.176971	842.216797	-519.921021	-34.509045	962.547668	599.069336	-61.488678	959.062622	598.802246	116.035034
-559.559021	71.772430	864.632202	-536.557129	-150.132416	868.775085	-642.389465	80.317909	493.935608	-591.610535	-190.277878	516.338074	-653.581482	72.419144	85.348808	-638.764343	-196.004578	83.545036	-593.251221	145.740875	1339.052612	-555.359924	-199.439285	1356.094238	-523.480225	-20.569490	1341.034424	-564.649475	12.158423	1631.486816	-661.518616	219.202209	1078.774170	-586.301758	-304.059509	1099.067749	-556.523926	201.664993	825.083313	-477.748657	-268.477264	842.184753	-519.880188	-34.470009	962.535889	599.064392	-61.490345	959.061340	598.801392	116.034370
-559.493347	71.788216	864.616638	-536.510315	-150.121826	868.781677	-642.351868	80.315353	493.923920	-591.563782	-190.271149	516.321594	-653.563049	72.413849	85.325348	-638.823425	-195.985626	83.550591	-593.087402	145.735458	1339.086060	-555.204712	-199.424515	1356.117920	-523.315491	-20.556152	1341.025269	-564.360413	12.215762	1631.496216	-661.521729	219.306259	1078.843384	-586.280151	-304.129517	1099.137573	-556.700623	202.049438	825.111450	-477.814392	-268.867767	842.175842	-519.812927	-34.448692	962.527771	599.059082	-61.488552	959.049438	598.817749	116.024841
-559.476379	71.813927	864.612488	-536.501953	-150.101395	868.763977	-642.333008	80.306396	493.924011	-592.118591	-190.624237	516.464844	-653.559753	72.453316	85.341057	-639.044006	-195.974487	83.636810	-592.920959	145.779694	1339.110840	-555.100830	-199.392441	1356.135254	-523.193970	-20.528330	1341.017456	-564.080261	12.238309	1631.489990	-661.520813	219.475967	1078.937378	-586.247559	-304.214691	1099.188354	-556.782104	202.150375	825.104675	-477.744751	-269.252930	842.216980	-519.772705	-34.429955	962.508972	599.048096	-61.503281	959.056091	598.815369	116.021172
-559.435242	71.862160	864.619263	-536.498108	-150.061310	868.755798	-642.365173	80.345650	493.938385	-591.586121	-190.310730	516.340088	-653.569885	72.448296	85.343079	-638.767944	-196.028305	83.579590	-592.765564	145.782501	1339.125854	-554.979614	-199.377533	1356.153442	-523.088562	-20.513651	1340.981201	-563.826416	12.254266	1631.475098	-661.468201	219.632568	1079.027466	-586.156982	-304.278748	1099.247559	-556.841431	202.464783	825.127014	-477.609131	-269.684937	842.277527	-519.729980	-34.395199	962.502747	599.049133	-61.496883	959.049622	598.835449	116.018112
-559.408020	71.907448	864.619324	-536.505432	-150.049698	868.753784	-642.385071	80.376617	493.939484	-591.519531	-190.268799	516.345764	-653.596130	72.456902	85.348213	-638.745605	-196.024628	83.576942	-592.616150	145.789505	1339.158325	-554.881592	-199.347656	1356.184814	-522.977783	-20.504160	1340.986816	-563.595032	12.272741	1631.469360	-661.378662	219.823517	1079.116211	-586.040161	-304.334900	1099.293091	-556.882813	202.841812	825.151184	-477.396088	-270.121277	842.327881	-519.700195	-34.370789	962.496155	599.031189	-61.503750	959.065063	598.835327	116.030373
-559.358704	71.925507	864.621216	-536.476990	-150.031464	868.769897	-642.321838	80.391129	493.941986	-591.552124	-190.214630	516.349060	-653.594482	72.463211	85.367432	-638.697754	-196.030685	83.575638	-592.500305	145.813766	1339.184204	-554.812439	-199.330643	1356.213257	-522.869080	-20.475176	1340.963745	-563.383362	12.325134	1631.433838	-661.274902	219.991287	1079.183838	-585.882874	-304.378754	1099.345093	-556.852417	203.223602	825.179199	-477.064972	-270.584930	842.419922	-519.654907	-34.348568	962.503052	599.038208	-61.501171	959.063293	598.849487	116.053078
-559.354492	71.965591	864.619385	-536.493042	-149.991425	868.759399	-642.355164	80.420670	493.945251	-591.535339	-190.203644	516.337524	-653.596191	72.461021	85.336411	-638.669312	-196.024231	83.564705	-592.345642	145.804321	1339.223633	-554.741882	-199.328766	1356.229004	-522.780273	-20.467216	1340.968384	-563.216736	12.215588	1631.416748	-661.131104	220.156296	1079.255127	-585.695862	-304.487976	1099.396606	-556.762207	203.656052	825.238159	-476.767365	-271.197021	842.443665	-519.643433	-34.313114	962.491943	599.020569	-61.464111	959.042847	598.852600	116.048294
-559.309570	71.977600	864.616760	-536.464478	-149.988663	868.754639	-642.299683	80.425629	493.941864	-591.532593	-190.180618	516.335388	-653.575378	72.466141	85.334023	-638.662476	-196.019974	83.570564	-592.201721	145.808975	1339.233154	-554.672241	-199.325012	1356.266235	-522.656555	-20.487324	1340.963867	-562.977661	12.280629	1631.441772	-660.974670	220.324432	1079.322510	-585.451111	-304.537811	1099.407593	-556.706482	204.111038	825.244385	-476.297913	-271.760590	842.517334	-519.592590	-34.307541	962.484192	599.020569	-61.465271	959.039246	598.859375	116.060890
-559.264771	72.046700	864.627075	-536.459961	-149.940613	868.733276	-642.283997	80.447563	493.936005	-591.533936	-190.161987	516.324158	-653.569946	72.467125	85.353958	-638.692383	-195.988831	83.555405	-592.088928	145.801392	1339.257446	-554.628723	-199.291031	1356.266357	-522.565186	-20.478865	1340.970947	-562.767944	12.285606	1631.447144	-660.769226	220.471405	1079.349854	-585.181335	-304.612488	1099.437866	-556.359497	204.577942	825.331726	-475.808685	-272.306763	842.607361	-519.560730	-34.267517	962.477478	599.012085	-61.442570	959.029358	598.872131	116.072777
-559.194580	72.097359	864.644653	-536.427307	-149.897980	868.739868	-642.287109	80.462906	493.949280	-591.582520	-190.128342	516.335144	-653.581848	72.464119	85.356255	-638.662903	-195.988693	83.548912	-591.960449	145.825317	1339.294312	-554.557739	-199.272995	1356.296631	-522.462280	-20.478937	1340.971313	-562.583618	12.292199	1631.452393	-660.541077	220.660461	1079.390381	-584.866333	-304.687256	1099.483032	-556.119202	205.211838	825.406433	-475.100037	-272.884033	842.783081	-519.503296	-34.229973	962.488220	599.005798	-61.442299	959.026123	598.893250	116.093842
-559.123840	72.182030	864.659180	-536.399475	-149.858826	868.746948	-642.269592	80.486542	493.955322	-591.610474	-190.079514	516.333130	-653.565125	72.468498	85.357475	-638.632263	-196.004410	83.537430	-591.867493	145.843262	1339.306152	-554.498962	-199.232193	1356.353638	-522.390686	-20.482290	1340.969238	-562.434998	12.307465	1631.418457	-660.296143	220.889969	1079.468994	-584.540405	-304.767273	1099.528687	-555.727478	205.615997	825.515869	-474.484039	-273.480560	842.929321	-519.457397	-34.178032	962.500488	599.002258	-61.414333	959.024475	598.904846	116.099846
-559.069702	72.262665	864.691833	-536.405945	-149.810837	868.728027	-642.248596	80.501343	493.956238	-591.653687	-190.035782	516.346985	-653.586365	72.466255	85.362839	-638.522278	-196.017654	83.528481	-591.744690	145.836685	1339.345215	-554.473694	-199.203979	1356.378418	-522.325012	-20.449881	1340.977051	-562.259521	12.306696	1631.455322	-660.043884	221.122650	1079.529663	-584.287720	-304.653717	1099.505737	-555.300476	206.124588	825.635742	-473.821106	-274.069244	843.087585	-519.421692	-34.143188	962.505310	598.965088	-61.423836	959.028625	598.895508	116.097069
-558.989014	72.363976	864.701172	-536.384644	-149.718964	868.728699	-642.258850	80.527710	493.994446	-591.581726	-189.971558	516.317810	-653.574219	72.466240	85.361649	-638.384338	-196.031036	83.529984	-591.651428	145.842133	1339.377075	-554.454468	-199.195343	1356.385376	-522.267578	-20.455837	1340.964233	-562.119873	12.335228	1631.432373	-659.790649	221.342377	1079.572510	-583.900452	-304.862244	1099.604248	-555.009033	206.660492	825.675781	-473.075256	-274.728027	843.235840	-519.373413	-34.058357	962.511658	598.943909	-61.434578	959.025208	598.903015	116.114662
-558.911255	72.440773	864.702148	-536.368164	-149.686417	868.705750	-642.240234	80.550957	494.003571	-591.583740	-189.942642	516.307129	-653.572815	72.490913	85.368912	-638.365356	-196.017517	83.517517	-591.561768	145.848358	1339.422607	-554.442505	-199.154480	1356.406860	-522.172180	-20.456192	1340.966431	-561.987244	12.331881	1631.430908	-659.489990	221.473007	1079.598145	-583.568787	-304.915375	1099.629028	-554.397095	207.138290	825.810608	-472.401123	-275.332825	843.317444	-519.318176	-34.021931	962.499146	598.931641	-61.434628	959.031677	598.900330	116.112358
-558.816345	72.552094	864.729675	-536.333374	-149.622772	868.679993	-642.192139	80.550362	494.011047	-591.580872	-189.917618	516.281067	-653.560120	72.470848	85.343781	-638.348083	-196.020401	83.514862	-591.466064	145.838974	1339.439331	-554.378174	-199.139435	1356.408569	-522.126770	-20.477066	1340.954224	-561.822510	12.339636	1631.472778	-659.169067	221.685532	1079.631836	-583.131836	-304.858612	1099.591797	-553.853516	207.642441	825.951233	-471.010803	-275.610565	843.640564	-519.251099	-33.965839	962.500916	598.928650	-61.407528	959.034790	598.906921	116.120331
-558.733643	72.629120	864.729797	-536.317383	-149.580902	868.666931	-642.200317	80.589127	494.022858	-591.578247	-189.909866	516.276794	-653.579407	72.489456	85.353523	-638.360168	-196.022842	83.514534	-591.384766	145.834076	1339.477905	-554.355469	-199.102264	1356.427856	-522.050293	-20.480314	1340.951538	-561.746460	12.329569	1631.430908	-658.819702	221.870270	1079.669678	-582.767212	-305.018280	1099.627563	-553.295715	208.151611	826.082275	-470.571838	-276.447449	843.773315	-519.194641	-33.920605	962.492981	598.916016	-61.416027	959.030151	598.920532	116.129944
-558.589478	72.846481	864.757263	-536.277344	-149.496765	868.678467	-642.130615	80.580635	494.028625	-591.599304	-189.879715	516.293457	-653.520935	72.514969	85.365990	-638.376038	-196.021591	83.501289	-591.289429	145.836182	1339.494507	-554.317688	-199.074783	1356.431763	-521.977234	-20.471048	1340.959106	-561.638672	12.301973	1631.455933	-658.457092	222.021912	1079.694580	-582.356445	-305.074371	1099.634155	-552.746948	208.948578	826.261902	-469.442719	-276.759827	844.005554	-519.108704	-33.793312	962.515442	598.928345	-61.377884	959.025330	598.957397	116.166298
-558.508423	72.949585	864.773621	-536.246399	-149.446014	868.661377	-642.143494	80.645691	494.070862	-591.572876	-189.831055	516.278259	-653.522461	72.520943	85.371666	-638.370422	-196.030121	83.504967	-591.228638	145.838425	1339.518433	-554.296326	-199.036072	1356.445313	-521.926697	-20.462536	1340.971436	-561.525940	12.343719	1631.476685	-658.174927	222.248657	1079.697876	-581.986877	-305.158051	1099.662842	-552.073975	209.231506	826.402588	-468.646912	-277.394714	844.163879	-519.050720	-33.738007	962.515503	598.938049	-61.361824	959.030945	598.973938	116.179283
-558.469238	73.007179	864.765625	-536.239197	-149.412766	868.669250	-642.129517	80.658142	494.078766	-591.607178	-189.825272	516.260681	-653.785400	72.726021	85.561279	-638.318848	-196.029648	83.514694	-591.173706	145.824982	1339.537476	-554.276001	-199.005981	1356.463135	-521.886414	-20.441538	1340.970947	-561.442444	12.340226	1631.480591	-657.834717	222.445648	1079.742676	-581.576721	-305.277557	1099.719727	-551.377502	209.760727	826.560486	-467.862000	-277.951813	844.333191	-519.025269	-33.690117	962.514648	598.960999	-61.326317	959.028992	598.994507	116.181015
-558.467346	73.032028	864.779846	-536.240967	-149.384888	868.666565	-642.325684	80.764122	494.117493	-591.658936	-189.834015	516.285156	-653.614197	72.519135	85.402397	-638.341919	-196.026566	83.518829	-591.098999	145.847763	1339.562378	-554.281555	-198.982971	1356.496704	-521.864624	-20.439407	1340.973389	-561.375610	12.363186	1631.455444	-657.489929	222.654755	1079.789307	-581.209534	-305.308014	1099.748657	-550.687866	210.264023	826.716736	-467.080200	-278.548065	844.497925	-519.010315	-33.670040	962.516357	598.967041	-61.325153	959.032776	599.005615	116.208534
-558.626648	72.802162	864.685181	-536.272644	-149.470398	868.676880	-642.466614	80.851341	494.104370	-591.684875	-189.816193	516.307495	-653.911072	72.690338	85.561966	-638.358582	-196.028046	83.518448	-591.053589	145.846375	1339.601685	-554.266418	-198.951797	1356.475098	-521.790405	-20.449339	1340.968872	-561.290222	12.346138	1631.457031	-657.155640	222.782944	1079.786499	-580.814087	-305.358826	1099.770630	-549.996277	210.836548	826.906799	-466.291687	-279.096283	844.682861	-519.073547	-33.760258	962.461365	598.968018	-61.324776	959.033691	599.002747	116.215492
-558.987854	72.335976	864.520264	-536.369446	-149.640671	868.692444	-642.509521	80.861031	494.032257	-591.763794	-189.825211	516.320190	-653.667969	72.491318	85.382515	-638.369751	-196.016022	83.517250	-590.991089	145.850739	1339.610229	-554.241943	-198.915787	1356.481201	-521.741455	-20.423859	1340.965210	-561.229980	12.343470	1631.457520	-656.817688	222.962006	1079.818726	-580.435303	-305.399689	1099.763184	-549.312744	211.194656	827.047241	-465.468140	-279.600830	844.885864	-519.243164	-33.955090	962.363098	598.618835	-61.491684	959.211609	598.891418	116.064980
-558.947205	72.348511	864.492859	-536.356018	-149.631073	868.684204	-642.456055	80.861092	494.029053	-591.781372	-189.833252	516.334290	-653.886353	72.687057	85.566597	-638.366821	-195.986282	83.515045	-590.934021	145.852539	1339.632813	-554.223755	-198.883652	1356.497559	-521.679626	-20.428719	1340.966553	-561.172852	12.329283	1631.462158	-656.429749	223.111023	1079.830444	-580.008301	-305.522827	1099.773071	-548.448547	211.581802	827.284607	-464.594879	-280.043427	845.094177	-519.208374	-33.938572	962.342773	598.580444	-61.524532	959.264648	598.880920	116.021172
-558.923706	72.377724	864.505798	-536.329651	-149.614670	868.682190	-642.456238	80.880653	494.039673	-591.772705	-189.783127	516.347717	-653.646240	72.489998	85.365341	-638.375122	-195.979919	83.520149	-590.883118	145.874451	1339.643066	-554.207581	-198.860596	1356.487915	-521.624329	-20.399982	1340.977783	-561.107788	12.322999	1631.463379	-656.083130	223.261520	1079.869751	-579.588257	-305.613861	1099.788574	-547.811768	212.036758	827.418884	-463.699677	-280.411133	845.338867	-519.186340	-33.922382	962.349426	599.070679	-61.267109	959.087036	599.069641	116.237885
-558.897217	72.401497	864.495056	-536.318054	-149.572891	868.678589	-642.469299	80.917030	494.036377	-591.780823	-189.786087	516.343994	-653.635193	72.491432	85.397713	-638.364807	-195.994492	83.524750	-590.848816	145.875275	1339.667236	-554.177002	-198.807175	1356.487915	-521.610657	-20.404551	1340.986816	-561.054016	12.290658	1631.511841	-655.753174	223.421875	1079.841919	-579.193848	-305.634705	1099.791260	-546.975220	212.430740	827.589905	-462.812317	-280.807251	845.557861	-519.153992	-33.886784	962.338135	598.657410	-61.458649	959.310791	598.916138	116.057503
-558.878784	72.409996	864.501221	-536.305054	-149.569626	868.686279	-642.455994	80.911224	494.025543	-591.793396	-189.794144	516.336487	-653.652039	72.503998	85.417702	-638.357239	-195.984543	83.518135	-590.793030	145.875778	1339.688110	-554.145569	-198.780289	1356.501343	-521.572144	-20.362654	1340.981323	-561.001709	12.285068	1631.517822	-655.410156	223.571259	1079.856445	-578.792969	-305.680145	1099.794189	-546.249451	212.834900	827.774902	-461.948059	-281.147156	845.770569	-519.132080	-33.880459	962.343201	598.723206	-61.447323	959.333679	598.931396	116.077095
-558.818970	72.430145	864.483398	-536.251282	-149.573593	868.689880	-642.468811	80.917542	494.045746	-591.744507	-189.742249	516.342102	-653.663147	72.507179	85.412102	-638.350220	-195.986832	83.502457	-590.746826	145.899963	1339.716797	-554.140564	-198.720825	1356.506836	-521.515564	-20.351265	1340.986328	-560.958313	12.289527	1631.522217	-655.067139	223.756790	1079.872192	-578.401611	-305.711884	1099.805054	-545.543213	213.166382	827.958801	-461.159729	-281.432953	845.949463	-519.073730	-33.864285	962.335205	598.775452	-61.416210	959.344666	598.946960	116.087395
-558.794861	72.445290	864.495117	-536.232544	-149.533829	868.683350	-642.461487	80.929932	494.047546	-591.713623	-189.710495	516.322632	-653.902832	72.691704	85.597275	-638.357666	-195.969269	83.518349	-590.706909	145.900040	1339.736450	-554.147339	-198.712219	1356.500244	-521.482178	-20.332869	1340.989014	-560.894714	12.275505	1631.526611	-654.690002	223.874283	1079.840698	-578.009705	-305.716797	1099.804688	-544.755127	213.496475	828.135376	-460.306824	-281.683411	846.158020	-519.048584	-33.844509	962.337097	598.838501	-61.389645	959.365479	598.968567	116.095657
-558.773071	72.481339	864.499634	-536.217834	-149.516068	868.684814	-642.462585	80.948868	494.054016	-591.757263	-189.726776	516.338013	-653.644409	72.491943	85.396973	-638.322876	-195.986252	83.546425	-590.661743	145.894730	1339.766846	-554.093628	-198.667007	1356.509644	-521.442200	-20.334091	1340.995605	-560.846863	12.281620	1631.516968	-654.345093	223.975861	1079.783203	-577.649109	-305.648010	1099.794189	-544.006042	213.781342	828.307495	-459.479095	-281.926178	846.343445	-519.023438	-33.819550	962.338074	598.925415	-61.349148	959.380005	598.996033	116.118912
-558.706909	72.501282	864.501831	-536.168579	-149.469330	868.669495	-642.435669	80.945808	494.067627	-591.727844	-189.697250	516.312866	-653.631836	72.490463	85.392624	-638.356873	-195.978973	83.500687	-590.617432	145.912201	1339.747192	-554.080750	-198.651855	1356.510742	-521.405762	-20.297785	1340.990356	-560.839233	12.251871	1631.509766	-653.976624	224.123215	1079.770752	-577.271545	-305.673370	1099.781250	-543.305725	214.074829	828.471252	-458.662079	-282.062958	846.554504	-518.968201	-33.795578	962.332764	599.010010	-61.348137	959.405518	599.024292	116.094208
-558.666321	72.499580	864.499756	-536.122498	-149.470825	868.676025	-642.415344	80.964195	494.062714	-591.699951	-189.679489	516.348511	-653.662659	72.486481	85.411148	-638.330078	-195.976608	83.521431	-590.567932	145.916580	1339.769775	-554.046326	-198.611465	1356.532593	-521.355408	-20.291016	1340.982422	-560.765076	12.307977	1631.532471	-653.629456	224.219986	1079.755371	-576.914307	-305.650543	1099.786865	-542.590637	214.310669	828.618042	-457.915314	-282.198090	846.726746	-518.924377	-33.792698	962.334595	599.570251	-61.106464	959.196045	599.227661	116.360092
-558.613464	72.555244	864.525391	-536.089905	-149.443253	868.688538	-642.461914	81.006096	494.082092	-591.238708	-189.417877	516.236328	-653.667236	72.480507	85.418823	-638.199341	-195.998093	83.466621	-590.513855	145.942017	1339.786743	-554.030151	-198.581604	1356.520752	-521.320740	-20.276537	1340.998535	-560.732971	12.314461	1631.524536	-653.317322	224.329117	1079.738647	-576.526245	-305.682129	1099.796753	-541.875305	214.493790	828.768982	-457.210571	-282.318604	846.908447	-518.880981	-33.759857	962.353943	599.318115	-61.275043	959.376404	599.109802	116.224442
-558.605530	72.494827	864.478333	-536.064331	-149.464722	868.689453	-641.671265	80.682541	493.911774	-591.666443	-189.693878	516.367126	-653.413086	72.544609	85.363716	-638.371643	-195.974213	83.551521	-590.473877	145.933929	1339.799316	-553.972046	-198.567871	1356.550415	-521.294006	-20.256966	1340.992188	-560.698669	12.336156	1631.529663	-652.988586	224.411484	1079.704590	-576.165894	-305.643494	1099.808350	-541.225159	214.752228	828.884888	-456.550323	-282.416199	847.036682	-518.856140	-33.776268	962.327209	599.791687	-61.073170	959.235229	599.247559	116.396049
-558.565247	72.538902	864.492493	-536.020508	-149.421661	868.688721	-642.176697	80.959290	494.058807	-591.517517	-189.609390	516.312256	-653.604004	72.501099	85.433945	-638.261108	-195.990005	83.542953	-590.433044	145.929535	1339.818481	-553.971802	-198.524139	1356.541138	-521.247681	-20.238226	1340.999512	-560.665649	12.348298	1631.541504	-652.666016	224.527054	1079.690308	-575.851440	-305.556488	1099.792603	-540.554749	214.808777	829.029114	-455.910858	-282.414612	847.156494	-518.812622	-33.738560	962.333801	599.868835	-61.060577	959.263550	599.228333	116.415474
-558.545166	72.507187	864.479614	-536.010803	-149.419464	868.686157	-641.670227	80.719437	493.941498	-591.608582	-189.687958	516.359924	-653.461609	72.532059	85.369461	-638.294678	-195.984940	83.550179	-590.380127	145.946457	1339.825195	-553.942993	-198.505585	1356.546631	-521.213074	-20.218493	1341.013550	-560.668579	12.332724	1631.531006	-652.351196	224.623871	1079.690063	-575.532959	-305.497833	1099.752319	-539.886047	214.823349	829.132629	-455.283844	-282.402893	847.295288	-518.794617	-33.749199	962.324951	599.979309	-61.052578	959.267761	599.221863	116.416283
-558.467896	72.545891	864.498169	-535.945984	-149.374451	868.680969	-641.891785	80.879967	494.003052	-591.534363	-189.678772	516.357849	-653.557861	72.505806	85.407585	-638.331299	-195.969589	83.548279	-590.338989	145.940308	1339.827271	-553.909668	-198.460724	1356.550659	-521.167053	-20.215708	1341.018555	-560.633667	12.349827	1631.537231	-652.049561	224.695404	1079.671387	-575.241821	-305.406616	1099.727417	-539.258911	214.974258	829.255737	-454.717163	-282.339996	847.414063	-518.731812	-33.719810	962.334717	600.104980	-61.034367	959.282837	599.212341	116.415894
-558.415955	72.549194	864.479126	-535.886902	-149.398804	868.680420	-641.902649	80.933701	493.997253	-591.521606	-189.699799	516.364197	-653.542053	72.518341	85.376686	-638.320190	-195.976715	83.563614	-590.295044	145.944656	1339.819702	-553.897034	-198.455383	1356.535156	-521.119141	-20.179632	1341.037720	-560.581604	12.409577	1631.550049	-651.763367	224.750656	1079.645996	-574.966492	-305.325867	1099.671997	-538.671326	215.032257	829.359619	-454.160339	-282.223206	847.542969	-518.684570	-33.722832	962.327026	600.089478	-61.148621	959.351379	599.152893	116.386795
-558.352661	72.556625	864.479065	-535.809692	-149.398636	868.694214	-642.091736	81.061790	494.039185	-591.461121	-189.709534	516.358521	-653.607056	72.501564	85.396042	-638.339539	-195.963455	83.571091	-590.232300	145.985550	1339.812744	-553.836304	-198.412659	1356.541138	-521.082092	-20.170391	1341.042480	-560.587280	12.401486	1631.523071	-651.480469	224.759811	1079.596802	-574.659424	-305.255249	1099.638916	-538.197693	215.253525	829.482422	-453.647125	-282.113586	847.643005	-518.629089	-33.712837	962.337952	600.343201	-61.058617	959.303833	599.184998	116.465103
-558.295776	72.561829	864.461975	-535.756470	-149.400040	868.681030	-642.099304	81.117020	494.054718	-591.456238	-189.743469	516.378296	-653.646606	72.492035	85.445854	-638.315247	-195.963837	83.591240	-590.192871	145.979095	1339.807861	-553.795715	-198.399704	1356.536499	-521.031555	-20.158255	1341.038574	-560.542053	12.474867	1631.544312	-651.202881	224.803909	1079.565552	-574.408752	-305.182037	1099.587891	-537.516663	215.072052	829.536194	-453.207581	-281.956726	847.720032	-518.569397	-33.709423	962.321350	600.481628	-61.013477	959.298035	599.152954	116.530113
-558.249573	72.568016	864.471802	-535.721497	-149.367386	868.690186	-642.111023	81.173363	494.073151	-591.403931	-189.710770	516.353882	-653.660156	72.488884	85.452950	-638.298340	-195.960205	83.590393	-590.143433	145.991760	1339.816772	-553.748901	-198.368103	1356.524902	-520.974670	-20.129652	1341.048096	-560.551331	12.463571	1631.529297	-650.943726	224.850388	1079.525757	-574.176331	-305.112946	1099.582764	-537.064026	215.041901	829.570679	-452.803345	-281.749268	847.757690	-518.530457	-33.691345	962.331421	600.588440	-61.022026	959.324890	599.085266	116.574944
-558.165588	72.603668	864.477295	-535.666382	-149.349930	868.681519	-641.997009	81.127457	494.073822	-590.167480	-189.053375	516.099182	-653.653748	72.495377	85.444458	-637.860718	-196.034470	83.450226	-590.085083	146.016098	1339.802246	-553.732971	-198.340134	1356.505249	-520.929077	-20.100281	1341.054565	-560.538696	12.493135	1631.534790	-650.696655	224.886169	1079.499878	-573.958740	-305.029144	1099.555908	-536.640747	214.981613	829.631042	-452.432251	-281.509277	847.803650	-518.463684	-33.675228	962.331116	600.693237	-61.006886	959.327759	599.022644	116.617500
-558.127930	72.594437	864.465637	-535.630188	-149.345413	868.696960	-641.924072	81.110229	494.062286	-589.952332	-188.933334	516.053711	-653.619568	72.486649	85.445610	-637.814819	-196.035706	83.445587	-590.040527	146.024918	1339.802002	-553.693787	-198.308609	1356.508301	-520.895996	-20.073881	1341.058350	-560.518921	12.529766	1631.534546	-650.471191	224.867447	1079.452271	-573.753845	-304.891663	1099.518921	-536.264893	214.936356	829.672852	-452.067871	-281.204437	847.872681	-518.426636	-33.665806	962.332397	600.802734	-61.001503	959.329895	599.002808	116.618660
-558.048645	72.648560	864.471313	-535.567444	-149.313156	868.690430	-641.867432	81.120049	494.074127	-589.918274	-188.954025	516.062683	-653.590759	72.494881	85.443062	-637.825562	-196.005096	83.448151	-589.978271	146.050507	1339.806763	-553.647522	-198.298340	1356.512329	-520.854065	-20.069065	1341.059814	-560.464905	12.599131	1631.546875	-650.240295	224.835617	1079.391357	-573.595764	-304.750732	1099.484619	-535.844666	214.860794	829.709290	-451.748047	-280.890717	847.890930	-518.361084	-33.630970	962.334045	600.946594	-60.976158	959.330688	598.979492	116.639702
-557.992859	72.615921	864.448608	-535.507751	-149.320251	868.683167	-642.306763	81.367828	494.162628	-589.841064	-188.930511	516.059509	-653.720520	72.442329	85.473198	-637.806519	-196.015274	83.448921	-589.919495	146.072784	1339.793213	-553.612244	-198.268173	1356.503662	-520.793579	-20.038355	1341.065186	-560.482178	12.593764	1631.535645	-650.020996	224.817169	1079.356323	-573.420715	-304.654114	1099.466309	-535.442078	214.681030	829.717224	-451.495941	-280.592346	847.932861	-518.308228	-33.643604	962.320129	601.075867	-60.990116	959.323914	598.950745	116.659309
-557.919189	72.658295	864.454041	-535.427063	-149.320602	868.696350	-642.393555	81.434944	494.189514	-589.783447	-188.926498	516.047913	-653.772156	72.431892	85.494408	-637.787354	-196.006119	83.456154	-589.881226	146.085327	1339.796631	-553.541931	-198.240921	1356.510498	-520.736206	-20.011461	1341.069702	-560.468750	12.631589	1631.519531	-649.833069	224.770386	1079.317139	-573.248535	-304.540619	1099.417236	-535.106262	214.507095	829.723816	-451.288025	-280.260406	847.946655	-518.235657	-33.619694	962.330688	601.198059	-60.992565	959.305237	598.905151	116.684128
-557.877075	72.616150	864.437866	-535.381958	-149.315125	868.690369	-642.498474	81.506905	494.210907	-589.769531	-188.969055	516.071167	-653.808533	72.414513	85.503647	-637.794495	-196.015747	83.475548	-589.828857	146.103210	1339.792358	-553.499268	-198.217682	1356.500244	-520.707947	-20.006142	1341.060791	-560.441589	12.666429	1631.526733	-649.679260	224.752777	1079.289429	-573.122742	-304.387115	1099.363770	-534.816101	214.325577	829.727478	-451.099976	-279.882568	847.937683	-518.183411	-33.631409	962.316711	601.318665	-60.980606	959.295349	598.842529	116.713860
-557.782166	72.636925	864.451721	-535.302429	-149.300232	868.698669	-642.552551	81.561363	494.266083	-589.712585	-188.948486	516.057800	-653.828247	72.410675	85.535522	-637.806396	-196.016937	83.472534	-589.778381	146.116531	1339.781738	-553.439270	-198.207596	1356.501465	-520.646423	-19.986277	1341.080444	-560.422852	12.699422	1631.528931	-649.510986	224.701324	1079.252441	-572.989319	-304.243195	1099.308960	-534.522339	214.126999	829.771973	-450.954529	-279.466949	847.942200	-518.100525	-33.618488	962.329285	601.427368	-60.990822	959.297180	598.774536	116.744057
-557.695068	72.648697	864.448730	-535.221985	-149.298920	868.699219	-642.604980	81.627838	494.281494	-589.746582	-189.009552	516.087280	-653.851013	72.403702	85.551476	-637.867493	-195.987900	83.478432	-589.738586	146.156906	1339.771973	-553.391907	-198.178986	1356.484741	-520.610657	-19.949587	1341.085449	-560.406006	12.740891	1631.534668	-649.382507	224.621384	1079.204712	-572.880371	-304.155365	1099.249756	-534.320190	213.951431	829.767578	-450.856537	-279.030975	847.932312	-518.024841	-33.612251	962.330505	601.536499	-60.975403	959.298401	598.696228	116.742645
-557.659119	72.701965	864.454407	-535.177612	-149.284546	868.694336	-642.674866	81.662003	494.316132	-589.709717	-189.019608	516.091980	-653.857239	72.409081	85.551659	-637.829102	-195.999100	83.504128	-589.687500	146.168793	1339.770142	-553.343262	-198.164520	1356.483521	-520.556274	-19.933292	1341.093872	-560.389526	12.779193	1631.530640	-649.274780	224.562454	1079.158691	-572.895142	-303.796295	1099.144653	-534.129822	213.683212	829.766663	-450.773376	-278.630219	847.893005	-517.980774	-33.582355	962.329956	601.633606	-60.998051	959.294556	598.614197	116.765587
-557.643921	72.598030	864.415222	-535.135132	-149.297852	868.703979	-642.673340	81.697014	494.296082	-589.750977	-189.058334	516.091919	-653.889587	72.401115	85.556145	-637.875854	-195.969833	83.489845	-589.644287	146.184723	1339.741821	-553.289490	-198.136215	1356.482422	-520.499207	-19.901115	1341.104248	-560.397278	12.772182	1631.495605	-649.168884	224.454575	1079.090576	-572.780823	-303.878876	1099.174438	-533.947510	213.428207	829.742249	-450.722290	-278.163452	847.882874	-517.935547	-33.612957	962.308899	601.735596	-61.002789	959.309326	598.548584	116.774323
-557.543152	72.681175	864.435364	-535.060364	-149.238373	868.687744	-642.676025	81.703697	494.337280	-589.650696	-189.023727	516.085449	-653.899292	72.398643	85.557167	-637.848816	-195.977783	83.506584	-589.575317	146.224243	1339.717529	-553.249634	-198.122223	1356.465332	-520.459045	-19.894533	1341.105469	-560.338135	12.851993	1631.496094	-649.060181	224.356766	1079.007690	-572.730408	-303.768311	1099.127197	-533.813049	213.171768	829.693665	-450.705170	-277.685150	847.831482	-517.856323	-33.561989	962.314453	601.832031	-60.982761	959.302795	598.474792	116.755783
-557.469482	72.667488	864.413818	-534.982239	-149.245758	868.672058	-642.719727	81.763184	494.340607	-589.665283	-189.048752	516.113342	-654.200562	72.607208	85.764076	-637.877197	-195.977661	83.532143	-589.522339	146.240082	1339.693604	-553.191833	-198.106339	1356.463989	-520.387939	-19.868038	1341.104248	-560.294373	12.908158	1631.514648	-648.979065	224.276642	1078.927002	-572.698608	-303.618347	1099.054443	-533.712585	212.868912	829.676086	-450.709717	-277.188446	847.798279	-517.775635	-33.568836	962.294189	601.916931	-60.999737	959.317627	598.424072	116.751602
-557.402649	72.653587	864.414185	-534.914490	-149.243317	868.691711	-642.712952	81.800064	494.365295	-589.671997	-189.094025	516.103516	-653.957947	72.401871	85.580315	-637.907776	-195.971817	83.548836	-589.490479	146.280426	1339.680908	-553.138000	-198.093430	1356.436035	-520.327454	-19.843758	1341.108032	-560.255249	12.948684	1631.513672	-648.917175	224.213364	1078.869629	-572.670898	-303.557983	1099.025879	-533.665039	212.587585	829.628906	-450.727600	-276.704620	847.766418	-517.711060	-33.566048	962.304626	601.995178	-61.009411	959.337463	598.346619	116.757324
-557.353027	72.663452	864.413635	-534.861877	-149.239243	868.677002	-642.666931	81.778687	494.338654	-589.597717	-189.082901	516.093811	-653.943115	72.389687	85.554291	-637.857910	-195.987320	83.555923	-589.430054	146.311005	1339.648560	-553.083923	-198.065231	1356.446411	-520.263000	-19.824358	1341.111694	-560.188782	13.035233	1631.528076	-648.865234	224.093689	1078.807983	-572.682190	-303.403931	1098.976685	-533.622681	212.323181	829.588013	-450.810883	-276.209991	847.736938	-517.650940	-33.564060	962.294495	602.073730	-60.977566	959.325684	598.313354	116.772522
-557.305420	72.678123	864.422974	-534.832031	-149.200821	868.671387	-642.679077	81.821007	494.375671	-589.591125	-189.097809	516.088501	-653.986572	72.390015	85.601959	-637.876221	-195.992615	83.579323	-589.384949	146.321121	1339.645996	-553.027649	-198.056946	1356.446533	-520.228149	-19.791071	1341.126221	-560.148315	13.082517	1631.529541	-648.819092	223.991180	1078.774048	-572.719421	-303.278381	1098.941772	-533.626831	212.054596	829.550598	-450.922821	-275.764801	847.674744	-517.606995	-33.545223	962.295227	602.229065	-60.912083	959.222107	598.318970	116.857056
-557.240051	72.677826	864.405701	-534.746521	-149.207733	868.686646	-642.670044	81.859329	494.383514	-589.551636	-189.125366	516.078430	-653.996094	72.391922	85.610916	-637.875916	-195.982407	83.577538	-589.332642	146.359482	1339.624878	-552.971191	-198.049286	1356.437988	-520.165100	-19.780256	1341.109985	-560.103149	13.123863	1631.535278	-648.800659	223.901184	1078.718872	-572.746948	-303.153625	1098.913330	-533.664612	211.792343	829.475037	-451.037354	-275.289734	847.630127	-517.541260	-33.533276	962.296326	602.190857	-60.975204	959.356445	598.220154	116.780762
-557.171082	72.692352	864.417603	-534.671082	-149.202209	868.677856	-642.638306	81.865807	494.386749	-589.514832	-189.113266	516.085449	-653.986572	72.385574	85.610596	-637.885193	-195.966553	83.586235	-589.282227	146.403549	1339.592407	-552.911926	-198.021866	1356.430176	-520.120300	-19.737759	1341.110718	-560.074402	13.196609	1631.496826	-648.801819	223.803345	1078.639160	-572.780945	-303.050568	1098.873901	-533.777100	211.473282	829.376526	-451.170471	-274.799957	847.563721	-517.470581	-33.531704	962.298767	602.247437	-60.948597	959.137817	598.252563	116.878868
-557.125732	72.698303	864.421448	-534.612793	-149.185135	868.663269	-642.688782	81.932228	494.397186	-589.483948	-189.143661	516.088745	-654.005676	72.363594	85.620018	-637.917786	-195.955460	83.559837	-589.233765	146.417984	1339.557861	-552.843628	-198.006546	1356.424194	-520.047241	-19.718489	1341.114868	-560.005005	13.199678	1631.521729	-648.794617	223.697479	1078.594727	-572.837158	-302.914612	1098.823975	-533.846313	211.149841	829.302002	-451.346436	-274.331421	847.468994	-517.413757	-33.525745	962.292175	602.131226	-61.094891	959.222290	598.150696	116.820969
-557.053467	72.686066	864.404236	-534.541504	-149.199173	868.668762	-642.637756	81.938126	494.385132	-589.455872	-189.134338	516.052979	-654.013550	72.384430	85.600624	-637.884216	-195.955826	83.588417	-589.170654	146.453278	1339.546143	-552.785339	-197.988388	1356.400513	-519.981628	-19.682566	1341.100464	-559.945435	13.240380	1631.513916	-648.792480	223.558884	1078.554077	-572.905518	-302.783508	1098.804321	-533.877136	210.828232	829.252380	-451.523926	-273.836182	847.418335	-517.344055	-33.529472	962.286438	602.053406	-61.196362	959.293457	598.084961	116.787163
-556.992920	72.719009	864.392395	-534.460205	-149.198669	868.658020	-642.602295	81.950279	494.376770	-589.409119	-189.140976	516.062988	-653.990845	72.348923	85.595207	-637.906982	-195.945511	83.592682	-589.109985	146.481796	1339.522705	-552.713257	-197.964584	1356.394531	-519.915161	-19.666916	1341.098022	-559.890869	13.290794	1631.504883	-648.825439	223.458557	1078.517822	-572.957581	-302.664154	1098.755371	-533.999207	210.467697	829.156250	-451.684113	-273.431915	847.368103	-517.272461	-33.510231	962.274841	602.012329	-61.257473	959.329773	598.046875	116.747231
-556.933899	72.754898	864.396973	-534.430969	-149.173920	868.657410	-642.641113	82.025131	494.426819	-589.429871	-189.158966	516.068481	-653.976685	72.353249	85.606674	-637.904114	-195.945740	83.594170	-589.033997	146.538956	1339.522461	-552.631592	-197.960754	1356.395142	-519.856445	-19.622673	1341.087036	-559.824646	13.330855	1631.501953	-648.835815	223.336090	1078.484009	-573.039612	-302.524567	1098.710693	-534.100952	210.132477	829.109375	-451.865356	-273.039520	847.318054	-517.227356	-33.486130	962.276855	601.936890	-61.292522	959.360046	597.994507	116.763374
-556.883301	72.761230	864.391785	-534.383789	-149.178680	868.658081	-642.600647	82.031151	494.424866	-589.460266	-189.194016	516.084351	-654.012390	72.410736	85.631531	-637.934265	-195.943970	83.600769	-589.002380	146.560486	1339.517822	-552.564758	-197.917175	1356.400391	-519.798462	-19.587727	1341.089722	-559.758301	13.401390	1631.478027	-648.884521	223.241974	1078.448486	-573.090942	-302.463409	1098.692017	-534.265259	209.775391	829.028748	-452.091400	-272.604919	847.239502	-517.167175	-33.482399	962.271057	601.908386	-61.311642	959.348022	597.981689	116.771339
-556.820923	72.774368	864.383972	-534.317871	-149.165421	868.651184	-642.553711	82.027420	494.435059	-589.395081	-189.164902	516.099243	-654.001953	72.370956	85.614708	-637.906128	-195.936783	83.587448	-588.942932	146.605148	1339.481689	-552.505005	-197.909409	1356.405151	-519.738770	-19.573126	1341.104980	-559.688538	13.445746	1631.476318	-648.939697	223.121857	1078.434204	-573.163391	-302.358521	1098.666138	-534.407593	209.445602	828.948303	-452.292236	-272.177277	847.180054	-517.101746	-33.468243	962.263306	601.850037	-61.290825	959.351929	597.937866	116.782600
-556.778137	72.762718	864.367737	-534.290222	-149.158661	868.657104	-642.551147	82.053795	494.422363	-589.390442	-189.186417	516.093201	-654.011108	72.367332	85.616806	-637.869385	-195.950439	83.599602	-588.893433	146.633820	1339.458008	-552.425293	-197.896240	1356.387573	-519.673645	-19.553078	1341.091187	-559.608582	13.464711	1631.500488	-648.966614	223.018509	1078.384888	-573.247986	-302.223969	1098.637573	-534.594543	209.164124	828.849731	-452.500793	-271.768402	847.097900	-517.053650	-33.461441	962.253845	601.794983	-61.290867	959.342651	597.902954	116.770889
-556.708313	72.779602	864.363098	-534.204224	-149.150970	868.664246	-641.436584	81.513481	494.187653	-589.392334	-189.165161	516.098755	-653.666504	72.447029	85.529785	-637.891663	-195.946625	83.600624	-588.840881	146.633575	1339.433105	-552.390076	-197.874130	1356.368042	-519.612427	-19.510536	1341.105225	-559.556335	13.471414	1631.472656	-649.036621	222.956451	1078.362061	-573.317444	-302.136993	1098.595215	-534.799133	208.841675	828.750366	-452.732361	-271.440613	847.012573	-516.980530	-33.442646	962.256226	601.715210	-61.254650	959.321289	597.876831	116.839302
-556.655212	72.828598	864.362976	-534.164612	-149.116959	868.643616	-641.366577	81.472008	494.144653	-589.368286	-189.180893	516.111084	-653.660278	72.472572	85.529099	-637.896729	-195.942291	83.612930	-588.783325	146.685684	1339.403809	-552.299622	-197.837158	1356.384155	-519.537598	-19.486097	1341.080078	-559.479797	13.542451	1631.439453	-649.099609	222.855682	1078.343262	-573.355957	-302.083893	1098.585815	-535.001099	208.515625	828.675964	-452.962158	-271.110901	846.909790	-516.926941	-33.411343	962.244202	601.669922	-61.215431	959.305725	597.873596	116.855789
-556.600708	72.829353	864.353577	-534.137512	-149.102051	868.642395	-641.342651	81.512665	494.162018	-589.319580	-189.156769	516.112854	-653.638062	72.481949	85.529732	-637.896912	-195.942368	83.610008	-588.730896	146.742523	1339.404297	-552.257263	-197.828888	1356.377930	-519.486877	-19.479855	1341.083130	-559.396423	13.593801	1631.426636	-649.160645	222.783569	1078.322632	-573.425171	-302.018951	1098.559448	-535.204346	208.222031	828.614990	-453.174377	-270.834930	846.848022	-516.874451	-33.402096	962.235352	601.649658	-61.125778	959.246521	597.882019	116.946594
-556.574097	72.861687	864.370789	-534.110352	-149.105133	868.628723	-642.446289	82.127724	494.450378	-589.302185	-189.147507	516.107056	-653.996033	72.393585	85.631554	-637.903137	-195.945724	83.628151	-588.675659	146.769302	1339.395020	-552.189636	-197.799438	1356.375366	-519.435547	-19.446358	1341.081177	-559.300415	13.602242	1631.460693	-649.210144	222.709839	1078.305420	-573.484131	-301.958832	1098.562500	-535.484314	208.105972	828.526978	-453.419830	-270.559814	846.772278	-516.839539	-33.400681	962.235352	601.616272	-61.017353	959.188965	597.901489	116.992485
-556.501465	72.880020	864.378784	-534.069885	-149.067490	868.648254	-642.422485	82.173019	494.445526	-589.303040	-189.143021	516.134277	-653.988647	72.379715	85.634415	-637.893311	-195.947403	83.626984	-588.623901	146.803116	1339.374146	-552.133850	-197.800400	1356.398438	-519.370056	-19.423403	1341.085449	-559.219666	13.657607	1631.466797	-649.302856	222.629486	1078.301392	-573.542358	-301.940155	1098.558105	-535.664063	207.667282	828.460632	-453.639465	-270.311646	846.691772	-516.785767	-33.371712	962.249939	601.631592	-60.851768	959.098938	597.924805	117.102722
-556.477417	72.892990	864.371338	-534.035034	-149.057831	868.650818	-642.412231	82.175232	494.468658	-589.252319	-189.163940	516.143127	-653.991089	72.363075	85.682617	-637.874512	-195.939514	83.607468	-588.559448	146.824677	1339.353882	-552.097046	-197.760971	1356.363892	-519.318848	-19.396959	1341.068970	-559.130127	13.703835	1631.461060	-649.368225	222.583054	1078.281860	-573.652161	-301.702881	1098.496216	-535.881958	207.434006	828.382690	-453.867523	-270.128906	846.612549	-516.745483	-33.353737	962.243896	601.534546	-60.829250	959.270020	597.874268	117.043793
-556.444397	72.898338	864.362976	-534.001831	-149.054810	868.641296	-642.381531	82.204666	494.476349	-589.246094	-189.148270	516.136414	-654.295349	72.592590	85.866570	-637.857849	-195.937897	83.633659	-588.502441	146.852859	1339.336792	-552.017334	-197.741989	1356.378052	-519.257385	-19.377157	1341.069214	-559.045044	13.757094	1631.450806	-649.451538	222.509308	1078.261230	-573.655884	-301.834290	1098.565186	-536.090210	207.207306	828.297180	-454.073120	-269.922180	846.571167	-516.710388	-33.349873	962.234375	601.378662	-60.790825	959.257813	597.851135	117.066254
-556.377869	72.913811	864.372131	-533.962219	-149.027130	868.646301	-642.329529	82.206535	494.475739	-589.233826	-189.131302	516.127380	-654.305664	72.610718	85.858521	-637.851196	-195.919022	83.627380	-588.432861	146.891281	1339.298340	-551.952148	-197.733795	1356.394897	-519.193420	-19.352262	1341.058960	-558.964294	13.833021	1631.405029	-649.512329	222.453369	1078.255005	-573.701843	-301.808105	1098.567505	-536.319580	206.997696	828.213379	-454.262604	-269.761597	846.517700	-516.654358	-33.333015	962.240845	601.222656	-60.802670	959.252808	597.872559	117.055809
-556.347351	72.906425	864.356323	-533.916199	-149.037827	868.629822	-642.301819	82.235733	494.452637	-589.197876	-189.078674	516.123169	-654.031067	72.387161	85.655876	-637.865234	-195.909622	83.594162	-588.352661	146.911804	1339.285034	-551.897461	-197.729813	1356.400269	-519.123291	-19.339577	1341.062622	-558.871765	13.835369	1631.423584	-649.587769	222.412155	1078.224609	-573.748535	-301.783966	1098.555786	-536.524231	206.754044	828.135559	-454.429504	-269.635986	846.475403	-516.611084	-33.339928	962.223083	601.031189	-60.799805	959.230591	597.850342	117.079750
-556.155029	73.122032	864.443176	-533.857910	-148.917770	868.619080	-642.281372	82.228951	494.502838	-589.162476	-189.060699	516.133728	-653.983459	72.385002	85.628853	-637.860596	-195.910339	83.591042	-588.312073	146.949127	1339.290405	-551.823181	-197.717651	1356.398193	-519.055664	-19.323698	1341.045898	-558.783752	13.882575	1631.421753	-649.666443	222.342285	1078.222534	-573.796570	-301.777588	1098.564209	-536.717529	206.555832	828.071167	-454.621918	-269.543976	846.416748	-516.513489	-33.236023	962.272522	600.823608	-60.766922	959.196472	597.836792	117.092583
-556.270752	72.974922	864.376892	-533.887146	-148.974945	868.619568	-642.260315	82.247910	494.465729	-589.217346	-189.050674	516.146057	-654.004272	72.382515	85.632912	-637.878662	-195.910049	83.606133	-588.231812	146.985489	1339.288818	-551.722717	-197.686035	1356.398560	-518.992981	-19.300968	1341.030640	-558.699402	13.919606	1631.418701	-649.733215	222.311646	1078.222046	-573.904480	-301.557648	1098.474609	-536.955139	206.454071	828.012085	-454.769287	-269.480682	846.342651	-516.554138	-33.293381	962.227966	600.599365	-60.739479	959.153931	597.842529	117.049767
-556.248352	72.984146	864.366394	-533.869995	-148.948868	868.620789	-642.231628	82.276436	494.452698	-589.159790	-189.016556	516.127380	-653.988281	72.386711	85.634827	-637.855896	-195.913849	83.599823	-588.167786	147.008636	1339.281860	-551.659058	-197.657135	1356.380127	-518.925659	-19.284555	1341.021118	-558.610291	13.946074	1631.407471	-649.787048	222.270462	1078.235840	-573.939148	-301.523438	1098.470581	-537.164490	206.312378	827.967773	-454.907806	-269.450409	846.293213	-516.524353	-33.270027	962.220032	600.363892	-60.740891	959.126648	597.833557	117.094597
-556.235718	72.994041	864.350586	-533.846985	-148.944016	868.614807	-642.228821	82.275536	494.454590	-589.153931	-188.972321	516.121216	-654.262451	72.599754	85.856544	-637.850525	-195.913986	83.603500	-588.093079	147.032379	1339.278442	-551.578674	-197.643723	1356.371826	-518.863159	-19.250984	1341.015503	-558.521301	13.984470	1631.407227	-649.859802	222.264709	1078.250244	-573.992493	-301.545441	1098.468140	-537.498840	206.209579	827.865723	-455.068420	-269.443573	846.232422	-516.504578	-33.256992	962.208313	600.136536	-60.673695	959.077332	597.795898	117.138306
-556.240906	72.996796	864.335205	-533.860474	-148.923798	868.599854	-642.205566	82.292801	494.455902	-589.142883	-188.974625	516.130005	-654.270447	72.609200	85.878838	-637.860291	-195.915161	83.603127	-588.025574	147.071335	1339.276489	-551.505493	-197.624847	1356.357300	-518.809509	-19.227283	1340.981934	-558.441589	14.015754	1631.393799	-649.895447	222.220123	1078.237427	-574.021484	-301.539948	1098.463989	-537.668274	206.205887	827.915894	-455.206757	-269.491180	846.177124	-516.492859	-33.244026	962.186829	599.905945	-60.665680	959.049133	597.775269	117.182945
-556.214233	73.057625	864.348633	-533.831116	-148.902618	868.586975	-642.210266	82.306824	494.445892	-589.109924	-188.978073	516.137390	-654.269287	72.601753	85.853256	-637.842407	-195.908646	83.618073	-587.966003	147.110672	1339.284302	-551.435364	-197.608093	1356.364746	-518.734131	-19.195017	1340.991089	-558.344604	14.042564	1631.387451	-649.970276	222.215485	1078.253052	-574.042297	-301.526794	1098.478271	-537.770081	205.852615	827.880127	-455.314484	-269.536652	846.148682	-516.456665	-33.214092	962.185181	599.661682	-60.646912	959.019531	597.765503	117.226563
-556.188477	73.066643	864.335083	-533.800049	-148.886505	868.588684	-642.161255	82.280548	494.436920	-589.085876	-188.953094	516.116272	-654.269409	72.600914	85.848595	-637.860779	-195.908386	83.615799	-587.894165	147.117981	1339.289673	-551.366943	-197.563171	1356.362061	-518.676819	-19.161659	1340.968750	-558.266113	14.105638	1631.354492	-650.026489	222.218430	1078.279297	-574.046753	-301.556244	1098.494141	-537.953308	205.770370	827.830750	-455.418152	-269.624084	846.113831	-516.426941	-33.193989	962.178467	599.397888	-60.619568	958.993530	597.739624	117.267677
-556.195740	73.095131	864.336914	-533.775330	-148.870880	868.573242	-642.169434	82.258133	494.446686	-589.064941	-188.908768	516.122192	-653.979614	72.390556	85.646805	-637.858948	-195.905289	83.609428	-587.837280	147.154831	1339.290039	-551.285767	-197.554047	1356.369751	-518.642090	-19.145723	1340.948853	-558.166016	14.131129	1631.348145	-650.072449	222.224976	1078.283813	-574.057007	-301.573364	1098.510742	-538.117615	205.715881	827.812744	-455.504333	-269.737640	846.083069	-516.404480	-33.174217	962.167725	599.092102	-60.576920	958.969482	597.693848	117.323128
-556.185913	73.117744	864.321594	-533.794495	-148.856140	868.565369	-642.146790	82.271332	494.457947	-589.049927	-188.890320	516.103638	-653.958984	72.391037	85.629013	-637.817505	-195.915405	83.601463	-587.788025	147.185303	1339.300293	-551.220581	-197.527756	1356.370972	-518.571228	-19.115480	1340.974609	-558.111450	14.111285	1631.304077	-650.120361	222.223679	1078.299683	-574.047485	-301.630768	1098.558960	-538.266907	205.707916	827.775940	-455.576996	-269.889771	846.085693	-516.393250	-33.154739	962.151306	598.775146	-60.558697	958.955017	597.672546	117.343437
-556.188538	73.138336	864.311523	-533.774109	-148.842117	868.575623	-642.123291	82.287270	494.435242	-589.014832	-188.860352	516.098450	-653.944336	72.397346	85.631523	-637.788208	-195.924316	83.583763	-587.733032	147.200836	1339.280029	-551.196228	-197.490753	1356.362793	-518.522827	-19.106394	1340.967041	-557.948975	14.232634	1631.360352	-650.149841	222.236435	1078.299805	-573.967834	-301.841827	1098.666138	-538.407471	205.751556	827.736755	-455.649750	-270.050720	846.080322	-516.385193	-33.125927	962.151062	598.468323	-60.513378	958.932007	597.633972	117.380608
-556.167969	73.147667	864.310730	-533.763184	-148.810150	868.575562	-642.142578	82.300407	494.444794	-589.005005	-188.845825	516.107727	-654.228027	72.606544	85.845573	-637.799683	-195.914932	83.595703	-587.693359	147.238876	1339.301514	-551.134766	-197.479355	1356.376465	-518.493164	-19.071169	1340.957764	-557.890259	14.245254	1631.340454	-650.186340	222.279053	1078.311890	-574.017578	-301.689240	1098.622192	-538.489319	205.765350	827.631592	-455.690918	-270.254730	846.056396	-516.359253	-33.104752	962.147583	598.128906	-60.473518	958.932495	597.567139	117.475220
-556.169312	73.163177	864.319885	-533.760559	-148.819855	868.595581	-642.112976	82.299522	494.428131	-589.011230	-188.846725	516.123352	-654.257996	72.640785	85.892754	-637.791016	-195.921432	83.616928	-587.659180	147.255066	1339.302856	-551.095276	-197.440201	1356.389404	-518.442078	-19.062143	1340.954346	-557.785645	14.325389	1631.350830	-650.221863	222.321472	1078.342163	-573.986572	-301.734680	1098.666870	-538.607361	205.805847	827.595642	-455.718658	-270.468842	846.042908	-516.352661	-33.096611	962.160095	597.857300	-60.445518	958.905212	597.557800	117.535339
-556.162903	73.151390	864.325134	-533.743652	-148.776657	868.590149	-642.084106	82.300308	494.424408	-588.988037	-188.771027	516.102844	-654.224976	72.620064	85.852699	-637.794495	-195.919678	83.589523	-587.625916	147.292084	1339.297241	-551.082703	-197.433594	1356.390869	-518.409424	-19.027027	1340.941772	-557.681824	14.360184	1631.344238	-650.250854	222.337463	1078.351563	-573.943848	-301.773743	1098.712402	-538.687622	205.868301	827.553040	-455.741119	-270.702209	846.036072	-516.333984	-33.082325	962.158020	597.542419	-60.423435	958.881592	597.521484	117.608772
-556.135193	73.170044	864.322144	-533.723328	-148.789520	868.592285	-642.077637	82.273232	494.414917	-588.963623	-188.747375	516.107544	-654.217651	72.619896	85.847939	-637.810547	-195.908997	83.589943	-587.564026	147.291214	1339.294922	-551.036621	-197.412659	1356.399170	-518.385620	-19.013952	1340.947754	-557.611023	14.392983	1631.345825	-650.259094	222.363052	1078.368408	-573.894348	-301.815979	1098.739990	-538.767029	205.919937	827.529175	-455.697327	-270.964569	846.049927	-516.305420	-33.078426	962.156189	597.181763	-60.398209	958.880127	597.471436	117.663712
-556.113281	73.207298	864.325256	-533.710022	-148.781128	868.594666	-642.051453	82.268829	494.423157	-588.918762	-188.710114	516.082031	-654.213379	72.614853	85.843040	-637.748962	-195.930557	83.602905	-587.540344	147.307541	1339.292969	-550.980103	-197.375290	1356.390869	-518.363342	-18.991711	1340.931030	-557.519531	14.412086	1631.372192	-650.260986	222.422775	1078.378784	-573.825500	-301.836151	1098.770508	-538.835266	206.037323	827.513062	-455.646393	-271.242065	846.053894	-516.287048	-33.057579	962.158813	596.835999	-60.354591	958.859558	597.427002	117.704346
-556.097595	73.221527	864.319397	-533.699219	-148.753250	868.575134	-641.955627	82.208801	494.395203	-588.871338	-188.696732	516.075867	-654.155579	72.621132	85.813324	-637.781311	-195.914505	83.588692	-587.515869	147.322235	1339.303101	-550.960144	-197.352829	1356.408447	-518.315369	-18.960041	1340.943481	-557.436890	14.447556	1631.360352	-650.260864	222.464798	1078.394531	-573.767273	-301.903015	1098.795044	-538.862305	206.150391	827.493225	-455.603760	-271.505402	846.056580	-516.268311	-33.042210	962.144714	596.521790	-60.309566	958.817688	597.421143	117.762299
-556.098999	73.215691	864.315063	-533.676392	-148.752396	868.588806	-641.932007	82.193535	494.388824	-588.832214	-188.646149	516.059998	-654.160706	72.640526	85.820732	-637.732849	-195.927109	83.594070	-587.490234	147.340775	1339.300537	-550.928284	-197.336166	1356.413940	-518.312073	-18.938131	1340.910645	-557.402222	14.451787	1631.343872	-650.258667	222.546356	1078.395752	-573.716980	-301.961029	1098.847656	-538.915344	206.284607	827.496277	-455.531921	-271.811920	846.071106	-516.253906	-33.033352	962.147766	596.210632	-60.297623	958.822937	597.417786	117.753487
-556.095642	73.220932	864.324585	-533.672913	-148.724777	868.584106	-641.892151	82.196785	494.392822	-588.788940	-188.624878	516.068665	-654.148254	72.658371	85.832214	-637.697205	-195.947784	83.595398	-587.486450	147.352188	1339.288330	-550.911804	-197.301849	1356.436035	-518.284058	-18.911276	1340.939697	-557.314453	14.532264	1631.355225	-650.276550	222.584915	1078.389404	-573.668396	-301.978180	1098.885498	-538.958923	206.439575	827.480835	-455.464020	-272.137482	846.080322	-516.248718	-33.022396	962.149902	595.915771	-60.318272	958.823059	597.430969	117.738937
-556.097229	73.265167	864.329407	-533.653503	-148.732803	868.572571	-641.846863	82.173859	494.388123	-588.816284	-188.596573	516.060791	-654.151428	72.684547	85.837227	-637.682129	-195.950455	83.591408	-587.465149	147.374634	1339.289429	-550.920959	-197.279861	1356.444458	-518.278320	-18.893869	1340.920898	-557.287415	14.522508	1631.335327	-650.262756	222.663849	1078.402832	-573.613831	-302.039642	1098.929321	-538.968079	206.651886	827.487854	-455.391815	-272.432312	846.103210	-516.235413	-33.009289	962.145447	595.617920	-60.335751	958.821594	597.471130	117.715034
-556.096802	73.250854	864.311218	-533.644531	-148.749588	868.581177	-641.772705	82.125221	494.343811	-588.821228	-188.595642	516.079407	-654.124207	72.666580	85.835457	-637.673645	-195.947113	83.593681	-587.455994	147.385315	1339.284790	-550.925476	-197.251587	1356.449585	-518.262329	-18.865255	1340.909180	-557.204590	14.615257	1631.352539	-650.271057	222.729752	1078.409668	-573.502502	-302.267944	1099.039185	-538.957764	206.799942	827.480835	-455.336060	-272.792542	846.138000	-516.229919	-33.012173	962.139771	595.325439	-60.323631	958.798340	597.472229	117.725929
-556.072449	73.256088	864.307312	-533.635803	-148.705444	868.567139	-641.713562	82.074043	494.332642	-588.779602	-188.548340	516.058716	-654.109985	72.675682	85.832031	-637.704834	-195.922684	83.567665	-587.448303	147.404190	1339.271240	-550.890686	-197.223389	1356.468994	-518.248047	-18.862406	1340.931396	-557.204346	14.628858	1631.330322	-650.242737	222.805237	1078.416260	-573.444031	-302.313080	1099.083130	-538.955811	207.017899	827.467163	-455.239471	-273.115173	846.154175	-516.203735	-32.992107	962.128174	594.767883	-60.452919	958.880249	597.360535	117.619148
-556.055969	73.241943	864.298218	-533.616577	-148.709808	868.586426	-641.714355	82.074036	494.332153	-588.739807	-188.525146	516.062378	-654.108704	72.669861	85.828140	-637.694702	-195.924057	83.563103	-587.451416	147.416824	1339.262085	-550.880005	-197.219162	1356.477051	-518.229065	-18.835167	1340.917969	-557.126770	14.697009	1631.334961	-650.227905	222.886520	1078.420166	-573.368103	-302.358215	1099.119263	-538.911011	207.186172	827.465820	-455.130371	-273.425110	846.202026	-516.193054	-32.989292	962.134827	594.208984	-60.537941	958.980164	597.268311	117.513512
-556.044556	73.256943	864.295166	-533.616577	-148.712204	868.575378	-641.664307	82.068184	494.330780	-588.690796	-188.497208	516.057312	-654.094421	72.661186	85.808456	-637.670105	-195.918716	83.563690	-587.442139	147.421188	1339.259888	-550.882446	-197.185593	1356.468140	-518.210388	-18.822699	1340.910034	-557.132080	14.710513	1631.306396	-650.213013	222.967224	1078.421265	-573.305542	-302.428802	1099.145020	-539.039917	207.461212	827.403748	-455.003113	-273.738525	846.248474	-516.179626	-32.987534	962.125671	594.082153	-60.411053	958.904297	597.347412	117.581459
-556.038391	73.262764	864.302734	-533.613831	-148.707504	868.574097	-641.603821	82.049400	494.303558	-588.698608	-188.522842	516.067505	-654.052734	72.667366	85.794579	-637.670227	-195.929123	83.584717	-587.420166	147.445602	1339.239624	-550.860596	-197.155823	1356.506348	-518.204407	-18.807652	1340.909912	-557.101196	14.752393	1631.300293	-650.177368	223.052765	1078.439575	-573.239136	-302.476166	1099.186768	-538.989136	207.691772	827.399536	-454.890472	-274.033569	846.286011	-516.177612	-32.986763	962.129761	593.836121	-60.379383	958.867249	597.392517	117.571144
-556.037781	73.287292	864.309753	-533.614441	-148.704147	868.576111	-641.550415	82.045280	494.318024	-588.698120	-188.523575	516.064453	-654.038086	72.679977	85.816147	-637.677734	-195.931671	83.557938	-587.414917	147.453278	1339.239136	-550.865295	-197.136520	1356.517212	-518.197632	-18.785049	1340.905640	-557.088379	14.799189	1631.298828	-650.127563	223.120941	1078.442993	-573.169373	-302.533600	1099.241699	-538.832703	207.927277	827.444458	-454.736877	-274.364105	846.338257	-516.176208	-32.975464	962.134033	593.531494	-60.394848	958.858459	597.387878	117.597130
-556.019531	73.308220	864.300476	-533.617432	-148.703568	868.580322	-641.494202	82.034546	494.308655	-588.706360	-188.523956	516.059326	-654.059570	72.706985	85.811241	-637.633606	-195.947678	83.558296	-587.421753	147.459976	1339.246704	-550.888916	-197.117905	1356.536743	-518.203552	-18.774643	1340.910034	-557.098450	14.839525	1631.294678	-650.098694	223.223495	1078.455444	-573.192749	-302.389587	1099.190308	-539.028137	208.346970	827.490723	-454.597900	-274.686462	846.394592	-516.169617	-32.962173	962.131653	593.232910	-60.353657	958.850708	597.356567	117.613861
-556.005737	73.306213	864.303284	-533.599060	-148.705124	868.584045	-641.448303	82.021721	494.292389	-588.691589	-188.536911	516.072815	-654.055237	72.680855	85.807045	-637.619019	-195.956833	83.587456	-587.426208	147.464630	1339.257568	-550.898865	-197.096390	1356.544678	-518.209351	-18.757431	1340.906616	-557.092651	14.888773	1631.295776	-650.049561	223.285751	1078.472534	-573.142212	-302.468262	1099.239746	-538.706177	208.379745	827.460266	-454.478851	-275.017212	846.446472	-516.154541	-32.963051	962.135193	592.944092	-60.347622	958.855408	597.323181	117.643654
-555.990540	73.287743	864.291748	-533.583740	-148.699570	868.591248	-641.395874	81.980904	494.289001	-588.697083	-188.551910	516.055237	-654.018738	72.692581	85.796402	-637.654175	-195.928253	83.563026	-587.424500	147.474167	1339.243652	-550.891724	-197.066650	1356.578979	-518.199890	-18.728016	1340.913452	-557.099243	14.934609	1631.285767	-649.994019	223.388489	1078.466797	-572.988892	-302.751343	1099.380249	-538.617554	208.599197	827.474854	-454.343689	-275.281738	846.523254	-516.139893	-32.960964	962.132813	592.709534	-60.268490	958.835999	597.309021	117.699448
-555.977417	73.309708	864.298218	-533.559875	-148.709702	868.590271	-641.360657	81.953362	494.260284	-588.654236	-188.518097	516.065735	-654.024597	72.688705	85.778290	-637.643555	-195.939880	83.570396	-587.406250	147.468124	1339.219116	-550.905945	-197.050278	1356.563599	-518.199219	-18.725851	1340.909180	-557.109985	14.984281	1631.269897	-649.938660	223.463913	1078.488892	-572.932251	-302.836792	1099.421631	-538.556213	208.833145	827.468933	-454.205383	-275.529053	846.584473	-516.125244	-32.957905	962.136841	592.471069	-60.176788	958.815979	597.265015	117.753136
-555.971008	73.250351	864.274536	-533.555603	-148.696457	868.572510	-641.285217	81.935020	494.244354	-588.591797	-188.514587	516.020508	-653.989746	72.688431	85.772514	-637.641418	-195.920883	83.557930	-587.424927	147.470245	1339.219604	-550.899475	-197.037308	1356.584106	-518.200500	-18.727116	1340.900513	-557.117554	15.028946	1631.259033	-649.901001	223.590225	1078.489624	-572.853210	-302.915588	1099.476563	-538.505249	209.055511	827.477295	-454.081543	-275.737213	846.629089	-516.117737	-32.976963	962.115234	592.225769	-60.143158	958.807983	597.219482	117.812981
-555.940918	73.236038	864.271606	-533.505310	-148.710632	868.584473	-640.599731	81.587776	494.049744	-588.568115	-188.501801	516.021301	-653.790405	72.767014	85.729103	-637.632324	-195.942169	83.571602	-587.404114	147.480774	1339.200195	-550.908936	-197.021179	1356.610107	-518.189087	-18.715212	1340.902466	-557.136963	15.081445	1631.260864	-649.847839	223.689133	1078.496460	-572.787842	-302.966217	1099.515137	-538.411865	209.268723	827.485596	-453.940643	-275.966309	846.699097	-516.086792	-32.983063	962.122131	592.030945	-60.077953	958.762146	597.191528	117.893486
-555.928650	73.243385	864.286743	-533.506592	-148.705017	868.590454	-641.147217	81.885551	494.217529	-588.592773	-188.504242	516.036682	-653.928406	72.718475	85.787239	-637.593750	-195.956573	83.583450	-587.433044	147.474045	1339.198242	-550.920715	-197.015167	1356.624146	-518.206726	-18.692501	1340.907104	-557.170349	15.131142	1631.248291	-649.776245	223.811005	1078.504639	-572.720215	-303.066101	1099.547119	-538.330688	209.490234	827.505798	-453.826904	-276.201172	846.766479	-516.085388	-32.982670	962.134155	591.834412	-60.029827	958.756226	597.145691	117.964439
-555.914368	73.254745	864.288147	-533.491333	-148.724747	868.593262	-641.143555	81.884514	494.219971	-588.669983	-188.536728	516.072449	-653.941284	72.711060	85.771461	-637.639893	-195.930573	83.572029	-587.448364	147.478149	1339.196045	-550.932190	-196.973267	1356.641724	-518.210022	-18.685661	1340.915161	-557.197693	15.165828	1631.247803	-649.722412	223.909744	1078.532715	-572.668396	-303.103119	1099.577637	-538.229187	209.699295	827.529541	-453.684906	-276.425323	846.840210	-516.072937	-32.987026	962.137024	591.652344	-59.985226	958.751465	597.080078	117.994431
-555.762451	73.454292	864.328247	-533.453979	-148.656204	868.585327	-641.090210	81.845894	494.245941	-588.600037	-188.518677	516.058777	-653.936096	72.709442	85.775368	-637.622070	-195.927734	83.545097	-587.449219	147.487137	1339.204956	-550.959717	-196.972824	1356.650269	-518.202087	-18.678795	1340.920532	-557.245300	15.214643	1631.250854	-649.668579	223.987015	1078.523193	-572.621094	-303.125122	1099.592773	-538.156677	209.891266	827.530823	-453.571686	-276.625671	846.901855	-515.994446	-32.892735	962.159912	591.505493	-59.905052	958.727356	597.008728	118.080940
-555.897644	73.248795	864.270752	-533.486511	-148.722916	868.588623	-641.044006	81.813271	494.197296	-588.658508	-188.509979	516.078064	-653.906250	72.709404	85.751457	-637.664185	-195.926804	83.558632	-587.453918	147.490372	1339.200439	-550.964111	-196.951981	1356.656982	-518.221069	-18.666100	1340.913696	-557.284729	15.253361	1631.245483	-649.605530	224.084656	1078.549316	-572.570984	-303.219788	1099.639648	-538.019775	210.094055	827.568726	-453.438660	-276.806732	846.949341	-516.056213	-32.984398	962.123962	591.363159	-59.835510	958.721741	596.935852	118.131119
-555.880249	73.241867	864.267578	-533.469238	-148.739075	868.592468	-641.021851	81.785103	494.177826	-588.667114	-188.531891	516.092896	-653.900146	72.710464	85.747322	-637.657593	-195.917999	83.562637	-587.449646	147.498138	1339.202515	-550.958557	-196.958130	1356.658569	-518.225464	-18.649014	1340.902832	-557.312195	15.288474	1631.245728	-649.531982	224.123611	1078.523438	-572.516052	-303.252228	1099.662476	-537.916321	210.294952	827.578857	-453.335724	-276.938782	847.000305	-516.042664	-32.993492	962.125366	591.241211	-59.783699	958.694153	596.869202	118.200905
-555.867065	73.234657	864.260620	-533.457031	-148.720108	868.584961	-641.047119	81.804367	494.197021	-588.671143	-188.513092	516.068848	-653.918640	72.705986	85.750771	-637.659790	-195.927002	83.559250	-587.447327	147.513855	1339.187744	-550.974121	-196.901978	1356.665405	-518.219666	-18.639980	1340.915649	-557.350830	15.331112	1631.243408	-649.463501	224.188995	1078.522827	-572.488037	-303.263458	1099.656494	-537.788330	210.489563	827.591309	-453.248199	-277.090515	847.046326	-516.028076	-32.987217	962.117493	591.134766	-59.714790	958.666931	596.779541	118.276428
-555.853943	73.250420	864.259888	-533.443665	-148.742096	868.574951	-641.029297	81.791870	494.180084	-588.614746	-188.487961	516.059326	-653.618164	72.481018	85.545197	-637.631348	-195.936661	83.549255	-587.458374	147.518448	1339.172729	-550.975891	-196.897888	1356.688477	-518.215759	-18.631033	1340.917603	-557.407104	15.367218	1631.240967	-649.420715	224.235962	1078.511597	-572.444336	-303.287048	1099.688843	-537.679993	210.671707	827.601868	-453.165802	-277.209198	847.088379	-516.016113	-32.995247	962.112793	591.018188	-59.676338	958.655151	596.684326	118.309998
-555.853516	73.244537	864.263794	-533.436035	-148.747528	868.588135	-640.985596	81.762146	494.187775	-588.666199	-188.526764	516.066895	-653.885254	72.708275	85.761345	-637.643616	-195.942123	83.567322	-587.477600	147.526596	1339.165771	-551.002625	-196.886536	1356.699829	-518.222534	-18.621355	1340.925903	-557.455017	15.388905	1631.251221	-649.368530	224.326431	1078.510010	-572.413086	-303.296783	1099.720947	-537.572754	210.771088	827.622437	-453.084839	-277.286255	847.125732	-516.010620	-32.995804	962.120605	590.908752	-59.629826	958.639282	596.568604	118.371155
-555.847534	73.210220	864.239563	-533.437561	-148.754822	868.586914	-640.966553	81.737106	494.190857	-588.676331	-188.531525	516.066956	-653.887695	72.701416	85.764336	-637.669250	-195.937759	83.553551	-587.491211	147.532486	1339.153076	-550.994751	-196.879028	1356.725708	-518.231995	-18.606159	1340.931396	-557.508606	15.465190	1631.219971	-649.307739	224.348129	1078.487915	-572.393799	-303.296600	1099.730713	-537.463928	210.953171	827.639404	-453.011108	-277.340088	847.173462	-516.005554	-33.006832	962.106567	590.816833	-59.591671	958.612305	596.449341	118.416901
-555.823975	73.202408	864.241638	-533.433472	-148.770889	868.597595	-640.948608	81.742294	494.186951	-588.688477	-188.548401	516.069214	-653.891724	72.716232	85.765411	-637.656860	-195.937881	83.580269	-587.489197	147.534851	1339.152954	-551.006409	-196.864838	1356.747559	-518.235474	-18.595682	1340.931274	-557.559326	15.463225	1631.260010	-649.248474	224.402603	1078.494629	-572.369995	-303.324860	1099.774292	-537.357849	211.075699	827.652649	-452.964111	-277.401001	847.192078	-515.994080	-33.017982	962.113586	590.729614	-59.534073	958.582581	596.315857	118.457451
-555.811218	73.191498	864.261108	-533.423767	-148.776093	868.616455	-640.940186	81.725723	494.173798	-588.655701	-188.528549	516.070313	-653.893555	72.697357	85.773491	-637.641724	-195.939636	83.554420	-587.484070	147.562576	1339.147461	-551.009338	-196.852570	1356.763306	-518.236389	-18.592609	1340.937256	-557.600708	15.491226	1631.255981	-649.191772	224.419373	1078.469604	-572.339172	-303.280304	1099.777710	-537.264282	211.181122	827.643372	-452.887024	-277.414612	847.225281	-515.982605	-33.026562	962.132751	590.660767	-59.533836	958.569397	596.207153	118.471672
-555.796692	73.184669	864.251343	-533.402771	-148.770996	868.620361	-640.925842	81.729546	494.177551	-588.612244	-188.523849	516.058289	-653.897583	72.711014	85.739632	-637.626953	-195.937912	83.562210	-587.491394	147.558197	1339.133667	-551.019592	-196.849106	1356.766479	-518.226929	-18.579525	1340.935425	-557.647217	15.534461	1631.255249	-649.133972	224.426270	1078.459717	-572.308777	-303.300964	1099.802612	-537.131287	211.246521	827.643188	-452.837982	-277.411224	847.262512	-515.971985	-33.021107	962.131653	590.616028	-59.494343	958.546631	596.097412	118.456329
-555.778442	73.176285	864.252258	-533.403442	-148.789001	868.624451	-640.936523	81.741379	494.172485	-588.630615	-188.536179	516.068726	-653.911133	72.707771	85.741127	-637.622803	-195.941467	83.554741	-587.507141	147.588699	1339.130493	-551.014160	-196.824326	1356.781616	-518.244019	-18.557241	1340.944580	-557.695984	15.567369	1631.252686	-649.082642	224.466919	1078.431030	-572.298889	-303.242828	1099.812988	-537.052551	211.331558	827.655884	-452.797180	-277.400513	847.289246	-515.969482	-33.036186	962.136108	590.598572	-59.524296	958.535645	596.009460	118.454224
-555.785461	73.179222	864.254578	-533.418579	-148.797913	868.625916	-640.994507	81.771149	494.186340	-588.642456	-188.541748	516.079895	-653.643250	72.490402	85.543999	-637.618042	-195.938629	83.553459	-587.514221	147.580917	1339.111450	-551.032654	-196.817719	1356.789673	-518.241577	-18.553177	1340.951172	-557.736206	15.605021	1631.254150	-649.060425	224.489548	1078.429443	-572.299255	-303.232819	1099.831543	-537.031494	211.364731	827.623413	-452.762939	-277.345490	847.301331	-515.975586	-33.040379	962.136536	590.575439	-59.485775	958.512939	595.899109	118.455734
-555.755005	73.175804	864.259888	-533.418579	-148.795944	868.613220	-640.958130	81.749733	494.176788	-588.631958	-188.536774	516.066589	-653.900330	72.683846	85.755737	-637.602356	-195.941147	83.551025	-587.520813	147.581131	1339.105469	-551.041443	-196.822754	1356.805054	-518.252197	-18.553045	1340.962280	-557.823364	15.597804	1631.196289	-649.009155	224.503769	1078.409668	-572.277466	-303.203247	1099.829346	-536.932617	211.405930	827.614563	-452.762360	-277.319763	847.306763	-515.967712	-33.053345	962.135681	590.543091	-59.465481	958.501343	595.763977	118.484222
-555.763367	73.169388	864.237976	-533.438232	-148.806580	868.616455	-640.982300	81.770729	494.205597	-588.653870	-188.579346	516.065613	-653.937866	72.708824	85.773849	-637.628479	-195.934616	83.559669	-587.518311	147.596939	1339.107300	-551.044373	-196.805649	1356.811401	-518.272339	-18.546080	1340.970215	-557.840454	15.686296	1631.228760	-648.943787	224.522659	1078.395508	-572.278564	-303.207642	1099.828979	-536.731995	211.442245	827.663879	-452.742981	-277.238190	847.322144	-515.970825	-33.051563	962.122559	590.562012	-59.444313	958.471313	595.662964	118.468033
-555.740234	73.174492	864.244995	-533.427856	-148.808914	868.612671	-641.007324	81.771690	494.216675	-588.616089	-188.559204	516.058716	-653.929443	72.686737	85.767372	-637.584229	-195.939392	83.544922	-587.529724	147.599533	1339.094116	-551.050293	-196.781082	1356.819336	-518.270142	-18.536959	1340.967163	-557.905518	15.704699	1631.213867	-648.882629	224.481216	1078.361816	-572.273682	-303.143982	1099.829224	-536.825012	211.738708	827.745239	-452.736237	-277.145752	847.324219	-515.962952	-33.057457	962.127197	590.551208	-59.432594	958.464478	595.524780	118.489685
-555.734619	73.172531	864.242004	-533.423279	-148.819092	868.618164	-641.070251	81.804047	494.215546	-588.632446	-188.568649	516.055664	-653.977417	72.696342	85.791672	-637.623718	-195.941589	83.545364	-587.523376	147.598267	1339.077759	-551.055542	-196.778824	1356.822510	-518.286987	-18.521814	1340.962402	-557.939148	15.739543	1631.217529	-648.847412	224.491409	1078.347900	-572.253418	-303.126709	1099.825195	-536.707886	211.684525	827.725769	-452.736267	-277.043976	847.322510	-515.964233	-33.060791	962.130249	590.558228	-59.446388	958.448486	595.419800	118.486153
-555.727600	73.166641	864.248596	-533.420837	-148.814926	868.617615	-641.089111	81.788551	494.206879	-588.581238	-188.558090	516.059631	-653.981567	72.696381	85.791496	-637.595947	-195.949158	83.576210	-587.529358	147.607422	1339.072144	-551.074280	-196.780869	1356.828003	-518.272034	-18.522390	1340.978149	-557.965820	15.768336	1631.212402	-648.806885	224.480667	1078.318115	-572.254517	-303.095520	1099.815674	-536.445007	211.414825	827.663208	-452.735443	-276.915192	847.324219	-515.961548	-33.065300	962.134033	590.565369	-59.448181	958.427490	595.276428	118.521553
-555.692566	73.141678	864.245850	-533.385254	-148.838364	868.640503	-641.092896	81.799629	494.206024	-588.536133	-188.560089	516.063721	-653.952637	72.680542	85.773064	-637.608582	-195.931625	83.559265	-587.550720	147.615646	1339.052612	-551.085754	-196.785583	1356.835083	-518.283752	-18.520172	1340.976196	-558.007813	15.833159	1631.178101	-648.776794	224.451553	1078.289429	-572.258545	-303.060242	1099.825195	-536.543762	211.571640	827.714722	-452.731598	-276.766052	847.320313	-515.937866	-33.079468	962.147095	590.608459	-59.433815	958.400208	595.150513	118.535988
-555.680664	73.153481	864.238098	-533.395386	-148.816864	868.623108	-641.110474	81.807220	494.211395	-588.476685	-188.560104	516.059937	-653.983093	72.689278	85.754845	-637.585632	-195.935043	83.555229	-587.543396	147.622025	1339.071411	-551.096863	-196.791428	1356.841797	-518.271362	-18.528509	1340.984863	-558.037659	15.824772	1631.202148	-648.730164	224.448334	1078.277832	-572.271240	-303.015015	1099.802490	-536.319702	211.282410	827.641602	-452.760742	-276.595673	847.316833	-515.930786	-33.069000	962.132996	590.637573	-59.437420	958.368652	595.019043	118.512215
-555.670471	73.136139	864.245361	-533.395874	-148.811401	868.624634	-641.125427	81.851334	494.249512	-588.516113	-188.593002	516.046326	-653.943726	72.663460	85.770515	-637.614502	-195.937149	83.557533	-587.539978	147.619232	1339.052490	-551.111267	-196.788284	1356.843018	-518.300842	-18.538248	1340.988770	-558.071350	15.854619	1631.195923	-648.709595	224.418411	1078.256592	-572.296814	-302.971954	1099.802246	-536.392456	211.417053	827.725098	-452.778076	-276.425232	847.313599	-515.924255	-33.078159	962.137024	590.657837	-59.475403	958.354736	594.893921	118.502182
-555.681641	73.105743	864.229004	-533.395142	-148.821259	868.620117	-641.153748	81.881111	494.252075	-588.510071	-188.611420	516.047668	-653.989197	72.683899	85.789963	-637.634766	-195.935593	83.567505	-587.547058	147.616058	1339.044678	-551.133606	-196.775696	1356.834473	-518.314453	-18.504799	1340.986694	-558.055054	15.921678	1631.209229	-648.685608	224.401016	1078.224609	-572.326294	-302.935913	1099.790283	-536.185181	211.118256	827.633301	-452.812500	-276.215363	847.287170	-515.932983	-33.091530	962.127319	590.681580	-59.469036	958.325928	594.769592	118.502274
-555.674927	73.098892	864.226685	-533.365479	-148.844513	868.617126	-640.518860	81.544304	494.087433	-588.516479	-188.616119	516.047058	-653.807434	72.720688	85.747047	-637.600098	-195.943558	83.567993	-587.546448	147.635071	1339.036987	-551.139343	-196.773193	1356.832153	-518.326233	-18.508535	1340.983765	-558.088135	15.988451	1631.169434	-648.652344	224.361298	1078.203979	-572.373596	-302.870972	1099.763916	-536.104431	210.991943	827.646484	-452.845856	-275.993866	847.288696	-515.917297	-33.104504	962.125244	590.730896	-59.480713	958.277527	594.674011	118.484673
-555.694763	73.080643	864.234314	-533.377502	-148.876465	868.638794	-641.174377	81.895905	494.241089	-588.539185	-188.619568	516.068848	-654.017090	72.688766	85.787956	-637.593262	-195.962097	83.580849	-587.555115	147.647369	1339.021118	-551.180054	-196.779266	1356.824097	-518.333862	-18.507387	1340.987671	-558.098450	15.993010	1631.191406	-648.648804	224.339813	1078.200806	-572.397339	-302.835602	1099.759644	-536.074951	210.886383	827.639526	-452.883881	-275.810425	847.289856	-515.931152	-33.122658	962.138977	590.779236	-59.512051	958.272095	594.555969	118.460930
-555.667725	73.109802	864.245789	-533.377319	-148.841782	868.627808	-641.241699	81.943970	494.270996	-588.520996	-188.602600	516.045166	-654.014343	72.682449	85.796165	-637.604370	-195.942902	83.576141	-587.557373	147.649734	1339.013062	-551.200989	-196.770447	1356.839844	-518.346313	-18.514809	1340.992432	-558.134583	16.052879	1631.157227	-648.629578	224.300140	1078.152832	-572.444031	-302.783630	1099.724487	-536.033875	210.746628	827.639038	-452.916504	-275.601044	847.299805	-515.931091	-33.105022	962.143982	590.836243	-59.554585	958.250793	594.467957	118.419228
-555.650269	73.100067	864.251343	-533.340515	-148.878601	868.640869	-641.261353	81.954353	494.275696	-588.517151	-188.618958	516.056946	-654.032959	72.652809	85.797531	-637.595215	-195.923859	83.570137	-587.566589	147.656631	1339.018799	-551.199951	-196.766556	1356.856567	-518.338928	-18.516811	1340.996826	-558.130615	16.045712	1631.189697	-648.622253	224.241760	1078.127441	-572.470398	-302.702576	1099.714600	-536.009766	210.634430	827.626526	-452.935944	-275.428253	847.307373	-515.910889	-33.123817	962.155151	590.883423	-59.613174	958.241516	594.389282	118.370232
-555.661621	73.095764	864.251038	-533.354797	-148.851822	868.625854	-641.292603	81.955025	494.293365	-588.546082	-188.632721	516.078613	-654.025818	72.657578	85.794296	-637.587219	-195.928574	83.590286	-587.573120	147.661987	1339.022095	-551.215149	-196.783112	1356.849487	-518.355286	-18.515530	1340.994629	-558.146423	16.060173	1631.188354	-648.598450	224.189789	1078.099365	-572.517578	-302.639648	1099.702637	-536.000427	210.492813	827.635986	-452.978882	-275.208008	847.293762	-515.920532	-33.118313	962.146790	590.974121	-59.656658	958.227112	594.332336	118.330460
-555.627441	73.094238	864.252869	-533.322144	-148.874329	868.640869	-641.313721	81.950302	494.296051	-588.555603	-188.655792	516.099854	-654.033142	72.661469	85.799561	-637.601563	-195.937805	83.601471	-587.570862	147.674042	1339.013428	-551.224854	-196.785110	1356.866211	-518.359497	-18.513977	1341.010620	-558.164734	16.119053	1631.147949	-648.609375	224.116684	1078.074707	-572.573364	-302.558258	1099.687500	-535.978088	210.355957	827.633667	-453.022522	-275.012695	847.292786	-515.897705	-33.126293	962.158142	591.023010	-59.706257	958.235474	594.253418	118.258896
-555.643799	73.081787	864.237061	-533.328369	-148.897354	868.652832	-641.332092	81.979919	494.295959	-588.595093	-188.659302	516.096191	-654.045593	72.662216	85.823311	-637.589722	-195.943237	83.610878	-587.565063	147.679810	1338.996460	-551.250244	-196.773666	1356.858765	-518.376221	-18.508154	1341.024780	-558.178650	16.137197	1631.149658	-648.606323	224.068039	1078.050659	-572.610596	-302.512360	1099.660522	-535.961243	210.212845	827.633850	-453.055847	-274.827301	847.296204	-515.904846	-33.130577	962.154358	591.048584	-59.800884	958.235413	594.188660	118.184013
-555.641602	73.088150	864.249878	-533.344299	-148.870148	868.651611	-641.411377	82.022217	494.316406	-588.607849	-188.665802	516.093262	-654.105347	72.664116	85.851357	-637.591614	-195.942902	83.612015	-587.588257	147.685287	1338.990479	-551.288025	-196.775955	1356.854004	-518.389282	-18.509615	1341.022583	-558.180359	16.130154	1631.175293	-648.604553	224.041733	1078.029053	-572.671753	-302.450195	1099.626587	-535.954956	210.056564	827.602783	-453.115479	-274.587769	847.292725	-515.915710	-33.122120	962.161743	591.023743	-59.938541	958.252502	594.073486	118.088417
-555.654175	73.102493	864.247498	-533.354126	-148.853836	868.641846	-641.455444	82.045311	494.328339	-588.632507	-188.679657	516.095520	-654.105225	72.656006	85.830833	-637.600830	-195.941299	83.614693	-587.622620	147.717804	1338.988892	-551.297363	-196.761642	1356.857544	-518.398804	-18.509035	1341.011230	-558.195251	16.145206	1631.175293	-648.624268	223.969345	1078.000000	-572.776917	-302.176575	1099.549194	-535.975403	209.893127	827.592468	-453.153076	-274.356293	847.258667	-515.925842	-33.109497	962.155518	591.002563	-60.062790	958.254150	593.999268	117.997246
-555.659363	73.092461	864.250916	-533.365540	-148.871964	868.649292	-641.490173	82.058083	494.325043	-588.680908	-188.703400	516.093384	-654.122009	72.633003	85.830994	-637.663269	-195.940979	83.602341	-587.627136	147.715805	1338.964233	-551.325806	-196.752335	1356.873169	-518.421814	-18.510380	1341.028198	-558.199951	16.148212	1631.211426	-648.636536	223.917984	1077.975830	-572.774475	-302.326965	1099.602051	-535.960632	209.731339	827.575317	-453.219055	-274.163574	847.268433	-515.931274	-33.122543	962.160034	591.139832	-60.082565	958.206787	593.978027	117.986000
-555.643311	73.101250	864.239807	-533.376648	-148.841492	868.654419	-641.515503	82.056419	494.345184	-588.633057	-188.686996	516.080139	-654.124756	72.637444	85.836426	-637.659851	-195.929291	83.602959	-587.626282	147.711227	1338.975586	-551.323181	-196.757767	1356.875610	-518.440125	-18.500038	1341.023438	-558.219299	16.149719	1631.206055	-648.650146	223.845108	1077.952881	-572.798218	-302.279266	1099.571777	-535.921936	209.529907	827.556702	-453.260406	-273.961792	847.262878	-515.933594	-33.099396	962.158264	591.595215	-59.894695	958.033691	594.055725	118.091812
-555.640503	73.079788	864.247192	-533.372864	-148.851120	868.668091	-641.587952	82.094330	494.360138	-588.662170	-188.714630	516.115540	-653.840149	72.431458	85.627472	-637.672119	-195.939346	83.604042	-587.638672	147.725418	1338.970825	-551.352112	-196.766769	1356.874756	-518.439392	-18.499222	1341.047607	-558.224548	16.155823	1631.199341	-648.654541	223.781631	1077.940796	-572.920593	-301.978516	1099.464233	-535.932251	209.357178	827.556946	-453.292450	-273.773926	847.237061	-515.938171	-33.112591	962.171021	591.676636	-59.934761	957.994446	594.029480	118.061371
-555.638306	73.092606	864.247559	-533.382080	-148.854858	868.653320	-641.635559	82.119919	494.373779	-588.675720	-188.723175	516.099792	-653.878540	72.413254	85.651833	-637.655640	-195.929901	83.606857	-587.638672	147.722504	1338.946167	-551.373779	-196.766174	1356.860596	-518.452820	-18.489292	1341.028442	-558.236084	16.172005	1631.208862	-648.668701	223.705963	1077.909180	-572.885132	-302.157806	1099.546753	-535.940796	209.191971	827.543884	-453.333191	-273.609039	847.256226	-515.937317	-33.115986	962.162964	591.714966	-59.998127	958.009399	593.969177	117.994751
-555.637939	73.093002	864.247253	-533.381897	-148.854736	868.652649	-641.680969	82.149376	494.395142	-588.701965	-188.737305	516.105164	-653.894836	72.412094	85.659134	-637.639038	-195.930496	83.615761	-587.656616	147.734543	1338.951050	-551.382141	-196.753174	1356.861816	-518.477844	-18.489347	1341.015869	-558.257263	16.187761	1631.200439	-648.684753	223.665756	1077.866821	-572.923767	-302.101257	1099.528931	-535.922241	209.039291	827.544006	-453.385742	-273.436249	847.243103	-515.937439	-33.115940	962.162537	591.756165	-60.044617	957.986755	593.924744	117.920540
-555.662903	73.088066	864.236694	-533.416870	-148.880447	868.654358	-641.733765	82.192581	494.394165	-588.691284	-188.752625	516.118774	-654.160706	72.626862	85.848068	-637.641663	-195.935562	83.622314	-587.681396	147.764664	1338.928955	-551.408386	-196.753464	1356.851318	-518.505554	-18.487804	1341.011108	-558.271851	16.202181	1631.200439	-648.716431	223.640305	1077.847778	-572.976013	-302.046570	1099.490479	-535.959778	208.872253	827.518982	-453.466248	-273.268555	847.208252	-515.961609	-33.127190	962.156250	591.806519	-60.105125	957.988831	593.897888	117.890366
-555.658203	73.091576	864.240906	-533.411865	-148.889633	868.654358	-641.736572	82.194336	494.395477	-588.706055	-188.772659	516.112366	-654.181641	72.632042	85.857361	-637.638550	-195.939575	83.625717	-587.689270	147.761597	1338.927124	-551.439758	-196.755920	1356.872070	-518.496826	-18.477736	1341.015747	-558.288940	16.199123	1631.195557	-648.735229	223.555267	1077.824707	-573.014404	-302.044678	1099.489258	-535.953247	208.713318	827.503113	-453.519531	-273.149963	847.199402	-515.967041	-33.133003	962.161560	591.848877	-60.154846	957.988892	593.862854	117.820610
-555.655457	73.080566	864.229492	-533.410034	-148.905960	868.672729	-641.763123	82.202957	494.390900	-588.720520	-188.776825	516.104004	-653.915649	72.394440	85.657059	-637.651733	-195.929306	83.621307	-587.691711	147.768295	1338.930420	-551.438049	-196.746994	1356.874146	-518.525269	-18.476006	1341.033325	-558.307800	16.202267	1631.196289	-648.765442	223.512161	1077.808716	-573.037109	-301.993683	1099.460205	-535.997253	208.558365	827.491333	-453.546967	-272.988098	847.205750	-515.973267	-33.134895	962.166992	591.881836	-60.195480	957.986755	593.830933	117.735916
-555.651672	73.054764	864.248962	-533.408203	-148.894440	868.686890	-641.799561	82.221878	494.395996	-588.755981	-188.794571	516.137390	-654.198242	72.606354	85.833611	-637.675537	-195.925201	83.626144	-587.697937	147.789429	1338.935425	-551.461304	-196.749680	1356.859619	-518.541809	-18.476839	1341.041504	-558.372620	16.171227	1631.182007	-648.768921	223.452316	1077.777588	-573.075439	-301.932129	1099.459961	-536.027039	208.391556	827.495239	-453.567780	-272.852661	847.198486	-515.977478	-33.144436	962.186035	591.930664	-60.255066	958.000427	593.828369	117.691582
-555.670105	73.057953	864.247864	-533.428650	-148.891541	868.682190	-641.802063	82.208221	494.407410	-588.767090	-188.770081	516.115479	-654.197815	72.620430	85.841614	-637.645569	-195.918823	83.613815	-587.718628	147.795166	1338.930664	-551.481018	-196.736832	1356.866577	-518.547424	-18.482237	1341.037109	-558.360718	16.220060	1631.203247	-648.797729	223.386597	1077.768555	-573.107483	-301.920227	1099.450806	-536.059509	208.268280	827.479187	-453.626221	-272.769989	847.195984	-515.996155	-33.143139	962.182983	591.926819	-60.301613	957.993164	593.777527	117.657036
-555.679871	73.104385	864.253540	-533.452759	-148.867203	868.670166	-641.849487	82.233971	494.424988	-588.801514	-188.793716	516.112244	-653.953735	72.407730	85.656357	-637.675354	-195.910339	83.618240	-587.737793	147.787506	1338.915405	-551.500244	-196.737015	1356.869263	-518.603333	-18.478456	1341.025146	-558.371704	16.231182	1631.204224	-648.818542	223.370438	1077.762085	-573.140076	-301.863953	1099.426636	-536.111328	208.135956	827.454163	-453.657196	-272.671478	847.181030	-516.014465	-33.117825	962.180725	591.938110	-60.331806	957.985779	593.748596	117.600426
-555.716858	73.064735	864.249756	-533.476746	-148.890793	868.681946	-641.856873	82.252289	494.406860	-588.826965	-188.811783	516.141602	-654.259399	72.635872	85.870117	-637.697083	-195.910980	83.623619	-587.761108	147.807144	1338.911743	-551.525146	-196.738037	1356.865601	-518.616333	-18.454699	1341.021362	-558.432800	16.212980	1631.186523	-648.849121	223.338669	1077.742065	-573.138977	-301.886414	1099.447754	-536.159302	208.023514	827.445679	-453.721893	-272.582642	847.156616	-516.043396	-33.140594	962.183838	591.979187	-60.385117	957.996094	593.742493	117.556816
-555.747925	73.086296	864.241943	-533.516113	-148.889328	868.676270	-641.912598	82.298630	494.426239	-588.825073	-188.810989	516.138000	-653.954895	72.410820	85.667038	-637.704712	-195.921326	83.631172	-587.803162	147.806824	1338.911377	-551.551270	-196.736130	1356.881104	-518.628784	-18.458508	1341.038208	-558.420410	16.253872	1631.196655	-648.874939	223.322693	1077.727295	-573.181213	-301.833557	1099.413940	-536.184265	207.925079	827.427124	-453.723938	-272.486816	847.154541	-516.074097	-33.129230	962.175720	591.992188	-60.413441	957.982666	593.704224	117.519432
-555.743408	73.088249	864.236938	-533.517578	-148.920319	868.677429	-641.908630	82.280769	494.421295	-588.881958	-188.805466	516.146973	-654.227234	72.608864	85.853516	-637.698486	-195.925949	83.632462	-587.804749	147.807785	1338.914917	-551.603455	-196.750366	1356.866943	-518.675232	-18.462036	1341.035522	-558.442017	16.263376	1631.198608	-648.889954	223.269333	1077.710693	-573.202271	-301.827850	1099.418335	-536.212524	207.830902	827.423035	-453.768219	-272.443848	847.160217	-516.080017	-33.143242	962.175964	592.003723	-60.461292	957.972168	593.686462	117.479713
-555.755859	73.054222	864.251587	-533.513550	-148.925995	868.689087	-641.921021	82.295464	494.426178	-588.865906	-188.795074	516.144775	-654.259094	72.629616	85.876808	-637.677368	-195.925690	83.650116	-587.825439	147.786545	1338.912720	-551.626587	-196.765762	1356.885010	-518.670471	-18.482128	1341.040405	-558.478149	16.275650	1631.191772	-648.908875	223.217896	1077.701172	-573.235229	-301.829315	1099.426880	-536.272156	207.847595	827.423096	-453.791809	-272.411224	847.171631	-516.087769	-33.162014	962.190186	591.992981	-60.518085	957.974060	593.656067	117.434547
-555.761719	73.069145	864.246765	-533.561707	-148.866302	868.677307	-641.908081	82.280670	494.433319	-588.869995	-188.794113	516.126953	-654.227966	72.609833	85.850403	-637.695190	-195.922134	83.630333	-587.843018	147.784729	1338.902466	-551.668518	-196.765320	1356.894531	-518.695007	-18.487358	1341.048218	-558.490479	16.267551	1631.201172	-648.968506	223.228683	1077.717285	-573.256348	-301.814484	1099.417847	-536.396240	207.650726	827.395813	-453.800049	-272.373627	847.181702	-516.117981	-33.132484	962.183228	591.997559	-60.548714	957.968933	593.627380	117.367844
-555.806458	73.074989	864.271484	-533.608032	-148.900162	868.685608	-641.955261	82.296738	494.450562	-588.902710	-188.810760	516.147888	-653.973877	72.397827	85.679314	-637.697876	-195.913727	83.612518	-587.871948	147.791199	1338.915039	-551.658569	-196.766296	1356.899292	-518.710632	-18.497314	1341.061768	-558.565857	16.209284	1631.168701	-648.980347	223.174820	1077.688599	-573.272522	-301.783234	1099.420898	-536.287354	207.586411	827.429688	-453.805237	-272.368622	847.188232	-516.159973	-33.154285	962.199036	592.002502	-60.605919	957.968323	593.589355	117.341499
-555.812805	73.060822	864.264954	-533.605957	-148.892731	868.679504	-641.953369	82.283539	494.440460	-588.896851	-188.810577	516.130798	-653.987000	72.387802	85.662292	-637.703186	-195.921402	83.631798	-587.901978	147.788223	1338.913208	-551.689209	-196.767731	1356.896118	-518.732422	-18.481831	1341.065552	-558.591248	16.212616	1631.172852	-649.018799	223.127548	1077.683716	-573.366516	-301.611633	1099.343506	-536.335754	207.552429	827.416931	-453.811188	-272.358673	847.174927	-516.166931	-33.156368	962.194092	591.989929	-60.628502	957.963318	593.563904	117.284225
-555.824585	73.068604	864.271057	-533.618774	-148.920609	868.697876	-641.953186	82.298523	494.428864	-588.877869	-188.796860	516.144470	-653.957336	72.403893	85.663078	-637.717224	-195.916168	83.622437	-587.912048	147.798126	1338.913086	-551.714355	-196.773712	1356.900513	-518.765381	-18.480461	1341.065430	-558.572571	16.258675	1631.204590	-649.048645	223.115448	1077.679077	-573.326477	-301.823639	1099.424316	-536.376282	207.519882	827.406616	-453.844482	-272.397858	847.185425	-516.186279	-33.162697	962.208252	591.975403	-60.702614	957.973511	593.518494	117.257317
-555.890625	73.073616	864.265869	-533.667786	-148.923874	868.698914	-642.005371	82.329201	494.439941	-588.892883	-188.818192	516.160339	-653.961243	72.410194	85.662582	-637.672058	-195.922928	83.635429	-587.953430	147.791321	1338.918945	-551.743958	-196.783829	1356.889160	-518.802673	-18.489670	1341.044556	-558.609314	16.257786	1631.207275	-649.086975	223.120117	1077.690918	-573.371460	-301.822388	1099.417114	-536.397644	207.504257	827.424683	-453.849609	-272.415436	847.196960	-516.237488	-33.156517	962.204041	591.979187	-60.721676	957.963257	593.486938	117.240799
-555.915710	73.062836	864.269653	-533.699463	-148.899597	868.684937	-642.038696	82.336716	494.439270	-588.951233	-188.825928	516.135864	-654.226807	72.606270	85.846199	-637.721741	-195.925827	83.635033	-587.992371	147.805176	1338.932983	-551.751221	-196.781281	1356.885864	-518.830078	-18.484398	1341.040161	-558.647461	16.230097	1631.208740	-649.119934	223.115768	1077.706299	-573.402161	-301.803223	1099.403931	-536.425537	207.463760	827.432556	-453.866486	-272.469788	847.196045	-516.264160	-33.157375	962.198792	591.936523	-60.786880	957.976807	593.420837	117.166138
-555.978455	73.056427	864.262634	-533.736938	-148.935242	868.683899	-642.028687	82.323555	494.431000	-588.964661	-188.828308	516.130432	-653.960815	72.411560	85.662285	-637.666504	-195.922607	83.623520	-587.996643	147.796570	1338.943115	-551.768372	-196.787659	1356.905884	-518.860291	-18.491146	1341.042236	-558.707153	16.164728	1631.205566	-649.155518	223.071716	1077.729736	-573.405273	-301.864502	1099.417236	-536.475586	207.473831	827.457153	-453.888458	-272.529999	847.194641	-516.313293	-33.173100	962.194214	591.915894	-60.850193	957.975220	593.383606	117.092339
-555.992188	73.055725	864.278931	-533.753540	-148.924271	868.685120	-642.062622	82.308708	494.433838	-588.939270	-188.824249	516.129456	-654.257385	72.593040	85.851257	-637.663635	-195.942780	83.636658	-588.046875	147.795868	1338.939941	-551.836060	-196.797256	1356.889038	-518.895508	-18.501356	1341.052979	-558.728821	16.141869	1631.208130	-649.196228	223.104523	1077.755127	-573.422241	-301.897827	1099.426514	-536.493042	207.441833	827.478455	-453.897186	-272.592957	847.205444	-516.333923	-33.175102	962.204956	591.891052	-60.890133	957.978333	593.325134	117.057083
-556.014221	73.056694	864.276245	-533.780151	-148.929901	868.699951	-642.014160	82.277107	494.428741	-588.950806	-188.808350	516.140198	-653.965454	72.403351	85.662682	-637.683716	-195.924118	83.631607	-588.072815	147.800064	1338.965332	-551.853027	-196.787720	1356.883789	-518.898010	-18.500851	1341.056763	-558.758362	16.105017	1631.220215	-649.215149	223.086258	1077.753540	-573.441467	-301.930573	1099.457642	-536.507690	207.444077	827.473267	-453.875946	-272.680786	847.236938	-516.362244	-33.170990	962.211914	591.848083	-60.942635	957.983704	593.285828	116.996964
-556.057373	73.056633	864.279785	-533.815369	-148.914673	868.690857	-642.082947	82.276237	494.429504	-588.956726	-188.842148	516.157043	-654.234924	72.598404	85.847710	-637.684448	-195.919357	83.645897	-588.100220	147.793289	1338.981323	-551.872192	-196.795105	1356.910034	-518.938293	-18.500700	1341.053467	-558.794678	16.091892	1631.224854	-649.263062	223.112350	1077.756470	-573.461609	-301.968292	1099.476685	-536.539856	207.503006	827.501709	-453.891205	-272.732880	847.265442	-516.400024	-33.167389	962.208862	591.832642	-60.924622	957.978577	593.236145	116.985558
-556.101868	73.076477	864.278992	-533.864319	-148.925293	868.690735	-642.117737	82.291496	494.421722	-588.953857	-188.829132	516.135620	-653.965332	72.407471	85.671097	-637.710083	-195.919647	83.627846	-588.116455	147.790192	1338.964722	-551.893555	-196.798218	1356.914307	-518.974426	-18.497129	1341.057617	-558.817566	16.068890	1631.219971	-649.279053	223.115112	1077.748291	-573.434265	-302.017212	1099.506714	-536.546387	207.533600	827.499207	-453.882721	-272.857025	847.285767	-516.440796	-33.163139	962.206726	591.778259	-60.986061	957.991394	593.174622	116.946632
-556.145386	73.074867	864.259155	-533.877625	-148.961105	868.705688	-642.116150	82.257713	494.418671	-588.968689	-188.844284	516.156860	-653.983582	72.375061	85.649071	-637.710693	-195.920197	83.637177	-588.166870	147.786942	1338.962280	-551.920898	-196.804932	1356.924927	-519.022583	-18.503345	1341.050903	-558.855591	16.038647	1631.226318	-649.351440	223.175110	1077.782471	-573.440430	-302.047577	1099.519165	-536.738770	207.603531	827.453857	-453.897308	-272.988312	847.269348	-516.469360	-33.163734	962.203369	591.727722	-61.036423	957.987549	593.111328	116.908363
-556.198181	73.076515	864.253662	-533.923462	-148.951584	868.693298	-642.133057	82.265457	494.415710	-588.988098	-188.834824	516.138672	-653.973938	72.401169	85.657906	-637.716736	-195.923294	83.626343	-588.218262	147.771866	1338.968994	-551.964050	-196.809097	1356.921265	-519.098206	-18.510590	1341.034668	-558.909912	16.031483	1631.225342	-649.377258	223.205780	1077.782471	-573.469360	-302.106964	1099.527344	-536.657959	207.667282	827.488586	-453.913574	-273.118286	847.275574	-516.518127	-33.160007	962.194336	591.669128	-61.085377	958.005981	592.998047	116.898849
-556.241455	73.077118	864.258362	-533.974548	-148.933411	868.680420	-642.166504	82.265747	494.421478	-589.021362	-188.859772	516.121460	-653.941223	72.393021	85.657104	-637.704651	-195.941010	83.625824	-588.260315	147.740326	1338.981934	-552.014526	-196.812714	1356.922852	-519.151428	-18.509195	1341.049072	-558.951599	16.005474	1631.230347	-649.432556	223.227600	1077.818848	-573.469604	-302.140594	1099.537842	-536.817810	207.733063	827.451965	-453.916870	-273.242889	847.281067	-516.562073	-33.158527	962.189697	591.606750	-61.078178	958.000427	592.902771	116.900848
-556.264587	73.064896	864.262451	-533.979736	-148.938248	868.682861	-642.136230	82.222191	494.408508	-589.024597	-188.855911	516.109070	-653.942566	72.402313	85.668388	-637.668030	-195.931030	83.631760	-588.335205	147.730209	1338.997559	-552.053528	-196.833221	1356.921753	-519.188354	-18.556377	1341.047729	-558.987366	15.971587	1631.231445	-649.468384	223.265335	1077.820801	-573.497864	-302.157440	1099.543335	-536.842896	207.785202	827.462280	-453.912384	-273.365570	847.293945	-516.583679	-33.165981	962.195129	591.559021	-61.113804	957.993286	592.851013	116.904114
-556.271423	73.048576	864.275085	-533.986328	-148.968033	868.698792	-642.131287	82.211327	494.404358	-589.018921	-188.845749	516.129272	-653.932312	72.404541	85.647522	-637.691101	-195.929840	83.602898	-588.382874	147.707855	1339.004395	-552.093018	-196.849304	1356.925781	-519.229858	-18.564833	1341.056519	-559.027100	15.936723	1631.237671	-649.492493	223.286133	1077.834473	-573.506470	-302.188538	1099.548096	-536.866882	207.836838	827.472290	-453.903687	-273.499023	847.306519	-516.603210	-33.189091	962.213257	591.510010	-61.145763	958.005066	592.799133	116.863342
-556.304504	73.058647	864.282715	-533.994751	-148.989044	868.704895	-642.153931	82.218582	494.400726	-589.047058	-188.809372	516.106079	-653.974670	72.374786	85.619156	-637.725220	-195.920563	83.589615	-588.443237	147.702484	1339.007935	-552.146179	-196.870834	1356.925293	-519.287842	-18.578465	1341.065674	-559.075928	15.925117	1631.244263	-649.535095	223.293304	1077.825928	-573.523560	-302.219543	1099.546631	-536.896118	207.938141	827.481689	-453.901337	-273.646576	847.307678	-516.634155	-33.193684	962.223083	591.456909	-61.190319	958.009155	592.737976	116.830009
-556.350830	73.059593	864.269653	-534.066528	-148.942719	868.679565	-642.135742	82.190704	494.393738	-589.077148	-188.838028	516.112427	-653.957642	72.382080	85.618958	-637.709351	-195.912018	83.601006	-588.499207	147.687668	1339.004150	-552.204468	-196.876144	1356.912964	-519.354797	-18.582460	1341.061401	-559.131958	15.915298	1631.239990	-649.578613	223.321671	1077.833008	-573.544434	-302.276733	1099.550537	-536.940918	208.056366	827.470093	-453.917236	-273.792206	847.290955	-516.685974	-33.176937	962.202087	591.401855	-61.221142	958.001221	592.678406	116.800453
-556.391968	73.046097	864.276489	-534.078735	-148.968491	868.687317	-642.149109	82.197113	494.391937	-589.080505	-188.850098	516.126587	-653.961365	72.393044	85.623894	-637.695740	-195.928635	83.587982	-588.579895	147.655518	1339.003540	-552.237549	-196.870392	1356.925415	-519.437622	-18.595510	1341.070068	-559.191284	15.896994	1631.237183	-649.618408	223.341309	1077.838135	-573.558411	-302.336731	1099.576294	-536.879883	208.181793	827.529236	-453.919006	-273.932159	847.278320	-516.714355	-33.192867	962.209717	591.341858	-61.255207	957.994507	592.600769	116.772881
-556.427795	73.050751	864.268616	-534.101501	-148.979721	868.690918	-642.157410	82.228317	494.391052	-589.112061	-188.874741	516.113647	-653.955872	72.398918	85.624649	-637.687134	-195.946060	83.615021	-588.675415	147.661285	1339.015625	-552.316711	-196.872055	1356.915649	-519.507080	-18.607576	1341.071533	-559.262695	15.870586	1631.241089	-649.687195	223.376587	1077.861084	-573.609985	-302.375702	1099.564453	-536.957825	208.282410	827.524292	-453.943329	-274.107697	847.280029	-516.751770	-33.190655	962.209717	591.287537	-61.295784	957.999268	592.533997	116.772377
-556.447510	73.050224	864.283813	-534.135315	-148.983932	868.701782	-642.126526	82.154861	494.388794	-589.106018	-188.848648	516.118958	-653.943298	72.382401	85.610916	-637.690247	-195.932648	83.586197	-588.724670	147.618408	1339.008423	-552.365662	-196.905457	1356.904541	-519.563660	-18.611897	1341.085327	-559.327698	15.833685	1631.252197	-649.728394	223.380692	1077.881104	-573.649048	-302.400024	1099.575684	-536.973877	208.390747	827.557190	-453.945557	-274.272888	847.271729	-516.788391	-33.197704	962.225952	591.233459	-61.326103	958.010132	592.461243	116.740646
-556.462830	73.045555	864.290283	-534.155457	-148.992706	868.701477	-642.085022	82.126213	494.384460	-589.121033	-188.826401	516.099426	-653.934998	72.384117	85.644180	-637.679321	-195.935760	83.576591	-588.824951	147.592850	1339.022827	-552.469849	-196.911774	1356.899536	-519.609070	-18.639215	1341.091797	-559.392822	15.802229	1631.245972	-649.794250	223.394333	1077.887817	-573.700562	-302.427612	1099.564453	-537.004639	208.488663	827.565979	-453.958099	-274.421417	847.266052	-516.818848	-33.209251	962.233032	591.156616	-61.332233	958.005005	592.387390	116.718979
-556.492493	73.014297	864.297485	-534.188782	-148.993118	868.696167	-642.039856	82.086151	494.362183	-589.128906	-188.843460	516.103638	-653.904724	72.391754	85.601036	-637.656128	-195.944168	83.591492	-588.894958	147.560303	1339.033691	-552.517578	-196.930267	1356.883301	-519.702148	-18.653910	1341.104126	-559.476929	15.774189	1631.256470	-649.859680	223.409515	1077.886719	-573.744324	-302.456299	1099.575684	-537.091919	208.611572	827.586853	-453.968628	-274.591736	847.261841	-516.855347	-33.230785	962.235779	591.105957	-61.364269	957.997375	592.344849	116.670586
-556.495544	73.014740	864.282715	-534.204529	-148.967621	868.686035	-642.039124	82.085403	494.361847	-589.112061	-188.826721	516.116821	-653.893372	72.394249	85.599655	-637.682068	-195.941101	83.583786	-588.974426	147.536499	1339.028198	-552.590149	-196.949951	1356.884766	-519.779846	-18.661148	1341.105225	-559.507874	15.786262	1631.268433	-649.924316	223.436646	1077.894897	-573.794739	-302.518250	1099.596436	-537.135315	208.724365	827.580750	-454.003479	-274.759644	847.258789	-516.869446	-33.217323	962.224670	591.039429	-61.396759	957.978577	592.296448	116.642639
-556.550720	73.014641	864.303528	-534.242920	-148.988983	868.714111	-641.984497	82.038162	494.344879	-589.106750	-188.802216	516.103943	-653.892578	72.410286	85.594757	-637.658386	-195.953232	83.588669	-589.050232	147.520569	1339.026855	-552.671753	-196.968903	1356.907104	-519.841064	-18.685946	1341.104370	-559.588440	15.781243	1631.239624	-649.986633	223.467255	1077.928711	-573.845337	-302.512207	1099.592773	-537.211975	208.825256	827.603699	-454.005951	-274.863831	847.279968	-516.919128	-33.223503	962.249756	590.954590	-61.436962	958.001892	592.252441	116.602295
-556.578308	73.017944	864.298340	-534.290894	-149.006042	868.710388	-641.941711	82.015137	494.332916	-589.141968	-188.821274	516.129089	-653.854736	72.419243	85.596756	-637.647339	-195.949036	83.572174	-589.124329	147.495850	1339.054688	-552.747498	-196.992447	1356.888794	-519.898071	-18.697422	1341.119751	-559.672668	15.744420	1631.274902	-650.057739	223.502914	1077.936646	-573.888611	-302.603058	1099.602051	-537.270081	208.945908	827.621643	-454.036407	-274.994690	847.299866	-516.964539	-33.233517	962.247742	590.890320	-61.473957	958.003601	592.207886	116.568474
-556.577759	73.002090	864.308289	-534.275452	-149.016922	868.719299	-641.925354	82.004234	494.321106	-589.162842	-188.837463	516.129150	-653.832581	72.409416	85.587006	-637.655029	-195.960220	83.577080	-589.170837	147.464462	1339.059082	-552.815857	-197.025864	1356.891846	-519.960754	-18.715895	1341.127808	-559.773926	15.735300	1631.252930	-650.119263	223.542755	1077.981812	-573.940430	-302.660858	1099.626099	-537.358643	209.033081	827.636475	-454.067413	-275.100525	847.307434	-516.967285	-33.246346	962.260376	590.824097	-61.512413	957.998352	592.171082	116.514664
-556.622620	72.989487	864.320923	-534.315735	-149.022476	868.721069	-641.902405	81.979683	494.295898	-589.169189	-188.816971	516.088013	-653.832275	72.414803	85.576744	-637.650635	-195.962280	83.565872	-589.260193	147.422028	1339.067993	-552.901733	-197.024811	1356.881836	-520.036621	-18.745466	1341.126343	-559.862793	15.687602	1631.277222	-650.207214	223.570694	1077.988647	-574.006897	-302.654938	1099.601807	-537.420044	209.113373	827.644165	-454.097412	-275.232483	847.315247	-517.023804	-33.260689	962.271912	590.747803	-61.577541	957.990234	592.125000	116.447380
-556.666931	72.956833	864.305481	-534.335449	-149.039093	868.714478	-641.188599	81.585785	494.143677	-589.192932	-188.824188	516.100220	-653.589905	72.474838	85.529518	-637.665527	-195.953018	83.583954	-589.338623	147.414337	1339.081177	-552.977234	-197.050644	1356.867310	-520.108826	-18.772596	1341.146240	-559.962158	15.658565	1631.283569	-650.278625	223.596420	1078.016113	-574.059570	-302.725952	1099.647949	-537.495056	209.233521	827.662964	-454.155426	-275.315338	847.331360	-517.063721	-33.278759	962.262939	590.649170	-61.633266	957.996155	592.088196	116.380028
-556.697937	72.956879	864.319946	-534.391846	-149.038315	868.712952	-641.888428	81.913094	494.312103	-589.273315	-188.841034	516.115662	-654.128235	72.644775	85.784904	-637.677002	-195.957718	83.572632	-589.405823	147.379822	1339.095215	-553.060913	-197.073990	1356.874512	-520.181641	-18.801556	1341.151978	-560.069580	15.636351	1631.282227	-650.335571	223.624039	1078.039551	-574.126343	-302.775452	1099.631958	-537.549866	209.297409	827.675049	-454.207245	-275.396606	847.343567	-517.113098	-33.289024	962.271667	590.604065	-61.672173	957.994324	592.077698	116.339676
-556.739014	72.952888	864.328491	-534.427185	-149.035248	868.711792	-641.922119	81.953255	494.286499	-589.240601	-188.838821	516.124573	-653.827515	72.422882	85.584854	-637.672852	-195.943329	83.536827	-589.464844	147.342041	1339.098755	-553.144775	-197.116791	1356.860474	-520.253723	-18.822815	1341.170288	-560.167908	15.610115	1631.295776	-650.406189	223.667587	1078.052734	-574.194092	-302.861511	1099.638794	-537.643433	209.372894	827.681274	-454.273621	-275.468353	847.357178	-517.160217	-33.293613	962.278137	590.517334	-61.763432	958.010498	592.049194	116.255898
-556.756714	72.976860	864.330994	-534.463074	-149.025970	868.712402	-641.197083	81.587097	494.096741	-589.302368	-188.856064	516.119995	-653.591125	72.466324	85.515739	-637.704590	-195.937698	83.542442	-589.529785	147.337662	1339.113525	-553.242676	-197.137390	1356.865601	-520.317688	-18.857203	1341.169678	-560.281799	15.582500	1631.292236	-650.475769	223.704010	1078.081665	-574.250488	-302.933258	1099.655762	-537.708069	209.438553	827.700989	-454.336060	-275.533203	847.353455	-517.195862	-33.281296	962.282593	590.446777	-61.788151	958.000305	592.043884	116.219246
-556.789917	72.921852	864.328613	-534.475464	-149.071838	868.727356	-641.182251	81.569778	494.077881	-589.297729	-188.861969	516.117249	-653.586914	72.485344	85.523193	-637.651184	-195.949677	83.546913	-589.589111	147.284607	1339.120728	-553.309082	-197.158630	1356.836548	-520.380127	-18.865938	1341.169434	-560.402649	15.550322	1631.285400	-650.534241	223.730789	1078.096191	-574.312988	-302.951691	1099.630371	-537.964111	209.736404	827.794495	-454.393066	-275.580414	847.350525	-517.227356	-33.322220	962.290955	590.382813	-61.847630	958.021973	592.024231	116.148460
-556.829590	72.912727	864.320374	-534.530579	-149.067230	868.708801	-641.773315	81.852554	494.227142	-589.351501	-188.842087	516.080933	-653.771729	72.433426	85.561241	-637.665588	-195.948059	83.542213	-589.640381	147.276703	1339.128784	-553.374268	-197.181366	1356.833130	-520.465881	-18.899343	1341.165894	-560.554504	15.474524	1631.283813	-650.591248	223.740295	1078.134766	-574.385864	-302.985504	1099.627075	-538.033508	209.795776	827.811890	-454.458160	-275.651733	847.354309	-517.279297	-33.331009	962.279236	590.291565	-61.870190	958.006042	591.992859	116.123688
-556.879028	72.901176	864.328552	-534.556030	-149.075302	868.706970	-641.187500	81.505783	494.079041	-589.343140	-188.850937	516.089661	-653.594177	72.484222	85.510551	-637.657166	-195.956436	83.537292	-589.712219	147.259369	1339.145996	-553.462402	-197.181839	1356.820557	-520.515137	-18.923365	1341.183838	-560.639160	15.477395	1631.302124	-650.667908	223.743820	1078.154419	-574.482422	-303.013580	1099.611816	-537.951050	209.637848	827.749023	-454.546722	-275.685089	847.346863	-517.324036	-33.342701	962.284668	590.222046	-61.932243	958.015137	591.970337	116.051163
-556.922668	72.892799	864.325317	-534.606628	-149.090546	868.722839	-641.197693	81.502487	494.085510	-589.390320	-188.851364	516.077393	-653.566589	72.471970	85.504715	-637.647156	-195.958130	83.536903	-589.786865	147.231598	1339.169067	-553.540894	-197.228638	1356.827026	-520.571899	-18.945982	1341.194580	-560.781372	15.393606	1631.297363	-650.729675	223.746338	1078.174194	-574.557739	-303.056427	1099.618774	-538.196899	209.892792	827.830017	-454.637665	-275.679749	847.349609	-517.376404	-33.347813	962.292236	590.133484	-61.978142	958.035583	591.942993	116.009407
-556.955139	72.921333	864.353882	-534.637695	-149.102997	868.724976	-641.213440	81.518127	494.085083	-589.385437	-188.833206	516.090820	-653.562317	72.476257	85.510361	-637.626160	-195.957611	83.543808	-589.838196	147.211319	1339.169556	-553.618042	-197.242142	1356.813232	-520.648865	-18.971031	1341.193970	-560.892334	15.349045	1631.316162	-650.783997	223.748779	1078.182983	-574.634644	-303.102325	1099.593872	-538.296326	209.972855	827.836365	-454.713318	-275.692139	847.349243	-517.416931	-33.352684	962.310791	590.052917	-62.026009	958.030212	591.925598	115.952148
-556.974792	72.906456	864.353149	-534.668030	-149.085037	868.719788	-641.765137	81.757240	494.207336	-589.425720	-188.830582	516.103027	-653.761108	72.424377	85.529251	-637.650574	-195.965958	83.543442	-589.912903	147.206360	1339.171143	-553.672302	-197.270721	1356.805054	-520.726440	-19.000504	1341.193848	-560.997498	15.307091	1631.320679	-650.862427	223.743530	1078.192749	-574.714600	-303.103882	1099.576416	-538.212219	209.787704	827.761169	-454.778839	-275.700012	847.344116	-517.451782	-33.354671	962.310913	589.993347	-62.056389	958.032532	591.939758	115.899849
-557.040710	72.883995	864.350891	-534.713745	-149.117966	868.717346	-641.777283	81.752968	494.197021	-589.464417	-188.834869	516.101746	-653.762878	72.423714	85.528748	-637.671143	-195.975815	83.521919	-589.961426	147.168472	1339.165283	-553.752319	-197.299927	1356.798706	-520.779968	-19.008873	1341.192871	-561.099304	15.255315	1631.321777	-650.928162	223.737930	1078.193359	-574.789246	-303.109192	1099.577271	-538.283752	209.786346	827.760193	-454.860718	-275.711700	847.308655	-517.502563	-33.379593	962.306946	589.905884	-62.151772	958.041199	591.930725	115.826073
-557.082336	72.881165	864.337524	-534.776550	-149.090469	868.708679	-641.768616	81.712318	494.168579	-589.530029	-188.834824	516.089417	-653.766846	72.427734	85.520294	-637.664063	-195.977600	83.494804	-590.044006	147.151672	1339.161743	-553.801025	-197.299500	1356.787354	-520.854797	-19.041000	1341.204956	-561.219177	15.252963	1631.299805	-651.018250	223.734589	1078.223633	-574.882690	-303.055389	1099.529419	-538.466125	209.817932	827.716248	-454.952423	-275.691284	847.297668	-517.555176	-33.367344	962.296082	589.834595	-62.164352	958.047485	591.910461	115.777603
-557.131470	72.865891	864.343689	-534.814758	-149.119614	868.730591	-641.163269	81.405678	494.019745	-589.569031	-188.835739	516.101074	-653.545593	72.476585	85.459846	-637.666565	-195.987091	83.486618	-590.113342	147.155777	1339.182129	-553.917114	-197.340775	1356.779541	-520.918823	-19.065947	1341.202271	-561.316223	15.168938	1631.340820	-651.077515	223.712738	1078.227539	-575.019714	-302.895905	1099.464355	-538.432434	209.817810	827.774658	-455.046234	-275.680664	847.262024	-517.605774	-33.382324	962.311768	589.781189	-62.193813	958.034241	591.901428	115.738167
-557.174927	72.851563	864.351257	-534.850464	-149.132980	868.729126	-641.727661	81.645287	494.164917	-589.611816	-188.817947	516.089294	-653.757629	72.461716	85.519295	-637.656433	-195.997055	83.507683	-590.187439	147.120590	1339.197388	-553.980408	-197.349274	1356.782837	-520.986267	-19.083105	1341.226318	-561.418945	15.128362	1631.354858	-651.149231	223.715668	1078.242310	-575.042480	-303.060669	1099.507813	-538.500916	209.814377	827.782776	-455.161652	-275.663727	847.279114	-517.654236	-33.399895	962.317627	589.709595	-62.237419	958.046265	591.891907	115.686821
-557.215393	72.815834	864.360229	-534.882446	-149.161041	868.745972	-641.790649	81.663033	494.169220	-589.651306	-188.853088	516.107361	-653.764282	72.441818	85.520233	-637.675232	-195.996353	83.520195	-590.255676	147.117798	1339.214233	-554.055054	-197.406265	1356.772583	-521.074646	-19.104628	1341.219727	-561.511108	15.071918	1631.358643	-651.211609	223.666763	1078.233643	-575.131348	-303.023651	1099.497681	-538.743042	210.065903	827.856873	-455.260376	-275.613922	847.264526	-517.694458	-33.427528	962.331543	589.645142	-62.302494	958.072449	591.879883	115.604187
-557.245361	72.842461	864.375488	-534.943115	-149.131439	868.735779	-641.817810	81.663216	494.158875	-589.667725	-188.811066	516.107056	-653.766785	72.443855	85.522987	-637.641541	-196.008972	83.507988	-590.297607	147.096817	1339.220947	-554.127258	-197.407990	1356.777954	-521.137024	-19.134209	1341.215820	-561.602966	15.045121	1631.369995	-651.270569	223.650757	1078.245972	-575.209717	-303.045105	1099.487915	-538.642212	209.805435	827.778870	-455.344910	-275.551971	847.231384	-517.748718	-33.415077	962.337463	589.605774	-62.330070	958.052002	591.905762	115.559959
-557.299072	72.829399	864.370972	-534.984802	-149.131851	868.732971	-641.786316	81.634804	494.138062	-589.740662	-188.852493	516.086487	-653.734436	72.455772	85.513016	-637.645081	-196.003281	83.492149	-590.365051	147.087921	1339.217285	-554.168152	-197.437073	1356.767578	-521.197937	-19.143559	1341.235596	-561.654419	15.047191	1631.378784	-651.332397	223.629959	1078.255005	-575.294189	-303.011902	1099.459717	-538.713318	209.772293	827.793579	-455.435577	-275.532227	847.188782	-517.799255	-33.419540	962.334595	589.546570	-62.395805	958.068420	591.879395	115.521484
-557.325073	72.860397	864.374329	-535.031006	-149.145050	868.726074	-641.880493	81.647278	494.152496	-589.767029	-188.814148	516.088989	-653.759949	72.454552	85.517296	-637.679993	-195.991150	83.468903	-590.431641	147.065720	1339.227905	-554.233398	-197.445526	1356.754883	-521.271790	-19.165491	1341.232178	-561.741882	14.995474	1631.391113	-651.398682	223.615433	1078.257568	-575.377747	-302.964447	1099.417480	-538.778015	209.750153	827.779724	-455.517761	-275.467163	847.179077	-517.840759	-33.419075	962.334778	589.482727	-62.449409	958.072388	591.896790	115.451714
-557.367188	72.847656	864.376709	-535.071167	-149.154617	868.745667	-641.908569	81.639160	494.141541	-589.795898	-188.837814	516.096924	-653.760132	72.454590	85.517273	-637.668701	-195.997986	83.477142	-590.503723	147.039886	1339.248413	-554.285889	-197.462158	1356.745728	-521.346558	-19.169931	1341.248169	-561.821350	14.959960	1631.401123	-651.491821	223.581940	1078.269775	-575.442017	-302.964325	1099.395874	-538.942078	209.726730	827.756226	-455.604828	-275.405670	847.150696	-517.891846	-33.423450	962.348389	589.448242	-62.469440	958.076843	591.903992	115.442200
-557.407654	72.847694	864.376282	-535.114136	-149.192551	868.747864	-641.916443	81.612434	494.152771	-589.893494	-188.862610	516.109436	-653.754028	72.456032	85.514534	-637.695862	-195.998138	83.464607	-590.578125	147.021515	1339.262695	-554.365601	-197.501205	1356.740601	-521.405884	-19.204885	1341.257568	-561.908264	14.929039	1631.416260	-651.540955	223.569977	1078.285522	-575.533203	-302.957672	1099.388184	-538.911072	209.681091	827.797852	-455.703308	-275.360382	847.130493	-517.939819	-33.442974	962.351135	589.392456	-62.520130	958.079895	591.907532	115.386726
-557.463623	72.815208	864.376770	-535.176819	-149.169266	868.749573	-641.978455	81.628075	494.162109	-589.930359	-188.828705	516.088989	-653.755127	72.444290	85.519302	-637.659058	-196.004257	83.457329	-590.647400	147.011734	1339.272217	-554.458618	-197.512421	1356.733521	-521.496765	-19.229824	1341.267944	-562.036743	14.850923	1631.398682	-651.608582	223.541504	1078.298706	-575.701965	-302.726013	1099.278198	-538.959961	209.625122	827.822266	-455.769440	-275.293182	847.090088	-517.998779	-33.446697	962.352051	589.381409	-62.549160	958.070984	591.948364	115.359230
-557.512146	72.833496	864.383911	-535.235596	-149.187607	868.737854	-642.038147	81.639534	494.175934	-589.991577	-188.854599	516.119385	-653.794922	72.432373	85.512665	-637.656006	-195.994553	83.460716	-590.717529	147.000214	1339.270752	-554.546814	-197.524567	1356.716064	-521.572388	-19.253431	1341.257446	-562.088257	14.866597	1631.421631	-651.648071	223.517487	1078.315918	-575.782776	-302.716309	1099.242676	-539.033020	209.580536	827.823975	-455.858124	-275.197571	847.062683	-518.052490	-33.456921	962.350342	589.379211	-62.579456	958.076477	591.983032	115.339050
-557.553833	72.817032	864.373535	-535.291992	-149.170639	868.734314	-642.084229	81.638878	494.176758	-590.025818	-188.808411	516.093201	-653.758118	72.445763	85.475143	-637.633850	-196.018402	83.458458	-590.791992	146.976959	1339.272949	-554.629333	-197.557663	1356.692627	-521.630127	-19.257431	1341.259399	-562.189026	14.797021	1631.407959	-651.718811	223.523758	1078.321289	-575.796814	-302.902039	1099.300781	-539.075195	209.485306	827.824585	-455.950653	-275.125702	847.056091	-518.113892	-33.456055	962.346985	589.355713	-62.595955	958.069946	592.016663	115.311279
-557.579956	72.832436	864.380432	-535.321472	-149.212616	868.736694	-642.127991	81.636383	494.165710	-590.085815	-188.797516	516.099121	-653.778259	72.442200	85.469452	-637.653381	-196.005112	83.422607	-590.833740	146.964020	1339.293335	-554.684875	-197.569199	1356.685059	-521.692200	-19.294079	1341.266846	-562.253723	14.775022	1631.414429	-651.779663	223.468109	1078.324463	-575.878174	-302.905151	1099.280762	-539.202698	209.443039	827.794189	-456.027618	-275.045868	847.030029	-518.148804	-33.473637	962.353943	589.354065	-62.602657	958.059448	592.049561	115.293060
-557.626648	72.831177	864.374573	-535.369141	-149.237610	868.750549	-642.181274	81.634285	494.172852	-590.141602	-188.803101	516.104553	-653.805542	72.428986	85.473099	-637.680298	-196.012390	83.422684	-590.898376	146.944672	1339.289917	-554.726563	-197.601425	1356.694336	-521.748413	-19.310961	1341.272461	-562.337402	14.779824	1631.377197	-651.807434	223.436935	1078.313232	-575.940247	-302.883759	1099.259644	-539.121643	209.375885	827.848022	-456.101105	-274.951935	847.017456	-518.197876	-33.479050	962.358093	589.381958	-62.647457	958.063782	592.134521	115.269188
-557.662170	72.799698	864.374573	-535.409729	-149.235336	868.747559	-642.234802	81.648064	494.175018	-590.170410	-188.792084	516.099182	-653.812073	72.426666	85.478729	-637.650269	-196.012817	83.443054	-590.942627	146.914856	1339.307007	-554.803345	-197.611984	1356.692017	-521.805359	-19.325096	1341.268066	-562.391357	14.769246	1631.401123	-651.865112	223.416061	1078.314819	-576.017456	-302.862335	1099.246094	-539.195618	209.292053	827.852844	-456.170776	-274.888184	847.010376	-518.241516	-33.495415	962.358337	589.391968	-62.660973	958.064514	592.192383	115.238014
-557.681519	72.833153	864.395935	-535.453857	-149.215469	868.739929	-642.291809	81.670952	494.209717	-590.225952	-188.808731	516.106506	-653.828369	72.422661	85.483032	-637.667297	-196.031540	83.448875	-591.013123	146.913940	1339.320068	-554.849609	-197.624710	1356.691650	-521.863892	-19.336374	1341.299438	-562.484253	14.732646	1631.400879	-651.921326	223.379272	1078.327637	-576.081726	-302.872009	1099.243530	-539.190002	209.221130	827.898071	-456.241486	-274.812653	846.999451	-518.279968	-33.485329	962.368042	589.399780	-62.671135	958.065247	592.238831	115.225990
-557.788269	72.767693	864.382263	-535.544250	-149.232605	868.757446	-642.378967	81.692200	494.201630	-590.302734	-188.807037	516.114502	-653.839783	72.418755	85.501160	-637.671997	-196.018066	83.434181	-591.072876	146.907471	1339.319580	-554.936951	-197.631531	1356.691040	-521.943726	-19.340528	1341.291992	-562.553345	14.700759	1631.400269	-651.993408	223.377579	1078.339600	-576.174011	-302.843750	1099.239380	-539.324402	209.157150	827.880249	-456.334259	-274.713287	846.985840	-518.374451	-33.509686	962.367920	589.424316	-62.700134	958.082214	592.314636	115.205070
-557.851013	72.784599	864.389099	-535.606140	-149.223068	868.734070	-642.414490	81.677208	494.199585	-590.369812	-188.794968	516.084473	-653.845947	72.416626	85.458374	-637.647156	-196.029495	83.420876	-591.136780	146.894226	1339.325806	-554.990356	-197.655823	1356.701904	-522.018860	-19.371017	1341.306274	-562.638611	14.706145	1631.368896	-652.046509	223.339005	1078.320801	-576.317017	-302.629700	1099.131226	-539.354431	209.057129	827.867554	-456.400940	-274.637909	846.958618	-518.434326	-33.509308	962.359558	589.443298	-62.759357	958.083557	592.381348	115.170624
-557.920288	72.786797	864.379150	-535.659058	-149.242523	868.747070	-642.536072	81.720497	494.203613	-590.413757	-188.779251	516.105103	-653.871948	72.409767	85.464340	-637.667542	-196.018448	83.400246	-591.172913	146.891724	1339.314087	-555.063904	-197.674240	1356.685791	-522.070496	-19.380970	1341.294800	-562.677612	14.667239	1631.405762	-652.079712	223.301483	1078.308105	-576.341248	-302.812408	1099.209717	-539.363159	208.974457	827.867798	-456.484344	-274.545197	846.971375	-518.497314	-33.506584	962.361084	589.482910	-62.754444	958.084534	592.450684	115.165100
-557.958313	72.790260	864.372620	-535.717346	-149.227005	868.723389	-642.560852	81.723381	494.199036	-590.490601	-188.811966	516.111267	-653.891357	72.422585	85.460464	-637.660828	-196.023575	83.404182	-591.234192	146.878006	1339.322388	-555.124084	-197.689087	1356.675049	-522.128052	-19.401928	1341.297607	-562.748535	14.629282	1631.432739	-652.107849	223.262741	1078.286743	-576.395569	-302.822754	1099.190308	-539.256714	208.883026	827.928589	-456.523499	-274.438354	846.956360	-518.542419	-33.506550	962.345520	589.525269	-62.780354	958.086060	592.547729	115.148872
-558.014954	72.787262	864.388977	-535.759155	-149.221909	868.722900	-642.640198	81.714775	494.220367	-590.493713	-188.767593	516.095032	-653.889709	72.424263	85.448090	-637.677490	-196.034225	83.399712	-591.300659	146.870255	1339.337769	-555.166321	-197.724411	1356.682007	-522.171936	-19.415522	1341.314087	-562.808838	14.601948	1631.442871	-652.163025	223.227432	1078.273438	-576.452209	-302.805969	1099.165649	-539.368774	208.820831	827.915894	-456.576202	-274.351532	846.967163	-518.593872	-33.510887	962.354370	589.585815	-62.794529	958.105042	592.650635	115.122643
-558.042847	72.812523	864.407227	-535.811157	-149.230179	868.734741	-642.717529	81.730385	494.240387	-590.590820	-188.760223	516.124939	-653.883972	72.425591	85.451187	-637.663757	-196.040176	83.404320	-591.357544	146.862457	1339.350952	-555.245911	-197.727585	1356.686768	-522.217041	-19.428770	1341.321411	-562.865967	14.611803	1631.417236	-652.203308	223.218857	1078.284302	-576.515503	-302.790344	1099.157227	-539.377319	208.733673	827.933838	-456.621582	-274.267303	846.962341	-518.640381	-33.509563	962.371765	589.641785	-62.808147	958.106934	592.745789	115.125801
-558.110352	72.786369	864.396240	-535.857422	-149.243088	868.740417	-642.793640	81.732628	494.237671	-590.678284	-188.758057	516.111694	-653.921326	72.435966	85.465248	-637.674988	-196.039185	83.403053	-591.415466	146.850571	1339.358765	-555.283325	-197.731903	1356.665283	-522.277710	-19.434032	1341.341309	-562.928101	14.580765	1631.445068	-652.225830	223.186890	1078.297241	-576.556824	-302.783936	1099.135010	-539.262573	208.651688	827.991211	-456.670837	-274.201263	846.954895	-518.697632	-33.518963	962.368652	589.705383	-62.788330	958.114075	592.840820	115.115891
-558.150635	72.807541	864.410278	-535.911743	-149.215378	868.740845	-642.915283	81.768051	494.280334	-590.724854	-188.726593	516.110168	-653.956848	72.427979	85.493912	-637.685791	-196.043777	83.381516	-591.462646	146.846481	1339.355469	-555.342773	-197.729538	1356.677124	-522.343323	-19.452307	1341.324097	-562.982666	14.564661	1631.457275	-652.247070	223.152954	1078.287109	-576.641174	-302.765839	1099.134766	-539.271606	208.598053	828.005798	-456.728149	-274.128632	846.947205	-518.747620	-33.502308	962.377075	589.762085	-62.816902	958.108643	592.937866	115.086197
-558.241516	72.792824	864.387390	-535.983032	-149.250565	868.730835	-643.005859	81.778053	494.281555	-590.795288	-188.723038	516.135010	-653.970154	72.430435	85.476746	-637.730774	-196.030273	83.401390	-591.509277	146.844620	1339.374634	-555.404419	-197.754761	1356.670654	-522.395752	-19.452368	1341.334473	-563.043640	14.555334	1631.457153	-652.289612	223.119125	1078.282837	-576.758423	-302.544159	1099.036743	-539.284912	208.556244	828.000244	-456.784302	-274.085876	846.932434	-518.813599	-33.518192	962.355774	589.828064	-62.791622	958.104919	593.032349	115.070541
-558.272583	72.804901	864.386414	-536.032166	-149.231705	868.740295	-643.070984	81.788353	494.256409	-590.852478	-188.739944	516.134583	-653.965332	72.436440	85.476929	-637.719177	-196.028778	83.413269	-591.562317	146.854813	1339.369263	-555.442505	-197.751419	1356.672852	-522.454590	-19.453112	1341.328247	-563.090881	14.534545	1631.453857	-652.310608	223.117630	1078.277832	-576.729370	-302.730560	1099.107178	-539.281067	208.485321	828.014038	-456.805420	-274.010834	846.955750	-518.853516	-33.500374	962.359802	589.903259	-62.795387	958.096191	593.130493	115.076492
-558.333679	72.794510	864.395630	-536.074951	-149.263962	868.747803	-643.125305	81.779411	494.283264	-590.880066	-188.723801	516.143616	-654.199158	72.608414	85.633041	-637.744629	-196.036743	83.411804	-591.600342	146.833221	1339.379639	-555.518127	-197.766342	1356.665283	-522.497375	-19.463581	1341.346802	-563.143799	14.524832	1631.457153	-652.335266	223.077255	1078.256226	-576.790588	-302.685822	1099.085205	-539.266602	208.413330	828.034912	-456.859894	-273.975098	846.939819	-518.906860	-33.520714	962.368530	589.987854	-62.789173	958.109985	593.220337	115.064941
-558.359619	72.778061	864.395691	-536.105530	-149.247635	868.736816	-643.182068	81.782616	494.263855	-590.903931	-188.715698	516.128967	-653.988831	72.419632	85.475410	-637.758850	-196.025269	83.393013	-591.660522	146.843399	1339.377808	-555.578613	-197.752930	1356.638916	-522.532898	-19.465273	1341.351563	-563.191650	14.498531	1631.452026	-652.360474	223.080643	1078.281250	-576.828308	-302.682068	1099.076416	-539.254333	208.324997	828.046875	-456.892944	-273.934814	846.935059	-518.934875	-33.525391	962.363220	590.073975	-62.783257	958.101013	593.338562	115.066650
-558.411377	72.783562	864.409607	-536.167786	-149.252472	868.740662	-643.268921	81.792343	494.300690	-590.972656	-188.704727	516.126892	-653.988220	72.413658	85.459541	-637.703674	-196.043869	83.368973	-591.692017	146.818939	1339.383545	-555.629150	-197.764923	1356.652466	-522.573059	-19.488306	1341.364624	-563.238403	14.487129	1631.474487	-652.382690	223.046906	1078.276489	-576.876831	-302.664520	1099.063721	-539.269592	208.301315	828.069153	-456.919830	-273.913757	846.946777	-518.996887	-33.531422	962.373901	590.174255	-62.735756	958.098511	593.459045	115.051872
-558.488159	72.761513	864.400146	-536.205750	-149.276672	868.746399	-643.331543	81.790466	494.308777	-591.001160	-188.715805	516.146667	-654.013550	72.403221	85.464798	-637.740112	-196.039734	83.365501	-591.721863	146.820099	1339.394287	-555.654236	-197.769897	1356.650269	-522.639771	-19.472549	1341.355713	-563.295288	14.476701	1631.471069	-652.395874	223.042953	1078.296753	-576.920593	-302.634369	1099.066772	-539.260864	208.246414	828.102661	-456.962677	-273.884918	846.941772	-519.050720	-33.542763	962.370422	590.293640	-62.726757	958.100098	593.577148	115.097038
-558.511169	72.764488	864.407715	-536.245239	-149.260742	868.758606	-642.615723	81.411522	494.110870	-591.054565	-188.701935	516.153320	-653.801331	72.457420	85.404419	-637.730164	-196.040680	83.364174	-591.766602	146.842331	1339.390869	-555.715454	-197.771454	1356.663330	-522.663574	-19.484924	1341.383789	-563.330078	14.472009	1631.481689	-652.427246	223.038071	1078.277222	-576.967651	-302.620514	1099.057373	-539.262939	208.217270	828.110229	-456.989410	-273.864197	846.934265	-519.085205	-33.533463	962.381226	590.362000	-62.740292	958.113586	593.686584	115.059563
-558.575256	72.798439	864.411011	-536.305481	-149.240051	868.739136	-642.644165	81.414520	494.128540	-591.153564	-188.705292	516.172729	-653.789673	72.465218	85.400429	-637.731445	-196.069717	83.400269	-591.798401	146.839630	1339.400391	-555.747498	-197.764496	1356.651245	-522.695740	-19.476196	1341.376099	-563.379639	14.470805	1631.480469	-652.434387	223.046188	1078.274536	-576.989380	-302.639130	1099.064331	-539.260986	208.196579	828.115295	-457.035675	-273.850494	846.947876	-519.137939	-33.514835	962.370789	590.307190	-62.828808	958.176819	593.766724	115.043816
-558.656128	72.793686	864.416138	-536.376892	-149.245941	868.763977	-642.729675	81.411926	494.127655	-591.215759	-188.708450	516.167236	-654.076538	72.680023	85.594643	-637.729187	-196.049957	83.375404	-591.838989	146.844376	1339.406616	-555.783447	-197.754318	1356.660156	-522.750488	-19.474197	1341.366333	-563.415405	14.460734	1631.489136	-652.448242	223.045273	1078.274292	-577.039612	-302.618866	1099.060303	-539.257874	208.175430	828.140991	-457.056122	-273.833099	846.937988	-519.213623	-33.510441	962.385193	590.372864	-62.844879	958.197632	593.867249	115.020676
-558.679688	72.801132	864.424866	-536.420105	-149.210480	868.744263	-643.516968	81.816139	494.283813	-591.258545	-188.661743	516.159851	-654.293335	72.628464	85.670639	-637.785156	-196.026962	83.377800	-591.873596	146.836334	1339.413086	-555.869751	-197.762421	1356.632935	-522.785339	-19.470951	1341.373901	-563.457703	14.448721	1631.493164	-652.467407	223.036926	1078.284790	-577.067261	-302.638031	1099.062622	-539.263367	208.137436	828.146423	-457.083466	-273.824524	846.940369	-519.240784	-33.502571	962.378540	590.435181	-62.873066	958.235291	593.984314	115.011314
-558.710205	72.813568	864.428406	-536.440063	-149.199600	868.742981	-643.621826	81.851326	494.303772	-591.288574	-188.634201	516.154419	-654.046326	72.424232	85.489876	-637.774475	-196.025269	83.385300	-591.912354	146.839417	1339.420166	-555.906189	-197.747055	1356.632813	-522.817688	-19.498686	1341.367920	-563.490601	14.449823	1631.491699	-652.490356	223.040665	1078.292358	-577.150940	-302.430023	1098.990967	-539.255371	208.108429	828.164185	-457.091339	-273.813263	846.934631	-519.273621	-33.492390	962.381958	590.568726	-62.840805	958.238159	594.127625	115.037865
-558.740662	72.809326	864.429443	-536.481873	-149.222885	868.747437	-643.640625	81.802071	494.310303	-591.313416	-188.655380	516.166138	-654.058228	72.417503	85.458626	-637.776672	-196.044113	83.363426	-591.938599	146.847336	1339.451782	-555.936157	-197.747787	1356.647461	-522.844910	-19.487459	1341.381958	-563.525085	14.453133	1631.496338	-652.497314	223.045380	1078.298218	-577.126953	-302.612213	1099.052734	-539.245483	208.095001	828.172363	-457.113007	-273.835144	846.960938	-519.308167	-33.506363	962.384277	590.645691	-62.848537	958.260193	594.248779	115.071251
-558.787048	72.830414	864.430481	-536.538879	-149.189423	868.741882	-643.665649	81.828209	494.346802	-591.325928	-188.641083	516.153076	-653.860291	72.332153	85.436333	-637.777649	-196.056152	83.376198	-591.983704	146.833328	1339.442993	-555.990173	-197.757263	1356.646973	-522.882446	-19.488953	1341.388916	-563.559143	14.466804	1631.502075	-652.511230	223.057632	1078.309937	-577.181274	-302.590027	1099.057739	-539.261230	208.118484	828.226624	-457.145599	-273.833710	846.959778	-519.348877	-33.482006	962.378906	590.711365	-62.831242	958.278931	594.371826	115.073387
-558.838806	72.793053	864.425720	-536.558167	-149.219360	868.753418	-643.716858	81.826599	494.332336	-591.365967	-188.645966	516.165955	-654.333435	72.617958	85.665245	-637.791687	-196.045380	83.361229	-592.014038	146.844910	1339.439575	-556.015320	-197.748520	1356.660767	-522.912598	-19.472578	1341.378540	-563.585388	14.478736	1631.498779	-652.528503	223.044937	1078.303467	-577.208069	-302.574860	1099.064575	-539.265930	208.137192	828.218384	-457.176239	-273.857422	846.972839	-519.394775	-33.505314	962.384888	590.857361	-62.765503	958.279419	594.493652	115.139702
-558.862915	72.825089	864.433655	-536.607544	-149.217987	868.744202	-643.718689	81.815224	494.309113	-591.390808	-188.666672	516.165649	-654.340210	72.631355	85.673866	-637.815186	-196.050507	83.366737	-592.034790	146.840973	1339.450073	-556.054077	-197.756027	1356.675171	-522.933655	-19.474018	1341.387451	-563.621338	14.491136	1631.494873	-652.569519	223.073380	1078.304810	-577.249573	-302.598572	1099.070923	-539.271973	208.136246	828.228516	-457.208374	-273.865540	846.980652	-519.433960	-33.500107	962.385498	591.001343	-62.698643	958.266418	594.627136	115.189644
-558.893005	72.818611	864.431641	-536.656616	-149.202637	868.751038	-643.781189	81.839478	494.323761	-591.419312	-188.660477	516.167236	-654.099854	72.434296	85.475624	-637.786865	-196.046921	83.367264	-592.067993	146.851669	1339.442139	-556.102051	-197.742035	1356.668579	-522.956360	-19.485996	1341.381348	-563.644531	14.488841	1631.496094	-652.581238	223.066269	1078.305298	-577.283264	-302.636078	1099.079834	-539.269897	208.135056	828.236938	-457.239349	-273.908234	846.997192	-519.473389	-33.493782	962.387756	591.403320	-62.466270	958.166504	594.845825	115.359230
-558.943054	72.824493	864.435791	-536.678589	-149.223175	868.752991	-643.799316	81.820656	494.311951	-591.425720	-188.658478	516.168152	-654.105225	72.416710	85.465248	-637.793640	-196.048615	83.354767	-592.094849	146.842163	1339.444824	-556.125244	-197.749191	1356.649658	-522.992981	-19.480289	1341.377563	-563.676880	14.497384	1631.495361	-652.591797	223.068619	1078.324219	-577.324585	-302.619141	1099.089722	-539.293762	208.170700	828.237000	-457.252930	-273.919617	846.996582	-519.508667	-33.498997	962.390503	591.304016	-62.552773	958.258057	594.897949	115.288292
-558.974304	72.840973	864.437378	-536.739441	-149.195847	868.739441	-643.813843	81.817619	494.319122	-591.454773	-188.635162	516.174500	-654.126648	72.433311	85.478607	-637.795349	-196.047241	83.341637	-592.112366	146.839279	1339.454224	-556.156006	-197.758270	1356.633423	-522.994934	-19.474401	1341.393555	-563.686890	14.509489	1631.492310	-652.615662	223.097122	1078.324707	-577.343872	-302.610352	1099.086548	-539.296204	208.178879	828.250122	-457.256104	-273.924774	847.001587	-519.546509	-33.486362	962.382568	591.413391	-62.547394	958.260498	595.036743	115.339073
-558.987366	72.809570	864.442810	-536.744324	-149.208908	868.742493	-643.873596	81.836548	494.311737	-591.447876	-188.639740	516.167297	-654.105774	72.423401	85.480820	-637.782654	-196.048309	83.353363	-592.136780	146.838303	1339.457642	-556.162170	-197.747070	1356.640747	-523.018433	-19.476690	1341.382202	-563.698853	14.508494	1631.494995	-652.633484	223.084000	1078.328613	-577.366943	-302.669403	1099.081299	-539.321594	208.231110	828.256836	-457.283173	-273.961700	846.998840	-519.559326	-33.508545	962.387939	591.597961	-62.462833	958.257324	595.199524	115.384537
-558.996826	72.837395	864.444275	-536.766418	-149.189606	868.742615	-643.837097	81.812775	494.298645	-591.436340	-188.619797	516.165710	-654.075623	72.437233	85.471184	-637.787354	-196.060471	83.357117	-592.149414	146.860718	1339.461914	-556.173035	-197.738388	1356.638306	-523.033142	-19.469715	1341.373291	-563.720581	14.513728	1631.490479	-652.658752	223.068832	1078.327515	-577.396851	-302.675720	1099.081177	-539.339111	208.261337	828.276917	-457.298431	-273.995636	846.995483	-519.577759	-33.487621	962.389587	591.746094	-62.408543	958.242188	595.365295	115.436501
-559.019470	72.846962	864.445007	-536.770020	-149.197906	868.742798	-643.819763	81.798912	494.302094	-591.470825	-188.643753	516.161011	-654.091614	72.426582	85.474991	-637.752441	-196.065735	83.367889	-592.189026	146.873581	1339.464600	-556.165100	-197.721222	1356.624146	-523.056946	-19.460941	1341.376465	-563.730713	14.519092	1631.489380	-652.674072	223.106903	1078.353149	-577.431396	-302.673981	1099.086914	-539.389221	208.319153	828.282654	-457.346771	-274.061157	846.999939	-519.599915	-33.486008	962.392700	591.980347	-62.312218	958.205261	595.563965	115.525948
-559.065247	72.805702	864.433289	-536.811829	-149.197861	868.749390	-643.841064	81.828949	494.278809	-591.471924	-188.613510	516.200806	-653.889832	72.336555	85.431595	-637.764587	-196.057236	83.382072	-592.208435	146.879425	1339.466919	-556.216736	-197.718216	1356.643311	-523.089417	-19.438057	1341.363281	-563.741516	14.520216	1631.490479	-652.705322	223.143295	1078.366577	-577.450745	-302.691986	1099.106445	-539.403870	208.350159	828.282898	-457.384186	-274.073883	846.994934	-519.638611	-33.496861	962.388184	592.173584	-62.246120	958.221619	595.742310	115.577209
-559.115234	72.829407	864.432129	-536.859253	-149.188873	868.750305	-643.874146	81.813766	494.298828	-591.525024	-188.618240	516.176208	-654.373840	72.633636	85.664581	-637.791138	-196.043259	83.367699	-592.244507	146.893585	1339.479126	-556.229187	-197.709686	1356.658447	-523.106140	-19.435934	1341.359253	-563.748596	14.509317	1631.500122	-652.728760	223.171158	1078.375244	-577.473511	-302.706879	1099.122437	-539.458069	208.418671	828.286987	-457.429169	-274.129303	847.014465	-519.679565	-33.478889	962.385681	592.302246	-62.228172	958.242981	595.878174	115.614738
-559.122437	72.829208	864.428223	-536.867981	-149.188202	868.742432	-643.858337	81.794884	494.289215	-591.462463	-188.627151	516.171509	-654.373474	72.653999	85.663086	-637.792114	-196.032822	83.354149	-592.255798	146.899765	1339.492432	-556.239624	-197.697067	1356.663330	-523.116638	-19.428328	1341.358276	-563.752686	14.524559	1631.495850	-652.757202	223.144547	1078.381104	-577.483154	-302.732452	1099.155273	-539.457397	208.437683	828.286804	-457.455811	-274.171600	847.019287	-519.690186	-33.480804	962.380676	592.480286	-62.164486	958.241333	596.039978	115.656624
-559.117310	72.826324	864.425354	-536.857178	-149.198090	868.745789	-643.867554	81.773697	494.284302	-591.484741	-188.619110	516.164307	-654.089722	72.445824	85.476997	-637.784912	-196.047134	83.352417	-592.262024	146.894409	1339.479248	-556.254272	-197.704010	1356.671997	-523.131653	-19.420137	1341.353760	-563.748169	14.514524	1631.498779	-652.768005	223.186447	1078.383057	-577.482361	-302.739136	1099.163330	-539.498413	208.487518	828.284119	-457.482239	-274.244324	847.014160	-519.687500	-33.484409	962.382324	592.606689	-62.144367	958.255371	596.166626	115.659592
-559.131470	72.871498	864.430420	-536.857483	-149.188477	868.736694	-643.850403	81.746605	494.285614	-591.454651	-188.582916	516.131531	-654.073608	72.436562	85.460922	-637.798462	-196.053070	83.358162	-592.268738	146.897644	1339.482666	-556.235229	-197.686371	1356.683594	-523.154968	-19.419531	1341.348877	-563.739624	14.519799	1631.484497	-652.796570	223.216675	1078.374878	-577.494995	-302.736359	1099.158569	-539.537781	208.510559	828.259155	-457.503662	-274.306549	847.006287	-519.694519	-33.462086	962.380493	592.746582	-62.088455	958.263550	596.286316	115.727524
-559.150146	72.888390	864.440918	-536.889404	-149.158615	868.721130	-643.849304	81.739769	494.264069	-591.457886	-188.585205	516.153625	-654.075500	72.428604	85.458847	-637.775330	-196.047302	83.347939	-592.303040	146.897720	1339.461548	-556.263184	-197.675186	1356.686768	-523.181030	-19.414675	1341.354370	-563.725159	14.522488	1631.484131	-652.817871	223.273956	1078.365479	-577.509155	-302.746277	1099.183716	-539.588196	208.591888	828.247742	-457.525238	-274.363129	847.016357	-519.715210	-33.450932	962.377197	592.942505	-62.038765	958.265381	596.426941	115.796577
-559.156860	72.876381	864.432312	-536.887268	-149.167267	868.737122	-643.887329	81.779747	494.259766	-591.456543	-188.562134	516.144958	-653.889893	72.354706	85.422401	-637.783569	-196.056030	83.354752	-592.317810	146.919128	1339.456421	-556.287292	-197.654007	1356.690918	-523.194824	-19.402763	1341.360596	-563.721924	14.559834	1631.494629	-652.851257	223.309311	1078.366577	-577.530090	-302.772614	1099.212769	-539.633606	208.677856	828.238586	-457.591553	-274.442047	847.021729	-519.721436	-33.449844	962.381470	593.049133	-62.001083	958.289429	596.555908	115.845619
-559.171082	72.873856	864.435547	-536.891785	-149.177322	868.752686	-643.842407	81.765526	494.271881	-591.476868	-188.571854	516.158691	-654.049988	72.450386	85.470680	-637.775146	-196.060776	83.365227	-592.341064	146.920120	1339.447632	-556.307007	-197.663101	1356.718506	-523.221069	-19.387623	1341.346802	-563.714355	14.578777	1631.487183	-652.868958	223.353989	1078.365112	-577.542542	-302.772736	1099.233032	-539.693298	208.735794	828.234253	-457.616821	-274.520844	847.028687	-519.731140	-33.449776	962.390747	593.224915	-61.962811	958.291382	596.706482	115.874641
-559.190979	72.911461	864.427551	-536.922180	-149.157776	868.733826	-643.806274	81.722824	494.255066	-591.457703	-188.577850	516.176819	-653.995117	72.492653	85.529388	-637.714905	-196.065704	83.373405	-592.380798	146.918182	1339.456543	-556.327942	-197.652115	1356.713135	-523.256836	-19.371719	1341.353516	-563.711426	14.592970	1631.490234	-652.914124	223.359451	1078.375488	-577.546448	-302.800171	1099.247559	-539.765625	208.791565	828.203491	-457.647614	-274.585541	847.030701	-519.752136	-33.427181	962.376343	593.364075	-61.885708	958.295959	596.823669	115.920189
-559.183228	72.871712	864.429321	-536.910645	-149.150848	868.747131	-643.760132	81.694557	494.248383	-591.503174	-188.535980	516.164490	-654.315796	72.656548	85.645859	-637.742981	-196.053680	83.363213	-592.411926	146.912750	1339.442017	-556.363159	-197.656815	1356.715576	-523.290283	-19.376862	1341.347656	-563.713440	14.602476	1631.483398	-652.927490	223.378372	1078.351929	-577.577454	-302.805969	1099.235840	-539.809204	208.840973	828.171875	-457.671326	-274.645630	847.023987	-519.748962	-33.437771	962.385498	593.514771	-61.864952	958.304749	596.945129	115.955727
-559.181030	72.901947	864.433350	-536.912048	-149.155502	868.738159	-643.757141	81.702690	494.277069	-591.489014	-188.526794	516.161133	-653.846558	72.371086	85.414215	-637.732605	-196.065643	83.335236	-592.438782	146.931610	1339.441772	-556.404236	-197.630508	1356.692139	-523.296814	-19.383507	1341.348633	-563.709839	14.626815	1631.476685	-652.966736	223.359146	1078.353394	-577.588562	-302.816040	1099.238037	-539.870544	208.895828	828.161194	-457.682007	-274.688141	847.026428	-519.748901	-33.431789	962.383423	593.669250	-61.834103	958.305481	597.113953	115.973564
-559.177063	72.899483	864.431824	-536.905518	-149.147141	868.744324	-643.743408	81.689621	494.239044	-591.464294	-188.535614	516.144897	-654.039429	72.451355	85.449837	-637.795410	-196.033813	83.336494	-592.453857	146.942062	1339.408691	-556.406799	-197.624603	1356.692749	-523.327942	-19.364437	1341.334473	-563.714233	14.638111	1631.470703	-652.978638	223.381805	1078.347290	-577.604309	-302.839142	1099.255249	-539.902466	208.954987	828.146301	-457.690674	-274.744934	847.013855	-519.748047	-33.425419	962.386902	593.861389	-61.776512	958.295776	597.281372	116.001450
-559.161743	72.899879	864.415161	-536.888550	-149.161728	868.751709	-643.678223	81.645752	494.216156	-591.458496	-188.513748	516.142761	-653.834839	72.369652	85.402740	-637.752991	-196.049759	83.328911	-592.465515	146.957733	1339.409058	-556.439514	-197.622849	1356.693604	-523.345154	-19.357527	1341.334717	-563.718506	14.674607	1631.464111	-653.017212	223.398300	1078.327148	-577.642456	-302.815033	1099.233887	-539.945129	209.023956	828.132141	-457.702057	-274.821381	847.005310	-519.740234	-33.423042	962.384277	594.025635	-61.786942	958.313171	597.462280	116.014313
-559.146912	72.879631	864.417847	-536.881226	-149.176819	868.766113	-643.627075	81.656807	494.230286	-591.452576	-188.522934	516.152039	-653.804932	72.372429	85.406700	-637.716248	-196.068558	83.355537	-592.497498	146.975510	1339.407104	-556.446594	-197.618881	1356.711182	-523.374023	-19.332630	1341.323486	-563.734314	14.707058	1631.455688	-653.052124	223.411163	1078.321655	-577.661194	-302.806091	1099.258179	-540.002014	209.077377	828.108032	-457.722626	-274.879791	847.022827	-519.729980	-33.436604	962.392822	594.203796	-61.770981	958.334167	597.622314	116.016876
-559.152893	72.879211	864.407166	-536.894226	-149.161926	868.757813	-643.611023	81.654068	494.224304	-591.440247	-188.557831	516.152405	-654.011414	72.460823	85.453171	-637.703003	-196.069641	83.357880	-592.512573	146.980972	1339.384766	-556.471863	-197.598511	1356.707886	-523.396545	-19.315525	1341.325073	-563.738708	14.716850	1631.458008	-653.104736	223.431656	1078.328979	-577.698608	-302.797150	1099.235474	-540.068420	209.138657	828.089478	-457.732574	-274.932312	847.025391	-519.738953	-33.428833	962.383240	594.369324	-61.765484	958.358765	597.776001	115.997444
-559.147644	72.871811	864.412964	-536.892029	-149.157990	868.756531	-643.560852	81.602577	494.215210	-591.426025	-188.569244	516.153137	-654.253662	72.678864	85.630409	-637.696167	-196.083405	83.360184	-592.526184	146.993942	1339.374023	-556.499695	-197.584900	1356.725098	-523.420715	-19.304708	1341.317627	-563.758484	14.738576	1631.450928	-653.140259	223.432541	1078.321533	-577.774841	-302.635712	1099.190674	-540.139893	209.188583	828.073608	-457.739227	-274.965179	847.020325	-519.737671	-33.433990	962.386353	594.465515	-61.783115	958.388428	597.886353	115.984642
-559.124207	72.869659	864.413818	-536.885742	-149.161285	868.763000	-643.549744	81.596489	494.213867	-591.390503	-188.544510	516.143188	-653.948547	72.513237	85.515541	-637.706909	-196.065323	83.369881	-592.526367	147.002365	1339.374268	-556.512329	-197.586960	1356.714478	-523.430054	-19.301291	1341.332886	-563.780884	14.766017	1631.451050	-653.174438	223.447372	1078.311768	-577.742310	-302.797638	1099.261475	-540.200012	209.211548	828.048950	-457.746674	-275.016937	847.049377	-519.728210	-33.437038	962.391602	594.520264	-61.865963	958.450989	597.982117	115.916130
-559.104370	72.856178	864.415588	-536.861877	-149.176575	868.760986	-643.521973	81.583435	494.181732	-591.393738	-188.545776	516.147827	-654.226746	72.644913	85.619843	-637.733032	-196.055878	83.364189	-592.558289	147.001099	1339.343872	-556.541016	-197.572769	1356.722290	-523.432800	-19.305969	1341.334229	-563.799316	14.777304	1631.440430	-653.223389	223.453506	1078.295166	-577.756714	-302.832611	1099.272339	-540.250732	209.255707	828.014465	-457.750031	-275.039734	847.068115	-519.709167	-33.452812	962.392395	594.828674	-61.774704	958.410828	598.169250	115.979111
-559.091736	72.877144	864.416870	-536.856323	-149.173859	868.751404	-643.473450	81.579819	494.188904	-591.368896	-188.501205	516.121643	-653.918823	72.509499	85.513702	-637.720825	-196.046906	83.358337	-592.570007	146.986237	1339.337036	-556.544922	-197.575241	1356.728638	-523.439819	-19.301121	1341.324219	-563.821289	14.803887	1631.441895	-653.253235	223.461411	1078.276367	-577.769653	-302.803925	1099.293335	-540.302124	209.284744	827.988403	-457.762115	-275.070862	847.087524	-519.701904	-33.447121	962.389038	594.993713	-61.764591	958.421387	598.308105	115.954659
-559.075745	72.888885	864.419312	-536.856018	-149.169586	868.766296	-643.476501	81.597328	494.180908	-591.364563	-188.522736	516.148621	-653.793823	72.375992	85.397377	-637.764282	-196.052750	83.363495	-592.572327	146.990860	1339.317749	-556.576904	-197.580490	1356.743652	-523.473694	-19.296965	1341.311279	-563.853149	14.833259	1631.432861	-653.283813	223.483765	1078.271240	-577.790405	-302.834412	1099.326782	-540.353088	209.309814	827.961121	-457.764099	-275.091980	847.107239	-519.695313	-33.436066	962.398071	595.146545	-61.795120	958.430603	598.442627	115.987686
-559.067505	72.879944	864.416748	-536.847961	-149.169144	868.758911	-643.436462	81.570892	494.194122	-591.334534	-188.501801	516.148132	-653.769531	72.380608	85.391411	-637.748840	-196.055283	83.344185	-592.582642	147.008362	1339.309326	-556.605774	-197.559967	1356.748169	-523.476868	-19.286860	1341.317017	-563.871277	14.848341	1631.430908	-653.312378	223.506546	1078.267822	-577.858948	-302.662689	1099.266235	-540.415527	209.346085	827.944519	-457.757233	-275.106079	847.114319	-519.686829	-33.442184	962.393066	595.292114	-61.809258	958.441895	598.552307	115.954376
-559.063293	72.874146	864.416504	-536.828552	-149.189743	868.761780	-643.387085	81.576385	494.191315	-591.328735	-188.498276	516.143311	-653.718567	72.385246	85.384285	-637.714722	-196.066010	83.348251	-592.583923	147.027069	1339.301025	-556.607483	-197.552689	1356.759277	-523.489807	-19.268976	1341.315796	-563.897400	14.877481	1631.423828	-653.328796	223.498901	1078.267090	-577.807068	-302.852692	1099.339233	-540.462769	209.366241	827.947937	-457.802582	-275.148254	847.144958	-519.676392	-33.452541	962.394653	595.425171	-61.793877	958.432739	598.653259	115.990486
-559.063782	72.853241	864.417053	-536.816956	-149.216156	868.783813	-643.354492	81.574150	494.180450	-591.323730	-188.486420	516.154175	-653.946411	72.478165	85.461212	-637.756592	-196.054520	83.358170	-592.585632	147.026703	1339.287842	-556.616638	-197.551666	1356.771240	-523.488342	-19.269487	1341.317139	-563.926941	14.884729	1631.433594	-653.346191	223.524918	1078.264404	-577.875793	-302.678131	1099.294800	-540.515625	209.394516	827.914795	-457.795074	-275.141998	847.147400	-519.677063	-33.466118	962.407288	595.526489	-61.803032	958.439697	598.766602	115.985748
-559.046143	72.879883	864.435181	-536.804688	-149.206696	868.789490	-643.367920	81.581337	494.188416	-591.311584	-188.501694	516.152771	-653.928589	72.492462	85.458633	-637.747864	-196.054550	83.367279	-592.571777	147.039108	1339.276123	-556.642883	-197.540955	1356.784668	-523.491455	-19.256741	1341.321289	-563.959961	14.912104	1631.433228	-653.364380	223.524490	1078.267212	-577.826294	-302.875702	1099.367798	-540.574768	209.391113	827.898071	-457.805969	-275.138000	847.177551	-519.669434	-33.455158	962.421692	595.647705	-61.845898	958.457458	598.874390	115.983734
-559.044983	72.880875	864.434448	-536.797791	-149.207306	868.782288	-643.323242	81.553688	494.185638	-591.276367	-188.503342	516.171448	-653.951599	72.461349	85.433815	-637.726013	-196.046616	83.365685	-592.579285	147.030197	1339.287720	-556.640991	-197.540497	1356.786865	-523.502502	-19.244604	1341.331787	-563.987305	14.929669	1631.430176	-653.385803	223.531509	1078.270020	-577.819763	-302.899536	1099.388306	-540.605164	209.393234	827.880554	-457.804474	-275.130493	847.196655	-519.664978	-33.457024	962.417725	595.785950	-61.856884	958.476196	598.993347	115.954170
-559.038147	72.876839	864.430664	-536.788635	-149.198654	868.786621	-643.303284	81.545357	494.180511	-591.273987	-188.530334	516.168152	-653.727112	72.379951	85.370354	-637.748840	-196.051178	83.372299	-592.567749	147.034698	1339.278198	-556.643982	-197.536667	1356.798218	-523.507751	-19.252893	1341.319092	-564.011169	14.943769	1631.429932	-653.387817	223.525574	1078.256836	-577.833374	-302.894196	1099.393677	-540.635193	209.412018	827.877991	-457.796661	-275.118652	847.209717	-519.663818	-33.451317	962.419800	595.917664	-61.884125	958.475098	599.125610	115.970047
-559.036072	72.875938	864.429382	-536.781433	-149.183350	868.781494	-643.282349	81.571114	494.169098	-591.268250	-188.527481	516.165222	-653.895752	72.456512	85.413010	-637.686035	-196.051483	83.372528	-592.575195	147.045029	1339.277710	-556.646790	-197.531998	1356.794678	-523.508972	-19.247450	1341.319702	-564.040039	14.959003	1631.432617	-653.401917	223.528824	1078.255371	-577.900513	-302.717468	1099.340088	-540.663147	209.389587	827.845886	-457.803528	-275.103516	847.196106	-519.659851	-33.444813	962.416870	596.039368	-61.927040	958.469727	599.259644	115.926331
-559.019226	72.881279	864.420349	-536.778992	-149.169693	868.770874	-643.251892	81.567879	494.161682	-591.222046	-188.497589	516.161011	-653.829895	72.509369	85.466743	-637.728882	-196.059006	83.354858	-592.569153	147.041901	1339.270508	-556.647705	-197.515991	1356.788452	-523.513428	-19.247280	1341.329468	-564.062317	14.971501	1631.421753	-653.403381	223.530334	1078.256592	-577.834473	-302.907043	1099.398560	-540.679565	209.395874	827.843811	-457.812805	-275.101501	847.220764	-519.648315	-33.437504	962.406616	596.133606	-61.945957	958.499329	599.353210	115.919426
-559.026917	72.880676	864.427490	-536.776428	-149.159103	868.767212	-643.237549	81.552605	494.157562	-591.222290	-188.498306	516.149231	-653.878540	72.465187	85.398643	-637.711182	-196.052078	83.351532	-592.586792	147.039093	1339.262939	-556.645264	-197.517822	1356.794312	-523.504395	-19.242813	1341.325562	-564.087402	14.977352	1631.429932	-653.398071	223.510666	1078.241821	-577.839172	-302.896393	1099.396484	-540.715149	209.390030	827.831970	-457.807709	-275.105743	847.223511	-519.649780	-33.435516	962.408142	596.235718	-61.966839	958.513062	599.450317	115.884888
-558.894226	73.035957	864.466797	-536.744263	-149.098297	868.760925	-643.212952	81.570709	494.214630	-591.194824	-188.529800	516.130005	-653.881165	72.466438	85.438324	-637.677979	-196.056900	83.359161	-592.587280	147.076462	1339.271118	-556.624207	-197.505936	1356.795410	-523.508057	-19.224771	1341.332764	-564.103760	15.014054	1631.397705	-653.399536	223.501190	1078.245972	-577.851807	-302.870819	1099.398193	-540.729980	209.348343	827.818115	-457.802856	-275.063599	847.218323	-519.581543	-33.363205	962.430542	596.334595	-62.011200	958.537415	599.551636	115.829346
-558.880615	73.040070	864.469238	-536.711792	-149.099899	868.773010	-643.209229	81.569702	494.215820	-591.182312	-188.529449	516.123474	-653.859619	72.470940	85.445450	-637.634338	-196.060181	83.392937	-592.575623	147.087387	1339.255493	-556.629272	-197.492142	1356.804443	-523.514648	-19.208576	1341.322998	-564.113342	15.018899	1631.401001	-653.389282	223.498962	1078.239258	-577.852173	-302.847961	1099.399536	-540.728271	209.328400	827.811584	-457.790375	-275.023773	847.224365	-519.567139	-33.356354	962.440125	596.419434	-62.041958	958.556152	599.622620	115.808846
-558.901672	73.038658	864.471252	-536.738159	-149.102341	868.777405	-643.215027	81.580048	494.203583	-591.172729	-188.544449	516.145081	-653.855652	72.471878	85.446350	-637.659363	-196.048065	83.377434	-592.598389	147.088028	1339.250854	-556.637024	-197.483994	1356.809326	-523.522949	-19.203602	1341.315308	-564.124146	15.022452	1631.401245	-653.403015	223.486588	1078.195679	-577.843994	-302.828064	1099.394775	-540.733398	209.321701	827.798584	-457.798431	-275.009308	847.214966	-519.589111	-33.357784	962.442749	596.510437	-62.077240	958.569885	599.708923	115.758682
-558.873352	73.033745	864.458252	-536.710632	-149.107208	868.783325	-643.205750	81.566498	494.178284	-591.146362	-188.544403	516.138000	-653.857849	72.466927	85.417816	-637.660339	-196.047028	83.376793	-592.592773	147.100388	1339.250244	-556.613586	-197.481384	1356.818359	-523.523010	-19.206188	1341.301514	-564.126648	14.997651	1631.428711	-653.401123	223.484161	1078.196899	-577.830994	-302.820648	1099.415894	-540.699829	209.290298	827.792236	-457.792175	-274.978119	847.215393	-519.567017	-33.355171	962.440552	596.571411	-62.116505	958.579895	599.774597	115.728539
-558.868408	73.016876	864.458069	-536.686401	-149.113007	868.770874	-643.237915	81.567291	494.195404	-591.095703	-188.541351	516.150635	-653.898560	72.461136	85.414955	-637.650879	-196.048721	83.374870	-592.601501	147.102325	1339.242554	-556.614807	-197.492615	1356.825439	-523.531189	-19.182846	1341.303833	-564.142212	14.997080	1631.428223	-653.394653	223.458588	1078.157837	-577.872437	-302.638031	1099.353516	-540.672852	209.228867	827.776489	-457.759521	-274.948090	847.213135	-519.556885	-33.369534	962.435730	596.685059	-62.157795	958.590027	599.874329	115.651825
-558.857971	73.027321	864.465820	-536.701660	-149.086746	868.769165	-643.247681	81.567825	494.208099	-591.080994	-188.537643	516.119202	-653.882690	72.467659	85.426353	-637.680176	-196.038864	83.369980	-592.606079	147.103714	1339.232300	-556.599731	-197.475571	1356.807007	-523.535278	-19.173801	1341.317749	-564.142456	15.019235	1631.408203	-653.389282	223.407913	1078.151123	-577.857239	-302.597046	1099.341675	-540.657349	209.224014	827.769714	-457.752777	-274.932892	847.207397	-519.552551	-33.357548	962.437073	596.716187	-62.204018	958.607971	599.942139	115.604996
-558.863159	73.012909	864.465881	-536.692139	-149.109146	868.777588	-643.273682	81.590004	494.236206	-591.075439	-188.534164	516.121704	-653.896973	72.461098	85.427734	-637.690369	-196.049103	83.377235	-592.605896	147.103760	1339.232300	-556.620178	-197.463959	1356.794922	-523.533325	-19.167606	1341.312622	-564.139771	15.005457	1631.438110	-653.389587	223.407959	1078.150757	-577.859802	-302.557709	1099.325195	-540.624878	209.178192	827.772644	-457.725250	-274.883698	847.203247	-519.548828	-33.370483	962.440613	596.768921	-62.226704	958.616760	600.013611	115.570419
-558.862000	73.032455	864.468506	-536.708923	-149.094894	868.763733	-643.258057	81.582504	494.235626	-591.114502	-188.599182	516.128906	-653.879395	72.462692	85.445984	-637.668091	-196.059082	83.391251	-592.614380	147.111206	1339.212402	-556.617737	-197.468140	1356.814819	-523.525085	-19.168814	1341.316406	-564.139343	15.039243	1631.410278	-653.384521	223.380127	1078.129639	-577.839111	-302.545258	1099.321167	-540.580200	209.146973	827.782166	-457.710815	-274.855621	847.211975	-519.552979	-33.362740	962.434326	596.817139	-62.250553	958.624756	600.073914	115.558769
-558.869751	73.012306	864.462952	-536.685608	-149.110535	868.784058	-643.301575	81.609291	494.234711	-591.125000	-188.587769	516.135254	-653.707092	72.370529	85.401077	-637.687683	-196.067276	83.399330	-592.624939	147.123016	1339.213257	-556.637024	-197.469589	1356.804810	-523.529175	-19.161739	1341.309326	-564.132446	15.030362	1631.412964	-653.389343	223.390350	1078.112427	-577.775391	-302.721008	1099.390747	-540.551575	209.085358	827.777832	-457.715942	-274.814941	847.213501	-519.552429	-33.366112	962.443115	596.845764	-62.303310	958.633667	600.129272	115.499092
-558.862976	73.023117	864.455872	-536.675964	-149.113464	868.787781	-643.316467	81.607170	494.199524	-591.112732	-188.583130	516.118591	-653.904907	72.458626	85.444946	-637.659363	-196.063965	83.389366	-592.621155	147.126602	1339.203613	-556.625671	-197.460938	1356.804199	-523.541016	-19.156536	1341.307373	-564.123596	15.016352	1631.428223	-653.375427	223.339066	1078.086792	-577.810181	-302.523010	1099.311035	-540.502991	209.040482	827.782715	-457.673889	-274.781891	847.187195	-519.549805	-33.357975	962.442932	596.914368	-62.302498	958.630127	600.224304	115.464943
-558.856873	73.015396	864.436890	-536.671753	-149.106750	868.772583	-643.351257	81.624825	494.206909	-591.120789	-188.559052	516.132751	-653.947815	72.415939	85.423653	-637.660583	-196.050934	83.378311	-592.643799	147.130890	1339.199219	-556.601440	-197.466202	1356.814453	-523.542664	-19.156210	1341.307129	-564.112366	15.029695	1631.427734	-653.368713	223.334610	1078.067139	-577.786499	-302.505890	1099.296753	-540.466248	208.996216	827.779114	-457.643890	-274.733887	847.181946	-519.547546	-33.357056	962.426636	596.937195	-62.349724	958.642212	600.271545	115.430695
-558.854736	73.018867	864.436890	-536.669495	-149.095230	868.769714	-643.342041	81.605240	494.217377	-591.108337	-188.551895	516.128662	-653.919861	72.429153	85.438927	-637.638306	-196.054581	83.374931	-592.634521	147.124451	1339.209351	-556.594482	-197.462204	1356.818481	-523.529114	-19.136860	1341.320557	-564.106567	15.039239	1631.427979	-653.351379	223.324677	1078.067261	-577.778625	-302.493408	1099.300537	-540.419678	208.943192	827.794189	-457.620483	-274.681458	847.196228	-519.541687	-33.350266	962.424133	596.964233	-62.380943	958.653809	600.342285	115.373970
-558.864136	73.025146	864.454041	-536.641663	-149.097229	868.763000	-643.363831	81.590332	494.215332	-591.128540	-188.552551	516.138672	-653.930359	72.420227	85.444061	-637.662537	-196.041809	83.370407	-592.634033	147.135345	1339.214478	-556.570923	-197.456940	1356.812988	-523.530396	-19.132574	1341.312256	-564.090881	15.067200	1631.401733	-653.331360	223.289307	1078.057495	-577.690613	-302.668976	1099.383667	-540.359375	208.899155	827.811646	-457.590668	-274.606506	847.223022	-519.531860	-33.353794	962.429443	596.997375	-62.427525	958.666138	600.407104	115.347107
-558.988892	72.876907	864.417847	-536.687012	-149.143356	868.775024	-643.415710	81.628769	494.197784	-591.168579	-188.573334	516.158875	-653.958435	72.413025	85.450066	-637.689575	-196.054031	83.389534	-592.641724	147.128220	1339.216553	-556.556030	-197.448578	1356.818115	-523.541260	-19.117451	1341.314819	-564.088257	15.079578	1631.400757	-653.317993	223.307602	1078.068970	-577.681213	-302.638428	1099.362793	-540.333740	208.852066	827.822632	-457.565308	-274.581879	847.231812	-519.590942	-33.415508	962.407959	597.022522	-62.448753	958.675354	600.466003	115.336197
-558.997925	72.894791	864.424866	-536.695557	-149.143616	868.789124	-643.411621	81.652649	494.240997	-591.189758	-188.585114	516.162964	-653.946045	72.423065	85.446747	-637.671265	-196.070068	83.398460	-592.644226	147.131256	1339.220703	-556.549744	-197.454025	1356.816895	-523.540710	-19.120932	1341.309570	-564.078003	15.053890	1631.425781	-653.293579	223.266449	1078.060303	-577.668640	-302.646973	1099.380249	-540.269531	208.814667	827.842285	-457.572449	-274.564545	847.228638	-519.601807	-33.404171	962.419006	597.049927	-62.479233	958.684998	600.543579	115.296341
-559.030090	72.865616	864.405029	-536.690186	-149.180740	868.790894	-643.459290	81.678703	494.200226	-591.226563	-188.607239	516.193298	-653.984619	72.406677	85.456940	-637.704041	-196.058823	83.398041	-592.657898	147.130081	1339.230103	-556.549011	-197.452576	1356.832886	-523.544800	-19.127563	1341.324951	-564.075073	15.066545	1631.423828	-653.276367	223.285934	1078.051758	-577.648987	-302.647552	1099.360352	-540.209167	208.742096	827.834900	-457.545013	-274.513306	847.233948	-519.611511	-33.423061	962.408203	597.069763	-62.493183	958.700378	600.601929	115.256134
-559.013367	72.895477	864.414917	-536.678467	-149.172455	868.783325	-643.486694	81.727379	494.215332	-591.164124	-188.604202	516.179932	-654.218262	72.617531	85.643204	-637.686401	-196.055252	83.394882	-592.664551	147.132446	1339.202881	-556.555786	-197.457840	1356.808472	-523.537720	-19.133060	1341.317749	-564.072266	15.084216	1631.415894	-653.274841	223.285355	1078.042603	-577.640381	-302.631653	1099.353271	-540.256287	208.701523	827.802979	-457.513489	-274.451569	847.248169	-519.599243	-33.412758	962.410339	597.094238	-62.501755	958.698669	600.645569	115.258186
-559.007813	72.896576	864.410522	-536.667786	-149.168549	868.773254	-643.531555	81.754105	494.235260	-591.137024	-188.592606	516.151306	-654.207581	72.615639	85.650986	-637.703491	-196.039780	83.385841	-592.661316	147.121735	1339.215088	-556.558716	-197.459961	1356.810425	-523.533630	-19.133961	1341.312256	-564.071289	15.086721	1631.415527	-653.246582	223.268143	1078.051514	-577.630859	-302.632935	1099.352051	-540.206482	208.639679	827.818115	-457.482513	-274.401733	847.244019	-519.595398	-33.412426	962.404480	597.113770	-62.542027	958.713257	600.725464	115.227097
-559.002319	72.898132	864.423157	-536.662292	-149.136734	868.785522	-643.504700	81.729347	494.248474	-591.150085	-188.624313	516.146973	-653.971680	72.419495	85.459793	-637.675964	-196.046616	83.408005	-592.656372	147.126373	1339.215820	-556.532532	-197.448593	1356.822510	-523.536316	-19.143610	1341.309448	-564.059937	15.082336	1631.423096	-653.192566	223.251465	1078.025757	-577.585938	-302.640808	1099.368286	-540.056885	208.595398	827.863281	-457.456512	-274.385071	847.266357	-519.595398	-33.395790	962.418579	597.113037	-62.560436	958.729309	600.770874	115.208237
-559.001526	72.894547	864.433960	-536.663330	-149.121887	868.779358	-643.541931	81.752953	494.249237	-591.093750	-188.640045	516.163879	-653.954834	72.416908	85.465019	-637.673523	-196.052155	83.415894	-592.640808	147.124451	1339.210693	-556.542236	-197.455246	1356.823730	-523.536133	-19.138500	1341.331665	-564.047302	15.083002	1631.415527	-653.164612	223.200424	1078.024658	-577.640015	-302.459076	1099.306274	-539.992126	208.564880	827.874146	-457.407532	-274.346863	847.259521	-519.592224	-33.396965	962.420227	597.156921	-62.557400	958.737854	600.858887	115.178795
-559.006775	72.867966	864.423706	-536.649475	-149.139450	868.789917	-643.575012	81.779289	494.277191	-591.120911	-188.658417	516.159119	-654.004456	72.400169	85.477280	-637.687256	-196.050476	83.419228	-592.631958	147.111359	1339.211670	-556.527527	-197.452118	1356.825562	-523.533447	-19.145288	1341.334229	-564.032593	15.086392	1631.420898	-653.148499	223.191574	1078.024292	-577.623901	-302.452209	1099.308960	-539.946533	208.517914	827.887878	-457.377136	-274.296814	847.269348	-519.586548	-33.407310	962.419434	597.157898	-62.553303	958.764893	600.912598	115.178940
-559.016663	72.884087	864.425659	-536.672791	-149.133301	868.794922	-643.558533	81.768654	494.273010	-591.141235	-188.649887	516.163696	-653.967896	72.416206	85.469635	-637.710083	-196.052536	83.420715	-592.647461	147.101898	1339.210571	-556.552917	-197.468323	1356.829956	-523.540222	-19.143007	1341.339478	-564.036377	15.108994	1631.415894	-653.127136	223.192673	1078.002686	-577.553101	-302.662811	1099.378052	-539.897278	208.485672	827.897217	-457.363983	-274.253235	847.297791	-519.606567	-33.397118	962.423950	597.183594	-62.548130	958.768127	600.976685	115.194061
-559.012451	72.873451	864.426331	-536.635559	-149.146912	868.791565	-643.612305	81.823776	494.282684	-591.115601	-188.633423	516.169678	-654.017212	72.405701	85.471237	-637.732849	-196.037811	83.405731	-592.653564	147.108414	1339.217773	-556.546997	-197.462692	1356.833740	-523.529297	-19.145603	1341.341675	-564.047974	15.115790	1631.415039	-653.124573	223.190079	1078.001221	-577.538513	-302.601288	1099.373291	-539.856384	208.459793	827.891968	-457.341736	-274.232147	847.291321	-519.590637	-33.407303	962.423950	597.168945	-62.558540	958.780457	601.007996	115.177505
-559.012146	72.883400	864.419495	-536.638489	-149.142014	868.787292	-643.625244	81.831284	494.287445	-591.136841	-188.645462	516.165344	-654.021851	72.404503	85.472374	-637.732117	-196.042328	83.396072	-592.652039	147.080490	1339.211060	-556.541626	-197.465637	1356.840942	-523.532898	-19.157646	1341.335449	-564.044739	15.116533	1631.405518	-653.102417	223.178833	1077.996338	-577.576599	-302.426819	1099.303345	-539.801392	208.424515	827.902832	-457.300537	-274.211609	847.279419	-519.593994	-33.399475	962.418945	597.184875	-62.549465	958.781006	601.072632	115.187027
-559.008179	72.878113	864.419373	-536.621643	-149.147537	868.790283	-643.663513	81.842339	494.271912	-591.152161	-188.653732	516.170715	-654.268860	72.599289	85.656921	-637.711975	-196.041321	83.414520	-592.652405	147.074844	1339.199585	-556.565369	-197.465988	1356.824585	-523.519592	-19.173653	1341.348389	-564.048950	15.104700	1631.403442	-653.076233	223.165268	1077.991455	-577.505737	-302.592072	1099.351563	-539.760071	208.390945	827.916687	-457.263611	-274.187805	847.292847	-519.584839	-33.402027	962.420593	597.173096	-62.504051	958.789307	601.113220	115.204758
-558.988098	72.893890	864.426392	-536.612122	-149.127258	868.776184	-643.652832	81.821701	494.284271	-591.107605	-188.621613	516.152588	-654.036682	72.404739	85.452065	-637.687866	-196.033218	83.411949	-592.653503	147.071075	1339.199585	-556.534302	-197.475922	1356.842041	-523.513306	-19.171438	1341.355835	-564.048035	15.093850	1631.410400	-653.047668	223.144531	1077.984253	-577.499084	-302.584473	1099.355225	-539.711670	208.354156	827.916504	-457.232239	-274.154480	847.302551	-519.576416	-33.394951	962.419495	597.174255	-62.501122	958.812622	601.163086	115.218895
-558.970825	72.874542	864.423035	-536.609436	-149.123352	868.774719	-643.633118	81.820702	494.290100	-591.149475	-188.657272	516.169006	-654.001099	72.405396	85.475243	-637.728394	-196.026520	83.411766	-592.655151	147.058502	1339.221313	-556.538086	-197.494202	1356.848267	-523.516418	-19.180750	1341.360107	-564.056091	15.101820	1631.418701	-653.021179	223.110535	1077.991455	-577.490723	-302.581146	1099.349121	-539.674683	208.359818	827.925537	-457.201630	-274.154816	847.311768	-519.567200	-33.403301	962.417358	597.165161	-62.478252	958.805298	601.226563	115.235458
-558.989258	72.902863	864.438110	-536.618896	-149.131134	868.771484	-643.656860	81.833664	494.298462	-591.116333	-188.640305	516.157776	-654.048218	72.397934	85.474464	-637.700745	-196.030869	83.414993	-592.647095	147.062119	1339.227417	-556.523682	-197.493393	1356.836060	-523.508667	-19.189402	1341.370361	-564.068359	15.103687	1631.425415	-652.999939	223.126740	1078.004028	-577.476379	-302.596985	1099.349731	-539.632263	208.312302	827.949890	-457.183502	-274.157928	847.319153	-519.575378	-33.399994	962.421936	597.165771	-62.470566	958.812012	601.263489	115.261131
-558.985474	72.871056	864.432434	-536.605957	-149.147339	868.781189	-643.637451	81.854439	494.317047	-591.098938	-188.633850	516.171326	-654.060974	72.387917	85.481361	-637.711914	-196.040482	83.422379	-592.651428	147.056946	1339.237305	-556.535706	-197.497498	1356.851440	-523.514954	-19.193642	1341.360840	-564.083435	15.105368	1631.421631	-652.993591	223.141769	1078.006348	-577.466309	-302.596161	1099.351074	-539.625793	208.328415	827.954956	-457.163757	-274.150665	847.332520	-519.573608	-33.416504	962.425476	597.150879	-62.431923	958.818176	601.322144	115.289047
-558.975769	72.860229	864.441101	-536.608765	-149.142502	868.786499	-643.621094	81.846870	494.282471	-591.098083	-188.665771	516.168884	-654.018250	72.403732	85.480583	-637.687012	-196.033295	83.416023	-592.654297	147.056244	1339.225464	-556.559753	-197.495056	1356.839600	-523.521179	-19.198400	1341.364624	-564.090332	15.097948	1631.412231	-652.981689	223.123764	1078.005249	-577.468018	-302.600342	1099.348022	-539.566772	208.317032	827.963379	-457.158569	-274.149048	847.329773	-519.564514	-33.421669	962.430908	597.144836	-62.419907	958.830505	601.353577	115.290665
-558.958496	72.870171	864.426086	-536.604431	-149.162094	868.782837	-643.621155	81.851700	494.294952	-591.083130	-188.677261	516.165466	-654.050598	72.397438	85.475342	-637.698669	-196.027405	83.408195	-592.648987	147.042786	1339.207275	-556.555664	-197.506241	1356.830078	-523.520630	-19.219532	1341.355713	-564.104065	15.093786	1631.412354	-652.963318	223.111465	1077.997070	-577.457581	-302.592682	1099.337646	-539.558960	208.314224	827.961609	-457.135986	-274.147003	847.326843	-519.561646	-33.424629	962.423828	597.111816	-62.392326	958.834290	601.390137	115.330849
-558.943909	72.855316	864.440308	-536.588074	-149.157455	868.782227	-643.655212	81.876419	494.299713	-591.057861	-188.666016	516.139526	-654.032837	72.400230	85.484756	-637.699829	-196.030243	83.416664	-592.636047	147.038620	1339.205444	-556.564392	-197.506561	1356.812378	-523.522156	-19.231661	1341.348999	-564.116150	15.088380	1631.409424	-652.956421	223.116089	1078.004150	-577.459473	-302.584503	1099.313232	-539.517761	208.266235	827.955750	-457.117096	-274.144867	847.337952	-519.550903	-33.435944	962.432312	597.091492	-62.347893	958.817017	601.433594	115.359741
-558.942078	72.857018	864.431824	-536.586121	-149.165573	868.774414	-643.622498	81.844856	494.291290	-591.067566	-188.700943	516.150513	-654.040894	72.398201	85.481155	-637.701538	-196.032608	83.419052	-592.621094	147.036072	1339.230469	-556.571533	-197.524643	1356.827393	-523.525818	-19.229393	1341.354980	-564.129822	15.076425	1631.412109	-652.932373	223.108459	1077.995361	-577.445374	-302.611694	1099.314331	-539.506836	208.257980	827.962463	-457.103485	-274.152618	847.337036	-519.546204	-33.438778	962.423340	597.100098	-62.311829	958.825073	601.511353	115.396278
-558.932495	72.836861	864.422363	-536.560364	-149.188980	868.777893	-643.586487	81.827652	494.288239	-591.056885	-188.689163	516.183472	-654.030884	72.400642	85.478165	-637.712891	-196.025024	83.410950	-592.626709	147.034286	1339.221313	-556.573059	-197.516724	1356.830566	-523.516235	-19.240070	1341.350342	-564.142944	15.059813	1631.415039	-652.929260	223.105194	1077.992432	-577.446472	-302.607056	1099.316528	-539.489990	208.268936	827.964722	-457.074554	-274.140015	847.331116	-519.531128	-33.453243	962.420776	597.068848	-62.259655	958.829529	601.544922	115.435226
-558.911804	72.826210	864.418823	-536.562439	-149.183350	868.782959	-643.597473	81.851578	494.290466	-591.045349	-188.713455	516.174561	-654.027466	72.395691	85.487938	-637.672729	-196.038773	83.422806	-592.604126	147.031219	1339.216187	-556.578552	-197.521667	1356.821533	-523.527039	-19.242744	1341.349243	-564.161865	15.058017	1631.417725	-652.921021	223.108429	1078.000122	-577.436829	-302.622833	1099.334229	-539.474609	208.261642	827.943726	-457.069916	-274.174530	847.345825	-519.524292	-33.454819	962.422180	597.053467	-62.214222	958.834839	601.619568	115.472412
-558.898682	72.821762	864.406738	-536.562378	-149.183273	868.782104	-643.593262	81.838158	494.295624	-591.026611	-188.695709	516.169067	-654.023621	72.399910	85.490150	-637.703430	-196.028809	83.408470	-592.611023	147.020020	1339.208984	-556.587708	-197.510452	1356.820679	-523.508179	-19.245558	1341.362793	-564.175476	15.053372	1631.411133	-652.925232	223.122665	1077.997437	-577.439697	-302.625244	1099.333984	-539.470764	208.259705	827.953979	-457.072540	-274.183319	847.325989	-519.515930	-33.453548	962.415039	597.036194	-62.148720	958.838379	601.677246	115.505310
-558.873108	72.835487	864.407959	-536.553406	-149.206329	868.790283	-643.581238	81.858063	494.292419	-591.011963	-188.690079	516.146973	-654.022949	72.402718	85.480957	-637.706909	-196.028610	83.407784	-592.607544	147.018066	1339.225952	-556.606995	-197.522247	1356.815063	-523.521545	-19.256536	1341.354492	-564.190430	15.055441	1631.403564	-652.908020	223.128647	1077.992310	-577.435303	-302.648743	1099.340332	-539.478882	208.295013	827.945435	-457.084625	-274.200287	847.331421	-519.503052	-33.458546	962.421021	597.032837	-62.083702	958.848877	601.735046	115.569443
-558.881042	72.843140	864.415283	-536.558105	-149.203537	868.783203	-643.575989	81.846733	494.283539	-591.031982	-188.709869	516.143127	-654.022888	72.405983	85.483231	-637.648743	-196.048645	83.428375	-592.611633	147.024185	1339.214600	-556.606689	-197.526230	1356.824829	-523.527466	-19.263126	1341.363403	-564.204712	15.047467	1631.412231	-652.901428	223.141678	1077.991577	-577.444824	-302.642487	1099.328003	-539.482544	208.296341	827.945496	-457.080292	-274.210754	847.325073	-519.509338	-33.459217	962.421448	597.013611	-62.029022	958.841125	601.816223	115.614594
-558.861084	72.834114	864.429871	-536.558960	-149.208633	868.782959	-642.772217	81.411018	494.112427	-591.025940	-188.703781	516.165527	-653.769470	72.465729	85.407448	-637.683472	-196.032623	83.418488	-592.617737	147.014297	1339.219116	-556.635376	-197.555878	1356.815674	-523.528625	-19.266026	1341.371582	-564.218872	15.036991	1631.419312	-652.904114	223.144775	1077.990967	-577.468262	-302.656555	1099.331177	-539.478882	208.283875	827.944336	-457.091003	-274.246826	847.343079	-519.502625	-33.475521	962.429932	596.994446	-61.931522	958.837646	601.863403	115.661522
-558.837402	72.812561	864.427185	-536.543518	-149.217545	868.777527	-643.521057	81.787231	494.292419	-591.003784	-188.694458	516.148682	-654.019714	72.403282	85.472046	-637.623413	-196.043594	83.422150	-592.613708	147.004410	1339.229492	-556.649353	-197.562546	1356.837158	-523.524048	-19.267965	1341.377808	-564.225403	15.027164	1631.433960	-652.902222	223.135498	1078.000366	-577.479736	-302.665527	1099.324707	-539.496216	208.304764	827.945496	-457.100433	-274.268799	847.337524	-519.481995	-33.492599	962.425598	596.992188	-61.897457	958.833496	601.966675	115.725594
-558.821472	72.789207	864.419678	-536.512024	-149.257004	868.775452	-642.751953	81.382942	494.095032	-590.986267	-188.684479	516.152954	-653.766113	72.466461	85.403938	-637.685669	-196.029785	83.406197	-592.609253	146.995865	1339.218506	-556.655579	-197.557388	1356.834351	-523.511597	-19.296474	1341.396484	-564.237732	15.025544	1631.436279	-652.895874	223.126053	1077.994751	-577.482300	-302.675995	1099.329956	-539.491516	208.313736	827.941040	-457.102142	-274.289886	847.359253	-519.450928	-33.519337	962.418457	596.964355	-61.833488	958.842529	602.027710	115.774506
-558.809814	72.769409	864.427856	-536.498352	-149.264465	868.786743	-643.463684	81.756302	494.274048	-590.979919	-188.700256	516.150452	-653.984253	72.409584	85.477348	-637.682922	-196.029312	83.407127	-592.606995	146.974731	1339.219727	-556.664917	-197.567795	1356.845825	-523.512878	-19.301920	1341.389282	-564.253906	15.031988	1631.433350	-652.900146	223.133331	1077.996216	-577.499084	-302.678009	1099.338501	-539.499329	208.353790	827.936157	-457.120483	-274.319336	847.347778	-519.445313	-33.531757	962.430237	596.952271	-61.766987	958.849548	602.096619	115.823883
-558.816101	72.762466	864.419128	-536.514648	-149.276672	868.798401	-643.528687	81.805626	494.277008	-590.971069	-188.695648	516.149109	-654.028503	72.396912	85.475113	-637.715210	-196.022247	83.400223	-592.612122	146.979752	1339.209961	-556.686096	-197.579697	1356.848267	-523.529236	-19.309454	1341.377563	-564.273071	15.032598	1631.425781	-652.898682	223.141785	1077.978760	-577.533875	-302.681580	1099.362671	-539.508301	208.365753	827.926208	-457.133209	-274.343506	847.370361	-519.452332	-33.533508	962.429993	596.930542	-61.671833	958.848755	602.147461	115.886261
-558.807251	72.765831	864.423584	-536.505005	-149.273056	868.789673	-643.464539	81.741745	494.263733	-590.986328	-188.737946	516.183411	-653.992493	72.404106	85.472374	-637.700012	-196.021637	83.413803	-592.610291	146.980820	1339.200195	-556.690979	-197.584671	1356.859497	-523.510437	-19.313211	1341.395508	-564.288269	15.040720	1631.427002	-652.902832	223.143524	1077.986450	-577.560913	-302.678406	1099.359131	-539.516541	208.390060	827.909546	-457.170105	-274.396027	847.369934	-519.445190	-33.535816	962.428772	596.910889	-61.622410	958.839905	602.209045	115.970284
-558.801514	72.731514	864.419922	-536.510010	-149.290115	868.796753	-643.462585	81.743820	494.250488	-591.026123	-188.736511	516.155029	-654.010559	72.404839	85.473206	-637.687683	-196.030228	83.423515	-592.593018	146.984039	1339.225830	-556.712219	-197.617813	1356.854126	-523.516724	-19.334009	1341.395996	-564.305847	15.039671	1631.430176	-652.898865	223.139114	1077.987671	-577.608215	-302.704407	1099.353027	-539.551880	208.444901	827.913818	-457.174500	-274.410950	847.381958	-519.445801	-33.557972	962.430603	596.889587	-61.559315	958.866028	602.255615	116.034645
-558.777222	72.707359	864.412109	-536.488892	-149.306244	868.797607	-643.436768	81.750755	494.274963	-590.998657	-188.740875	516.177979	-654.016479	72.409302	85.466164	-637.673584	-196.029907	83.423958	-592.592529	146.979904	1339.239990	-556.727051	-197.640884	1356.850586	-523.499634	-19.348871	1341.412109	-564.323547	15.028052	1631.435913	-652.906128	223.143860	1077.996338	-577.624878	-302.703674	1099.348389	-539.550903	208.423050	827.918945	-457.190948	-274.463837	847.393127	-519.430664	-33.575314	962.429199	596.889160	-61.465233	958.867554	602.317566	116.075096
-558.761230	72.739845	864.422180	-536.485352	-149.276535	868.791504	-643.386414	81.697220	494.263977	-590.960571	-188.761780	516.172363	-653.988586	72.405121	85.465851	-637.691467	-196.030457	83.412445	-592.577087	146.980270	1339.222778	-556.727905	-197.634552	1356.841064	-523.495667	-19.353460	1341.399658	-564.333923	15.008665	1631.438843	-652.892822	223.137329	1078.006958	-577.645691	-302.743988	1099.336548	-539.578125	208.444489	827.911987	-457.210876	-274.496582	847.380981	-519.423645	-33.553101	962.432434	596.888916	-61.389599	958.864990	602.392822	116.154076
-558.754578	72.735352	864.415710	-536.472595	-149.291122	868.785645	-643.377563	81.700600	494.285583	-590.898193	-188.732803	516.117432	-653.991577	72.410042	85.458923	-637.660400	-196.049072	83.412819	-592.533508	146.971832	1339.242676	-556.716980	-197.642273	1356.832153	-523.500122	-19.366001	1341.379639	-564.345337	14.995766	1631.432129	-652.885376	223.137115	1078.024902	-577.665161	-302.771698	1099.335205	-539.584351	208.465378	827.917419	-457.210480	-274.497009	847.390747	-519.409912	-33.561405	962.425049	596.874573	-61.362720	958.889038	602.458801	116.195091
-558.774170	72.709145	864.399780	-536.497192	-149.321014	868.775269	-643.341370	81.701424	494.271301	-590.915588	-188.778397	516.159912	-653.974304	72.411972	85.468376	-637.723267	-196.019745	83.417267	-592.545166	146.966660	1339.225464	-556.705505	-197.632339	1356.815430	-523.474182	-19.367756	1341.375732	-564.350952	14.991784	1631.427612	-652.875366	223.131363	1078.029175	-577.679688	-302.778656	1099.323242	-539.598877	208.510422	827.919983	-457.257904	-274.558258	847.366760	-519.420044	-33.586655	962.408203	596.886536	-61.270958	958.908752	602.507446	116.255615
-558.760071	72.713936	864.396301	-536.466492	-149.319641	868.771545	-643.351196	81.706673	494.275452	-590.903137	-188.770660	516.138794	-653.971313	72.409607	85.467094	-637.687073	-196.034500	83.425529	-592.536438	146.954346	1339.230225	-556.725830	-197.639603	1356.825684	-523.480286	-19.364647	1341.375854	-564.373962	14.973735	1631.432495	-652.885620	223.153961	1078.040649	-577.695679	-302.813538	1099.329834	-539.622498	208.523621	827.916626	-457.299744	-274.595459	847.355042	-519.400879	-33.581959	962.405518	596.886902	-61.204105	958.895081	602.556152	116.310402
-558.782654	72.685776	864.394226	-536.482483	-149.362625	868.792969	-643.334106	81.700462	494.246185	-590.910156	-188.808487	516.162109	-653.970032	72.409630	85.464355	-637.650635	-196.032745	83.424286	-592.525024	146.964600	1339.218506	-556.690552	-197.637772	1356.838989	-523.467651	-19.366978	1341.378662	-564.379456	14.961858	1631.438110	-652.883667	223.147247	1078.048828	-577.732483	-302.808014	1099.353394	-539.638916	208.571457	827.909973	-457.359100	-274.639099	847.354553	-519.422485	-33.607105	962.415344	596.891968	-61.116322	958.925903	602.622620	116.385468
-558.796509	72.697220	864.403198	-536.507141	-149.373520	868.787415	-643.320435	81.661903	494.250183	-590.917969	-188.809906	516.157959	-653.966858	72.413704	85.463730	-637.639832	-196.035446	83.425293	-592.530334	146.958069	1339.235840	-556.717468	-197.658798	1356.836914	-523.476257	-19.372852	1341.366943	-564.386841	14.946187	1631.440186	-652.895508	223.174667	1078.049072	-577.725464	-302.864777	1099.372803	-539.652222	208.574524	827.913879	-457.396790	-274.695404	847.363770	-519.438782	-33.614651	962.416565	596.903870	-61.028915	958.932617	602.674500	116.435318
-558.778015	72.682755	864.405396	-536.476013	-149.378342	868.792358	-643.328491	81.659065	494.259735	-590.874817	-188.764969	516.141602	-653.977234	72.413704	85.453133	-637.656311	-196.025116	83.407837	-592.509399	146.944351	1339.231201	-556.704285	-197.669739	1356.835327	-523.475403	-19.391579	1341.371582	-564.377869	14.923145	1631.447754	-652.907593	223.199219	1078.054321	-577.737305	-302.880524	1099.394165	-539.789185	208.586060	827.864258	-457.432343	-274.743347	847.356201	-519.424377	-33.622303	962.423096	596.919189	-60.949692	958.951233	602.753235	116.497154
-558.782959	72.678726	864.391968	-536.491272	-149.375244	868.786255	-643.320862	81.629227	494.261200	-590.897461	-188.769653	516.132629	-653.968140	72.415863	85.449448	-637.650146	-196.028534	83.406143	-592.488647	146.932800	1339.245361	-556.696838	-197.673355	1356.832153	-523.467529	-19.391842	1341.366089	-564.369202	14.908380	1631.447876	-652.884644	223.206741	1078.038330	-577.734375	-302.889313	1099.376343	-539.691101	208.615173	827.894775	-457.431610	-274.803711	847.347839	-519.426453	-33.619987	962.410828	596.943237	-60.881538	958.957581	602.828186	116.553131
-558.772522	72.663094	864.383850	-536.489502	-149.384644	868.784851	-643.313538	81.624832	494.257904	-590.885437	-188.762375	516.132080	-653.966980	72.410316	85.456062	-637.669189	-196.047714	83.405045	-592.483398	146.930054	1339.238037	-556.671509	-197.678589	1356.850952	-523.466736	-19.396616	1341.351196	-564.353027	14.925088	1631.416626	-652.870300	223.206650	1078.034912	-577.721252	-302.902100	1099.401489	-539.666016	208.618744	827.883118	-457.454712	-274.850708	847.333923	-519.413513	-33.629959	962.403931	596.962524	-60.810246	958.958984	602.887390	116.598907
-558.759766	72.665558	864.389587	-536.490173	-149.398163	868.778381	-642.619690	81.274994	494.081360	-590.884277	-188.752945	516.140198	-653.721313	72.472008	85.397064	-637.632874	-196.053894	83.411850	-592.489014	146.924316	1339.220947	-556.662109	-197.684433	1356.845947	-523.467896	-19.415060	1341.353516	-564.347290	14.894128	1631.439087	-652.883728	223.233383	1078.041504	-577.719238	-302.926544	1099.380981	-539.792358	208.628571	827.836975	-457.486694	-274.919342	847.305237	-519.411804	-33.643169	962.405212	596.989441	-60.748920	958.989929	602.950317	116.632484
-558.748779	72.665871	864.395203	-536.486877	-149.432999	868.788757	-643.228760	81.571892	494.223236	-590.932922	-188.731323	516.158142	-653.917297	72.426003	85.450836	-637.654541	-196.051254	83.404251	-592.484802	146.926468	1339.221069	-556.650391	-197.684372	1356.861694	-523.455688	-19.435036	1341.370728	-564.339417	14.899882	1631.440796	-652.884033	223.233673	1078.042358	-577.705688	-302.913757	1099.389771	-539.816772	208.663055	827.828308	-457.520905	-274.977570	847.312378	-519.400574	-33.659729	962.411987	596.992920	-60.674561	958.985474	602.988098	116.705437
-558.754028	72.657509	864.386292	-536.495789	-149.456604	868.799622	-643.276978	81.601364	494.243530	-590.946899	-188.737167	516.180237	-653.964478	72.421745	85.442619	-637.645508	-196.064133	83.410728	-592.505066	146.908264	1339.227783	-556.654724	-197.684845	1356.866211	-523.468567	-19.456438	1341.371826	-564.334900	14.907944	1631.437256	-652.892944	223.240646	1078.047119	-577.715027	-302.918762	1099.400146	-539.846497	208.695282	827.830200	-457.552216	-275.032471	847.294800	-519.403015	-33.667526	962.411194	597.034912	-60.627388	959.014221	603.067627	116.746239
-558.760559	72.656952	864.392639	-536.517029	-149.433014	868.789063	-642.585449	81.233635	494.085480	-590.973450	-188.744293	516.163025	-653.737915	72.478485	85.380569	-637.632751	-196.064056	83.399879	-592.516724	146.891006	1339.219727	-556.664978	-197.713242	1356.864746	-523.487061	-19.444746	1341.361572	-564.341492	14.895780	1631.436768	-652.895203	223.243210	1078.044067	-577.743652	-302.940521	1099.403198	-539.854919	208.714737	827.821167	-457.566895	-275.089020	847.295166	-519.411072	-33.664116	962.407776	597.064270	-60.572762	959.007996	603.139404	116.799782
-558.770020	72.650276	864.398010	-536.533875	-149.430939	868.789734	-643.245544	81.569542	494.245422	-590.981934	-188.738129	516.144775	-653.921631	72.421623	85.447334	-637.631165	-196.064224	83.399040	-592.535095	146.881409	1339.223633	-556.695435	-197.728455	1356.847046	-523.497925	-19.474461	1341.361450	-564.324097	14.900126	1631.443604	-652.900696	223.228073	1078.081177	-577.751587	-302.949005	1099.395264	-539.863159	208.714966	827.829651	-457.607697	-275.134430	847.271790	-519.416931	-33.668507	962.408752	597.084961	-60.520393	959.027344	603.169800	116.846428
-558.736633	72.662895	864.402649	-536.495972	-149.431610	868.776855	-643.273499	81.571602	494.240204	-590.946411	-188.737778	516.138611	-653.921936	72.427307	85.441185	-637.615906	-196.066650	83.407990	-592.535522	146.868301	1339.232666	-556.688965	-197.726166	1356.831543	-523.498901	-19.472673	1341.352661	-564.317749	14.916604	1631.415039	-652.890991	223.160385	1078.042114	-577.742493	-302.988586	1099.393921	-539.744873	208.707581	827.842773	-457.595612	-275.161774	847.275635	-519.389893	-33.670589	962.407532	597.137329	-60.436737	959.006165	603.224121	116.913971
-558.711975	72.669876	864.409119	-536.473572	-149.447037	868.766541	-642.612793	81.214172	494.076263	-590.923645	-188.724762	516.138550	-653.729736	72.469635	85.389351	-637.604004	-196.059479	83.406593	-592.536072	146.862808	1339.225098	-556.690308	-197.736069	1356.835449	-523.504700	-19.492632	1341.358032	-564.304138	14.896540	1631.429932	-652.908997	223.167648	1078.058472	-577.747864	-303.003143	1099.383057	-539.856995	208.731201	827.826294	-457.585388	-275.225983	847.246094	-519.369446	-33.683117	962.406921	597.168396	-60.389515	959.034058	603.275513	116.960518
-558.678406	72.667374	864.395142	-536.464478	-149.466888	868.785156	-642.584717	81.198158	494.069550	-590.940186	-188.742508	516.138672	-653.729065	72.475563	85.379921	-637.609375	-196.058365	83.409073	-592.536865	146.867371	1339.224731	-556.712646	-197.764130	1356.843018	-523.503906	-19.519444	1341.356079	-564.297058	14.902707	1631.424683	-652.911438	223.163284	1078.048096	-577.764526	-302.991455	1099.379639	-539.856384	208.706955	827.820251	-457.576477	-275.243835	847.264404	-519.353333	-33.684219	962.410278	597.205322	-60.317509	959.034851	603.311279	117.044693
-558.684204	72.646767	864.403320	-536.472900	-149.451904	868.788391	-642.596191	81.227219	494.081421	-590.915894	-188.750488	516.145386	-653.710144	72.471558	85.387421	-637.613464	-196.069153	83.416748	-592.542542	146.848541	1339.216309	-556.740173	-197.767975	1356.820313	-523.505432	-19.527405	1341.372192	-564.306763	14.903371	1631.426270	-652.917175	223.112625	1078.031616	-577.772217	-302.994324	1099.364746	-539.718018	208.741302	827.874573	-457.592865	-275.299255	847.262329	-519.353333	-33.688065	962.413940	597.222717	-60.293663	959.059998	603.344177	117.082359
-558.685120	72.641258	864.401489	-536.473267	-149.449463	868.802368	-642.628784	81.228615	494.091492	-590.868286	-188.698135	516.149414	-653.527527	72.388557	85.340042	-637.595825	-196.065033	83.382660	-592.546204	146.841324	1339.197388	-556.753662	-197.791428	1356.837646	-523.516968	-19.525520	1341.357910	-564.310059	14.905122	1631.425781	-652.942200	223.136520	1078.048462	-577.823792	-302.983887	1099.355225	-539.846619	208.744431	827.831055	-457.588226	-275.344360	847.246582	-519.356934	-33.682796	962.420532	597.266785	-60.271130	959.076843	603.390198	117.107224
-558.693970	72.636024	864.402954	-536.475891	-149.452133	868.804138	-642.631592	81.229607	494.090668	-590.873901	-188.698395	516.157104	-653.736572	72.471352	85.383049	-637.624939	-196.068405	83.403137	-592.574341	146.840103	1339.228027	-556.775269	-197.785736	1356.823608	-523.519897	-19.532532	1341.378418	-564.315125	14.893659	1631.426270	-652.935913	223.102448	1078.049805	-577.835022	-302.988495	1099.355957	-539.729187	208.724716	827.869873	-457.582520	-275.344910	847.283997	-519.360901	-33.685623	962.421570	597.301086	-60.212204	959.084778	603.406799	117.144234
-558.697693	72.642876	864.401367	-536.484924	-149.441055	868.790771	-642.626160	81.212036	494.101959	-590.890503	-188.707886	516.150330	-653.722595	72.479752	85.407295	-637.609619	-196.076218	83.410118	-592.567444	146.819763	1339.214355	-556.794067	-197.812546	1356.827271	-523.541931	-19.551027	1341.358765	-564.331909	14.883061	1631.419434	-652.934998	223.076904	1078.036743	-577.845398	-303.019806	1099.368408	-539.715576	208.699783	827.869690	-457.562744	-275.390900	847.304199	-519.365356	-33.682144	962.413879	597.320740	-60.192257	959.104065	603.432251	117.173920
-558.686035	72.662865	864.410278	-536.468567	-149.429581	868.774963	-642.609375	81.221191	494.100708	-590.838928	-188.714661	516.148804	-653.731140	72.474419	85.396721	-637.592712	-196.073029	83.409973	-592.551025	146.793518	1339.216309	-556.809509	-197.815018	1356.808472	-523.538696	-19.558054	1341.356934	-564.339417	14.859896	1631.422363	-652.955994	223.099380	1078.055298	-577.863403	-303.060638	1099.358643	-539.857178	208.668961	827.821533	-457.564178	-275.396179	847.297546	-519.353760	-33.676849	962.411621	597.383606	-60.137138	959.117188	603.467712	117.245743
-558.673340	72.656815	864.403503	-536.448120	-149.455566	868.782471	-642.602661	81.218102	494.099457	-590.849609	-188.723709	516.142029	-653.719238	72.471390	85.402565	-637.625854	-196.052048	83.398247	-592.550903	146.794678	1339.215820	-556.822083	-197.827438	1356.833740	-523.542664	-19.570702	1341.357300	-564.358398	14.851238	1631.423950	-652.956726	223.100266	1078.056030	-577.866028	-303.070770	1099.364502	-539.845520	208.649872	827.826538	-457.555542	-275.401367	847.312073	-519.349731	-33.687359	962.415405	597.419067	-60.096375	959.127258	603.486633	117.256660
-558.678162	72.635612	864.399902	-536.432129	-149.452347	868.782837	-642.600769	81.214996	494.093109	-590.857727	-188.736816	516.129089	-653.718994	72.472351	85.388969	-637.608826	-196.046097	83.410385	-592.556641	146.784836	1339.220459	-556.854431	-197.834045	1356.831421	-523.549194	-19.583927	1341.359619	-564.374634	14.850630	1631.417236	-652.958801	223.101913	1078.056396	-577.873047	-303.054077	1099.353149	-539.860718	208.643982	827.826904	-457.542175	-275.387329	847.332275	-519.346497	-33.691685	962.414246	597.453247	-60.095169	959.158447	603.535706	117.267136
-558.683472	72.657898	864.404053	-536.456543	-149.442337	868.786438	-642.601746	81.244568	494.084442	-590.854675	-188.735306	516.124939	-653.743225	72.462692	85.401299	-637.606079	-196.052704	83.413773	-592.552124	146.777145	1339.218872	-556.855835	-197.835159	1356.823486	-523.540039	-19.603426	1341.375000	-564.395447	14.831192	1631.422729	-652.928406	223.100159	1078.045288	-577.891235	-303.050873	1099.372070	-539.757996	208.625534	827.867920	-457.552094	-275.405457	847.336731	-519.361633	-33.678497	962.418335	597.487610	-60.072514	959.196289	603.550598	117.296082
-558.676086	72.653061	864.407166	-536.428528	-149.436340	868.780029	-642.591248	81.225128	494.093262	-590.814941	-188.725769	516.139832	-653.727844	72.470261	85.391586	-637.595093	-196.060226	83.408363	-592.547607	146.770477	1339.229492	-556.868225	-197.838318	1356.836548	-523.568726	-19.611694	1341.360840	-564.414734	14.816759	1631.427124	-652.905273	223.090042	1078.052124	-577.888000	-303.134827	1099.364258	-539.734802	208.609375	827.886902	-457.537506	-275.403015	847.362244	-519.351501	-33.679890	962.419006	597.530334	-60.035053	959.203430	603.591125	117.324722
-558.671326	72.656708	864.408752	-536.431274	-149.443115	868.783691	-642.562927	81.221680	494.095001	-590.799927	-188.741821	516.143738	-653.723511	72.481628	85.409782	-637.573181	-196.052948	83.418037	-592.541138	146.757462	1339.224365	-556.873474	-197.856750	1356.842407	-523.573059	-19.614534	1341.370850	-564.440308	14.804925	1631.426025	-652.913696	223.099197	1078.047363	-577.891357	-303.127441	1099.385010	-539.745300	208.575974	827.880249	-457.533783	-275.383881	847.362366	-519.353149	-33.681980	962.422485	597.583313	-59.992310	959.217346	603.625488	117.334167
-558.690857	72.648521	864.406982	-536.430786	-149.441422	868.780579	-643.220520	81.557449	494.257904	-590.801086	-188.759567	516.135742	-653.927673	72.421654	85.470612	-637.551575	-196.055786	83.417908	-592.546936	146.747482	1339.229004	-556.874756	-197.859695	1356.853027	-523.569336	-19.635210	1341.384277	-564.459900	14.819652	1631.400757	-652.902283	223.091339	1078.066284	-577.891296	-303.119507	1099.375000	-539.745911	208.535065	827.876953	-457.521118	-275.397125	847.352295	-519.359558	-33.682770	962.419006	597.623474	-60.005199	959.255981	603.660828	117.335800
-558.695129	72.643509	864.397705	-536.425842	-149.446655	868.773254	-643.244629	81.616425	494.255280	-590.784973	-188.715958	516.120300	-653.931030	72.419693	85.490509	-637.604187	-196.033173	83.408859	-592.569275	146.728333	1339.202515	-556.886047	-197.871368	1356.843140	-523.580261	-19.633656	1341.373413	-564.447144	14.836434	1631.413330	-652.892944	223.074753	1078.042236	-577.888672	-303.128876	1099.372437	-539.734741	208.516235	827.881226	-457.531067	-275.384979	847.353821	-519.357300	-33.685696	962.410034	597.683594	-60.001133	959.273682	603.706970	117.341125
-558.708557	72.649910	864.410400	-536.423645	-149.446289	868.771423	-643.279907	81.635719	494.263641	-590.795776	-188.720963	516.130432	-653.967529	72.415169	85.463051	-637.582214	-196.040634	83.403870	-592.572937	146.731903	1339.228027	-556.900269	-197.879135	1356.837036	-523.583252	-19.630157	1341.381836	-564.473022	14.811128	1631.446167	-652.883179	223.067352	1078.042236	-577.877747	-303.161377	1099.361938	-539.736694	208.485703	827.872070	-457.552124	-275.395966	847.357361	-519.368286	-33.687229	962.417236	597.721497	-59.986706	959.305847	603.726196	117.340355
-558.690979	72.635117	864.407227	-536.400574	-149.435745	868.779907	-642.589417	81.284050	494.089355	-590.778198	-188.720657	516.120911	-653.733093	72.468826	85.395782	-637.597656	-196.051559	83.411697	-592.568420	146.738251	1339.237305	-556.899353	-197.878922	1356.850464	-523.602356	-19.643028	1341.388184	-564.545288	14.754446	1631.423950	-652.886719	223.050781	1078.043457	-577.887024	-303.139740	1099.348877	-539.707642	208.463516	827.890076	-457.545105	-275.383331	847.350952	-519.357239	-33.683975	962.422424	597.779968	-59.979721	959.337708	603.792358	117.345634
-558.701660	72.675827	864.427124	-536.420654	-149.426651	868.763123	-643.243774	81.619690	494.248688	-590.767517	-188.707916	516.132690	-653.945618	72.415558	85.453087	-637.575073	-196.048950	83.404938	-592.594360	146.714691	1339.246582	-556.897705	-197.877197	1356.840820	-523.609863	-19.656414	1341.383301	-564.524475	14.785739	1631.452881	-652.879028	223.020264	1078.052612	-577.877625	-303.164429	1099.362183	-539.669800	208.428070	827.889832	-457.541168	-275.335083	847.358643	-519.363708	-33.675900	962.422119	597.850403	-59.961143	959.344360	603.845337	117.369171
-558.716064	72.658920	864.416321	-536.421326	-149.425308	868.776917	-642.615845	81.266167	494.103943	-590.773621	-188.710281	516.142456	-653.746216	72.465439	85.395248	-637.584900	-196.060043	83.402435	-592.612671	146.711533	1339.238647	-556.891724	-197.878586	1356.836060	-523.614319	-19.664988	1341.383789	-564.540894	14.772532	1631.458496	-652.878479	223.002319	1078.058960	-577.889099	-303.143311	1099.351563	-539.661377	208.390259	827.914063	-457.540222	-275.343048	847.326843	-519.370178	-33.670864	962.422729	597.885803	-59.956474	959.385071	603.889160	117.388809
-558.716919	72.657036	864.417114	-536.417297	-149.435501	868.780762	-643.313965	81.608673	494.271790	-590.735474	-188.695709	516.121155	-653.963989	72.421455	85.475517	-637.552979	-196.056610	83.410339	-592.615540	146.713287	1339.246338	-556.898682	-197.886429	1356.819580	-523.614380	-19.662977	1341.383423	-564.570313	14.751744	1631.460083	-652.884521	222.957611	1078.055908	-577.881653	-303.140594	1099.347534	-539.648438	208.342285	827.916809	-457.551697	-275.296661	847.324036	-519.367981	-33.675056	962.424744	597.936829	-59.969780	959.414673	603.939148	117.382500
-558.713440	72.656654	864.414795	-536.414551	-149.435226	868.778320	-642.640991	81.261093	494.110565	-590.734985	-188.716324	516.135864	-653.737427	72.472633	85.423752	-637.571838	-196.050781	83.421623	-592.620300	146.716797	1339.240479	-556.899048	-197.876923	1356.794312	-523.620728	-19.661285	1341.381226	-564.603821	14.742375	1631.455322	-652.897583	222.961853	1078.046631	-577.881409	-303.143005	1099.325806	-539.609863	208.317383	827.920410	-457.558472	-275.277893	847.309387	-519.367798	-33.675537	962.423218	597.995483	-59.962299	959.448669	604.017883	117.375160
-558.705017	72.644913	864.416809	-536.408997	-149.433716	868.775696	-642.647949	81.266174	494.113464	-590.735474	-188.717056	516.136597	-653.750000	72.470703	85.427330	-637.566589	-196.053421	83.414299	-592.637512	146.710876	1339.232544	-556.898254	-197.873718	1356.794067	-523.621094	-19.659847	1341.380127	-564.625183	14.724240	1631.458252	-652.906128	222.964279	1078.045410	-577.872437	-303.083984	1099.301758	-539.601929	208.282623	827.918213	-457.530457	-275.252625	847.296753	-519.364868	-33.683113	962.424255	598.054504	-59.948433	959.483459	604.104065	117.396446
-558.715271	72.651611	864.403748	-536.413269	-149.439362	868.775330	-642.665894	81.250053	494.110718	-590.749207	-188.724350	516.139893	-653.746338	72.471428	85.388000	-637.592896	-196.046448	83.407852	-592.657349	146.723618	1339.231567	-556.896423	-197.887589	1356.795654	-523.631165	-19.642818	1341.369019	-564.640259	14.716813	1631.454346	-652.916077	222.893631	1078.015869	-577.873657	-303.085022	1099.291992	-539.582031	208.229507	827.922913	-457.532013	-275.210449	847.274719	-519.370117	-33.676434	962.416687	598.129272	-59.964733	959.516052	604.223267	117.382523
-558.705200	72.653534	864.409302	-536.403137	-149.437057	868.779724	-642.657654	81.240921	494.117340	-590.720825	-188.760895	516.129089	-653.726624	72.470360	85.392784	-637.613708	-196.050766	83.414635	-592.669373	146.728088	1339.231201	-556.895996	-197.874573	1356.794189	-523.647339	-19.630558	1341.372681	-564.661560	14.707844	1631.459717	-652.926025	222.897736	1078.010254	-577.870972	-303.048981	1099.277466	-539.578064	208.206207	827.934692	-457.528717	-275.181976	847.259094	-519.366516	-33.675400	962.423584	598.181274	-59.952717	959.568237	604.315125	117.381706
[truncated: 40 more columns]
