# Supplementary material for: A dyadic stimulus set of audiovisual affective displays for the study of multisensory, emotional, social interactions
Source: Behav Res Methods. 2015 Nov 5;48(4):1285–95. doi: 10.3758/s13428-015-0654-4 (PMC5101291; doi:10.3758/s13428-015-0654-4)
Supplement: Supplementary file 1 — (ZIP 270 MB) [file 13428_2015_654_MOESM1_ESM.zip › supplementary_material_2_stimuli_set_files/H/H09.txt]

-567.213745	93.450386	866.646362	-542.349915	-127.766708	867.883850	-643.948608	109.445343	493.173401	-607.640503	-153.981339	517.872253	-667.981140	106.606750	85.739624	-649.498108	-146.192276	83.646301	-598.659546	154.990005	1351.659790	-561.156372	-189.002838	1347.386597	-526.754211	-10.323736	1343.151489	-552.491150	-28.199986	1635.095947	-660.547607	242.192780	1094.807617	-588.029846	-285.436768	1087.543823	-546.408936	233.306412	845.240112	-469.188232	-259.950592	834.183289	-526.073303	-13.396024	962.981689	543.463745	-146.093277	954.926758	567.781616	27.962137
-567.179565	93.469208	866.672119	-542.359253	-127.751198	867.910278	-643.921936	109.410683	493.172058	-607.647644	-154.003448	517.892578	-667.967041	106.600990	85.732025	-649.490479	-146.195450	83.659081	-598.678284	154.981018	1351.669189	-561.180603	-189.012878	1347.389893	-526.762756	-10.320721	1343.154663	-552.510864	-28.202324	1635.096680	-660.553162	242.198944	1094.807007	-588.087219	-285.451996	1087.556519	-546.412231	233.280914	845.255127	-469.264069	-259.927490	834.181396	-526.071167	-13.385375	963.011108	543.488647	-146.017273	954.919800	567.713806	28.047400
-567.167603	93.460068	866.674988	-542.372864	-127.763481	867.895691	-643.959106	109.409973	493.190704	-607.653320	-153.960571	517.891846	-667.992981	106.616592	85.726479	-649.497375	-146.191574	83.653496	-598.709290	154.983780	1351.672974	-561.209473	-189.026337	1347.407837	-526.806213	-10.334076	1343.149902	-552.541809	-28.205910	1635.104248	-660.572327	242.186020	1094.814087	-588.142761	-285.445984	1087.566040	-546.411316	233.225723	845.256042	-469.342102	-259.930695	834.160583	-526.069153	-13.406693	963.004822	543.481079	-145.989304	954.952820	567.642029	28.094847
-567.194336	93.467415	866.676270	-542.415771	-127.777084	867.894348	-643.985229	109.411255	493.188782	-607.695923	-153.951080	517.892395	-667.976868	106.604263	85.710701	-649.506714	-146.199493	83.659912	-598.722107	154.997635	1351.676758	-561.270569	-189.012070	1347.397095	-526.853638	-10.335454	1343.134399	-552.575867	-28.217476	1635.092896	-660.582458	242.163284	1094.817017	-588.199463	-285.423767	1087.546143	-546.399292	233.150696	845.252747	-469.396637	-259.888092	834.145935	-526.098328	-13.412818	963.003235	543.516113	-145.947800	955.010132	567.577881	28.185587
-567.210876	93.462997	866.663391	-542.454956	-127.758896	867.882141	-643.986938	109.415199	493.177185	-607.742310	-153.916580	517.877930	-668.002014	106.598572	85.704910	-649.521606	-146.212845	83.631119	-598.756897	154.997925	1351.668091	-561.291199	-189.028915	1347.403198	-526.878662	-10.326837	1343.141602	-552.588989	-28.194221	1635.095215	-660.597534	242.164871	1094.826294	-588.257019	-285.406525	1087.564453	-546.433594	233.178955	845.257751	-469.489227	-259.897064	834.128845	-526.121094	-13.407630	962.989197	543.546936	-145.861313	955.110596	567.489685	28.266878
-567.225769	93.470612	866.674988	-542.478394	-127.760284	867.886780	-643.990540	109.425179	493.201782	-607.757996	-153.942383	517.866943	-667.992798	106.600922	85.705521	-649.468567	-146.182419	83.615158	-598.785095	155.007828	1351.701050	-561.335693	-188.999954	1347.414185	-526.914429	-10.322295	1343.149414	-552.644226	-28.208385	1635.085938	-660.611328	242.164566	1094.813477	-588.310181	-285.404907	1087.562256	-546.439026	233.174194	845.268433	-469.556152	-259.879150	834.129395	-526.136230	-13.408331	962.996338	543.564087	-145.837219	955.192932	567.416443	28.336687
-567.246887	93.439110	866.654968	-542.521484	-127.791664	867.905273	-643.996765	109.434669	493.215668	-607.790222	-153.895966	517.873169	-667.994507	106.600533	85.706810	-649.459778	-146.182587	83.611107	-598.816223	155.008606	1351.684082	-561.348389	-189.017715	1347.444824	-526.936462	-10.329727	1343.164917	-552.687866	-28.210079	1635.091309	-660.635803	242.148590	1094.839600	-588.345581	-285.416229	1087.578613	-546.446289	233.144989	845.279907	-469.622528	-259.882538	834.121277	-526.172424	-13.426408	962.996216	543.630859	-145.805313	955.313538	567.360901	28.393669
-567.265869	93.405518	866.658325	-542.538818	-127.788452	867.915100	-643.989807	109.413132	493.176422	-607.858093	-153.922485	517.865723	-667.976257	106.621002	85.712372	-649.469666	-146.197189	83.624641	-598.835632	155.012299	1351.702393	-561.402527	-189.013107	1347.447998	-526.962585	-10.333874	1343.164307	-552.744141	-28.221903	1635.098633	-660.651245	242.161301	1094.842651	-588.411743	-285.410614	1087.622437	-546.466736	233.136414	845.289734	-469.690247	-259.883118	834.126160	-526.196960	-13.438663	963.004639	543.697998	-145.748718	955.440308	567.314331	28.470781
-567.260681	93.427536	866.691650	-542.570251	-127.785233	867.930786	-643.991516	109.429581	493.197174	-607.858459	-153.908676	517.873291	-667.983337	106.606201	85.740578	-649.453369	-146.202316	83.631195	-598.854919	155.006699	1351.721558	-561.430359	-189.018570	1347.472534	-526.996460	-10.344830	1343.174072	-552.815063	-28.167383	1635.082397	-660.669434	242.164856	1094.844360	-588.442932	-285.424652	1087.632202	-546.446655	233.059143	845.320923	-469.738434	-259.867859	834.151001	-526.214905	-13.439298	963.031067	543.765076	-145.723236	955.575745	567.259949	28.513691
-567.266602	93.431770	866.697998	-542.595032	-127.788589	867.922424	-643.997437	109.418221	493.210754	-607.888733	-153.910187	517.888000	-668.001160	106.619003	85.741119	-649.439026	-146.204239	83.630379	-598.848145	155.011078	1351.731812	-561.422791	-189.022293	1347.484131	-527.004700	-10.330288	1343.184570	-552.868042	-28.190464	1635.083008	-660.672485	242.143234	1094.866699	-588.483398	-285.419464	1087.638550	-546.464661	233.024750	845.324951	-469.793304	-259.886383	834.158936	-526.232727	-13.448058	963.031189	543.827026	-145.669739	955.703186	567.247437	28.583996
-567.237000	93.446358	866.691406	-542.591125	-127.790756	867.922607	-643.993896	109.448570	493.201569	-607.887634	-153.904785	517.900330	-667.998108	106.620827	85.725128	-649.495178	-146.187607	83.632301	-598.844177	155.006897	1351.764526	-561.469299	-189.031906	1347.471802	-527.014099	-10.337523	1343.203125	-552.927673	-28.189949	1635.087524	-660.679810	242.136429	1094.862671	-588.515869	-285.451630	1087.658936	-546.475525	233.065979	845.331238	-469.828888	-259.892975	834.156128	-526.221252	-13.443108	963.029602	543.887573	-145.626266	955.825012	567.226135	28.656509
-567.260742	93.448860	866.690552	-542.625854	-127.786507	867.922241	-643.984192	109.472931	493.182281	-607.877747	-153.898163	517.894226	-667.990723	106.622749	85.712502	-649.497559	-146.196274	83.637535	-598.869263	155.017197	1351.749756	-561.483459	-189.026825	1347.477661	-527.016541	-10.336742	1343.199219	-552.994629	-28.209129	1635.089233	-660.692017	242.125122	1094.863037	-588.528992	-285.437958	1087.647461	-546.474060	233.031281	845.336731	-469.841949	-259.890411	834.160217	-526.246521	-13.440497	963.027893	543.949036	-145.565979	955.920593	567.217773	28.738255
-567.265015	93.461823	866.683167	-542.651978	-127.777901	867.909424	-643.980896	109.468285	493.180695	-607.891113	-153.878113	517.881775	-668.012085	106.612503	85.719879	-649.474121	-146.188843	83.631325	-598.863281	155.043671	1351.766602	-561.471252	-189.029251	1347.467041	-527.014648	-10.330386	1343.198242	-553.041382	-28.173300	1635.091919	-660.698608	242.154480	1094.900879	-588.560242	-285.486359	1087.648560	-546.475098	232.973572	845.339600	-469.869385	-259.901733	834.146851	-526.257507	-13.434501	963.016663	544.000977	-145.482300	956.006958	567.203430	28.809254
-567.278992	93.447983	866.667358	-542.676941	-127.759895	867.899292	-643.996033	109.515198	493.213776	-607.892456	-153.846802	517.858032	-668.231567	106.780624	85.892883	-649.511658	-146.196915	83.606789	-598.874084	155.037552	1351.784546	-561.472961	-189.035324	1347.468140	-527.035461	-10.331687	1343.187988	-553.113342	-28.192228	1635.082520	-660.698181	242.154510	1094.898560	-588.563599	-285.487640	1087.641724	-546.512939	233.031174	845.357666	-469.889557	-259.902893	834.148438	-526.274597	-13.430586	963.002869	544.026489	-145.388885	956.069885	567.195190	28.910389
-567.280945	93.436424	866.673035	-542.687805	-127.754738	867.898010	-643.964172	109.497711	493.203003	-607.900391	-153.868500	517.857178	-668.249878	106.785271	85.898087	-649.520630	-146.183655	83.621513	-598.875916	155.031189	1351.803833	-561.475891	-189.027679	1347.470703	-527.053772	-10.326884	1343.186035	-553.194946	-28.220562	1635.082153	-660.707214	242.161667	1094.940186	-588.585449	-285.512024	1087.659180	-546.519836	232.988083	845.381226	-469.911560	-259.930847	834.155273	-526.282043	-13.437766	963.005554	544.031494	-145.290802	956.098328	567.197998	28.985895
-567.306885	93.411339	866.683777	-542.733276	-127.755768	867.902588	-643.970520	109.499847	493.198578	-607.924377	-153.862991	517.848511	-668.022705	106.621101	85.714607	-649.512939	-146.198227	83.618164	-598.877930	155.036270	1351.813477	-561.497131	-189.026077	1347.479736	-527.041260	-10.325276	1343.197144	-553.244995	-28.220291	1635.073975	-660.697937	242.161575	1094.965210	-588.618286	-285.543762	1087.662231	-546.509705	232.968201	845.411987	-469.939362	-259.939667	834.154480	-526.316284	-13.455478	963.013000	544.025085	-145.181503	956.143127	567.189819	29.092451
-567.351379	93.447609	866.674744	-542.767151	-127.733498	867.895569	-643.990234	109.498070	493.198212	-607.896606	-153.860367	517.834839	-668.228760	106.777351	85.877876	-649.477966	-146.189590	83.616699	-598.879822	155.064545	1351.834839	-561.521790	-189.009293	1347.497559	-527.043823	-10.327467	1343.196289	-553.302368	-28.243464	1635.078613	-660.695801	242.149323	1094.987427	-588.617554	-285.550201	1087.677979	-546.521484	232.999817	845.445313	-469.950256	-259.962921	834.165527	-526.349915	-13.423586	963.003174	544.033508	-145.035034	956.124939	567.191956	29.223131
-567.324524	93.470299	866.683899	-542.750061	-127.725731	867.909607	-643.997253	109.513031	493.187927	-607.886108	-153.852280	517.874817	-668.226318	106.791016	85.889320	-649.500732	-146.182587	83.602898	-598.871887	155.073715	1351.863525	-561.547852	-189.010101	1347.522095	-527.055603	-10.329000	1343.221680	-553.338989	-28.225723	1635.081665	-660.695984	242.203461	1095.010132	-588.615234	-285.580414	1087.708740	-546.510986	233.005676	845.457947	-469.949066	-260.030975	834.201294	-526.342285	-13.409310	963.019104	544.015442	-144.895676	956.100525	567.201172	29.345030
-567.329895	93.464394	866.692322	-542.744873	-127.742180	867.929016	-644.003967	109.506004	493.180634	-607.921082	-153.861588	517.867981	-668.217041	106.835419	85.895752	-649.518188	-146.180618	83.599556	-598.874695	155.085068	1351.881714	-561.496155	-189.009979	1347.571655	-527.052612	-10.306391	1343.234863	-553.371399	-28.227741	1635.099487	-660.685242	242.221848	1095.014771	-588.594360	-285.580658	1087.751831	-546.507324	233.037125	845.485901	-469.945099	-260.041412	834.229492	-526.348267	-13.415205	963.034607	544.009338	-144.696426	956.042786	567.232056	29.523956
-567.320496	93.453392	866.694214	-542.739014	-127.742271	867.936890	-644.038025	109.506042	493.193695	-607.955872	-153.871185	517.882874	-668.258667	106.825729	85.908813	-649.546814	-146.187592	83.623260	-598.866089	155.090515	1351.900391	-561.500305	-189.000351	1347.589966	-527.085327	-10.284932	1343.237305	-553.410889	-28.228067	1635.101074	-660.677429	242.263718	1095.038208	-588.574219	-285.600098	1087.782104	-546.502563	233.044464	845.489624	-469.927155	-260.092560	834.248596	-526.341797	-13.418592	963.039734	543.988831	-144.513580	955.973206	567.244751	29.665676
-567.322815	93.478302	866.701904	-542.744507	-127.726379	867.919373	-644.080872	109.487419	493.202881	-607.974182	-153.854660	517.894714	-668.279419	106.827812	85.907074	-649.516785	-146.169785	83.605354	-598.875671	155.080170	1351.925781	-561.498779	-188.994751	1347.631592	-527.075623	-10.285434	1343.257690	-553.452271	-28.222572	1635.093506	-660.672607	242.286591	1095.046387	-588.552551	-285.614655	1087.822144	-546.503784	233.074219	845.515198	-469.921539	-260.149414	834.257019	-526.339783	-13.408981	963.033508	543.968262	-144.299988	955.895874	567.259766	29.855274
-567.322388	93.481514	866.705017	-542.752075	-127.719025	867.936584	-644.081482	109.487366	493.203308	-607.951172	-153.831726	517.874207	-668.278076	106.828262	85.906960	-649.494995	-146.183487	83.612129	-598.900879	155.112106	1351.953979	-561.521118	-188.986099	1347.639526	-527.095459	-10.285857	1343.275879	-553.477173	-28.225010	1635.093872	-660.653931	242.329407	1095.088379	-588.533447	-285.622498	1087.852417	-546.487976	233.107086	845.536804	-469.897766	-260.210419	834.284058	-526.349487	-13.399220	963.045288	543.929565	-144.083786	955.794189	567.245972	30.037336
-567.335083	93.479172	866.688477	-542.790894	-127.705185	867.915466	-644.059021	109.476662	493.197235	-607.972168	-153.858337	517.865662	-668.023193	106.641426	85.692291	-649.486206	-146.180664	83.607948	-598.911438	155.100113	1351.952637	-561.567322	-188.970261	1347.649048	-527.121460	-10.275822	1343.288330	-553.519531	-28.227566	1635.087280	-660.640930	242.360687	1095.111694	-588.502686	-285.681122	1087.864380	-546.464172	233.088303	845.555298	-469.850494	-260.265015	834.327576	-526.363037	-13.397240	963.022949	543.855652	-143.906357	955.697998	567.202698	30.206858
-567.343201	93.482178	866.696838	-542.798523	-127.707291	867.921814	-644.057129	109.471046	493.185699	-607.973572	-153.828506	517.848022	-668.015503	106.615112	85.705589	-649.458130	-146.188370	83.596657	-598.914307	155.131348	1351.969604	-561.570190	-188.972336	1347.668213	-527.146423	-10.263589	1343.282227	-553.555054	-28.233124	1635.073364	-660.620239	242.407669	1095.128784	-588.466553	-285.672150	1087.888428	-546.440186	233.181274	845.579285	-469.819031	-260.292480	834.346497	-526.372070	-13.397821	963.030701	543.808044	-143.745285	955.610107	567.171692	30.357134
-567.351563	93.463188	866.683838	-542.806702	-127.700661	867.925232	-644.067383	109.475662	493.184631	-607.939392	-153.804810	517.826294	-668.202820	106.799690	85.854523	-649.442444	-146.201141	83.589928	-598.941101	155.141022	1351.985962	-561.599976	-188.948990	1347.673584	-527.147522	-10.257382	1343.298950	-553.579102	-28.215960	1635.061279	-660.626282	242.442581	1095.144043	-588.450317	-285.704132	1087.898071	-546.416870	233.174103	845.583374	-469.771912	-260.340546	834.351318	-526.381104	-13.396536	963.025879	543.762329	-143.654907	955.540039	567.143066	30.517191
-567.349548	93.460365	866.683167	-542.805664	-127.710869	867.933533	-644.055298	109.469902	493.181702	-607.984314	-153.770355	517.819397	-668.038208	106.643135	85.712334	-649.463440	-146.184769	83.592056	-598.969849	155.143448	1351.989624	-561.586487	-188.946335	1347.673584	-527.178467	-10.242271	1343.311401	-553.600525	-28.206282	1635.052490	-660.617432	242.433411	1095.134766	-588.393494	-285.691895	1087.900513	-546.395203	233.254105	845.603210	-469.689392	-260.405853	834.365540	-526.382446	-13.399748	963.030396	543.726929	-143.535065	955.500244	567.104980	30.646544
-567.442932	93.254631	866.616577	-542.806396	-127.775970	867.946472	-644.046326	109.484932	493.147400	-608.012024	-153.793640	517.853943	-668.237854	106.793488	85.846443	-649.505493	-146.202637	83.606026	-598.996704	155.161850	1351.994751	-561.552185	-188.922623	1347.708374	-527.185181	-10.214250	1343.316772	-553.588501	-28.212326	1635.079956	-660.604492	242.489166	1095.131958	-588.336304	-285.730164	1087.919312	-546.377319	233.327393	845.606628	-469.622070	-260.478119	834.392212	-526.416687	-13.484919	962.997742	543.703186	-143.446823	955.441162	567.090820	30.739758
-567.309631	93.459763	866.677612	-542.759033	-127.702164	867.930115	-644.008362	109.499977	493.176392	-608.023560	-153.798141	517.879639	-668.034668	106.643639	85.713707	-649.517700	-146.178726	83.585800	-599.025757	155.165894	1352.013306	-561.566040	-188.911774	1347.733276	-527.200623	-10.204451	1343.333008	-553.585693	-28.185539	1635.085083	-660.592773	242.495392	1095.115479	-588.257202	-285.758453	1087.934204	-546.325195	233.393539	845.624207	-469.539917	-260.503418	834.421997	-526.350220	-13.394954	963.029175	543.683838	-143.375610	955.438721	567.056885	30.832964
-567.302307	93.462128	866.678284	-542.750977	-127.702263	867.934998	-644.016968	109.516068	493.186188	-607.967651	-153.692917	517.865173	-668.050659	106.630959	85.685654	-649.478394	-146.198029	83.567802	-599.051025	155.187332	1352.028931	-561.787415	-188.735123	1347.657227	-527.213745	-10.172222	1343.341431	-553.632202	-28.137945	1635.054932	-660.602112	242.522934	1095.120483	-588.228149	-285.829163	1087.939941	-546.282593	233.452682	845.640137	-469.435486	-260.582825	834.475403	-526.346985	-13.392416	963.033203	543.678833	-143.308975	955.431519	567.071411	30.896280
-567.398865	93.285240	866.634033	-542.772827	-127.744553	867.952820	-644.013489	109.520470	493.144989	-607.301392	-153.279602	517.712891	-668.290771	106.810959	85.875961	-649.207764	-146.219925	83.514893	-599.078674	155.196548	1352.044434	-561.563110	-188.883286	1347.781982	-527.224182	-10.158948	1343.356201	-553.656982	-28.138134	1635.047852	-660.598083	242.546112	1095.118530	-588.138611	-285.773224	1087.998657	-546.252380	233.544327	845.667908	-469.341034	-260.636322	834.508728	-526.394958	-13.461949	963.015076	543.688354	-143.275330	955.461426	567.061951	30.954300
-567.360718	93.299049	866.638062	-542.762695	-127.735413	867.960754	-643.979797	109.541496	493.135132	-607.230835	-153.205826	517.701599	-668.229492	106.837440	85.903008	-649.168884	-146.225388	83.503242	-599.119873	155.214752	1352.053955	-561.590027	-188.866943	1347.799072	-527.226807	-10.136560	1343.390747	-553.695984	-28.118404	1635.048340	-660.602234	242.574951	1095.130737	-588.106873	-285.799225	1088.026489	-546.203979	233.576584	845.696167	-469.264801	-260.667358	834.581848	-526.380859	-13.453581	963.024231	543.695251	-143.236679	955.486511	567.078003	31.006603
-567.364685	93.288841	866.661133	-542.787842	-127.724091	867.978271	-643.927917	109.531219	493.115234	-607.230408	-153.169662	517.670837	-668.209290	106.829811	85.901276	-649.139832	-146.236588	83.512482	-599.160645	155.219986	1352.089233	-561.593201	-188.812408	1347.824707	-527.258362	-10.119352	1343.416870	-553.712036	-28.105457	1635.048706	-660.661316	242.646591	1095.180908	-588.031494	-285.905701	1088.109131	-546.079651	233.250854	845.736328	-469.167511	-260.727509	834.626282	-526.389282	-13.457125	963.042786	543.740417	-143.179932	955.543518	567.089355	31.045982
-567.366882	93.290634	866.663879	-542.804199	-127.704521	867.986511	-643.943359	109.563316	493.147278	-607.254456	-153.184357	517.682312	-668.222656	106.825935	85.905273	-649.140686	-146.234329	83.487938	-599.206055	155.236191	1352.119019	-561.837036	-188.656570	1347.761108	-527.286804	-10.090611	1343.429565	-553.718262	-28.091249	1635.080566	-660.664124	242.669510	1095.203613	-587.985046	-286.025818	1088.141113	-546.040710	233.315811	845.768311	-469.099274	-260.774689	834.679810	-526.406311	-13.446486	963.050659	543.785339	-143.131744	955.597046	567.111633	31.083311
-567.354065	93.303116	866.673889	-542.792053	-127.690063	867.989990	-643.925049	109.554184	493.157684	-607.226196	-153.136475	517.657776	-668.222412	106.826141	85.903954	-649.120178	-146.243896	83.496170	-599.228699	155.245377	1352.135254	-561.817200	-188.632248	1347.790283	-527.287476	-10.068864	1343.458252	-553.739624	-28.068798	1635.088867	-660.640503	242.643631	1095.208496	-587.907837	-286.060669	1088.154541	-546.077332	233.750702	845.819885	-468.978119	-260.786194	834.750793	-526.394165	-13.435905	963.057617	543.838745	-143.121964	955.666992	567.135925	31.156237
-567.344788	93.318382	866.677979	-542.791687	-127.685478	867.991882	-643.891296	109.560974	493.146118	-607.080994	-153.027054	517.630188	-668.231812	106.823936	85.904419	-649.053589	-146.232269	83.473045	-599.257935	155.253036	1352.136963	-561.785278	-188.601837	1347.832886	-527.290771	-10.045977	1343.467407	-553.763306	-28.042519	1635.078857	-660.658325	242.710175	1095.221436	-587.823669	-286.072479	1088.193848	-546.035400	233.820541	845.871704	-468.858734	-260.809021	834.794983	-526.387451	-13.428081	963.060120	543.888489	-143.084000	955.759705	567.163208	31.161514
-567.332642	93.288498	866.662109	-542.760376	-127.679794	868.000427	-643.907532	109.579712	493.149200	-608.078491	-153.683868	517.876160	-668.244690	106.825485	85.930435	-649.443481	-146.165649	83.609032	-599.294739	155.270996	1352.158813	-561.742554	-188.576996	1347.864746	-527.306274	-10.015721	1343.473022	-553.778870	-28.007050	1635.079590	-660.813965	242.977615	1095.464966	-587.721191	-286.107880	1088.216797	-546.017578	233.895859	845.915039	-468.759064	-260.820160	834.857910	-526.366455	-13.426572	963.056152	543.936218	-143.038406	955.852478	567.183716	31.227373
-567.291260	93.294739	866.665588	-542.752930	-127.672935	868.000977	-643.889221	109.573097	493.147980	-608.169128	-153.741791	517.916992	-668.248413	106.834679	85.924866	-649.482727	-146.155975	83.630684	-599.292725	155.280289	1352.169189	-561.721802	-188.545746	1347.867798	-527.295471	-9.981597	1343.479248	-553.810059	-27.981941	1635.078125	-660.804871	243.017380	1095.480225	-587.620300	-286.107483	1088.237915	-546.001038	233.957550	845.925232	-468.620728	-260.811218	834.888245	-526.340271	-13.425488	963.057800	544.011414	-142.995300	955.944641	567.204590	31.264427
-567.282715	93.281929	866.660156	-542.729248	-127.678635	868.010132	-643.866943	109.570061	493.146515	-606.839661	-152.938690	517.645203	-668.229980	106.833809	85.923203	-648.970154	-146.230164	83.483917	-599.323914	155.287842	1352.177002	-561.707092	-188.522018	1347.901001	-527.272156	-9.982247	1343.505249	-553.870361	-27.955626	1635.083740	-660.851929	243.092316	1095.495850	-587.524536	-286.145630	1088.283447	-545.890137	233.625946	845.966125	-468.510956	-260.798035	834.949280	-526.328552	-13.426828	963.060669	544.077148	-142.925034	956.058289	567.236084	31.320755
-567.268738	93.321281	866.678284	-542.716370	-127.649162	868.014771	-643.819519	109.576782	493.120636	-606.679077	-152.845337	517.606262	-668.210510	106.832565	85.932373	-648.925476	-146.252563	83.476700	-599.331360	155.307312	1352.200562	-561.700806	-188.500610	1347.912720	-527.275085	-9.938785	1343.534668	-553.895935	-27.905081	1635.042358	-660.830872	243.112396	1095.522583	-587.441040	-286.151855	1088.315430	-545.949219	234.008514	846.004822	-468.396759	-260.790192	835.016663	-526.318420	-13.398916	963.073303	544.181335	-142.891342	956.180054	567.291809	31.350344
-567.275818	93.322075	866.688049	-542.725281	-127.650574	868.023499	-643.836548	109.612839	493.135773	-606.715820	-152.834778	517.607788	-668.172058	106.837219	85.933449	-648.932983	-146.232162	83.474007	-599.348816	155.317368	1352.234985	-561.670898	-188.491043	1347.959473	-527.275940	-9.931544	1343.549194	-553.968384	-27.882336	1635.053223	-660.844849	243.129776	1095.535767	-587.340820	-286.195618	1088.376709	-545.910156	234.031128	846.038635	-468.279205	-260.768646	835.083374	-526.325317	-13.399833	963.082214	544.256775	-142.861603	956.302002	567.333984	31.367304
-567.269775	93.318535	866.684509	-542.728638	-127.615570	868.034790	-643.819092	109.600166	493.139923	-608.029175	-153.697739	517.922852	-668.168701	106.837761	85.931259	-649.395020	-146.169998	83.633156	-599.373718	155.319275	1352.246948	-561.692932	-188.480103	1347.986572	-527.276611	-9.909956	1343.577026	-553.981628	-27.871357	1635.046143	-660.853821	243.172073	1095.570679	-587.270142	-286.234283	1088.413452	-545.921997	234.109680	846.064148	-468.167938	-260.756378	835.141235	-526.332275	-13.379147	963.088440	544.364441	-142.818710	956.404785	567.385193	31.410511
-567.278992	93.324768	866.697449	-542.713867	-127.626015	868.052307	-643.777954	109.611359	493.129974	-608.077026	-153.748962	517.898804	-667.967712	106.640030	85.747345	-649.476746	-146.153305	83.635315	-599.404724	155.350632	1352.274048	-561.672852	-188.447647	1348.009033	-527.294983	-9.873259	1343.601074	-554.010071	-27.846260	1635.044678	-660.871399	243.225037	1095.585205	-587.177490	-286.259216	1088.426147	-545.901184	234.146606	846.088318	-468.059357	-260.741730	835.186035	-526.333923	-13.376935	963.104797	544.451538	-142.781311	956.493164	567.437439	31.466158
-567.275879	93.323662	866.700073	-542.692444	-127.604675	868.049072	-643.793396	109.663940	493.142975	-608.046814	-153.713638	517.903748	-667.987976	106.657791	85.760170	-649.503540	-146.151962	83.645546	-599.422668	155.356018	1352.298584	-561.671448	-188.432007	1348.014893	-527.299683	-9.851294	1343.604858	-554.011902	-27.826641	1635.072876	-660.881531	243.271088	1095.608276	-587.098206	-286.259399	1088.467773	-545.911682	234.170364	846.094910	-467.904541	-260.718964	835.234680	-526.329834	-13.367509	963.106995	544.600708	-142.724380	956.559509	567.527466	31.528496
-567.295166	93.333092	866.701416	-542.689392	-127.588112	868.051514	-643.738892	109.661652	493.124298	-608.008362	-153.704971	517.897888	-667.993591	106.652901	85.761948	-649.456726	-146.143021	83.631210	-599.450684	155.379532	1352.289551	-561.651123	-188.398178	1348.032104	-527.303284	-9.816752	1343.624756	-554.027832	-27.804520	1635.063599	-660.874146	243.300659	1095.600098	-587.015076	-286.241302	1088.461670	-545.911072	234.169403	846.105835	-467.797150	-260.682068	835.250305	-526.343567	-13.351603	963.110413	544.665527	-142.692886	956.620728	567.586060	31.514856
-567.283630	93.353607	866.697876	-542.639893	-127.574448	868.066467	-643.741028	109.679779	493.127472	-606.665588	-152.886444	517.609802	-667.969421	106.641502	85.760666	-648.966309	-146.228989	83.493202	-599.459534	155.395493	1352.313110	-561.620483	-188.392044	1348.058350	-527.290894	-9.793091	1343.647339	-554.051514	-27.786488	1635.053955	-660.867126	243.315659	1095.617065	-586.919128	-286.192139	1088.476440	-545.932739	234.294586	846.116211	-467.654694	-260.662659	835.317566	-526.323669	-13.322885	963.118896	544.768372	-142.673813	956.672668	567.677246	31.563982
-567.306274	93.361328	866.696167	-542.646484	-127.547897	868.057922	-643.748718	109.709648	493.141510	-606.585815	-152.848328	517.589905	-667.980103	106.637924	85.783218	-648.941956	-146.233109	83.486168	-599.471558	155.419449	1352.331299	-561.598511	-188.358261	1348.073120	-527.269592	-9.771935	1343.652588	-554.077515	-27.772467	1635.057373	-660.876587	243.345551	1095.640503	-586.846619	-286.171448	1088.489380	-545.916199	234.259995	846.126587	-467.511902	-260.612061	835.356323	-526.326111	-13.304952	963.110046	544.830688	-142.652725	956.706177	567.754761	31.578756
-567.300781	93.393593	866.728394	-542.593262	-127.523621	868.072998	-643.727417	109.698959	493.153259	-607.817017	-153.668076	517.917664	-668.176270	106.837059	85.959633	-649.436584	-146.161285	83.631645	-599.488098	155.420944	1352.340820	-561.324158	-188.510544	1348.213013	-527.261597	-9.727409	1343.686890	-554.098328	-27.752836	1635.066040	-660.865845	243.345596	1095.638672	-586.716431	-286.101135	1088.544678	-545.908691	234.270935	846.149841	-467.402863	-260.580811	835.402039	-526.313599	-13.279933	963.138916	544.934387	-142.596603	956.717163	567.825073	31.660551
-567.300842	93.396500	866.731628	-542.568787	-127.478455	868.076965	-643.695129	109.686241	493.136292	-607.936279	-153.734116	517.948914	-668.143860	106.828026	85.953957	-649.508057	-146.154984	83.645576	-599.504333	155.456024	1352.364014	-561.574219	-188.307648	1348.119995	-527.240479	-9.711082	1343.730713	-554.110901	-27.728157	1635.074463	-660.875671	243.373093	1095.648804	-586.717529	-286.014343	1088.497559	-545.923340	234.298141	846.148621	-467.276184	-260.539337	835.442627	-526.304504	-13.252007	963.143250	545.000977	-142.587326	956.721375	567.897583	31.673853
-567.328552	93.433739	866.732605	-542.572205	-127.469353	868.080872	-643.697815	109.687683	493.140198	-606.715332	-152.933151	517.650696	-668.174438	106.843002	85.960243	-649.044495	-146.212631	83.515404	-599.514587	155.467087	1352.376221	-561.297791	-188.454132	1348.250610	-527.248901	-9.680272	1343.748901	-554.131470	-27.724291	1635.070557	-660.882874	243.393402	1095.661255	-586.607727	-285.959076	1088.553345	-545.949097	234.383804	846.138184	-467.149170	-260.488190	835.500122	-526.323669	-13.225316	963.146606	545.057434	-142.573914	956.732849	567.981262	31.671013
-567.332031	93.469193	866.745544	-542.548157	-127.413605	868.073486	-643.692383	109.741302	493.135864	-606.613586	-152.912491	517.627625	-667.964172	106.668076	85.788048	-649.002441	-146.223343	83.496956	-599.527710	155.472153	1352.371948	-561.535645	-188.255737	1348.160889	-527.259338	-9.643829	1343.753906	-554.147278	-27.697639	1635.057373	-660.888855	243.414261	1095.665894	-586.555786	-285.954742	1088.544922	-545.949219	234.377609	846.135315	-467.055298	-260.457550	835.526245	-526.319580	-13.185274	963.151489	545.132202	-142.530380	956.698364	568.060669	31.669230
-567.323425	93.470558	866.725159	-542.508118	-127.401505	868.068848	-643.687866	109.740189	493.135925	-606.678040	-152.936630	517.645020	-667.946960	106.650772	85.762131	-649.034912	-146.203140	83.494865	-599.557617	155.514313	1352.390137	-561.528687	-188.237473	1348.193359	-527.235718	-9.605968	1343.765991	-554.173157	-27.685497	1635.049927	-660.897705	243.426575	1095.663940	-586.477600	-285.957520	1088.558350	-545.977844	234.437820	846.132324	-466.957031	-260.414978	835.571533	-526.296814	-13.167631	963.139038	545.192139	-142.495148	956.645447	568.152710	31.664097
-567.336975	93.512383	866.739380	-542.509644	-127.365189	868.059082	-643.703735	109.740616	493.122986	-606.711853	-152.952072	517.641052	-667.945068	106.653580	85.763496	-648.999695	-146.207626	83.515541	-599.572205	155.504059	1352.367676	-561.511597	-188.228378	1348.198486	-527.249573	-9.580900	1343.765259	-554.192627	-27.664879	1635.028076	-660.913086	243.446426	1095.666260	-586.419434	-285.937836	1088.569336	-545.984192	234.476974	846.138733	-466.857422	-260.365906	835.599060	-526.296692	-13.136635	963.139282	545.210999	-142.442673	956.586792	568.210754	31.698889
-567.354553	93.527878	866.730286	-542.500061	-127.347267	868.060791	-643.674011	109.733192	493.138611	-606.748901	-152.974838	517.647888	-667.940552	106.654999	85.762054	-649.011902	-146.207169	83.499344	-599.588379	155.538971	1352.375854	-561.477417	-188.183517	1348.207397	-527.253906	-9.579050	1343.770752	-554.213684	-27.659523	1635.019775	-660.929199	243.462494	1095.668701	-586.326050	-285.925934	1088.576050	-545.987610	234.466660	846.134277	-466.742401	-260.302948	835.611694	-526.294983	-13.111071	963.133484	545.208130	-142.399200	956.511597	568.263306	31.705576
-567.341187	93.534706	866.735107	-542.465515	-127.327736	868.061768	-643.730408	109.760849	493.157013	-606.789673	-153.018051	517.671326	-667.968689	106.615646	85.780487	-649.039368	-146.220688	83.534637	-599.598816	155.563568	1352.393799	-561.448181	-188.161850	1348.242554	-527.250305	-9.535612	1343.796631	-554.215576	-27.649849	1635.017944	-660.929016	243.454987	1095.662231	-586.247009	-285.896484	1088.605225	-545.998352	234.498352	846.148132	-466.639221	-260.243195	835.677734	-526.273376	-13.096853	963.137085	545.219666	-142.299911	956.420227	568.300110	31.745975
-567.334534	93.560532	866.753174	-542.444519	-127.286690	868.094849	-643.713623	109.787041	493.161224	-606.820923	-153.044281	517.687683	-667.948242	106.645256	85.788368	-649.065125	-146.219589	83.541260	-599.627930	155.576508	1352.415894	-561.406982	-188.146454	1348.279663	-527.238220	-9.512962	1343.825806	-554.217407	-27.605198	1635.015869	-660.962097	243.470032	1095.660767	-586.170471	-285.890503	1088.633545	-545.973206	234.472260	846.165039	-466.536407	-260.199890	835.704407	-526.270264	-13.055964	963.165527	545.186646	-142.188019	956.297241	568.323792	31.848270
-567.328857	93.556808	866.755127	-542.402405	-127.274925	868.105225	-643.703430	109.762688	493.127777	-606.841370	-153.027176	517.713379	-667.941772	106.647560	85.785484	-649.113525	-146.186935	83.530678	-599.642944	155.587326	1352.436768	-561.379883	-188.115860	1348.291992	-527.242126	-9.452935	1343.833984	-554.232544	-27.582752	1635.013062	-660.830200	243.249054	1095.422607	-586.101318	-285.901337	1088.670044	-545.993164	234.530991	846.167969	-466.447113	-260.126923	835.759094	-526.252808	-13.044012	963.173340	545.153870	-142.036087	956.129761	568.336609	32.045132
-567.334656	93.591545	866.756531	-542.391663	-127.257401	868.096191	-643.727844	109.796539	493.125366	-606.860413	-153.073624	517.733643	-667.985291	106.634941	85.760025	-649.094482	-146.206635	83.546394	-599.676941	155.624573	1352.451050	-561.339111	-188.091293	1348.328613	-527.235413	-9.434263	1343.857056	-554.243774	-27.560659	1635.002319	-661.002747	243.505905	1095.678833	-586.023987	-285.896576	1088.694824	-546.003906	234.541321	846.200439	-466.355988	-260.085236	835.798584	-526.252502	-13.020824	963.170288	545.113770	-141.941101	955.961731	568.327942	32.163380
-567.320679	93.648026	866.767761	-542.381836	-127.225662	868.105042	-643.708618	109.798325	493.108154	-606.819458	-153.061829	517.692810	-667.963440	106.664436	85.738892	-649.100769	-146.201752	83.540985	-599.684021	155.632782	1352.457520	-561.335938	-188.075912	1348.340698	-527.231689	-9.394529	1343.867676	-554.253784	-27.520203	1634.987061	-661.042419	243.537491	1095.704468	-585.979980	-285.910126	1088.696777	-545.953857	234.276001	846.207458	-466.276184	-260.017365	835.811523	-526.247009	-12.979432	963.182312	545.022034	-141.828979	955.811401	568.267151	32.279160
-567.331421	93.624985	866.739014	-542.364868	-127.229973	868.082336	-643.700684	109.839119	493.104309	-606.825439	-153.078033	517.689087	-667.957397	106.665382	85.749931	-649.103088	-146.184662	83.534073	-599.717773	155.652405	1352.470581	-561.319275	-188.045486	1348.335205	-527.214233	-9.369675	1343.877441	-554.275208	-27.510303	1634.955811	-660.905701	243.308975	1095.448730	-585.921814	-285.915192	1088.728027	-545.990967	234.523468	846.204224	-466.190002	-259.950531	835.842834	-526.233948	-12.985456	963.153320	544.942139	-141.727615	955.640625	568.237793	32.423912
-567.321960	93.665382	866.735535	-542.341309	-127.192940	868.074768	-643.696472	109.833069	493.099213	-606.762207	-153.023529	517.658875	-667.942993	106.668777	85.748528	-649.032166	-146.213943	83.518799	-599.724976	155.684921	1352.488159	-561.291931	-188.007401	1348.354736	-527.204407	-9.361324	1343.875854	-554.302368	-27.500986	1634.920654	-661.053223	243.541885	1095.715088	-585.857361	-285.905579	1088.718018	-545.999451	234.498169	846.241211	-466.122253	-259.926086	835.864929	-526.226807	-12.947799	963.150696	544.845764	-141.673386	955.569397	568.183228	32.515793
-567.326965	93.666336	866.731018	-542.362183	-127.158066	868.051208	-643.650635	109.807396	493.085968	-606.733887	-153.006485	517.647827	-667.928894	106.672600	85.729980	-649.074158	-146.201813	83.509407	-599.741821	155.708008	1352.494385	-561.273376	-187.991409	1348.348633	-527.190979	-9.334842	1343.869141	-554.315308	-27.474873	1634.918457	-660.946899	243.346512	1095.483398	-585.784302	-285.919006	1088.697632	-545.999084	234.490921	846.222961	-466.041473	-259.890106	835.867371	-526.230652	-12.938601	963.134277	544.784790	-141.652664	955.548279	568.127563	32.597435
-567.315125	93.686485	866.723389	-542.315308	-127.116470	868.029785	-643.632141	109.810875	493.103760	-606.663208	-152.956314	517.635681	-667.933289	106.671043	85.743828	-649.046997	-146.208588	83.519989	-599.737610	155.709595	1352.488281	-561.239624	-187.967102	1348.354980	-527.179932	-9.312682	1343.863525	-554.311096	-27.429489	1634.908203	-661.094482	243.590836	1095.722046	-585.709412	-285.905884	1088.698120	-546.004089	234.461258	846.248535	-465.945343	-259.848572	835.878601	-526.201172	-12.908787	963.119751	544.715271	-141.659485	955.596619	568.071838	32.629505
-567.312073	93.687515	866.708984	-542.311829	-127.100128	868.034546	-643.669434	109.830009	493.111664	-606.627258	-152.941330	517.646729	-667.960510	106.668045	85.767097	-649.042542	-146.191208	83.519585	-599.743408	155.714020	1352.471680	-561.193176	-187.930359	1348.351440	-527.164795	-9.288087	1343.867188	-554.296387	-27.381554	1634.903931	-661.132141	243.634232	1095.727295	-585.624023	-285.895386	1088.690674	-545.971558	234.258133	846.229065	-465.870361	-259.803375	835.872925	-526.196838	-12.891359	963.114258	544.686584	-141.689575	955.681274	568.040405	32.657909
-567.305908	93.704529	866.695496	-542.297791	-127.057259	868.020630	-643.701477	109.847763	493.120880	-606.593384	-152.901428	517.633057	-668.002686	106.654884	85.732918	-649.096313	-146.185242	83.490440	-599.756287	155.730301	1352.462524	-561.124390	-187.902832	1348.374512	-527.145447	-9.246039	1343.885010	-554.272217	-27.302334	1634.896240	-661.109558	243.591888	1095.678589	-585.544312	-285.853088	1088.698975	-546.015198	234.506393	846.225342	-465.785950	-259.764130	835.877075	-526.183655	-12.859777	963.099548	544.720032	-141.773453	955.814270	568.033997	32.610809
-567.312683	93.711357	866.701904	-542.249268	-127.069801	868.046570	-643.697998	109.874352	493.083008	-606.522522	-152.861099	517.622375	-668.006958	106.653419	85.734924	-649.071960	-146.199051	83.500496	-599.752808	155.755997	1352.465576	-561.103516	-187.901031	1348.390381	-527.119690	-9.206262	1343.894775	-554.267822	-27.272560	1634.888428	-661.104797	243.593033	1095.662598	-585.495544	-285.850922	1088.722656	-546.009094	234.526062	846.231689	-465.734283	-259.742004	835.879211	-526.167847	-12.847903	963.116638	544.792969	-141.889832	955.981079	568.046082	32.478958
-567.309387	93.747284	866.715698	-542.233337	-127.034920	868.059814	-643.659912	109.881050	493.078186	-606.484985	-152.837875	517.621643	-667.968872	106.668388	85.752235	-649.021790	-146.212204	83.504440	-599.761780	155.785599	1352.474731	-561.070679	-187.873154	1348.414063	-527.109741	-9.186285	1343.917847	-554.291870	-27.278584	1634.871704	-661.104065	243.599854	1095.662842	-585.438293	-285.847595	1088.745728	-546.033875	234.530411	846.233032	-465.683594	-259.720062	835.919128	-526.164124	-12.811770	963.131897	544.876160	-142.024673	956.168579	568.113586	32.324425
-567.326416	93.783798	866.734253	-542.246216	-127.020248	868.069946	-643.688721	109.909309	493.098297	-606.424133	-152.830551	517.622070	-667.961121	106.670540	85.743073	-648.964661	-146.212463	83.513626	-599.781128	155.796371	1352.514771	-561.069763	-187.870102	1348.453857	-527.109314	-9.178293	1343.961548	-554.288208	-27.244413	1634.868652	-661.111755	243.637573	1095.715576	-585.390503	-285.830353	1088.781372	-545.981445	234.313843	846.251038	-465.647217	-259.680695	835.946594	-526.175415	-12.789273	963.145264	544.962708	-142.161255	956.356934	568.180115	32.210327
-567.317444	93.795937	866.791504	-542.230408	-126.966072	868.096252	-643.678223	109.920914	493.132172	-606.383728	-152.805878	517.606567	-667.950684	106.666817	85.757233	-648.910034	-146.224884	83.527084	-599.799988	155.819717	1352.579590	-561.064148	-187.843964	1348.474609	-527.089233	-9.144654	1344.010254	-554.298035	-27.216854	1634.882202	-661.122314	243.656006	1095.760498	-585.360291	-285.830139	1088.828369	-545.983765	234.297470	846.292419	-465.643951	-259.692352	835.973022	-526.172363	-12.768939	963.190369	545.079529	-142.309265	956.543884	568.263794	32.056309
-567.321716	93.813866	866.816284	-542.242371	-126.921387	868.115601	-643.636414	109.904694	493.168030	-607.539185	-153.542587	517.867371	-667.904419	106.676743	85.759888	-649.345276	-146.159210	83.646355	-599.801575	155.842575	1352.605591	-560.782410	-187.969101	1348.609619	-527.098083	-9.138597	1344.045654	-554.295227	-27.195774	1634.891846	-661.099426	243.648483	1095.820923	-585.291992	-285.754486	1088.906860	-546.027954	234.506744	846.324646	-465.609558	-259.662079	836.017090	-526.184021	-12.740938	963.213623	545.221680	-142.471939	956.744080	568.364929	31.879976
-567.319519	93.809608	866.819458	-542.227356	-126.900948	868.117676	-643.620361	109.894501	493.168915	-607.638611	-153.610062	517.902588	-667.906128	106.676773	85.758133	-649.366638	-146.150299	83.648689	-599.808105	155.848480	1352.654175	-560.775513	-187.953018	1348.620483	-527.074951	-9.102687	1344.079590	-554.284851	-27.147726	1634.886353	-661.110535	243.649139	1095.861084	-585.253845	-285.749847	1088.925537	-546.026855	234.536850	846.365662	-465.565369	-259.638947	836.042419	-526.175964	-12.731278	963.216309	545.358459	-142.604736	956.895691	568.470581	31.752283
-567.308228	93.801544	866.809143	-542.214966	-126.876297	868.116882	-643.625122	109.875748	493.154633	-606.351135	-152.756577	517.608032	-667.948425	106.660789	85.752090	-648.918823	-146.209122	83.503036	-599.809753	155.860672	1352.646851	-560.720032	-187.927429	1348.640869	-527.054199	-9.078518	1344.088257	-554.301758	-27.104618	1634.872803	-661.097473	243.657562	1095.863403	-585.208984	-285.718048	1088.926514	-546.012634	234.519501	846.362610	-465.537781	-259.635132	836.043884	-526.165527	-12.718307	963.210999	545.448914	-142.746536	957.022400	568.567688	31.653532
-567.314819	93.803719	866.774597	-542.187134	-126.870567	868.094116	-643.650879	109.902664	493.117950	-607.458984	-153.461258	517.855774	-667.964478	106.662849	85.741959	-649.370361	-146.164490	83.623573	-599.803589	155.893845	1352.614624	-560.664978	-187.886612	1348.655273	-527.029907	-9.055248	1344.083618	-554.273987	-27.046074	1634.857544	-661.120667	243.685944	1095.828613	-585.140137	-285.714661	1088.912720	-545.971375	234.329132	846.345703	-465.497009	-259.622894	836.047058	-526.145508	-12.703688	963.179138	545.568726	-142.837555	957.110962	568.695618	31.550556
-567.310669	93.831062	866.749084	-542.157104	-126.864441	868.102295	-643.689819	109.940842	493.097839	-606.317810	-152.748444	517.596802	-667.989136	106.657860	85.740669	-649.000977	-146.210068	83.479401	-599.808777	155.901657	1352.595215	-560.610596	-187.870087	1348.678467	-526.989624	-9.023421	1344.068848	-554.268494	-27.006403	1634.830322	-661.127319	243.702316	1095.811035	-585.102234	-285.718781	1088.940918	-545.940674	234.347580	846.343567	-465.469849	-259.616852	836.036987	-526.132690	-12.669826	963.171021	545.657715	-142.975418	957.208557	568.825195	31.448997
-567.305969	93.847153	866.738159	-542.141663	-126.867294	868.097839	-643.727234	109.979836	493.111053	-606.213013	-152.684128	517.574890	-667.997314	106.655815	85.746033	-648.923279	-146.246048	83.468964	-599.780151	155.937988	1352.608276	-560.609192	-187.851624	1348.665161	-526.971985	-8.985623	1344.065308	-554.238770	-26.947632	1634.835449	-661.086304	243.709732	1095.777710	-585.061890	-285.721924	1088.969604	-545.980591	234.594055	846.349182	-465.408234	-259.591949	836.063477	-526.118347	-12.658854	963.161865	545.732910	-143.054016	957.295959	568.969971	31.338621
-567.292419	93.857941	866.758301	-542.142700	-126.835098	868.096741	-643.699402	109.963440	493.126343	-606.208923	-152.677338	517.597595	-668.162659	106.837807	85.927765	-648.918945	-146.238586	83.514870	-599.774536	155.940582	1352.647461	-560.527100	-187.816467	1348.727295	-526.935364	-8.969860	1344.104858	-554.232483	-26.921154	1634.849365	-661.083984	243.754684	1095.816406	-585.023682	-285.738617	1088.982788	-545.950317	234.554749	846.379944	-465.397278	-259.592499	836.097290	-526.098694	-12.646585	963.167786	545.820251	-143.066025	957.349670	569.127502	31.289452
-567.291077	93.840385	866.793762	-542.127808	-126.798088	868.115906	-643.733826	109.931763	493.165527	-606.246460	-152.687607	517.609192	-668.182800	106.834114	85.938553	-648.916626	-146.232071	83.522133	-599.750183	155.973770	1352.676880	-560.516052	-187.790192	1348.737793	-526.917725	-8.941734	1344.138794	-554.229675	-26.901129	1634.866333	-661.083740	243.760971	1095.855225	-584.998535	-285.750397	1089.046753	-545.932190	234.581558	846.421570	-465.372864	-259.587769	836.152100	-526.087341	-12.640897	963.194336	545.893372	-143.052322	957.397461	569.313110	31.235991
-567.275330	93.825218	866.831116	-542.118591	-126.792641	868.123169	-643.713623	109.906792	493.171021	-606.288330	-152.713165	517.618530	-668.123657	106.836342	85.930527	-648.883789	-146.214752	83.534042	-599.730408	155.967102	1352.711304	-560.492920	-187.770325	1348.779175	-526.894226	-8.934192	1344.185059	-554.214417	-26.860138	1634.880249	-661.073181	243.781433	1095.915283	-584.948608	-285.770782	1089.082031	-545.906982	234.581604	846.449036	-465.340393	-259.617889	836.197632	-526.077148	-12.659547	963.217834	545.909058	-143.059418	957.425659	569.471008	31.192003
-567.269409	93.832085	866.835022	-542.118713	-126.775604	868.136169	-643.678345	109.867439	493.174408	-606.274353	-152.672211	517.607056	-668.145325	106.830154	85.936005	-648.923218	-146.194855	83.495079	-599.737061	155.979614	1352.726074	-560.467590	-187.734375	1348.789795	-526.865112	-8.918098	1344.199951	-554.204529	-26.815983	1634.872559	-661.067871	243.829132	1095.910522	-584.922546	-285.776550	1089.108643	-545.853882	234.574570	846.474121	-465.320831	-259.613953	836.221924	-526.072510	-12.644053	963.225647	545.913025	-142.977921	957.373840	569.635132	31.205805
-567.296204	93.842545	866.799133	-542.138062	-126.766060	868.119873	-643.684753	109.891624	493.136322	-606.273315	-152.656815	517.550659	-667.937378	106.666679	85.749146	-648.940369	-146.192062	83.464157	-599.709473	156.024063	1352.681030	-560.431824	-187.701447	1348.807861	-526.827271	-8.880554	1344.188721	-554.196045	-26.765453	1634.853516	-661.063171	243.885880	1095.893433	-584.891113	-285.811218	1089.141602	-545.861206	234.647476	846.454529	-465.314911	-259.633820	836.210938	-526.086731	-12.623597	963.196533	545.898254	-142.913391	957.272339	569.794800	31.254681
-567.296448	93.832985	866.759399	-542.108093	-126.786201	868.122131	-643.711792	109.902145	493.089630	-606.218140	-152.620850	517.518372	-667.984070	106.649040	85.738785	-648.939453	-146.224960	83.464088	-599.685913	156.051788	1352.666992	-560.397156	-187.688751	1348.802368	-526.813904	-8.858850	1344.154541	-554.179016	-26.716995	1634.819092	-661.029297	243.903336	1095.869873	-584.867126	-285.794250	1089.125610	-545.819641	234.694763	846.440796	-465.277161	-259.647003	836.218506	-526.067810	-12.616055	963.175659	545.812683	-142.806198	957.120178	569.922119	31.309429
-567.294312	93.868362	866.746887	-542.105469	-126.778824	868.103882	-643.751587	109.922424	493.085724	-607.460022	-153.421951	517.799255	-667.995728	106.648399	85.744392	-649.388062	-146.150101	83.602448	-599.665588	156.076050	1352.648926	-560.344177	-187.673981	1348.807495	-526.783936	-8.828878	1344.145630	-554.160828	-26.673481	1634.804565	-660.985901	243.945908	1095.864014	-584.832153	-285.841248	1089.140503	-545.806030	234.823303	846.441833	-465.259003	-259.692841	836.219849	-526.062561	-12.597241	963.159485	545.720520	-142.747574	956.950134	570.055603	31.332520
-567.269165	93.871216	866.749695	-542.090698	-126.769760	868.103271	-643.728271	109.909874	493.128906	-607.621887	-153.547272	517.850342	-667.989746	106.650009	85.742393	-649.468323	-146.154068	83.633308	-599.653137	156.092102	1352.650513	-560.308044	-187.638855	1348.818604	-526.732361	-8.792983	1344.155640	-554.149475	-26.636879	1634.806030	-660.823425	243.735504	1095.618286	-584.783508	-285.809540	1089.169556	-545.736267	234.821854	846.446228	-465.220917	-259.696075	836.253418	-526.044373	-12.594227	963.161255	545.624573	-142.666245	956.744507	570.169861	31.347034
-567.257324	93.850052	866.785034	-542.052612	-126.756386	868.116394	-643.699341	109.869034	493.146088	-607.562317	-153.540161	517.867310	-667.991638	106.649567	85.737648	-649.427490	-146.174973	83.641075	-599.617493	156.098267	1352.693237	-560.266418	-187.612534	1348.848389	-526.679871	-8.775153	1344.197876	-554.073242	-26.598831	1634.825562	-660.916992	243.985870	1095.890991	-584.678406	-285.983765	1089.281616	-545.701355	234.785446	846.486450	-465.171509	-259.740753	836.305542	-526.019470	-12.603747	963.185730	545.479187	-142.613861	956.542358	570.298462	31.391464
-567.251709	93.845764	866.799072	-542.050171	-126.747116	868.141602	-643.682373	109.844170	493.144135	-607.553589	-153.520218	517.912903	-667.973450	106.653046	85.741066	-649.431091	-146.146606	83.660103	-599.565186	156.123596	1352.727539	-560.222595	-187.576859	1348.890015	-526.662781	-8.765431	1344.241943	-554.038391	-26.565243	1634.855225	-660.865356	244.006989	1095.923828	-584.667114	-285.853851	1089.288330	-545.676636	234.820160	846.498352	-465.134918	-259.765259	836.338074	-526.008484	-12.595828	963.203064	545.305359	-142.533127	956.324829	570.368896	31.431623
-567.263489	93.866905	866.819641	-542.050537	-126.725632	868.147095	-643.719543	109.872681	493.143066	-607.548340	-153.503281	517.915527	-667.944153	106.656715	85.724586	-649.402466	-146.143188	83.665253	-599.537292	156.124054	1352.737793	-560.194702	-187.573395	1348.928101	-526.605896	-8.734851	1344.271729	-554.011597	-26.503700	1634.856567	-660.828735	244.052689	1095.920044	-584.610352	-285.860962	1089.351685	-545.607117	234.806351	846.500122	-465.095032	-259.802246	836.380005	-526.010681	-12.579108	963.215088	545.126221	-142.478424	956.106018	570.411194	31.467695
-567.253540	93.873070	866.805054	-542.044800	-126.696022	868.153931	-643.724731	109.895332	493.097015	-607.540955	-153.478943	517.897217	-667.962585	106.652046	85.727722	-649.414246	-146.140411	83.648483	-599.497681	156.173859	1352.722168	-560.166626	-187.527206	1348.943481	-526.595093	-8.708007	1344.263550	-554.034180	-26.455282	1634.834229	-660.779358	244.058640	1095.899414	-584.567688	-285.857025	1089.377441	-545.597473	234.925598	846.473206	-465.085480	-259.835846	836.377441	-525.999512	-12.551696	963.209839	544.991943	-142.473068	955.885498	570.452332	31.488176
-567.276855	93.892036	866.776917	-542.045044	-126.727638	868.136658	-643.716797	109.907982	493.074493	-607.551575	-153.502563	517.868713	-667.941589	106.657654	85.713768	-649.424194	-146.132690	83.615662	-599.459351	156.207306	1352.686768	-560.162476	-187.518219	1348.945679	-526.582642	-8.687687	1344.240723	-553.965210	-26.388153	1634.809937	-660.734558	244.115463	1095.895874	-584.510559	-286.001343	1089.436157	-545.575317	235.015991	846.455933	-465.044373	-259.890106	836.395813	-526.008789	-12.550909	963.186096	544.850952	-142.498856	955.699707	570.452209	31.468069
-567.278625	93.864975	866.745850	-542.067627	-126.729477	868.105103	-643.690125	109.930458	493.083954	-607.465515	-153.449402	517.798706	-667.962769	106.655441	85.748970	-649.387634	-146.139343	83.594864	-599.436768	156.191574	1352.678589	-560.165222	-187.495834	1348.915771	-526.543274	-8.674810	1344.223511	-553.941711	-26.345207	1634.778809	-660.680237	244.159393	1095.895508	-584.513916	-285.903137	1089.370361	-545.530334	235.109894	846.462036	-465.010406	-259.933716	836.391357	-526.011597	-12.566792	963.152039	544.708069	-142.611115	955.583679	570.409729	31.399157
-567.266357	93.836250	866.740173	-542.038696	-126.726883	868.082520	-643.625549	109.873840	493.051941	-607.474304	-153.465271	517.782471	-667.948547	106.654892	85.740906	-649.379639	-146.151581	83.600784	-599.411438	156.204941	1352.664429	-560.115417	-187.491821	1348.933960	-526.489197	-8.686825	1344.240112	-553.914124	-26.308104	1634.774048	-660.640259	244.169662	1095.896362	-584.419617	-286.025116	1089.422974	-545.465332	235.104370	846.454224	-464.938507	-259.984528	836.403809	-525.986572	-12.583985	963.136780	544.595825	-142.739899	955.522949	570.301941	31.275595
-567.231506	93.829605	866.770264	-542.020752	-126.706100	868.088928	-643.614868	109.851326	493.107788	-607.439880	-153.523987	517.818237	-667.974182	106.648491	85.739685	-649.409302	-146.151321	83.603516	-599.374634	156.204376	1352.664307	-560.068726	-187.473618	1348.930542	-526.466553	-8.679215	1344.241943	-553.852295	-26.226521	1634.790527	-660.601196	244.221725	1095.920410	-584.353027	-286.021545	1089.451782	-545.376282	234.877441	846.458008	-464.863220	-260.017822	836.430786	-525.969360	-12.589941	963.158264	544.511292	-142.934937	955.533813	570.198486	31.106802
-567.181396	93.819633	866.770264	-541.990295	-126.698975	868.114319	-643.634827	109.863434	493.125519	-607.408142	-153.492599	517.821350	-667.946106	106.662926	85.735916	-649.415710	-146.177261	83.632912	-599.312927	156.204376	1352.679565	-559.999817	-187.474670	1349.009399	-526.406494	-8.646453	1344.260376	-553.820679	-26.188423	1634.814453	-660.522339	244.225830	1095.894897	-584.296509	-286.047028	1089.511230	-545.346802	235.172836	846.473511	-464.800354	-260.051941	836.484985	-525.930908	-12.582793	963.171204	544.517822	-143.122467	955.587280	570.086670	30.887766
-567.175659	93.803810	866.774170	-541.977051	-126.717522	868.152954	-643.602173	109.910522	493.105133	-606.138794	-152.689438	517.589966	-667.950623	106.661049	85.760139	-648.933838	-146.230209	83.520332	-599.282532	156.217438	1352.686279	-559.969238	-187.461533	1349.038208	-526.366882	-8.641377	1344.288330	-553.781921	-26.136917	1634.821899	-660.452148	244.228149	1095.878296	-584.241089	-286.006989	1089.571777	-545.308350	235.292236	846.470642	-464.747467	-260.107117	836.541687	-525.923523	-12.584219	963.192444	544.553650	-143.356125	955.697693	569.960815	30.628309
-567.179932	93.822014	866.786682	-541.967773	-126.741425	868.174561	-643.646362	109.968567	493.088440	-606.050354	-152.649460	517.616028	-668.143250	106.846176	85.923103	-648.859314	-146.208939	83.495232	-599.232178	156.235565	1352.674805	-559.949280	-187.451660	1349.076782	-526.337585	-8.612476	1344.284180	-553.744751	-26.085548	1634.827148	-660.401306	244.302719	1095.878418	-584.200012	-286.107025	1089.674683	-545.244629	235.328018	846.456238	-464.696869	-260.139526	836.615295	-525.914124	-12.581302	963.207214	544.588074	-143.667862	955.822205	569.833618	30.430950
-567.175903	93.833931	866.786255	-541.990723	-126.744720	868.197144	-643.579224	109.981522	493.047424	-607.373779	-153.493530	517.933472	-668.123169	106.852356	85.929855	-649.371216	-146.122101	83.688576	-599.193359	156.273712	1352.699097	-559.964417	-187.419754	1349.098877	-526.325623	-8.590599	1344.309814	-553.737915	-26.069050	1634.824341	-660.369568	244.363419	1095.905151	-584.187073	-286.135681	1089.707520	-545.135986	235.105850	846.463623	-464.647430	-260.174072	836.677124	-525.920410	-12.570423	963.217041	544.664673	-143.945679	955.945435	569.700562	30.205542
-567.155151	93.808136	866.807312	-541.988708	-126.748405	868.202209	-643.537476	109.958794	493.075317	-606.397095	-152.866608	517.658264	-668.109375	106.843117	85.927177	-648.984131	-146.192627	83.545288	-599.164734	156.280396	1352.739502	-559.952637	-187.407166	1349.116333	-526.281189	-8.593610	1344.320313	-553.696289	-26.029671	1634.839600	-660.308228	244.350159	1095.929565	-584.170410	-286.178680	1089.716187	-545.167908	235.454758	846.507751	-464.628448	-260.236511	836.726135	-525.917480	-12.595109	963.233093	544.757690	-144.229736	956.080322	569.535278	29.950447
-567.119324	93.813835	866.839539	-541.992065	-126.738457	868.180176	-643.538879	109.930008	493.101990	-606.328979	-152.861771	517.593201	-667.928711	106.674408	85.755539	-648.915955	-146.201904	83.539398	-599.125061	156.279892	1352.766235	-559.929504	-187.442368	1349.114868	-526.231018	-8.603595	1344.357056	-553.715271	-26.045311	1634.828857	-660.265137	244.385513	1095.982544	-584.153687	-286.220490	1089.730347	-545.110352	235.443085	846.544922	-464.606262	-260.318268	836.739929	-525.901001	-12.615808	963.239258	544.849304	-144.513824	956.208862	569.324036	29.695356
-567.068298	93.786949	866.852417	-541.954041	-126.745499	868.171326	-643.495911	109.863960	493.150818	-607.314575	-153.479889	517.790710	-667.913513	106.671326	85.768974	-649.303406	-146.163635	83.615158	-599.086121	156.293442	1352.778564	-559.891968	-187.414001	1349.104980	-526.184509	-8.611527	1344.341919	-553.699646	-26.037220	1634.823853	-660.212585	244.391998	1096.031372	-584.117249	-286.246948	1089.722778	-545.066895	235.481979	846.572205	-464.523834	-260.323425	836.774048	-525.858521	-12.643795	963.242310	544.918335	-144.858688	956.363403	569.143616	29.441713
-567.061218	93.732727	866.804749	-541.953003	-126.753624	868.154663	-643.468506	109.847404	493.135712	-607.470703	-153.609665	517.840637	-667.929993	106.669685	85.769936	-649.378418	-146.142365	83.657921	-599.025940	156.286072	1352.757202	-559.829529	-187.396210	1349.097168	-526.134766	-8.595522	1344.339233	-553.702271	-26.000359	1634.790771	-660.158142	244.416000	1096.044800	-584.068665	-286.289398	1089.735840	-544.993591	235.434540	846.593323	-464.475647	-260.372070	836.775208	-525.840393	-12.659916	963.205322	544.982178	-145.144913	956.487549	568.970764	29.228201
-567.038879	93.719818	866.767883	-541.932007	-126.775536	868.150330	-643.476379	109.888390	493.085266	-607.383972	-153.541595	517.839233	-667.922485	106.675926	85.786697	-649.373840	-146.149948	83.627396	-598.976135	156.299286	1352.740723	-559.773193	-187.373154	1349.127319	-526.069763	-8.577593	1344.305176	-553.620178	-25.905802	1634.789795	-660.103638	244.458099	1096.017944	-584.003540	-286.320038	1089.776855	-544.932434	235.538193	846.574097	-464.428741	-260.452301	836.781738	-525.798950	-12.661298	963.178162	545.003601	-145.403717	956.637817	568.759949	29.034569
-567.014832	93.741867	866.735840	-541.924988	-126.782379	868.168640	-643.493469	109.945137	493.059509	-607.398315	-153.535553	517.892456	-668.132996	106.826736	85.968384	-649.404053	-146.143036	83.674965	-598.927979	156.329239	1352.696411	-559.710510	-187.366730	1349.163086	-526.018738	-8.543753	1344.295410	-553.588501	-25.885017	1634.783813	-660.039978	244.479202	1095.976929	-583.942566	-286.346588	1089.828125	-544.906372	235.688751	846.536011	-464.351959	-260.477173	836.808960	-525.774414	-12.633590	963.167786	545.050232	-145.643280	956.765930	568.607666	28.860071
-566.984253	93.704338	866.721252	-541.883606	-126.826065	868.191528	-643.494324	109.956406	493.040161	-607.372498	-153.569595	517.938416	-668.131958	106.848122	85.964088	-649.419983	-146.128372	83.699951	-598.870361	156.338486	1352.705322	-559.668762	-187.352142	1349.206055	-525.973083	-8.541241	1344.319092	-553.528992	-25.914211	1634.826050	-659.987793	244.509872	1095.968994	-583.900085	-286.356415	1089.870605	-544.844727	235.700363	846.558655	-464.330139	-260.522919	836.854614	-525.732117	-12.655917	963.169312	545.100098	-145.864182	956.883484	568.478699	28.699659
-566.949707	93.706627	866.778809	-541.878296	-126.817207	868.212769	-643.452087	109.924370	493.063995	-607.344299	-153.552734	517.931519	-668.098999	106.846489	85.975662	-649.386353	-146.124619	83.711365	-598.832397	156.354385	1352.752808	-559.666504	-187.350739	1349.227417	-525.925232	-8.540099	1344.363403	-553.554016	-25.918341	1634.813721	-659.935852	244.566986	1096.027466	-583.853638	-286.412689	1089.931152	-544.796631	235.699738	846.586609	-464.309601	-260.610382	836.905212	-525.716553	-12.670281	963.210754	545.081970	-146.034576	956.973755	568.333435	28.548939
-566.942383	93.689735	866.813416	-541.887268	-126.806465	868.225830	-643.407959	109.875336	493.116150	-607.322327	-153.537445	517.923401	-668.114990	106.875351	85.991928	-649.351440	-146.136703	83.702789	-598.784851	156.346130	1352.805298	-559.663818	-187.345993	1349.246338	-525.901245	-8.553615	1344.418335	-553.538391	-25.922890	1634.842896	-659.875305	244.557129	1096.087402	-583.834106	-286.429077	1089.953491	-544.718750	235.648178	846.653748	-464.274811	-260.664429	836.966248	-525.714905	-12.684072	963.234314	545.059937	-146.163757	957.024902	568.222290	28.408043
-566.884521	93.686401	866.850281	-541.874512	-126.812691	868.224731	-643.345886	109.811378	493.135956	-607.336792	-153.561890	517.891907	-667.908020	106.675491	85.811905	-649.321533	-146.142838	83.691605	-598.746094	156.340103	1352.820801	-559.673096	-187.338882	1349.249634	-525.862366	-8.568894	1344.438110	-553.546936	-25.953947	1634.848755	-659.838135	244.591171	1096.109863	-583.816589	-286.440399	1089.959229	-544.661011	235.622147	846.681274	-464.250824	-260.715088	837.005554	-525.687439	-12.712116	963.255493	545.032715	-146.251053	957.040833	568.126038	28.325375
-566.866943	93.684250	866.840088	-541.864197	-126.825089	868.208618	-643.374084	109.865166	493.154907	-607.340149	-153.581375	517.859802	-667.919434	106.666801	85.815636	-649.320801	-146.142715	83.673431	-598.733154	156.341675	1352.828125	-559.642944	-187.338211	1349.274780	-525.850891	-8.567351	1344.426270	-553.540039	-25.958988	1634.839233	-659.796448	244.617691	1096.110229	-583.789429	-286.438843	1089.974487	-544.616211	235.675842	846.679504	-464.236328	-260.779266	837.001587	-525.671143	-12.722799	963.241760	544.977112	-146.313202	957.013367	568.044983	28.240210
-566.853638	93.695091	866.800903	-541.868835	-126.836716	868.202393	-643.325317	109.871727	493.130432	-606.361450	-153.001053	517.621460	-667.901367	106.655167	85.826042	-649.001892	-146.204605	83.571297	-598.700012	156.353912	1352.765015	-559.624451	-187.340652	1349.278931	-525.812439	-8.556899	1344.405884	-553.508362	-25.915909	1634.810059	-659.746826	244.657944	1096.075317	-583.749634	-286.502136	1090.000977	-544.570007	235.781433	846.663818	-464.209534	-260.828125	836.978210	-525.655823	-12.710400	963.215271	544.834167	-146.374542	956.949585	567.950317	28.206118
-566.822388	93.669907	866.751770	-541.854736	-126.846046	868.195374	-643.349731	109.922943	493.071442	-607.180969	-153.538345	517.834167	-667.905334	106.659431	85.825027	-649.322693	-146.150574	83.650749	-598.656738	156.369308	1352.729614	-559.557007	-187.337250	1349.294922	-525.784851	-8.547050	1344.377563	-553.490234	-25.895056	1634.793091	-659.684448	244.688919	1096.023560	-583.685852	-286.462830	1090.000244	-544.519348	235.812851	846.610474	-464.156219	-260.898926	836.975708	-525.619568	-12.709831	963.182373	544.694641	-146.397751	956.855469	567.875122	28.166836
-566.787781	93.680710	866.736633	-541.839600	-126.853081	868.185486	-643.317932	109.928284	493.056763	-607.337891	-153.659470	517.886292	-668.136292	106.847061	86.016602	-649.367554	-146.137070	83.663536	-598.614136	156.368164	1352.690063	-559.541565	-187.331451	1349.295288	-525.734985	-8.535424	1344.357056	-553.464478	-25.881996	1634.790649	-659.606873	244.664246	1095.982910	-583.631775	-286.477020	1090.008667	-544.453369	235.825241	846.582336	-464.081635	-260.945068	836.981384	-525.588013	-12.707766	963.167847	544.507080	-146.394135	956.734436	567.764648	28.164602
-566.737183	93.621750	866.753784	-541.780029	-126.889694	868.218445	-643.210022	109.854973	493.055206	-607.295776	-153.692184	517.906982	-668.122009	106.869743	86.007790	-649.398743	-146.138046	83.704964	-598.569153	156.352554	1352.684570	-559.487976	-187.343506	1349.317383	-525.681946	-8.558317	1344.391357	-553.421753	-25.831747	1634.816650	-659.535950	244.629593	1095.952515	-583.599976	-286.471313	1090.037354	-544.380310	235.790756	846.590088	-464.029968	-261.001190	836.988037	-525.546936	-12.748716	963.196838	544.283569	-146.320389	956.545105	567.654541	28.209017
-566.691101	93.589798	866.780823	-541.737122	-126.883133	868.204590	-643.192383	109.827728	493.082184	-605.810242	-152.728210	517.584412	-668.127319	106.886444	86.034302	-648.809509	-146.225388	83.554794	-598.518982	156.328384	1352.728271	-559.454407	-187.345490	1349.323853	-525.648743	-8.576947	1344.417969	-553.377563	-25.868011	1634.869751	-659.467224	244.605804	1095.969849	-583.546326	-286.488495	1090.034668	-544.289795	235.725143	846.607849	-463.947815	-261.043030	837.025574	-525.510193	-12.779747	963.206482	544.031860	-146.279114	956.333191	567.554443	28.225710
-566.645935	93.588112	866.802795	-541.703491	-126.908363	868.217834	-643.258362	109.862602	493.139832	-607.071350	-153.546341	517.870605	-668.108276	106.872063	85.983482	-649.280457	-146.152313	83.704964	-598.484192	156.331879	1352.749390	-559.472107	-187.352310	1349.316284	-525.610779	-8.592074	1344.433838	-553.428406	-25.881100	1634.851685	-659.425110	244.585876	1095.985107	-583.524231	-286.531525	1090.042603	-544.226990	235.710220	846.624146	-463.912109	-261.101410	837.052612	-525.485413	-12.800509	963.228821	543.768738	-146.254913	956.108337	567.400818	28.273474
-566.628662	93.563065	866.787354	-541.691772	-126.929245	868.224915	-643.137878	109.830177	493.082092	-607.212402	-153.676285	517.892578	-667.860352	106.656357	85.774216	-649.365112	-146.140396	83.699631	-598.458862	156.334946	1352.723877	-559.482300	-187.351303	1349.305176	-525.602966	-8.604348	1344.420532	-553.447754	-25.905857	1634.830811	-659.382263	244.594879	1095.966553	-583.513733	-286.506958	1090.029663	-544.181580	235.754715	846.600281	-463.865051	-261.148529	837.041443	-525.468262	-12.814086	963.223450	543.482910	-146.313385	955.888245	567.225159	28.245586
-566.601318	93.584297	866.744934	-541.667480	-126.944595	868.198303	-643.149231	109.864647	493.064392	-607.143311	-153.649918	517.870483	-667.888611	106.643486	85.775909	-649.338440	-146.133118	83.673645	-598.432129	156.349869	1352.679688	-559.500061	-187.373734	1349.274536	-525.581970	-8.605013	1344.401611	-553.451965	-25.903332	1634.794556	-659.334229	244.574585	1095.925903	-583.494934	-286.535797	1090.023804	-544.133362	235.818588	846.569092	-463.822021	-261.185577	837.049316	-525.440735	-12.805121	963.188171	543.217346	-146.316971	955.657410	567.055481	28.308716
-566.581970	93.575584	866.702393	-541.685669	-126.913528	868.164246	-643.114014	109.886551	493.028381	-607.111572	-153.674698	517.840088	-667.865417	106.647202	85.771011	-649.345093	-146.109955	83.670105	-598.414063	156.316193	1352.611328	-559.492310	-187.373901	1349.267578	-525.549072	-8.607859	1344.362427	-553.476074	-25.917225	1634.762939	-659.293762	244.592911	1095.888306	-583.486511	-286.552948	1090.006470	-544.088745	235.849472	846.526733	-463.783813	-261.217590	837.015808	-525.422058	-12.792449	963.144409	542.923767	-146.427460	955.487366	566.844299	28.354038
-566.543457	93.539078	866.688843	-541.636963	-126.946045	868.143982	-643.004700	109.845055	492.990204	-607.037476	-153.676620	517.799561	-668.008545	106.818092	85.919403	-649.300293	-146.101486	83.646629	-598.387390	156.318298	1352.575684	-559.478088	-187.379990	1349.254028	-525.538086	-8.626092	1344.346436	-553.472107	-25.918419	1634.755371	-659.245728	244.589737	1095.868164	-583.476563	-286.548676	1089.981934	-544.024719	235.790726	846.512146	-463.734100	-261.246735	837.003967	-525.381592	-12.828817	963.128479	542.605225	-146.534698	955.349426	566.590088	28.294334
-566.515869	93.547249	866.692871	-541.614075	-126.946449	868.131531	-642.962219	109.805595	493.013275	-607.070862	-153.731720	517.840332	-667.823364	106.670105	85.778839	-649.343933	-146.103378	83.656464	-598.361267	156.303818	1352.602905	-559.454956	-187.379364	1349.233643	-525.507935	-8.637779	1344.361084	-553.471924	-25.923050	1634.758667	-659.187561	244.575546	1095.856201	-583.434326	-286.547119	1089.964600	-543.957336	235.733231	846.526184	-463.669189	-261.263824	837.012207	-525.355164	-12.832716	963.124207	542.330933	-146.672226	955.280640	566.347473	28.215357
-566.444153	93.528595	866.717163	-541.542480	-126.955582	868.134399	-642.879822	109.760139	493.052246	-605.537598	-152.767319	517.493469	-667.827515	106.664848	85.806992	-648.727295	-146.205978	83.507179	-598.339111	156.287384	1352.627197	-559.441833	-187.410645	1349.256592	-525.490540	-8.652069	1344.373779	-553.459839	-25.933226	1634.773682	-659.128479	244.540268	1095.861572	-583.412354	-286.557953	1089.955078	-543.916626	235.710526	846.530334	-463.611725	-261.275879	837.031250	-525.295471	-12.857089	963.141785	541.858643	-147.003952	955.408630	566.004272	28.014460
-566.397949	93.495758	866.724854	-541.482483	-126.956627	868.148438	-642.841736	109.772499	493.069733	-606.803772	-153.610504	517.806274	-667.784363	106.676582	85.827095	-649.236084	-146.153854	83.686394	-598.318970	156.255783	1352.641479	-559.434387	-187.412659	1349.246216	-525.457947	-8.677276	1344.389771	-553.436462	-25.914913	1634.795044	-659.087463	244.538483	1095.848267	-583.444641	-286.385712	1089.881958	-543.808594	235.602676	846.543274	-463.584839	-261.296661	837.038269	-525.250183	-12.869783	963.154846	541.629272	-147.231842	955.520386	565.764404	27.838581
-566.367615	93.507980	866.719727	-541.431885	-126.981102	868.176941	-642.824341	109.774551	493.036865	-606.992188	-153.773026	517.901733	-667.796021	106.671364	85.801712	-649.355713	-146.126953	83.732635	-598.318848	156.273010	1352.630493	-559.420532	-187.429413	1349.281128	-525.430725	-8.672495	1344.410278	-553.437134	-25.922279	1634.800781	-658.902405	244.273056	1095.571655	-583.425476	-286.404755	1089.908691	-543.776611	235.697433	846.509705	-463.557373	-261.304535	837.047668	-525.218689	-12.860325	963.168579	541.545715	-147.424408	955.633850	565.599854	27.651691
-566.335022	93.528954	866.716675	-541.397217	-127.011162	868.199402	-642.844299	109.824280	493.027527	-606.953979	-153.744492	517.917419	-667.841187	106.660049	85.809456	-649.340210	-146.150528	83.710861	-598.294739	156.278259	1352.626953	-559.421997	-187.432938	1349.296753	-525.426697	-8.689630	1344.417236	-553.444214	-25.927753	1634.798462	-658.994324	244.498413	1095.767944	-583.423828	-286.407928	1089.950073	-543.753601	235.704056	846.518738	-463.543976	-261.305054	837.076294	-525.188293	-12.854781	963.178833	541.603516	-147.646927	955.699951	565.487366	27.495316
-566.338318	93.527229	866.722595	-541.405884	-126.992950	868.197449	-642.823853	109.858170	493.007629	-606.890747	-153.751480	517.949768	-667.785645	106.678848	85.816467	-649.333557	-146.150589	83.738083	-598.270203	156.264877	1352.601929	-559.400391	-187.434753	1349.334595	-525.433777	-8.686398	1344.425293	-553.447449	-25.942711	1634.803711	-658.951355	244.484283	1095.800049	-583.416016	-286.416077	1089.979492	-543.717834	235.742905	846.525513	-463.546082	-261.306458	837.090942	-525.185608	-12.849327	963.178345	541.742859	-147.894257	955.705811	565.426514	27.340698
-566.307373	93.481247	866.742554	-541.369507	-126.998238	868.204041	-642.736938	109.796211	493.011719	-605.938354	-153.147919	517.720032	-667.938354	106.828407	85.953690	-648.970642	-146.157623	83.622635	-598.263733	156.222916	1352.643066	-559.416504	-187.466537	1349.339478	-525.410217	-8.705310	1344.436035	-553.471191	-25.969002	1634.825195	-658.937805	244.443985	1095.824341	-583.427246	-286.443298	1089.986938	-543.669312	235.718002	846.565002	-463.554199	-261.314178	837.098938	-525.151123	-12.879236	963.191589	541.755859	-148.203079	955.808105	565.299255	27.156948
-566.226440	93.465660	866.785828	-541.304932	-126.966599	868.212646	-642.616821	109.685158	493.033051	-605.909119	-153.109375	517.689880	-667.951782	106.871208	85.992073	-648.912170	-146.178604	83.622215	-598.276062	156.210495	1352.684326	-559.404663	-187.472549	1349.320313	-525.401917	-8.744234	1344.464722	-553.484314	-25.977810	1634.841553	-658.921265	244.443695	1095.877563	-583.423645	-286.431824	1089.977295	-543.582642	235.584000	846.617554	-463.522491	-261.284332	837.119019	-525.092834	-12.889191	963.222595	541.779236	-148.449234	955.932556	565.160645	26.895765
-566.218323	93.432297	866.784119	-541.282959	-126.980164	868.195923	-642.544800	109.627090	493.059906	-606.056580	-153.217957	517.681702	-667.723572	106.695793	85.797852	-648.978333	-146.164215	83.607338	-598.242310	156.181732	1352.706665	-559.390381	-187.469208	1349.303955	-525.389648	-8.761278	1344.474243	-553.504700	-26.002583	1634.843872	-658.899353	244.410263	1095.938965	-583.411804	-286.423950	1089.934937	-543.543030	235.527832	846.655884	-463.513092	-261.258240	837.104431	-525.073120	-12.916502	963.212158	541.789063	-148.727325	956.081970	565.043884	26.609447
-566.193359	93.425629	866.773926	-541.243225	-126.994690	868.182861	-642.571716	109.656158	493.077423	-606.793030	-153.676514	517.847229	-667.707214	106.696671	85.821228	-649.231995	-146.117737	83.688820	-598.228027	156.148193	1352.690674	-559.372070	-187.505646	1349.282349	-525.359802	-8.766456	1344.453247	-553.524414	-26.027153	1634.832886	-658.874146	244.385239	1095.910034	-583.417542	-286.425995	1089.914307	-543.492554	235.528061	846.641113	-463.481964	-261.231934	837.079529	-525.031860	-12.925578	963.197754	541.845215	-149.001846	956.184143	564.979004	26.380222
-566.153748	93.454361	866.721191	-541.213074	-127.002640	868.172668	-642.625732	109.739342	493.060547	-606.848755	-153.772003	517.883545	-667.760437	106.675682	85.845802	-649.316223	-146.112503	83.693039	-598.212585	156.165192	1352.657593	-559.328064	-187.509644	1349.282227	-525.328430	-8.763541	1344.420288	-553.529358	-26.027592	1634.825439	-658.860779	244.361496	1095.849976	-583.399902	-286.449005	1089.892700	-543.455139	235.485229	846.625793	-463.490234	-261.218018	837.050293	-524.997009	-12.898595	963.165649	541.923157	-149.291107	956.291138	564.950378	26.168312
-566.132385	93.451439	866.691345	-541.189941	-127.033409	868.160461	-642.650757	109.761360	493.028687	-606.804504	-153.751709	517.888000	-667.787109	106.650444	85.815292	-649.306030	-146.138031	83.704323	-598.193909	156.166107	1352.624146	-559.301819	-187.518860	1349.278320	-525.303040	-8.752137	1344.410889	-553.538940	-26.023417	1634.814697	-658.845581	244.341537	1095.791748	-583.375366	-286.449707	1089.898560	-543.411804	235.507263	846.611450	-463.488770	-261.181732	837.026794	-524.964905	-12.906934	963.141296	541.998108	-149.533447	956.380859	564.930786	25.957933
-566.114380	93.447975	866.700928	-541.151245	-127.042030	868.167297	-642.653198	109.776291	493.005676	-606.802490	-153.753067	517.923401	-667.944397	106.820030	85.975296	-649.367065	-146.112839	83.722389	-598.165466	156.173431	1352.627930	-559.223572	-187.528198	1349.292725	-525.249512	-8.769409	1344.405884	-553.539124	-26.015408	1634.837769	-658.819397	244.311600	1095.753662	-583.354492	-286.463257	1089.926392	-543.384338	235.477417	846.599182	-463.479889	-261.169495	837.017395	-524.931824	-12.911038	963.148010	542.060425	-149.702545	956.474854	564.917908	25.771400
-566.095154	93.423035	866.728760	-541.121155	-127.040222	868.171448	-642.545959	109.696472	493.001312	-606.769836	-153.780548	517.957581	-667.955078	106.881126	86.013786	-649.341858	-146.139252	83.762978	-598.156555	156.153412	1352.665527	-559.184204	-187.537964	1349.295776	-525.220032	-8.785692	1344.431885	-553.568848	-26.057308	1634.863281	-658.836365	244.301254	1095.793579	-583.332764	-286.468628	1089.919800	-543.236938	234.976288	846.624939	-463.454010	-261.128387	837.034607	-524.912659	-12.931641	963.166016	542.118469	-149.793716	956.507996	564.924927	25.631550
-566.062805	93.401878	866.763367	-541.092285	-127.019341	868.188538	-642.795288	109.747612	493.106415	-606.737976	-153.742065	517.949341	-667.807434	106.679695	85.835243	-649.314209	-146.119720	83.743477	-598.136353	156.115463	1352.698853	-559.155884	-187.553024	1349.307129	-525.194031	-8.811628	1344.462158	-553.599121	-26.086153	1634.901123	-658.791077	244.225174	1095.822632	-583.303406	-286.446014	1089.900879	-543.287048	235.324554	846.664307	-463.470795	-261.113159	837.030884	-524.889893	-12.939943	963.194580	542.165649	-149.875153	956.530762	564.946411	25.522686
-566.049622	93.388573	866.794128	-541.081848	-127.028404	868.197693	-642.752869	109.691681	493.150940	-606.728088	-153.737137	517.923706	-667.787048	106.648575	85.822220	-649.284546	-146.139206	83.737450	-598.115173	156.089844	1352.716797	-559.142273	-187.566452	1349.288086	-525.175720	-8.833615	1344.483276	-553.626709	-26.121529	1634.926758	-658.765137	244.183014	1095.843262	-583.300903	-286.437927	1089.897827	-543.244568	235.242844	846.691895	-463.479645	-261.088226	837.006165	-524.872131	-12.960147	963.213135	542.154968	-149.893036	956.505310	564.960022	25.455772
-566.053833	93.388840	866.776184	-541.088379	-127.050186	868.172058	-642.757629	109.723831	493.143036	-606.725403	-153.752731	517.901917	-667.964355	106.819359	86.004608	-649.289551	-146.151443	83.721573	-598.087830	156.086624	1352.702759	-559.133301	-187.579391	1349.267578	-525.147217	-8.850298	1344.455078	-553.651062	-26.155245	1634.925049	-658.748657	244.170898	1095.841431	-583.280518	-286.450623	1089.886597	-543.240662	235.250320	846.683289	-463.499756	-261.073395	836.979980	-524.867554	-12.973810	963.188416	542.093750	-149.901749	956.437378	564.960938	25.470987
-566.066589	93.423615	866.740784	-541.082336	-127.062271	868.157654	-642.536926	109.632401	493.051178	-606.718018	-153.728592	517.877991	-667.723938	106.665749	85.792793	-649.273682	-146.139130	83.692818	-598.060242	156.093277	1352.664185	-559.116760	-187.577805	1349.233154	-525.139038	-8.834498	1344.414429	-553.666138	-26.175594	1634.897339	-658.726501	244.196289	1095.800049	-583.256470	-286.465637	1089.869629	-543.236572	235.279800	846.649475	-463.508972	-261.038116	836.919739	-524.861084	-12.950657	963.160095	542.050964	-149.889420	956.318359	565.009644	25.509544
-566.092041	93.429466	866.693909	-541.085632	-127.080666	868.128906	-642.583008	109.695953	492.981659	-606.700989	-153.733765	517.840637	-667.734863	106.655571	85.795883	-649.296997	-146.139130	83.691826	-598.038757	156.100433	1352.594971	-559.046631	-187.591156	1349.226196	-525.092651	-8.836411	1344.371826	-553.698792	-26.207520	1634.875122	-658.699768	244.165970	1095.754517	-583.227173	-286.426849	1089.823608	-543.247253	235.302368	846.600037	-463.519348	-261.025055	836.861816	-524.859070	-12.944771	963.116943	541.984985	-149.861298	956.150024	565.058594	25.581285
-566.071655	93.418633	866.669800	-541.080872	-127.086678	868.110352	-642.640442	109.737190	492.988556	-606.736572	-153.777161	517.874817	-667.760498	106.657516	85.789932	-649.334167	-146.136810	83.694664	-598.014160	156.082794	1352.593018	-558.990051	-187.616531	1349.209106	-525.078003	-8.853093	1344.352295	-553.688843	-26.228462	1634.872925	-658.662781	244.138351	1095.721680	-583.177368	-286.419861	1089.815063	-543.231567	235.321442	846.578064	-463.484589	-260.978882	836.837463	-524.843872	-12.952422	963.094727	541.909485	-149.770798	955.964172	565.115051	25.636759
-566.016907	93.416824	866.686157	-541.019226	-127.073967	868.117065	-642.572937	109.660980	493.009003	-605.888367	-153.233276	517.680176	-667.741272	106.661858	85.799095	-649.027710	-146.169617	83.607521	-597.980713	156.043961	1352.608765	-558.923767	-187.643250	1349.213379	-525.040955	-8.864801	1344.372192	-553.686584	-26.255192	1634.893921	-658.633240	244.100769	1095.719116	-583.122131	-286.405090	1089.802124	-543.201050	235.237778	846.579041	-463.445862	-260.974884	836.819092	-524.792297	-12.950743	963.108398	541.823914	-149.644653	955.756226	565.122314	25.708544
-565.992004	93.389061	866.706970	-540.989685	-127.080009	868.120789	-642.535828	109.596527	493.045807	-605.925903	-153.243484	517.688416	-667.723999	106.658600	85.794746	-649.014771	-146.191559	83.602753	-597.930603	156.015823	1352.631470	-558.859131	-187.655228	1349.226318	-524.986450	-8.888961	1344.396851	-553.680786	-26.291140	1634.919312	-658.599060	244.035049	1095.745361	-583.067688	-286.366211	1089.789551	-543.206421	235.160187	846.580444	-463.418915	-260.961456	836.819153	-524.767822	-12.974368	963.121765	541.697937	-149.552551	955.564270	565.052490	25.751938
-565.978210	93.367622	866.727234	-540.954895	-127.068237	868.123657	-642.496155	109.535965	493.049866	-605.909973	-153.246170	517.713684	-667.917664	106.830826	85.976204	-648.969055	-146.173508	83.620567	-597.916077	155.983444	1352.641235	-558.808472	-187.663300	1349.214722	-524.966003	-8.917309	1344.406006	-553.645569	-26.352955	1634.969482	-658.575134	243.998337	1095.760742	-583.029663	-286.366669	1089.742554	-543.188843	235.087463	846.586304	-463.389038	-260.922974	836.805542	-524.743713	-12.983452	963.133606	541.590332	-149.487366	955.355286	564.993164	25.812525
-565.973572	93.397301	866.731567	-540.937317	-127.078247	868.115784	-642.849792	109.699867	493.130127	-605.863342	-153.183212	517.714111	-668.004639	106.811317	86.009720	-648.990723	-146.180756	83.624977	-597.911377	155.972183	1352.649536	-558.765381	-187.670578	1349.216431	-524.951843	-8.923999	1344.399536	-553.668701	-26.327576	1634.940918	-658.555359	243.982437	1095.755371	-583.004456	-286.373138	1089.763672	-543.198975	235.131348	846.579346	-463.385498	-260.873169	836.794617	-524.726685	-12.977283	963.130188	541.487793	-149.413666	955.137207	564.917664	25.872383
-565.991455	93.400902	866.715454	-540.944702	-127.063721	868.102905	-642.572510	109.624290	493.022186	-605.871582	-153.187454	517.723572	-667.857483	106.817909	85.935638	-648.973267	-146.180893	83.619576	-597.881653	155.975235	1352.618408	-559.019165	-187.524887	1349.091187	-524.922852	-8.919549	1344.379883	-553.673218	-26.388897	1634.915161	-658.563904	243.989685	1095.746216	-583.040649	-286.446503	1089.713623	-543.202942	235.158813	846.562500	-463.379181	-260.847443	836.749268	-524.724792	-12.963632	963.111084	541.405640	-149.426880	954.910706	564.823853	25.897865
-566.017212	93.428200	866.699829	-540.949768	-127.084351	868.089783	-642.598633	109.630775	493.018982	-605.938049	-153.223328	517.710999	-667.889954	106.809013	85.911171	-649.006958	-146.180664	83.609741	-597.860168	155.973068	1352.588989	-558.748840	-187.709824	1349.170776	-524.920105	-8.919658	1344.338989	-553.680847	-26.440723	1634.885132	-658.562012	243.984131	1095.727539	-582.994141	-286.396423	1089.706787	-543.233459	235.146942	846.542664	-463.372131	-260.849854	836.713379	-524.729797	-12.956215	963.093506	541.364441	-149.430008	954.703430	564.730103	25.925634
-566.000061	93.423088	866.688049	-540.954712	-127.072716	868.071960	-642.581421	109.617538	493.000122	-605.903870	-153.181305	517.651184	-667.717834	106.665199	85.781502	-648.958252	-146.185394	83.571312	-597.866394	155.973236	1352.602417	-558.736267	-187.728195	1349.140137	-524.885925	-8.930271	1344.320923	-553.641479	-26.438255	1634.884399	-658.565674	243.947876	1095.730347	-582.987732	-286.389893	1089.684204	-543.251526	235.162796	846.533447	-463.348877	-260.821747	836.704163	-524.719177	-12.957614	963.077454	541.350159	-149.471481	954.569153	564.602783	25.934082
-565.978943	93.422752	866.706543	-540.924194	-127.087852	868.060974	-642.547363	109.596764	493.012939	-606.717346	-153.678726	517.828247	-667.720398	106.651848	85.800323	-649.259216	-146.155533	83.660652	-597.817322	155.943909	1352.620483	-558.702332	-187.732620	1349.117798	-524.852417	-8.941937	1344.330078	-553.609863	-26.456245	1634.885742	-658.566589	243.929443	1095.757690	-582.962280	-286.393372	1089.654175	-543.255432	235.163345	846.556824	-463.315674	-260.806396	836.695068	-524.693054	-12.977183	963.081665	541.339417	-149.595062	954.495422	564.438171	25.857296
-565.972595	93.395569	866.709167	-540.897095	-127.096939	868.063049	-642.539978	109.552269	493.069336	-606.801147	-153.761673	517.853394	-667.725037	106.657768	85.790939	-649.303284	-146.169250	83.671959	-597.782410	155.916672	1352.633911	-558.677734	-187.759186	1349.097290	-524.824463	-8.974004	1344.333374	-553.564697	-26.481037	1634.898926	-658.562561	243.920181	1095.762451	-582.903198	-286.379578	1089.627197	-543.269958	235.114380	846.575195	-463.248779	-260.779022	836.697021	-524.671143	-12.991929	963.082275	541.414429	-149.750839	954.491455	564.290222	25.731104
-565.930359	93.391983	866.717407	-540.842529	-127.097313	868.088989	-642.529724	109.538666	493.045685	-606.810730	-153.777664	517.905273	-667.714905	106.659927	85.802376	-649.320923	-146.161865	83.690933	-597.751831	155.896301	1352.649414	-558.581604	-187.762329	1349.119385	-524.805725	-8.982380	1344.342407	-553.482544	-26.447678	1634.916016	-658.577698	243.923431	1095.777710	-582.863708	-286.375549	1089.643555	-543.267517	235.079865	846.578674	-463.218079	-260.773071	836.694092	-524.627075	-12.985048	963.100342	541.524292	-149.914139	954.535706	564.180054	25.570591
-565.933289	93.395065	866.704651	-540.848633	-127.102165	868.089539	-642.580627	109.574631	493.055481	-606.779663	-153.758179	517.904968	-667.762695	106.668976	85.840126	-649.369995	-146.153946	83.721794	-597.713257	155.891586	1352.635864	-558.794067	-187.606750	1349.012817	-524.766235	-8.980607	1344.327637	-553.426086	-26.472143	1634.914429	-658.575439	243.907242	1095.733887	-582.843262	-286.453033	1089.589355	-543.293091	235.107162	846.566040	-463.170624	-260.740540	836.696228	-524.623535	-12.979829	963.091553	541.638977	-150.113022	954.634399	564.049744	25.366693
-565.933044	93.397728	866.707642	-540.829285	-127.113373	868.093384	-642.618286	109.634048	493.030487	-606.737305	-153.750916	517.947083	-667.919922	106.823166	85.992805	-649.363037	-146.138321	83.722885	-597.698547	155.870071	1352.628540	-558.752930	-187.618912	1349.010620	-524.742126	-8.972067	1344.315186	-553.383179	-26.477386	1634.915527	-658.585388	243.905884	1095.734497	-582.786255	-286.464905	1089.616577	-543.316711	235.109650	846.535950	-463.110992	-260.740814	836.706177	-524.603516	-12.980338	963.091736	541.775330	-150.293320	954.765137	563.917419	25.208107
-565.933289	93.405418	866.707947	-540.833374	-127.097382	868.093750	-642.632080	109.626328	493.016174	-606.689819	-153.733292	517.927124	-667.766541	106.649155	85.794975	-649.294250	-146.132675	83.726357	-597.661987	155.856812	1352.619141	-558.717590	-187.631287	1349.017822	-524.720398	-8.994308	1344.303223	-553.335999	-26.509071	1634.910400	-658.580872	243.900803	1095.735474	-582.777100	-286.462585	1089.605225	-543.334656	235.139633	846.550293	-463.102356	-260.731842	836.685974	-524.602478	-12.968442	963.091125	541.953064	-150.510117	954.937927	563.818298	25.031298
-565.925415	93.408844	866.728699	-540.817322	-127.082840	868.079956	-642.600708	109.608208	493.028564	-606.696655	-153.716385	517.902161	-667.922485	106.809746	85.969704	-649.335999	-146.137131	83.728378	-597.650574	155.850067	1352.610596	-558.724915	-187.645874	1348.973877	-524.709778	-9.012375	1344.286743	-553.282349	-26.519188	1634.910156	-658.611145	243.913025	1095.792969	-582.771851	-286.456635	1089.566650	-543.362976	235.114716	846.554260	-463.071228	-260.717133	836.662354	-524.583801	-12.972429	963.093079	542.169312	-150.710220	955.091980	563.751465	24.872686
-565.920349	93.407547	866.723999	-540.828369	-127.103790	868.068298	-642.561829	109.585716	493.056854	-606.704834	-153.778473	517.877014	-667.737976	106.653984	85.806343	-649.324707	-146.153671	83.702202	-597.635376	155.833527	1352.645996	-558.698669	-187.664230	1348.956665	-524.690735	-9.023444	1344.290894	-553.268677	-26.576519	1634.898438	-658.617371	243.896484	1095.836792	-582.741333	-286.472900	1089.550781	-543.377319	235.094040	846.573181	-463.048431	-260.708405	836.656677	-524.588196	-12.989193	963.085571	542.375610	-150.908051	955.280273	563.706726	24.698442
-565.899902	93.418442	866.735535	-540.821167	-127.080147	868.053162	-642.519653	109.549286	493.077148	-606.675903	-153.769669	517.839050	-667.721619	106.653923	85.820602	-649.310425	-146.142181	83.690254	-597.621338	155.810638	1352.655518	-558.694946	-187.670349	1348.920654	-524.674988	-9.052563	1344.297852	-553.234863	-26.616463	1634.895752	-658.610291	243.889267	1095.864258	-582.723206	-286.471527	1089.512817	-543.413757	235.159821	846.586792	-463.008820	-260.693665	836.640442	-524.578674	-12.985479	963.085632	542.578064	-151.065369	955.420715	563.688782	24.528421
-565.904785	93.390762	866.726746	-540.807922	-127.098297	868.069824	-642.556091	109.582466	493.090942	-606.674438	-153.768265	517.842102	-667.710754	106.657883	85.833839	-649.311890	-146.141464	83.683533	-597.609009	155.798599	1352.666870	-558.643250	-187.673996	1348.931885	-524.661865	-9.042691	1344.286499	-553.194885	-26.640526	1634.891968	-658.627197	243.911423	1095.910645	-582.690186	-286.459473	1089.493774	-543.470093	235.174591	846.585205	-462.995026	-260.680725	836.633667	-524.573669	-12.994743	963.088745	542.708252	-151.218903	955.569763	563.633179	24.382734
-565.907715	93.410530	866.723328	-540.802734	-127.097404	868.065186	-642.628906	109.637505	493.090729	-606.656921	-153.745743	517.858215	-667.738953	106.650536	85.856880	-649.305298	-146.135025	83.690941	-597.560303	155.791351	1352.656616	-558.598816	-187.665421	1348.933350	-524.630005	-9.034573	1344.257935	-553.132385	-26.642302	1634.889160	-658.615601	243.914398	1095.882690	-582.647888	-286.472351	1089.486450	-543.473083	235.182617	846.569702	-462.975677	-260.687622	836.612610	-524.569885	-12.983910	963.083862	542.889771	-151.332123	955.712646	563.624146	24.301054
-565.882813	93.405243	866.707275	-540.775452	-127.116768	868.078674	-642.605408	109.653679	493.060577	-606.668518	-153.749634	517.895142	-667.973145	106.850052	86.070198	-649.337830	-146.135971	83.723808	-597.563843	155.774673	1352.651489	-558.552673	-187.687012	1348.944702	-524.594421	-9.036071	1344.255859	-553.071838	-26.641294	1634.888672	-658.619751	243.894104	1095.873291	-582.613281	-286.468536	1089.495483	-543.508484	235.232605	846.559021	-462.950623	-260.694092	836.612915	-524.545959	-12.983588	963.082764	543.070129	-151.448242	955.860046	563.656250	24.226404
-565.873291	93.425934	866.728394	-540.741577	-127.124924	868.090454	-642.603760	109.670273	493.062775	-606.654541	-153.821930	517.942261	-667.763794	106.655312	85.870872	-649.341614	-146.133987	83.753487	-597.526917	155.784378	1352.666748	-558.511475	-187.683411	1348.963501	-524.589783	-9.029226	1344.254272	-552.983765	-26.605000	1634.904419	-658.618896	243.885010	1095.856445	-582.556641	-286.483948	1089.512207	-543.535706	235.249771	846.558594	-462.931122	-260.688995	836.619141	-524.525269	-12.978833	963.099548	543.241882	-151.504745	955.973877	563.691895	24.187733
-565.841370	93.414330	866.729797	-540.714539	-127.133202	868.090820	-642.573914	109.625961	493.079926	-606.616760	-153.804413	517.937927	-667.942017	106.818962	86.007889	-649.320129	-146.147049	83.757614	-597.524170	155.746521	1352.673340	-558.477234	-187.694458	1348.931152	-524.559204	-9.044303	1344.259766	-552.943970	-26.615627	1634.914063	-658.639343	243.882919	1095.867676	-582.524414	-286.504089	1089.506958	-543.554077	235.269867	846.554382	-462.917084	-260.682129	836.605347	-524.494202	-12.989625	963.100037	543.391418	-151.554214	956.066223	563.741272	24.157793
-565.837769	93.418526	866.745789	-540.709656	-127.118546	868.087585	-642.572021	109.609177	493.091949	-606.592041	-153.800064	517.934814	-667.976440	106.856865	86.073135	-649.297180	-146.150406	83.754555	-597.507507	155.733688	1352.681885	-558.459534	-187.728165	1348.948486	-524.542847	-9.059518	1344.249390	-552.938232	-26.665447	1634.913330	-658.653870	243.881592	1095.930664	-582.505920	-286.480804	1089.501465	-543.589539	235.300003	846.570862	-462.871246	-260.670349	836.614319	-524.499023	-12.989202	963.109497	543.521973	-151.563538	956.136963	563.822998	24.119949
-565.833313	93.425339	866.764587	-540.699707	-127.129234	868.074463	-642.557678	109.582565	493.109192	-606.627258	-153.808762	517.904724	-667.743652	106.653229	85.864563	-649.302368	-146.133087	83.747383	-597.507629	155.732544	1352.695435	-558.443665	-187.749252	1348.929810	-524.538391	-9.076139	1344.263428	-552.913513	-26.687191	1634.912109	-658.662720	243.870209	1095.947510	-582.495483	-286.504913	1089.485962	-543.602661	235.322052	846.575684	-462.882996	-260.683868	836.597656	-524.478394	-13.003042	963.108765	543.662170	-151.571823	956.186584	563.905823	24.141483
-565.819031	93.427376	866.766846	-540.687988	-127.130089	868.069336	-642.759888	109.705292	493.151703	-606.582581	-153.794693	517.887695	-667.787231	106.629997	85.893745	-649.271851	-146.153519	83.728729	-597.501404	155.714294	1352.680176	-558.188171	-187.895187	1349.007324	-524.523254	-9.080690	1344.246948	-552.908508	-26.719147	1634.904785	-658.696716	243.881790	1095.948364	-582.458557	-286.457642	1089.520264	-543.637634	235.337708	846.577087	-462.913391	-260.681366	836.568787	-524.462280	-13.005711	963.106506	543.758057	-151.584641	956.231140	563.992676	24.146553
-565.804199	93.456749	866.750671	-540.665222	-127.105499	868.073059	-642.600952	109.644386	493.107758	-606.564514	-153.792557	517.871216	-667.736328	106.645195	85.882843	-649.270264	-146.138748	83.725677	-597.492249	155.721985	1352.656006	-558.161682	-187.899918	1348.982056	-524.499695	-9.073968	1344.213013	-552.875366	-26.721872	1634.895630	-658.709717	243.922943	1095.947754	-582.434692	-286.462219	1089.496216	-543.666016	235.400299	846.566589	-462.920044	-260.700500	836.548035	-524.443176	-12.969123	963.099854	543.827881	-151.570023	956.228455	564.073364	24.165342
-565.818420	93.443130	866.726685	-540.675781	-127.105629	868.066711	-642.618530	109.672211	493.089050	-606.575256	-153.801926	517.886169	-667.750427	106.642479	85.868141	-649.278442	-146.135101	83.727051	-597.471497	155.716614	1352.627808	-558.144897	-187.912064	1348.979736	-524.467163	-9.071880	1344.194580	-552.836060	-26.715252	1634.889404	-658.713928	243.901611	1095.899536	-582.418884	-286.456848	1089.480225	-543.686035	235.427277	846.538574	-462.911896	-260.702576	836.506958	-524.442566	-12.966166	963.080322	543.919006	-151.547592	956.181580	564.203857	24.250761
-565.807068	93.435455	866.709778	-540.647949	-127.098969	868.049011	-642.614075	109.667282	493.085327	-606.525696	-153.789398	517.903137	-667.754639	106.646584	85.860443	-649.277405	-146.110077	83.724739	-597.453308	155.720901	1352.610596	-558.054626	-187.902069	1348.964844	-524.476501	-9.064473	1344.166748	-552.813904	-26.723579	1634.879150	-658.715820	243.892624	1095.875610	-582.359680	-286.586761	1089.535156	-543.696350	235.448700	846.515991	-462.900024	-260.703094	836.494568	-524.416504	-12.963892	963.060974	544.006165	-151.514557	956.107056	564.284241	24.272573
-565.773560	93.415329	866.699402	-540.586060	-127.103233	868.036133	-642.598328	109.648926	493.084717	-606.507324	-153.800323	517.881653	-667.749756	106.647209	85.876877	-649.280090	-146.131363	83.727982	-597.452820	155.721527	1352.600586	-558.023621	-187.900436	1348.951416	-524.432556	-9.050858	1344.158081	-552.774170	-26.732880	1634.883667	-658.746582	243.893875	1095.876831	-582.325134	-286.603424	1089.517944	-543.707092	235.451523	846.508789	-462.877777	-260.705383	836.491272	-524.372986	-12.973660	963.050537	544.064758	-151.486099	956.017639	564.381531	24.315899
-565.744446	93.432915	866.712708	-540.567017	-127.108673	868.035706	-642.586060	109.650703	493.131622	-606.526306	-153.841415	517.901611	-667.747742	106.655045	85.896469	-649.314697	-146.138275	83.755295	-597.437195	155.702103	1352.609253	-557.955811	-187.911865	1348.942383	-524.409851	-9.038162	1344.141479	-552.740295	-26.732567	1634.894287	-658.760742	243.905334	1095.879272	-582.304688	-286.596832	1089.488770	-543.715271	235.437485	846.527832	-462.875366	-260.693420	836.474426	-524.351196	-12.975518	963.057983	544.117676	-151.455887	955.891235	564.438171	24.316870
-565.739502	93.433105	866.719666	-540.527100	-127.123917	868.046692	-642.612000	109.642250	493.125397	-606.489014	-153.817932	517.888367	-667.754517	106.646347	85.877449	-649.291138	-146.111832	83.753441	-597.432922	155.702148	1352.616089	-557.919495	-187.903748	1348.943115	-524.385010	-9.038781	1344.142944	-552.705566	-26.753044	1634.898193	-658.774109	243.910172	1095.885986	-582.277039	-286.615540	1089.497192	-543.739807	235.455032	846.508606	-462.881805	-260.705261	836.469910	-524.331360	-12.977279	963.067505	544.158630	-151.338272	955.746704	564.505920	24.371550
-565.714600	93.457588	866.720642	-540.494324	-127.126617	868.050476	-642.610413	109.649315	493.126434	-606.440491	-153.821884	517.897522	-667.757141	106.645309	85.877739	-649.215454	-146.144012	83.745575	-597.424622	155.709885	1352.622803	-557.917358	-187.905014	1348.922241	-524.378418	-9.034558	1344.152832	-552.700562	-26.760162	1634.899780	-658.777771	243.912216	1095.893188	-582.288025	-286.628784	1089.510254	-543.780884	235.528976	846.517212	-462.901245	-260.706818	836.456665	-524.302368	-12.964596	963.069763	544.150269	-151.258438	955.578308	564.525452	24.414312
-565.728333	93.438995	866.726318	-540.504517	-127.135689	868.052063	-642.612915	109.641777	493.112640	-606.453918	-153.827591	517.918518	-667.921448	106.787491	86.045135	-649.259827	-146.139893	83.762749	-597.425598	155.709457	1352.609497	-557.932617	-187.914246	1348.908691	-524.369446	-9.045100	1344.138550	-552.680542	-26.777046	1634.907715	-658.802856	243.886826	1095.872681	-582.287109	-286.679565	1089.529663	-543.801514	235.546036	846.491272	-462.934570	-260.708618	836.454285	-524.310486	-12.979147	963.072266	544.127991	-151.178680	955.369446	564.519470	24.481583
-565.726501	93.429001	866.720947	-540.488220	-127.130997	868.059326	-642.605896	109.641312	493.099487	-606.444214	-153.801865	517.904419	-667.913086	106.780128	85.996490	-649.277283	-146.124344	83.750443	-597.417236	155.711121	1352.596802	-557.890503	-187.890320	1348.931885	-524.358582	-9.032142	1344.146484	-552.661926	-26.756382	1634.915283	-658.823120	243.902985	1095.885254	-582.276917	-286.633453	1089.530518	-543.850037	235.595398	846.493286	-462.957855	-260.703369	836.437561	-524.303589	-12.974410	963.073547	544.106018	-151.094345	955.142944	564.503723	24.538811
-565.702393	93.471207	866.741089	-540.479553	-127.094376	868.047607	-642.572266	109.625885	493.099457	-606.443665	-153.863754	517.890076	-667.945923	106.811592	86.045135	-649.274536	-146.116516	83.747017	-597.420288	155.717056	1352.592407	-557.891724	-187.886658	1348.934326	-524.350830	-9.015633	1344.140381	-552.652466	-26.756937	1634.911377	-658.830872	243.907944	1095.892822	-582.280090	-286.608185	1089.508057	-543.875854	235.608871	846.491394	-462.976929	-260.706848	836.432129	-524.285461	-12.950725	963.077881	544.086182	-151.014008	954.875671	564.483643	24.635141
-565.675476	93.471687	866.729980	-540.458984	-127.078453	868.032410	-642.541565	109.627106	493.084137	-606.415588	-153.839203	517.867126	-667.712524	106.643288	85.839310	-649.298096	-146.123032	83.726448	-597.425415	155.715607	1352.586304	-557.856689	-187.888016	1348.910278	-524.347107	-9.026947	1344.140259	-552.636047	-26.746208	1634.901489	-658.851318	243.907379	1095.909424	-582.270996	-286.608948	1089.492920	-543.900024	235.618179	846.484985	-462.994141	-260.697296	836.394470	-524.259155	-12.944553	963.064026	544.043213	-150.958069	954.676636	564.425964	24.733736
-565.684265	93.441940	866.702454	-540.415344	-127.123367	868.032593	-642.578918	109.644646	493.087799	-606.356140	-153.823669	517.847900	-667.741150	106.646614	85.873032	-649.272766	-146.135544	83.727539	-597.424194	155.732269	1352.592896	-557.803711	-187.862595	1348.895874	-524.324219	-9.016669	1344.110962	-552.611755	-26.745224	1634.894531	-658.849670	243.921021	1095.895996	-582.250488	-286.629059	1089.500366	-543.901489	235.639465	846.479187	-463.003815	-260.700500	836.384766	-524.237366	-12.962806	963.048279	544.045349	-150.910385	954.493164	564.377625	24.815327
-565.651672	93.446182	866.680359	-540.376160	-127.124344	868.016113	-642.585632	109.646118	493.121948	-606.356323	-153.865097	517.852722	-667.751160	106.647049	85.876846	-649.248169	-146.111557	83.715302	-597.418762	155.728317	1352.576538	-557.792847	-187.864334	1348.887573	-524.310547	-9.003913	1344.097778	-552.598206	-26.744888	1634.881104	-658.724731	243.705322	1095.654785	-582.233948	-286.614838	1089.448120	-543.928772	235.685318	846.442017	-462.991425	-260.707611	836.339844	-524.206726	-12.958568	963.030457	544.084534	-150.886780	954.349792	564.354065	24.838888
-565.609375	93.497154	866.691223	-540.361816	-127.113716	868.019348	-642.596130	109.651375	493.127686	-606.376160	-153.879150	517.847290	-667.737000	106.632568	85.893669	-649.298096	-146.126053	83.726059	-597.407898	155.720505	1352.560059	-557.772766	-187.875381	1348.884888	-524.304565	-8.985862	1344.083984	-552.553467	-26.704691	1634.902832	-658.719238	243.685089	1095.612305	-582.212097	-286.631500	1089.457886	-543.946899	235.668060	846.410461	-462.994904	-260.701935	836.328857	-524.180908	-12.935740	963.038574	544.103455	-150.896652	954.290405	564.308472	24.865034
-565.582397	93.486656	866.685059	-540.312683	-127.122147	868.009705	-642.591492	109.666397	493.126007	-606.304016	-153.852905	517.901672	-667.985229	106.839149	86.076721	-649.283264	-146.102036	83.752335	-597.417908	155.728058	1352.529175	-557.749451	-187.871307	1348.901855	-524.304382	-8.982335	1344.069214	-552.546692	-26.693531	1634.899414	-658.740051	243.702194	1095.585083	-582.201965	-286.608002	1089.456665	-543.941711	235.658249	846.377930	-463.008850	-260.708618	836.311096	-524.149109	-12.944471	963.032532	544.167603	-150.932739	954.298523	564.285217	24.858053
-565.568298	93.492516	866.689514	-540.284241	-127.117439	868.016541	-642.569275	109.634972	493.121887	-606.249817	-153.846863	517.882568	-667.992737	106.820724	86.041611	-649.289185	-146.125885	83.754723	-597.415588	155.713638	1352.494751	-557.770813	-187.872742	1348.880615	-524.308777	-8.997635	1344.058228	-552.544922	-26.670250	1634.907715	-658.877502	243.912170	1095.801758	-582.204346	-286.581573	1089.447388	-543.942444	235.590851	846.378845	-463.004181	-260.706299	836.304749	-524.126526	-12.936156	963.037659	544.254517	-150.947495	954.364929	564.251404	24.841944
-565.558167	93.480453	866.692200	-540.272766	-127.104919	868.024597	-642.555176	109.642120	493.105164	-606.236572	-153.874237	517.895813	-667.927673	106.810455	86.045395	-649.310303	-146.120010	83.784859	-597.424805	155.720123	1352.465454	-557.779785	-187.857422	1348.872925	-524.281616	-8.996950	1344.076904	-552.517029	-26.637669	1634.920166	-658.904053	243.893448	1095.799316	-582.206238	-286.604431	1089.452759	-543.939270	235.571609	846.349792	-463.005341	-260.706573	836.297363	-524.115662	-12.932972	963.042908	544.368408	-150.964951	954.441711	564.251648	24.781891
-565.563293	93.489616	866.692444	-540.275879	-127.100555	868.028564	-642.509705	109.616928	493.083740	-606.183594	-153.856201	517.870911	-667.744873	106.629364	85.845985	-649.265869	-146.116623	83.753349	-597.416016	155.728333	1352.462646	-557.766602	-187.868958	1348.850708	-524.288147	-8.990074	1344.045410	-552.527893	-26.623020	1634.924438	-658.907104	243.879196	1095.767700	-582.204834	-286.595093	1089.464600	-543.955872	235.581940	846.336060	-462.992035	-260.694122	836.304016	-524.119751	-12.924426	963.044922	544.555237	-151.000168	954.554138	564.309082	24.783560
-565.537354	93.499115	866.688965	-540.251770	-127.094299	868.001770	-642.524658	109.646111	493.124939	-606.120056	-153.826675	517.853333	-667.764771	106.624397	85.852966	-649.235535	-146.128296	83.763771	-597.424683	155.737244	1352.454224	-557.748657	-187.863419	1348.830078	-524.279480	-8.981445	1344.038574	-552.529785	-26.613241	1634.914551	-658.919617	243.897186	1095.755737	-582.207764	-286.598572	1089.430176	-543.976013	235.630737	846.330627	-463.013062	-260.711334	836.289368	-524.094177	-12.926901	963.030029	544.722168	-151.089111	954.687378	564.342285	24.705807
-565.529968	93.512329	866.686584	-540.249573	-127.109802	868.024414	-642.494507	109.663940	493.126770	-606.145874	-153.878906	517.851624	-667.765503	106.628479	85.901253	-649.231445	-146.110458	83.739143	-597.434143	155.759842	1352.462036	-557.752563	-187.858429	1348.806396	-524.277954	-8.971927	1344.027466	-552.544373	-26.610535	1634.916382	-658.927917	243.888702	1095.770508	-582.225342	-286.556549	1089.408691	-543.986938	235.633118	846.334473	-462.995300	-260.686340	836.267639	-524.088379	-12.918262	963.039490	544.901917	-151.162079	954.831177	564.378784	24.672132
-565.528381	93.509720	866.692749	-540.239258	-127.116226	868.029541	-642.520447	109.681618	493.147217	-606.139954	-153.909164	517.853882	-667.761719	106.628075	85.930695	-649.227783	-146.107880	83.747231	-597.429871	155.790253	1352.462891	-557.730225	-187.865860	1348.808105	-524.257935	-8.965255	1344.029663	-552.548279	-26.596064	1634.920654	-658.934387	243.872940	1095.783325	-582.245300	-286.555664	1089.383301	-543.991943	235.642014	846.333191	-463.008667	-260.666656	836.261658	-524.088501	-12.922833	963.046936	545.090210	-151.221191	954.987305	564.398682	24.634790
-565.502686	93.486252	866.694763	-540.173523	-127.143394	868.035583	-642.490173	109.680763	493.138885	-606.057922	-153.894653	517.864502	-667.732971	106.605019	85.927933	-649.198120	-146.112030	83.741562	-597.413757	155.785400	1352.463013	-557.682007	-187.850296	1348.823242	-524.249817	-8.966708	1344.024048	-552.534546	-26.585281	1634.935669	-658.937988	243.842529	1095.756714	-582.241394	-286.536224	1089.404785	-543.990234	235.593643	846.325684	-463.007874	-260.670135	836.279114	-524.057190	-12.942869	963.055115	545.244446	-151.265472	955.110046	564.410706	24.576202
-565.478516	93.480225	866.688782	-540.161987	-127.123604	868.042175	-642.410217	109.645233	493.132446	-606.076721	-153.894363	517.874207	-667.938538	106.811104	86.122925	-649.239258	-146.112915	83.775581	-597.414795	155.783783	1352.458496	-557.646362	-187.836914	1348.839722	-524.240967	-8.939956	1344.027588	-552.536621	-26.586035	1634.949829	-658.943115	243.815643	1095.764526	-582.217834	-286.553833	1089.421387	-543.972229	235.458786	846.325500	-463.003723	-260.673065	836.289429	-524.039001	-12.931710	963.055115	545.365112	-151.346603	955.241455	564.430603	24.517288
-565.465149	93.468430	866.687927	-540.130798	-127.124161	868.032288	-642.416443	109.636452	493.134430	-605.997559	-153.861176	517.888428	-667.987488	106.810806	86.074913	-649.243530	-146.133362	83.776268	-597.399170	155.797607	1352.439331	-557.626892	-187.826599	1348.848389	-524.234253	-8.918369	1344.002808	-552.514954	-26.556913	1634.963501	-658.941467	243.778885	1095.726807	-582.209778	-286.538361	1089.435425	-543.976807	235.487274	846.304504	-463.000397	-260.656982	836.312195	-524.016479	-12.939252	963.049744	545.482483	-151.372467	955.359436	564.448425	24.490547
-565.456726	93.485710	866.676453	-540.124390	-127.113052	868.025146	-642.417664	109.629471	493.124908	-606.013611	-153.900772	517.893372	-667.750732	106.632355	85.871048	-649.255127	-146.135544	83.803932	-597.402527	155.801498	1352.433350	-557.597595	-187.809982	1348.837891	-524.226685	-8.915112	1343.999268	-552.524658	-26.575888	1634.954224	-658.947571	243.768524	1095.719116	-582.192810	-286.572723	1089.468384	-543.980347	235.485382	846.290527	-462.987823	-260.672089	836.306396	-523.999939	-12.922498	963.037598	545.588318	-151.378448	955.444580	564.452026	24.482958
-565.432800	93.541542	866.672791	-540.093262	-127.112595	868.014526	-642.476135	109.663811	493.131622	-605.988403	-153.865768	517.877686	-667.982971	106.819099	86.088554	-649.240723	-146.117798	83.801094	-597.386047	155.840836	1352.391724	-557.589172	-187.816910	1348.845215	-524.214111	-8.898143	1343.977539	-552.532776	-26.573025	1634.958374	-658.955383	243.785690	1095.703125	-582.191467	-286.547729	1089.464233	-543.973999	235.480057	846.255371	-462.998810	-260.669556	836.300720	-523.974854	-12.897689	963.031311	545.697754	-151.405777	955.526489	564.483765	24.501650
-565.430359	93.559418	866.649109	-540.081299	-127.108482	868.003357	-642.542480	109.693748	493.138702	-605.967346	-153.863800	517.866089	-668.012207	106.804642	86.085175	-649.228821	-146.132370	83.767708	-597.416260	155.845459	1352.356323	-557.582458	-187.796967	1348.838989	-524.216003	-8.884167	1343.957397	-552.549438	-26.585121	1634.946289	-658.962402	243.834702	1095.642700	-582.178711	-286.540955	1089.438721	-543.965515	235.463074	846.238464	-462.993286	-260.646515	836.286438	-523.957764	-12.879168	963.010620	545.814697	-151.346420	955.580139	564.506287	24.542723
-565.419861	93.546143	866.637024	-540.049683	-127.136047	868.010620	-642.508423	109.672882	493.137970	-605.975952	-153.865326	517.875061	-667.998413	106.811012	86.105949	-649.224976	-146.133118	83.767250	-597.420349	155.858002	1352.358032	-557.582886	-187.798019	1348.842041	-524.221191	-8.878358	1343.951782	-552.548950	-26.590649	1634.954224	-658.961609	243.833679	1095.642944	-582.151489	-286.557770	1089.454956	-543.952454	235.436493	846.220642	-462.995697	-260.667419	836.285095	-523.939880	-12.889040	963.008728	545.909912	-151.287933	955.655762	564.539551	24.600931
-565.419189	93.558945	866.650818	-540.066956	-127.098236	867.998657	-642.499451	109.670364	493.189972	-605.984253	-153.875015	517.858459	-667.755981	106.628693	85.911171	-649.229797	-146.115494	83.767952	-597.425415	155.861679	1352.343140	-557.594116	-187.783798	1348.845337	-524.218994	-8.891450	1343.951416	-552.545166	-26.600060	1634.965698	-658.957214	243.823624	1095.633301	-582.137207	-286.551117	1089.452637	-543.959778	235.383606	846.216553	-462.975372	-260.671082	836.296875	-523.939392	-12.875785	963.007446	545.980652	-151.187973	955.692688	564.571777	24.695364
-565.395996	93.576584	866.668945	-540.050842	-127.104309	868.007019	-642.454651	109.639076	493.206757	-606.028870	-153.908600	517.854309	-667.724060	106.605568	85.900360	-649.247620	-146.112762	83.773575	-597.421387	155.853943	1352.339111	-557.566589	-187.761215	1348.834473	-524.221375	-8.881992	1343.962402	-552.582520	-26.586662	1634.978516	-658.959839	243.826370	1095.634277	-582.108887	-286.560150	1089.469482	-543.926636	235.336288	846.213318	-462.962128	-260.675629	836.300049	-523.920837	-12.875730	963.021301	545.996094	-151.117172	955.730835	564.607605	24.754263
-565.373779	93.580002	866.679382	-540.027649	-127.090767	868.012207	-642.411438	109.618446	493.198761	-606.003845	-153.881317	517.868225	-667.704041	106.611443	85.917229	-649.260071	-146.113312	83.774544	-597.431946	155.859131	1352.323486	-557.524109	-187.747253	1348.859985	-524.229065	-8.880518	1343.947754	-552.551819	-26.583879	1634.984131	-658.937927	243.794769	1095.579468	-582.084534	-286.533722	1089.482300	-543.913879	235.310944	846.184387	-462.951569	-260.691437	836.306702	-523.903015	-12.869761	963.030640	546.055664	-150.992966	955.726929	564.681702	24.868690
-565.344421	93.573273	866.652588	-539.993347	-127.120750	868.018005	-642.425293	109.609695	493.151886	-606.018250	-153.884567	517.883057	-667.737000	106.634865	85.911850	-649.304626	-146.135178	83.777573	-597.440186	155.881042	1352.291382	-557.514465	-187.754456	1348.856934	-524.229309	-8.869621	1343.933716	-552.538879	-26.559381	1634.990234	-658.942566	243.799210	1095.553345	-582.047241	-286.577209	1089.489624	-543.928833	235.306213	846.146240	-462.937439	-260.702118	836.304871	-523.872681	-12.873936	963.020020	546.062317	-150.846603	955.667969	564.738831	24.994764
-565.351807	93.607590	866.638855	-540.004517	-127.123726	867.998657	-642.430054	109.655640	493.151215	-606.021423	-153.886780	517.883362	-667.985046	106.844383	86.106308	-649.276123	-146.132935	83.776421	-597.453430	155.895416	1352.249023	-557.492615	-187.723618	1348.846802	-524.236572	-8.835541	1343.912231	-552.523071	-26.511301	1634.983276	-658.931702	243.779587	1095.480713	-582.019531	-286.570892	1089.495850	-543.917114	235.335480	846.120972	-462.883911	-260.725159	836.304443	-523.869873	-12.860464	962.999939	546.037292	-150.738739	955.609863	564.809204	25.100628
-565.333191	93.611038	866.637939	-539.968384	-127.125122	867.999695	-642.498352	109.707001	493.159454	-605.977722	-153.871628	517.870789	-667.982178	106.825310	86.101295	-649.276855	-146.132751	83.769897	-597.459900	155.906754	1352.207642	-557.488953	-187.724182	1348.816284	-524.233887	-8.828876	1343.892822	-552.580750	-26.547298	1634.974854	-658.935364	243.773804	1095.434814	-582.029602	-286.539734	1089.468994	-543.890808	235.337265	846.085510	-462.859924	-260.737579	836.286682	-523.843872	-12.856566	963.000305	546.004700	-150.605713	955.522156	564.886902	25.215891
-565.331421	93.611046	866.639771	-539.985596	-127.122612	867.991455	-642.523926	109.710266	493.163116	-605.981262	-153.874023	517.869690	-667.787109	106.623436	85.884636	-649.240784	-146.134476	83.778938	-597.474182	155.908005	1352.199219	-557.512573	-187.738297	1348.807739	-524.242249	-8.837097	1343.889771	-552.601685	-26.547577	1634.974854	-658.932068	243.718140	1095.396606	-582.010925	-286.525208	1089.443237	-543.883362	235.323273	846.054504	-462.825775	-260.745789	836.290649	-523.847961	-12.861663	962.996277	545.922852	-150.488846	955.417725	564.956116	25.285002
-565.315979	93.596931	866.654236	-539.979431	-127.112907	867.988525	-642.472778	109.696533	493.165558	-605.975586	-153.870453	517.879700	-668.004333	106.828903	86.118935	-649.239563	-146.133438	83.778145	-597.483154	155.910400	1352.186523	-557.541992	-187.734985	1348.769409	-524.241211	-8.845478	1343.889648	-552.634216	-26.549454	1634.991455	-658.931274	243.702103	1095.381470	-582.005005	-286.521393	1089.433838	-543.864197	235.338776	846.045349	-462.761505	-260.738190	836.305054	-523.843445	-12.872949	963.004272	545.807312	-150.392288	955.330688	565.003906	25.376682
-565.299194	93.597603	866.661987	-539.961182	-127.125282	867.993347	-642.428833	109.675407	493.192932	-606.009155	-153.892365	517.889893	-667.740173	106.635338	85.899857	-649.252319	-146.119476	83.787720	-597.482544	155.910019	1352.157715	-557.536316	-187.711868	1348.760010	-524.248962	-8.844975	1343.882935	-552.656372	-26.541710	1635.000610	-658.813110	243.432571	1095.147705	-582.002869	-286.511108	1089.420776	-543.844788	235.249634	846.014771	-462.738800	-260.764740	836.314087	-523.830750	-12.880636	963.012085	545.689026	-150.277924	955.204285	565.038147	25.445362
-565.272339	93.593483	866.650391	-539.955017	-127.112846	867.984924	-642.383728	109.646271	493.166321	-605.996094	-153.858398	517.876038	-667.726440	106.630119	85.887344	-649.222351	-146.119644	83.764687	-597.488342	155.908432	1352.125122	-557.543945	-187.699860	1348.751343	-524.257996	-8.845575	1343.863281	-552.673523	-26.523283	1635.001099	-658.812134	243.398773	1095.134521	-581.977356	-286.483276	1089.393677	-543.801819	235.180313	845.991821	-462.642303	-260.748413	836.317993	-523.815125	-12.877608	963.002441	545.554382	-150.085892	955.057983	565.067200	25.534082
-565.271118	93.606667	866.624634	-539.956604	-127.117470	867.975220	-642.390442	109.646118	493.167328	-606.007629	-153.864655	517.856384	-667.742310	106.633217	85.903168	-649.246704	-146.102310	83.747002	-597.492554	155.912399	1352.077393	-557.546448	-187.697769	1348.743408	-524.265137	-8.843558	1343.847412	-552.681824	-26.495777	1635.005737	-658.819092	243.370895	1095.075195	-581.966187	-286.499969	1089.401489	-543.804138	235.252258	845.957520	-462.647736	-260.769867	836.298828	-523.811462	-12.866648	962.983276	545.411194	-149.918823	954.899414	565.092834	25.646914
-565.243896	93.597206	866.583130	-539.934265	-127.105812	867.948547	-642.403931	109.696098	493.133972	-605.978027	-153.809265	517.838074	-668.012634	106.839600	86.117569	-649.239990	-146.109680	83.724129	-597.488647	155.928833	1352.023438	-557.546387	-187.697067	1348.722900	-524.259888	-8.838222	1343.818237	-552.667297	-26.436550	1635.004639	-658.817566	243.336273	1095.008911	-581.966492	-286.455963	1089.354126	-543.804016	235.260376	845.908997	-462.577515	-260.768463	836.286926	-523.793274	-12.860103	962.950928	545.269592	-149.754593	954.729858	565.069946	25.775820
-565.250061	93.633766	866.560425	-539.918823	-127.130188	867.941040	-642.440918	109.725014	493.125305	-605.985535	-153.807007	517.848206	-667.817200	106.618843	85.907509	-649.269531	-146.117889	83.725945	-597.488770	155.922043	1351.994385	-557.559631	-187.701584	1348.708984	-524.254517	-8.827149	1343.781738	-552.722473	-26.446461	1634.978149	-658.824829	243.287567	1094.946289	-581.955811	-286.484894	1089.356689	-543.792847	235.247330	845.869751	-462.552551	-260.775513	836.285889	-523.783813	-12.845152	962.934021	545.161377	-149.647385	954.565369	565.051270	25.938374
-565.240295	93.654320	866.571045	-539.908447	-127.115318	867.930176	-642.478638	109.768333	493.144318	-605.958984	-153.808060	517.834412	-668.066040	106.818970	86.119911	-649.264160	-146.123276	83.721466	-597.481445	155.902908	1351.958252	-557.561829	-187.692429	1348.686646	-524.244812	-8.841269	1343.764160	-552.730347	-26.446852	1634.987549	-658.820007	243.284592	1094.934692	-581.946777	-286.460419	1089.321655	-543.803589	235.263123	845.863708	-462.494141	-260.773315	836.289307	-523.774963	-12.836901	962.934631	545.060242	-149.505356	954.460876	565.014526	26.031763
-565.215393	93.658119	866.580261	-539.887939	-127.134537	867.931641	-642.479309	109.771561	493.157776	-605.946594	-153.819748	517.860413	-667.822510	106.619392	85.901093	-649.207703	-146.101227	83.728867	-597.480103	155.897156	1351.958618	-557.594055	-187.692719	1348.661987	-524.249268	-8.845801	1343.770020	-552.742676	-26.437401	1635.007324	-658.819641	243.250397	1094.913574	-581.947998	-286.463013	1089.316284	-543.820068	235.216644	845.835327	-462.475647	-260.767365	836.302307	-523.758423	-12.849622	962.942017	545.014648	-149.367691	954.406677	564.967041	26.114985
-565.201355	93.675850	866.591003	-539.889404	-127.094009	867.917053	-642.404663	109.742966	493.139404	-605.979370	-153.828842	517.869568	-667.798218	106.615814	85.894745	-649.219788	-146.099213	83.764000	-597.476196	155.895737	1351.959106	-557.622742	-187.700424	1348.645142	-524.261597	-8.867323	1343.763550	-552.766235	-26.447292	1635.009644	-658.829834	243.254852	1094.932495	-581.952393	-286.465729	1089.320313	-543.802368	235.110886	845.838501	-462.446869	-260.762115	836.318909	-523.751831	-12.833083	962.940552	544.990173	-149.224579	954.384521	564.923584	26.152578
-565.199341	93.671288	866.606567	-539.887207	-127.092628	867.928040	-642.390686	109.773056	493.165192	-605.966309	-153.803101	517.878723	-667.768250	106.629074	85.904861	-649.205200	-146.118683	83.768417	-597.478027	155.893890	1351.952515	-557.628845	-187.681183	1348.639771	-524.295410	-8.871929	1343.760742	-552.771973	-26.429413	1635.026489	-658.833740	243.255020	1094.910645	-581.962158	-286.483185	1089.316772	-543.814453	235.075256	845.818848	-462.450684	-260.742981	836.330383	-523.757507	-12.837396	962.956238	544.961914	-149.212769	954.404785	564.883179	26.183416
-565.188232	93.692810	866.601990	-539.862610	-127.090469	867.923523	-642.363159	109.790337	493.168579	-605.955872	-153.782669	517.872864	-667.737488	106.650024	85.879890	-649.179749	-146.105057	83.748619	-597.501465	155.891388	1351.914673	-557.649231	-187.681519	1348.612305	-524.304260	-8.876902	1343.750000	-552.760864	-26.408682	1635.031250	-658.846375	243.233139	1094.872192	-581.976990	-286.495026	1089.311890	-543.833496	235.088455	845.766418	-462.466583	-260.748291	836.313904	-523.737610	-12.823878	962.950989	544.911987	-149.237076	954.478943	564.816040	26.187481
-565.178711	93.683624	866.573914	-539.850525	-127.093727	867.909668	-642.328064	109.780930	493.149292	-605.944519	-153.778976	517.843201	-667.986206	106.831429	86.082062	-649.235168	-146.101883	83.756477	-597.496399	155.902924	1351.869385	-557.659546	-187.691025	1348.585327	-524.313477	-8.877732	1343.719482	-552.763672	-26.392891	1635.023193	-658.859741	243.225220	1094.819946	-582.000366	-286.465027	1089.258057	-543.858093	235.078171	845.719666	-462.459076	-260.741455	836.294922	-523.731384	-12.824009	962.931213	544.866028	-149.315567	954.582764	564.745605	26.150949
-565.163879	93.724976	866.555908	-539.848511	-127.089836	867.896912	-642.399963	109.830872	493.164459	-605.989075	-153.756607	517.827087	-668.053040	106.843269	86.137375	-649.251953	-146.107758	83.725739	-597.499817	155.902603	1351.829712	-557.678528	-187.689667	1348.551392	-524.325806	-8.880480	1343.695923	-552.760864	-26.376993	1635.017578	-658.873352	243.204117	1094.799561	-581.999023	-286.479156	1089.213013	-543.868713	235.041489	845.691772	-462.457489	-260.692535	836.241699	-523.726318	-12.801839	962.916870	544.763428	-149.479996	954.756348	564.655212	26.069109
-565.169861	93.709923	866.557007	-539.822144	-127.117401	867.900818	-642.424438	109.839424	493.177734	-605.950623	-153.764420	517.828369	-668.044617	106.849075	86.149582	-649.215881	-146.116058	83.723991	-597.502747	155.890839	1351.796875	-557.691162	-187.694336	1348.522949	-524.331116	-8.893702	1343.681763	-552.737244	-26.350132	1635.016724	-658.889465	243.201721	1094.777954	-582.021301	-286.485046	1089.195068	-543.927490	235.057297	845.665222	-462.482361	-260.697266	836.217224	-523.715576	-12.817867	962.919006	544.717712	-149.697067	954.901794	564.613525	25.952616
-565.169556	93.713486	866.567932	-539.818115	-127.112076	867.899353	-642.425110	109.824814	493.190125	-606.006897	-153.767426	517.841309	-668.079956	106.837746	86.158936	-649.240906	-146.115799	83.727753	-597.487366	155.898560	1351.786377	-557.690979	-187.695160	1348.496704	-524.346924	-8.902537	1343.646851	-552.757690	-26.360729	1635.028442	-658.902771	243.145203	1094.752686	-582.053040	-286.423706	1089.161377	-543.930359	234.999496	845.649414	-462.485657	-260.664642	836.190063	-523.708679	-12.817759	962.922424	544.743835	-149.779297	955.068176	564.537231	25.886301
-565.131531	93.700912	866.575867	-539.766663	-127.140678	867.906555	-642.436584	109.827499	493.199921	-605.981445	-153.783737	517.886230	-668.067749	106.825813	86.165794	-649.221436	-146.122742	83.752060	-597.493652	155.862701	1351.761475	-557.713867	-187.687561	1348.449951	-524.351746	-8.905104	1343.648438	-552.714111	-26.329678	1635.041016	-658.950500	243.155823	1094.746826	-582.092041	-286.421997	1089.140015	-543.861511	234.510223	845.617554	-462.524384	-260.659058	836.182739	-523.664429	-12.837240	962.930115	544.743774	-149.893082	955.244202	564.472473	25.803288
-565.131042	93.698265	866.585144	-539.758850	-127.096283	867.901733	-642.424805	109.822105	493.205048	-605.988159	-153.776276	517.889832	-668.006165	106.794350	86.123985	-649.196228	-146.118073	83.758797	-597.494141	155.866196	1351.756714	-557.720764	-187.695663	1348.457397	-524.362854	-8.914873	1343.628296	-552.661194	-26.282768	1635.064453	-658.923340	243.080444	1094.739136	-582.126343	-286.370056	1089.134277	-543.962463	234.835098	845.594116	-462.560333	-260.632141	836.166626	-523.658752	-12.820506	962.932007	544.749878	-150.032181	955.401306	564.465454	25.677221
-565.129578	93.703041	866.586792	-539.756714	-127.108269	867.904846	-642.392578	109.806625	493.198517	-606.012878	-153.727081	517.915771	-667.955078	106.805496	86.107620	-649.218079	-146.093170	83.762032	-597.513977	155.869278	1351.738037	-557.699463	-187.694778	1348.451050	-524.380127	-8.912946	1343.600952	-552.623474	-26.217218	1635.061768	-658.971497	243.044754	1094.704834	-582.176880	-286.336212	1089.118652	-544.008667	234.840836	845.554688	-462.612976	-260.578278	836.138977	-523.658081	-12.823818	962.934753	544.796997	-150.137375	955.527405	564.456055	25.606375
-565.145081	93.723534	866.568115	-539.757202	-127.098030	867.873413	-642.417725	109.817780	493.176910	-606.001709	-153.722656	517.894836	-667.962097	106.803886	86.119469	-649.206604	-146.075089	83.762337	-597.521790	155.863541	1351.695679	-557.742493	-187.708450	1348.397461	-524.411011	-8.915402	1343.545776	-552.591797	-26.165020	1635.050903	-659.020386	242.993576	1094.668579	-582.244995	-286.272888	1089.071411	-544.043213	234.789490	845.516846	-462.669464	-260.513367	836.095764	-523.654419	-12.810885	962.906311	544.827087	-150.278976	955.644836	564.467773	25.452972
-565.126038	93.731842	866.555054	-539.704285	-127.079094	867.855164	-642.407410	109.812836	493.176788	-605.914612	-153.690506	517.862671	-668.011780	106.829071	86.139877	-649.192810	-146.094833	83.719604	-597.530396	155.880997	1351.645874	-557.728699	-187.738617	1348.367554	-524.450745	-8.939133	1343.502563	-552.550720	-26.098705	1635.027832	-659.057617	242.958832	1094.621094	-582.341614	-286.221619	1088.999268	-544.082581	234.776749	845.473755	-462.749298	-260.476288	836.027588	-523.631592	-12.796395	962.894531	544.876526	-150.380722	955.703613	564.508118	25.387890
-565.149719	93.730652	866.520935	-539.714111	-127.104767	867.815735	-642.470947	109.831100	493.195557	-605.987366	-153.720734	517.858826	-668.041260	106.830261	86.143715	-649.264221	-146.104218	83.746033	-597.545166	155.875656	1351.603271	-557.743530	-187.755676	1348.348755	-524.499939	-8.941348	1343.433960	-552.508789	-26.034145	1634.999268	-659.101685	242.905991	1094.582031	-582.445374	-286.141846	1088.932861	-544.124207	234.765305	845.426575	-462.838013	-260.374847	835.979980	-523.641174	-12.809940	962.855652	544.903809	-150.487747	955.760376	564.557617	25.266113
-565.101563	93.735321	866.506775	-539.655151	-127.108459	867.799438	-642.456238	109.828728	493.207306	-605.923035	-153.677383	517.838013	-667.798889	106.620415	85.968414	-649.237122	-146.112610	83.721695	-597.561340	155.878387	1351.565308	-557.747803	-187.800858	1348.323364	-524.530579	-8.974298	1343.375732	-552.428528	-25.925200	1634.979736	-659.280518	243.064560	1094.736084	-582.570129	-286.090729	1088.888184	-544.173828	234.703094	845.397644	-462.941803	-260.272705	835.932739	-523.595398	-12.810017	962.842773	544.947693	-150.530746	955.792664	564.599487	25.260212
-565.097412	93.734665	866.491394	-539.632324	-127.106125	867.787354	-642.451782	109.824074	493.204529	-605.931885	-153.687912	517.841919	-667.802307	106.613731	85.968994	-649.234436	-146.117172	83.722641	-597.566528	155.853180	1351.525879	-557.710754	-187.800888	1348.326172	-524.560303	-8.996783	1343.304199	-552.344727	-25.847116	1634.959106	-659.197205	242.815552	1094.506226	-582.707153	-286.033356	1088.862549	-544.208801	234.618362	845.351685	-463.057037	-260.109436	835.922974	-523.578064	-12.804808	962.827698	544.936890	-150.604691	955.824951	564.647522	25.192442
-565.093506	93.737900	866.494812	-539.580261	-127.092972	867.777039	-642.441223	109.814400	493.210754	-605.934998	-153.696289	517.854431	-667.805420	106.607887	85.951309	-649.238953	-146.119675	83.742966	-597.563538	155.841980	1351.474854	-557.695007	-187.843292	1348.341797	-524.594788	-9.006399	1343.269775	-552.254150	-25.787441	1634.978027	-659.231140	242.740723	1094.447266	-582.908875	-285.845154	1088.800903	-544.254822	234.551559	845.284485	-463.203857	-259.947998	835.927551	-523.546753	-12.795723	962.823181	544.931396	-150.635162	955.849976	564.716370	25.171217
-565.082703	93.737617	866.506897	-539.549500	-127.065269	867.772400	-642.401367	109.815437	493.184570	-605.908020	-153.723267	517.903137	-668.014526	106.830261	86.168037	-649.237915	-146.102509	83.772530	-597.548584	155.829514	1351.453735	-557.644470	-187.870560	1348.394287	-524.674622	-9.040758	1343.203735	-552.111023	-25.683126	1634.961060	-659.268616	242.706024	1094.382935	-583.088013	-285.774353	1088.816284	-544.317688	234.463257	845.233521	-463.379578	-259.744781	835.964722	-523.522095	-12.785712	962.825928	544.955811	-150.619247	955.856934	564.791382	25.139267
-565.081604	93.734077	866.508423	-539.527405	-127.061447	867.762939	-642.395142	109.827286	493.179138	-605.891113	-153.713913	517.913269	-667.989929	106.808250	86.118881	-649.217163	-146.096725	83.757935	-597.569702	155.788239	1351.416260	-557.634216	-187.904358	1348.435303	-524.715210	-9.066429	1343.129883	-551.957214	-25.528427	1634.940674	-659.332336	242.666611	1094.358521	-583.272827	-285.878143	1088.888184	-544.385132	234.395721	845.185059	-463.591614	-259.540344	836.017456	-523.505920	-12.786982	962.820618	544.946777	-150.622971	955.816284	564.886108	25.114252
-565.065002	93.766197	866.506592	-539.489258	-127.032707	867.750793	-642.402954	109.819939	493.161041	-605.860352	-153.679367	517.881775	-667.994873	106.793282	86.089813	-649.224426	-146.092361	83.765343	-597.582886	155.772217	1351.352539	-557.644531	-187.953201	1348.483398	-524.784424	-9.084655	1343.066895	-551.788147	-25.371025	1634.896729	-659.406677	242.670380	1094.311157	-583.557739	-285.854218	1088.905518	-544.344788	233.900208	845.115662	-463.841400	-259.312439	836.053894	-523.482117	-12.758669	962.814819	544.922607	-150.591064	955.780212	564.976379	25.108980
-565.084717	93.781197	866.491150	-539.492676	-127.038872	867.704712	-642.422241	109.826477	493.155304	-605.833252	-153.654419	517.856262	-667.781921	106.620773	85.933380	-649.200989	-146.102112	83.741737	-597.614990	155.747253	1351.288940	-557.647949	-187.995956	1348.512695	-524.879333	-9.109115	1342.974976	-551.657898	-25.235451	1634.819824	-659.433899	242.579819	1094.264893	-583.865417	-285.852936	1088.924805	-544.528564	234.294907	845.036316	-464.100830	-259.036896	836.095581	-523.476501	-12.763786	962.779297	544.892456	-150.569901	955.676514	565.067627	25.082777
-565.058838	93.801338	866.476624	-539.438599	-127.022591	867.682617	-642.410645	109.829842	493.181213	-605.809387	-153.655960	517.829834	-667.787659	106.615723	85.922874	-649.192261	-146.118073	83.717995	-597.635803	155.718002	1351.230591	-557.654053	-188.039108	1348.525146	-524.940735	-9.168018	1342.884521	-551.462341	-25.053425	1634.753174	-659.473877	242.542496	1094.195313	-584.216003	-285.827789	1088.911987	-544.609741	234.257980	844.979858	-464.416077	-258.719757	836.107849	-523.431824	-12.744718	962.759521	544.866699	-150.559677	955.563660	565.172302	25.099760
-565.032227	93.799294	866.465637	-539.396667	-127.018234	867.650818	-642.424377	109.821167	493.187683	-605.815735	-153.641571	517.787598	-667.790588	106.620483	85.930511	-649.205627	-146.121109	83.714027	-597.653198	155.699020	1351.156128	-557.664673	-188.095779	1348.543213	-525.001526	-9.201623	1342.794678	-551.329346	-24.918919	1634.690063	-659.527100	242.504059	1094.146606	-584.582825	-285.855896	1088.948486	-544.666870	234.111496	844.915405	-464.817902	-258.327606	836.160095	-523.393433	-12.749981	962.737122	544.828064	-150.523026	955.412659	565.271667	25.096029
-565.033997	93.770233	866.438965	-539.349731	-126.994789	867.640320	-642.426086	109.817970	493.193878	-605.795532	-153.650009	517.807312	-668.095581	106.840889	86.171677	-649.224426	-146.121674	83.736580	-597.646729	155.671021	1351.072632	-557.655579	-188.109436	1348.579834	-525.045471	-9.228822	1342.745117	-551.080872	-24.736092	1634.624023	-659.673767	242.686935	1094.285034	-584.970825	-285.811798	1088.976196	-544.765625	234.059601	844.839417	-465.257599	-257.923065	836.231140	-523.359680	-12.737231	962.714600	544.754333	-150.523575	955.290649	565.345947	25.078062
-565.024475	93.769547	866.444946	-539.317200	-126.952736	867.631042	-642.393677	109.799355	493.205200	-605.721436	-153.596863	517.802673	-667.805481	106.619148	85.960609	-649.165222	-146.106934	83.725906	-597.658142	155.669861	1351.013306	-557.668030	-188.157669	1348.615601	-525.087524	-9.252674	1342.725342	-550.869141	-24.526300	1634.624023	-659.702271	242.623489	1094.212402	-585.397644	-285.658020	1088.961670	-544.811890	233.935928	844.776184	-465.677368	-257.543274	836.266541	-523.328918	-12.718300	962.710022	544.720276	-150.524734	955.136353	565.471680	25.015707
-565.007751	93.729935	866.448730	-539.232300	-126.948250	867.657349	-642.371399	109.796158	493.196472	-605.690674	-153.584518	517.840820	-667.960571	106.776070	86.132729	-649.176208	-146.101578	83.729088	-597.658691	155.642700	1350.969727	-557.675171	-188.198822	1348.648926	-525.138489	-9.277880	1342.705444	-550.695679	-24.326771	1634.609863	-659.742126	242.586884	1094.152222	-585.813477	-285.638916	1088.988281	-544.920715	233.886414	844.676453	-466.180511	-256.997894	836.270996	-523.277649	-12.716346	962.724182	544.683289	-150.614487	955.009827	565.569397	24.876837
-565.009277	93.754494	866.487183	-539.175903	-126.932648	867.677307	-642.385803	109.795700	493.181122	-605.705811	-153.608871	517.878174	-667.997070	106.781174	86.145927	-649.183289	-146.089401	83.770645	-597.684082	155.645996	1350.926514	-557.733765	-188.232162	1348.667603	-525.201538	-9.307911	1342.705566	-550.467346	-24.094246	1634.586304	-659.660217	242.337326	1093.899414	-586.228577	-285.669495	1089.008789	-544.982361	233.805374	844.603943	-466.725037	-256.445404	836.265442	-523.255310	-12.697477	962.754944	544.661377	-150.631500	954.834961	565.656677	24.785423
-565.006042	93.774376	866.495300	-539.111572	-126.941216	867.688721	-642.380066	109.795586	493.184814	-605.680420	-153.579498	517.855652	-667.958618	106.777954	86.111046	-649.166016	-146.099762	83.761063	-597.720581	155.647659	1350.887939	-557.784241	-188.295105	1348.671143	-525.270996	-9.339941	1342.683838	-550.341980	-24.038391	1634.530029	-659.685852	242.287369	1093.860962	-586.668213	-285.722107	1089.026489	-545.072632	233.798859	844.525940	-467.315155	-255.901901	836.248413	-523.229431	-12.683822	962.766785	544.651001	-150.666977	954.666443	565.718506	24.751112
-565.007629	93.761215	866.506775	-539.088257	-126.942825	867.687012	-642.392151	109.792831	493.210358	-605.604736	-153.610413	517.846558	-667.779358	106.588341	85.951477	-649.156555	-146.135330	83.750481	-597.758301	155.637405	1350.853027	-557.857178	-188.353821	1348.614624	-525.322571	-9.392015	1342.677368	-550.024780	-23.675247	1634.501221	-659.721924	242.242310	1093.808105	-587.133179	-285.813965	1089.001465	-545.143616	233.726212	844.459961	-467.931152	-255.241898	836.196045	-523.218750	-12.693511	962.771790	544.631531	-150.739716	954.494507	565.771790	24.681509
-565.003052	93.751221	866.506042	-539.025208	-126.982788	867.689087	-642.354431	109.743187	493.197205	-605.637268	-153.628586	517.847534	-667.736023	106.594231	85.939117	-649.205383	-146.146500	83.741539	-597.779175	155.641190	1350.804077	-557.925842	-188.411072	1348.564209	-525.384888	-9.443383	1342.665283	-549.933411	-23.631031	1634.482422	-659.757935	242.181808	1093.759277	-587.576965	-285.827362	1088.940063	-545.220703	233.651611	844.391479	-468.569946	-254.590942	836.095398	-523.185974	-12.710270	962.772461	544.611938	-150.852798	954.370117	565.796265	24.570930
-564.983215	93.752274	866.510681	-538.974365	-126.968643	867.660095	-642.386230	109.715363	493.199310	-605.588806	-153.666321	517.831299	-667.727173	106.596855	85.951981	-649.202148	-146.148636	83.734123	-597.825378	155.631592	1350.761841	-557.984192	-188.456207	1348.495850	-525.433777	-9.470798	1342.653076	-549.773254	-23.428925	1634.452026	-659.769409	242.153610	1093.710693	-587.986633	-285.845612	1088.860718	-545.263367	233.593811	844.339233	-469.257568	-253.893890	835.964661	-523.151428	-12.713057	962.760925	544.641235	-151.000900	954.294128	565.829285	24.493395
-564.952576	93.722260	866.501465	-538.909851	-126.989769	867.667053	-642.345764	109.680878	493.199158	-605.552124	-153.655930	517.836914	-667.716614	106.599892	85.958839	-649.185120	-146.159073	83.736633	-597.850586	155.627548	1350.698242	-557.992004	-188.470642	1348.423950	-525.485535	-9.506879	1342.630249	-549.629700	-23.252974	1634.431763	-659.780396	242.087982	1093.643921	-588.375854	-285.829193	1088.769775	-545.300476	233.543900	844.245483	-469.980804	-253.186234	835.764587	-523.108948	-12.727633	962.760864	544.669006	-151.158142	954.284180	565.836304	24.314962
-564.946899	93.674408	866.484070	-538.832886	-126.995522	867.647461	-642.376099	109.627174	493.234009	-605.516724	-153.667465	517.841248	-667.747009	106.607101	85.981270	-649.220886	-146.149933	83.757790	-597.895935	155.653137	1350.661621	-557.974976	-188.498978	1348.367798	-525.487976	-9.516738	1342.630005	-549.535522	-23.066336	1634.395752	-659.798523	242.042953	1093.574707	-588.745667	-285.853546	1088.702881	-545.319885	233.417084	844.165649	-470.700714	-252.427719	835.559448	-523.069214	-12.745502	962.742554	544.750854	-151.317993	954.311707	565.837891	24.183231
-564.913757	93.642227	866.477905	-538.746521	-127.028229	867.655823	-642.372864	109.593300	493.264526	-605.478394	-153.690643	517.854004	-667.727722	106.557236	85.982018	-649.256042	-146.140656	83.767052	-597.925476	155.692062	1350.604980	-557.939697	-188.528625	1348.306274	-525.502380	-9.493258	1342.593262	-549.469238	-22.952774	1634.395020	-659.800476	242.012741	1093.498291	-589.098999	-285.786133	1088.608887	-545.327881	233.376083	844.069763	-471.451721	-251.636536	835.388794	-523.023132	-12.766310	962.747253	544.835754	-151.508469	954.381165	565.841614	23.985867
-564.905151	93.617378	866.463257	-538.686829	-127.062943	867.662842	-642.389160	109.580826	493.227173	-605.414978	-153.752731	517.883606	-667.738159	106.580147	85.985306	-649.214233	-146.132614	83.796822	-597.954529	155.751556	1350.552979	-557.896790	-188.524887	1348.258423	-525.532654	-9.453796	1342.571045	-549.429016	-22.872236	1634.384766	-659.812561	241.977539	1093.396118	-589.399414	-285.753387	1088.526489	-545.313843	233.319870	843.987122	-472.247772	-250.887909	835.189148	-522.999390	-12.781423	962.745972	544.996338	-151.710541	954.465698	565.872559	23.792114
-564.906311	93.601585	866.475342	-538.625488	-127.108368	867.668457	-642.408325	109.547134	493.234589	-605.403076	-153.824539	517.918701	-667.755798	106.569908	86.002548	-649.247192	-146.129700	83.770912	-597.980591	155.847366	1350.503418	-557.854736	-188.521423	1348.179688	-525.559875	-9.398494	1342.554443	-549.386658	-22.642445	1634.386230	-659.749756	241.903641	1093.235229	-589.671326	-285.799347	1088.484131	-545.295959	233.245804	843.887085	-473.327820	-250.314102	834.961975	-522.982666	-12.808795	962.758728	545.160034	-151.970184	954.570984	565.883972	23.584108
-564.894958	93.575455	866.474792	-538.562134	-127.145828	867.681885	-642.418823	109.515076	493.228577	-605.298523	-153.823395	517.915100	-667.749023	106.558708	86.009842	-649.257874	-146.162827	83.805984	-597.992676	155.973709	1350.447510	-557.783264	-188.516357	1348.126221	-525.588196	-9.362433	1342.537476	-549.408447	-22.689045	1634.417480	-659.757324	241.898514	1093.112427	-589.966187	-285.657806	1088.394043	-545.252869	233.148117	843.784302	-474.263611	-249.636597	834.657227	-522.963806	-12.830120	962.770264	545.286987	-152.239670	954.701355	565.873474	23.357985
-564.906311	93.541840	866.467102	-538.527527	-127.219627	867.688477	-642.405518	109.455849	493.244598	-605.271423	-153.871841	517.918884	-667.738281	106.561249	86.002792	-649.267517	-146.172272	83.822914	-598.011536	156.087570	1350.401123	-557.710815	-188.505692	1348.062134	-525.632324	-9.304375	1342.499512	-549.482910	-22.680775	1634.390503	-659.750061	241.900635	1093.016968	-590.221191	-285.515320	1088.303711	-545.212952	233.073822	843.692627	-475.055298	-248.882156	834.411194	-522.958618	-12.873122	962.771240	545.410217	-152.421906	954.827087	565.873901	23.175011
-564.901855	93.474365	866.459412	-538.513000	-127.239449	867.705139	-642.414734	109.405586	493.279999	-605.223145	-153.934616	517.889954	-667.740845	106.537621	86.017677	-649.231689	-146.178452	83.808151	-597.985901	156.169357	1350.337646	-557.606873	-188.511292	1347.984497	-525.669006	-9.241488	1342.460205	-549.578064	-22.797689	1634.356934	-659.734375	241.899414	1092.894775	-590.448608	-285.302582	1088.179443	-545.135742	232.931152	843.594543	-475.710480	-248.056335	834.086487	-522.957886	-12.905086	962.777832	545.584839	-152.603928	954.940918	565.904358	22.984531
-564.895874	93.409767	866.451843	-538.447144	-127.272980	867.726929	-642.360779	109.340866	493.265198	-605.148193	-153.988998	517.916199	-667.690125	106.506172	86.001236	-649.236816	-146.190277	83.817741	-597.988159	156.296143	1350.258667	-557.496887	-188.465729	1347.911865	-525.721252	-9.155457	1342.430908	-549.679321	-22.918650	1634.375122	-659.690735	241.930466	1092.753662	-590.690613	-285.189423	1088.117798	-545.052612	232.824265	843.464722	-476.855286	-247.541382	833.578064	-522.932434	-12.934300	962.787292	545.709961	-152.822403	955.079285	565.896729	22.817263
-564.901001	93.346092	866.428406	-538.419495	-127.313461	867.731201	-642.345032	109.314117	493.259491	-605.142090	-154.038788	517.939331	-667.678345	106.502907	85.977966	-649.265137	-146.174393	83.836823	-597.982178	156.412292	1350.187256	-557.399353	-188.415375	1347.818115	-525.796448	-9.075430	1342.368164	-549.812012	-23.070990	1634.359863	-659.650696	241.968231	1092.577393	-590.816956	-284.945374	1087.989502	-544.954163	232.673691	843.320313	-477.253784	-246.614380	833.366211	-522.928528	-12.970533	962.779236	545.834473	-153.009811	955.185364	565.903259	22.631212
-564.900024	93.291229	866.385681	-538.395691	-127.362915	867.752991	-641.837036	109.075493	493.120728	-605.075439	-154.074890	517.958313	-667.535583	106.560158	85.961311	-649.239441	-146.173798	83.842949	-597.953369	156.559265	1350.110596	-557.311890	-188.359055	1347.746460	-525.862427	-8.978357	1342.318970	-549.948792	-23.293518	1634.338867	-659.588196	242.003052	1092.410400	-590.946533	-284.645233	1087.830200	-544.865173	232.636749	843.170349	-477.836548	-245.952606	833.087769	-522.932556	-12.993600	962.772461	545.990356	-153.190857	955.282532	565.940125	22.508175
-564.889771	93.284370	866.377197	-538.355530	-127.431404	867.767456	-642.346741	109.290268	493.231567	-605.000000	-154.122528	517.974304	-667.737976	106.506714	86.020760	-649.225342	-146.172134	83.824974	-597.936340	156.704453	1350.032837	-557.212769	-188.304016	1347.633789	-525.968262	-8.872320	1342.248413	-550.084229	-23.462204	1634.284058	-659.562927	242.137619	1092.255005	-591.050293	-284.392731	1087.659668	-544.766113	232.570267	843.020142	-478.358032	-245.361954	832.771973	-522.922791	-13.020410	962.779663	546.136108	-153.345901	955.363281	565.974060	22.381443
-564.861389	93.212563	866.322083	-538.345520	-127.457230	867.766418	-641.821472	109.039551	493.112122	-604.963318	-154.145599	517.948730	-667.558472	106.551346	85.988876	-649.212463	-146.210602	83.825729	-597.952271	156.873535	1349.973145	-557.127625	-188.239685	1347.549561	-526.046814	-8.767359	1342.192871	-550.234619	-23.713816	1634.228271	-659.525513	242.279129	1092.132813	-591.145752	-284.067505	1087.467896	-544.534729	231.896011	842.866455	-478.757416	-244.762466	832.471252	-522.910522	-13.048140	962.752747	546.273193	-153.465622	955.432434	566.036560	22.292559
-564.820435	93.211296	866.324951	-538.313782	-127.516602	867.781738	-641.725037	108.953812	493.101959	-604.972900	-154.238983	517.954651	-667.545776	106.571404	85.978928	-649.237366	-146.207535	83.830788	-597.932434	157.038605	1349.911743	-557.075073	-188.174026	1347.425903	-526.122192	-8.686953	1342.143433	-550.320190	-24.010120	1634.181030	-659.344543	242.276306	1091.998901	-591.269470	-283.714172	1087.241577	-544.547241	232.339813	842.742493	-479.274689	-244.521042	832.142212	-522.890686	-13.077262	962.766724	546.401428	-153.513260	955.447998	566.104797	22.212963
-564.760010	93.167992	866.297668	-538.290649	-127.551514	867.784912	-641.638184	108.867424	493.086945	-604.951904	-154.221802	517.945496	-667.506592	106.560532	85.954132	-649.239929	-146.213791	83.839249	-597.939575	157.152786	1349.860107	-557.061096	-188.117966	1347.292603	-526.202942	-8.597802	1342.103027	-550.412598	-24.344954	1634.145508	-659.264038	242.378601	1091.905029	-591.347534	-283.196503	1086.982056	-544.307617	231.662537	842.604675	-479.029022	-243.916122	832.011841	-522.859375	-13.109118	962.757507	546.491699	-153.562332	955.470276	566.195190	22.149954
-564.733521	93.089905	866.302856	-538.295288	-127.584145	867.779297	-641.578735	108.805763	493.076813	-605.002319	-154.258926	517.955383	-667.478821	106.562370	85.937355	-649.245422	-146.211044	83.843903	-597.952515	157.276016	1349.800171	-557.284424	-187.879730	1347.043335	-526.298584	-8.515713	1342.052856	-550.506714	-24.626654	1634.093628	-659.057922	242.357422	1091.741211	-591.447510	-282.836395	1086.749878	-544.281311	232.136734	842.486694	-478.849487	-243.557892	831.878967	-522.839417	-13.171268	962.754883	546.554077	-153.600601	955.478455	566.247314	22.111036
-564.665588	93.057137	866.266235	-538.292603	-127.611015	867.765015	-641.560059	108.790977	493.080444	-605.004822	-154.268448	517.975647	-667.461914	106.550285	85.913994	-649.243713	-146.205444	83.823875	-597.966492	157.376038	1349.731689	-557.131226	-187.990067	1347.011841	-526.367126	-8.435309	1342.018188	-550.635986	-24.885118	1634.047607	-658.981567	242.554977	1091.704590	-591.610107	-282.154358	1086.500732	-543.947205	231.597107	842.290527	-478.458435	-243.266922	831.777527	-522.803406	-13.199693	962.729187	546.615295	-153.566971	955.440491	566.337646	22.079630
-564.622925	92.981171	866.208252	-538.296082	-127.641365	867.756897	-641.465942	108.741714	493.021881	-605.030945	-154.266617	517.967651	-667.434814	106.561722	85.898018	-649.244507	-146.193268	83.843796	-597.958374	157.491547	1349.658203	-557.377380	-187.879059	1346.789673	-526.434326	-8.359331	1341.985107	-550.706970	-25.306293	1633.997314	-658.796021	242.636108	1091.561401	-591.830444	-281.470551	1086.154785	-543.974365	231.906891	842.242676	-477.787720	-243.083511	831.828613	-522.782349	-13.236220	962.694946	546.657898	-153.557220	955.395630	566.426758	22.068830
-564.587463	92.964935	866.166443	-538.319580	-127.699402	867.753235	-641.496643	108.769562	493.017365	-605.069519	-154.274231	517.955078	-667.430725	106.588577	85.879715	-649.246826	-146.202957	83.846443	-597.925781	157.624268	1349.604370	-557.706726	-187.765793	1346.531372	-526.509216	-8.302638	1341.926392	-550.731018	-25.670765	1633.935791	-658.616028	242.660645	1091.401733	-592.035278	-280.847168	1085.818481	-543.810608	231.808090	842.121948	-476.794769	-242.902603	831.987610	-522.770569	-13.264556	962.670105	546.717468	-153.483109	955.322815	566.518250	22.080147
-564.506592	92.930649	866.132751	-538.321228	-127.770966	867.737793	-641.455872	108.748352	493.001282	-604.585510	-153.904572	517.820923	-667.455811	106.573959	85.914375	-648.980774	-146.246658	83.760109	-597.869873	157.773132	1349.555908	-558.082092	-187.645111	1346.263184	-526.580322	-8.262579	1341.887329	-550.760437	-26.070530	1633.902344	-658.471680	242.718567	1091.314575	-592.338989	-279.979065	1085.362427	-543.622864	231.635376	842.043579	-475.662170	-242.862625	832.205811	-522.737366	-13.321741	962.647644	546.750122	-153.425064	955.219788	566.594727	22.103634
-564.433960	92.917534	866.116211	-538.347961	-127.801216	867.755005	-641.440063	108.738541	493.015991	-604.435059	-153.796524	517.789124	-667.436707	106.586273	85.908890	-648.904480	-146.234955	83.719368	-597.802063	157.880447	1349.542603	-558.514404	-187.567795	1346.039307	-526.658508	-8.236423	1341.858521	-550.772278	-26.502699	1633.861328	-658.277283	242.684830	1091.203857	-592.597839	-279.152710	1084.975586	-543.424438	231.486252	842.018005	-473.941101	-242.777557	832.623657	-522.719177	-13.342566	962.649353	546.778015	-153.320190	955.092651	566.666565	22.142971
-564.375366	92.861229	866.098572	-538.392029	-127.836319	867.748657	-641.340820	108.688789	493.005981	-604.391357	-153.738541	517.800598	-667.424988	106.611107	85.910988	-648.866638	-146.248199	83.722313	-597.667297	157.963409	1349.551392	-558.791382	-187.572586	1345.929688	-526.730164	-8.242672	1341.869629	-550.755310	-26.951317	1633.807861	-658.128296	242.724121	1091.191528	-592.814270	-278.492004	1084.651001	-543.207703	231.262680	842.033203	-472.219116	-242.950684	833.151367	-522.712646	-13.396416	962.637939	546.779053	-153.261230	954.947327	566.721741	22.133862
-564.320190	92.848640	866.104980	-538.432434	-127.874825	867.761780	-641.352661	108.693810	493.018402	-604.069763	-153.442566	517.724304	-667.452881	106.604355	85.913940	-648.677673	-146.268723	83.674446	-597.519775	158.057983	1349.575439	-559.320923	-187.451630	1345.635376	-526.758484	-8.254874	1341.872681	-550.695679	-27.422054	1633.742920	-657.975037	242.762497	1091.233643	-593.113403	-277.661285	1084.226074	-542.997131	231.052399	842.068970	-470.270599	-243.223602	833.715820	-522.704224	-13.431809	962.647827	546.753906	-153.175110	954.785583	566.756958	22.166479
-564.247314	92.831322	866.068176	-538.524414	-127.873344	867.759094	-641.385437	108.764877	493.039307	-604.330261	-153.574402	517.793030	-667.442871	106.634712	85.895714	-648.771423	-146.248093	83.719940	-597.334778	158.126892	1349.631226	-559.834839	-187.455063	1345.371948	-526.835693	-8.309461	1341.856567	-550.611267	-27.920004	1633.669434	-657.809998	242.836166	1091.288574	-593.361877	-276.919769	1083.766357	-542.659851	230.615280	842.071411	-467.901276	-243.499435	834.552185	-522.707642	-13.445291	962.626465	546.692322	-153.136597	954.634705	566.742798	22.202974
-564.186707	92.838608	866.049377	-538.615723	-127.889877	867.743164	-641.360229	108.803978	492.992188	-604.619568	-153.663910	517.852783	-667.680542	106.832863	86.085526	-648.854309	-146.227982	83.720901	-597.129150	158.165421	1349.691162	-560.343811	-187.470352	1345.102051	-526.909729	-8.366135	1341.790894	-550.545044	-28.357059	1633.560913	-657.708984	243.057526	1091.435181	-593.505249	-276.207458	1083.322266	-542.417053	230.377350	842.156006	-465.007568	-243.883774	835.649353	-522.716309	-13.468076	962.607910	546.623291	-153.075134	954.481323	566.706909	22.278061
-564.142639	92.811920	866.021545	-538.712463	-127.904633	867.746765	-641.352112	108.909676	493.008636	-604.772095	-153.719818	517.869263	-667.705383	106.845284	86.091537	-648.906067	-146.226501	83.738297	-596.944214	158.208603	1349.756470	-560.911316	-187.460693	1344.787109	-527.002075	-8.447555	1341.739136	-550.384399	-28.874496	1633.467041	-657.479797	243.208221	1091.537231	-593.688538	-275.550598	1082.811279	-542.204102	230.224747	842.246033	-461.796234	-244.290009	836.886963	-522.737976	-13.492730	962.594543	546.585022	-153.046310	954.354309	566.684204	22.323156
-564.078308	92.820984	866.013977	-538.827698	-127.925598	867.734558	-641.339539	108.955780	493.021698	-604.875366	-153.716324	517.852417	-667.507690	106.635490	85.876724	-648.865784	-146.210175	83.706375	-596.734375	158.285156	1349.861206	-561.542969	-187.457352	1344.447021	-527.089783	-8.531218	1341.692749	-550.235413	-29.392586	1633.362061	-657.236084	243.320679	1091.668457	-593.826965	-275.059784	1082.277100	-542.002014	230.098465	842.368835	-458.237640	-244.863098	838.354126	-522.769348	-13.525255	962.587524	546.574524	-152.970337	954.234619	566.680725	22.375961
-564.003174	92.837311	866.002380	-538.968628	-127.925735	867.742310	-641.311462	109.005898	493.000458	-604.921631	-153.697174	517.815735	-667.514221	106.656548	85.915840	-648.870544	-146.180374	83.704361	-596.533020	158.357101	1349.989258	-562.224487	-187.421341	1344.083008	-527.173340	-8.632108	1341.682251	-550.026062	-29.995459	1633.267212	-656.924927	243.431213	1091.801514	-593.882568	-274.613800	1081.724854	-541.832153	230.061249	842.498413	-454.237976	-245.538101	840.128601	-522.819336	-13.539018	962.591614	546.586731	-152.940430	954.151978	566.638367	22.422142
-563.922913	92.826508	865.994202	-539.112427	-127.927643	867.734009	-641.228394	109.044296	492.994019	-604.990784	-153.659073	517.803345	-667.487732	106.652557	85.904579	-648.864563	-146.197891	83.673988	-596.300049	158.311600	1350.133179	-562.922485	-187.461288	1343.709351	-527.279968	-8.742510	1341.655518	-549.835938	-30.668863	1633.122559	-656.578003	243.616379	1092.005737	-593.874146	-274.161133	1081.123901	-541.646851	230.048904	842.663757	-449.893463	-246.384552	842.172546	-522.865295	-13.575886	962.588928	546.602783	-152.929733	954.116821	566.583618	22.438555
-563.863281	92.840515	865.988403	-539.268066	-127.950439	867.770752	-641.188538	109.137970	493.038361	-605.092407	-153.660477	517.824829	-667.552551	106.654755	85.901756	-648.885010	-146.206421	83.690140	-596.062866	158.312943	1350.243286	-563.663513	-187.454681	1343.317993	-527.354431	-8.868909	1341.632446	-549.671631	-31.141888	1632.983032	-656.245605	243.814850	1092.204712	-593.809875	-273.809662	1080.557007	-541.422241	229.971939	842.849915	-445.166779	-246.906876	844.577576	-522.924255	-13.591635	962.608154	546.629578	-152.932648	954.143982	566.485962	22.412422
-563.772461	92.840660	865.964661	-539.412720	-127.974388	867.789673	-641.102722	109.204582	493.003571	-605.120056	-153.620697	517.843750	-667.703491	106.891663	86.071960	-648.906006	-146.195862	83.704102	-595.840515	158.367523	1350.401855	-564.400146	-187.368713	1342.968384	-527.425354	-8.992535	1341.621826	-549.430298	-31.811165	1632.837891	-655.782410	243.920639	1092.342896	-593.685059	-273.514862	1080.054810	-541.178467	229.928421	843.056702	-440.405273	-248.145340	847.171509	-522.964050	-13.617439	962.610168	546.665833	-152.925873	954.211975	566.380798	22.404686
-563.710083	92.873123	865.938049	-539.554626	-127.964821	867.838867	-641.114441	109.340683	492.997742	-605.229858	-153.590424	517.879089	-668.183960	107.157631	86.309875	-648.898071	-146.183304	83.723557	-595.519043	158.336960	1350.580811	-565.050659	-187.376953	1342.635742	-527.519714	-9.133932	1341.564087	-549.257324	-32.469166	1632.700684	-655.402527	244.179169	1092.565186	-593.496704	-273.334900	1079.546875	-540.929321	229.889221	843.224243	-435.278625	-249.495239	850.189758	-523.017700	-13.591930	962.625427	546.693787	-153.016464	954.337952	566.281677	22.388489
-563.677002	92.926315	865.913208	-539.724060	-127.998718	867.840393	-641.072510	109.435356	492.958801	-605.315491	-153.527405	517.872437	-668.213623	107.168930	86.277664	-648.910522	-146.146118	83.687759	-595.245789	158.367371	1350.775146	-565.803528	-187.385620	1342.257202	-527.612915	-9.301407	1341.518311	-549.040649	-33.229454	1632.550781	-654.976868	244.458893	1092.827881	-593.159973	-273.177887	1079.067993	-540.684265	229.887527	843.445374	-429.769562	-251.100876	853.694885	-523.088135	-13.598854	962.615112	546.787476	-153.044342	954.451904	566.207642	22.333540
-563.599609	93.005814	865.925049	-539.922180	-127.953430	867.844421	-641.054016	109.534294	492.972931	-605.407837	-153.469940	517.868408	-668.210327	107.163994	86.287392	-648.896973	-146.144348	83.680504	-594.928955	158.344025	1350.999023	-566.506958	-187.391403	1341.946045	-527.724548	-9.427572	1341.464355	-548.925598	-33.813255	1632.387451	-654.552673	244.778381	1093.154663	-592.849915	-273.178864	1078.697144	-540.412903	229.900330	843.713745	-424.348114	-252.976135	857.449707	-523.154663	-13.576761	962.626587	546.868164	-153.128250	954.586731	566.129578	22.312897
-563.540588	93.104630	865.933777	-540.113159	-127.956970	867.840759	-641.074280	109.641861	493.024506	-605.531982	-153.398666	517.835693	-668.251099	107.171432	86.313393	-648.839783	-146.156479	83.671867	-594.624634	158.295731	1351.225464	-567.252930	-187.386200	1341.618042	-527.811340	-9.617746	1341.450684	-548.794312	-34.616398	1632.225098	-654.117798	245.089722	1093.533081	-592.498596	-273.270294	1078.328491	-540.122131	229.910706	844.073486	-418.758331	-254.978134	861.616333	-523.241943	-13.570827	962.637146	546.994873	-153.109863	954.673035	566.060730	22.299089
-563.497498	93.202316	865.932007	-540.324280	-127.933800	867.831421	-641.056763	109.736794	493.035889	-605.617432	-153.349518	517.814514	-667.843933	106.917694	86.119164	-648.839355	-146.142197	83.641121	-594.334656	158.251495	1351.461426	-567.997986	-187.396561	1341.357056	-527.905518	-9.773273	1341.435425	-548.605347	-35.458851	1632.064697	-653.688110	245.445099	1093.910156	-592.157898	-273.427399	1078.060181	-539.790833	229.854950	844.442871	-412.942291	-257.090698	866.349792	-523.328796	-13.548141	962.633972	547.081360	-153.181900	954.786438	565.971497	22.307867
-563.456970	93.287544	865.933472	-540.500549	-127.895714	867.815674	-641.046204	109.830650	493.031128	-605.719482	-153.289627	517.804993	-667.900757	106.981308	86.175369	-648.828247	-146.147537	83.629601	-594.020752	158.236267	1351.703613	-568.610352	-187.372009	1341.172974	-528.023804	-9.959421	1341.427124	-548.423767	-36.382847	1631.931274	-653.211304	245.806747	1094.300293	-591.726379	-273.665192	1077.817627	-539.474182	230.000549	844.774475	-407.044739	-259.432343	871.519165	-523.406494	-13.523726	962.631165	547.145813	-153.227341	954.886108	565.875793	22.289616
-563.392090	93.422256	865.921631	-540.633118	-127.815758	867.810120	-641.065674	109.958649	493.045563	-605.835144	-153.181549	517.803650	-668.299011	107.223061	86.341614	-648.882629	-146.120026	83.624756	-593.742676	158.175400	1351.932251	-569.185120	-187.417297	1340.984375	-528.117554	-10.097972	1341.425903	-548.279053	-37.352127	1631.755615	-652.766968	246.131424	1094.644165	-591.446838	-273.966125	1077.672363	-539.167786	230.254929	845.082336	-401.086731	-261.724884	877.239929	-523.449219	-13.441015	962.626099	547.226196	-153.244537	954.975891	565.793884	22.265148
-563.310181	93.638939	865.936096	-540.783386	-127.716339	867.803467	-641.102905	110.102226	493.062012	-605.902161	-153.064148	517.794006	-668.371765	107.245201	86.330498	-648.858948	-146.091431	83.628014	-593.514282	158.163116	1352.192017	-569.751465	-187.403000	1340.828491	-528.247253	-10.234235	1341.404053	-548.212585	-38.284054	1631.620117	-652.331665	246.468307	1094.999634	-591.174744	-274.393951	1077.549194	-538.767273	230.443527	845.445801	-395.195160	-264.162506	883.508118	-523.489197	-13.324605	962.633423	547.298157	-153.273514	955.047729	565.729370	22.260969
-563.338623	93.653351	865.907227	-540.925659	-127.657341	867.812256	-641.130249	110.201683	493.040894	-606.008362	-152.985733	517.822815	-668.385620	107.253777	86.342308	-648.899048	-146.076294	83.640427	-593.293640	158.141678	1352.450806	-570.261963	-187.426392	1340.735596	-528.337036	-10.362672	1341.420044	-548.145386	-39.368729	1631.488770	-651.902954	246.851608	1095.374390	-591.163574	-275.026459	1077.377930	-538.326843	230.518051	845.799988	-389.241119	-266.719879	890.368286	-523.568359	-13.284909	962.621399	547.370422	-153.333832	955.159302	565.673218	22.232269
-563.346924	93.744774	865.903870	-541.062561	-127.555389	867.804565	-641.129150	110.338730	493.044739	-606.089294	-152.870087	517.829285	-668.373901	107.243835	86.313759	-648.879822	-146.063965	83.616997	-593.085144	158.084854	1352.719604	-570.704041	-187.468307	1340.671387	-528.436829	-10.506065	1341.449707	-548.179810	-40.430496	1631.375244	-651.432495	247.182419	1095.747681	-590.969116	-275.533234	1077.332886	-537.908142	230.855484	846.196167	-383.234314	-269.409760	897.904114	-523.638550	-13.206281	962.615845	547.451599	-153.332321	955.232117	565.622131	22.265350
-563.337708	93.901009	865.955078	-541.186584	-127.407455	867.827148	-641.180359	110.433777	493.087830	-606.182983	-152.785599	517.822998	-668.419739	107.259720	86.331703	-648.852478	-146.070801	83.614372	-592.919922	158.034042	1352.981689	-571.154846	-187.525101	1340.581665	-528.513306	-10.637073	1341.513550	-548.263184	-41.606022	1631.247925	-651.014893	247.548370	1096.098755	-590.858826	-276.121460	1077.288452	-537.524414	231.268478	846.612305	-377.433716	-272.234161	905.972717	-523.706238	-13.084938	962.656982	547.510620	-153.327148	955.296509	565.573303	22.301451
-563.342346	94.093681	866.001038	-541.314270	-127.258270	867.828979	-641.250610	110.565643	493.136444	-606.259521	-152.653885	517.808594	-668.476929	107.287773	86.367340	-648.813843	-146.085068	83.615273	-592.746887	157.946671	1353.234985	-571.490906	-187.618744	1340.529175	-528.596069	-10.746389	1341.557617	-548.411316	-42.670673	1631.152832	-650.616699	247.917999	1096.484131	-590.735962	-276.721832	1077.237427	-537.044617	231.474701	846.999939	-371.909088	-275.107941	914.515503	-523.772217	-12.949639	962.682190	547.593628	-153.310150	955.364136	565.542236	22.350826
-563.338867	94.259048	866.042908	-541.394470	-127.106331	867.853638	-641.287109	110.712845	493.176056	-606.365173	-152.547821	517.796143	-668.496704	107.286858	86.369255	-648.901855	-146.055725	83.599449	-592.586365	157.867065	1353.481934	-571.767761	-187.687286	1340.459717	-528.653931	-10.871364	1341.606934	-548.627747	-43.746998	1631.064697	-650.228943	248.262939	1096.865845	-590.678467	-277.434265	1077.197632	-536.496765	231.595734	847.413147	-366.590149	-278.105499	923.636963	-523.818726	-12.810234	962.718628	547.647949	-153.283142	955.392883	565.535400	22.372190
-563.187256	94.269318	866.054810	-541.190002	-127.149353	868.269531	-641.253174	110.798325	493.147949	-606.434814	-152.400024	517.813416	-668.472778	107.307922	86.357834	-648.814636	-146.036484	83.547020	-592.423035	157.768051	1353.741821	-572.014587	-187.836411	1340.435791	-528.657227	-11.008852	1341.641846	-548.880249	-44.796513	1630.985596	-649.799683	248.585068	1097.175903	-590.724365	-278.171326	1077.202637	-535.968872	232.071045	847.845703	-361.526886	-281.099457	933.408508	-523.787598	-12.660166	962.969727	547.701599	-153.239426	955.424316	565.515259	22.449854
-563.321106	94.618271	866.087830	-541.425903	-126.407181	867.867798	-641.398865	110.957558	493.175049	-606.400635	-152.197037	517.686707	-668.480957	107.310051	86.375191	-648.799561	-146.031860	83.539673	-592.284729	157.646545	1353.969971	-572.157593	-187.967224	1340.398560	-528.669128	-11.165000	1341.668945	-549.187622	-45.804230	1630.910889	-649.401978	248.894928	1097.495361	-590.816040	-278.938019	1077.191284	-535.526306	232.669693	848.243225	-356.908234	-284.221161	943.535583	-523.833740	-12.295966	962.751160	547.723938	-153.172440	955.436829	565.502502	22.546162
-563.171631	94.905464	866.148193	-541.259399	-126.183441	867.976440	-641.424805	111.070007	493.210114	-606.438232	-152.018890	517.662964	-668.040771	107.051399	86.157196	-648.754517	-146.030792	83.511536	-592.149719	157.509857	1354.224731	-572.262878	-188.123764	1340.401245	-528.643860	-11.355110	1341.686646	-549.532715	-46.780827	1630.857422	-649.009399	249.189560	1097.842651	-590.946838	-279.802307	1077.159058	-535.023682	233.162445	848.642578	-352.463928	-287.191223	954.335083	-523.734192	-12.024069	962.852478	547.761719	-153.155563	955.447449	565.517761	22.554670
-563.091553	95.002411	866.201965	-541.079407	-125.800858	868.088196	-641.447266	111.136078	493.214203	-606.381165	-151.783951	517.617493	-668.064148	107.095383	86.133072	-648.754761	-146.014099	83.488960	-591.999023	157.336746	1354.463379	-572.283325	-188.302597	1340.399536	-528.593933	-11.545939	1341.716675	-549.957214	-47.549171	1630.827881	-648.656189	249.433121	1098.178833	-591.075378	-280.667542	1077.133057	-534.446777	233.492767	849.058472	-348.387299	-290.061707	965.784790	-523.645630	-11.745646	962.946045	547.762451	-153.122253	955.435364	565.487732	22.606083
-563.205627	95.323792	866.261780	-541.277832	-125.779053	867.925476	-641.536438	111.259338	493.273163	-606.569397	-151.719528	517.661072	-668.008667	107.096848	86.142731	-648.784912	-145.996307	83.509819	-591.839294	157.124268	1354.698975	-572.297241	-188.556763	1340.395874	-528.531372	-11.781648	1341.737793	-550.317871	-48.562485	1630.833252	-648.352234	249.754562	1098.653320	-591.234863	-281.532440	1077.055786	-533.886658	233.924881	849.534119	-344.726501	-292.794220	977.670105	-523.721924	-11.678477	962.874756	547.744751	-153.099915	955.419250	565.480347	22.619102
-563.145691	95.444901	866.320007	-541.014954	-125.417854	867.988403	-641.559814	111.321884	493.301880	-606.504578	-151.468262	517.636658	-668.036926	107.135094	86.145813	-648.731812	-145.983170	83.475441	-591.698730	156.895294	1354.924927	-572.275024	-188.853287	1340.384399	-528.454407	-12.059533	1341.759033	-550.787720	-49.092976	1630.869873	-647.953979	249.875046	1098.935547	-591.423706	-282.503937	1077.000366	-533.395081	234.575668	849.985291	-341.523895	-295.384125	989.949951	-523.593994	-11.408533	962.944214	547.760071	-153.068741	955.372253	565.480408	22.644049
-563.249146	95.828896	866.392456	-541.197266	-125.330956	867.834595	-641.638489	111.444061	493.322144	-606.672058	-151.393173	517.644287	-667.840820	106.971680	85.978050	-648.729492	-145.979004	83.480896	-591.552795	156.631958	1355.197998	-572.246948	-189.206497	1340.387085	-528.355652	-12.357825	1341.759399	-551.162231	-49.869808	1630.943848	-647.648926	250.111679	1099.372314	-591.631409	-283.444427	1077.041382	-532.870239	235.068588	850.450745	-338.818787	-297.921509	1002.485229	-523.666626	-11.279146	962.886536	547.737549	-153.064026	955.322083	565.469849	22.646429
-563.437134	96.315224	866.498657	-541.570862	-125.312103	867.569397	-642.052246	111.673485	493.429840	-606.926941	-151.364395	517.671753	-668.155823	107.124672	86.153191	-648.825684	-145.951889	83.464142	-591.360779	156.305374	1355.458862	-572.239807	-189.569031	1340.441406	-528.257507	-12.693406	1341.769409	-551.594727	-50.383675	1631.010620	-647.332581	250.317230	1099.786865	-591.713257	-284.426483	1077.104004	-532.399780	235.735291	850.915283	-336.587860	-300.404114	1015.095093	-523.820374	-11.205892	962.775391	547.716858	-153.047546	955.252258	565.480530	22.646561
-563.461060	96.634789	866.588440	-541.525330	-125.082176	867.538818	-642.110657	111.748245	493.429108	-607.009888	-151.207214	517.654297	-668.151733	107.176636	86.186874	-648.814758	-145.904419	83.444336	-591.158386	155.949142	1355.734863	-572.268066	-189.932358	1340.566650	-528.188965	-13.021593	1341.775513	-552.068115	-50.721478	1631.103149	-647.018494	250.446671	1100.191406	-591.666504	-285.411285	1077.223633	-531.947632	236.348297	851.348572	-334.875061	-302.876312	1027.890015	-523.788452	-10.973382	962.800110	547.697998	-153.075577	955.209412	565.477600	22.635555
-563.599670	96.641022	866.595825	-541.579590	-124.925301	867.551819	-642.048401	111.789131	493.387665	-607.110229	-151.043579	517.658936	-668.073730	107.147079	86.116150	-648.815735	-145.906418	83.439438	-591.001099	155.585052	1356.003418	-572.372925	-190.315506	1340.730225	-528.134033	-13.383712	1341.804321	-552.483582	-51.040688	1631.229492	-646.732422	250.577637	1100.652100	-591.348755	-286.392029	1077.364258	-531.451294	236.871994	851.843933	-333.382599	-305.396057	1040.409424	-523.852478	-10.873127	962.799927	547.649719	-153.091782	955.141724	565.476807	22.606323
-563.595825	96.920776	866.693298	-541.399902	-124.745056	867.383179	-642.130005	111.870575	493.436218	-607.137146	-150.911926	517.646545	-668.073975	107.168129	86.167099	-648.797424	-145.884613	83.409004	-590.797241	155.201492	1356.277100	-572.548706	-190.679855	1340.944092	-528.074585	-13.817706	1341.840088	-552.841248	-51.337887	1631.386475	-646.366882	250.510300	1100.964722	-590.792664	-287.368835	1077.560913	-531.031860	237.623947	852.276062	-332.325226	-307.869568	1052.522705	-523.713928	-10.732058	962.753296	547.621094	-153.146149	955.107849	565.481445	22.558802
-563.567993	97.177437	866.777405	-541.313049	-124.498909	867.319275	-642.141418	111.917923	493.475464	-607.113892	-150.709167	517.591431	-668.128479	107.266830	86.221725	-648.755127	-145.856018	83.394966	-590.666565	154.838318	1356.486694	-572.778564	-191.022049	1341.149658	-528.037598	-14.298317	1341.887085	-553.284058	-51.357807	1631.535645	-646.139160	250.744843	1101.498901	-589.904175	-288.404083	1077.806519	-530.632935	238.232895	852.700256	-331.636932	-310.310425	1064.323853	-523.631531	-10.534534	962.757629	547.623535	-153.170639	955.067871	565.487183	22.501062
-563.516357	97.371498	866.876770	-541.206116	-124.287018	867.276062	-642.171143	111.929703	493.524139	-607.134338	-150.582642	517.587769	-668.110962	107.272804	86.233086	-648.747864	-145.868454	83.390495	-590.484985	154.406006	1356.720581	-573.080750	-191.407913	1341.383911	-528.045410	-14.715125	1341.970825	-553.613647	-51.418137	1631.691284	-645.868286	250.778107	1101.829834	-588.798340	-289.547821	1078.205444	-530.218628	238.739655	853.111633	-331.210785	-312.781616	1075.551636	-523.539124	-10.384361	962.783508	547.605225	-153.262543	955.043518	565.490479	22.417538
-563.459534	97.585686	866.965271	-541.089233	-124.093460	867.232666	-642.209717	112.029770	493.566925	-607.160767	-150.492188	517.589478	-668.087280	107.235069	86.217255	-648.765503	-145.878357	83.400948	-590.351318	154.055038	1356.954712	-573.435669	-191.762070	1341.687744	-528.085754	-15.107265	1342.051758	-553.915771	-51.400555	1631.876709	-645.555054	250.863281	1102.166748	-587.228516	-290.315857	1078.603027	-529.856812	239.445862	853.445801	-330.931396	-315.142761	1086.222046	-523.440918	-10.228777	962.804138	547.610962	-153.359146	955.047668	565.531860	22.313858
-563.408203	97.688507	867.037109	-540.990662	-123.941589	867.212891	-642.245728	112.089516	493.597992	-607.128662	-150.360672	517.611267	-668.074524	107.321068	86.245979	-648.800537	-145.857483	83.385544	-590.187439	153.750351	1357.177734	-573.884338	-192.083420	1342.031250	-528.172180	-15.498692	1342.160645	-554.154175	-51.388138	1632.070435	-645.244568	250.930573	1102.447876	-585.618164	-291.697876	1079.327271	-529.529175	240.072510	853.728210	-330.812378	-317.567719	1096.198608	-523.348511	-10.132396	962.825867	547.638184	-153.469742	955.049377	565.555786	22.233448
-563.323975	97.774483	867.107361	-540.846497	-123.780540	867.178711	-642.274231	112.176086	493.622772	-607.126709	-150.200043	517.604065	-668.069275	107.291992	86.246071	-648.776001	-145.835159	83.367203	-590.081299	153.439148	1357.363770	-574.332336	-192.347015	1342.399902	-528.295288	-15.893996	1342.333862	-554.394775	-51.235790	1632.250000	-644.860413	250.893021	1102.559814	-584.269226	-293.322845	1080.031616	-529.211487	240.607452	853.974792	-330.864319	-319.807098	1105.122192	-523.232300	-10.044993	962.844482	547.660461	-153.559830	955.077942	565.581543	22.087540
-563.267700	97.825485	867.173584	-540.755554	-123.684433	867.200439	-642.246643	112.184120	493.622253	-607.190552	-150.129700	517.633179	-668.465515	107.630760	86.474457	-648.766541	-145.807495	83.356415	-590.044556	153.136597	1357.481567	-574.861267	-192.571274	1342.802734	-528.440491	-16.214510	1342.481445	-554.651184	-50.980579	1632.442261	-644.593201	251.108200	1102.896484	-582.648926	-294.931244	1080.936401	-528.897705	241.243866	854.207153	-330.793457	-322.127899	1113.263916	-523.156006	-9.985258	962.888062	547.728821	-153.635971	955.106812	565.617798	21.991648
-563.136292	97.883789	867.237610	-540.646851	-123.615044	867.179565	-642.250916	112.199455	493.663696	-607.176453	-150.010193	517.635803	-668.495239	107.649963	86.493835	-648.703186	-145.812592	83.371178	-590.064697	152.858536	1357.607666	-575.481873	-192.751770	1343.224854	-528.412292	-16.416162	1342.567749	-554.879883	-50.725136	1632.668945	-644.264160	251.174866	1103.075195	-581.084839	-296.485016	1081.887329	-528.599487	241.810425	854.373474	-330.658417	-324.348877	1120.506836	-523.040527	-9.961379	962.912170	547.755798	-153.745438	955.127747	565.618103	21.884815
-563.008667	97.911980	867.304810	-540.545410	-123.568062	867.161499	-642.233887	112.236786	493.683441	-607.218384	-149.904877	517.609314	-667.993958	107.334061	86.250969	-648.712891	-145.784958	83.346931	-590.134460	152.666245	1357.687866	-576.171326	-192.817078	1343.590576	-528.457825	-16.777283	1342.829590	-555.114929	-50.487068	1632.841064	-643.962646	251.273117	1103.206543	-579.489990	-298.051056	1082.866821	-528.271240	242.231003	854.453979	-330.196869	-326.926025	1126.500854	-522.932007	-9.964427	962.939819	547.737915	-153.837769	955.180420	565.572021	21.760658
-562.828308	97.935097	867.339355	-540.450745	-123.559647	867.151855	-642.238892	112.270241	493.738037	-607.272461	-149.876144	517.596313	-668.434998	107.618538	86.479408	-648.669312	-145.785583	83.335724	-590.165771	152.502228	1357.732056	-576.770325	-192.855545	1343.988647	-528.525879	-17.142529	1343.090942	-555.481812	-49.947575	1633.022217	-643.667969	251.353455	1103.276123	-577.845886	-299.572357	1083.850830	-527.956787	242.702927	854.488098	-329.672089	-329.215942	1131.534668	-522.801392	-9.979775	962.955261	547.778625	-153.931870	955.207581	565.543945	21.682215
-562.649536	97.923752	867.358826	-540.282593	-123.698944	867.004944	-642.232666	112.311172	493.732849	-607.332275	-149.817062	517.620056	-668.475769	107.633972	86.534523	-648.709106	-145.784042	83.319893	-590.237427	152.365463	1357.691040	-577.334961	-192.860580	1344.410400	-529.089722	-17.213545	1342.933960	-555.841553	-49.564926	1633.178467	-643.380493	251.433807	1103.245850	-576.296875	-301.097961	1084.905762	-527.660645	243.243362	854.480713	-328.713928	-331.814911	1135.133667	-522.603943	-10.127552	962.886414	547.788818	-154.028564	955.236267	565.483948	21.581251
-562.413086	97.877052	867.389343	-540.189575	-123.693565	867.014160	-642.160950	112.346222	493.748047	-607.339355	-149.753555	517.626282	-668.467407	107.640038	86.541428	-648.673584	-145.800430	83.282860	-590.332275	152.272919	1357.619263	-577.936584	-192.735840	1344.801514	-529.313293	-17.290743	1343.019287	-556.223877	-49.227406	1633.353394	-643.072266	251.466492	1103.094482	-574.882629	-302.637329	1085.885376	-527.310242	243.619919	854.439270	-327.315643	-334.697510	1137.333618	-522.454956	-10.177031	962.911865	547.797607	-154.130783	955.239014	565.432861	21.514494
-562.160645	97.798531	867.401978	-540.085876	-123.773102	867.026123	-642.050415	112.322311	493.738190	-607.443054	-149.698090	517.666992	-668.484436	107.653511	86.568260	-648.711182	-145.795547	83.276901	-590.402527	152.277069	1357.515991	-578.442566	-192.565491	1345.216309	-529.502197	-17.305136	1343.099365	-556.778564	-48.780178	1633.514160	-642.784485	251.523911	1102.923950	-573.306458	-304.125183	1087.057007	-526.973755	243.837509	854.385315	-325.694366	-337.533966	1138.352783	-522.291260	-10.277178	962.929077	547.751770	-154.265289	955.281616	565.334351	21.419680
-561.965027	97.746567	867.415771	-540.065979	-123.908836	867.040283	-641.974365	112.300392	493.726196	-607.574097	-149.711700	517.697510	-668.456360	107.618179	86.564102	-648.712341	-145.786682	83.268539	-590.510620	152.330566	1357.395752	-578.966309	-192.348358	1345.620850	-529.644653	-17.274706	1343.218506	-557.492065	-48.290550	1633.696533	-642.578247	251.580978	1102.750000	-571.968445	-305.577423	1088.212280	-526.632507	244.099426	854.267517	-323.810699	-340.331024	1138.221436	-522.190857	-10.395479	962.945984	547.751343	-154.357895	955.291748	565.212341	21.330378
-561.737000	97.565277	867.440063	-540.048889	-123.855682	867.238159	-641.882813	112.255829	493.718292	-607.633911	-149.733368	517.720825	-668.452698	107.638069	86.589340	-648.682190	-145.791321	83.268539	-590.579895	152.438293	1357.277832	-579.479126	-192.041290	1345.908936	-529.773743	-17.211931	1343.333252	-558.259094	-47.677116	1633.879395	-642.386414	251.637177	1102.547363	-570.619507	-307.040314	1089.428589	-526.293396	244.322433	854.136658	-321.730255	-343.185089	1136.896973	-522.135315	-10.415685	963.075989	547.706360	-154.459824	955.320374	565.083008	21.226395
-561.498108	97.429726	867.439697	-539.982056	-123.964333	867.288940	-641.738281	112.218323	493.721863	-607.767090	-149.753403	517.743896	-668.423889	107.633858	86.568542	-648.649414	-145.795975	83.292046	-590.639099	152.570343	1357.123779	-579.879333	-191.696335	1346.152954	-529.907654	-17.088139	1343.392212	-559.093018	-47.155178	1634.084229	-642.250061	251.689316	1102.321289	-569.427124	-308.469635	1090.605103	-525.958496	244.406891	853.982483	-319.687927	-345.792969	1134.506226	-522.002380	-10.539659	963.107239	547.678284	-154.563797	955.339539	564.967102	21.097820
-560.960449	97.704208	867.508606	-539.863281	-123.947784	867.330383	-641.543030	112.136887	493.773651	-607.820984	-149.749649	517.744995	-667.927979	107.303902	86.327431	-648.679260	-145.805405	83.264153	-590.690613	152.724777	1356.919067	-580.215515	-191.333893	1346.345093	-530.044617	-16.916826	1343.440674	-560.040283	-46.518894	1634.282471	-642.132385	251.724625	1102.030273	-568.275085	-309.942902	1091.697021	-525.638733	244.526581	853.772583	-317.369751	-348.575256	1131.080811	-521.741699	-10.469917	963.184753	547.676636	-154.641525	955.323364	564.882874	21.002264
-560.732361	97.569267	867.482910	-539.834045	-124.082054	867.369446	-641.385803	112.077797	493.756134	-607.931152	-149.840942	517.764954	-667.907715	107.243607	86.288406	-648.648987	-145.814804	83.267555	-590.716736	152.942184	1356.692749	-580.406982	-190.988388	1346.437256	-530.112610	-16.713329	1343.486572	-561.126282	-45.714615	1634.465210	-642.047363	251.783829	1101.698730	-567.217529	-311.396210	1092.695557	-525.352112	244.530853	853.527771	-315.302612	-351.044891	1126.921997	-521.629944	-10.603858	963.196533	547.615479	-154.752151	955.307556	564.768188	20.923458
-560.501648	97.403793	867.409729	-539.790771	-124.246841	867.388550	-641.204834	112.025627	493.733154	-608.068970	-149.957825	517.787231	-667.959839	107.307281	86.378304	-648.675903	-145.862717	83.238686	-590.773438	153.197708	1356.450806	-580.411987	-190.639481	1346.476440	-530.199890	-16.494877	1343.490234	-562.168945	-45.067478	1634.640381	-641.975891	251.737411	1101.334351	-566.343384	-312.764069	1093.509277	-525.011780	244.481400	853.280823	-313.373474	-353.389526	1122.045044	-521.500854	-10.754075	963.171448	547.580200	-154.839233	955.255859	564.687378	20.856262
-560.308594	97.216316	867.343628	-539.749451	-124.424019	867.434937	-641.043579	111.975266	493.709198	-608.154236	-150.051056	517.798950	-667.899597	107.261581	86.328865	-648.678589	-145.897949	83.220490	-590.814819	153.438995	1356.209839	-580.234619	-190.305679	1346.437988	-530.234375	-16.268124	1343.489380	-563.263855	-44.018490	1634.843506	-641.887329	251.689835	1100.978760	-565.757324	-314.144226	1094.099976	-524.725464	244.417786	853.042480	-311.790100	-355.447479	1116.715332	-521.403503	-10.909110	963.166687	547.502014	-154.888245	955.214844	564.588928	20.839540
-560.099976	97.019173	867.297302	-539.681458	-124.604820	867.470642	-640.881287	111.899185	493.671204	-608.236267	-150.143890	517.839172	-667.933411	107.278076	86.362030	-648.686218	-145.933014	83.220245	-590.882385	153.642319	1355.978760	-579.873779	-190.049500	1346.342041	-530.254395	-16.008547	1343.480591	-564.311401	-43.165051	1635.021240	-641.846558	251.648605	1100.616943	-565.273987	-315.391083	1094.569458	-524.421326	244.220734	852.814575	-310.530701	-357.274719	1111.040527	-521.294983	-11.083328	963.169922	547.403687	-154.935028	955.142578	564.494873	20.792757
-559.880249	96.853806	867.223206	-539.611389	-124.767532	867.514465	-640.793579	111.827805	493.657593	-608.364929	-150.278412	517.881287	-667.957214	107.243950	86.374565	-648.745300	-145.966080	83.226234	-590.960999	153.814270	1355.741699	-579.374817	-189.825714	1346.164429	-530.216125	-15.717582	1343.478149	-565.385193	-42.253479	1635.193481	-641.802795	251.586899	1100.261841	-565.098145	-316.540985	1094.822021	-524.127747	243.954422	852.588806	-309.647186	-358.793640	1105.111694	-521.182556	-11.218636	963.163635	547.307983	-154.945435	955.054810	564.406433	20.778812
-559.682861	96.684547	867.166809	-539.540833	-124.963585	867.529297	-640.657776	111.738251	493.638123	-608.445740	-150.361984	517.913330	-667.893311	107.179611	86.281898	-648.760681	-145.976379	83.214470	-591.080383	153.970612	1355.460815	-578.743103	-189.651184	1345.980713	-530.109619	-15.445308	1343.466309	-566.465210	-41.186996	1635.348145	-641.763306	251.469208	1099.904663	-565.180359	-317.506104	1094.937012	-523.836487	243.598129	852.333923	-309.125153	-359.951385	1099.007568	-521.071899	-11.389307	963.149475	547.175598	-155.030182	954.983398	564.316956	20.729572
-559.513550	96.564529	867.082703	-539.468994	-125.108452	867.529602	-640.541260	111.659302	493.587341	-608.497864	-150.445480	517.925903	-667.886719	107.157661	86.274193	-648.771179	-146.002029	83.209229	-591.217712	154.124695	1355.168213	-578.012451	-189.486725	1345.752197	-530.008118	-15.191282	1343.415649	-567.395996	-40.263836	1635.483643	-641.729675	251.353409	1099.552612	-565.862122	-318.763702	1095.089111	-523.629944	243.258148	852.106812	-309.180237	-360.671783	1092.846924	-520.978149	-11.500523	963.114929	547.023132	-155.094696	954.889404	564.207764	20.697336
-559.409485	96.426178	866.985596	-539.367371	-125.288887	867.512939	-640.436646	111.574425	493.525848	-608.596313	-150.570038	517.960510	-667.895386	107.110039	86.263000	-648.757202	-146.034317	83.212555	-591.379028	154.278671	1354.906860	-577.256104	-189.343445	1345.476196	-529.829102	-14.952423	1343.357666	-568.318726	-39.226284	1635.596191	-641.736816	251.171829	1099.206787	-566.523987	-319.382050	1094.946777	-523.392090	242.884262	851.867371	-309.521698	-361.048309	1086.654663	-520.893616	-11.627654	963.062561	546.895020	-155.172791	954.817688	564.114319	20.619646
-559.488586	96.033028	866.830566	-539.322937	-125.502747	867.476624	-640.370117	111.488693	493.468170	-608.693054	-150.694687	517.965515	-667.871643	107.065292	86.229713	-648.771301	-146.058884	83.218193	-591.549255	154.383835	1354.687744	-576.494568	-189.243118	1345.246460	-529.660889	-14.751032	1343.262207	-569.075928	-38.465431	1635.668945	-641.752441	250.961014	1098.852539	-567.423645	-319.772522	1094.746704	-523.203491	242.450790	851.639771	-310.299683	-361.074188	1080.508911	-520.889587	-11.859733	962.958435	546.764404	-155.282578	954.762878	564.021667	20.566847
-559.420776	95.910599	866.725647	-539.187744	-125.664024	867.417664	-640.264526	111.406792	493.425690	-608.718384	-150.783325	517.958069	-667.910889	107.061874	86.259399	-648.747986	-146.050049	83.200645	-591.750732	154.499435	1354.505615	-575.772522	-189.100418	1345.081787	-529.464539	-14.554766	1343.206299	-569.752991	-37.594906	1635.751953	-641.825073	250.738113	1098.550049	-568.498535	-319.880402	1094.503174	-523.002808	241.903625	851.450623	-311.375854	-360.851044	1074.375122	-520.790894	-11.973793	962.876465	546.609985	-155.420609	954.748718	563.881348	20.455126
-559.368530	95.779625	866.669861	-539.015137	-125.803650	867.356567	-640.175903	111.287987	493.432220	-608.730957	-150.842880	517.963379	-667.933228	107.030670	86.248528	-648.770813	-146.084625	83.198669	-591.904053	154.543808	1354.321777	-575.043396	-189.039795	1344.964966	-529.304871	-14.310625	1343.002930	-570.263611	-36.728062	1635.855225	-641.890198	250.380127	1098.234619	-569.804138	-319.752106	1094.265137	-522.837219	241.428085	851.290283	-312.822784	-360.070007	1067.896362	-520.685242	-12.096642	962.819641	546.516174	-155.594376	954.756592	563.806519	20.325361
-559.353760	95.643990	866.631470	-538.803894	-125.939293	867.304932	-640.069824	111.153244	493.392792	-608.701538	-150.925919	518.006775	-667.933044	107.017899	86.283699	-648.800598	-146.105698	83.208107	-592.103333	154.617218	1354.113770	-574.534180	-188.938873	1344.894653	-529.078979	-14.143496	1342.965454	-570.626099	-35.869293	1635.928223	-642.033813	249.987534	1097.902710	-571.205688	-319.390289	1094.038574	-522.655640	240.651962	851.091553	-314.460175	-359.170563	1061.671021	-520.577820	-12.213263	962.775696	546.437195	-155.773392	954.795898	563.735596	20.107792
-559.370728	95.553123	866.615479	-538.568970	-126.027435	867.282471	-640.016785	111.085045	493.402130	-608.660583	-151.030624	518.056274	-667.903809	107.031799	86.298431	-648.839111	-146.107315	83.224449	-592.232300	154.707169	1353.931885	-574.098267	-188.862823	1344.897217	-528.848389	-14.007478	1342.938843	-570.879028	-35.224346	1635.969238	-642.257690	249.591278	1097.580444	-572.697388	-318.765320	1093.766235	-522.625793	240.090836	850.913757	-316.390381	-358.045685	1055.413330	-520.470215	-12.273258	962.755981	546.383484	-155.980164	954.836487	563.681091	19.833788
-559.458801	95.470299	866.596863	-538.472473	-126.172386	867.319458	-640.002075	111.012718	493.390747	-608.656738	-151.102905	518.086975	-667.932068	107.039597	86.341629	-648.834473	-146.120361	83.267540	-592.351685	154.778595	1353.721313	-573.686340	-188.896591	1344.934326	-528.657776	-13.874828	1342.907837	-570.997864	-34.607510	1636.005371	-642.470886	249.172379	1097.246704	-574.240540	-317.961700	1093.585449	-522.476257	239.131088	850.692017	-318.457031	-356.703796	1049.046387	-520.471191	-12.340675	962.765259	546.351807	-156.275238	954.891235	563.654846	19.495621
-559.503357	95.383446	866.602295	-538.128174	-126.163498	867.347717	-639.979004	110.935738	493.391205	-608.503357	-151.175140	518.108215	-667.893738	107.041679	86.365990	-648.821472	-146.134491	83.291084	-592.417725	154.864609	1353.526733	-573.553894	-188.823578	1344.967529	-528.456055	-13.754377	1342.881104	-570.970154	-34.057209	1636.014648	-642.779480	248.719971	1096.933960	-575.889954	-316.995544	1093.366333	-522.389343	238.042053	850.460205	-320.870544	-355.037506	1042.273193	-520.342712	-12.320547	962.786621	546.309204	-156.585327	954.944153	563.639771	19.185204
-559.590942	95.274834	866.601685	-537.767578	-126.166458	867.337463	-639.972839	110.844513	493.391754	-608.291992	-151.242279	518.122498	-667.863892	107.007149	86.342247	-648.810425	-146.143326	83.304550	-592.407227	154.955215	1353.337891	-573.356201	-188.825333	1345.041260	-528.283203	-13.663876	1342.851563	-570.802429	-33.528954	1636.041870	-643.047241	248.189194	1096.598022	-577.563843	-315.856537	1093.102661	-522.502563	237.704086	850.251160	-323.443329	-353.231537	1035.461914	-520.202698	-12.321084	962.778320	546.317444	-156.869766	954.978516	563.661011	18.862650
-559.551331	95.050003	866.612366	-537.181641	-125.922508	867.546936	-639.867676	110.664566	493.353638	-607.949097	-151.227219	518.067200	-667.830505	107.018570	86.344246	-648.700012	-146.162827	83.322510	-592.422791	155.034470	1353.162476	-573.213928	-188.832413	1345.096802	-528.090515	-13.553934	1342.831665	-570.533569	-33.173134	1636.008057	-643.317810	247.686478	1096.231201	-579.215759	-314.685913	1092.800415	-522.725891	237.415298	850.064941	-326.141876	-351.340881	1028.593506	-519.978943	-12.157192	962.909668	546.360413	-157.177826	955.000671	563.696838	18.540159
-559.699890	94.962128	866.602173	-536.988281	-126.075294	867.475220	-639.933899	110.544525	493.379822	-607.776062	-151.414810	518.106445	-667.775879	106.987854	86.320572	-648.700684	-146.147598	83.345238	-592.400574	155.124451	1352.979736	-573.057129	-188.814316	1345.124878	-527.946533	-13.452686	1342.794189	-570.126587	-32.823242	1635.963501	-643.695251	247.261307	1095.968994	-580.923889	-313.446777	1092.470703	-522.628296	235.711716	849.777161	-328.958984	-349.341522	1021.471985	-519.916199	-12.257160	962.856079	546.400696	-157.484268	955.013428	563.723511	18.217602
-559.711792	94.757240	866.583313	-536.505432	-125.998001	867.557739	-639.975281	110.403343	493.411285	-607.463867	-151.433090	518.109497	-667.726990	107.016281	86.346581	-648.737793	-146.156769	83.345726	-592.341125	155.285843	1352.824097	-572.941833	-188.791367	1345.122192	-527.773682	-13.355624	1342.741577	-569.602539	-32.550831	1635.891357	-644.018860	246.762695	1095.631348	-582.542236	-312.186981	1092.058716	-522.862854	234.970734	849.469849	-331.998260	-347.305634	1014.263489	-519.727600	-12.213893	962.898071	546.456848	-157.802246	954.998230	563.770508	17.911427
-559.790283	94.641212	866.540649	-536.276001	-126.096405	867.561646	-640.054749	110.308945	493.438568	-607.199402	-151.570877	518.098206	-667.758423	106.987244	86.377258	-648.744202	-146.165894	83.350479	-592.343445	155.324387	1352.522583	-572.774231	-188.766998	1345.110474	-527.637207	-13.227762	1342.690552	-569.085938	-32.301273	1635.786987	-644.329285	246.261063	1095.231567	-584.149536	-310.916290	1091.578979	-523.087708	234.025681	849.134155	-335.176819	-345.123444	1006.847717	-519.658569	-12.261718	962.878479	546.521118	-158.076263	954.949036	563.782410	17.628752
-559.777283	94.725754	866.515930	-536.017273	-126.114319	867.555359	-640.133423	110.175972	493.415039	-606.920410	-151.644821	518.103882	-667.796082	107.006523	86.386780	-648.776062	-146.184982	83.353516	-592.312622	155.450439	1352.233276	-572.581604	-188.728775	1345.053955	-527.487366	-13.089028	1342.582031	-568.401611	-32.097263	1635.660156	-644.578064	245.845734	1094.880249	-585.746033	-309.604706	1091.078491	-523.440063	233.332123	848.766663	-338.478943	-342.841736	999.333862	-519.541443	-12.192440	962.867188	546.552124	-158.335846	954.882446	563.814270	17.373707
-559.885803	94.557800	866.430969	-535.808716	-126.220245	867.571167	-640.258057	110.109192	493.396179	-606.716980	-151.823547	518.151001	-667.761963	106.920769	86.369186	-648.835876	-146.208252	83.400490	-592.242249	155.598999	1351.973022	-572.358398	-188.692307	1344.989746	-527.338562	-12.947125	1342.448120	-567.671143	-31.945362	1635.510742	-644.842163	245.464554	1094.510376	-587.211365	-308.367279	1090.553833	-523.833130	232.322266	848.312439	-341.986633	-340.581146	991.658142	-519.490173	-12.243812	962.829102	546.598328	-158.621796	954.794067	563.842712	17.113541
-559.962036	94.415459	866.355530	-535.643188	-126.339264	867.584656	-640.301697	110.041458	493.364502	-606.458801	-151.932571	518.154846	-667.782227	106.951164	86.375732	-648.821594	-146.216858	83.403572	-592.164673	155.769836	1351.723511	-572.087830	-188.669937	1344.911133	-527.176941	-12.799866	1342.327881	-566.872498	-31.811680	1635.361328	-645.043213	245.076752	1094.177856	-588.637878	-307.105438	1090.077881	-524.296753	231.492401	847.893433	-345.684875	-338.246948	983.835327	-519.455750	-12.305600	962.798523	546.668274	-158.871994	954.724548	563.883362	16.878458
-560.029724	94.293289	866.306091	-535.515808	-126.426163	867.578674	-640.103882	109.852173	493.295410	-606.190918	-152.101929	518.179199	-667.726624	106.925812	86.346420	-648.834167	-146.239960	83.465065	-592.068115	155.900635	1351.520996	-571.824036	-188.611694	1344.841431	-527.010193	-12.700568	1342.234009	-566.038452	-31.669365	1635.219238	-645.237061	244.760941	1093.933716	-590.017151	-305.933075	1089.662354	-524.808533	230.596008	847.448792	-349.532867	-335.828186	975.888062	-519.430420	-12.366123	962.770447	546.740051	-159.100113	954.660400	563.926147	16.635309
-560.098389	94.143372	866.273438	-535.428467	-126.540344	867.599976	-640.081360	109.731689	493.286591	-605.943420	-152.224091	518.160278	-667.643799	106.921608	86.304779	-648.794556	-146.235458	83.480675	-591.981262	156.027115	1351.367798	-571.604126	-188.568573	1344.754395	-526.843140	-12.575572	1342.145996	-565.124573	-31.584045	1635.098145	-645.411316	244.401138	1093.678467	-591.301147	-304.876099	1089.291504	-525.425659	229.983994	847.085815	-353.705261	-333.368134	967.694519	-519.422607	-12.454290	962.763550	546.785828	-159.253616	954.588806	563.910767	16.461136
-560.216675	93.851189	866.172363	-535.353394	-126.731743	867.611877	-640.051636	109.592636	493.264099	-605.713684	-152.329071	518.138855	-667.604797	106.892906	86.274155	-648.769775	-146.223541	83.521950	-591.867432	156.130142	1351.222168	-571.328247	-188.487671	1344.674194	-526.683472	-12.446926	1342.061646	-564.303528	-31.619041	1634.949829	-645.608215	244.130844	1093.455200	-592.351990	-303.830231	1088.953735	-525.973206	228.890045	846.645691	-357.954956	-330.823608	959.550232	-519.449829	-12.621086	962.717590	546.848816	-159.411423	954.506470	563.933533	16.255156
-560.203430	93.877663	866.157654	-535.296326	-126.766716	867.579956	-640.038208	109.543938	493.264954	-605.461975	-152.446701	518.096558	-667.609619	106.890961	86.268845	-648.785889	-146.233246	83.515312	-591.765808	156.275604	1351.077271	-571.099609	-188.392349	1344.581909	-526.504517	-12.312674	1341.963623	-563.451355	-31.640669	1634.796631	-645.770020	243.875290	1093.241089	-593.306030	-302.898224	1088.740234	-526.729858	228.214737	846.281006	-362.439545	-328.295532	951.279358	-519.426208	-12.629533	962.697876	546.883240	-159.596024	954.429382	563.945374	16.085033
-560.285889	93.586746	866.028015	-535.264465	-126.920349	867.559021	-640.108582	109.547943	493.216370	-605.216553	-152.580994	518.039124	-667.636169	106.875984	86.269409	-648.744019	-146.229477	83.532158	-591.632446	156.391953	1350.906372	-570.832825	-188.329910	1344.502686	-526.333435	-12.166459	1341.853027	-562.552734	-31.668644	1634.626953	-645.964844	243.680496	1093.064087	-594.037842	-302.053314	1088.473633	-527.378845	227.265076	845.854919	-367.121307	-325.729614	942.888367	-519.445496	-12.786857	962.618225	546.969421	-159.717056	954.325928	564.004272	15.921382
-560.442383	93.595474	865.947510	-535.546570	-127.261192	867.409485	-640.207825	109.586761	493.214050	-605.168884	-152.785339	518.045227	-667.708191	106.864922	86.278198	-648.803223	-146.218124	83.528610	-591.492859	156.529297	1350.748535	-570.501831	-188.232330	1344.403564	-526.185364	-12.008710	1341.711548	-561.672302	-31.737736	1634.447144	-646.182983	243.505035	1092.897583	-594.619812	-301.326141	1088.320679	-528.198120	226.671997	845.462708	-372.022522	-323.149506	934.438660	-519.595520	-12.997426	962.484497	547.012390	-159.879654	954.249146	564.018066	15.797458
-560.545105	93.587952	865.880249	-535.784424	-127.208405	867.249146	-640.251587	109.603302	493.189941	-605.036011	-152.911484	517.980408	-667.795410	106.847816	86.335640	-648.825500	-146.212051	83.534828	-591.356750	156.656342	1350.633667	-570.087952	-188.129715	1344.249023	-525.998535	-11.852600	1341.596069	-560.770142	-31.702299	1634.318115	-646.468384	243.327545	1092.754517	-594.988464	-300.628082	1088.121094	-528.854065	225.673340	845.096680	-377.062988	-320.609650	925.971375	-519.704224	-13.024729	962.354431	547.077698	-160.025314	954.163330	564.060608	15.645063
-560.466125	93.346947	865.802795	-535.571289	-127.529221	867.408447	-640.168396	109.569702	493.173889	-604.797241	-152.964157	518.007751	-667.767578	106.857300	86.320862	-648.822021	-146.219284	83.551727	-591.205811	156.789078	1350.555054	-569.709839	-187.979568	1344.091797	-525.834656	-11.704690	1341.505249	-559.964905	-31.849182	1634.155029	-646.686523	243.106171	1092.659058	-595.223755	-299.965149	1087.980835	-529.877380	225.594147	844.856873	-382.198547	-317.958252	917.750732	-519.613770	-13.193198	962.407349	547.143982	-160.187973	954.076904	564.107300	15.474454
-560.426086	93.239227	865.786560	-535.571411	-127.652458	867.441223	-640.125061	109.553772	493.186310	-604.638123	-153.076965	518.046753	-667.820068	106.869812	86.360725	-648.818848	-146.216461	83.593353	-591.028442	156.882690	1350.503174	-569.283752	-187.878860	1343.959473	-525.644775	-11.545513	1341.412964	-559.066284	-31.960968	1634.033569	-646.990601	242.969986	1092.630249	-595.304993	-299.375305	1087.790405	-530.658813	224.836639	844.614380	-387.905212	-315.445129	909.390930	-519.603760	-13.293977	962.417969	547.210205	-160.326675	954.021301	564.134399	15.300106
-560.417847	93.163673	865.797546	-535.620178	-127.761261	867.471497	-640.074890	109.567574	493.187561	-604.492493	-153.133133	518.041443	-667.809875	106.866852	86.364029	-648.788879	-146.207672	83.605560	-590.865784	156.992859	1350.505737	-568.862732	-187.752335	1343.836548	-525.408508	-11.397572	1341.363892	-558.257202	-32.079670	1633.914063	-647.338318	242.816132	1092.635254	-595.326599	-298.829559	1087.607544	-531.445007	224.076889	844.401306	-393.842896	-312.916168	901.292358	-519.617432	-13.384987	962.436584	547.242126	-160.491776	954.005432	564.143188	15.100821
-560.328796	93.230782	865.834778	-535.662598	-127.818687	867.516907	-640.004700	109.558006	493.225098	-604.364990	-153.181915	518.035645	-667.751099	106.845924	86.336746	-648.734192	-146.202545	83.639473	-590.672485	157.126755	1350.515625	-568.339661	-187.638138	1343.704224	-525.155029	-11.250044	1341.293945	-557.429810	-32.220394	1633.776489	-647.683838	242.707993	1092.644775	-595.305237	-298.254272	1087.414185	-532.135803	223.248489	844.175232	-399.866791	-310.425598	893.412781	-519.602539	-13.396602	962.481018	547.335571	-160.658966	953.966492	564.180603	14.912333
-560.310974	93.207443	865.814575	-535.705994	-127.905563	867.545044	-639.712036	109.493271	493.142517	-603.937805	-152.973953	517.960815	-668.122986	107.131653	86.531052	-648.598816	-146.227432	83.600487	-590.500366	157.223465	1350.510864	-567.840027	-187.589233	1343.508667	-524.910583	-11.118318	1341.191650	-556.672302	-32.441734	1633.609863	-648.087463	242.619690	1092.687866	-595.195129	-297.677612	1087.134277	-532.850708	222.342041	844.044434	-406.147034	-308.093475	885.847473	-519.608521	-13.439032	962.482483	547.392456	-160.874069	953.954590	564.179626	14.689740
-560.316650	93.190117	865.785217	-535.817749	-127.987068	867.542847	-639.640930	109.538284	493.089325	-603.906006	-153.063797	517.937256	-668.147583	107.103401	86.501984	-648.619080	-146.218536	83.607071	-590.308594	157.307053	1350.514404	-567.319702	-187.532578	1343.316040	-524.659424	-11.014036	1341.082397	-555.837280	-32.657955	1633.462158	-648.458069	242.486649	1092.722534	-595.110779	-297.111084	1086.844849	-533.688171	222.081070	843.918335	-412.673584	-305.764923	878.525024	-519.632080	-13.487591	962.456238	547.469788	-161.061600	953.956543	564.157654	14.486811
-560.344604	93.151718	865.770996	-535.909729	-128.039093	867.527100	-639.604675	109.600769	493.072021	-604.222900	-153.293732	517.988220	-668.203735	107.105690	86.511398	-648.727966	-146.197830	83.610245	-590.118347	157.381989	1350.529419	-566.720581	-187.520508	1343.167114	-524.393921	-10.916941	1340.970703	-555.045654	-32.850098	1633.329834	-648.851196	242.335648	1092.817261	-595.037231	-296.490601	1086.472168	-534.562988	221.871262	843.814270	-419.266388	-303.534210	871.568054	-519.656067	-13.538055	962.430786	547.525208	-161.318161	953.965881	564.146240	14.250274
-560.347046	93.130280	865.750732	-535.999756	-128.106857	867.513062	-639.679504	109.734581	493.111267	-604.308350	-153.363388	517.966064	-667.841919	106.834305	86.324341	-648.753174	-146.211273	83.601089	-589.912659	157.398270	1350.558228	-566.032898	-187.520340	1343.035889	-524.141357	-10.845016	1340.853027	-554.237854	-33.191208	1633.173218	-649.253235	242.225052	1092.931519	-594.945496	-295.898254	1086.151367	-535.389160	221.548447	843.776184	-426.084076	-301.424255	864.992371	-519.663635	-13.587891	962.402344	547.612549	-161.509125	953.983337	564.094788	14.056719
-560.421997	92.962700	865.703918	-536.049500	-128.192871	867.478271	-639.428223	109.650513	493.068115	-604.329590	-153.376038	517.948120	-667.860046	106.923416	86.387596	-648.744995	-146.238037	83.636223	-589.698181	157.395737	1350.606323	-565.356628	-187.537918	1342.920532	-523.834473	-10.801998	1340.773926	-553.392334	-33.352016	1633.052490	-649.667786	242.111725	1093.023804	-594.911377	-295.266663	1085.845825	-536.195740	221.332825	843.723389	-433.008209	-299.384491	858.870239	-519.679077	-13.699725	962.346985	547.693298	-161.717941	954.042786	564.054993	13.853477
-560.439453	92.976021	865.716064	-536.120483	-128.175781	867.442322	-639.350708	109.689072	493.049530	-604.397705	-153.372620	517.946899	-668.217957	107.162163	86.560188	-648.798340	-146.205444	83.650719	-589.524109	157.345459	1350.645630	-564.671265	-187.568207	1342.740601	-523.519287	-10.777295	1340.657959	-552.558105	-33.733749	1632.933350	-650.043518	242.036179	1093.116089	-594.854065	-294.472443	1085.538208	-536.964050	221.106659	843.685242	-440.075317	-298.001892	853.220215	-519.669250	-13.706351	962.319824	547.778564	-161.899796	954.117615	564.009277	13.666938
-560.441833	92.962051	865.677795	-536.138794	-128.192535	867.402771	-639.188782	109.702286	493.015869	-604.452515	-153.390976	517.978699	-668.153198	107.189049	86.593506	-648.788940	-146.201355	83.655586	-589.328979	157.314575	1350.681519	-563.891479	-187.694580	1342.618164	-523.176636	-10.784636	1340.545898	-551.636902	-33.990967	1632.826660	-650.408081	241.949310	1093.225342	-594.863281	-293.597076	1085.298950	-537.646301	220.832535	843.652954	-447.088989	-296.089905	848.008667	-519.628174	-13.718858	962.265442	547.859497	-162.119263	954.232666	563.966614	13.434545
-560.472168	93.010353	865.698608	-536.139282	-128.246262	867.374390	-639.036926	109.702263	492.983215	-605.272339	-153.866104	518.203552	-668.135376	107.235397	86.599663	-649.067078	-146.152130	83.762817	-589.140625	157.254379	1350.699829	-563.230774	-187.824707	1342.483643	-522.860779	-10.770228	1340.402588	-550.789612	-34.350750	1632.666382	-650.732666	241.895737	1093.335938	-594.714417	-292.387878	1085.081421	-538.438416	220.976501	843.597839	-453.929443	-294.124542	843.266785	-519.594238	-13.735480	962.247375	547.940247	-162.307053	954.338623	563.942078	13.251722
-560.493286	93.048019	865.678955	-536.145142	-128.238358	867.325012	-638.866150	109.701111	492.891571	-605.344727	-153.848297	518.211304	-668.078918	107.263191	86.575623	-649.074280	-146.137100	83.767738	-588.892700	157.151016	1350.734741	-562.398987	-188.018616	1342.341431	-522.555115	-10.792622	1340.264893	-549.904236	-34.730713	1632.499512	-651.112854	241.848419	1093.427002	-594.897278	-291.330109	1084.825684	-539.210632	221.004639	843.536133	-460.968994	-292.231598	838.883240	-519.550476	-13.717921	962.195923	548.032776	-162.516373	954.445129	563.911377	13.073086
-560.526306	93.097626	865.672302	-536.163879	-128.220230	867.255188	-638.671143	109.663567	492.859558	-605.357361	-153.835083	518.172363	-668.006165	107.274895	86.564087	-649.082397	-146.124939	83.736763	-588.693481	157.037506	1350.778442	-561.650391	-188.216187	1342.176025	-522.219421	-10.836770	1340.125854	-548.995056	-35.197166	1632.344849	-651.439514	241.867218	1093.593994	-595.207886	-290.024689	1084.461304	-539.849731	221.022873	843.485352	-467.618774	-290.182892	834.980530	-519.520569	-13.704035	962.141663	548.089844	-162.679977	954.532532	563.879456	12.932771
-560.577698	93.141876	865.697876	-536.175476	-128.164536	867.195801	-638.869751	109.777512	492.922760	-605.346497	-153.790039	518.125549	-668.109802	107.270638	86.599434	-649.059326	-146.136856	83.741585	-588.480347	156.892914	1350.797974	-560.864380	-188.439102	1342.019897	-521.844788	-10.916836	1340.002197	-548.065002	-35.580971	1632.171997	-651.714172	241.832581	1093.767334	-595.644531	-288.884277	1084.210693	-540.548279	221.117630	843.457031	-473.951050	-288.016113	831.526550	-519.491638	-13.678852	962.107544	548.172119	-162.798447	954.589294	563.854736	12.798073
-560.619995	93.190208	865.716858	-536.152588	-128.115234	867.132874	-638.929993	109.807266	492.957123	-604.630005	-153.317947	517.898315	-668.151001	107.282555	86.629692	-648.800293	-146.188324	83.646996	-588.286438	156.740570	1350.861938	-560.038025	-188.668869	1341.798828	-521.463623	-11.028649	1339.860107	-547.108582	-36.121265	1631.992310	-651.960510	241.789368	1093.946411	-596.152832	-287.523071	1083.776367	-541.204102	221.258987	843.452820	-479.545990	-285.493744	828.619202	-519.449280	-13.651255	962.070679	548.215881	-162.896713	954.661621	563.799133	12.686446
-560.656433	93.216713	865.717834	-536.102966	-128.082077	867.082581	-639.112427	109.946609	493.017365	-602.438538	-151.998184	517.385437	-668.205505	107.261787	86.664032	-647.966125	-146.301712	83.392502	-588.091125	156.580948	1350.910767	-559.210205	-188.935272	1341.589966	-521.102112	-11.122806	1339.728394	-546.221558	-36.714836	1631.796631	-652.153625	241.728775	1094.120728	-597.058716	-286.119598	1083.450317	-541.803528	221.448471	843.416260	-486.078003	-283.387054	825.745728	-519.396179	-13.627170	962.032166	548.263428	-163.007187	954.734375	563.758667	12.529383
-560.704712	93.277290	865.718079	-536.035767	-128.012314	867.040222	-639.096802	109.992058	493.012756	-604.759094	-153.417282	517.947083	-668.181396	107.279182	86.651459	-648.893494	-146.164993	83.693520	-587.862244	156.400696	1350.946533	-558.356567	-189.219788	1341.405151	-520.721863	-11.188718	1339.586792	-545.173645	-37.081696	1631.627930	-652.362549	241.689697	1094.278076	-598.175232	-284.826813	1083.129150	-542.419006	221.702423	843.377197	-491.878143	-280.914795	823.375549	-519.340698	-13.560082	961.997070	548.318787	-163.110840	954.782227	563.750122	12.435338
-560.620056	93.132996	865.671814	-535.431213	-128.286255	867.197205	-639.002563	109.972351	492.921448	-605.256287	-153.768036	518.181213	-667.775574	107.020912	86.448296	-649.138855	-146.123032	83.779732	-587.608276	156.242340	1350.992188	-557.460571	-189.483154	1341.250977	-520.307190	-11.268649	1339.498779	-544.179260	-37.625275	1631.443359	-652.559998	241.663269	1094.444336	-599.500488	-283.363678	1082.779663	-543.031738	222.259552	843.327393	-497.466766	-278.396881	821.263000	-519.042297	-13.620687	962.060425	548.385925	-163.227127	954.852295	563.739380	12.346350
-560.710388	93.203316	865.669189	-535.452820	-128.149796	867.151306	-639.019043	110.035774	492.923950	-604.983704	-153.662979	518.121826	-668.149536	107.318695	86.653687	-649.045410	-146.129272	83.790489	-587.347778	156.054779	1351.029541	-556.608826	-189.791718	1341.053833	-519.950867	-11.335409	1339.320435	-543.220947	-38.123951	1631.229858	-652.766541	241.648727	1094.629883	-601.035645	-282.060974	1082.536499	-543.629272	222.914551	843.301208	-502.646667	-275.725769	819.556885	-519.037415	-13.518978	962.017761	548.386902	-163.323044	954.906189	563.692261	12.240902
-560.856079	93.376457	865.708557	-535.631531	-127.941559	867.023254	-639.232910	110.170746	492.966827	-604.848206	-153.682236	518.098022	-668.251892	107.326515	86.717316	-649.053406	-146.117126	83.796486	-587.140259	155.889038	1351.084473	-555.829041	-190.048691	1340.902588	-519.553894	-11.454742	1339.266357	-542.176758	-38.795982	1631.044067	-652.970703	241.675079	1094.884888	-602.763123	-281.052612	1082.372925	-544.170471	223.408890	843.276428	-507.760315	-273.063843	818.055725	-519.112793	-13.394559	961.949707	548.455811	-163.406509	954.941467	563.690674	12.133127
-560.923218	93.452957	865.725525	-535.593811	-127.868088	866.977905	-639.056458	110.109688	492.958466	-604.528503	-153.584610	518.031494	-667.759338	107.063255	86.497719	-648.950867	-146.126785	83.792152	-586.897339	155.653107	1351.177979	-555.061707	-190.401581	1340.717041	-519.144165	-11.572618	1339.164917	-541.100830	-39.412022	1630.887939	-653.118286	241.662338	1095.102051	-604.781311	-279.811279	1082.131958	-544.683411	223.918930	843.278076	-512.570496	-270.322876	816.795044	-519.089111	-13.328424	961.924194	548.496582	-163.504959	954.957764	563.674927	12.057193
-561.017761	93.535194	865.750610	-535.560181	-127.818375	866.914185	-639.065857	110.115288	492.978302	-603.751587	-153.214874	517.739990	-667.828857	107.116905	86.535149	-648.716919	-146.158768	83.721954	-586.683533	155.465530	1351.299316	-554.424622	-190.684982	1340.520752	-518.771912	-11.743674	1339.111450	-540.119812	-39.937656	1630.694824	-653.234192	241.614517	1095.332886	-606.965393	-278.811432	1081.994141	-545.225586	224.641388	843.344727	-517.032715	-267.754333	815.783203	-519.077820	-13.279731	961.892822	548.539307	-163.550735	954.953430	563.661316	11.984832
-561.070740	93.617630	865.771484	-535.488159	-127.757401	866.872131	-639.045654	110.135895	492.996796	-602.819580	-152.713791	517.476685	-667.791504	107.151443	86.536591	-648.401306	-146.210861	83.644768	-586.400269	155.271378	1351.383423	-553.798645	-190.986343	1340.371338	-518.286621	-11.949284	1339.035156	-539.017517	-40.705009	1630.501709	-653.353577	241.631058	1095.610962	-609.259155	-278.053558	1081.970093	-545.643799	225.108459	843.433899	-521.055725	-265.179993	815.078491	-519.043884	-13.216290	961.875061	548.544006	-163.643341	954.942749	563.633179	11.897208
-561.147766	93.689659	865.770935	-535.426270	-127.687820	866.829529	-639.000488	110.173141	492.995392	-601.805969	-152.218231	517.282104	-667.771423	107.150925	86.572151	-648.124023	-146.257767	83.534241	-586.088196	155.049423	1351.455078	-553.305115	-191.261261	1340.250977	-517.861877	-12.153854	1338.946655	-538.009705	-41.163082	1630.309814	-653.424500	241.626663	1095.910767	-611.647827	-277.442505	1082.026855	-546.226685	226.011536	843.557922	-524.833740	-262.684875	814.549255	-519.025391	-13.142329	961.845398	548.592896	-163.699783	954.904236	563.646423	11.856979
-561.248291	93.729950	865.764465	-535.347473	-127.689697	866.823242	-638.960449	110.235252	492.980255	-600.742310	-151.693848	517.175842	-667.794312	107.186188	86.593628	-647.792603	-146.296356	83.473648	-585.733093	154.834915	1351.569458	-552.769958	-191.595032	1340.135132	-517.513306	-12.298597	1338.855835	-536.894836	-41.856354	1630.103760	-653.521240	241.673264	1096.234985	-614.028076	-276.983124	1082.153687	-546.592773	226.607101	843.628784	-528.078247	-260.233856	814.353943	-519.008362	-13.096841	961.829407	548.564331	-163.765259	954.885132	563.611389	11.804845
-561.222534	93.656761	865.739685	-534.910156	-127.997559	866.917236	-638.915039	110.297569	492.938660	-599.561768	-151.078018	517.041809	-667.733215	107.241959	86.597748	-647.479004	-146.333755	83.384140	-585.394592	154.664413	1351.715698	-552.418762	-191.863419	1340.012573	-517.163940	-12.466827	1338.783325	-535.837219	-42.429356	1629.922485	-653.564697	241.708649	1096.542725	-616.462524	-276.810608	1082.374390	-547.141418	227.670212	843.833984	-530.992371	-258.134766	814.269836	-518.819885	-13.190975	961.873291	548.495728	-163.747589	954.832153	563.464722	11.994415
-561.372192	93.765480	865.778320	-535.028442	-127.753456	866.861633	-638.894958	110.344704	492.949036	-598.455566	-150.609451	516.755371	-667.711426	107.221016	86.588654	-647.176025	-146.365921	83.338692	-585.016235	154.485275	1351.860718	-552.101440	-192.118637	1339.929321	-516.751099	-12.702366	1338.730347	-534.785889	-43.149971	1629.710938	-653.593506	241.807571	1096.872192	-618.719666	-276.671570	1082.586426	-547.545288	228.410797	844.010437	-533.259216	-256.274750	814.385681	-518.902954	-13.042658	961.850342	548.465698	-163.770065	954.785095	563.436646	11.971506
-561.518494	93.862671	865.839355	-535.150818	-127.515312	866.816589	-639.049805	110.485771	493.010712	-597.486755	-150.257813	516.577759	-667.809631	107.276016	86.662285	-646.878174	-146.377777	83.305092	-584.599792	154.248779	1352.022461	-551.869263	-192.391113	1339.787720	-516.357239	-12.982360	1338.692139	-533.761719	-43.681667	1629.529663	-653.629578	241.932739	1097.247192	-620.879761	-276.698669	1082.779907	-547.921814	229.091980	844.180908	-535.065491	-254.779160	814.716614	-518.981995	-12.908593	961.842712	548.449463	-163.770874	954.735474	563.401794	11.960571
-561.605591	93.912949	865.890503	-535.116821	-127.397476	866.814026	-639.342468	110.691841	493.095581	-596.606262	-149.951736	516.435547	-667.913879	107.260017	86.718407	-646.694214	-146.414139	83.254433	-584.219971	154.054947	1352.128418	-551.781067	-192.588364	1339.614014	-516.032532	-13.233596	1338.682129	-532.721375	-44.303249	1629.345337	-653.618347	242.105804	1097.654541	-622.821167	-276.821533	1082.953613	-548.233337	229.678955	844.426880	-536.418579	-253.724319	815.135437	-518.992676	-12.828568	961.862305	548.411072	-163.809494	954.669128	563.391541	11.920785
-561.706848	93.979393	865.959717	-535.072083	-127.310219	866.835754	-639.376282	110.772804	493.123016	-595.905334	-149.756668	516.390747	-667.897705	107.275856	86.762604	-646.513062	-146.447403	83.254501	-583.753052	153.826477	1352.277100	-551.737976	-192.876785	1339.438721	-515.751526	-13.490911	1338.616089	-531.791748	-44.833160	1629.150146	-653.576660	242.280380	1098.017456	-624.492920	-277.030334	1083.124390	-548.559082	230.409210	844.634644	-537.533691	-253.106125	815.539246	-518.999878	-12.749941	961.901245	548.406860	-163.836853	954.604187	563.404785	11.886827
-561.804871	94.006691	866.005005	-535.054077	-127.240372	866.859680	-639.340515	110.869179	493.116852	-595.403137	-149.632080	516.330139	-667.880005	107.295647	86.738701	-646.449829	-146.463348	83.243347	-583.290405	153.606506	1352.401367	-551.797668	-193.122238	1339.294067	-515.449158	-13.787833	1338.563354	-530.804077	-45.597603	1628.959595	-653.519226	242.502380	1098.392822	-625.952881	-277.405457	1083.343628	-548.819946	231.059845	844.828491	-538.371521	-252.853241	815.990295	-519.005005	-12.690257	961.924683	548.348755	-163.847382	954.535461	563.399902	11.868996
-561.895325	94.086800	866.070007	-535.020325	-127.138756	866.866821	-639.209900	110.910385	493.062073	-595.153259	-149.704391	516.346069	-667.797180	107.342934	86.732071	-646.401978	-146.449707	83.282204	-582.814331	153.411530	1352.544922	-551.954163	-193.363449	1339.160278	-515.155884	-14.088088	1338.518799	-529.901855	-46.101658	1628.769775	-653.419861	242.833160	1098.793579	-627.126465	-277.859406	1083.525757	-549.066101	231.795151	844.989807	-539.023560	-252.959488	816.445618	-518.995178	-12.602876	961.949097	548.308594	-163.845642	954.464844	563.396729	11.846257
-562.018860	94.124580	866.133057	-535.027527	-127.085129	866.891357	-639.131042	110.989975	493.004547	-595.124695	-149.819794	516.365234	-667.832214	107.363914	86.731903	-646.494019	-146.397079	83.289619	-582.302368	153.200043	1352.719238	-552.169556	-193.572952	1339.054443	-514.943665	-14.408760	1338.449829	-529.026123	-46.704086	1628.593506	-653.305481	243.305435	1099.296387	-627.934204	-278.521790	1083.700806	-549.349060	232.455658	845.176453	-539.409485	-253.380463	816.865295	-519.005249	-12.551328	961.975586	548.292053	-163.910019	954.393188	563.511108	11.639438
-562.101318	94.213905	866.199646	-535.021362	-127.005905	866.891235	-639.050049	111.057709	492.997681	-595.393433	-150.087326	516.438660	-667.797729	107.380280	86.729362	-646.723511	-146.357758	83.383301	-581.770203	153.013489	1352.908325	-552.423157	-193.782410	1338.956665	-514.724060	-14.721537	1338.404541	-528.288452	-47.134777	1628.403687	-653.096741	243.623840	1099.719849	-628.476318	-279.227905	1083.790161	-549.593384	233.139404	845.390686	-539.571716	-254.096191	817.239807	-519.011169	-12.480297	961.999390	548.228210	-163.862137	954.310547	563.481567	11.632508
-562.143250	94.273460	866.255249	-535.011780	-126.956535	866.870056	-638.913818	111.067909	492.971832	-595.797363	-150.488586	516.534546	-667.755249	107.431801	86.725487	-646.953674	-146.303421	83.462158	-581.258972	152.781342	1353.083008	-552.734985	-193.979172	1338.870605	-514.558594	-15.045153	1338.380005	-527.456238	-47.787624	1628.247681	-652.731384	243.889206	1100.032959	-628.739258	-279.997833	1083.907715	-549.813843	233.888901	845.610535	-539.489868	-255.025085	817.549805	-518.999817	-12.448921	962.009033	548.184814	-163.818848	954.222473	563.463074	11.658269
-562.167236	94.297821	866.290833	-535.010010	-126.922203	866.871704	-638.867249	111.130997	493.005188	-596.500366	-151.033905	516.656067	-667.767151	107.457954	86.764030	-647.268005	-146.249268	83.573273	-580.781311	152.536133	1353.193237	-553.079224	-194.163376	1338.778076	-514.408508	-15.345116	1338.345581	-526.779785	-48.412304	1628.078857	-652.462769	244.407089	1100.518799	-628.726746	-280.810425	1083.962402	-549.959656	234.381348	845.795776	-539.158813	-256.069305	817.820862	-518.993774	-12.428513	962.022705	548.144409	-163.856049	954.170105	563.458496	11.631557
-562.190430	94.343369	866.326477	-535.045349	-126.906326	866.834961	-638.811890	111.158188	492.980103	-597.279541	-151.592514	516.813293	-667.788452	107.485954	86.778572	-647.654968	-146.170135	83.696976	-580.313721	152.254501	1353.322632	-553.394043	-194.357193	1338.736328	-514.261108	-15.653667	1338.341187	-526.183228	-48.821812	1627.941284	-652.109680	244.816101	1100.864380	-628.491699	-281.698822	1083.979004	-550.077209	235.199020	845.975891	-538.597290	-257.266418	818.054077	-519.010498	-12.429614	962.019531	548.118469	-163.865341	954.129883	563.440430	11.621240
-562.167053	94.343376	866.332520	-535.063477	-126.916473	866.837097	-638.769409	111.209160	492.983459	-598.140137	-152.212296	516.991638	-667.739319	107.487061	86.758842	-648.028870	-146.075394	83.828667	-579.878540	152.050964	1353.477051	-553.708069	-194.503311	1338.698853	-514.147888	-15.993032	1338.358032	-525.590393	-49.358780	1627.836182	-651.690002	245.256592	1101.225464	-628.088806	-282.646393	1083.954712	-550.159607	235.920746	846.120728	-537.864807	-258.668549	818.228638	-519.006897	-12.441986	962.023621	548.101013	-163.926346	954.122131	563.419800	11.564137
-562.121155	94.352142	866.347107	-535.099976	-126.951324	866.814575	-638.730225	111.197449	492.954681	-598.982605	-152.858093	517.188599	-667.770142	107.461784	86.718224	-648.430481	-146.006134	83.955093	-579.450928	151.814499	1353.648315	-554.004578	-194.661346	1338.694580	-514.072144	-16.288538	1338.367920	-525.132507	-49.728043	1627.710938	-651.231445	245.670349	1101.593262	-627.498718	-283.576385	1083.887573	-550.184265	236.517548	846.272827	-536.967651	-260.147400	818.320251	-519.012451	-12.484053	962.023987	548.090698	-163.975693	954.138306	563.391235	11.524847
-562.048950	94.264656	866.329102	-535.092834	-127.059189	866.848450	-638.645020	111.217232	492.948761	-599.709595	-153.440323	517.400696	-667.738342	107.523979	86.735939	-648.762024	-145.939240	84.073517	-579.092712	151.601334	1353.813843	-554.295471	-194.824142	1338.662476	-514.020813	-16.575422	1338.392090	-524.649780	-50.273544	1627.630615	-650.730164	246.037186	1101.900391	-626.807007	-284.467346	1083.801025	-550.204407	237.377975	846.403931	-535.785095	-261.632263	818.413025	-518.994751	-12.571056	962.038330	548.087708	-164.018173	954.170776	563.298828	11.680853
-561.934265	94.196861	866.334595	-535.069519	-127.247406	866.895691	-638.539856	111.254791	492.946869	-600.349121	-153.975388	517.584534	-667.690613	107.511406	86.730598	-649.068176	-145.854248	84.176643	-578.770447	151.409027	1354.011719	-554.613953	-194.954666	1338.627808	-513.990417	-16.810894	1338.448853	-524.297974	-50.736938	1627.564453	-650.187744	246.376236	1102.214722	-625.960205	-285.330933	1083.657104	-550.090271	237.899445	846.547241	-534.380615	-263.177826	818.450989	-518.961792	-12.699689	962.075867	548.131165	-164.186951	954.245239	563.376404	11.346717
-561.802429	94.082291	866.322449	-535.037720	-127.490814	866.932007	-638.407288	111.234352	492.951385	-600.780823	-154.393387	517.711670	-667.714905	107.508255	86.731567	-649.247681	-145.840363	84.247139	-578.503174	151.200317	1354.182861	-554.888245	-195.079987	1338.552734	-514.011169	-17.050005	1338.503052	-524.012634	-51.119347	1627.496338	-649.709900	246.736465	1102.551392	-625.031860	-286.177460	1083.483032	-549.920593	238.528427	846.721008	-532.919128	-264.853546	818.463928	-518.915710	-12.877653	962.098938	548.224731	-164.299423	954.314697	563.387756	11.246731
-561.632568	93.972603	866.336975	-535.073669	-127.660370	866.971436	-638.262695	111.203438	492.935913	-601.063049	-154.724014	517.801025	-667.674133	107.511337	86.763283	-649.350342	-145.827454	84.291794	-578.292786	150.944916	1354.327637	-555.147156	-195.223480	1338.494873	-514.063293	-17.293228	1338.534668	-523.784790	-51.498653	1627.430664	-649.155029	246.986786	1102.783813	-623.982849	-286.956238	1083.272461	-549.713074	239.282578	846.879883	-531.247620	-266.623108	818.425598	-518.887390	-13.039607	962.138733	548.358337	-164.423401	954.402954	563.434326	11.107251
-561.560608	93.974724	866.372498	-535.550049	-127.446449	866.888794	-638.176453	111.216576	492.964417	-601.229309	-154.918289	517.751404	-667.709656	107.507027	86.789589	-649.485168	-145.818909	84.342537	-578.097656	150.723740	1354.506348	-555.392334	-195.375580	1338.468140	-514.097351	-17.539694	1338.593506	-523.666016	-51.757957	1627.370117	-648.591675	247.190079	1102.977173	-622.829895	-287.758789	1083.095825	-549.386475	239.753128	847.068176	-529.305054	-268.339203	818.541382	-519.047058	-13.046876	962.106567	548.444946	-164.539337	954.513550	563.404541	11.105527
-561.419006	93.835464	866.392029	-535.679443	-127.552132	866.907776	-638.067017	111.250038	492.971069	-601.210327	-155.023804	517.744629	-667.745544	107.483742	86.801102	-649.508850	-145.816818	84.321312	-577.967163	150.510101	1354.648071	-555.614685	-195.509537	1338.476685	-514.142456	-17.782463	1338.660400	-523.566406	-52.095108	1627.339355	-648.063538	247.356689	1103.156250	-621.579773	-288.359161	1082.873535	-548.983337	240.396103	847.292603	-527.343445	-270.033112	818.551575	-519.054443	-13.206704	962.131409	548.614929	-164.723450	954.604919	563.481323	10.922463
-561.238403	93.665710	866.424805	-535.780212	-127.681435	866.949646	-637.941406	111.257751	492.935974	-601.062805	-155.061630	517.691101	-667.769348	107.492104	86.848671	-649.499695	-145.834030	84.320564	-577.875732	150.321716	1354.801514	-555.783875	-195.655655	1338.518555	-514.188538	-17.997553	1338.716553	-523.522583	-52.403397	1627.322144	-647.591003	247.485016	1103.381592	-620.253601	-288.951965	1082.695435	-548.540894	240.996689	847.510437	-525.227844	-271.761963	818.603271	-519.037476	-13.391747	962.177185	548.766541	-164.937943	954.712952	563.559998	10.695025
-561.103210	93.540512	866.450989	-535.895691	-127.845520	866.962708	-637.841858	111.276833	492.962250	-600.854858	-154.971146	517.655273	-667.749878	107.460838	86.834023	-649.470032	-145.826218	84.294861	-577.787842	150.116043	1354.984741	-555.997986	-195.803116	1338.578369	-514.238708	-18.213879	1338.786377	-523.528259	-52.699348	1627.308838	-647.101929	247.560028	1103.547974	-618.851135	-289.499908	1082.502563	-547.967163	241.391525	847.759216	-522.979675	-273.357025	818.717773	-519.040894	-13.577561	962.202454	548.914185	-165.101303	954.796692	563.612122	10.505600
-560.979858	93.366638	866.469910	-536.031555	-128.020645	866.986938	-637.718750	111.276405	493.000702	-600.743164	-155.017105	517.669678	-667.803955	107.442863	86.837204	-649.369507	-145.837692	84.310638	-577.750977	149.896912	1355.141846	-556.159790	-195.964417	1338.678955	-514.286499	-18.453691	1338.879028	-523.550415	-52.967945	1627.321289	-646.716919	247.634140	1103.713257	-617.421692	-289.833984	1082.318726	-547.313538	241.784363	848.016296	-520.681274	-274.902100	818.829041	-519.060303	-13.785732	962.229370	549.059143	-165.278412	954.857056	563.677551	10.335379
-560.849548	93.240723	866.502930	-536.170654	-128.210922	867.001892	-637.570129	111.301567	493.007629	-600.412903	-154.901382	517.574402	-667.795959	107.408569	86.816750	-649.229675	-145.887115	84.253204	-577.741760	149.700577	1355.327637	-556.336182	-196.119537	1338.773193	-514.381775	-18.670280	1338.960327	-523.580811	-53.395443	1627.325317	-646.324829	247.612534	1103.880127	-615.979614	-290.160614	1082.175659	-546.616760	242.219147	848.296570	-518.355591	-276.449188	818.962646	-519.079529	-13.990136	962.259583	549.245544	-165.443130	954.880066	563.785767	10.197973
-560.675659	93.125000	866.508789	-536.263062	-128.394394	867.001282	-637.387207	111.303848	493.020416	-600.319763	-154.870453	517.511658	-667.770081	107.420357	86.838425	-649.169189	-145.881424	84.216049	-577.744995	149.494385	1355.465332	-556.492188	-196.263855	1338.852295	-514.479553	-18.875555	1339.029785	-523.681763	-53.600506	1627.330811	-645.974854	247.581833	1104.015015	-614.487122	-290.572998	1082.007446	-545.872253	242.627701	848.577759	-515.926758	-277.944092	819.195496	-519.061035	-14.181380	962.270630	549.416016	-165.581879	954.873657	563.847107	10.097980
-560.545349	93.015999	866.511963	-536.383179	-128.521851	866.988220	-637.213989	111.248329	492.983826	-600.369202	-154.962631	517.489258	-667.834961	107.437004	86.884621	-649.205444	-145.882217	84.208038	-577.817200	149.294708	1355.597046	-556.654236	-196.412933	1338.978516	-514.535583	-19.089264	1339.118652	-523.827332	-53.874355	1627.333008	-645.688293	247.508179	1104.106445	-613.037170	-290.756409	1081.864380	-545.005127	242.944672	848.876770	-513.480225	-279.333588	819.437500	-519.062256	-14.340826	962.269104	549.583618	-165.715530	954.850708	563.930908	9.952330
-560.299805	93.061722	866.559875	-536.399170	-128.611694	866.989746	-636.992554	111.213661	492.971741	-600.386658	-155.032883	517.455078	-667.811829	107.406517	86.853218	-649.180054	-145.888687	84.202591	-577.919189	149.084152	1355.707397	-556.784546	-196.548767	1339.093872	-514.622803	-19.282782	1339.195679	-523.996521	-54.087036	1627.347534	-645.440186	247.458298	1104.182251	-611.558289	-290.925507	1081.766602	-544.135071	243.052643	849.173950	-510.975647	-280.590790	819.772400	-518.988770	-14.424100	962.308655	549.771545	-165.804291	954.791321	564.033203	9.880064
-560.093201	92.971100	866.600342	-536.423706	-128.724274	866.992798	-636.802002	111.137680	492.948181	-600.453735	-155.039780	517.438477	-667.800354	107.413017	86.898270	-649.200806	-145.912842	84.160622	-578.039795	148.879211	1355.813477	-556.911865	-196.679504	1339.228149	-514.736938	-19.423254	1339.288696	-524.174866	-54.220734	1627.401733	-645.183167	247.361572	1104.209106	-610.103271	-290.995392	1081.674805	-543.244019	243.257126	849.474731	-508.433990	-281.821777	820.159790	-518.936279	-14.576841	962.344055	549.921448	-165.912933	954.751526	564.129517	9.777027
-559.952271	92.878479	866.631836	-536.448975	-128.851807	866.988831	-636.661499	111.096581	492.960724	-600.433899	-155.050797	517.428284	-667.766235	107.404221	86.882271	-649.152649	-145.910843	84.137077	-578.225830	148.696060	1355.919922	-557.056763	-196.798767	1339.376343	-514.849182	-19.571022	1339.416260	-524.363403	-54.414764	1627.447998	-644.935303	247.229553	1104.228027	-608.687622	-291.030548	1081.575439	-542.329834	243.462906	849.824585	-505.958008	-282.991241	820.500122	-518.896545	-14.726604	962.364685	550.046936	-165.987381	954.694031	564.203796	9.662906
-559.934387	92.552994	866.602295	-536.473450	-129.058105	867.031555	-636.530212	111.025871	492.925903	-600.517822	-155.069000	517.467285	-667.775085	107.349770	86.875206	-649.189758	-145.896561	84.128387	-578.414673	148.524384	1356.009644	-557.162292	-196.906281	1339.532349	-514.992371	-19.714598	1339.535034	-524.565430	-54.581219	1627.509888	-644.701477	247.064240	1104.215332	-607.313416	-291.108734	1081.546753	-541.350647	243.519257	850.163086	-503.373566	-284.012604	820.957642	-518.909119	-14.966187	962.373291	550.188721	-166.058426	954.623291	564.298279	9.561494
-559.780334	92.403282	866.640808	-536.388367	-129.208023	867.077881	-636.375977	110.954628	492.939545	-600.494690	-155.076004	517.498474	-667.739624	107.353523	86.920441	-649.152710	-145.912430	84.149368	-578.605408	148.338257	1356.125366	-557.260559	-197.039688	1339.669067	-515.138672	-19.838717	1339.649048	-524.786804	-54.732304	1627.564209	-644.493408	246.919815	1104.206543	-605.938354	-291.151520	1081.482666	-540.379761	243.539734	850.457031	-500.862213	-284.895782	821.449036	-518.841187	-15.127152	962.431885	550.311340	-166.138596	954.554199	564.385376	9.496980
-559.655640	92.262169	866.651062	-536.271912	-129.432831	867.134277	-636.263794	110.898392	492.945343	-600.506226	-155.123795	517.523987	-667.742432	107.328506	86.926010	-649.146179	-145.932602	84.139351	-578.830505	148.168472	1356.223877	-557.357727	-197.165512	1339.813843	-515.255310	-19.948069	1339.777100	-525.016724	-54.861839	1627.623779	-644.287476	246.753067	1104.208740	-604.656067	-291.245880	1081.428345	-539.397034	243.454300	850.811890	-498.343506	-285.745239	821.942688	-518.760986	-15.296763	962.477112	550.486267	-166.180756	954.465210	564.492310	9.384636
-559.525269	92.120621	866.666870	-536.143799	-129.617416	867.184082	-636.167419	110.858978	492.947510	-600.487549	-155.124603	517.529175	-668.111938	107.551254	87.110413	-649.096313	-145.936569	84.120499	-579.054443	147.994049	1356.313843	-557.453247	-197.293396	1339.912354	-515.397217	-20.064741	1339.885010	-525.240173	-55.037506	1627.663696	-644.065186	246.562637	1104.161377	-603.478577	-291.315582	1081.422852	-538.454773	243.462006	851.144409	-495.797668	-286.413818	822.489258	-518.686829	-15.451894	962.526428	550.612854	-166.265503	954.383972	564.582153	9.302929
-559.431274	92.018913	866.702271	-536.083496	-129.744110	867.203003	-636.038696	110.798111	492.921997	-600.533386	-155.179153	517.530151	-668.121338	107.548485	87.147606	-649.075378	-145.966537	84.097710	-579.312622	147.829468	1356.390381	-557.539612	-197.391052	1340.028076	-515.531311	-20.180670	1339.996094	-525.490967	-55.133385	1627.701050	-643.847961	246.375870	1104.098755	-602.306274	-291.415833	1081.326172	-537.469360	243.317307	851.439575	-493.295288	-286.965454	823.014160	-518.647766	-15.581965	962.565735	550.749146	-166.323120	954.282776	564.685242	9.224750
-559.459412	92.022354	866.735962	-536.326111	-129.718643	867.100220	-635.995911	110.764557	492.961761	-600.762573	-155.435623	517.539551	-667.744690	107.247337	86.947128	-649.130005	-145.972504	84.111244	-579.586914	147.674591	1356.460327	-557.654358	-197.480072	1340.094971	-515.639160	-20.293171	1340.086426	-525.759338	-55.183781	1627.733643	-643.646240	246.181168	1104.065063	-601.166321	-291.479919	1081.239136	-536.539307	243.136810	851.702087	-490.785034	-287.386627	823.622314	-518.751587	-15.650923	962.524414	550.890137	-166.328445	954.163574	564.744324	9.193265
-559.475098	91.984970	866.782593	-536.483032	-129.692947	867.027466	-635.835205	110.628151	492.933960	-600.872559	-155.559387	517.520386	-668.063904	107.503067	87.146530	-649.177490	-146.000854	84.106514	-579.892151	147.482712	1356.531128	-557.737427	-197.575912	1340.204712	-515.746155	-20.388968	1340.216675	-526.028870	-55.226429	1627.785400	-643.461365	245.974762	1104.044067	-600.134094	-291.603333	1081.220215	-535.457458	242.712341	851.922913	-488.333191	-287.685364	824.198853	-518.827820	-15.724866	962.510559	550.996277	-166.405457	954.066772	564.816956	9.135327
-559.391357	91.884079	866.813232	-536.380310	-129.745331	867.022827	-635.908691	110.606827	492.988647	-599.035583	-154.497803	517.089966	-668.126282	107.500580	87.174500	-648.470703	-146.097412	83.887383	-580.165955	147.323654	1356.611206	-557.781494	-197.672729	1340.294800	-515.848450	-20.494854	1340.317871	-526.283691	-55.260979	1627.838745	-643.269775	245.743759	1104.007446	-599.131531	-291.811066	1081.170166	-534.653992	242.524918	852.275818	-485.874725	-287.968689	824.857300	-518.769470	-15.817130	962.534668	551.082336	-166.473785	953.994324	564.873779	9.063351
-559.331177	91.745575	866.839722	-536.239197	-129.865662	867.042542	-635.842346	110.505562	492.968140	-598.314026	-154.160294	516.993408	-667.762207	107.234253	87.001160	-648.271362	-146.170868	83.807007	-580.437622	147.181381	1356.675537	-557.871033	-197.738892	1340.348145	-515.969177	-20.594496	1340.433594	-526.563477	-55.296154	1627.881348	-643.116943	245.471237	1103.970093	-598.171936	-291.978027	1081.133423	-533.658386	241.857178	852.473816	-483.383514	-288.067596	825.515198	-518.705872	-15.942451	962.568909	551.192749	-166.543808	953.935547	564.907898	8.951402
-559.284851	91.655403	866.888916	-536.088074	-129.958206	867.054016	-635.605835	110.345642	492.955292	-598.943542	-154.639603	517.168091	-668.011597	107.474602	87.154564	-648.556396	-146.144867	83.864197	-580.723022	147.040543	1356.750122	-557.931946	-197.820160	1340.417358	-516.106384	-20.668722	1340.530884	-526.824707	-55.262520	1627.936401	-642.954956	245.205368	1103.913696	-597.229004	-292.280396	1081.103516	-532.818298	241.549500	852.737671	-480.986176	-288.106903	826.155396	-518.645264	-16.040354	962.611023	551.298950	-166.652802	953.869568	564.938782	8.883048
-559.241455	91.573158	866.891907	-535.928650	-130.054733	867.065613	-635.437988	110.196106	492.906830	-599.690735	-155.251465	517.368103	-667.978027	107.448753	87.171577	-648.884033	-146.115692	83.977043	-581.044800	146.898804	1356.818237	-557.984802	-197.901703	1340.496338	-516.207397	-20.760736	1340.638306	-527.165771	-55.043972	1627.969604	-642.806091	244.904434	1103.818237	-596.319092	-292.485138	1081.055664	-531.916809	240.966064	852.946960	-478.495972	-287.997681	826.897705	-518.581177	-16.114935	962.629211	551.411621	-166.729584	953.839539	564.968933	8.800788
-559.210022	91.510231	866.932251	-535.770447	-130.140671	867.063293	-635.415710	110.109100	492.902008	-600.200867	-155.753143	517.513855	-667.933289	107.456810	87.170616	-649.128906	-146.111603	84.061371	-581.329651	146.789642	1356.900146	-558.018127	-197.987900	1340.550659	-516.354065	-20.828276	1340.728271	-527.444214	-54.921066	1627.996216	-642.656799	244.591034	1103.767456	-595.471680	-292.634552	1081.014404	-531.158936	240.379364	853.190857	-476.061432	-287.814758	827.485535	-518.529907	-16.196131	962.661621	551.545776	-166.834335	953.827393	565.022217	8.681846
-559.082825	91.641029	867.010315	-535.608215	-130.147202	867.055237	-635.461060	109.992157	492.945374	-600.491150	-156.124283	517.599731	-667.898987	107.433716	87.141029	-649.272583	-146.092575	84.089600	-581.614014	146.647705	1356.981323	-558.079712	-198.083801	1340.629395	-516.508789	-20.887852	1340.830322	-527.734009	-54.880062	1628.067139	-642.518799	244.292419	1103.706299	-594.624512	-293.037354	1081.047974	-530.461731	239.815628	853.398560	-474.058533	-287.765320	828.119568	-518.438049	-16.174072	962.713867	551.666443	-166.961273	953.828308	565.057739	8.612211
-559.222656	91.332481	866.984314	-535.483643	-130.301941	867.079773	-635.557617	109.932297	492.937622	-600.511658	-156.342010	517.634705	-667.943726	107.403923	87.147789	-649.379700	-146.104401	84.126068	-581.895508	146.508209	1357.031250	-558.131958	-198.171722	1340.674927	-516.606628	-20.983465	1340.930664	-527.954773	-55.073555	1628.186401	-642.389282	243.915909	1103.625610	-593.801819	-293.291473	1081.025879	-529.822205	239.347076	853.604980	-472.001831	-287.580780	828.779175	-518.467834	-16.349657	962.718018	551.822693	-167.087524	953.824402	565.127686	8.484363
-559.231079	91.224670	866.997070	-535.321777	-130.382614	867.096191	-635.673279	109.843513	492.971527	-600.426270	-156.469299	517.676331	-667.978516	107.385384	87.157333	-649.371704	-146.118851	84.143402	-582.179382	146.391937	1357.089844	-558.163513	-198.238571	1340.743896	-516.726501	-21.050106	1341.031494	-528.247559	-54.977524	1628.259521	-642.337769	243.559036	1103.543823	-592.992126	-293.541077	1081.014404	-529.159119	238.601212	853.803955	-469.892853	-287.310699	829.448669	-518.435730	-16.424532	962.745483	551.943054	-167.206345	953.851807	565.188538	8.319775
-559.129211	91.356651	867.079468	-535.129578	-130.362091	867.100342	-635.756531	109.744041	493.040466	-600.250122	-156.522888	517.641052	-667.978943	107.380028	87.178780	-649.366150	-146.131195	84.124580	-582.489197	146.260513	1357.141235	-558.191956	-198.319168	1340.809692	-516.844177	-21.096699	1341.140991	-528.531128	-54.868073	1628.324707	-642.293091	243.225510	1103.451416	-592.156555	-293.796539	1081.018799	-528.587402	237.950134	853.972778	-467.822693	-286.966461	830.075623	-518.344360	-16.377913	962.806458	552.068054	-167.377197	953.877991	565.242920	8.204990
-559.187927	91.221527	867.074646	-534.992188	-130.454697	867.115356	-635.847473	109.640015	493.039764	-600.178833	-156.658508	517.662354	-667.950195	107.358589	87.189034	-649.429260	-146.159302	84.149101	-582.788452	146.142548	1357.170776	-558.216675	-198.381393	1340.878540	-516.928101	-21.166901	1341.241699	-528.841797	-54.723164	1628.405273	-642.298035	242.956757	1103.362671	-591.312439	-293.989410	1081.022827	-528.136414	237.330154	854.100952	-465.777863	-286.534210	830.736938	-518.330383	-16.459906	962.818115	552.209045	-167.527435	953.932495	565.283508	8.096573
-559.238281	91.124863	867.089844	-534.845032	-130.524521	867.133545	-635.923828	109.543030	493.041718	-600.052612	-156.744827	517.679138	-667.938721	107.331718	87.208412	-649.475830	-146.162613	84.158646	-583.040344	146.011093	1357.184448	-558.208923	-198.456619	1340.946289	-516.988892	-21.222153	1341.337891	-529.124329	-54.575302	1628.485352	-642.328430	242.600235	1103.221558	-590.458374	-294.285645	1081.015991	-527.678528	236.619781	854.206238	-463.792480	-285.984253	831.360718	-518.311707	-16.519117	962.842957	552.388672	-167.669037	953.981445	565.353027	7.992995
-559.314514	90.947189	867.076355	-534.684692	-130.642090	867.143372	-635.969666	109.394302	493.030640	-599.941223	-156.888046	517.693970	-667.964172	107.323517	87.201141	-649.448242	-146.174561	84.166245	-583.311523	145.920395	1357.214722	-558.194946	-198.521317	1341.038696	-517.101379	-21.281223	1341.427612	-529.414917	-54.440914	1628.556763	-642.334717	242.224792	1103.127441	-589.591980	-294.531250	1081.040527	-527.295288	236.010254	854.339172	-461.870728	-285.410736	832.029480	-518.299927	-16.628504	962.848877	552.549194	-167.809509	954.046692	565.444763	7.879641
-559.368469	90.825073	867.083374	-534.547119	-130.699310	867.177246	-636.008606	109.278824	493.028320	-599.833252	-156.995010	517.694641	-667.940491	107.305801	87.213684	-649.464355	-146.185577	84.208702	-583.616455	145.804123	1357.263428	-558.230652	-198.579224	1341.114746	-517.152344	-21.310629	1341.545166	-529.709717	-54.282349	1628.634644	-642.403931	241.868027	1103.044556	-588.785217	-294.672577	1081.074341	-526.916687	235.114410	854.441467	-460.055939	-284.811035	832.570496	-518.284119	-16.683714	962.875977	552.674255	-167.965576	954.132263	565.518127	7.789617
-559.436096	90.701828	867.122009	-534.418152	-130.770248	867.198669	-636.075623	109.161972	493.055603	-599.728210	-157.155594	517.752869	-667.884094	107.284477	87.201355	-649.525635	-146.183884	84.216652	-583.875244	145.688522	1357.319458	-558.169800	-198.625824	1341.211670	-517.230408	-21.356949	1341.671997	-529.991028	-54.101421	1628.732666	-642.481445	241.510544	1103.003662	-587.918274	-295.011536	1081.238281	-526.697632	234.467819	854.536926	-458.348969	-284.155548	833.202881	-518.288757	-16.766006	962.916077	552.853210	-168.098877	954.238098	565.615723	7.701745
-559.548218	90.476479	867.130005	-534.300415	-130.870132	867.213623	-636.094788	109.036758	493.035248	-599.599243	-157.303833	517.776245	-667.853027	107.285789	87.208755	-649.553894	-146.211914	84.248566	-584.134460	145.594971	1357.384033	-558.112305	-198.677368	1341.338867	-517.305786	-21.402540	1341.788940	-530.289978	-53.983311	1628.818848	-642.599304	241.113007	1102.922974	-587.084961	-295.144562	1081.295898	-526.518921	233.769638	854.608704	-456.709259	-283.443817	833.773315	-518.306213	-16.896328	962.932495	553.017273	-168.195145	954.330872	565.718384	7.590476
-559.647949	90.240746	867.110474	-534.171814	-130.984665	867.242615	-636.130127	108.929497	493.030273	-599.480713	-157.428162	517.771912	-667.850952	107.254066	87.205811	-649.558594	-146.206375	84.256493	-584.418091	145.485626	1357.399414	-558.068787	-198.723587	1341.444336	-517.372009	-21.437592	1341.908936	-530.593933	-53.780453	1628.899414	-642.780151	240.740143	1102.844971	-586.284790	-295.044983	1081.307373	-526.318604	232.714920	854.683289	-455.095001	-282.669373	834.289978	-518.316345	-17.021963	962.942871	553.205017	-168.286438	954.434937	565.846375	7.469213
-559.735046	90.105927	867.128052	-534.052917	-131.048660	867.241028	-636.183716	108.874046	493.035370	-599.384888	-157.529846	517.780884	-667.827271	107.262321	87.233932	-649.582031	-146.222275	84.258865	-584.706970	145.416168	1357.428467	-557.979614	-198.790604	1341.570068	-517.469971	-21.423883	1341.992798	-530.840637	-53.451401	1628.976807	-642.935669	240.354218	1102.735962	-585.456970	-295.294250	1081.425415	-526.288391	232.134003	854.750122	-453.664520	-281.907166	834.763245	-518.325989	-17.104921	962.957886	553.391479	-168.410217	954.542297	565.979431	7.373348
-559.834045	89.986000	867.145569	-533.935730	-131.135834	867.269836	-636.120239	108.781013	493.001190	-599.261719	-157.700912	517.812439	-667.797729	107.237976	87.228119	-649.598206	-146.241501	84.276802	-585.000488	145.355103	1357.460938	-557.857483	-198.834381	1341.689697	-517.531555	-21.431034	1342.095215	-531.107117	-53.224010	1629.045654	-643.142029	240.060577	1102.639038	-584.664246	-295.463287	1081.545898	-526.290649	231.544617	854.758667	-452.333099	-281.154816	835.254150	-518.338379	-17.177652	962.986389	553.548157	-168.522949	954.619507	566.105408	7.303440
-559.948975	89.858330	867.154419	-533.830200	-131.212265	867.246704	-636.165344	108.731094	493.008911	-599.123474	-157.821243	517.791626	-667.795349	107.233231	87.270317	-649.616699	-146.252914	84.268394	-585.299927	145.280212	1357.483032	-557.739868	-198.871307	1341.814209	-517.619629	-21.427311	1342.159668	-531.371948	-52.971264	1629.131836	-643.377075	239.677231	1102.578003	-583.940857	-295.437195	1081.659790	-526.347229	230.841217	854.757263	-451.079773	-280.232147	835.674744	-518.355347	-17.265759	962.982422	553.741516	-168.628342	954.713501	566.253906	7.213343
-560.063660	89.726936	867.191772	-533.707581	-131.308914	867.258850	-636.321716	108.730820	493.073669	-599.222473	-158.027664	517.847168	-667.883606	107.209694	87.285355	-649.700012	-146.252380	84.312508	-585.607727	145.213470	1357.513794	-557.580322	-198.931335	1341.967163	-517.694519	-21.396343	1342.259399	-531.632507	-52.718849	1629.213867	-643.642944	239.306686	1102.494263	-583.157043	-295.404816	1081.689575	-526.461670	230.095016	854.768677	-449.910431	-279.444977	836.057800	-518.377258	-17.362595	963.014282	553.892212	-168.692963	954.780212	566.416199	7.160976
-560.196045	89.588905	867.225403	-533.605408	-131.387558	867.258118	-636.312378	108.659790	493.059784	-598.993530	-158.008774	517.801270	-667.848145	107.188438	87.313385	-649.711670	-146.289581	84.296776	-585.924011	145.152252	1357.534546	-557.384338	-198.952225	1342.137573	-517.769043	-21.370802	1342.377319	-531.875549	-52.458778	1629.285645	-643.974365	238.972443	1102.414063	-582.433350	-295.285767	1081.726440	-526.515015	229.002533	854.768311	-448.773010	-278.547150	836.426025	-518.408142	-17.456581	963.034851	554.048462	-168.769409	954.829224	566.584656	7.101572
-560.298157	89.443550	867.267639	-533.460022	-131.476898	867.276855	-636.358887	108.626358	493.074738	-599.050720	-158.222382	517.883545	-667.842163	107.193840	87.319901	-649.744995	-146.288849	84.339531	-586.241272	145.071915	1357.529907	-557.217590	-198.985275	1342.305908	-517.840027	-21.336159	1342.488037	-532.123535	-52.173878	1629.370239	-644.302673	238.622330	1102.308350	-581.679382	-295.401031	1081.922119	-526.764465	228.627655	854.735901	-447.771576	-277.698547	836.808472	-518.420837	-17.555489	963.074890	554.150452	-168.837936	954.898682	566.747131	7.042378
-560.436523	89.324020	867.301453	-533.351929	-131.545868	867.277832	-636.083984	108.415657	493.007446	-598.832214	-158.222580	517.887024	-667.750854	107.159523	87.287575	-649.756287	-146.321121	84.316376	-586.604675	145.045624	1357.516968	-556.988220	-199.019272	1342.488281	-517.913391	-21.292652	1342.574585	-532.335754	-51.909065	1629.471191	-644.674133	238.305038	1102.196045	-581.034668	-295.176422	1082.020508	-527.012207	227.958969	854.652466	-446.839722	-276.810638	837.069153	-518.455078	-17.633759	963.097412	554.271667	-168.880066	954.933289	566.945374	6.996230
-560.549622	89.205124	867.302490	-533.261047	-131.623001	867.288452	-636.109192	108.378311	492.983887	-598.686401	-158.207596	517.868774	-667.777283	107.154816	87.293633	-649.748474	-146.304001	84.303589	-586.946167	145.012543	1357.500122	-556.783997	-199.035355	1342.675659	-517.967468	-21.249548	1342.674927	-532.588074	-51.536018	1629.507935	-645.074280	237.925980	1102.077271	-580.332336	-295.074799	1082.115845	-527.324463	227.267151	854.569458	-445.965179	-275.874725	837.328735	-518.478394	-17.702200	963.105774	554.322327	-168.941116	954.946594	567.129944	6.946932
-560.691528	89.091812	867.300659	-533.168274	-131.721786	867.294189	-636.127869	108.396927	492.958282	-598.656433	-158.300507	517.870667	-667.764709	107.145737	87.295990	-649.782593	-146.322403	84.310989	-587.226624	144.982407	1357.449707	-556.573975	-199.036453	1342.863770	-517.991455	-21.198936	1342.751099	-532.805298	-51.205132	1629.583008	-645.451233	237.621292	1101.931763	-579.680054	-295.042206	1082.214722	-527.688171	226.830688	854.479553	-445.212830	-275.023865	837.533325	-518.519043	-17.776529	963.111328	554.375916	-169.011658	954.957703	567.343506	6.859992
-560.833435	88.970520	867.307068	-533.079834	-131.811646	867.283997	-636.159546	108.347534	492.979614	-598.585144	-158.389038	517.858948	-667.781067	107.144951	87.291435	-649.783813	-146.327805	84.284920	-587.546387	144.919327	1357.398682	-556.341187	-199.040573	1343.005493	-517.997742	-21.156837	1342.839355	-533.018982	-50.871845	1629.627319	-645.914246	237.308655	1101.781616	-579.011841	-295.049469	1082.368652	-528.095093	226.132401	854.368530	-444.530212	-274.099304	837.724976	-518.552429	-17.859999	963.110596	554.422913	-169.039337	954.945801	567.548767	6.801473
-560.962524	88.900246	867.310425	-533.038330	-131.869659	867.279053	-636.160889	108.303741	492.960724	-598.577148	-158.476410	517.846680	-667.767578	107.141060	87.312225	-649.757080	-146.332123	84.278381	-587.903442	144.892410	1357.358398	-556.152466	-199.062057	1343.131592	-518.081665	-21.094158	1342.934814	-533.189941	-50.574512	1629.721436	-646.388611	237.039063	1101.670044	-578.355225	-294.906128	1082.424438	-528.515259	225.448151	854.266907	-443.864594	-273.208984	837.897095	-518.608093	-17.907106	963.112671	554.449280	-169.024078	954.892578	567.762146	6.745184
-561.064575	88.778931	867.311829	-532.957703	-131.923080	867.272339	-636.123352	108.259369	492.964722	-598.543701	-158.548874	517.826538	-667.752014	107.117012	87.326530	-649.787476	-146.342957	84.257813	-588.263489	144.886627	1357.319702	-555.845520	-199.063644	1343.284546	-518.027588	-21.055534	1343.034912	-533.446533	-50.223724	1629.736572	-646.880493	236.711304	1101.558960	-577.759033	-294.702362	1082.498779	-528.980103	224.907684	854.130249	-443.321686	-272.305389	838.015625	-518.634827	-17.975410	963.114014	554.472961	-169.020309	954.852051	567.988770	6.680102
-561.171814	88.631485	867.315186	-532.864746	-132.000748	867.284363	-636.194275	108.263657	492.985382	-598.543762	-158.666809	517.840820	-667.773071	107.102089	87.341339	-649.830139	-146.347382	84.266212	-588.613281	144.856186	1357.286011	-555.498840	-199.102081	1343.517944	-518.057495	-20.970200	1343.124634	-533.627136	-49.849361	1629.793823	-647.377441	236.386642	1101.440063	-577.183167	-294.563995	1082.645630	-529.486267	224.383636	853.978882	-442.829224	-271.420197	838.122192	-518.654663	-18.058983	963.124451	554.452271	-168.965591	954.791077	568.201233	6.734891
-561.330322	88.515076	867.302185	-532.797913	-132.076401	867.302002	-636.208984	108.203743	492.935242	-598.525696	-158.690460	517.816589	-667.799438	107.068336	87.345093	-649.852966	-146.391373	84.262825	-588.987610	144.844986	1357.234253	-555.301941	-199.023041	1343.653687	-518.093628	-20.857597	1343.208496	-533.739624	-49.389309	1629.874512	-647.880371	236.050674	1101.307495	-576.673340	-294.346436	1082.715210	-530.065369	223.898727	853.800842	-442.398163	-270.530273	838.200439	-518.708740	-18.113131	963.127563	554.393433	-168.946686	954.723938	568.393311	6.759497
-561.455017	88.429039	867.319031	-532.726257	-132.117065	867.320435	-636.162476	108.163765	492.898346	-598.485535	-158.712296	517.848877	-667.772949	107.075943	87.328659	-649.833984	-146.398987	84.248589	-589.355286	144.862671	1357.167114	-555.056274	-199.028610	1343.817383	-518.093201	-20.779604	1343.299683	-533.892090	-48.965496	1629.940918	-648.441711	235.823624	1101.165161	-576.125305	-294.189758	1082.821899	-530.635376	223.400375	853.636719	-442.082397	-269.741272	838.258850	-518.746216	-18.151194	963.147522	554.328003	-168.910019	954.671814	568.625732	6.773040
-561.570679	88.318069	867.319397	-532.665100	-132.119781	867.322449	-635.948669	108.037834	492.833160	-598.467834	-158.744980	517.853027	-667.669861	107.098625	87.302132	-649.850952	-146.390396	84.239395	-589.677307	144.865692	1357.103149	-554.761597	-199.001297	1343.985474	-518.137207	-20.644709	1343.378662	-534.015686	-48.588703	1630.029907	-648.971130	235.496368	1100.978638	-575.611389	-294.079010	1082.948486	-531.322632	223.356842	853.437805	-441.780975	-268.858063	838.324402	-518.793701	-18.185427	963.153748	554.269714	-168.830566	954.548096	568.882202	6.776101
-561.687439	88.231758	867.310791	-532.575073	-132.197983	867.351563	-635.972229	108.020462	492.829651	-597.859131	-158.380844	517.726685	-667.690918	107.075294	87.291443	-649.646851	-146.412262	84.167404	-589.916504	144.824570	1357.031982	-554.352234	-199.052292	1344.191406	-518.187988	-20.507654	1343.471558	-534.172974	-48.143600	1630.083740	-649.560364	235.192169	1100.854492	-575.103394	-293.948700	1083.077515	-531.961487	222.865387	853.255676	-441.597992	-268.071075	838.367065	-518.823120	-18.226702	963.167175	554.184509	-168.775391	954.459045	569.070801	6.761681
-561.779846	88.207558	867.347656	-532.513062	-132.168976	867.353638	-635.968445	107.971886	492.844421	-597.275879	-158.031052	517.583252	-667.674927	107.071419	87.319260	-649.415710	-146.448090	84.078224	-590.232971	144.842331	1356.999634	-554.058960	-199.014175	1344.358887	-518.232605	-20.358376	1343.537109	-534.308411	-47.689659	1630.150391	-650.163696	234.954727	1100.775269	-574.624023	-293.801514	1083.230591	-532.661560	222.486160	853.068909	-441.432800	-267.139435	838.411865	-518.850281	-18.220274	963.190002	554.101440	-168.678802	954.324829	569.273193	6.789777
-561.847717	88.141212	867.365540	-532.420837	-132.183151	867.359192	-635.952942	107.912918	492.844208	-597.221985	-158.013840	517.547302	-667.669128	107.076920	87.303543	-649.371033	-146.462723	84.049591	-590.651611	144.911179	1356.985718	-553.776184	-198.943985	1344.525635	-518.234131	-20.231506	1343.630005	-534.503113	-47.262646	1630.167847	-650.789612	234.664566	1100.681274	-574.204712	-293.623535	1083.368164	-533.397644	222.197418	852.917786	-441.359161	-266.427216	838.427795	-518.864136	-18.247923	963.208923	554.015320	-168.609253	954.185486	569.462097	6.825377
-561.939575	88.079750	867.372375	-532.364441	-132.173706	867.358032	-635.860718	107.798973	492.809052	-597.100586	-157.966446	517.494995	-667.635071	107.075409	87.291061	-649.353699	-146.463898	84.012474	-590.960022	144.938095	1356.933594	-553.425964	-198.884689	1344.728760	-518.299255	-20.072454	1343.688599	-534.594116	-46.869358	1630.244629	-651.384827	234.381454	1100.566528	-573.794434	-293.615692	1083.580566	-534.135620	221.961472	852.720703	-441.292877	-265.705322	838.391357	-518.885681	-18.257704	963.212280	553.923279	-168.556854	954.070313	569.636719	6.925373
-562.054810	88.002502	867.382080	-532.263184	-132.208282	867.387329	-635.975769	107.784767	492.825012	-597.084839	-157.943115	517.492798	-667.670044	107.061050	87.298096	-649.398010	-146.499878	84.006355	-591.249573	144.997131	1356.861328	-553.308167	-198.702255	1344.822266	-518.306519	-19.881794	1343.758911	-534.717102	-46.334747	1630.254150	-652.003479	234.168732	1100.456665	-573.432983	-293.511627	1083.662231	-534.987732	221.888611	852.523865	-441.251404	-264.975403	838.378662	-518.895264	-18.276894	963.231079	553.852844	-168.485748	953.981506	569.763000	6.974136
-562.152039	87.976288	867.386902	-532.219788	-132.186432	867.383118	-635.988220	107.738449	492.784271	-597.075439	-157.995422	517.487915	-667.663147	107.039131	87.292664	-649.424622	-146.499344	83.983154	-591.447815	144.966492	1356.777832	-553.033020	-198.624680	1344.983643	-518.301453	-19.756931	1343.798706	-534.755981	-45.833023	1630.341309	-652.697632	233.976563	1100.334351	-573.043152	-293.420380	1083.826172	-535.733826	221.704971	852.303040	-441.310089	-264.264709	838.388428	-518.921326	-18.264002	963.230469	553.710754	-168.475998	953.937073	569.822327	6.991891
-562.239441	87.968933	867.409302	-532.141235	-132.186264	867.395081	-636.021362	107.686592	492.774750	-597.075012	-157.999115	517.498047	-667.656067	107.025620	87.285446	-649.440491	-146.498001	83.972771	-591.833435	145.134201	1356.744751	-552.526978	-198.625351	1345.176270	-518.308716	-19.579399	1343.865112	-534.864258	-45.354691	1630.379761	-653.359009	233.883835	1100.320923	-572.663513	-293.325928	1084.019775	-536.626831	221.655304	852.111267	-441.413452	-263.559601	838.378052	-518.933105	-18.251711	963.249207	553.645996	-168.462219	953.921509	569.888428	6.999857
-562.340149	87.923378	867.413330	-532.072021	-132.179092	867.403259	-635.957275	107.560448	492.753143	-597.043030	-158.042191	517.514832	-667.651855	107.038742	87.244576	-649.478638	-146.501526	83.979050	-592.012573	145.138916	1356.652832	-552.270203	-198.526016	1345.326538	-518.250488	-19.456032	1343.951172	-534.961914	-44.821918	1630.380981	-654.029785	233.704803	1100.231079	-572.359802	-293.326355	1084.192505	-537.455200	221.536224	851.908264	-441.559326	-262.953400	838.371155	-518.949219	-18.246395	963.254395	553.582642	-168.479187	953.968567	569.951477	6.961458
-562.450989	87.898895	867.428040	-531.989502	-132.219391	867.412598	-636.013794	107.479149	492.763977	-597.062744	-158.106094	517.544128	-667.627319	107.016319	87.238571	-649.458740	-146.529953	83.994484	-592.263733	145.208801	1356.612671	-551.954346	-198.404572	1345.501465	-518.212891	-19.274618	1344.031372	-535.067322	-44.334229	1630.414429	-654.670898	233.568054	1100.183105	-572.045410	-293.286804	1084.361694	-538.281189	221.362762	851.703735	-441.676300	-262.352386	838.410767	-518.967957	-18.257204	963.266968	553.569946	-168.534805	954.031616	570.030701	6.900473
-562.570007	87.874611	867.442566	-531.929260	-132.185593	867.424133	-636.153320	107.440994	492.798157	-597.108276	-158.182465	517.533508	-667.624817	107.015907	87.238358	-649.515442	-146.551559	83.985977	-592.610291	145.366653	1356.594727	-551.632080	-198.291534	1345.679565	-518.156067	-19.097414	1344.108032	-535.097595	-43.833843	1630.503662	-655.289856	233.442902	1100.092163	-571.763000	-293.260834	1084.525269	-539.155518	221.378342	851.488098	-441.864807	-261.801239	838.421753	-518.990295	-18.228737	963.276917	553.596558	-168.623871	954.141418	570.128540	6.825916
-562.679260	87.857376	867.462463	-531.883301	-132.197647	867.462891	-636.122681	107.352615	492.776947	-597.113098	-158.207916	517.529602	-667.586731	107.004913	87.246483	-649.590271	-146.560654	84.001610	-592.821045	145.429718	1356.537964	-551.337280	-198.199539	1345.864014	-518.115845	-18.919710	1344.166260	-535.168701	-43.278835	1630.509766	-655.890381	233.303864	1100.029541	-571.446533	-293.424683	1084.812866	-540.091614	221.486649	851.296753	-442.120911	-261.256500	838.421021	-519.029114	-18.216150	963.307251	553.639954	-168.681168	954.256592	570.207764	6.747583
-562.816345	87.845139	867.481140	-531.849670	-132.192551	867.483582	-636.077332	107.211426	492.766876	-597.127930	-158.279449	517.567322	-667.554565	107.029396	87.237289	-649.588745	-146.557556	84.014145	-593.031006	145.515106	1356.488525	-551.083252	-198.070938	1346.023193	-518.069763	-18.748011	1344.236816	-535.187866	-42.764637	1630.574463	-656.513611	233.246475	1099.966553	-571.207764	-293.386292	1085.026367	-541.022217	221.700317	851.060608	-442.358398	-260.703735	838.388977	-519.073181	-18.195520	963.323669	553.666748	-168.815948	954.399475	570.288940	6.606139
-562.980042	87.825478	867.501465	-531.831909	-132.192993	867.510498	-636.051697	107.124626	492.744904	-597.150940	-158.344574	517.584351	-667.502380	107.040169	87.215309	-649.565979	-146.567276	83.987732	-593.226501	145.590118	1356.437988	-550.794128	-197.938889	1346.213135	-518.028809	-18.577215	1344.287964	-535.245178	-42.231659	1630.610229	-657.101501	233.175797	1099.968750	-571.013794	-293.431274	1085.263184	-541.926208	221.815948	850.874268	-442.644928	-260.233246	838.398071	-519.135437	-18.177551	963.342957	553.723389	-168.942505	954.546143	570.379761	6.477312
-563.117371	87.821831	867.527466	-531.780396	-132.164246	867.541382	-636.091980	107.048599	492.728546	-597.180420	-158.334808	517.599182	-667.478882	107.040703	87.191170	-649.660278	-146.572678	84.025719	-593.307861	145.588898	1356.358887	-550.525757	-197.798462	1346.403687	-518.023193	-18.371296	1344.354126	-535.280273	-41.639637	1630.614746	-657.677368	233.130585	1099.923096	-570.834839	-293.472443	1085.496094	-543.027832	222.394028	850.709045	-442.936096	-259.852783	838.428345	-519.176880	-18.137783	963.369812	553.758240	-169.072540	954.663025	570.436157	6.366839
-563.261536	87.787239	867.550110	-531.761780	-132.154037	867.589294	-636.705139	107.255775	492.863159	-597.196960	-158.409836	517.611145	-667.644897	106.981255	87.233070	-649.619019	-146.578156	84.021347	-593.617065	145.795807	1356.370361	-550.201843	-197.658066	1346.620972	-517.968018	-18.185898	1344.418213	-535.275757	-41.142910	1630.690063	-658.283997	233.116440	1099.928467	-570.656738	-293.459625	1085.741821	-543.840515	222.004623	850.507202	-443.236176	-259.473450	838.459473	-519.237976	-18.117001	963.403259	553.779846	-169.234009	954.815369	570.490173	6.199671
-563.385254	87.782951	867.578979	-531.713501	-132.094131	867.592896	-636.813477	107.213829	492.861176	-597.149780	-158.382935	517.615417	-667.660828	106.965233	87.242119	-649.611877	-146.570709	84.021523	-593.808594	145.963806	1356.336304	-549.939148	-197.464188	1346.823364	-517.911377	-17.984632	1344.494263	-535.258911	-40.564552	1630.709351	-658.791199	233.054749	1099.913696	-570.481873	-293.575470	1086.009033	-544.917847	222.776169	850.334656	-443.567261	-259.138550	838.507080	-519.271240	-18.076262	963.417603	553.829163	-169.416550	954.920471	570.569519	6.048696
-563.493652	87.750801	867.581421	-531.669373	-132.066315	867.622131	-636.846191	107.163574	492.851166	-597.175110	-158.435379	517.638855	-667.628601	106.977264	87.232285	-649.623840	-146.582092	84.048744	-593.826172	145.979935	1356.245728	-549.672180	-197.288849	1347.002441	-517.863281	-17.746122	1344.548340	-535.242798	-39.996201	1630.736328	-659.398010	233.145401	1100.038818	-570.353760	-293.582581	1086.277710	-545.876343	223.121475	850.171875	-443.916016	-258.737976	838.575867	-519.299805	-18.045492	963.430969	553.856079	-169.572006	955.012085	570.620544	5.897445
-563.614380	87.746208	867.582458	-531.627136	-132.048782	867.661316	-637.042419	107.205879	492.870422	-597.120667	-158.431320	517.620483	-667.656372	106.976784	87.222954	-649.603271	-146.570755	84.054871	-593.976074	146.127518	1356.198608	-549.380066	-197.119553	1347.206299	-517.785461	-17.504515	1344.587280	-535.221497	-39.419201	1630.754395	-659.951416	233.148056	1099.991211	-570.213013	-293.645325	1086.545288	-546.795410	223.429626	849.953247	-444.258392	-258.432739	838.651184	-519.336304	-18.000608	963.448608	553.891235	-169.754105	955.069397	570.800903	5.572102
-563.704834	87.747688	867.592468	-531.543884	-132.000763	867.679382	-637.302795	107.261543	492.889465	-597.100220	-158.425247	517.641174	-667.730652	106.940956	87.238068	-649.641907	-146.580109	84.056885	-594.259888	146.373428	1356.213989	-549.086853	-196.956436	1347.433350	-517.724976	-17.305483	1344.632324	-535.211426	-38.967209	1630.799316	-660.454529	233.195602	1099.991211	-570.083862	-293.702026	1086.836914	-547.633362	223.642441	849.708557	-444.618042	-258.203339	838.736816	-519.347900	-17.950264	963.463867	553.891052	-169.860123	955.108276	570.878052	5.464664
-563.847473	87.792587	867.585083	-531.558044	-131.942001	867.689148	-637.489929	107.304779	492.907532	-597.095032	-158.434158	517.624817	-667.786987	106.946617	87.256714	-649.644958	-146.571106	84.048019	-594.246155	146.386459	1356.112427	-548.780334	-196.762451	1347.647949	-517.686707	-17.072660	1344.684448	-535.140869	-38.203377	1630.742188	-660.991089	233.236053	1099.951050	-569.982971	-293.673431	1087.109497	-548.445618	223.744522	849.497314	-444.960938	-258.001251	838.815308	-519.399902	-17.870274	963.456055	553.849731	-169.918045	955.110718	570.951599	5.415283
-563.959778	87.806252	867.616821	-531.509216	-131.877213	867.720947	-637.569458	107.314751	492.914063	-597.051208	-158.438126	517.634583	-667.775635	106.947273	87.256332	-649.644714	-146.561859	84.067757	-594.501953	146.630371	1356.120972	-548.516235	-196.572021	1347.855347	-517.652893	-16.841923	1344.731201	-535.077148	-37.670517	1630.800171	-661.449524	233.192368	1099.861938	-569.882996	-293.747375	1087.403442	-549.256592	223.927597	849.326599	-445.302582	-257.845825	838.925842	-519.429932	-17.809042	963.486389	553.791504	-169.951004	955.113831	571.029785	5.382349
-564.066956	87.879463	867.655090	-531.471558	-131.836090	867.763367	-637.550537	107.267601	492.884979	-597.050537	-158.429291	517.646301	-667.752930	106.945480	87.249886	-649.644653	-146.557495	84.083954	-594.648315	146.769180	1356.097290	-548.296509	-196.366028	1348.069946	-517.603882	-16.611462	1344.809082	-534.964539	-37.093147	1630.804199	-661.997192	233.362915	1099.961426	-569.766357	-293.827637	1087.723145	-550.091248	224.205780	849.129028	-445.622375	-257.680481	839.024414	-519.459167	-17.731215	963.524170	553.726318	-169.913132	955.067017	571.087769	5.377453
-564.195129	87.880127	867.675110	-531.464111	-131.788010	867.818604	-637.512329	107.198868	492.883667	-597.005127	-158.426071	517.631287	-667.702576	106.952904	87.240974	-649.649719	-146.565613	84.066193	-594.773987	146.929230	1356.103271	-548.020691	-196.146072	1348.279785	-517.576599	-16.366173	1344.870239	-534.892273	-36.475513	1630.823242	-662.506958	233.410004	1100.005127	-569.681335	-293.898224	1088.028198	-550.778442	224.619446	848.997559	-445.963562	-257.586975	839.133362	-519.520447	-17.673233	963.560547	553.619324	-169.858032	955.026855	571.151978	5.421864
-564.310303	87.911728	867.711609	-531.449097	-131.731476	867.860535	-637.498840	107.164612	492.878723	-596.979919	-158.398209	517.619202	-667.711487	106.971817	87.239464	-649.652161	-146.578140	84.073486	-594.903625	147.108414	1356.088867	-547.733032	-195.933777	1348.512207	-517.503052	-16.117146	1344.916992	-534.837402	-35.870312	1630.792480	-663.039124	233.522903	1100.103882	-569.636108	-293.808075	1088.276001	-551.685974	224.996353	848.781372	-446.284637	-257.504700	839.227417	-519.566467	-17.608904	963.597656	553.499268	-169.793701	954.951660	571.242737	5.467471
-564.431335	87.944092	867.733215	-531.450623	-131.676575	867.891663	-637.462708	107.123093	492.832611	-596.946838	-158.427444	517.605957	-667.680176	106.971794	87.223358	-649.631470	-146.574585	84.071663	-595.023682	147.277328	1356.053833	-547.492249	-195.720490	1348.733643	-517.430603	-15.885958	1344.956177	-534.789856	-35.264103	1630.815308	-663.524292	233.617462	1100.126221	-569.576355	-293.851868	1088.584595	-552.381836	225.405563	848.647339	-446.611725	-257.459564	839.339966	-519.622192	-17.544456	963.621460	553.390747	-169.698639	954.844421	571.365601	5.493654
-564.316162	88.329941	867.931091	-531.360413	-131.468826	867.900696	-637.431152	107.143211	492.857819	-596.838623	-158.375778	517.555420	-667.650146	106.980408	87.201363	-649.630615	-146.583969	84.066422	-595.141357	147.451935	1356.024414	-547.254578	-195.512939	1348.903687	-517.349854	-15.632524	1345.016113	-534.640076	-34.687649	1630.820923	-663.986206	233.686066	1100.126221	-569.490784	-293.901245	1088.857544	-553.172180	225.901840	848.488586	-446.912262	-257.462830	839.454285	-519.554016	-17.341845	963.739319	553.271118	-169.650864	954.745300	571.490662	5.549120
-564.222839	88.599007	868.075073	-531.262939	-131.325134	867.944763	-637.417969	107.118813	492.868286	-596.769836	-158.325180	517.544800	-667.666321	106.981163	87.180893	-649.615356	-146.577713	84.065796	-595.233337	147.646545	1355.989258	-546.987427	-195.300034	1349.125977	-517.267639	-15.387762	1345.053711	-534.530334	-34.094070	1630.818604	-664.473816	233.778976	1100.132202	-569.393616	-293.952759	1089.180420	-553.970581	226.520218	848.284729	-447.200287	-257.504547	839.561218	-519.500061	-17.187119	963.847839	553.155396	-169.601669	954.636414	571.634094	5.587343
-564.374817	88.606949	868.080566	-531.292664	-131.305664	867.980347	-637.482300	107.143951	492.866089	-596.719238	-158.326233	517.553589	-667.675232	106.992554	87.185555	-649.608093	-146.588928	84.070000	-595.340759	147.851776	1355.950073	-546.725525	-195.077820	1349.335205	-517.176636	-15.121892	1345.085327	-534.443237	-33.511307	1630.799683	-664.922058	233.866882	1100.127686	-569.313477	-293.995392	1089.473267	-554.705444	226.983398	848.149658	-447.454376	-257.600311	839.678650	-519.567810	-17.140896	963.860107	553.026306	-169.551529	954.529663	571.745667	5.607172
-564.542603	88.544136	868.082947	-531.332214	-131.277893	868.015991	-637.538269	107.136551	492.829224	-596.726990	-158.340332	517.562500	-667.667297	106.988632	87.192390	-649.620544	-146.572037	84.089737	-595.430176	148.028580	1355.913940	-546.489685	-194.846069	1349.542969	-517.076599	-14.876757	1345.131836	-534.368896	-33.079288	1630.821045	-665.363464	233.960052	1100.195801	-569.215332	-294.042786	1089.793457	-555.522217	227.436890	847.973877	-447.683136	-257.682526	839.823730	-519.653503	-17.122974	963.872314	552.911682	-169.494675	954.423157	571.857056	5.633756
-564.717407	88.448372	868.077393	-531.332031	-131.285049	868.063904	-637.585266	107.162109	492.817505	-596.738342	-158.330261	517.578003	-667.687439	106.996681	87.193611	-649.643799	-146.569458	84.091843	-595.521973	148.187469	1355.882324	-546.270386	-194.597031	1349.712280	-516.986938	-14.623271	1345.192749	-534.224548	-32.316048	1630.810669	-665.809631	234.026260	1100.167358	-569.068359	-294.285980	1090.159668	-556.114258	227.953293	847.866394	-447.918030	-257.798523	839.978638	-519.725403	-17.124548	963.886719	552.755249	-169.453735	954.340942	571.932922	5.638435
-564.877808	88.370056	868.072388	-531.383179	-131.268326	868.098755	-637.641968	107.152946	492.811005	-597.294861	-158.728012	517.706665	-667.703247	106.997818	87.171455	-649.866638	-146.538864	84.164604	-595.588928	148.363815	1355.815063	-546.038513	-194.354340	1349.902710	-516.932617	-14.383287	1345.232910	-534.124878	-31.735056	1630.795532	-666.194458	234.150955	1100.172974	-569.071777	-294.133606	1090.380615	-556.786255	228.525497	847.753479	-448.116913	-257.955719	840.088562	-519.809265	-17.118673	963.893494	552.598633	-169.405930	954.235962	571.981079	5.615348
-565.052856	88.264870	868.022400	-531.416809	-131.278519	868.139587	-637.710144	107.192001	492.758026	-596.808105	-158.426117	517.594299	-667.694336	106.999886	87.176178	-649.639771	-146.521606	84.078278	-595.662476	148.578781	1355.785034	-545.812317	-194.127426	1350.106201	-516.897156	-14.132315	1345.260620	-534.060425	-31.271954	1630.798096	-666.593628	234.246536	1100.182861	-568.952820	-294.326660	1090.722046	-557.459961	229.050552	847.607666	-448.318512	-258.146484	840.224365	-519.892212	-17.113333	963.879700	552.474060	-169.394714	954.155334	572.032104	5.617066
-565.211243	88.200668	867.994141	-531.466003	-131.274048	868.175781	-637.750977	107.247795	492.738129	-596.777100	-158.409286	517.600647	-667.697327	107.006569	87.171127	-649.667297	-146.518295	84.079483	-595.723938	148.782974	1355.741821	-545.570007	-193.880920	1350.310791	-516.825500	-13.846682	1345.293579	-533.908630	-30.539038	1630.764404	-667.011597	234.374359	1100.172363	-568.873657	-294.361664	1091.015991	-558.122314	229.582520	847.495605	-448.489105	-258.343781	840.353577	-519.973633	-17.096149	963.874878	552.337402	-169.423401	954.103699	572.072327	5.597724
-565.392395	88.088097	867.947449	-531.529785	-131.276199	868.211487	-637.795288	107.237015	492.696045	-596.790283	-158.464737	517.593689	-667.683655	107.003998	87.171265	-649.669067	-146.518463	84.085922	-595.776306	148.965515	1355.703369	-545.319885	-193.673859	1350.531250	-516.755005	-13.584758	1345.312012	-533.799438	-29.940807	1630.737549	-667.345093	234.489304	1100.163452	-568.793884	-294.374268	1091.309814	-558.717651	230.088394	847.386169	-448.666870	-258.573730	840.504150	-520.060486	-17.094669	963.856079	552.226563	-169.416840	954.075806	572.077271	5.574189
-565.540649	88.017906	867.926392	-531.535583	-131.290710	868.252197	-637.854126	107.286278	492.682404	-597.235840	-158.770218	517.739807	-667.665161	107.031006	87.158524	-649.899109	-146.483292	84.179749	-595.825928	149.138657	1355.646973	-545.137695	-193.419830	1350.723267	-516.679626	-13.315531	1345.351929	-533.749329	-29.483147	1630.756592	-667.713867	234.627182	1100.176025	-568.733032	-294.385925	1091.598511	-559.439941	230.638794	847.212524	-448.819702	-258.793335	840.660095	-520.121704	-17.087984	963.858887	552.119690	-169.453979	954.072937	572.060425	5.510241
-565.708496	87.945908	867.897400	-531.580994	-131.279343	868.312012	-637.901489	107.317451	492.659180	-597.254211	-158.833328	517.747253	-667.713013	107.022865	87.163055	-649.948547	-146.485748	84.207207	-595.885986	149.332916	1355.621338	-544.953979	-193.181641	1350.904419	-516.616150	-13.071726	1345.384888	-533.609741	-28.746063	1630.681152	-668.067871	234.785110	1100.175171	-568.633972	-294.419800	1091.906738	-559.969360	231.112823	847.122803	-448.940338	-259.052765	840.843018	-520.209961	-17.059074	963.866028	552.019836	-169.557571	954.108398	572.045715	5.448615
-565.842346	87.893204	867.884338	-531.615295	-131.273010	868.350891	-637.944031	107.329765	492.673920	-596.833557	-158.617340	517.664124	-667.713989	107.022491	87.165588	-649.775696	-146.507523	84.172943	-595.810120	149.387543	1355.491211	-544.741394	-192.925858	1351.112305	-516.554260	-12.842324	1345.420654	-533.501587	-28.184258	1630.713379	-668.404175	234.931686	1100.204590	-568.511353	-294.508148	1092.242676	-560.549988	231.563934	847.050354	-449.046783	-259.326202	841.043945	-520.270142	-17.041698	963.869873	551.945374	-169.656616	954.148376	572.011414	5.335419
-565.967407	87.873291	867.880554	-531.637695	-131.215561	868.402466	-637.940735	107.344719	492.644531	-596.678101	-158.582031	517.640442	-667.706238	107.036736	87.167694	-649.777527	-146.485367	84.183022	-596.011841	149.737411	1355.549805	-544.505676	-192.687103	1351.362549	-516.505737	-12.593690	1345.466553	-533.443665	-27.715031	1630.748413	-668.695435	235.033142	1100.192871	-568.436157	-294.506744	1092.514160	-560.962219	232.060394	846.993103	-449.125946	-259.594574	841.212891	-520.340271	-16.983200	963.890747	551.847900	-169.766678	954.243103	571.984741	5.225118
-566.102295	87.873917	867.860535	-531.680420	-131.176834	868.451172	-637.986511	107.354874	492.630920	-596.675049	-158.651215	517.669250	-667.708496	107.073021	87.169662	-649.763062	-146.460327	84.189186	-596.043762	149.945450	1355.498535	-544.332275	-192.444641	1351.570190	-516.439392	-12.337986	1345.519043	-533.337097	-27.114462	1630.735718	-668.997620	235.162735	1100.194702	-568.337158	-294.548431	1092.819336	-561.471191	232.556915	846.938721	-449.168610	-259.863586	841.405640	-520.404724	-16.916893	963.895569	551.776855	-169.891953	954.315186	571.966553	5.118556
-566.219055	87.899231	867.861755	-531.699036	-131.153976	868.504944	-638.024414	107.424583	492.628235	-596.644043	-158.686295	517.677368	-667.725830	107.051720	87.175591	-649.825256	-146.479355	84.203995	-596.083252	150.166229	1355.466553	-544.175049	-192.215912	1351.748169	-516.389771	-12.064298	1345.556030	-533.232788	-26.535542	1630.727417	-669.279663	235.283478	1100.181885	-568.246826	-294.572113	1093.122803	-561.973083	233.047302	846.871033	-449.210999	-260.169861	841.598206	-520.464233	-16.855854	963.918823	551.693726	-170.049133	954.431091	571.938721	5.007569
-566.322754	87.919914	867.853455	-531.727051	-131.059174	868.558716	-638.063110	107.476868	492.605621	-596.798401	-158.853088	517.721375	-667.720276	107.055107	87.163086	-649.895447	-146.483429	84.263062	-596.123230	150.356262	1355.426270	-544.032654	-191.991043	1351.921753	-516.346863	-11.810375	1345.582031	-533.165771	-25.973532	1630.692261	-669.551575	235.424408	1100.192139	-568.157593	-294.589203	1093.416016	-562.444641	233.494888	846.782166	-449.255371	-260.498230	841.790833	-520.520630	-16.758009	963.936707	551.632446	-170.140793	954.500854	571.928711	4.920924
-566.418518	87.985413	867.861145	-531.747986	-130.998199	868.604431	-638.052246	107.501701	492.581421	-596.716736	-158.898453	517.700684	-667.707336	107.055244	87.153694	-649.928345	-146.476990	84.274536	-596.149231	150.580673	1355.391479	-543.849854	-191.721909	1352.128540	-516.282959	-11.566014	1345.619019	-533.044373	-25.339882	1630.666870	-669.819031	235.600449	1100.208008	-568.048767	-294.605469	1093.736816	-562.838867	233.880447	846.720215	-449.258636	-260.777710	842.026611	-520.558411	-16.665302	963.955811	551.536194	-170.261765	954.582458	571.892395	4.778506
-566.503235	88.000656	867.864380	-531.759460	-130.914474	868.649048	-638.089600	107.542496	492.611633	-596.635376	-158.912308	517.698425	-667.725647	107.062004	87.144814	-649.915649	-146.431900	84.266922	-596.188416	150.753998	1355.344604	-543.682373	-191.465942	1352.333984	-516.219116	-11.328712	1345.651123	-532.914856	-24.775148	1630.689575	-670.096130	235.743713	1100.181763	-567.984680	-294.425385	1093.962036	-563.252319	234.282547	846.658020	-449.250549	-261.111176	842.225891	-520.602417	-16.586004	963.976990	551.456848	-170.403214	954.664612	571.893555	4.630904
-566.542419	88.075859	867.876038	-531.753479	-130.826065	868.677734	-638.101013	107.570297	492.621063	-596.544678	-158.898178	517.680542	-667.727539	107.082298	87.150711	-649.926208	-146.436066	84.280716	-596.214966	150.918793	1355.281128	-543.543152	-191.225891	1352.520874	-516.140320	-11.089218	1345.695801	-532.819885	-24.200882	1630.676392	-670.333923	235.877243	1100.169800	-567.801636	-294.656036	1094.328613	-563.629028	234.668686	846.599915	-449.232880	-261.418365	842.457642	-520.611694	-16.489429	963.994202	551.333557	-170.551346	954.740173	571.873657	4.535274
-566.609314	88.181107	867.882141	-531.799927	-130.733337	868.706726	-638.117737	107.585556	492.600067	-596.442139	-158.932114	517.697083	-667.730408	107.083992	87.146553	-649.921631	-146.437057	84.282867	-596.243591	151.079666	1355.226685	-543.390442	-190.984909	1352.694092	-516.080750	-10.836040	1345.721191	-532.733948	-23.611717	1630.646851	-670.540771	236.011124	1100.133545	-567.672241	-294.696960	1094.591064	-563.931152	235.007736	846.544861	-449.201935	-261.721832	842.666870	-520.649963	-16.375126	964.005554	551.234253	-170.655930	954.789307	571.883301	4.434643
-566.595947	88.304207	867.881653	-531.800537	-130.586823	868.724792	-638.110168	107.636292	492.594940	-596.299744	-158.877441	517.666687	-667.713074	107.088242	87.150055	-649.954529	-146.442505	84.309784	-596.246765	151.280243	1355.174438	-543.271301	-190.767105	1352.834717	-516.038086	-10.577356	1345.729248	-532.638672	-23.049793	1630.614014	-670.734192	236.136810	1100.102783	-567.556396	-294.739044	1094.852905	-564.234253	235.340973	846.451538	-449.172974	-262.033997	842.854980	-520.646973	-16.234076	964.014954	551.135071	-170.727020	954.823242	571.901062	4.353975
-566.626221	88.412033	867.888428	-531.785095	-130.505386	868.754333	-638.149231	107.711014	492.612701	-596.156860	-158.855103	517.657043	-667.735291	107.080383	87.149025	-649.938965	-146.432419	84.329979	-596.265808	151.526016	1355.131836	-543.161499	-190.537033	1353.000977	-515.997070	-10.358638	1345.744995	-532.560425	-22.470121	1630.581299	-670.943970	236.299103	1100.043091	-567.468628	-294.768066	1095.102051	-564.504761	235.742203	846.373108	-449.127228	-262.331482	843.053162	-520.642273	-16.122183	964.028625	551.029175	-170.806870	954.843323	571.916748	4.332118
-566.641663	88.555931	867.903381	-531.815918	-130.397003	868.784302	-638.131958	107.753227	492.611755	-596.022766	-158.881485	517.625122	-667.731995	107.087799	87.147308	-649.940247	-146.408401	84.314819	-596.295044	151.747894	1355.057129	-543.017944	-190.273239	1353.153198	-515.945984	-10.130311	1345.751709	-532.480713	-21.912983	1630.555786	-671.137878	236.425064	1099.967407	-567.361206	-294.801147	1095.360962	-564.766602	236.072937	846.314392	-449.052307	-262.624756	843.253052	-520.665527	-15.992345	964.050964	550.952881	-170.817551	954.829956	571.980103	4.315828
-566.609619	88.701401	867.916626	-531.802673	-130.280472	868.811279	-638.096863	107.760040	492.624268	-595.838623	-158.837631	517.601501	-667.700439	107.090675	87.129181	-649.916931	-146.418579	84.319496	-596.319763	151.952271	1355.031006	-542.900574	-190.033676	1353.327881	-515.911255	-9.901665	1345.771362	-532.409302	-21.328522	1630.542114	-671.285095	236.550461	1099.927246	-567.267944	-294.798126	1095.628174	-565.020447	236.433441	846.253235	-448.982910	-262.914948	843.445313	-520.650146	-15.859561	964.073120	550.834290	-170.830383	954.837952	572.009888	4.277111
-566.588257	88.866699	867.959229	-531.811951	-130.109344	868.835754	-638.078003	107.778748	492.627228	-595.657471	-158.785934	517.534058	-667.715454	107.097328	87.122993	-649.938477	-146.411484	84.325478	-596.347351	152.134918	1354.969849	-542.804016	-189.783051	1353.506104	-515.902527	-9.645720	1345.795044	-532.363525	-20.778559	1630.514282	-671.426819	236.653641	1099.877075	-567.160278	-294.800659	1095.883911	-565.213928	236.661194	846.199646	-448.896851	-263.152893	843.666016	-520.646362	-15.703467	964.107971	550.749390	-170.835800	954.797791	572.081909	4.277477
-566.534790	88.990410	868.001892	-531.776794	-129.973358	868.867493	-638.081299	107.812218	492.657166	-595.468567	-158.767670	517.521729	-667.708801	107.105011	87.130539	-649.908691	-146.424835	84.331764	-596.370789	152.299591	1354.916626	-542.735657	-189.556686	1353.666748	-515.843445	-9.423691	1345.845825	-532.306885	-20.219593	1630.502808	-671.541138	236.778091	1099.845825	-567.043945	-294.833282	1096.107178	-565.370667	236.859329	846.144653	-448.811829	-263.411835	843.880005	-520.615112	-15.582565	964.149536	550.611694	-170.821121	954.735657	572.128174	4.256422
-566.572083	89.034447	867.986694	-531.777161	-129.903351	868.902161	-638.079651	107.858879	492.643402	-595.294617	-158.723312	517.489807	-667.772949	107.111969	87.143028	-649.936584	-146.417267	84.330864	-596.414490	152.502869	1354.849731	-542.658447	-189.339371	1353.795044	-515.801453	-9.183629	1345.848999	-532.247620	-19.657904	1630.489746	-671.633667	236.823441	1099.684814	-566.961426	-294.822815	1096.318726	-565.500610	237.095383	846.078857	-448.713654	-263.677887	844.077759	-520.640137	-15.499339	964.159729	550.470764	-170.805069	954.658020	572.210266	4.265841
-566.580994	89.085289	867.960693	-531.756287	-129.832123	868.913574	-638.071167	107.900192	492.610901	-595.098755	-158.744904	517.442444	-667.755310	107.103813	87.111084	-649.929016	-146.413208	84.343826	-596.445374	152.691422	1354.782104	-542.556274	-189.128006	1353.906738	-515.778381	-8.947240	1345.869873	-532.190735	-19.103764	1630.460205	-671.706177	236.865311	1099.529663	-566.870850	-294.851776	1096.557739	-565.609192	237.342148	845.951660	-448.606689	-263.901733	844.297119	-520.631775	-15.417249	964.150635	550.284912	-170.763153	954.548950	572.274353	4.240796
-566.611450	89.167450	867.939697	-531.749084	-129.740585	868.928345	-638.081116	107.970955	492.585388	-594.841309	-158.693680	517.408691	-667.755371	107.132950	87.111320	-649.917664	-146.396744	84.326324	-596.492004	152.917587	1354.727295	-542.481873	-188.871811	1354.014648	-515.757629	-8.724276	1345.872192	-532.151917	-18.505493	1630.409912	-671.758911	236.965591	1099.394775	-566.796570	-294.826019	1096.763062	-565.695618	237.609543	845.833435	-448.502625	-264.118896	844.490723	-520.648193	-15.310399	964.147949	550.148682	-170.696350	954.424072	572.341858	4.275145
-566.635559	89.228996	867.908264	-531.751404	-129.660950	868.935974	-638.084595	108.025711	492.565948	-594.618347	-158.714325	517.358887	-667.776917	107.127632	87.118759	-649.884155	-146.401443	84.367065	-596.532654	153.124634	1354.656494	-542.399048	-188.638977	1354.166016	-515.744141	-8.503689	1345.878296	-532.103455	-18.021257	1630.403809	-671.827271	237.065735	1099.255005	-566.723389	-294.810699	1096.971436	-565.772522	237.813980	845.715881	-448.393219	-264.335693	844.687805	-520.646790	-15.217168	964.130493	550.025146	-170.590317	954.279053	572.406067	4.346262
-566.675049	89.264771	867.903198	-531.747986	-129.555923	868.971497	-638.066528	108.078575	492.550751	-594.355713	-158.673431	517.293152	-667.764160	107.134010	87.131149	-649.921570	-146.407715	84.385849	-596.563538	153.339661	1354.617676	-542.315613	-188.412460	1354.293091	-515.735291	-8.289188	1345.886108	-532.068359	-17.467676	1630.375000	-671.858643	237.170135	1099.172119	-566.666687	-294.756805	1097.187500	-565.793945	237.947601	845.625671	-448.284241	-264.516510	844.862061	-520.669983	-15.122637	964.145996	549.861816	-170.506271	954.145813	572.458374	4.414108
-566.715454	89.279541	867.900085	-531.700623	-129.511887	869.003906	-638.065063	108.091217	492.560791	-594.109009	-158.671478	517.262817	-667.740723	107.152451	87.103569	-649.910095	-146.394897	84.379288	-596.602600	153.540787	1354.550903	-542.234680	-188.218552	1354.450806	-515.720398	-8.069675	1345.913940	-532.039551	-16.936451	1630.354614	-671.871338	237.257660	1099.089478	-566.581482	-294.720245	1097.396484	-565.803589	238.086746	845.549194	-448.201233	-264.686615	845.065735	-520.671448	-15.066397	964.160767	549.738525	-170.416672	954.001587	572.520813	4.487576
-566.763367	89.305237	867.895813	-531.704407	-129.433350	869.030029	-638.072205	108.152016	492.575592	-593.846741	-158.640106	517.198608	-667.753296	107.153809	87.103600	-649.928467	-146.395920	84.403938	-596.646606	153.713989	1354.499390	-542.182617	-187.998917	1354.602905	-515.702942	-7.845604	1345.953125	-532.050842	-16.457706	1630.310059	-671.868286	237.354630	1099.012451	-566.514893	-294.732758	1097.618286	-565.749451	238.156250	845.488525	-448.133881	-264.831177	845.255127	-520.697876	-14.994096	964.170776	549.592834	-170.324875	953.858521	572.536499	4.539023
-566.859436	89.263084	867.847473	-531.686768	-129.383484	869.052185	-638.020691	108.208832	492.539917	-593.578064	-158.628937	517.174011	-667.762817	107.155243	87.110329	-649.899841	-146.382492	84.420631	-596.668518	153.859955	1354.437622	-542.126404	-187.814209	1354.738770	-515.663513	-7.639111	1345.976563	-531.995972	-15.881009	1630.305786	-671.859375	237.450714	1098.926514	-566.440613	-294.653076	1097.835693	-565.702881	238.234421	845.415833	-448.004425	-264.965851	845.464722	-520.721680	-14.939975	964.150391	549.506592	-170.077744	953.759827	572.517883	4.619883
-566.838135	89.374054	867.845093	-531.620789	-129.319366	869.090027	-637.961609	108.274338	492.496613	-593.236206	-158.630417	517.162842	-667.766174	107.167755	87.108475	-649.976257	-146.352936	84.458992	-596.692627	154.058456	1354.335327	-542.091492	-187.591476	1354.870239	-515.661560	-7.443193	1345.978882	-531.987061	-15.346110	1630.274902	-671.860901	237.588364	1098.853149	-566.356873	-294.638855	1098.034180	-565.630188	238.271713	845.323914	-447.893402	-265.075378	845.666382	-520.699219	-14.833450	964.173401	549.370300	-169.933243	953.650879	572.489990	4.655420
-566.958740	89.354294	867.799316	-531.626831	-129.310608	869.112610	-637.958374	108.364929	492.480225	-592.956421	-158.609528	517.119629	-667.800171	107.159981	87.099258	-649.923767	-146.330582	84.467987	-596.735107	154.251785	1354.273071	-542.085205	-187.404068	1355.003296	-515.675293	-7.235079	1346.013306	-531.983154	-14.807477	1630.236206	-671.829163	237.709656	1098.765503	-566.283936	-294.582397	1098.229126	-565.525330	238.329636	845.220337	-447.801727	-265.194275	845.872803	-520.745483	-14.790725	964.154114	549.239380	-169.837112	953.556335	572.437683	4.737392
-566.967102	89.413368	867.787048	-531.564392	-129.270996	869.153687	-637.894531	108.413292	492.441345	-592.686829	-158.653687	517.109131	-667.795227	107.174202	87.089935	-649.883972	-146.347488	84.494888	-596.781372	154.462189	1354.196655	-542.055542	-187.204941	1355.157227	-515.677856	-7.040887	1346.031982	-531.992432	-14.286733	1630.201660	-671.791931	237.878677	1098.706177	-566.227661	-294.558990	1098.414063	-565.406921	238.339371	845.150574	-447.680573	-265.270172	846.083557	-520.737244	-14.712279	964.172546	549.115173	-169.812881	953.506958	572.373352	4.741066
-566.951111	89.470612	867.764587	-531.504456	-129.163391	869.178040	-637.821594	108.467834	492.448517	-592.393982	-158.645035	517.053467	-667.779602	107.187897	87.091164	-649.880615	-146.339233	84.522079	-596.832520	154.665039	1354.138062	-542.060364	-186.978104	1355.261719	-515.664734	-6.855923	1346.073730	-531.999756	-13.772578	1630.171997	-671.758179	238.025833	1098.630249	-566.234863	-294.274872	1098.489746	-565.259644	238.315994	845.073181	-447.594269	-265.380157	846.249268	-520.725342	-14.606586	964.179993	549.025269	-169.795593	953.490601	572.281555	4.755195
-566.883972	89.559074	867.776245	-531.386414	-129.092346	869.215149	-637.767700	108.507065	492.489532	-592.067627	-158.632599	517.030151	-667.747131	107.221039	87.102821	-649.880432	-146.296051	84.532761	-596.887939	154.830078	1354.072388	-542.054443	-186.784912	1355.416504	-515.681030	-6.662399	1346.112061	-532.020630	-13.265899	1630.150635	-671.689270	238.135315	1098.557617	-566.172974	-294.228943	1098.670776	-565.057007	238.292236	845.009766	-447.480774	-265.434113	846.435669	-520.665955	-14.514822	964.213623	548.924805	-169.861740	953.487915	572.174988	4.740889
-566.960022	89.460396	867.687622	-531.330444	-129.083939	869.233521	-637.679077	108.579033	492.438202	-591.757813	-158.632233	516.991760	-667.745178	107.221878	87.107811	-649.871521	-146.305283	84.583176	-596.939209	154.995132	1353.984131	-542.061890	-186.593399	1355.515381	-515.701599	-6.467488	1346.146362	-532.041870	-12.769122	1630.125610	-671.606140	238.278839	1098.428345	-566.048279	-294.381409	1098.929810	-564.814026	238.242737	844.937317	-447.397125	-265.509003	846.637695	-520.679871	-14.493982	964.176025	548.853333	-169.951721	953.508118	572.059143	4.702772
-566.924683	89.480347	867.649963	-531.240356	-129.045212	869.272339	-637.596680	108.645752	492.412506	-591.416077	-158.629044	516.946899	-667.721375	107.242226	87.101746	-649.860474	-146.263092	84.601051	-597.005920	155.147568	1353.897217	-542.083679	-186.407211	1355.654053	-515.722412	-6.293296	1346.180786	-532.082825	-12.262007	1630.083862	-671.522278	238.422974	1098.296997	-566.070923	-294.051514	1099.003784	-564.558228	238.192841	844.841553	-447.277222	-265.560974	846.776672	-520.639526	-14.427174	964.181152	548.871094	-170.053024	953.502197	571.982239	4.687128
-566.888123	89.551872	867.618408	-531.173828	-128.979492	869.296692	-637.541565	108.751595	492.398407	-591.144165	-158.642899	516.908325	-667.734192	107.245384	87.093674	-649.833618	-146.249054	84.608353	-597.087769	155.328201	1353.794922	-542.093506	-186.238220	1355.784546	-515.770752	-6.110079	1346.201294	-532.133545	-11.777440	1630.052856	-671.427490	238.539124	1098.167236	-565.965881	-294.209381	1099.254761	-564.311035	238.174561	844.751038	-447.211029	-265.734436	846.955505	-520.601807	-14.332539	964.180176	548.885254	-170.153900	953.477600	571.905212	4.720356
-566.808899	89.619690	867.595581	-531.095825	-128.900055	869.323853	-637.451111	108.820839	492.374878	-590.838013	-158.630981	516.867920	-667.724854	107.243942	87.100655	-649.863770	-146.270889	84.661797	-597.196899	155.509399	1353.703247	-542.160217	-186.049469	1355.916870	-515.805176	-5.945210	1346.230103	-532.190247	-11.312991	1630.009521	-671.342407	238.661682	1098.038452	-565.972656	-293.938141	1099.320190	-563.993042	238.090332	844.657898	-447.118988	-265.763611	847.092346	-520.550842	-14.241329	964.189575	548.916504	-170.220322	953.521057	571.804504	4.711515
-566.752930	89.666641	867.581848	-531.008240	-128.826706	869.354858	-637.321594	108.857750	492.405121	-590.561035	-158.655533	516.843079	-667.715515	107.256210	87.084557	-649.847595	-146.247269	84.679131	-597.313416	155.664276	1353.631470	-542.168335	-185.869766	1356.056763	-515.894470	-5.765919	1346.263550	-532.269653	-10.848891	1629.990601	-671.232605	238.752045	1097.899902	-565.943970	-293.816376	1099.471924	-563.667786	237.965973	844.565308	-447.030884	-265.766754	847.250793	-520.500977	-14.160354	964.203552	548.973328	-170.286102	953.572083	571.746399	4.691141
-566.676208	89.705200	867.553955	-530.892517	-128.764236	869.380005	-637.234985	108.902550	492.411102	-590.351318	-158.691162	516.812378	-667.700562	107.272690	87.101547	-649.857544	-146.260498	84.709618	-597.443176	155.775955	1353.578125	-542.205017	-185.684692	1356.168823	-515.980835	-5.587041	1346.307251	-532.354675	-10.403415	1629.960938	-671.100220	238.800690	1097.747070	-565.811340	-293.978699	1099.699585	-563.305054	237.838654	844.502441	-446.924774	-265.732849	847.457397	-520.436096	-14.086033	964.210083	548.938293	-170.372650	953.665588	571.621216	4.602220
-566.565857	89.775253	867.550598	-530.793701	-128.668243	869.387756	-637.109985	108.926758	492.430359	-590.092346	-158.722916	516.785522	-667.684265	107.267288	87.120956	-649.825317	-146.258713	84.734390	-597.565369	155.932037	1353.523682	-542.256775	-185.515488	1356.291748	-516.096741	-5.412881	1346.350342	-532.442627	-9.951843	1629.944824	-670.935242	238.778198	1097.572266	-565.775879	-293.882568	1099.839722	-562.915100	237.717239	844.431335	-446.807281	-265.672485	847.614136	-520.367493	-14.004771	964.223083	548.940796	-170.403427	953.719910	571.524536	4.561678
-566.462952	89.821831	867.524414	-530.670288	-128.629883	869.412476	-636.953491	108.958961	492.389160	-589.818604	-158.683395	516.765991	-667.657959	107.284828	87.081177	-649.810181	-146.218460	84.729500	-597.703918	156.111603	1353.478149	-542.321777	-185.344727	1356.377197	-516.208435	-5.239361	1346.378174	-532.543274	-9.508181	1629.917114	-670.776245	238.781845	1097.358154	-565.741699	-293.789307	1099.974243	-562.500488	237.596207	844.368896	-446.695526	-265.634064	847.782288	-520.293457	-13.943865	964.232849	548.939697	-170.461044	953.788879	571.447632	4.573770
-566.346130	89.873978	867.487000	-530.565430	-128.605087	869.438538	-636.848877	109.046593	492.360138	-589.597229	-158.680130	516.736755	-667.649780	107.287460	87.107506	-649.757568	-146.220474	84.745781	-597.855835	156.283722	1353.399536	-542.404480	-185.199982	1356.476563	-516.275635	-5.052349	1346.429810	-532.665344	-9.078655	1629.872192	-670.605286	238.751511	1097.104614	-565.674927	-293.753082	1100.092041	-562.128845	237.488617	844.297668	-446.574829	-265.574982	847.918579	-520.215393	-13.885091	964.235657	548.901062	-170.483566	953.861328	571.377930	4.543018
-566.238525	89.954063	867.439087	-530.455322	-128.532532	869.433594	-636.737610	109.153297	492.339722	-589.377014	-158.668030	516.743896	-667.648621	107.297928	87.117897	-649.765198	-146.220963	84.762161	-598.000427	156.459259	1353.318970	-542.473633	-185.028381	1356.553223	-516.358704	-4.874413	1346.460693	-532.834900	-8.672146	1629.756836	-670.442932	238.724960	1096.838867	-565.637817	-293.663605	1100.235840	-561.708557	237.307693	844.228027	-446.454254	-265.512695	848.053284	-520.133911	-13.794225	964.216431	548.873718	-170.500168	953.907043	571.308533	4.572495
-566.085388	90.035583	867.433533	-530.318604	-128.494537	869.466614	-636.611755	109.173599	492.311127	-589.126404	-158.606094	516.725769	-667.674683	107.316185	87.112038	-649.724365	-146.203995	84.784721	-598.157410	156.601196	1353.219482	-542.571167	-184.873932	1356.662598	-516.399048	-4.737442	1346.506958	-532.932739	-8.265739	1629.801147	-670.321045	238.762573	1096.644043	-565.595459	-293.628448	1100.343628	-561.249084	237.118530	844.168274	-446.333801	-265.427612	848.211853	-520.027222	-13.726936	964.241028	548.807678	-170.455963	953.933167	571.255066	4.619387
-565.966919	90.067635	867.439087	-530.212524	-128.443832	869.494019	-636.480713	109.215309	492.321503	-589.032776	-158.598801	516.703735	-667.648987	107.329056	87.118622	-649.760742	-146.187820	84.801247	-598.311951	156.711884	1353.155151	-542.652771	-184.721359	1356.764648	-516.472290	-4.597619	1346.572754	-533.094910	-7.857145	1629.795044	-670.187988	238.750961	1096.448730	-565.539612	-293.535889	1100.468750	-560.768066	236.975845	844.149658	-446.196289	-265.358093	848.369812	-519.947693	-13.682375	964.266907	548.762573	-170.372833	953.951538	571.217224	4.704981
-565.852417	90.101112	867.448181	-530.083679	-128.408783	869.527039	-636.354492	109.243546	492.321075	-588.895447	-158.562164	516.724304	-667.625549	107.319420	87.115913	-649.680359	-146.203278	84.835052	-598.434387	156.792007	1353.086548	-542.730957	-184.597534	1356.838745	-516.585510	-4.481097	1346.628174	-533.272644	-7.461672	1629.804199	-670.086975	238.761200	1096.300293	-565.474976	-293.448120	1100.581909	-560.319824	236.808563	844.142212	-446.074371	-265.294373	848.529358	-519.864319	-13.641905	964.298889	548.683838	-170.265518	953.952637	571.176941	4.825162
-565.674011	90.145828	867.474304	-529.910889	-128.370026	869.558716	-636.214233	109.267990	492.346619	-588.801270	-158.536896	516.707031	-667.619019	107.318726	87.118179	-649.668762	-146.193161	84.832901	-598.598633	156.900436	1353.007813	-542.819580	-184.440430	1356.954590	-516.664307	-4.351472	1346.697754	-533.446167	-7.094397	1629.797607	-669.975647	238.750977	1096.133179	-565.444031	-293.334076	1100.683472	-559.840210	236.632736	844.142700	-445.949158	-265.195892	848.675293	-519.745178	-13.607680	964.344727	548.584412	-170.154480	953.927551	571.149048	4.910933
-565.483337	90.201286	867.518066	-529.682068	-128.471024	869.663940	-636.061462	109.292976	492.343048	-588.739807	-158.532257	516.753845	-667.601624	107.338318	87.117744	-649.693848	-146.180252	84.815582	-598.749329	157.015411	1352.937134	-542.889099	-184.311859	1357.045166	-516.781189	-4.218168	1346.743774	-533.615234	-6.733988	1629.781006	-669.887817	238.755127	1095.968262	-565.379517	-293.294342	1100.795654	-559.385437	236.403732	844.101929	-445.807800	-265.077972	848.817444	-519.606140	-13.613941	964.438965	548.496094	-170.010437	953.874268	571.128113	5.061060
-565.325500	90.217201	867.509521	-529.524780	-128.493912	869.731506	-635.988770	109.337502	492.325317	-588.700195	-158.470322	516.751038	-667.632446	107.330673	87.122856	-649.669617	-146.181549	84.805481	-598.898499	157.159042	1352.834961	-542.999146	-184.197769	1357.122559	-516.890869	-4.082458	1346.759155	-533.797791	-6.367525	1629.757080	-669.775269	238.779800	1095.800659	-565.391235	-292.966278	1100.786133	-558.912292	236.219376	844.060120	-445.648926	-264.945831	848.924927	-519.498718	-13.593216	964.481689	548.383484	-169.876633	953.784546	571.128540	5.178224
-565.150513	90.254776	867.479004	-529.341125	-128.539276	869.761353	-635.855652	109.378937	492.290436	-588.680054	-158.461426	516.769592	-667.625061	107.336113	87.131599	-649.677795	-146.159027	84.800232	-599.055176	157.285950	1352.726685	-543.082336	-184.066681	1357.217651	-516.990723	-3.935724	1346.786621	-533.980591	-6.014339	1629.744995	-669.664307	238.786148	1095.600098	-565.344604	-292.882782	1100.885132	-558.445435	236.044479	844.004639	-445.485291	-264.803436	849.052002	-519.373718	-13.580385	964.496216	548.264099	-169.717804	953.683899	571.103088	5.323701
-564.999817	90.321968	867.496521	-529.230408	-128.521225	869.779541	-635.730286	109.412544	492.244385	-588.677185	-158.454269	516.777344	-667.586975	107.356941	87.091911	-649.746765	-146.142532	84.772362	-599.203430	157.391708	1352.654785	-543.197876	-183.947311	1357.294067	-517.096008	-3.806505	1346.818726	-534.223083	-5.716164	1629.681641	-669.516418	238.771912	1095.394409	-565.269287	-292.807037	1100.947632	-558.004578	235.893372	843.986206	-445.281799	-264.711517	849.188782	-519.277405	-13.549292	964.524719	548.165222	-169.603531	953.565674	571.128540	5.480906
-564.846558	90.308830	867.493225	-529.109070	-128.545486	869.811646	-635.655334	109.443420	492.275055	-588.685730	-158.431946	516.792786	-667.587219	107.351868	87.116997	-649.711731	-146.157089	84.791702	-599.343323	157.487228	1352.610107	-543.274170	-183.839325	1357.387939	-517.167236	-3.680807	1346.879517	-534.423767	-5.386993	1629.682983	-669.373413	238.742218	1095.225220	-565.205078	-292.702362	1101.032715	-557.549805	235.671799	843.949463	-445.101288	-264.572845	849.340637	-519.164673	-13.560783	964.545837	548.031494	-169.465668	953.467773	571.074585	5.625993
-564.689209	90.390984	867.581726	-529.014099	-128.462326	869.807068	-635.549133	109.439957	492.286102	-588.655884	-158.374191	516.794678	-667.615295	107.356964	87.134331	-649.757690	-146.136459	84.778084	-599.480713	157.563004	1352.590820	-543.401794	-183.741974	1357.459229	-517.210815	-3.578005	1346.973877	-534.584717	-5.041090	1629.745605	-669.231689	238.716385	1095.098755	-565.151917	-292.604980	1101.100708	-557.057800	235.427902	843.977539	-444.890808	-264.282959	849.510132	-519.069946	-13.531805	964.599976	547.929504	-169.302429	953.372253	571.033691	5.746830
-564.547119	90.439125	867.632813	-528.919739	-128.428879	869.835632	-635.435059	109.411842	492.293945	-588.688721	-158.397308	516.817322	-667.572876	107.352547	87.128212	-649.683411	-146.142853	84.780090	-599.574646	157.646057	1352.557617	-543.496765	-183.647141	1357.571777	-517.286499	-3.480716	1347.039795	-534.787292	-4.746704	1629.762451	-669.084106	238.693619	1094.976929	-565.065674	-292.558685	1101.205566	-556.591125	235.217163	843.988281	-444.688660	-264.180603	849.687317	-518.983887	-13.512430	964.650330	547.822021	-169.120331	953.273560	570.978943	5.878968
-564.406677	90.543732	867.720093	-528.842773	-128.336334	869.840942	-635.372375	109.424080	492.306793	-588.696899	-158.362305	516.794373	-667.584534	107.366661	87.124863	-649.658264	-146.145401	84.767578	-599.694214	157.746307	1352.531860	-543.598572	-183.530930	1357.668579	-517.373840	-3.378037	1347.095215	-535.010498	-4.439096	1629.780884	-668.937317	238.699966	1094.858032	-565.012573	-292.448608	1101.301392	-556.177979	235.056976	843.994751	-444.496002	-263.997070	849.850342	-518.912231	-13.464018	964.710266	547.750122	-169.001816	953.199707	570.915894	6.007733
-564.317139	90.607857	867.753784	-528.782776	-128.333160	869.856140	-635.273621	109.425758	492.250366	-588.727356	-158.323669	516.823486	-667.538635	107.362892	87.123055	-649.629578	-146.162491	84.746323	-599.778687	157.852371	1352.474365	-543.665344	-183.449600	1357.803345	-517.477905	-3.284587	1347.130127	-535.225037	-4.153631	1629.784912	-668.799805	238.698303	1094.729126	-564.954041	-292.377991	1101.424561	-555.763794	234.909088	843.976868	-444.289063	-263.817535	850.027649	-518.851196	-13.445915	964.739563	547.665039	-168.951660	953.147095	570.847717	6.111653
-564.268250	90.625885	867.729736	-528.758667	-128.299255	869.850952	-635.276489	109.484184	492.226715	-588.818115	-158.314667	516.838867	-667.581177	107.352692	87.111336	-649.629150	-146.147629	84.728210	-599.747925	157.828995	1352.355103	-543.759399	-183.370529	1357.919678	-517.536865	-3.199676	1347.183105	-535.471252	-3.917881	1629.753296	-668.658691	238.698425	1094.568237	-564.899170	-292.256744	1101.501465	-555.358154	234.708725	843.947937	-444.092438	-263.680328	850.175293	-518.820374	-13.415339	964.726257	547.585205	-168.903046	953.123352	570.740051	6.151410
-564.165283	90.615105	867.723877	-528.711548	-128.283737	869.869202	-635.211853	109.480721	492.225159	-588.894836	-158.284576	516.832703	-667.543457	107.370796	87.087784	-649.655396	-146.149872	84.708000	-599.980225	158.037292	1352.358643	-543.867554	-183.318161	1358.018433	-517.596375	-3.130453	1347.223633	-535.679382	-3.647758	1629.767700	-668.536072	238.706726	1094.484375	-564.825745	-292.199005	1101.603027	-554.923218	234.449005	843.952698	-443.878815	-263.529694	850.365417	-518.756470	-13.410592	964.735535	547.566528	-168.864487	953.113708	570.641541	6.201235
-564.106445	90.626534	867.732910	-528.675293	-128.244156	869.859253	-635.188232	109.479141	492.260834	-588.921021	-158.247513	516.833557	-667.538574	107.361343	87.098000	-649.616577	-146.152649	84.698860	-600.057495	158.105469	1352.352539	-543.938110	-183.247833	1358.132324	-517.621216	-3.067484	1347.290283	-535.873047	-3.381688	1629.786865	-668.397278	238.718155	1094.401123	-564.666809	-292.341644	1101.811768	-554.547607	234.233322	843.977661	-443.655151	-263.373596	850.575745	-518.701599	-13.394400	964.733521	547.540649	-168.862396	953.124084	570.529663	6.230492
-564.007568	90.615654	867.740417	-528.642456	-128.218811	869.862488	-635.172485	109.449196	492.288910	-588.981262	-158.269897	516.855591	-667.554810	107.350006	87.116714	-649.592651	-146.151703	84.700142	-600.116028	158.156418	1352.328491	-543.999695	-183.176056	1358.260376	-517.662964	-3.020190	1347.366577	-536.072998	-3.128841	1629.818848	-668.243652	238.704758	1094.317017	-564.653076	-291.995605	1101.812256	-554.169067	234.025848	844.013306	-443.422882	-263.225403	850.748413	-518.643005	-13.397621	964.741577	547.510742	-168.888885	953.174133	570.401794	6.188364
-563.947876	90.620895	867.747375	-528.606262	-128.209030	869.866089	-635.114502	109.404884	492.280396	-588.968079	-158.229675	516.838135	-667.546936	107.352135	87.110268	-649.620605	-146.167877	84.683136	-600.184631	158.194214	1352.317261	-544.109924	-183.110092	1358.385376	-517.703430	-2.978883	1347.429443	-536.198120	-2.834729	1629.886230	-668.075745	238.675766	1094.192871	-564.497314	-292.188690	1102.021973	-553.789429	233.879944	844.035278	-443.214630	-263.090393	850.972412	-518.592468	-13.394029	964.746277	547.501465	-168.889343	953.227295	570.239136	6.147011
-563.880005	90.635895	867.761475	-528.577759	-128.202087	869.894836	-635.091248	109.403641	492.289215	-589.021118	-158.200104	516.890808	-667.549500	107.352608	87.110382	-649.639282	-146.162476	84.683167	-600.183960	158.272369	1352.264648	-544.112793	-183.029297	1358.516479	-517.721191	-2.889539	1347.483887	-536.364197	-2.592000	1629.903076	-667.923401	238.677277	1094.065918	-564.427307	-292.164429	1102.140259	-553.443054	233.708710	844.007019	-442.982056	-262.915405	851.171875	-518.549622	-13.382702	964.769226	547.527588	-168.961502	953.312378	570.143494	6.120553
-563.833130	90.632408	867.751160	-528.576233	-128.178116	869.899658	-635.135376	109.456398	492.268585	-589.008545	-158.181229	516.902222	-667.567505	107.347740	87.102005	-649.626526	-146.156525	84.696289	-600.215332	158.352188	1352.217041	-544.186829	-182.958557	1358.645142	-517.754333	-2.802367	1347.513794	-536.522217	-2.360210	1629.915039	-667.777039	238.687317	1093.938965	-564.347229	-292.110565	1102.258911	-553.155151	233.582672	843.984070	-442.747894	-262.783112	851.364014	-518.523926	-13.370612	964.765991	547.533630	-169.046310	953.402466	570.009033	6.060122
-563.812683	90.630997	867.749084	-528.550415	-128.157349	869.924805	-635.135803	109.430664	492.245178	-589.058533	-158.187622	516.893494	-667.537659	107.351807	87.086235	-649.638672	-146.147583	84.680916	-600.237915	158.432449	1352.172485	-544.249817	-182.872589	1358.768433	-517.786987	-2.720924	1347.571289	-536.675476	-2.136531	1629.918579	-667.647461	238.716705	1093.846069	-564.341553	-291.825806	1102.276855	-552.900208	233.497894	843.963501	-442.536133	-262.654327	851.528564	-518.501465	-13.347889	964.776978	547.571045	-169.098511	953.487305	569.879456	6.047635
-563.781738	90.599060	867.741699	-528.558350	-128.172531	869.937317	-635.117065	109.421539	492.238220	-589.082886	-158.169540	516.880676	-667.519470	107.359665	87.085297	-649.622559	-146.153900	84.676338	-600.248840	158.490295	1352.175903	-544.318115	-182.818985	1358.906616	-517.814270	-2.664699	1347.632690	-536.822876	-1.919892	1629.937256	-667.520508	238.723145	1093.782104	-564.178162	-292.068542	1102.522705	-552.584412	233.329529	843.986328	-442.326935	-262.528320	851.752869	-518.490417	-13.367320	964.779419	547.611389	-169.176468	953.584839	569.786194	6.002930
-563.714905	90.588661	867.770996	-528.508118	-128.170227	869.943420	-635.117371	109.361450	492.268066	-589.132874	-158.175171	516.887146	-667.541260	107.354591	87.095291	-649.576477	-146.165970	84.656029	-600.257141	158.544708	1352.183472	-544.396179	-182.762924	1359.020874	-517.848877	-2.626360	1347.690430	-536.953674	-1.719939	1629.971436	-667.410767	238.754959	1093.749023	-564.113647	-292.042725	1102.631958	-552.376160	233.186813	843.987915	-442.110657	-262.432434	851.969849	-518.443604	-13.385148	964.801270	547.641479	-169.237183	953.673584	569.683228	5.967359
-563.708496	90.559029	867.781006	-528.494080	-128.160599	869.966980	-635.161560	109.339005	492.318542	-588.963562	-158.006973	516.817261	-667.533447	107.360390	87.092552	-649.536438	-146.160339	84.627541	-600.247742	158.597412	1352.201172	-544.430786	-182.702927	1359.130615	-517.878723	-2.570836	1347.751343	-537.074646	-1.502452	1630.002075	-667.288574	238.747299	1093.710083	-564.034973	-291.981567	1102.751831	-552.084412	233.041733	844.033508	-441.896759	-262.329285	852.180786	-518.436646	-13.387815	964.818604	547.700989	-169.232620	953.745361	569.601501	5.964379
-563.699402	90.540344	867.794556	-528.480713	-128.150650	869.996033	-635.188049	109.319077	492.326691	-588.947937	-157.957809	516.806030	-667.574219	107.364761	87.106323	-649.514954	-146.166962	84.580338	-600.219788	158.651474	1352.189087	-544.455566	-182.617935	1359.260498	-517.876526	-2.525549	1347.812988	-537.175232	-1.320271	1630.030518	-667.165894	238.765549	1093.690430	-564.033386	-291.679108	1102.761108	-551.833984	232.933365	844.056519	-441.678467	-262.230743	852.373291	-518.429321	-13.384724	964.840637	547.715088	-169.325714	953.857056	569.525574	5.929532
-563.671265	90.538277	867.789551	-528.476196	-128.129333	869.994812	-635.221924	109.311867	492.314545	-589.016418	-157.975845	516.837219	-667.578857	107.378334	87.113953	-649.522461	-146.161636	84.604019	-600.213745	158.734009	1352.176514	-544.497009	-182.565140	1359.374512	-517.842529	-2.467016	1347.858276	-537.252197	-1.125860	1630.039551	-667.047180	238.792908	1093.650513	-563.897095	-291.853851	1102.994995	-551.622375	232.835144	844.038513	-441.490387	-262.115936	852.604492	-518.406555	-13.374846	964.835571	547.766357	-169.368057	953.939941	569.469116	5.941190
-563.672852	90.551720	867.790833	-528.465698	-128.117676	870.013184	-635.297058	109.348419	492.323883	-589.071411	-157.994400	516.870667	-667.571106	107.372169	87.107147	-649.531616	-146.171295	84.616196	-600.175232	158.790558	1352.162109	-544.526428	-182.502243	1359.492676	-517.835327	-2.385850	1347.897949	-537.319031	-0.930184	1630.063965	-666.946960	238.826035	1093.607788	-563.828857	-291.879578	1103.140747	-551.426147	232.774353	844.019409	-441.332855	-262.045227	852.778015	-518.398865	-13.352796	964.843933	547.803101	-169.392273	953.999634	569.440247	5.935344
-563.672729	90.524315	867.783691	-528.475952	-128.118195	870.030701	-635.327209	109.356720	492.308441	-589.088501	-157.956543	516.889771	-667.574707	107.382683	87.117577	-649.520081	-146.161850	84.618378	-600.135864	158.868408	1352.162720	-544.557800	-182.466553	1359.616577	-517.818237	-2.330920	1347.937622	-537.380798	-0.745062	1630.075073	-666.844788	238.850632	1093.587402	-563.865906	-291.630005	1103.187622	-551.275696	232.714233	844.005493	-441.143250	-261.999176	852.949951	-518.396545	-13.355424	964.846375	547.833679	-169.475555	954.072144	569.431458	5.881787
-563.676941	90.505829	867.800232	-528.462463	-128.104675	870.047363	-635.352112	109.340363	492.313843	-589.298279	-158.082260	516.955627	-667.608643	107.361450	87.091927	-649.606873	-146.174194	84.651924	-600.072754	158.919891	1352.185059	-544.601624	-182.426376	1359.733521	-517.773682	-2.317575	1348.013916	-537.423889	-0.558821	1630.100342	-666.743713	238.859573	1093.571777	-563.855103	-291.618530	1103.330811	-551.125061	232.661469	844.020325	-440.985565	-261.960266	853.124634	-518.396240	-13.355516	964.864136	547.866028	-169.506500	954.105042	569.452087	5.857672
-563.694580	90.495750	867.842712	-528.478943	-128.095932	870.058899	-635.340576	109.286011	492.336670	-589.023499	-157.911118	516.882996	-667.575623	107.362076	87.109467	-649.447388	-146.203918	84.618881	-600.026367	158.963028	1352.208984	-544.618164	-182.362137	1359.830688	-517.734253	-2.291969	1348.055786	-537.457886	-0.401248	1630.131714	-666.660400	238.882858	1093.599854	-563.815063	-291.611267	1103.450684	-551.013428	232.573639	844.037720	-440.826691	-261.905151	853.302551	-518.405762	-13.367949	964.889587	547.851685	-169.507248	954.132874	569.458496	5.825306
-563.722900	90.467506	867.870239	-528.494751	-128.084152	870.077209	-635.377319	109.279449	492.375153	-588.998352	-157.927094	516.846985	-667.573547	107.365585	87.108276	-649.449158	-146.200195	84.586861	-599.769897	158.918121	1352.216064	-544.634583	-182.309814	1359.951294	-517.701294	-2.259079	1348.110840	-537.476257	-0.238386	1630.151489	-666.564880	238.895874	1093.629028	-563.710266	-291.867767	1103.688721	-550.925903	232.507751	844.090210	-440.699768	-261.881836	853.499634	-518.421448	-13.376653	964.910706	547.834900	-169.503235	954.113831	569.467224	5.820176
-563.748657	90.435921	867.882568	-528.478394	-128.099426	870.102478	-635.385193	109.240204	492.376282	-588.966248	-157.905472	516.843018	-667.573303	107.361961	87.095657	-649.457581	-146.184387	84.576927	-599.862915	159.063644	1352.242554	-544.643616	-182.276047	1360.048340	-517.646301	-2.228568	1348.148438	-537.481201	-0.054481	1630.165039	-666.490295	238.925781	1093.622559	-563.700806	-291.831055	1103.791382	-550.864014	232.477737	844.090881	-440.592834	-261.876068	853.676147	-518.425232	-13.388515	964.928589	547.811401	-169.515305	954.079102	569.527100	5.784952
-563.767700	90.421028	867.867615	-528.514099	-128.101547	870.132690	-635.402771	109.263519	492.353577	-588.948486	-157.874420	516.800476	-667.581665	107.352615	87.102081	-649.457214	-146.195923	84.558510	-599.742615	159.110275	1352.230957	-544.620728	-182.220322	1360.166382	-517.592773	-2.179256	1348.154419	-537.470459	0.139469	1630.162842	-666.426758	238.987167	1093.631836	-563.652344	-291.833282	1103.900635	-550.841187	232.479584	844.061951	-440.498322	-261.872620	853.821960	-518.449890	-13.378530	964.934387	547.787537	-169.504166	954.022827	569.590637	5.770825
-563.809265	90.383354	867.857849	-528.531067	-128.101944	870.131653	-635.425110	109.298729	492.316040	-588.886719	-157.881180	516.814209	-667.591675	107.367500	87.092354	-649.436646	-146.193558	84.555862	-599.640076	159.154877	1352.216431	-544.594543	-182.183243	1360.291260	-517.527466	-2.127705	1348.163208	-537.445801	0.318122	1630.160889	-666.353882	239.051956	1093.611816	-563.730164	-291.598328	1103.922729	-550.802734	232.504822	844.046631	-440.432831	-261.896606	853.925171	-518.464966	-13.387467	964.924316	547.750793	-169.484894	953.954102	569.643982	5.742756
-563.872559	90.352562	867.844727	-528.569458	-128.125946	870.157410	-635.422180	109.338501	492.282104	-588.928162	-157.927658	516.834595	-667.584351	107.357933	87.096649	-649.453308	-146.192215	84.563118	-599.532104	159.202118	1352.230225	-544.565979	-182.141693	1360.379395	-517.444763	-2.110142	1348.192627	-537.404358	0.499169	1630.167847	-666.310791	239.115128	1093.612183	-563.632324	-291.824554	1104.147095	-550.805725	232.518265	844.023376	-440.374146	-261.877838	854.090393	-518.504883	-13.392733	964.926208	547.730164	-169.482330	953.857666	569.724487	5.727174
-563.886902	90.358948	867.875977	-528.575317	-128.118439	870.181458	-635.408936	109.349663	492.265320	-589.255615	-158.122147	516.890625	-667.565186	107.370224	87.101196	-649.563599	-146.193573	84.614784	-599.417664	159.251511	1352.240112	-544.542847	-182.089523	1360.475220	-517.353394	-2.089391	1348.248657	-537.348389	0.685092	1630.179443	-666.242615	239.142975	1093.625488	-563.615112	-291.869019	1104.257446	-550.807861	232.564178	844.026489	-440.331787	-261.933197	854.239197	-518.527405	-13.389824	964.957703	547.669861	-169.440002	953.761108	569.765808	5.737082
-563.923706	90.330467	867.917480	-528.599365	-128.113541	870.191345	-635.390686	109.320030	492.320099	-588.931580	-157.847839	516.805298	-667.603455	107.373619	87.108551	-649.419861	-146.202209	84.566628	-599.290649	159.261780	1352.286377	-544.497253	-182.079163	1360.581299	-517.236206	-2.083428	1348.304199	-537.285400	0.853943	1630.194824	-666.201843	239.191559	1093.677612	-563.608398	-291.846039	1104.386108	-550.807190	232.560257	844.048462	-440.306854	-261.973938	854.378601	-518.550842	-13.411933	964.981934	547.622925	-169.437973	953.664001	569.828857	5.721738
-563.960022	90.278030	867.942383	-528.622986	-128.127792	870.229614	-635.384705	109.286690	492.332306	-588.940491	-157.862015	516.847046	-667.596313	107.373993	87.116966	-649.399292	-146.239044	84.557335	-599.184692	159.296112	1352.311035	-544.492798	-182.034454	1360.659180	-517.164795	-2.058720	1348.359497	-537.203491	1.031708	1630.209961	-666.161499	239.238205	1093.705078	-563.597717	-291.893646	1104.494995	-550.881348	232.592041	844.033142	-440.298431	-262.060883	854.525513	-518.583923	-13.437347	965.013977	547.603455	-169.427643	953.559692	569.891602	5.699824
-564.007141	90.263176	867.963196	-528.692017	-128.134003	870.257080	-635.391907	109.279602	492.325470	-589.012634	-157.862793	516.839539	-667.595093	107.365715	87.107651	-649.407043	-146.240082	84.549438	-599.048706	159.329193	1352.336182	-544.411865	-182.011230	1360.773193	-517.085327	-2.033150	1348.383789	-537.157898	1.139024	1630.175903	-666.131714	239.292587	1093.760132	-563.601807	-291.896576	1104.606689	-550.942749	232.630783	844.036011	-440.335693	-262.145599	854.598083	-518.627808	-13.445236	965.033875	547.530457	-169.409714	953.459595	569.922302	5.693498
-564.079285	90.270058	867.996277	-528.757324	-128.159454	870.298706	-635.467407	109.357864	492.328552	-589.402344	-158.104080	516.934753	-667.600891	107.360985	87.119629	-649.574280	-146.188477	84.595917	-598.935059	159.354599	1352.322876	-544.323059	-181.970322	1360.867432	-517.006836	-1.995400	1348.400513	-537.047485	1.318560	1630.173706	-666.105652	239.358414	1093.787231	-563.591614	-291.934692	1104.729492	-551.040710	232.696350	843.995056	-440.416901	-262.228241	854.695435	-518.685425	-13.448973	965.067688	547.460510	-169.451172	953.399841	569.944946	5.631637
-564.150513	90.228104	867.984985	-528.866943	-128.165924	870.302856	-635.468079	109.349289	492.299927	-589.481995	-158.094040	516.929932	-667.600098	107.366310	87.097374	-649.610291	-146.213806	84.591438	-598.816162	159.377075	1352.316162	-544.281677	-181.946716	1360.954102	-516.905029	-1.973281	1348.423584	-536.925842	1.492997	1630.161255	-666.098633	239.443237	1093.807129	-563.594055	-291.963531	1104.847900	-551.155273	232.782806	843.969971	-440.480865	-262.339417	854.758911	-518.745972	-13.465652	965.055054	547.255188	-169.570740	953.442322	569.898010	5.516080
-564.226440	90.213165	867.993652	-528.964844	-128.192139	870.311218	-635.507874	109.362022	492.282349	-589.212646	-157.919647	516.874268	-667.607544	107.369263	87.097382	-649.492188	-146.223755	84.555222	-598.691162	159.409729	1352.324829	-544.203674	-181.910004	1361.038818	-516.816467	-1.958595	1348.414429	-536.742310	1.746460	1630.195557	-666.067017	239.505386	1093.844971	-563.596680	-292.003265	1104.938721	-551.285400	232.862991	843.928101	-440.580109	-262.474731	854.808228	-518.809509	-13.485723	965.056763	547.160706	-169.628281	953.447693	569.837463	5.420200
-564.320313	90.192917	868.018677	-529.112305	-128.195572	870.326904	-635.550842	109.335617	492.295746	-589.551575	-158.154175	516.927429	-667.634216	107.362144	87.116394	-649.591003	-146.234985	84.615700	-598.537048	159.431671	1352.328979	-544.097351	-181.886719	1361.119629	-516.697510	-1.950232	1348.443115	-536.589661	1.942322	1630.194824	-666.061279	239.563553	1093.888550	-563.593201	-292.039246	1105.049683	-551.439636	232.944305	843.909668	-440.690399	-262.620789	854.878723	-518.904663	-13.504027	965.070068	547.141907	-169.660080	953.433228	569.810608	5.334846
-564.384766	90.178062	868.045654	-529.242920	-128.220886	870.348267	-635.583130	109.309929	492.304291	-589.605347	-158.160629	516.883301	-667.655212	107.346153	87.113281	-649.634216	-146.211151	84.574455	-598.380615	159.451111	1352.351074	-544.000977	-181.849167	1361.167969	-516.575073	-1.930763	1348.449219	-536.427612	2.125956	1630.200806	-666.070679	239.616394	1093.966309	-563.700195	-291.839630	1105.046875	-551.645630	233.021637	843.878296	-440.785706	-262.766327	854.889954	-518.973572	-13.530740	965.086365	547.144348	-169.727142	953.435242	569.765564	5.262230
-564.467407	90.152908	868.066528	-529.388733	-128.231857	870.343323	-635.667358	109.324043	492.326050	-589.351746	-157.983444	516.834717	-667.674561	107.340973	87.118301	-649.473938	-146.239441	84.561783	-598.206421	159.482422	1352.369019	-543.886597	-181.823196	1361.221802	-516.453796	-1.907762	1348.458862	-536.271667	2.303760	1630.196533	-666.057190	239.656693	1094.032471	-563.644348	-292.104523	1105.232056	-551.858032	233.103546	843.864929	-440.932648	-262.934235	854.946472	-519.053650	-13.562474	965.085144	547.220764	-169.780029	953.428345	569.736206	5.163086
-564.583862	90.177032	868.093323	-529.605225	-128.246658	870.324768	-635.742126	109.364624	492.333954	-589.455994	-158.066528	516.839844	-667.667236	107.336472	87.133659	-649.562439	-146.236664	84.582809	-598.056946	159.510849	1352.394165	-543.786316	-181.807571	1361.276611	-516.283264	-1.895983	1348.467651	-536.089417	2.472173	1630.190430	-666.068481	239.699585	1094.069092	-563.666931	-292.147461	1105.314087	-552.053955	233.202225	843.808716	-441.089417	-263.266937	854.964172	-519.182251	-13.585468	965.079834	547.301575	-169.853790	953.433838	569.724060	5.075833
-564.693604	90.229980	868.114380	-529.871033	-128.277145	870.319214	-635.810364	109.379761	492.338623	-589.775452	-158.299973	516.908325	-667.677612	107.330521	87.099045	-649.698730	-146.237625	84.614182	-597.866089	159.543900	1352.400391	-543.658569	-181.797043	1361.325928	-516.159302	-1.868464	1348.463013	-535.922913	2.620393	1630.139404	-666.085815	239.747711	1094.130127	-563.691589	-292.185333	1105.412964	-552.287720	233.299805	843.767761	-441.272064	-263.473541	854.970581	-519.319946	-13.600093	965.074463	547.396423	-169.942429	953.409302	569.731567	5.040541
-564.817627	90.201309	868.130493	-530.041626	-128.276810	870.324585	-635.830627	109.355492	492.297852	-589.553345	-158.147903	516.854675	-667.663086	107.340324	87.086639	-649.597839	-146.213211	84.615913	-597.694275	159.595810	1352.425781	-543.559204	-181.754501	1361.364136	-516.022339	-1.837074	1348.457520	-535.701050	2.828551	1630.155640	-666.097473	239.800400	1094.216431	-563.730408	-292.266937	1105.517090	-552.555115	233.435150	843.721985	-441.464050	-263.682678	854.969238	-519.424377	-13.617497	965.072876	547.500122	-170.071289	953.375305	569.717163	5.001830
-564.925720	90.159363	868.134094	-530.177429	-128.292740	870.349548	-635.889832	109.353722	492.301636	-589.820435	-158.346115	516.917114	-667.679382	107.330215	87.096077	-649.694885	-146.226639	84.645798	-597.498718	159.629501	1352.443359	-543.422058	-181.739685	1361.420410	-515.890503	-1.835472	1348.447021	-535.478882	3.010609	1630.143677	-666.124329	239.821182	1094.308960	-563.783203	-292.361176	1105.633789	-552.803406	233.554535	843.703918	-441.670776	-263.881378	854.952148	-519.518250	-13.635606	965.078369	547.609802	-170.161057	953.348999	569.716675	4.980982
-565.026184	90.141891	868.171692	-530.312988	-128.308548	870.382202	-635.939758	109.326347	492.331909	-589.887024	-158.329636	516.889832	-667.676208	107.344078	87.070999	-649.706787	-146.239487	84.660065	-597.319153	159.662186	1352.490601	-543.314819	-181.706619	1361.445679	-515.713379	-1.836149	1348.446289	-535.335083	3.117105	1630.073486	-666.146484	239.855392	1094.398315	-563.826965	-292.373718	1105.713745	-553.081482	233.669876	843.666931	-441.885834	-264.076752	854.932251	-519.606323	-13.654211	965.104797	547.644714	-170.227600	953.373047	569.663818	4.971993
-565.126343	90.140671	868.217773	-530.450073	-128.311401	870.402161	-635.987427	109.320869	492.329620	-589.912659	-158.344864	516.870117	-667.704041	107.333435	87.106079	-649.713623	-146.244537	84.646240	-597.135925	159.682281	1352.510010	-543.170715	-181.707428	1361.506470	-515.591919	-1.812147	1348.461670	-535.061523	3.357089	1630.101563	-666.180237	239.878479	1094.506958	-563.879272	-292.438110	1105.800171	-553.304626	233.788895	843.662903	-442.130157	-264.296967	854.903625	-519.688477	-13.666784	965.127747	547.694519	-170.271408	953.402222	569.607971	4.963501
-565.228455	90.115082	868.237793	-530.581543	-128.295654	870.426208	-636.041321	109.338242	492.343292	-589.954468	-158.333939	516.834351	-667.704285	107.320839	87.092323	-649.744812	-146.246475	84.629036	-596.949829	159.719131	1352.529663	-543.053467	-181.692230	1361.555542	-515.437988	-1.812734	1348.461548	-534.784973	3.565164	1630.127686	-666.205505	239.951691	1094.590698	-563.933594	-292.523956	1105.899292	-553.566406	233.905334	843.624817	-442.363953	-264.464966	854.885986	-519.781860	-13.669056	965.142761	547.754517	-170.297791	953.408875	569.566223	4.951245
-565.347778	90.103790	868.242432	-530.710205	-128.340652	870.452026	-636.122253	109.376129	492.365845	-589.982239	-158.322647	516.843323	-667.696228	107.345528	87.112862	-649.731750	-146.234116	84.649162	-596.731689	159.738953	1352.549561	-542.900452	-181.648163	1361.613159	-515.295471	-1.819657	1348.468872	-534.539856	3.760382	1630.113281	-666.229797	239.987686	1094.664307	-563.982849	-292.575928	1106.010864	-553.845703	234.028458	843.584229	-442.605804	-264.692291	854.899109	-519.865723	-13.683723	965.145386	547.830872	-170.322800	953.428528	569.517761	4.969954
-565.462708	90.094139	868.259338	-530.835449	-128.356247	870.461670	-636.207581	109.370224	492.339752	-589.994873	-158.366394	516.848755	-667.725098	107.361244	87.107231	-649.737366	-146.264725	84.657730	-596.528442	159.762558	1352.583862	-542.771423	-181.650635	1361.691406	-515.140137	-1.805279	1348.486328	-534.288879	3.946346	1630.098389	-666.248474	240.067886	1094.757446	-564.041443	-292.618225	1106.115356	-554.143677	234.152466	843.532959	-442.874573	-264.945862	854.897400	-519.950378	-13.695498	965.148254	547.877380	-170.329330	953.439209	569.451843	4.983840
-565.546143	90.089401	868.288757	-530.952515	-128.347458	870.482971	-636.255615	109.334122	492.354858	-590.004089	-158.382248	516.868347	-667.729004	107.372658	87.104012	-649.784607	-146.235916	84.654686	-596.319580	159.776550	1352.615234	-542.630798	-181.634521	1361.752197	-514.996033	-1.804704	1348.476563	-534.031006	4.125628	1630.077881	-666.265747	240.105087	1094.826660	-564.110596	-292.659851	1106.225220	-554.385193	234.296661	843.538940	-443.123474	-265.224365	854.883057	-520.018921	-13.696127	965.164429	547.940247	-170.320160	953.460510	569.401855	5.038337
-565.642700	90.081314	868.319580	-531.077026	-128.381531	870.505432	-636.325806	109.296211	492.341400	-590.042603	-158.386795	516.863403	-667.707520	107.370598	87.093147	-649.769775	-146.258759	84.703972	-596.111877	159.800156	1352.652588	-542.494507	-181.612015	1361.816040	-514.832764	-1.817514	1348.491821	-533.766113	4.314133	1630.052490	-666.280945	240.157318	1094.894409	-564.158508	-292.770905	1106.353149	-554.631897	234.385330	843.514282	-443.392914	-265.460815	854.876709	-520.085938	-13.718336	965.178284	548.010254	-170.320892	953.458435	569.357361	5.061968
-565.740295	90.030266	868.328308	-531.202881	-128.406143	870.523865	-636.376953	109.271492	492.347443	-590.071838	-158.423279	516.860352	-667.729675	107.354317	87.100311	-649.770752	-146.267563	84.704880	-595.925903	159.819687	1352.677856	-542.340332	-181.593613	1361.873169	-514.689575	-1.822013	1348.460571	-533.581055	4.421498	1629.957275	-666.284485	240.193542	1094.998413	-564.199158	-292.831451	1106.437500	-554.888245	234.488220	843.484802	-443.636566	-265.746338	854.848083	-520.163208	-13.749576	965.181274	548.062256	-170.265259	953.456360	569.276489	5.098225
-565.835999	89.978638	868.352295	-531.352234	-128.400803	870.540710	-636.448303	109.256180	492.367706	-590.071960	-158.446365	516.838379	-667.741638	107.351357	87.068260	-649.740417	-146.274261	84.699165	-595.747009	159.841507	1352.722290	-542.213745	-181.584427	1361.920044	-514.526978	-1.815848	1348.470337	-533.246948	4.691142	1630.005371	-666.304443	240.266373	1095.096191	-564.265015	-292.879608	1106.520752	-555.180542	234.617310	843.458069	-443.897675	-265.954926	854.817688	-520.248657	-13.775651	965.190918	548.097839	-170.262146	953.452271	569.214050	5.145892
-565.930237	89.973045	868.367065	-531.487183	-128.397964	870.556580	-636.529663	109.245239	492.393524	-590.137634	-158.439285	516.795776	-667.759766	107.341232	87.081116	-649.770142	-146.276260	84.675430	-595.556396	159.865906	1352.734985	-542.085938	-181.601135	1361.968994	-514.387451	-1.816350	1348.453491	-533.040710	4.820745	1629.941406	-666.312988	240.344070	1095.163330	-564.355652	-292.918030	1106.607300	-555.483215	234.761414	843.412231	-444.163788	-266.177307	854.782776	-520.324524	-13.775640	965.194641	548.172607	-170.192322	953.420715	569.155457	5.211740
-566.053467	89.955170	868.383057	-531.629211	-128.464767	870.580811	-636.581299	109.227951	492.356262	-590.155884	-158.482040	516.800598	-667.764526	107.340073	87.081367	-649.772522	-146.274689	84.674812	-595.370300	159.871979	1352.735718	-541.973022	-181.599106	1362.008789	-514.221802	-1.821306	1348.453979	-532.728577	5.068229	1629.946899	-666.346619	240.413040	1095.248901	-564.433350	-293.020081	1106.696411	-555.782471	234.881912	843.368042	-444.459412	-266.416626	854.763489	-520.422302	-13.812630	965.204163	548.214661	-170.181488	953.399963	569.098694	5.281047
-566.135010	89.925545	868.401489	-531.753418	-128.491425	870.606079	-636.656067	109.244423	492.348602	-590.199890	-158.472641	516.783447	-667.770325	107.338585	87.085320	-649.761230	-146.286346	84.679840	-595.192932	159.883865	1352.741577	-541.854248	-181.592407	1362.039551	-514.091553	-1.818186	1348.439453	-532.458984	5.256417	1629.904785	-666.358337	240.477798	1095.291992	-564.500183	-293.080048	1106.776245	-556.071838	235.032761	843.325012	-444.728607	-266.645233	854.760315	-520.502014	-13.839698	965.219055	548.295593	-170.127762	953.349426	569.051025	5.336793
-566.225098	89.883469	868.405457	-531.895142	-128.515076	870.614441	-636.694275	109.245590	492.347046	-590.268066	-158.517960	516.810547	-667.767151	107.339417	87.086136	-649.768005	-146.284988	84.704872	-594.888428	159.827301	1352.738525	-541.727600	-181.608948	1362.088989	-513.936646	-1.821383	1348.442627	-532.187866	5.442632	1629.878540	-666.354370	240.498352	1095.346558	-564.589050	-293.120941	1106.861572	-556.284607	235.144791	843.311951	-445.005707	-266.877289	854.757385	-520.580872	-13.871180	965.214111	548.390015	-170.120102	953.326660	569.017944	5.368936
-566.275391	89.858849	868.420349	-531.989685	-128.553680	870.625916	-636.712708	109.200829	492.352142	-590.252991	-158.459686	516.797852	-667.781616	107.352768	87.076111	-649.709351	-146.292908	84.697029	-594.835144	159.926727	1352.764160	-541.622925	-181.570572	1362.124756	-513.810242	-1.815410	1348.434448	-531.924622	5.590744	1629.853394	-666.362305	240.544418	1095.406616	-564.667847	-293.176910	1106.922852	-556.545471	235.274750	843.249390	-445.255219	-267.106689	854.726257	-520.625671	-13.906140	965.219299	548.458618	-170.093109	953.279907	568.987061	5.430910
-566.347717	89.813202	868.456421	-532.096069	-128.594574	870.667603	-636.763733	109.220512	492.355652	-590.300598	-158.486526	516.796631	-667.776672	107.354256	87.079048	-649.763306	-146.299423	84.719238	-594.676575	159.965881	1352.770264	-541.504456	-181.562073	1362.172119	-513.693665	-1.817197	1348.413818	-531.658936	5.741183	1629.809570	-666.377991	240.606857	1095.468994	-564.739685	-293.263245	1107.023071	-556.757080	235.395218	843.210144	-445.513641	-267.350891	854.711304	-520.692505	-13.947824	965.251343	548.552979	-170.057739	953.230286	568.935791	5.450506
-566.419861	89.789780	868.475525	-532.203308	-128.631027	870.693726	-636.839844	109.212608	492.370239	-590.322327	-158.530655	516.800476	-667.801941	107.347733	87.082169	-649.737976	-146.305573	84.717484	-594.521790	159.953247	1352.772339	-541.405823	-181.579178	1362.186646	-513.571472	-1.848522	1348.412476	-531.410400	5.880505	1629.767944	-666.392822	240.617905	1095.507202	-564.817505	-293.350616	1107.095337	-556.966187	235.486740	843.146057	-445.774963	-267.578491	854.695557	-520.760010	-13.976178	965.267273	548.656860	-170.042999	953.193604	568.915405	5.495404
-566.472229	89.770554	868.481323	-532.297791	-128.683228	870.684143	-636.875061	109.228828	492.345428	-590.359375	-158.521774	516.817688	-667.816406	107.357224	87.080093	-649.766541	-146.296326	84.747658	-594.359131	159.971954	1352.775879	-541.329529	-181.564835	1362.239746	-513.448486	-1.823177	1348.394531	-531.206360	5.980657	1629.687500	-666.391602	240.655853	1095.542114	-564.985535	-293.209900	1107.099976	-557.186707	235.563889	843.093506	-445.997162	-267.801422	854.664307	-520.809998	-14.021354	965.258911	548.761658	-170.042862	953.147461	568.886292	5.493659
-566.538635	89.738754	868.492004	-532.436523	-128.712082	870.708984	-636.887268	109.210007	492.332123	-590.408386	-158.545685	516.817139	-667.781677	107.364113	87.040451	-649.813110	-146.285812	84.743538	-594.210449	159.978653	1352.776611	-541.215393	-181.587646	1362.269287	-513.334839	-1.819449	1348.370605	-530.939697	6.128919	1629.643188	-666.383911	240.705002	1095.569458	-565.000977	-293.495605	1107.256836	-557.350952	235.642776	843.036804	-446.250061	-267.990509	854.649414	-520.882385	-14.050229	965.267578	548.900452	-170.036789	953.105591	568.896423	5.514092
-566.597961	89.692039	868.483398	-532.533081	-128.760437	870.708740	-636.927307	109.202148	492.326721	-590.382751	-158.525833	516.784668	-667.786987	107.378929	87.038818	-649.812256	-146.286453	84.724625	-594.071838	159.974731	1352.756104	-541.132507	-181.575882	1362.298706	-513.246704	-1.832731	1348.349976	-530.639709	6.334820	1629.636108	-666.355225	240.730179	1095.604858	-565.087158	-293.574249	1107.309204	-557.547241	235.773178	842.993591	-446.476166	-268.181946	854.605225	-520.940002	-14.095927	965.256958	549.048523	-170.033539	953.069031	568.911804	5.523965
-566.677063	89.663765	868.494263	-532.648254	-128.790955	870.705750	-636.998596	109.207085	492.342743	-590.432556	-158.570114	516.776428	-667.819214	107.361259	87.022820	-649.817688	-146.290390	84.733810	-593.899658	159.959106	1352.756104	-541.052673	-181.616943	1362.322754	-513.124573	-1.862485	1348.343384	-530.391174	6.475339	1629.603394	-666.341003	240.750275	1095.633545	-565.158142	-293.625244	1107.380615	-557.729309	235.847656	842.923950	-446.716003	-268.367401	854.569336	-521.003235	-14.131007	965.251038	549.203125	-170.049850	953.032898	568.921326	5.544632
-566.733887	89.605919	868.500488	-532.754150	-128.833099	870.732483	-636.994202	109.175758	492.337585	-590.462158	-158.606766	516.777466	-667.801697	107.381424	87.046928	-649.829407	-146.311951	84.744987	-593.760559	159.939621	1352.753662	-540.992004	-181.616013	1362.346802	-513.041626	-1.868710	1348.316284	-530.149353	6.604440	1629.579956	-666.305359	240.794006	1095.686279	-565.241699	-293.671631	1107.429321	-557.854187	235.945938	842.925476	-446.910950	-268.548859	854.551575	-521.065613	-14.175184	965.261536	549.365051	-170.033554	952.999634	568.960266	5.550879
-566.774048	89.538101	868.493896	-532.827698	-128.900040	870.754700	-637.042542	109.151245	492.342560	-590.471069	-158.652924	516.777222	-667.833984	107.330742	87.041641	-649.836182	-146.316345	84.754822	-593.610840	159.939911	1352.750244	-540.901489	-181.593903	1362.375000	-512.936401	-1.877215	1348.307983	-529.909668	6.722669	1629.551147	-666.268494	240.797424	1095.729736	-565.297424	-293.736755	1107.495728	-557.992004	236.000092	842.880981	-447.111053	-268.725159	854.534729	-521.108521	-14.232176	965.264587	549.545227	-170.055634	952.982910	568.991821	5.534678
-566.835510	89.488304	868.514648	-532.940186	-128.927063	870.771423	-637.053711	109.135681	492.321533	-590.464661	-158.644531	516.774170	-667.828918	107.333786	87.051064	-649.825989	-146.330978	84.767418	-593.486206	159.913071	1352.738770	-540.857056	-181.624252	1362.416260	-512.845398	-1.890592	1348.307251	-529.681580	6.832488	1629.515503	-666.231323	240.822769	1095.749512	-565.387695	-293.784760	1107.532227	-558.125488	236.066559	842.827942	-447.309937	-268.882141	854.532898	-521.166687	-14.274116	965.274841	549.728699	-170.050476	952.934326	569.049438	5.560940
-566.870056	89.483177	868.514832	-533.018982	-128.979111	870.763550	-637.095581	109.134666	492.326599	-590.491333	-158.701660	516.794739	-667.818604	107.335785	87.024376	-649.831482	-146.314209	84.783249	-593.338318	159.913101	1352.737427	-540.806885	-181.662964	1362.450439	-512.753174	-1.936661	1348.308716	-529.463440	6.937427	1629.482544	-666.180847	240.843231	1095.781494	-565.477112	-293.836853	1107.595459	-558.214355	236.101059	842.790771	-447.527588	-269.021606	854.539673	-521.206360	-14.310626	965.266357	549.931213	-170.045578	952.914978	569.116028	5.576897
-566.914734	89.486778	868.528931	-533.118896	-129.038483	870.788452	-637.144165	109.137970	492.339935	-590.549866	-158.783661	516.799744	-667.838013	107.330650	87.027008	-649.839600	-146.329132	84.800430	-593.217529	159.916000	1352.731934	-540.773621	-181.674713	1362.434448	-512.684326	-1.970751	1348.298218	-529.301636	6.963887	1629.409058	-666.138794	240.871490	1095.791016	-565.562439	-293.896484	1107.630981	-558.279053	236.126007	842.755615	-447.708496	-269.186462	854.537415	-521.260376	-14.339846	965.280457	550.169067	-170.073212	952.875427	569.219971	5.566349
-566.933289	89.443825	868.533569	-533.192139	-129.042877	870.807312	-637.151672	109.100822	492.311523	-590.530273	-158.774094	516.784119	-667.840210	107.337608	87.041878	-649.837463	-146.319046	84.806053	-593.126892	159.886200	1352.731567	-540.755615	-181.696106	1362.455322	-512.610657	-1.989375	1348.296021	-529.099792	7.041955	1629.374268	-666.058838	240.876434	1095.811035	-565.658875	-293.947998	1107.666504	-558.321594	236.184097	842.748779	-447.894684	-269.306519	854.554932	-521.290222	-14.361114	965.287231	550.393921	-170.065536	952.854431	569.291016	5.593440
-566.966125	89.366638	868.535828	-533.267700	-129.105164	870.818604	-637.146851	109.067223	492.301849	-590.554565	-158.812973	516.794922	-667.830383	107.331032	87.028847	-649.825317	-146.327545	84.830879	-593.027893	159.885788	1352.749023	-540.714111	-181.713104	1362.494873	-512.537231	-2.015532	1348.274048	-528.842346	7.160639	1629.392334	-666.003662	240.895004	1095.840820	-565.760681	-293.982727	1107.708008	-558.357849	236.168472	842.728394	-448.063202	-269.417572	854.567017	-521.335510	-14.430795	965.291321	550.607117	-170.083115	952.859497	569.395203	5.569154
-567.021118	89.328918	868.562073	-533.359558	-129.124695	870.836853	-637.165527	109.035255	492.303497	-590.596985	-158.841049	516.781860	-667.825500	107.327225	87.016418	-649.784058	-146.333862	84.803444	-592.924194	159.865891	1352.729858	-540.694214	-181.708359	1362.506348	-512.462402	-2.073489	1348.294678	-528.652344	7.222878	1629.373779	-665.941589	240.896118	1095.876587	-565.860962	-293.995697	1107.740967	-558.369873	236.171295	842.704590	-448.253021	-269.528351	854.549500	-521.388916	-14.464301	965.307800	550.857910	-170.066818	952.866028	569.485535	5.593551
-567.044373	89.292305	868.561340	-533.434082	-129.171326	870.835938	-637.226318	109.034462	492.315125	-590.634888	-158.879166	516.801392	-667.867004	107.360580	87.030228	-649.781128	-146.337509	84.794884	-592.701233	159.791428	1352.718018	-540.670166	-181.735886	1362.515747	-512.412231	-2.088728	1348.261230	-528.465332	7.265708	1629.347656	-665.877747	240.906174	1095.892578	-565.953796	-294.030060	1107.761475	-558.364868	236.163330	842.695496	-448.422821	-269.624939	854.531982	-521.425659	-14.511162	965.303650	551.077026	-170.101547	952.890564	569.597839	5.580497
-567.086731	89.236092	868.558594	-533.514893	-129.183624	870.845825	-637.253113	109.005653	492.298279	-590.666382	-158.877670	516.771973	-667.870850	107.360558	87.028671	-649.802612	-146.329437	84.792542	-592.593018	159.775787	1352.712646	-540.663269	-181.759079	1362.535278	-512.355835	-2.127761	1348.245850	-528.302002	7.308687	1629.314819	-665.798096	240.894302	1095.892090	-566.057739	-294.091492	1107.801270	-558.324768	236.164337	842.679321	-448.587708	-269.680634	854.497986	-521.470642	-14.541377	965.301941	551.357605	-170.049072	952.901550	569.715820	5.596844
-567.130676	89.227768	868.567871	-533.565796	-129.235474	870.841125	-637.302246	108.991486	492.311188	-590.739075	-158.876114	516.770142	-667.902588	107.360870	87.039413	-649.830139	-146.330399	84.763916	-592.510071	159.763794	1352.683838	-540.658691	-181.820892	1362.538574	-512.310364	-2.165118	1348.235474	-528.139465	7.344190	1629.286133	-665.741028	240.925827	1095.880371	-566.135071	-294.097351	1107.790771	-558.281860	236.148193	842.651855	-448.735504	-269.743256	854.491028	-521.510193	-14.578399	965.302246	551.586609	-170.099976	952.934631	569.824524	5.580259
-567.135681	89.196609	868.562500	-533.628906	-129.283203	870.842834	-637.333801	108.996727	492.309204	-590.749023	-158.892715	516.764954	-667.878601	107.329498	87.034653	-649.857971	-146.316223	84.761902	-592.398193	159.726242	1352.655762	-540.653809	-181.847244	1362.526245	-512.238220	-2.211520	1348.223999	-527.985962	7.341894	1629.268433	-665.655029	240.920944	1095.873169	-566.259766	-294.121246	1107.791016	-558.204956	236.112000	842.635559	-448.882080	-269.799225	854.447266	-521.535706	-14.621540	965.298035	551.819763	-170.102295	952.960449	569.941162	5.600022
-567.179016	89.135582	868.545654	-533.689758	-129.339981	870.847473	-637.365112	108.952118	492.292114	-590.808716	-158.932419	516.786621	-667.868042	107.311806	87.004356	-649.875610	-146.317398	84.759666	-592.302246	159.709930	1352.640869	-540.644897	-181.889603	1362.536743	-512.200073	-2.283996	1348.195190	-527.880737	7.279479	1629.208130	-665.559326	240.915985	1095.856689	-566.336426	-294.164093	1107.822144	-558.088745	236.050461	842.649963	-449.005981	-269.840271	854.438416	-521.569580	-14.670536	965.285889	552.069580	-170.116623	952.969910	570.069519	5.558820
-567.166443	89.136520	868.561096	-533.740112	-129.357986	870.826111	-637.386353	108.928223	492.319458	-590.886597	-158.965042	516.786804	-667.871460	107.307396	87.012115	-649.838257	-146.331833	84.781570	-592.221069	159.673004	1352.628784	-540.662964	-181.940353	1362.545044	-512.134155	-2.352715	1348.198120	-527.682861	7.329333	1629.232544	-665.445679	240.887329	1095.866455	-566.431030	-294.198090	1107.814575	-557.944031	235.995361	842.652954	-449.121124	-269.877502	854.418335	-521.581543	-14.702910	965.282166	552.321472	-170.120193	952.973877	570.205139	5.582864
-567.167664	89.109032	868.563477	-533.788147	-129.395172	870.825378	-637.408081	108.873428	492.339813	-590.911621	-158.979446	516.776550	-667.847778	107.317039	86.995995	-649.861084	-146.318893	84.763496	-592.251160	159.692749	1352.634888	-540.688782	-181.972931	1362.542847	-512.095032	-2.415641	1348.201416	-527.550049	7.307207	1629.212280	-665.364014	240.902374	1095.856201	-566.547119	-294.202698	1107.800903	-557.805786	235.913864	842.653625	-449.239929	-269.900360	854.397461	-521.596558	-14.741549	965.280457	552.533813	-170.119049	952.973450	570.341919	5.556803
-567.208618	89.067421	868.567200	-533.869568	-129.438858	870.835266	-637.454895	108.839935	492.339569	-591.032898	-159.006454	516.816711	-667.865356	107.325485	86.994232	-649.913879	-146.329224	84.760376	-592.166687	159.669861	1352.640869	-540.691284	-182.029770	1362.540894	-512.067993	-2.464153	1348.191040	-527.420166	7.288644	1629.199219	-665.227417	240.878311	1095.849976	-566.612793	-294.265594	1107.827759	-557.630066	235.820541	842.676270	-449.372223	-269.903992	854.384155	-521.648254	-14.785491	965.284485	552.756348	-170.123672	952.995544	570.475403	5.516532
-567.227539	89.053680	868.562805	-533.911133	-129.487045	870.831970	-637.501709	108.840454	492.311310	-591.099731	-159.033524	516.820740	-667.871338	107.329315	87.015335	-649.901184	-146.323563	84.761032	-592.109314	159.626999	1352.626587	-540.726807	-182.081238	1362.541016	-512.049805	-2.523268	1348.184937	-527.310181	7.263285	1629.190186	-665.127930	240.889648	1095.839722	-566.710510	-294.271210	1107.820801	-557.464111	235.701340	842.674988	-449.474274	-269.882385	854.365173	-521.665527	-14.817908	965.276794	552.955811	-170.154877	953.027893	570.611267	5.466725
-567.234314	89.032852	868.566040	-533.958923	-129.530807	870.828003	-637.514465	108.795959	492.316132	-591.186279	-159.030151	516.834412	-667.893372	107.309875	86.972946	-649.870178	-146.331955	84.741325	-592.059387	159.596466	1352.607300	-540.757446	-182.158737	1362.529419	-512.031372	-2.593729	1348.166870	-527.203064	7.223490	1629.175293	-664.999146	240.833832	1095.818237	-566.827271	-294.290649	1107.803223	-557.322327	235.646774	842.680725	-449.597443	-269.871429	854.334167	-521.681763	-14.857690	965.273499	553.148804	-170.199844	953.064880	570.704102	5.438002
-567.251892	88.989754	868.560974	-534.021118	-129.572998	870.825928	-637.587341	108.808105	492.328156	-591.254089	-159.041656	516.829041	-667.907471	107.292953	86.976906	-649.906311	-146.334686	84.714409	-591.984863	159.551666	1352.630981	-540.795776	-182.220230	1362.500488	-512.007202	-2.659413	1348.162476	-527.102661	7.186201	1629.161621	-664.883423	240.815308	1095.817749	-566.916138	-294.357117	1107.785645	-557.152710	235.575195	842.691711	-449.687408	-269.879211	854.309204	-521.711243	-14.903330	965.266968	553.360352	-170.293655	953.108337	570.838867	5.415295
-567.257324	88.991440	868.570801	-534.067688	-129.602280	870.812134	-637.637024	108.783394	492.337830	-591.363708	-159.048157	516.840576	-667.935913	107.333046	87.012535	-649.892822	-146.362518	84.718048	-591.943787	159.514297	1352.619995	-540.827698	-182.288513	1362.497314	-512.008362	-2.725075	1348.151001	-526.995605	7.122735	1629.164551	-664.752808	240.761307	1095.814453	-567.008850	-294.356750	1107.753784	-557.007141	235.483398	842.708557	-449.785828	-269.872589	854.265259	-521.725891	-14.931963	965.262329	553.527466	-170.322708	953.147583	570.944031	5.347690
-567.247009	88.958885	868.583130	-534.121277	-129.640732	870.815979	-637.629517	108.751976	492.343018	-591.459106	-159.050858	516.849182	-667.919922	107.336288	86.989891	-649.955688	-146.333466	84.710419	-591.886597	159.437805	1352.639282	-540.851501	-182.361053	1362.467407	-511.968506	-2.805692	1348.164063	-526.901245	7.050963	1629.155518	-664.621460	240.702347	1095.769531	-567.084351	-294.388855	1107.704834	-556.807007	235.363632	842.747314	-449.866150	-269.816223	854.249756	-521.735962	-14.978061	965.267578	553.726746	-170.410812	953.186646	571.076904	5.320975
-567.246216	88.919640	868.587708	-534.146423	-129.673676	870.826660	-637.680298	108.705322	492.351013	-591.502991	-159.001602	516.826416	-667.957642	107.322876	86.993309	-649.960083	-146.363922	84.708946	-591.815247	159.417297	1352.674927	-540.912659	-182.412811	1362.433472	-511.968567	-2.865965	1348.163940	-526.813782	6.980539	1629.156738	-664.486389	240.684311	1095.784790	-567.160095	-294.407196	1107.704224	-556.623779	235.249619	842.781067	-449.947113	-269.807526	854.204956	-521.744080	-15.014148	965.273926	553.894836	-170.441406	953.244263	571.180908	5.236946
-567.238220	88.931602	868.613831	-534.190735	-129.694550	870.815430	-637.704346	108.717491	492.360565	-591.548462	-158.993149	516.842896	-667.938904	107.324730	86.995972	-649.870667	-146.372986	84.706398	-591.780518	159.378708	1352.683350	-540.947021	-182.452103	1362.419556	-511.975555	-2.916908	1348.147339	-526.738281	6.902502	1629.155762	-664.349609	240.620956	1095.780273	-567.245056	-294.400055	1107.648804	-556.364685	235.098740	842.811279	-450.011444	-269.736908	854.182678	-521.759644	-15.042313	965.281982	554.072449	-170.527710	953.305969	571.311584	5.194060
-567.237610	88.888443	868.603638	-534.231079	-129.727310	870.818542	-637.745911	108.667343	492.339264	-591.610413	-159.025787	516.850769	-667.921753	107.329025	86.990570	-649.846924	-146.370758	84.709488	-591.730591	159.328751	1352.703857	-540.977417	-182.529053	1362.404785	-511.957214	-2.974790	1348.156372	-526.671692	6.812303	1629.153564	-664.196838	240.572006	1095.774414	-567.295105	-294.403503	1107.624878	-556.047546	234.957199	842.882385	-450.073547	-269.691803	854.160034	-521.767151	-15.077775	965.274536	554.242981	-170.608826	953.386841	571.409485	5.114818
-567.248230	88.863815	868.591370	-534.280762	-129.777481	870.814026	-637.823792	108.661995	492.341644	-591.694946	-159.015656	516.852295	-667.948669	107.329239	86.988731	-649.885620	-146.371460	84.679832	-591.680054	159.254944	1352.717896	-541.018311	-182.596695	1362.358398	-511.959869	-3.055442	1348.144531	-526.598083	6.702186	1629.147217	-664.061279	240.533676	1095.785278	-567.373596	-294.438812	1107.571655	-555.783875	234.831390	842.933716	-450.130310	-269.637848	854.108887	-521.784668	-15.115696	965.262329	554.450012	-170.678101	953.464539	571.564148	5.048542
-567.252014	88.860001	868.596924	-534.335022	-129.793991	870.784241	-637.888184	108.674133	492.368683	-591.793884	-159.042343	516.850769	-667.961914	107.320618	86.995392	-649.843994	-146.375977	84.676353	-591.642334	159.218140	1352.747803	-541.074524	-182.683105	1362.333008	-511.965942	-3.121827	1348.142944	-526.585693	6.563832	1629.100952	-663.935303	240.502029	1095.801514	-567.522400	-294.190552	1107.420288	-555.532593	234.691116	843.010193	-450.169495	-269.571503	854.048706	-521.802429	-15.146647	965.247925	554.633118	-170.740662	953.559204	571.685608	4.977193
-567.248230	88.832832	868.590332	-534.370361	-129.835632	870.777100	-637.920349	108.617661	492.372375	-591.897522	-159.027573	516.867798	-667.948975	107.319054	86.980568	-649.893494	-146.377731	84.679909	-591.606995	159.167099	1352.779785	-541.121765	-182.753754	1362.307495	-511.977905	-3.208999	1348.140869	-526.496216	6.473746	1629.149902	-663.796753	240.449783	1095.816040	-567.602112	-294.166565	1107.363159	-555.285034	234.542053	843.075562	-450.227570	-269.525177	853.986084	-521.809082	-15.185468	965.238525	554.807129	-170.828613	953.632751	571.845215	4.876061
-567.249268	88.816948	868.597900	-534.411438	-129.849533	870.771057	-637.973633	108.613235	492.412628	-591.976074	-158.995102	516.862122	-667.969910	107.309036	86.970993	-649.919434	-146.376984	84.645508	-591.559875	159.077026	1352.796143	-541.169067	-182.835785	1362.265503	-511.987732	-3.273682	1348.144775	-526.443237	6.337098	1629.147705	-663.676758	240.425262	1095.847656	-567.674011	-294.172333	1107.277710	-555.082092	234.396179	843.136475	-450.282074	-269.469269	853.952881	-521.814880	-15.209348	965.235168	554.979858	-170.872757	953.714966	572.002991	4.829669
-567.238708	88.823647	868.614136	-534.413025	-129.898529	870.784180	-638.014709	108.586884	492.425018	-592.066162	-158.990646	516.862305	-667.957397	107.305023	86.973785	-649.925598	-146.374695	84.638130	-591.539307	159.007477	1352.842529	-541.221558	-182.915314	1362.222534	-511.970154	-3.355600	1348.146484	-526.448364	6.144423	1629.123291	-663.524597	240.346603	1095.837158	-567.734619	-294.170929	1107.204346	-554.747375	234.277237	843.229919	-450.335449	-269.396912	853.889099	-521.814880	-15.235476	965.251526	555.114258	-170.951828	953.812012	572.170654	4.734216
-567.261169	88.772659	868.597839	-534.463257	-129.940903	870.782654	-638.053101	108.525833	492.403778	-592.174011	-158.994995	516.877930	-667.960327	107.311447	86.963432	-649.931274	-146.379639	84.638641	-591.482117	158.934952	1352.858765	-541.263550	-183.002869	1362.194580	-511.991974	-3.430871	1348.147461	-526.414001	6.011913	1629.133545	-663.413818	240.331436	1095.877808	-567.791626	-294.156677	1107.149048	-554.491882	234.122391	843.281860	-450.360260	-269.361877	853.852905	-521.843201	-15.277990	965.239929	555.260864	-171.009323	953.868774	572.359070	4.659015
-567.260498	88.769936	868.618347	-534.490173	-129.959763	870.780457	-638.081665	108.521072	492.418732	-592.274170	-158.942825	516.891174	-667.957886	107.326645	86.970467	-649.938843	-146.366287	84.619652	-591.439270	158.886475	1352.908325	-541.313660	-183.065781	1362.184814	-511.999359	-3.512415	1348.164063	-526.379639	5.861548	1629.146973	-663.282349	240.282318	1095.918457	-567.789917	-294.368866	1107.180908	-554.205566	234.005295	843.384277	-450.428589	-269.294830	853.821350	-521.845337	-15.301155	965.246460	555.376709	-171.005859	953.920837	572.477600	4.793654
-567.244995	88.774284	868.628906	-534.499268	-129.972488	870.774841	-638.146851	108.523865	492.426056	-592.336975	-158.932022	516.927368	-667.984070	107.314240	86.981293	-649.898010	-146.365082	84.624565	-591.382019	158.814087	1352.965454	-541.353821	-183.145233	1362.139648	-511.999542	-3.593320	1348.174683	-526.343506	5.700080	1629.165283	-663.144897	240.254807	1095.930176	-567.854248	-294.350037	1107.112061	-553.924316	233.854294	843.480835	-450.463043	-269.234589	853.785034	-521.841492	-15.315962	965.249329	555.502869	-171.045380	953.967102	572.668579	4.752484
-567.232788	88.737892	868.632568	-534.510803	-130.017395	870.773621	-638.202881	108.507545	492.439606	-592.434753	-158.930923	516.957153	-667.981140	107.293007	86.977661	-649.906555	-146.379639	84.634789	-591.350647	158.754288	1353.023804	-541.406494	-183.241379	1362.117065	-512.017029	-3.690555	1348.176392	-526.318970	5.527211	1629.175171	-662.989502	240.211761	1095.957886	-567.914551	-294.327728	1107.040771	-553.663391	233.695801	843.588440	-450.486389	-269.152527	853.739746	-521.836243	-15.361368	965.249268	555.620911	-171.126282	954.018494	572.885559	4.659730
-567.225037	88.782539	868.647949	-534.538147	-130.002151	870.763123	-638.225830	108.479187	492.440521	-592.440979	-158.894653	516.923706	-667.974060	107.291046	86.984337	-649.884949	-146.379181	84.630051	-591.300354	158.647736	1353.065796	-541.479980	-183.323654	1362.064941	-512.004578	-3.796747	1348.186035	-526.295410	5.354198	1629.195435	-662.852051	240.213684	1096.025879	-567.994812	-294.336151	1106.972290	-553.439758	233.540176	843.699097	-450.519104	-269.090576	853.678955	-521.840759	-15.347321	965.250977	555.802917	-171.166473	954.033569	573.134766	4.610839
-567.223328	88.739578	868.635559	-534.589050	-130.036789	870.749084	-638.227966	108.466614	492.445679	-592.515808	-158.897552	516.932922	-667.950439	107.300644	86.971870	-649.911865	-146.377670	84.624931	-591.277039	158.592560	1353.098511	-541.505432	-183.420639	1362.033203	-512.013672	-3.884802	1348.195190	-526.280457	5.174402	1629.201904	-662.718018	240.174469	1096.057861	-568.109741	-294.158508	1106.825684	-553.298462	233.438522	843.768433	-450.528412	-269.029297	853.612610	-521.849121	-15.391264	965.233154	555.927917	-171.221466	954.035156	573.365601	4.523481
-567.210327	88.727730	868.642212	-534.594971	-130.033234	870.731201	-638.266724	108.466057	492.455872	-592.582642	-158.890991	516.914673	-667.979309	107.297325	86.971649	-649.925049	-146.374451	84.600601	-591.240234	158.509262	1353.136353	-541.574219	-183.500595	1361.984375	-511.994751	-3.993166	1348.184326	-526.223328	5.048389	1629.262695	-662.579346	240.154282	1096.107300	-568.163391	-294.158752	1106.739624	-552.998047	233.319382	843.870483	-450.556244	-268.964722	853.553711	-521.836365	-15.406905	965.225342	556.080811	-171.249512	954.022034	573.612793	4.453805
-567.233521	88.693298	868.624329	-534.634338	-130.063843	870.716919	-638.316223	108.484177	492.452759	-592.604309	-158.873459	516.890686	-667.995972	107.293159	86.976051	-649.918091	-146.377823	84.597321	-591.213806	158.463135	1353.164795	-541.627258	-183.583206	1361.948242	-511.979645	-4.081279	1348.185059	-526.208069	4.859918	1629.269409	-662.473572	240.109161	1096.127808	-568.150696	-294.356689	1106.709351	-552.830444	233.209610	843.933167	-450.587921	-268.898956	853.521484	-521.849243	-15.437210	965.203552	556.247314	-171.256699	953.977112	573.883850	4.376442
-567.201111	88.682053	868.632813	-534.646118	-130.067764	870.731567	-638.335205	108.473152	492.470612	-592.617065	-158.868286	516.910034	-667.997498	107.276756	86.993347	-649.906372	-146.386841	84.585388	-591.161743	158.381088	1353.198608	-541.666504	-183.671402	1361.896606	-511.984344	-4.164038	1348.182739	-526.205322	4.661011	1629.291382	-662.340332	240.088135	1096.164673	-568.229248	-294.345703	1106.621704	-552.500549	233.114563	844.031555	-450.603699	-268.831482	853.439575	-521.840454	-15.448013	965.215759	556.395081	-171.294220	953.946106	574.147461	4.284701
-567.208191	88.666702	868.638184	-534.666382	-130.089935	870.724609	-638.350281	108.471489	492.447968	-592.641174	-158.875381	516.934143	-667.986389	107.282639	86.990700	-649.931763	-146.380997	84.605545	-591.102356	158.308823	1353.237915	-541.713074	-183.764969	1361.848511	-511.976013	-4.251751	1348.176758	-526.196594	4.452682	1629.318848	-662.231018	240.047668	1096.204102	-568.290649	-294.365906	1106.545898	-552.250977	232.991394	844.123169	-450.618164	-268.772400	853.395203	-521.846313	-15.472967	965.212952	556.582031	-171.310074	953.906738	574.428711	4.220448
-567.189087	88.662880	868.642761	-534.694824	-130.116638	870.706726	-638.360046	108.486122	492.457245	-592.632629	-158.840836	516.932190	-667.988586	107.282181	86.992470	-649.933838	-146.372818	84.584808	-591.045166	158.223022	1353.275269	-541.755127	-183.870758	1361.793579	-511.951080	-4.367492	1348.186523	-526.200439	4.247276	1629.335205	-662.112427	240.024704	1096.237549	-568.347778	-294.362030	1106.460205	-552.011230	232.879333	844.220886	-450.648773	-268.730255	853.343994	-521.844727	-15.503960	965.205261	556.770142	-171.312363	953.844482	574.707886	4.220341
-567.181152	88.658768	868.644958	-534.721069	-130.141251	870.702637	-638.346008	108.486763	492.477570	-592.660889	-158.825851	516.920654	-667.975586	107.285439	86.991264	-649.914490	-146.382431	84.609200	-591.004395	158.175232	1353.336060	-541.792664	-183.944916	1361.723389	-511.905579	-4.445661	1348.202026	-526.185852	4.038500	1629.364258	-661.985352	240.008850	1096.311035	-568.405640	-294.418579	1106.370605	-551.734131	232.787643	844.321533	-450.673950	-268.669525	853.272339	-521.851318	-15.525744	965.203918	556.955872	-171.347305	953.770020	574.995605	4.207354
-567.185730	88.637970	868.652405	-534.759888	-130.141968	870.687561	-638.356262	108.462318	492.436646	-592.651367	-158.818726	516.914673	-667.989014	107.282089	86.989983	-649.935486	-146.373215	84.594276	-590.959412	158.110626	1353.410034	-541.822083	-184.044876	1361.669678	-511.890533	-4.529816	1348.208740	-526.235779	3.768497	1629.338379	-661.870911	239.972885	1096.362427	-568.448853	-294.440430	1106.290894	-551.549988	232.719238	844.409058	-450.681091	-268.625061	853.217224	-521.867371	-15.549578	965.199097	557.137634	-171.387314	953.689575	575.247986	4.172192
-567.145142	88.661980	868.676697	-534.766296	-130.133484	870.672607	-638.360291	108.468285	492.454712	-592.628479	-158.816254	516.901489	-667.982117	107.283821	86.990204	-649.916260	-146.379440	84.574074	-590.920471	158.040039	1353.463379	-541.837463	-184.149750	1361.585327	-511.849976	-4.627810	1348.196655	-526.222717	3.550165	1629.347900	-661.751953	239.955215	1096.424683	-568.501526	-294.427551	1106.192261	-551.358765	232.648376	844.499390	-450.713074	-268.580444	853.118469	-521.859070	-15.558350	965.207764	557.351379	-171.422119	953.616394	575.510803	4.108598
-567.175171	88.667618	868.659058	-534.812622	-130.169968	870.652527	-638.392578	108.500923	492.465881	-592.620422	-158.811035	516.888550	-668.008362	107.270264	87.009369	-649.877563	-146.381042	84.568733	-590.860779	157.969330	1353.525757	-541.880737	-184.248245	1361.530884	-511.839142	-4.730979	1348.194946	-526.178223	3.353736	1629.414551	-661.646057	239.937897	1096.490356	-568.548157	-294.471924	1106.088013	-551.190186	232.600952	844.612671	-450.738556	-268.537018	853.050720	-521.883179	-15.575974	965.184753	557.585266	-171.466583	953.543091	575.752075	4.059327
-567.175842	88.677628	868.665283	-534.840149	-130.160706	870.647705	-638.372314	108.496498	492.494110	-592.652527	-158.827179	516.891724	-668.013550	107.279663	86.992729	-649.916504	-146.339737	84.573822	-590.797852	157.886841	1353.566040	-541.889526	-184.307800	1361.458252	-511.851654	-4.820691	1348.183105	-526.166016	3.137890	1629.431763	-661.523804	239.920288	1096.557617	-568.590027	-294.444641	1105.987061	-551.008545	232.540070	844.698975	-450.778656	-268.486359	852.960449	-521.896606	-15.574622	965.185730	557.824036	-171.554260	953.511292	575.988037	3.977823
-567.180359	88.648415	868.673035	-534.854858	-130.186813	870.631226	-638.352905	108.504143	492.484680	-592.673462	-158.841492	516.887207	-668.015686	107.279274	86.992950	-649.941223	-146.358597	84.564056	-590.745178	157.783493	1353.611572	-541.911926	-184.389847	1361.413330	-511.849030	-4.903802	1348.181274	-526.196289	2.843266	1629.416382	-661.264343	239.640915	1096.363159	-568.626343	-294.496643	1105.916748	-550.837891	232.516815	844.768738	-450.842773	-268.455017	852.867737	-521.902893	-15.613674	965.180969	558.049927	-171.637146	953.494934	576.206360	3.888769
-567.153870	88.645226	868.670898	-534.857483	-130.199753	870.636963	-638.324829	108.493469	492.469513	-592.627075	-158.802078	516.885071	-667.980164	107.277191	86.997086	-649.909668	-146.340759	84.597359	-590.704773	157.714264	1353.665527	-541.932312	-184.496933	1361.347656	-511.831268	-5.005545	1348.184937	-526.132568	2.635380	1629.468750	-661.170959	239.621674	1096.390747	-568.723389	-294.317780	1105.747803	-550.726746	232.501465	844.838196	-450.872192	-268.440369	852.757996	-521.898376	-15.623478	965.185120	558.331726	-171.727310	953.507202	576.456055	3.777240
-567.157776	88.653419	868.664429	-534.882874	-130.198090	870.619385	-638.338196	108.499313	492.473145	-592.642883	-158.812881	516.897400	-667.992859	107.280930	86.993652	-649.928955	-146.331146	84.583740	-590.655640	157.663712	1353.736450	-541.951477	-184.579758	1361.290649	-511.809875	-5.103732	1348.190186	-526.141724	2.380529	1629.433350	-661.213379	239.857254	1096.700073	-568.698608	-294.478638	1105.734497	-550.602051	232.484421	844.937744	-450.919617	-268.425140	852.685974	-521.904114	-15.625087	965.170715	558.651367	-171.818710	953.562378	576.706909	3.632118
-567.136963	88.678215	868.666382	-534.857117	-130.205490	870.590332	-638.321350	108.502304	492.481506	-592.617981	-158.796158	516.895691	-667.993591	107.276901	87.016624	-649.908752	-146.359833	84.601158	-590.620056	157.583191	1353.785156	-541.986633	-184.669235	1361.255737	-511.805756	-5.220454	1348.183960	-526.085266	2.166757	1629.500732	-661.099731	239.869339	1096.730591	-568.767639	-294.348724	1105.579468	-550.447449	232.462204	845.007935	-450.938354	-268.413483	852.590820	-521.884888	-15.630620	965.159180	558.995667	-171.892685	953.636414	576.989014	3.515446
-567.118164	88.711800	868.688782	-534.851807	-130.191376	870.566223	-638.290955	108.487213	492.481232	-592.637878	-158.772324	516.881836	-667.995239	107.276733	87.009415	-649.886597	-146.357788	84.587524	-590.561035	157.511383	1353.835815	-542.005310	-184.754837	1361.188110	-511.822052	-5.296571	1348.174072	-526.082214	1.936565	1629.518555	-661.002441	239.874252	1096.783936	-568.789307	-294.377991	1105.508423	-550.356140	232.484650	845.071106	-450.972534	-268.409729	852.511658	-521.875427	-15.629681	965.160339	559.385925	-172.113358	953.755066	577.370239	3.128336
-567.090088	88.700882	868.679260	-534.845764	-130.181747	870.559692	-638.288879	108.485970	492.480927	-592.645020	-158.766205	516.873718	-667.982971	107.265526	87.001183	-649.917908	-146.330322	84.575836	-590.541931	157.443726	1353.879150	-542.044189	-184.866669	1361.129395	-511.831879	-5.416706	1348.173462	-526.054199	1.717619	1629.539063	-660.895691	239.867294	1096.836914	-568.781616	-294.521332	1105.453735	-550.235291	232.526794	845.129700	-451.013397	-268.390442	852.439270	-521.854065	-15.630867	965.151001	559.728699	-172.206314	953.854553	577.668945	3.069509
-567.077576	88.739555	868.695313	-534.854919	-130.193466	870.557800	-638.270264	108.492447	492.479889	-592.655884	-158.767990	516.877258	-667.964783	107.279297	87.030861	-649.905273	-146.329697	84.574661	-590.504700	157.372147	1353.928711	-542.063110	-184.965332	1361.098389	-511.839386	-5.503304	1348.166382	-526.090332	1.458971	1629.510254	-660.806885	239.899124	1096.911743	-568.864807	-294.403656	1105.341187	-550.249634	232.568466	845.169373	-451.046844	-268.403381	852.333435	-521.849426	-15.628834	965.157776	560.033142	-172.276398	953.974304	577.945984	2.996535
-567.051636	88.713448	868.701904	-534.851440	-130.184555	870.557556	-638.274536	108.512932	492.508667	-592.660339	-158.771240	516.877441	-667.985474	107.275444	87.014236	-649.860046	-146.345123	84.595978	-590.472595	157.305511	1353.988892	-542.080017	-185.072418	1361.049561	-511.846222	-5.581375	1348.188965	-526.056335	1.249560	1629.570313	-660.745789	239.920364	1096.994385	-568.887634	-294.398102	1105.233643	-550.167480	232.585510	845.232300	-451.084320	-268.394592	852.261353	-521.835693	-15.642714	965.161560	560.341919	-172.367584	954.112976	578.210083	2.932875
-567.050720	88.732094	868.715271	-534.887695	-130.179337	870.550232	-638.283752	108.531052	492.510803	-592.670715	-158.765442	516.882080	-667.980164	107.261360	87.029480	-649.900696	-146.338638	84.592491	-590.447144	157.201157	1354.038086	-542.139893	-185.170761	1360.988647	-511.876190	-5.667547	1348.182007	-526.090088	0.978870	1629.555054	-660.664490	239.892609	1097.064331	-568.886658	-294.558167	1105.234009	-550.086914	232.648315	845.316284	-451.138611	-268.429779	852.191833	-521.844116	-15.643732	965.162415	560.652771	-172.456100	954.268860	578.524841	2.788145
-567.004822	88.725670	868.724426	-534.860291	-130.154404	870.541992	-638.233398	108.516151	492.510162	-592.656860	-158.755341	516.866699	-667.978149	107.275970	87.033630	-649.895996	-146.338684	84.590385	-590.397034	157.119827	1354.081421	-542.154419	-185.257355	1360.939941	-511.910675	-5.761046	1348.160400	-526.106506	0.751398	1629.570313	-660.585449	239.892136	1097.134521	-568.935669	-294.605011	1105.130005	-549.922729	232.721695	845.423706	-451.165039	-268.421661	852.101563	-521.822632	-15.645972	965.168152	560.955627	-172.519058	954.400024	578.846313	2.697208
-566.959595	88.746590	868.730408	-534.845825	-130.147110	870.529480	-638.193359	108.495338	492.506683	-592.680969	-158.737610	516.842102	-667.976563	107.276810	87.030495	-649.870789	-146.325592	84.577263	-590.384705	157.013916	1354.117432	-542.193604	-185.358139	1360.884766	-511.899811	-5.850802	1348.172363	-526.110168	0.522601	1629.588745	-660.549133	239.897614	1097.208008	-568.999451	-294.571899	1105.020020	-549.845215	232.801529	845.508667	-451.199860	-268.452057	852.034790	-521.791321	-15.644136	965.165039	561.250366	-172.566391	954.529907	579.181091	2.628478
-566.943481	88.739655	868.724426	-534.827209	-130.185471	870.521790	-638.176331	108.481834	492.508118	-592.678101	-158.751862	516.824463	-667.960144	107.266548	87.020538	-649.862122	-146.331146	84.560539	-590.349060	156.937790	1354.149048	-542.257813	-185.467621	1360.816650	-511.916016	-5.944653	1348.170166	-526.121765	0.284959	1629.617310	-660.504822	239.886520	1097.258545	-569.044617	-294.646881	1104.951660	-549.789551	232.857529	845.579773	-451.229736	-268.448669	851.943237	-521.781860	-15.669077	965.160828	561.480530	-172.552734	954.639343	579.485352	2.590878
-566.897339	88.721451	868.712463	-534.814209	-130.209854	870.510498	-638.171204	108.514679	492.507080	-592.663757	-158.743195	516.837402	-667.952698	107.268120	87.023003	-649.824768	-146.333984	84.554413	-590.334412	156.850616	1354.184692	-542.269592	-185.555527	1360.734375	-511.939178	-6.029963	1348.143311	-526.097107	0.075109	1629.684082	-660.350952	239.678741	1097.081055	-569.074768	-294.695374	1104.854370	-549.876282	232.978226	845.573059	-451.256653	-268.461029	851.870056	-521.754639	-15.694961	965.150085	561.721924	-172.565063	954.762634	579.798828	2.584396
-566.855103	88.743324	868.715881	-534.808594	-130.180588	870.487183	-638.180664	108.519836	492.515106	-592.705444	-158.701767	516.842102	-667.971313	107.277817	87.032104	-649.853088	-146.339493	84.576157	-590.297302	156.782379	1354.227661	-542.282349	-185.648773	1360.692017	-511.934265	-6.122756	1348.143433	-526.110840	-0.147081	1629.710205	-660.443481	239.906937	1097.384766	-569.130920	-294.692261	1104.761353	-549.734131	233.067612	845.690002	-451.272247	-268.467194	851.798401	-521.726196	-15.685096	965.139587	561.969788	-172.529755	954.878418	580.128540	2.577491
-566.802856	88.745667	868.719116	-534.794250	-130.182892	870.483032	-638.140869	108.523613	492.514801	-592.729431	-158.722443	516.878723	-667.987366	107.274063	87.032852	-649.834351	-146.343918	84.574318	-590.168579	156.651978	1354.247559	-542.306885	-185.737579	1360.628662	-511.949005	-6.207969	1348.134277	-526.130005	-0.366136	1629.738037	-660.395386	239.925751	1097.453125	-569.176453	-294.747498	1104.683838	-549.702026	233.160080	845.751282	-451.281311	-268.505890	851.722656	-521.698669	-15.694276	965.141418	562.158813	-172.490692	954.971252	580.489807	2.552638
-566.773254	88.727669	868.722351	-534.780579	-130.189651	870.475037	-638.132751	108.494972	492.516022	-592.733582	-158.719421	516.886658	-667.959595	107.277412	87.029144	-649.817322	-146.337479	84.576851	-590.124207	156.540863	1354.315186	-542.348511	-185.841644	1360.554199	-511.949860	-6.309567	1348.134155	-526.150574	-0.592720	1629.769531	-660.227417	239.684769	1097.279785	-569.207458	-294.803345	1104.586060	-549.684814	233.252914	845.787903	-451.293182	-268.494385	851.654053	-521.668579	-15.712208	965.136719	562.333984	-172.464676	955.044067	580.872498	2.550916
-566.712097	88.732124	868.743530	-534.769897	-130.137299	870.450562	-638.135132	108.505791	492.546631	-592.744080	-158.676971	516.863281	-667.938110	107.268234	87.021637	-649.841614	-146.336548	84.575653	-590.200928	156.515137	1354.353149	-542.386841	-185.933060	1360.479004	-511.962646	-6.402954	1348.124146	-526.213135	-0.847664	1629.749023	-660.196655	239.705902	1097.345947	-569.277222	-294.822479	1104.461182	-549.671692	233.348907	845.866821	-451.290375	-268.509796	851.578125	-521.631104	-15.709115	965.135925	562.518616	-172.414108	955.112183	581.262390	2.517073
-566.723511	88.739647	868.749512	-534.783325	-130.186584	870.442871	-638.155273	108.488327	492.562866	-592.757690	-158.685287	516.859863	-667.959290	107.266426	87.020500	-649.831848	-146.337036	84.577507	-590.170349	156.451538	1354.397827	-542.438049	-186.042572	1360.399902	-511.985107	-6.518727	1348.111206	-526.219055	-1.035679	1629.825195	-660.315918	239.980042	1097.684082	-569.314148	-294.893097	1104.395630	-549.673218	233.467697	845.931030	-451.300995	-268.545105	851.498352	-521.632629	-15.735941	965.132080	562.644897	-172.323120	955.131042	581.599976	2.568570
-566.656921	88.748146	868.745361	-534.768860	-130.172333	870.423035	-638.134399	108.490852	492.552368	-592.767212	-158.655212	516.844421	-667.962769	107.280037	87.027412	-649.817932	-146.330170	84.554253	-590.041443	156.300262	1354.422241	-542.476379	-186.135605	1360.310181	-511.960876	-6.628357	1348.114502	-526.298096	-1.314329	1629.825806	-660.269775	240.001907	1097.758667	-569.368835	-294.900421	1104.284058	-549.690002	233.612961	846.004944	-451.317261	-268.574371	851.418274	-521.603271	-15.739790	965.124268	562.766846	-172.272842	955.152588	581.974670	2.598794
-566.618347	88.745300	868.735291	-534.751099	-130.168793	870.401184	-638.120056	108.500298	492.540039	-592.761292	-158.664886	516.807739	-667.967957	107.276749	87.031990	-649.818176	-146.330948	84.554688	-590.123169	156.269363	1354.465332	-542.512146	-186.240555	1360.238525	-511.988007	-6.723190	1348.079834	-526.324158	-1.519396	1629.826782	-660.127014	239.809830	1097.563843	-569.419067	-294.898651	1104.160034	-549.708008	233.712357	846.022522	-451.337128	-268.607239	851.323181	-521.568115	-15.746216	965.106567	562.873779	-172.245285	955.160095	582.369324	2.618629
-566.583008	88.737793	868.734497	-534.729370	-130.184921	870.392578	-638.140747	108.496170	492.548828	-592.770020	-158.671036	516.824646	-667.958435	107.279007	87.031441	-649.794800	-146.346146	84.523598	-590.076050	156.152802	1354.473389	-542.544373	-186.352875	1360.162231	-511.982422	-6.849737	1348.072388	-526.324524	-1.704876	1629.918091	-660.247803	240.082260	1097.903442	-569.446106	-294.984711	1104.076416	-549.745178	233.861923	846.073364	-451.342804	-268.608215	851.249451	-521.544861	-15.764233	965.103760	563.004150	-172.192780	955.184448	582.792175	2.595823
-566.537903	88.711975	868.731018	-534.717529	-130.179810	870.386963	-638.148804	108.454933	492.547058	-592.738647	-158.664581	516.837341	-667.959290	107.278839	87.027466	-649.787903	-146.349701	84.558678	-590.041870	156.082642	1354.506226	-542.590515	-186.437210	1360.081787	-511.981567	-6.936801	1348.055542	-526.396606	-1.946558	1629.895264	-660.050110	239.870712	1097.717041	-569.473145	-295.045715	1103.998779	-549.738403	233.973938	846.106506	-451.357391	-268.641205	851.177673	-521.521057	-15.779902	965.100952	563.111389	-172.092026	955.155640	583.174194	2.614423
-566.501404	88.690834	868.732544	-534.716248	-130.219910	870.381714	-638.147766	108.443588	492.581879	-592.775452	-158.658661	516.845276	-667.945923	107.274963	87.038223	-649.808777	-146.351761	84.560944	-590.012939	155.992599	1354.549927	-542.621704	-186.522079	1360.011841	-511.994812	-7.034631	1348.047852	-526.395935	-2.140890	1629.989624	-660.158936	240.112183	1098.005127	-569.524719	-295.077454	1103.897949	-549.759644	234.093033	846.167847	-451.366943	-268.677521	851.078613	-521.497681	-15.817922	965.098083	563.154968	-172.022720	955.160889	583.511597	2.633433
-566.437134	88.682678	868.729858	-534.686035	-130.214294	870.361023	-638.089661	108.434174	492.554718	-592.744202	-158.654816	516.863953	-667.923218	107.284119	87.024483	-649.752625	-146.344177	84.563667	-589.971802	155.915375	1354.600708	-542.654968	-186.645630	1359.965698	-511.967712	-7.142925	1348.041992	-526.431824	-2.373211	1630.023926	-659.979614	239.898148	1097.828979	-569.558350	-295.088959	1103.810791	-549.775391	234.229080	846.178955	-451.360596	-268.693909	850.998169	-521.448303	-15.830962	965.086304	563.212341	-171.975754	955.159851	583.916748	2.594625
-566.411011	88.673027	868.729004	-534.690552	-130.192657	870.345154	-638.109436	108.439407	492.566376	-592.756042	-158.632294	516.846558	-667.923340	107.280724	87.027016	-649.759583	-146.343445	84.562599	-589.941406	155.851959	1354.611816	-542.666077	-186.729187	1359.884277	-511.991364	-7.244418	1348.013794	-526.469666	-2.599615	1630.060059	-660.078857	240.131989	1098.125244	-569.572632	-295.161499	1103.713623	-549.810486	234.348694	846.212341	-451.355865	-268.741852	850.915588	-521.437378	-15.834877	965.078430	563.332458	-171.917984	955.128113	584.326111	2.613714
-566.362427	88.697029	868.722412	-534.684875	-130.187897	870.324463	-638.065430	108.415329	492.560394	-592.780090	-158.613342	516.849976	-667.928284	107.282211	87.037605	-649.804382	-146.335342	84.545837	-589.905579	155.796738	1354.638672	-542.697510	-186.826538	1359.815308	-511.984650	-7.335410	1347.993774	-526.515015	-2.815952	1630.070313	-660.051270	240.157410	1098.157227	-569.632568	-295.135345	1103.581787	-549.824890	234.492935	846.237427	-451.376770	-268.761444	850.798828	-521.410217	-15.832777	965.065430	563.399170	-171.848923	955.131287	584.660767	2.624432
-566.350464	88.678741	868.703125	-534.678528	-130.243378	870.308472	-638.019409	108.437675	492.534180	-592.817322	-158.638794	516.866577	-667.901978	107.289673	87.021507	-649.792786	-146.345093	84.542778	-589.877869	155.718719	1354.643555	-542.722168	-186.911880	1359.724487	-511.979584	-7.432889	1347.943359	-526.553833	-3.036715	1630.090454	-660.021240	240.175949	1098.197876	-569.691162	-295.179596	1103.461060	-549.842224	234.644943	846.239380	-451.406097	-268.796082	850.701660	-521.395874	-15.869065	965.046204	563.461609	-171.842590	955.136902	584.967651	2.607912
-566.314636	88.664795	868.698853	-534.663879	-130.253738	870.286743	-638.037903	108.450264	492.545654	-592.809021	-158.596237	516.831055	-667.921021	107.290764	87.017738	-649.789063	-146.345505	84.538322	-589.863037	155.620880	1354.662231	-542.709351	-187.013245	1359.652344	-511.993195	-7.535042	1347.912598	-526.597656	-3.258142	1630.118408	-659.842407	239.960480	1097.975586	-569.728516	-295.194763	1103.376221	-549.846313	234.770660	846.233887	-451.446136	-268.815887	850.597412	-521.368591	-15.891302	965.033081	563.540100	-171.809616	955.131958	585.280029	2.579895
-566.262085	88.640465	868.702759	-534.634705	-130.264542	870.272522	-638.023499	108.451851	492.523895	-592.815308	-158.596771	516.822876	-667.920349	107.291046	87.017433	-649.776733	-146.352173	84.519539	-589.842407	155.555969	1354.656372	-542.716675	-187.092728	1359.573608	-512.018738	-7.608682	1347.879395	-526.642822	-3.488714	1630.148193	-659.943237	240.195404	1098.257324	-569.775757	-295.214661	1103.252930	-549.865234	234.875595	846.263977	-451.476776	-268.870667	850.475891	-521.328979	-15.919747	965.028870	563.608521	-171.830811	955.152405	585.615540	2.498237
-566.207764	88.626335	868.683594	-534.612061	-130.271133	870.242493	-637.982178	108.451103	492.528595	-592.848145	-158.601257	516.817444	-667.917603	107.291725	87.016159	-649.788635	-146.349197	84.527306	-589.824097	155.469528	1354.689209	-542.731018	-187.188385	1359.488525	-511.998138	-7.698377	1347.865723	-526.687073	-3.713318	1630.184326	-659.914307	240.183395	1098.316895	-569.824036	-295.192230	1103.150024	-549.864868	234.980270	846.275574	-451.517426	-268.879303	850.373108	-521.289246	-15.938717	965.004333	563.681885	-171.840485	955.196411	585.905823	2.409672
-566.177246	88.608429	868.690796	-534.569763	-130.284821	870.219849	-637.968201	108.418686	492.529388	-592.857849	-158.582809	516.830322	-667.937805	107.272415	87.007164	-649.794189	-146.346924	84.514740	-589.781860	155.379517	1354.678955	-542.691956	-187.232666	1359.444824	-511.984955	-7.780740	1347.846313	-526.723450	-3.922451	1630.213379	-659.879272	240.159882	1098.327637	-569.825989	-295.226654	1103.062988	-549.854126	235.074463	846.295227	-451.533966	-268.885895	850.279114	-521.250854	-15.965583	964.996582	563.770996	-171.835831	955.247131	586.188721	2.364944
-566.133789	88.591850	868.675232	-534.551941	-130.303406	870.205933	-637.943237	108.460487	492.516144	-592.861877	-158.585449	516.835632	-667.917297	107.273399	87.010353	-649.816956	-146.334305	84.515213	-589.747253	155.296219	1354.684570	-542.677490	-187.326736	1359.381104	-511.989105	-7.870491	1347.821533	-526.762329	-4.125593	1630.254883	-659.845886	240.143707	1098.366943	-569.862366	-295.195221	1102.962158	-549.865417	235.173859	846.314209	-451.582703	-268.888031	850.174805	-521.214844	-15.985172	964.980286	563.870605	-171.816849	955.307068	586.474487	2.292689
-566.101807	88.590317	868.652222	-534.521851	-130.307587	870.178589	-637.941345	108.461662	492.505157	-592.859070	-158.552322	516.821289	-667.920837	107.281181	87.019585	-649.782471	-146.325500	84.522339	-589.716125	155.211700	1354.709839	-542.667480	-187.417389	1359.311523	-511.975647	-7.954919	1347.790405	-526.810486	-4.323927	1630.288940	-659.807556	240.116821	1098.378174	-569.880127	-295.269684	1102.897705	-549.833923	235.255371	846.316528	-451.624664	-268.878357	850.084412	-521.184448	-15.990275	964.955444	564.019287	-171.833969	955.391724	586.797607	2.202400
-566.087585	88.601334	868.660217	-534.512939	-130.299820	870.161560	-637.900696	108.464600	492.486603	-592.871338	-158.560165	516.835083	-667.921570	107.277626	87.019302	-649.805237	-146.324631	84.517349	-589.713928	155.141586	1354.719849	-542.672180	-187.500687	1359.253418	-511.962158	-8.029752	1347.776489	-526.861206	-4.510900	1630.336060	-659.768250	240.093292	1098.422241	-569.911743	-295.280121	1102.806885	-549.819702	235.339020	846.342285	-451.694458	-268.910309	849.984436	-521.169922	-15.992186	964.950623	564.168945	-171.844452	955.484070	587.102844	2.106026
-566.042175	88.620148	868.647156	-534.471924	-130.343765	870.136658	-637.868042	108.464005	492.472137	-592.847900	-158.528275	516.841003	-667.920166	107.294029	87.043381	-649.805725	-146.329132	84.510490	-589.681458	155.054794	1354.743896	-542.655334	-187.591599	1359.201538	-511.963806	-8.103983	1347.762939	-526.928101	-4.684061	1630.368164	-659.773193	240.083374	1098.461304	-569.918762	-295.353363	1102.740234	-549.844421	235.448853	846.363708	-451.733551	-268.899536	849.900574	-521.127808	-16.012030	964.932312	564.334167	-171.892624	955.615540	587.429077	2.027759
-566.032837	88.625137	868.648743	-534.451355	-130.337646	870.136780	-637.873718	108.509079	492.495575	-592.829163	-158.506104	516.807983	-667.920227	107.309647	87.025421	-649.823853	-146.324310	84.476440	-589.664917	154.996780	1354.778076	-542.635681	-187.648392	1359.129517	-511.977020	-8.207096	1347.745117	-526.992859	-4.847294	1630.417847	-659.745667	240.031387	1098.505371	-569.944580	-295.395813	1102.669312	-549.810913	235.489395	846.412476	-451.795898	-268.923584	849.813538	-521.111206	-16.005350	964.932617	564.500183	-171.954651	955.747986	587.732666	1.906160
-566.030884	88.627457	868.674683	-534.436279	-130.333450	870.118103	-637.845764	108.491829	492.503693	-592.879761	-158.534393	516.807922	-667.908386	107.293640	87.047958	-649.838501	-146.336197	84.477516	-589.655518	154.921860	1354.812744	-542.635925	-187.735443	1359.057007	-511.970184	-8.276711	1347.723755	-527.056824	-5.011370	1630.460205	-659.724731	239.990829	1098.541138	-570.017578	-295.236420	1102.520142	-549.767151	235.531570	846.477722	-451.835358	-268.914001	849.720642	-521.098755	-16.019226	964.935913	564.647278	-172.012833	955.901184	588.046814	1.805815
[truncated: 40 more columns]
