# Supplementary material for: A dyadic stimulus set of audiovisual affective displays for the study of multisensory, emotional, social interactions
Source: Behav Res Methods. 2015 Nov 5;48(4):1285–95. doi: 10.3758/s13428-015-0654-4 (PMC5101291; doi:10.3758/s13428-015-0654-4)
Supplement: Supplementary file 1 — (ZIP 270 MB) [file 13428_2015_654_MOESM1_ESM.zip › supplementary_material_2_stimuli_set_files/H/H10.txt]

-533.213440	124.446274	864.386597	-520.093140	-96.048416	867.357178	-615.048645	162.305817	489.840973	-587.983154	-138.592407	515.672729	-644.971741	178.323990	84.648857	-639.265442	-146.852890	82.812088	-569.256042	195.747223	1353.315063	-551.840515	-151.373032	1355.223022	-507.293274	25.893635	1347.341187	-570.777100	-4.143423	1629.565674	-617.922852	290.122742	1093.312134	-569.588135	-260.339905	1097.305786	-501.676666	272.115082	844.812500	-443.613770	-239.192978	846.985474	-500.429352	17.058855	962.329773	576.603455	-48.622883	956.381714	570.120789	128.922852
-533.242493	124.414444	864.390747	-520.069397	-96.045158	867.354370	-615.073120	162.320740	489.824707	-587.757019	-138.579575	515.616577	-644.953735	178.309265	84.640953	-639.166992	-146.884750	82.803978	-569.317688	195.738663	1353.316772	-551.811646	-151.390259	1355.204346	-507.314758	25.877663	1347.332031	-570.789185	-4.174349	1629.567749	-617.947510	290.047272	1093.279419	-569.506714	-260.312836	1097.260986	-501.653748	272.039490	844.818176	-443.501953	-239.078430	846.980591	-500.434357	17.048143	962.330994	576.767700	-48.679688	956.410278	570.209717	128.840454
-533.264954	124.412239	864.390381	-520.059448	-96.070961	867.371399	-615.077209	162.324585	489.825317	-587.798157	-138.644669	515.618286	-644.946411	178.310532	84.640793	-639.176758	-146.860626	82.826935	-569.367432	195.707153	1353.316406	-551.827209	-151.424194	1355.194458	-507.349182	25.860586	1347.332886	-570.782349	-4.208632	1629.576538	-617.985657	289.988800	1093.271484	-569.446899	-260.322693	1097.253296	-501.634918	271.947968	844.815918	-443.397644	-238.963776	846.987305	-500.443024	17.045162	962.339661	576.902710	-48.720001	956.448669	570.258972	128.812103
-533.285828	124.416504	864.411621	-520.048706	-96.073654	867.374512	-615.087036	162.334106	489.819763	-587.755432	-138.665817	515.634644	-644.916321	178.303070	84.616821	-639.164795	-146.855011	82.824318	-569.424133	195.689301	1353.327393	-551.863647	-151.443527	1355.154175	-507.400696	25.844095	1347.332520	-570.790283	-4.239519	1629.592896	-618.035339	289.933533	1093.283325	-569.418152	-260.314850	1097.212158	-501.639282	271.871094	844.840393	-443.308014	-238.818314	846.974365	-500.455200	17.041279	962.353882	577.045227	-48.736404	956.489014	570.307800	128.758209
-533.284302	124.417603	864.414307	-520.032898	-96.086914	867.357727	-615.105347	162.332260	489.845428	-587.766907	-138.650558	515.638306	-644.950256	178.281204	84.634369	-639.189941	-146.848358	82.825935	-569.482239	195.657425	1353.311646	-551.876770	-151.497681	1355.127563	-507.444153	25.825195	1347.313965	-570.794983	-4.279190	1629.596069	-618.083252	289.848206	1093.241699	-569.349304	-260.280334	1097.140137	-501.628540	271.792664	844.848938	-443.212769	-238.642059	846.959717	-500.451782	17.027897	962.348511	577.213501	-48.810593	956.531677	570.367004	128.673889
-533.296692	124.389816	864.395996	-519.994629	-96.095886	867.349365	-615.150818	162.297913	489.842285	-588.032471	-138.830750	515.702026	-644.951660	178.285858	84.666016	-639.257629	-146.841461	82.844597	-569.517395	195.636932	1353.329468	-551.847839	-151.492416	1355.079468	-507.464325	25.788668	1347.295532	-570.793457	-4.314318	1629.581543	-618.100830	289.758545	1093.235840	-569.302795	-260.215424	1097.081299	-501.588806	271.664886	844.866211	-443.110046	-238.477783	846.907837	-500.443237	17.019884	962.336060	577.339661	-48.815895	956.571838	570.384949	128.653992
-533.281860	124.423630	864.389343	-519.956299	-96.109116	867.324829	-615.116394	162.275757	489.847992	-587.992554	-138.846298	515.671143	-644.943787	178.294296	84.660400	-639.254822	-146.841476	82.844620	-569.588379	195.607758	1353.294312	-551.841064	-151.548889	1355.042603	-507.498749	25.764172	1347.255615	-570.792908	-4.363709	1629.580444	-618.147583	289.701691	1093.210815	-569.230713	-260.186127	1097.005493	-501.571594	271.596527	844.852478	-443.046783	-238.294434	846.861572	-500.423523	17.024151	962.322449	577.452942	-48.886059	956.628174	570.415649	128.582321
-533.288635	124.418556	864.370422	-519.963928	-96.067238	867.285950	-615.162903	162.274033	489.825623	-587.619507	-138.638641	515.569580	-644.939575	178.301941	84.647789	-639.166870	-146.863358	82.803612	-569.652039	195.581696	1353.261719	-551.855225	-151.556976	1354.999146	-507.521179	25.756510	1347.237183	-570.794373	-4.398457	1629.569214	-618.197571	289.658508	1093.172363	-569.183289	-260.104279	1096.928223	-501.546082	271.492432	844.856995	-442.958221	-238.083099	846.807861	-500.419678	17.034958	962.290833	577.595520	-48.924789	956.707214	570.437012	128.536850
-533.314636	124.382172	864.341370	-519.926331	-96.117592	867.279541	-615.160034	162.251221	489.833527	-587.567383	-138.609863	515.566956	-644.924744	178.296097	84.639038	-639.136353	-146.871689	82.796066	-569.715271	195.566086	1353.260498	-551.821289	-151.582214	1354.974731	-507.558838	25.756229	1347.204956	-570.815186	-4.442546	1629.572510	-618.253052	289.585236	1093.145996	-569.130432	-260.056885	1096.867188	-501.526794	271.378815	844.845154	-442.885742	-237.882080	846.777283	-500.406250	17.009291	962.270447	577.704041	-48.941422	956.823425	570.424194	128.478821
-533.312012	124.399963	864.361267	-519.912720	-96.098442	867.270569	-615.145325	162.243469	489.832520	-587.594910	-138.636536	515.600769	-644.906555	178.305878	84.634056	-639.149048	-146.847336	82.813896	-569.759094	195.542053	1353.248779	-551.831055	-151.592743	1354.946899	-507.597382	25.721491	1347.193115	-570.815735	-4.490132	1629.581543	-618.307983	289.530060	1093.112793	-569.108276	-259.962585	1096.794800	-501.516388	271.266937	844.824646	-442.822784	-237.690567	846.731995	-500.408173	17.015926	962.279053	577.813477	-48.973351	956.967957	570.423584	128.431335
-533.325989	124.379868	864.348511	-519.871216	-96.136719	867.271240	-615.184326	162.240082	489.825928	-587.591858	-138.621613	515.614319	-644.917236	178.289764	84.657951	-639.153015	-146.848938	82.829391	-569.829529	195.516434	1353.239746	-551.847107	-151.636185	1354.926025	-507.623535	25.719856	1347.195923	-570.848267	-4.533504	1629.591919	-618.344055	289.481079	1093.092773	-569.091736	-259.834106	1096.731201	-501.512421	271.164551	844.830750	-442.750214	-237.457214	846.722961	-500.400116	16.998606	962.274170	577.918884	-49.045639	957.103821	570.425781	128.401932
-533.321594	124.375160	864.360779	-519.834961	-96.104668	867.278503	-615.178894	162.232864	489.834442	-587.933228	-138.751831	515.709106	-644.929688	178.289383	84.655159	-639.241394	-146.840073	82.865105	-569.879944	195.502274	1353.248657	-551.828491	-151.653503	1354.896240	-507.676697	25.697294	1347.190918	-570.866577	-4.583427	1629.598389	-618.405212	289.409790	1093.091431	-569.075867	-259.774231	1096.697632	-501.492371	271.030426	844.834717	-442.688812	-237.241608	846.680237	-500.389526	17.013794	962.286560	577.985596	-49.096157	957.252380	570.403320	128.356323
-533.343872	124.383636	864.368530	-519.819580	-96.125999	867.271912	-615.189453	162.222122	489.857971	-587.592041	-138.595642	515.606628	-645.015808	178.314713	84.692787	-639.115112	-146.862457	82.831177	-569.951233	195.487534	1353.246338	-551.869202	-151.663422	1354.855591	-507.714111	25.686563	1347.178711	-570.878052	-4.621066	1629.605103	-618.442688	289.360077	1093.060913	-569.044678	-259.737366	1096.614502	-501.461426	270.917084	844.851929	-442.639221	-237.031403	846.661743	-500.397217	17.004906	962.288330	578.108582	-49.108307	957.380981	570.407471	128.326141
-533.364929	124.403946	864.357544	-519.788452	-96.097908	867.261169	-615.197815	162.228348	489.834106	-588.008484	-138.818451	515.715149	-645.011536	178.309341	84.706223	-639.275757	-146.805847	82.882782	-570.027405	195.473663	1353.243896	-551.880737	-151.697983	1354.794434	-507.738800	25.690777	1347.173096	-570.895386	-4.666518	1629.598755	-618.506165	289.328888	1093.040405	-569.003296	-259.779114	1096.581055	-501.473022	270.822205	844.866821	-442.625854	-236.832428	846.602844	-500.397522	17.035242	962.278748	578.207825	-49.164597	957.538452	570.391174	128.275650
-533.375549	124.412148	864.348572	-519.785583	-96.110870	867.254028	-615.162964	162.211639	489.815063	-587.997375	-138.787460	515.711609	-644.984070	178.312592	84.704826	-639.301575	-146.815964	82.864006	-570.092773	195.448822	1353.218750	-551.882690	-151.713181	1354.750122	-507.778961	25.672356	1347.150513	-570.908630	-4.789099	1629.568115	-618.561279	289.279816	1093.024414	-568.978149	-259.705078	1096.501953	-501.481415	270.712830	844.870972	-442.592010	-236.617157	846.545105	-500.405090	17.034746	962.271667	578.269897	-49.207680	957.657349	570.383362	128.259048
-533.399963	124.418480	864.356384	-519.758118	-96.091370	867.212830	-615.175842	162.227341	489.841370	-587.480896	-138.508087	515.568665	-644.981262	178.304504	84.693176	-639.079041	-146.867432	82.789604	-570.143127	195.435913	1353.203735	-551.902893	-151.716476	1354.686523	-507.814606	25.670942	1347.136230	-570.933716	-4.831474	1629.562500	-618.603394	289.231567	1093.007080	-568.943665	-259.656006	1096.429932	-501.481628	270.603668	844.866150	-442.561066	-236.397491	846.489136	-500.394470	17.033089	962.252930	578.301514	-49.220016	957.779053	570.344177	128.228882
-533.429382	124.416740	864.332764	-519.755920	-96.076561	867.192200	-615.175537	162.242889	489.844025	-587.414063	-138.510437	515.561523	-644.984131	178.321640	84.683739	-639.094788	-146.868607	82.801010	-570.199951	195.397797	1353.179688	-551.844788	-151.732071	1354.682495	-507.864166	25.680891	1347.093994	-570.952759	-4.874319	1629.560913	-618.654053	289.177124	1092.999756	-568.921204	-259.546082	1096.353638	-501.463806	270.486389	844.873108	-442.524109	-236.170914	846.416443	-500.399689	17.045397	962.228394	578.285217	-49.251762	957.928040	570.311584	128.194382
-533.436401	124.439583	864.328857	-519.723511	-96.069710	867.209045	-615.175964	162.243332	489.828094	-587.420471	-138.533630	515.551880	-644.965820	178.312134	84.676567	-639.090637	-146.881378	82.805756	-570.250427	195.376617	1353.181641	-551.875977	-151.766571	1354.596802	-507.885345	25.681385	1347.064209	-570.968994	-4.914143	1629.553955	-618.704468	289.141541	1092.969971	-568.886047	-259.579071	1096.298706	-501.464508	270.384338	844.883057	-442.452423	-235.942780	846.376526	-500.395203	17.073303	962.236633	578.267212	-49.360062	958.087402	570.284363	128.133453
-533.448853	124.427406	864.311035	-519.725220	-96.068489	867.198181	-615.186951	162.247284	489.837677	-587.418213	-138.535645	515.551025	-644.984009	178.301666	84.692467	-639.067383	-146.887772	82.840637	-570.302246	195.354660	1353.176147	-551.891968	-151.798279	1354.564941	-507.929504	25.659204	1347.041138	-570.981140	-4.951989	1629.565674	-618.766968	289.089447	1092.963989	-568.880066	-259.520355	1096.231079	-501.475647	270.270233	844.920044	-442.415314	-235.693802	846.337280	-500.408569	17.071957	962.223877	578.277588	-49.411659	958.245911	570.267151	128.112167
-533.467896	124.425522	864.319153	-519.694336	-96.060722	867.196960	-615.173767	162.254730	489.851685	-587.410339	-138.525574	515.569031	-644.945740	178.304169	84.693527	-639.064453	-146.868820	82.824883	-570.379639	195.368500	1353.189087	-551.921265	-151.769943	1354.519165	-507.974335	25.651220	1347.064575	-570.999329	-4.996763	1629.565430	-618.822266	289.037445	1092.971436	-568.887939	-259.483734	1096.158447	-501.479218	270.186249	844.957703	-442.405762	-235.489441	846.302734	-500.413971	17.076220	962.230347	578.297180	-49.445362	958.398438	570.285278	128.087723
-533.475952	124.443367	864.331665	-519.685669	-96.058640	867.193176	-615.165955	162.243881	489.827759	-587.445740	-138.577332	515.563416	-644.945129	178.308182	84.693596	-639.076477	-146.886932	82.832649	-570.429077	195.341797	1353.203125	-551.907349	-151.790680	1354.491821	-508.012421	25.655056	1347.061035	-571.029724	-5.034954	1629.575928	-618.888611	289.020325	1092.969238	-568.865417	-259.410065	1096.110107	-501.499542	270.082886	844.989075	-442.371765	-235.280273	846.279724	-500.426239	17.080082	962.238281	578.257751	-49.480556	958.530762	570.284241	128.055939
-533.509460	124.455765	864.312500	-519.699890	-96.037041	867.183533	-615.172302	162.261383	489.848175	-587.435852	-138.565811	515.549438	-644.968933	178.312759	84.701355	-639.040894	-146.870712	82.808029	-570.487183	195.322220	1353.201660	-551.963867	-151.831345	1354.420044	-508.051025	25.649044	1347.023071	-571.045959	-5.057836	1629.573608	-618.964478	289.013367	1092.958618	-568.859497	-259.408081	1096.041992	-501.531189	270.016724	845.001160	-442.379669	-235.079041	846.226440	-500.447754	17.103764	962.223083	578.216125	-49.563488	958.630554	570.284485	128.070892
-533.530640	124.453613	864.296326	-519.709595	-96.044930	867.175659	-615.174744	162.267609	489.830841	-587.415833	-138.511414	515.552429	-644.970337	178.322968	84.696510	-639.048584	-146.873184	82.814224	-570.562866	195.286804	1353.177246	-551.926270	-151.840805	1354.402832	-508.091766	25.664707	1346.991455	-571.071411	-5.004354	1629.580933	-619.040100	288.950165	1092.943848	-568.858459	-259.389740	1095.992676	-501.537140	269.939606	845.022217	-442.382599	-234.868683	846.168884	-500.459595	17.103868	962.209900	578.148193	-49.608238	958.736023	570.292786	128.026062
-533.546204	124.478966	864.297729	-519.733582	-96.022820	867.151550	-615.207825	162.265045	489.819336	-587.955139	-138.796875	515.686218	-644.969788	178.313492	84.692688	-639.288879	-146.813950	82.864662	-570.633240	195.312378	1353.153320	-551.989319	-151.815811	1354.347778	-508.124878	25.644936	1346.995728	-571.094971	-5.024613	1629.574707	-619.127319	288.918396	1092.917969	-568.847168	-259.343750	1095.913940	-501.569855	269.882935	845.017761	-442.391602	-234.666794	846.113098	-500.476227	17.115616	962.198059	578.044556	-49.667431	958.834717	570.273804	127.970245
-533.573303	124.474472	864.282043	-519.734314	-96.030014	867.136047	-615.180664	162.246292	489.825256	-587.939636	-138.776611	515.692078	-644.947021	178.314240	84.686935	-639.292908	-146.794952	82.856903	-570.688782	195.295151	1353.140991	-551.987427	-151.840057	1354.310303	-508.181000	25.649088	1346.985229	-571.113342	-5.068281	1629.581421	-619.198425	288.884277	1092.897217	-568.862244	-259.266998	1095.842407	-501.604828	269.796112	845.028259	-442.383179	-234.499725	846.073914	-500.489899	17.112963	962.182312	577.940857	-49.692642	958.910828	570.251465	127.967445
-533.602722	124.463669	864.278748	-519.761230	-96.030403	867.127991	-615.228699	162.254227	489.838440	-587.916138	-138.764709	515.692566	-644.992615	178.320007	84.694733	-639.290466	-146.807892	82.857552	-570.758484	195.270966	1353.140991	-551.997437	-151.878372	1354.293091	-508.223816	25.624788	1346.978027	-571.146545	-5.091206	1629.568726	-619.278687	288.868317	1092.882935	-568.870605	-259.279419	1095.804565	-501.649231	269.757507	845.029724	-442.388489	-234.314758	846.027405	-500.518280	17.105688	962.176758	577.817017	-49.741051	958.990601	570.236023	127.927399
-533.623657	124.470238	864.285645	-519.768494	-96.058952	867.130493	-615.220825	162.238129	489.821503	-587.436279	-138.499405	515.562683	-644.965881	178.336731	84.685478	-639.095459	-146.849472	82.816124	-570.816223	195.249435	1353.140381	-552.052002	-151.893982	1354.256592	-508.284180	25.628941	1346.958740	-571.174683	-5.113937	1629.581543	-619.347656	288.827393	1092.872559	-568.899292	-259.246216	1095.760498	-501.705444	269.744751	845.057617	-442.397125	-234.116730	846.013916	-500.538513	17.093563	962.183167	577.734375	-49.757256	959.035706	570.237366	127.919510
-533.625793	124.448792	864.281860	-519.752136	-96.089050	867.143982	-615.279480	162.261917	489.824432	-587.478210	-138.552673	515.581543	-644.987671	178.325851	84.670387	-639.121582	-146.850082	82.830856	-570.878906	195.239304	1353.146851	-552.083801	-151.906906	1354.240112	-508.340454	25.592426	1346.961548	-571.190979	-5.136530	1629.583984	-619.400085	288.767731	1092.879150	-568.931274	-259.221222	1095.706665	-501.767700	269.672394	845.050232	-442.428345	-233.986252	845.998047	-500.537384	17.077085	962.189331	577.620117	-49.809376	959.084045	570.224304	127.871185
-533.644226	124.454514	864.273682	-519.742371	-96.088676	867.129822	-615.283020	162.238449	489.816833	-587.462158	-138.547409	515.557007	-645.010254	178.344635	84.702919	-639.091187	-146.864380	82.805237	-570.941528	195.217072	1353.143311	-552.126038	-151.923233	1354.199097	-508.394348	25.593735	1346.959351	-571.211548	-5.173491	1629.593506	-619.493713	288.762146	1092.859741	-568.957886	-259.171356	1095.644531	-501.814850	269.649658	845.034851	-442.430328	-233.840195	845.966553	-500.547791	17.080427	962.179810	577.501709	-49.819687	959.111450	570.208069	127.818710
-533.667053	124.463715	864.258911	-519.755920	-96.081047	867.110840	-615.335083	162.270920	489.836426	-587.531555	-138.591873	515.574829	-644.999451	178.340775	84.687645	-639.079102	-146.867950	82.822426	-571.013855	195.214493	1353.119141	-552.197998	-151.934967	1354.151489	-508.443420	25.580797	1346.938354	-571.230835	-5.183471	1629.596802	-619.559265	288.761932	1092.832886	-569.004272	-259.146515	1095.583008	-501.873108	269.655884	845.023132	-442.478638	-233.732071	845.905945	-500.565460	17.088118	962.162842	577.374512	-49.866283	959.145142	570.172424	127.782265
-533.682007	124.450348	864.243286	-519.738342	-96.083405	867.100159	-615.328369	162.264771	489.841522	-587.444153	-138.555954	515.584473	-644.969849	178.317169	84.659737	-639.069214	-146.854691	82.826210	-571.072449	195.174530	1353.087402	-552.221436	-151.963058	1354.126465	-508.489044	25.573744	1346.919434	-571.257019	-5.193563	1629.599365	-619.619263	288.773560	1092.824829	-569.038940	-259.100464	1095.527588	-501.955963	269.656403	844.984802	-442.476013	-233.630341	845.878052	-500.560211	17.086637	962.148376	577.238892	-49.905083	959.139587	570.160889	127.721245
-533.703186	124.439064	864.227478	-519.748291	-96.058121	867.083069	-615.326355	162.221359	489.816284	-587.388916	-138.503860	515.537170	-644.968323	178.323669	84.646408	-639.065125	-146.855881	82.819214	-571.258545	195.008072	1352.970825	-552.237305	-151.968750	1354.110474	-508.534119	25.552975	1346.887085	-571.288452	-5.208369	1629.605103	-619.679932	288.725830	1092.759766	-569.068542	-259.128601	1095.489380	-502.036774	269.669250	844.962769	-442.520477	-233.539383	845.829102	-500.576416	17.094856	962.132080	577.116333	-49.927200	959.133301	570.123474	127.689758
-533.718994	124.425529	864.214966	-519.729370	-96.075249	867.081360	-615.355225	162.211197	489.807648	-587.449402	-138.533325	515.571411	-644.994629	178.295441	84.655785	-639.093689	-146.853241	82.815994	-571.180969	195.139603	1353.042236	-552.267639	-151.989731	1354.061768	-508.593903	25.522905	1346.848999	-571.333862	-5.225747	1629.604736	-619.749939	288.707611	1092.792236	-569.121887	-259.072784	1095.431519	-502.119476	269.667999	844.935181	-442.535492	-233.447174	845.796082	-500.580811	17.087967	962.126343	576.955811	-49.982086	959.118774	570.086304	127.619720
-533.752075	124.456161	864.204834	-519.769836	-96.051567	867.065918	-615.391357	162.229004	489.819153	-587.388489	-138.457535	515.547974	-645.001709	178.299927	84.676277	-639.085083	-146.856064	82.806076	-571.383301	194.974960	1352.926147	-552.333801	-152.007126	1353.997314	-508.628204	25.514427	1346.838501	-571.360352	-5.238873	1629.610474	-619.803345	288.674713	1092.744995	-569.196533	-259.092743	1095.374756	-502.212738	269.713593	844.899048	-442.569244	-233.381607	845.743896	-500.618042	17.111782	962.113770	576.784485	-49.998886	959.093872	570.038208	127.587608
-533.796082	124.429398	864.197998	-519.780518	-96.076057	867.055237	-615.365784	162.205750	489.797974	-587.430176	-138.475555	515.541016	-644.988098	178.303513	84.672668	-639.095764	-146.853012	82.810066	-571.278137	195.141464	1353.013550	-552.370544	-152.022369	1353.962646	-508.698822	25.502926	1346.821167	-571.399902	-5.265907	1629.609375	-619.862732	288.621002	1092.770630	-569.318726	-258.940887	1095.247803	-502.302795	269.758942	844.879333	-442.625549	-233.331238	845.694763	-500.644806	17.088509	962.104797	576.653320	-50.046089	959.041016	570.017334	127.507080
-533.801514	124.425903	864.180054	-519.752808	-96.111969	867.054565	-615.361572	162.203171	489.795837	-587.481567	-138.511612	515.554871	-645.001221	178.300507	84.666710	-639.095764	-146.847610	82.825737	-571.474243	194.972839	1352.939941	-552.405884	-152.031738	1353.912109	-508.750732	25.504223	1346.794434	-571.433167	-5.284369	1629.614258	-619.978271	288.693695	1092.744995	-569.351257	-259.104309	1095.256470	-502.405365	269.818237	844.860657	-442.684082	-233.281403	845.661987	-500.645477	17.079166	962.098389	576.495789	-50.073669	958.986511	569.990051	127.472626
-533.836548	124.497849	864.181030	-519.780151	-96.093750	867.040649	-615.385925	162.216187	489.810059	-587.495117	-138.517075	515.572510	-644.993652	178.292465	84.662651	-639.093750	-146.851166	82.800888	-571.522034	194.949554	1352.929199	-552.419006	-152.047424	1353.888428	-508.801208	25.507807	1346.775024	-571.459717	-5.291107	1629.623047	-620.059082	288.672577	1092.749756	-569.434204	-259.119476	1095.227051	-502.486389	269.867584	844.840881	-442.784393	-233.266037	845.632568	-500.675323	17.118015	962.091736	576.383789	-50.094830	958.945923	569.995056	127.431808
-533.854736	124.509193	864.177124	-519.768860	-96.085083	867.030029	-615.411682	162.243820	489.817139	-587.482422	-138.497391	515.578186	-644.999207	178.302094	84.669609	-639.089844	-146.852341	82.797943	-571.578735	194.956055	1352.901245	-552.498047	-152.072266	1353.859253	-508.853088	25.492401	1346.757324	-571.501953	-5.303498	1629.630371	-620.183533	288.711273	1092.756592	-569.507690	-259.113708	1095.190430	-502.609985	269.922211	844.808105	-442.842102	-233.249146	845.597412	-500.685760	17.128107	962.086304	576.251587	-50.086788	958.893127	569.982605	127.418465
-533.899963	124.508949	864.165100	-519.807983	-96.075706	867.012268	-615.391846	162.233719	489.808533	-587.517273	-138.493240	515.599426	-645.011780	178.313431	84.681152	-639.107788	-146.847488	82.800705	-571.614624	194.939056	1352.879639	-552.518066	-152.070099	1353.824585	-508.888092	25.470390	1346.736816	-571.546875	-5.318690	1629.642578	-620.263855	288.721039	1092.741699	-569.596558	-259.103607	1095.168701	-502.707916	270.001984	844.785217	-442.938324	-233.253159	845.546814	-500.720581	17.131470	962.069519	576.100769	-50.117424	958.844177	569.960327	127.394997
-533.921997	124.494331	864.142578	-519.820679	-96.074295	866.995422	-615.432068	162.238113	489.817535	-587.576965	-138.530746	515.583435	-644.999939	178.293076	84.664566	-639.114258	-146.837265	82.822021	-571.676880	194.941269	1352.851929	-552.562988	-152.088104	1353.774902	-508.943054	25.456846	1346.707520	-571.580139	-5.332915	1629.648804	-620.344238	288.719666	1092.739380	-569.685364	-259.129059	1095.118896	-502.809631	270.037048	844.759888	-443.030945	-233.275116	845.511536	-500.732208	17.129007	962.048157	575.949646	-50.138466	958.803955	569.925415	127.360580
-533.955994	124.490669	864.120972	-519.826416	-96.094276	866.970032	-615.432068	162.207413	489.806488	-587.562866	-138.486389	515.571472	-644.996887	178.284531	84.651405	-639.080872	-146.831482	82.822014	-571.703430	194.881989	1352.807983	-552.625183	-152.120224	1353.726074	-509.007324	25.461458	1346.644897	-571.639221	-5.343621	1629.648315	-620.430420	288.720062	1092.716064	-569.761169	-259.134460	1095.092896	-502.917267	270.121521	844.713135	-443.129456	-233.297928	845.459778	-500.749939	17.118776	962.024048	575.823608	-50.106117	958.747437	569.902100	127.369156
-533.980225	124.489861	864.096741	-519.845825	-96.098862	866.938904	-615.443237	162.186569	489.799408	-587.608765	-138.490265	515.568848	-645.027283	178.307892	84.680161	-639.100769	-146.852814	82.809380	-571.782593	194.911682	1352.794067	-552.686035	-152.096664	1353.668091	-509.054138	25.438862	1346.640381	-571.673279	-5.348269	1629.653198	-620.500305	288.713013	1092.665283	-569.843750	-259.163269	1095.059814	-503.023804	270.195313	844.668152	-443.250305	-233.365814	845.413757	-500.767426	17.113850	961.995239	575.678589	-50.143192	958.715332	569.874573	127.377785
-534.009766	124.493225	864.076355	-519.852844	-96.110756	866.926941	-615.500793	162.199295	489.802979	-587.600830	-138.460587	515.546143	-645.038513	178.298965	84.669647	-639.112854	-146.858795	82.778290	-571.845581	194.916107	1352.746094	-552.701355	-152.107407	1353.655029	-509.109955	25.428221	1346.607544	-571.726563	-5.337560	1629.664795	-620.685425	288.879456	1092.770752	-569.944641	-259.163239	1095.004272	-503.144714	270.283020	844.622437	-443.366943	-233.414322	845.344971	-500.787323	17.115633	961.979309	575.582703	-50.130886	958.669006	569.900452	127.368622
-534.032166	124.528046	864.068665	-519.898804	-96.122139	866.907593	-615.542114	162.183151	489.786652	-588.042236	-138.672836	515.665527	-645.051514	178.303375	84.664215	-639.243347	-146.796661	82.826256	-571.890991	194.910095	1352.702148	-552.744507	-152.110107	1353.622559	-509.182190	25.422579	1346.569824	-571.775146	-5.344934	1629.662720	-620.760864	288.902924	1092.744873	-570.017517	-259.221741	1095.004883	-503.264069	270.366089	844.586548	-443.497162	-233.494232	845.291382	-500.819672	17.118969	961.965576	575.483459	-50.080723	958.619507	569.881470	127.404808
-534.067078	124.482430	864.045898	-519.901978	-96.141113	866.900940	-615.538513	162.170059	489.768036	-588.118958	-138.687286	515.684326	-645.044617	178.321228	84.663452	-639.253601	-146.788193	82.841858	-571.932190	194.888092	1352.692627	-552.751160	-152.134598	1353.608154	-509.248352	25.432451	1346.517822	-571.819031	-5.338157	1629.667969	-620.749756	288.784729	1092.589355	-570.108032	-259.215759	1094.981812	-503.365326	270.447601	844.527405	-443.622314	-233.571991	845.249146	-500.843109	17.097559	961.951721	575.366211	-50.055393	958.594727	569.888306	127.434647
-534.083069	124.486351	864.039368	-519.920654	-96.162491	866.899597	-615.541809	162.177612	489.764526	-587.638428	-138.398544	515.565735	-645.039368	178.306564	84.662994	-639.089050	-146.838898	82.758148	-572.013367	194.910080	1352.652954	-552.820618	-152.129181	1353.573730	-509.315033	25.416874	1346.502930	-571.866150	-5.336662	1629.675537	-620.933228	288.926849	1092.732300	-570.184937	-259.198669	1094.966064	-503.482605	270.498108	844.502441	-443.775391	-233.669388	845.206970	-500.866547	17.090082	961.949402	575.280029	-50.038692	958.581665	569.889221	127.450874
-534.099060	124.481583	864.036011	-519.938965	-96.176575	866.886169	-615.575867	162.155380	489.761200	-587.697754	-138.391830	515.559021	-645.019592	178.287170	84.649796	-639.068298	-146.832260	82.769753	-572.068298	194.890671	1352.615845	-552.873657	-152.133789	1353.525513	-509.389069	25.411354	1346.479126	-571.927490	-5.330391	1629.678589	-621.000793	288.961060	1092.708496	-570.281921	-259.255524	1094.948853	-503.598785	270.544525	844.468628	-443.905731	-233.774460	845.151489	-500.880676	17.076029	961.940308	575.182007	-50.012489	958.564575	569.892090	127.464348
-534.125000	124.446976	863.991943	-519.977417	-96.193657	866.855225	-615.582642	162.127960	489.753571	-587.768982	-138.433624	515.587830	-645.001709	178.305801	84.640625	-639.052673	-146.836899	82.773720	-572.114258	194.885544	1352.583252	-552.923523	-152.130142	1353.499390	-509.453033	25.392424	1346.433350	-571.983337	-5.337137	1629.683594	-621.076416	288.961426	1092.701416	-570.375366	-259.278625	1094.905884	-503.722351	270.613831	844.413452	-444.075806	-233.892029	845.077332	-500.905609	17.055124	961.900696	575.050049	-49.992401	958.555603	569.846069	127.495667
-534.150024	124.461357	863.980957	-520.021301	-96.214676	866.857117	-615.598328	162.121521	489.757355	-587.738647	-138.360657	515.552734	-645.045837	178.311508	84.634666	-639.051880	-146.846817	82.749481	-572.183655	194.888870	1352.547729	-552.969299	-152.152527	1353.461670	-509.523895	25.378336	1346.394653	-572.041077	-5.333874	1629.673462	-621.173035	288.980560	1092.662476	-570.476746	-259.330353	1094.883057	-503.814606	270.667816	844.355530	-444.223389	-234.026840	844.982727	-500.940125	17.054735	961.896057	574.968567	-50.006489	958.552551	569.848145	127.495697
-534.162842	124.444122	863.959839	-520.029114	-96.262970	866.846497	-615.621582	162.119064	489.741943	-587.811646	-138.351746	515.575928	-645.051636	178.289810	84.636948	-639.100403	-146.826157	82.743919	-572.234863	194.860672	1352.519775	-553.020630	-152.196930	1353.395752	-509.605438	25.376457	1346.307129	-572.094727	-5.329647	1629.671143	-621.270203	288.980713	1092.634644	-570.586182	-259.333405	1094.837891	-503.937256	270.757172	844.309082	-444.410858	-234.196686	844.917114	-500.947357	17.026924	961.879211	574.893250	-50.004162	958.556580	569.835754	127.495155
-534.186401	124.440887	863.928833	-520.078796	-96.289139	866.830200	-615.674805	162.123047	489.747620	-587.906799	-138.369827	515.605713	-645.019043	178.286392	84.620964	-639.108704	-146.848953	82.747498	-572.305786	194.887558	1352.481445	-553.123657	-152.195511	1353.360718	-509.692139	25.374203	1346.315186	-572.158936	-5.325336	1629.672485	-621.368164	289.000214	1092.618652	-570.713440	-259.355438	1094.801758	-504.072540	270.875000	844.257385	-444.564941	-234.357132	844.840698	-500.978912	17.015549	961.854065	574.809509	-50.001072	958.553223	569.833557	127.511711
-534.201111	124.423134	863.910889	-520.077454	-96.299355	866.823364	-615.668396	162.123764	489.734772	-588.342285	-138.579056	515.723511	-645.038513	178.294098	84.626144	-639.227356	-146.825195	82.794487	-572.366821	194.886749	1352.453979	-553.144043	-152.198166	1353.345215	-509.741943	25.366848	1346.281006	-572.219177	-5.324601	1629.685181	-621.455933	289.021027	1092.612427	-570.838440	-259.372345	1094.774658	-504.203339	270.980286	844.213745	-444.737457	-234.516022	844.767456	-500.991394	17.008047	961.843079	574.717834	-49.989887	958.561646	569.819458	127.519981
-534.216064	124.381203	863.885132	-520.077942	-96.352356	866.818787	-615.695313	162.095474	489.722778	-587.931458	-138.280411	515.602600	-645.040588	178.301895	84.619598	-639.081909	-146.859467	82.729416	-572.433228	194.876816	1352.437012	-553.268250	-152.189651	1353.276855	-509.819183	25.345539	1346.259277	-572.289734	-5.317742	1629.682129	-621.559204	289.000946	1092.582886	-570.954773	-259.465668	1094.753662	-504.336823	271.041901	844.179871	-444.906189	-234.674210	844.706604	-501.008728	16.970852	961.830200	574.638245	-49.980114	958.580383	569.800659	127.522728
-534.211304	124.372993	863.888428	-520.113770	-96.340569	866.819824	-615.718140	162.093170	489.724884	-588.431519	-138.513321	515.749146	-645.051086	178.298279	84.597389	-639.250854	-146.805054	82.764450	-572.497559	194.872330	1352.414429	-553.355164	-152.206055	1353.231567	-509.886322	25.330309	1346.236328	-572.344666	-5.312284	1629.700195	-621.646667	288.984253	1092.560425	-571.091553	-259.447266	1094.705200	-504.457062	271.109344	844.143555	-445.058502	-234.854111	844.651062	-501.025452	16.967049	961.832825	574.555420	-49.998352	958.600708	569.786011	127.517403
-534.227173	124.381142	863.865540	-520.145508	-96.318649	866.778320	-615.716309	162.092499	489.724487	-588.081360	-138.290451	515.612976	-645.050781	178.292725	84.619370	-639.104309	-146.854385	82.719650	-572.560120	194.868378	1352.369263	-553.445496	-152.229568	1353.187256	-509.956573	25.331589	1346.201050	-572.415649	-5.314484	1629.707275	-621.727722	288.971893	1092.523560	-571.218689	-259.495483	1094.682739	-504.594208	271.195404	844.104919	-445.226959	-235.005127	844.585144	-501.042389	16.972658	961.799072	574.463501	-49.950359	958.621521	569.744751	127.536125
-534.242615	124.358307	863.850220	-520.170288	-96.348801	866.781494	-615.724304	162.070938	489.714294	-588.120972	-138.255508	515.608765	-645.028198	178.285736	84.611900	-639.107788	-146.854645	82.717743	-572.641235	194.857712	1352.326172	-553.529907	-152.238770	1353.144043	-510.019440	25.319592	1346.185059	-572.476196	-5.322138	1629.707031	-621.826538	288.975464	1092.493530	-571.356567	-259.502045	1094.647949	-504.701141	271.261353	844.067688	-445.393890	-235.170761	844.516357	-501.062500	16.953032	961.792786	574.384338	-49.936172	958.659058	569.716003	127.555519
-534.255859	124.333725	863.825623	-520.167786	-96.364517	866.750916	-615.707336	162.072540	489.701660	-588.164063	-138.269333	515.635437	-645.014587	178.287384	84.615677	-639.139587	-146.836075	82.712471	-572.707397	194.838272	1352.282471	-553.574463	-152.274948	1353.110229	-510.099854	25.305229	1346.112183	-572.554871	-5.315688	1629.702148	-621.919861	288.953094	1092.470337	-571.507080	-259.487793	1094.608521	-504.834015	271.314392	844.014221	-445.538239	-235.321640	844.440308	-501.072632	16.931961	961.766541	574.266418	-49.944317	958.666321	569.673462	127.553078
-534.312927	124.330574	863.803772	-520.211121	-96.405281	866.731689	-615.699951	162.066925	489.693542	-588.269287	-138.305176	515.631653	-645.029968	178.305344	84.603645	-639.140137	-146.835388	82.718407	-572.771790	194.834732	1352.247437	-553.653137	-152.280670	1353.083252	-510.168304	25.290510	1346.085205	-572.628357	-5.338303	1629.692627	-622.003967	288.960968	1092.436523	-571.634216	-259.581818	1094.600952	-504.954102	271.364685	843.969177	-445.728424	-235.498764	844.362122	-501.114166	16.912794	961.743591	574.197083	-49.912766	958.680115	569.625244	127.589294
-534.156494	124.592224	863.867981	-520.192444	-96.318298	866.711853	-615.689087	162.057312	489.727325	-588.572205	-138.446930	515.709534	-645.047974	178.285034	84.595459	-639.234009	-146.809097	82.750366	-572.837036	194.800140	1352.234009	-553.754272	-152.297974	1353.043701	-510.236816	25.285923	1346.057007	-572.689575	-5.434890	1629.691895	-621.973389	288.740540	1092.238892	-571.779846	-259.588196	1094.575073	-505.037506	271.400421	843.929321	-445.896301	-235.627457	844.305054	-501.050293	17.030367	961.773865	574.131836	-49.899155	958.685791	569.589172	127.602303
-534.342407	124.320480	863.803040	-520.235352	-96.429733	866.725159	-615.685730	162.058411	489.697632	-588.652344	-138.462555	515.743347	-645.040710	178.281860	84.615280	-639.241211	-146.815109	82.760155	-572.787231	194.992447	1352.312744	-553.856384	-152.283401	1353.014282	-510.301819	25.248087	1346.065918	-572.767578	-5.351192	1629.707886	-622.020081	288.681152	1092.231812	-571.938049	-259.609955	1094.543213	-505.149323	271.437408	843.905457	-446.081818	-235.777130	844.265198	-501.157745	16.892410	961.744568	574.021545	-49.893028	958.723145	569.503479	127.608368
-534.381836	124.306885	863.804138	-520.262634	-96.445374	866.726929	-615.690247	162.072372	489.701721	-588.431763	-138.347946	515.680359	-645.047974	178.304535	84.626503	-639.169250	-146.845673	82.736298	-572.859619	194.985687	1352.305054	-553.959717	-152.313507	1352.994873	-510.381104	25.228546	1346.069092	-572.839722	-5.444628	1629.693359	-622.098694	288.678162	1092.229980	-572.061951	-259.629761	1094.548950	-505.236450	271.423401	843.890015	-446.274689	-235.924332	844.233154	-501.191620	16.879463	961.746094	573.948486	-49.861969	958.728271	569.464233	127.607529
-534.377441	124.297157	863.803894	-520.258240	-96.476738	866.733398	-615.665771	162.048508	489.697632	-588.436096	-138.340759	515.661926	-645.076111	178.298218	84.635277	-639.157715	-146.848862	82.734337	-572.910278	194.981384	1352.294678	-554.060059	-152.315613	1352.974609	-510.452972	25.213968	1346.055176	-572.916870	-5.452168	1629.697266	-622.187378	288.670319	1092.217407	-572.221130	-259.663757	1094.530029	-505.352295	271.448456	843.852295	-446.463715	-236.051834	844.193298	-501.201202	16.860733	961.752869	573.885925	-49.842251	958.753235	569.394287	127.625839
-534.406921	124.271568	863.795105	-520.307617	-96.483353	866.740540	-615.668213	162.060577	489.688873	-588.461792	-138.357834	515.683655	-645.025208	178.281830	84.635201	-639.140564	-146.840668	82.732079	-573.101624	194.806290	1352.172974	-554.162415	-152.328445	1352.940308	-510.554108	25.188232	1346.031616	-573.010193	-5.376020	1629.717529	-622.287659	288.687073	1092.149414	-572.408142	-259.558289	1094.454834	-505.443512	271.450165	843.811157	-446.644623	-236.229141	844.138977	-501.246246	16.849134	961.753479	573.816650	-49.845509	958.761963	569.324463	127.638206
-534.424927	124.263634	863.772766	-520.313477	-96.490456	866.728821	-615.652405	162.054794	489.691803	-588.757813	-138.517883	515.758972	-645.033325	178.293762	84.646782	-639.233459	-146.829910	82.769768	-573.023438	194.962128	1352.246948	-554.272522	-152.349274	1352.906738	-510.626556	25.175037	1345.988281	-573.094299	-5.373244	1629.716431	-622.296875	288.607178	1092.125244	-572.553101	-259.600555	1094.437866	-505.771576	272.080505	843.823181	-446.833405	-236.336105	844.079956	-501.269806	16.847019	961.739441	573.721924	-49.840115	958.775024	569.250488	127.659744
-534.458984	124.249237	863.743347	-520.356567	-96.534019	866.712708	-615.692566	162.073425	489.688660	-588.537292	-138.415741	515.692017	-645.064697	178.291565	84.631546	-639.143494	-146.839645	82.739861	-573.109497	194.971771	1352.212524	-554.340576	-152.353821	1352.890015	-510.709625	25.158207	1345.959961	-573.177185	-5.385969	1629.697754	-622.401978	288.656555	1092.122559	-572.702515	-259.624786	1094.419800	-505.650665	271.458771	843.758545	-447.021332	-236.480133	844.039063	-501.302765	16.822718	961.715027	573.648743	-49.864902	958.791260	569.152222	127.630104
-534.460693	124.262054	863.736450	-520.374023	-96.540947	866.687683	-615.678162	162.065964	489.686340	-588.531677	-138.411667	515.699158	-645.037292	178.299042	84.617317	-639.152893	-146.833344	82.723137	-573.156494	194.951965	1352.194214	-554.437012	-152.377792	1352.831299	-510.794525	25.136879	1345.939453	-573.271423	-5.398219	1629.697754	-622.486816	288.629547	1092.096436	-572.812988	-259.817871	1094.463989	-505.721100	271.408081	843.709595	-447.207123	-236.574921	843.996460	-501.314789	16.815456	961.700012	573.582214	-49.850212	958.788330	569.059692	127.634338
-534.496765	124.209732	863.719360	-520.398804	-96.558136	866.672729	-615.666992	162.049866	489.665955	-588.565735	-138.429184	515.708679	-645.043884	178.295868	84.626656	-639.154297	-146.836304	82.742867	-573.225647	194.938126	1352.165405	-554.523010	-152.378845	1352.807495	-510.870148	25.122911	1345.920166	-573.341553	-5.419312	1629.691895	-622.565613	288.622711	1092.096558	-572.933533	-259.862091	1094.428589	-505.818756	271.385284	843.686829	-447.400574	-236.680298	843.948364	-501.353760	16.782959	961.686279	573.534119	-49.848778	958.805786	568.968506	127.625320
-534.521362	124.179466	863.710388	-520.406677	-96.580704	866.676208	-615.674011	162.032608	489.675385	-588.582153	-138.457443	515.724915	-645.057617	178.293152	84.626259	-639.150757	-146.829086	82.740555	-573.277954	194.933304	1352.156006	-554.640320	-152.390656	1352.780151	-510.945374	25.108223	1345.895630	-573.426758	-5.436356	1629.699951	-622.630310	288.586975	1092.070068	-573.121765	-259.738251	1094.341797	-505.898743	271.326019	843.674561	-447.557190	-236.758514	843.896423	-501.372528	16.763885	961.683960	573.462524	-49.843578	958.823914	568.869141	127.613663
-534.528259	124.203514	863.704834	-520.454651	-96.575417	866.668884	-615.668579	162.034561	489.658569	-588.702698	-138.534012	515.722534	-645.015869	178.293655	84.629089	-639.197571	-146.815796	82.755859	-573.335083	194.907974	1352.138184	-554.739807	-152.409882	1352.735596	-511.020538	25.086624	1345.885254	-573.511353	-5.440373	1629.698730	-622.684509	288.565369	1092.049927	-573.278137	-259.791504	1094.327271	-505.977417	271.258514	843.653625	-447.731659	-236.836075	843.866699	-501.417908	16.771585	961.682556	573.399841	-49.864277	958.833557	568.808411	127.588898
-534.550781	124.195862	863.693298	-520.475525	-96.580086	866.662476	-615.650452	162.008682	489.648529	-588.852173	-138.594727	515.780579	-645.035217	178.291245	84.617538	-639.253235	-146.801331	82.771736	-573.401855	194.907425	1352.121826	-554.840881	-152.424881	1352.714233	-511.104126	25.069063	1345.869263	-573.596680	-5.439832	1629.702759	-622.767090	288.563568	1092.020630	-573.423645	-259.799133	1094.309570	-506.037720	271.212158	843.619507	-447.897156	-236.882156	843.831177	-501.449280	16.767323	961.676147	573.339722	-49.869831	958.856628	568.736511	127.556450
-534.583069	124.192596	863.680054	-520.505188	-96.624092	866.657288	-615.638672	162.002121	489.642517	-588.834656	-138.565994	515.764160	-645.019470	178.286987	84.581909	-639.253418	-146.800537	82.768616	-573.443176	194.869141	1352.105591	-554.930115	-152.467163	1352.696411	-511.199097	25.071743	1345.832153	-573.675415	-5.456932	1629.704102	-622.827698	288.526855	1091.982666	-573.564880	-259.836365	1094.296387	-506.102631	271.145844	843.586670	-448.065887	-236.937439	843.799255	-501.479614	16.747046	961.666626	573.282288	-49.875065	958.862793	568.627075	127.564308
-534.603943	124.196144	863.668640	-520.526062	-96.658432	866.654114	-615.704346	162.012939	489.646027	-588.828125	-138.567322	515.765930	-645.067993	178.297836	84.620026	-639.248657	-146.795776	82.748871	-573.509888	194.861343	1352.080566	-555.024536	-152.473312	1352.661499	-511.279053	25.049255	1345.811523	-573.766235	-5.464103	1629.698853	-622.897766	288.508148	1091.962891	-573.698059	-259.832672	1094.259644	-506.159485	271.089020	843.571228	-448.215027	-237.004044	843.766541	-501.509399	16.734190	961.661743	573.231934	-49.893463	958.870361	568.571472	127.527802
-534.627686	124.184883	863.669189	-520.552612	-96.636932	866.635498	-615.709229	162.021332	489.658813	-588.833740	-138.531265	515.759277	-645.051392	178.292114	84.610214	-639.255066	-146.800125	82.765236	-573.733398	194.700409	1351.978882	-555.094482	-152.479752	1352.655762	-511.358551	25.045212	1345.808716	-573.852356	-5.477275	1629.704834	-622.987183	288.512329	1091.899170	-573.828857	-259.838470	1094.242798	-506.199585	270.977112	843.545471	-448.368286	-237.047455	843.738037	-501.536987	16.730909	961.653564	573.168030	-49.900841	958.874329	568.484497	127.493423
-534.664001	124.148323	863.675415	-520.594788	-96.658081	866.635315	-615.719543	162.002365	489.659363	-588.896118	-138.563141	515.774292	-645.086548	178.291092	84.593483	-639.267578	-146.796738	82.771614	-573.809814	194.691177	1351.963745	-555.159973	-152.516663	1352.675171	-511.450928	25.033154	1345.786255	-573.951294	-5.483790	1629.697021	-623.038208	288.476379	1091.868774	-573.962097	-259.857178	1094.262085	-506.270020	270.940582	843.546631	-448.499329	-237.064011	843.717712	-501.580048	16.698530	961.657715	573.118469	-49.922783	958.908081	568.404480	127.455795
-534.703552	124.157013	863.666931	-520.617859	-96.668457	866.631165	-615.746399	161.983093	489.664368	-588.931213	-138.571060	515.788391	-645.086914	178.294464	84.604019	-639.272949	-146.796753	82.766479	-573.735474	194.823822	1352.033447	-555.243042	-152.548843	1352.656860	-511.544586	25.026957	1345.792969	-574.076050	-5.431006	1629.704590	-623.065918	288.419708	1091.868896	-574.088501	-259.853271	1094.206909	-506.302917	270.825256	843.530396	-448.644073	-237.078018	843.691467	-501.619965	16.700739	961.653625	573.049683	-49.952068	958.931274	568.329102	127.410080
-534.723022	124.135086	863.666504	-520.636841	-96.655487	866.641479	-615.765625	161.996033	489.639709	-588.636841	-137.734375	515.480347	-645.047424	178.293747	84.594040	-639.212830	-146.809692	82.659744	-573.790161	194.836090	1352.018433	-555.280945	-152.531036	1352.667480	-511.629303	25.013006	1345.776978	-574.165466	-5.436235	1629.703369	-623.121643	288.393463	1091.839233	-574.223083	-259.834747	1094.224243	-506.317841	270.774078	843.530457	-448.781982	-237.074509	843.678528	-501.651733	16.700750	961.661865	573.018555	-49.975700	958.941101	568.273376	127.358391
-534.766785	124.152786	863.658630	-520.697998	-96.673485	866.645935	-615.774414	162.005203	489.633453	-589.012146	-138.547226	515.808044	-645.034973	178.286209	84.589836	-639.295227	-146.778015	82.746658	-573.872009	194.833282	1351.998047	-555.420166	-152.541901	1352.628418	-511.712952	25.006327	1345.776001	-574.264282	-5.443635	1629.707520	-623.143188	288.329376	1091.795776	-574.370544	-259.825775	1094.202759	-506.531311	271.273376	843.569580	-448.911560	-237.083862	843.643982	-501.701019	16.703613	961.659180	572.973572	-50.012783	958.976807	568.214417	127.314667
-534.793396	124.154182	863.644287	-520.717529	-96.677879	866.650879	-615.821838	161.974686	489.617645	-589.052673	-138.564377	515.808838	-645.086121	178.288269	84.593269	-639.266296	-146.768478	82.746071	-574.062439	194.666046	1351.895874	-555.516357	-152.543991	1352.605103	-511.811188	25.014725	1345.747314	-574.343567	-5.447014	1629.707397	-623.230225	288.375549	1091.771851	-574.495728	-259.841095	1094.167603	-506.338287	270.595215	843.500916	-449.037842	-237.050827	843.632019	-501.733063	16.710768	961.656616	572.934143	-50.049999	958.994873	568.146240	127.263000
-534.843506	124.153358	863.640442	-520.777893	-96.661423	866.633240	-615.837402	161.970764	489.610046	-589.137085	-138.603256	515.800415	-645.066406	178.283173	84.588020	-639.252197	-146.780289	82.734848	-574.145142	194.661346	1351.877563	-555.660278	-152.559311	1352.555786	-511.895996	25.005865	1345.729980	-574.383789	-5.515310	1629.706055	-623.266541	288.335632	1091.732056	-574.601929	-259.805878	1094.125610	-506.340637	270.458282	843.486938	-449.162781	-237.040527	843.589844	-501.782990	16.711893	961.644653	572.899841	-50.104237	959.012512	568.096252	127.238304
-534.840454	124.169731	863.639771	-520.786011	-96.672058	866.610962	-615.872620	161.976456	489.633087	-589.162231	-138.585464	515.801453	-645.077026	178.288300	84.576294	-639.254700	-146.779678	82.733780	-574.084290	194.870987	1351.948853	-555.766418	-152.524216	1352.513550	-511.985352	24.975452	1345.740723	-574.474548	-5.513234	1629.701416	-623.258179	288.270844	1091.727051	-574.712463	-259.874084	1094.121216	-506.486298	270.760864	843.548035	-449.258881	-236.997467	843.556458	-501.799713	16.702820	961.637390	572.854553	-50.122532	959.022644	568.031860	127.186134
-534.889404	124.165527	863.627197	-520.852966	-96.677483	866.600952	-615.941101	161.988754	489.641113	-588.904907	-137.715698	515.506165	-645.085449	178.278656	84.564346	-639.235046	-146.796661	82.623535	-574.302124	194.705093	1351.861328	-555.857544	-152.506699	1352.458862	-512.057922	24.976149	1345.719849	-574.562256	-5.525330	1629.697754	-623.333740	288.282745	1091.670654	-574.804321	-259.879120	1094.071899	-506.317261	270.290710	843.492310	-449.370758	-236.963455	843.511108	-501.853149	16.697260	961.624939	572.815674	-50.170063	959.034729	567.970947	127.125282
-534.915100	124.162895	863.619385	-520.863831	-96.671921	866.594482	-615.967529	162.004669	489.647461	-588.954712	-137.661240	515.484192	-645.110352	178.276810	84.576164	-639.289673	-146.807022	82.617607	-574.228271	194.811722	1351.916504	-555.918518	-152.554337	1352.450073	-512.142090	24.976122	1345.695435	-574.651978	-5.523877	1629.689941	-623.351318	288.225250	1091.680786	-574.914307	-259.844604	1094.035645	-506.287292	270.148224	843.468811	-449.446991	-236.927979	843.469360	-501.882141	16.700527	961.620605	572.779480	-50.235703	959.046143	567.922485	127.068024
-534.934814	124.151413	863.595581	-520.891724	-96.685707	866.585083	-615.988647	161.982971	489.652374	-589.145142	-138.409454	515.764221	-645.086426	178.269531	84.549629	-639.273865	-146.809753	82.679062	-574.309448	194.845581	1351.892212	-556.035034	-152.514160	1352.401733	-512.221497	24.977583	1345.713379	-574.783875	-5.461843	1629.677490	-623.375183	288.186279	1091.653931	-575.033203	-259.801086	1093.981323	-506.281097	270.098267	843.471436	-449.554932	-236.881042	843.415894	-501.905396	16.693226	961.603699	572.733215	-50.271011	959.056519	567.861206	126.988136
-534.990479	124.139206	863.596191	-520.958374	-96.682587	866.576660	-616.077271	161.984909	489.640137	-589.267639	-138.485397	515.777771	-645.099854	178.286697	84.550247	-639.336670	-146.813065	82.673386	-574.379517	194.832428	1351.870239	-556.107849	-152.548782	1352.398926	-512.317017	24.981167	1345.667725	-574.870422	-5.453563	1629.675171	-623.410889	288.173767	1091.599243	-575.159607	-259.633972	1093.913696	-506.261475	270.004425	843.468018	-449.613800	-236.824036	843.395081	-501.969604	16.683462	961.600769	572.710388	-50.313168	959.075500	567.835205	126.918335
-535.016907	124.152092	863.595032	-521.004150	-96.682144	866.571228	-616.071411	161.991226	489.645508	-589.261902	-138.477646	515.786926	-645.094727	178.288589	84.525757	-639.302673	-146.817078	82.679665	-574.460754	194.829315	1351.854858	-556.193970	-152.524216	1352.373535	-512.409119	24.985806	1345.671265	-574.964355	-5.451921	1629.684937	-623.452820	288.170013	1091.568848	-575.257751	-259.619629	1093.892212	-506.269714	269.950104	843.458923	-449.723541	-236.744934	843.376770	-502.014282	16.685310	961.599915	572.699280	-50.389744	959.097900	567.800049	126.854805
-535.045349	124.151268	863.598755	-521.045471	-96.680222	866.575928	-616.134644	161.971039	489.642303	-589.335266	-138.514160	515.788269	-645.115295	178.291275	84.533096	-639.283813	-146.820099	82.690422	-574.665527	194.675629	1351.780640	-556.280640	-152.529999	1352.359863	-512.494080	24.979935	1345.665771	-575.056946	-5.442442	1629.695435	-623.497742	288.181122	1091.513550	-575.336792	-259.602051	1093.878296	-506.226288	269.838135	843.464966	-449.801788	-236.696899	843.361816	-502.057465	16.684294	961.606445	572.693481	-50.430603	959.115234	567.760193	126.810181
-535.087402	124.161102	863.597290	-521.102112	-96.698769	866.581604	-616.145447	161.975922	489.643127	-589.393188	-138.510117	515.792786	-645.093262	178.284424	84.528656	-639.310364	-146.800766	82.691605	-574.602783	194.825073	1351.821655	-556.354614	-152.535767	1352.361938	-512.563538	24.967960	1345.672119	-575.104858	-5.492381	1629.699951	-623.516052	288.115601	1091.531494	-575.427673	-259.568146	1093.822876	-506.206512	269.778625	843.464539	-449.865936	-236.599670	843.359253	-502.110382	16.680744	961.609436	572.674438	-50.490017	959.126892	567.716064	126.737244
-534.937256	124.424553	863.656372	-521.071899	-96.657532	866.581055	-616.173401	161.932175	489.697174	-589.396423	-138.530640	515.793579	-645.126892	178.290863	84.532852	-639.297180	-146.817810	82.687622	-574.844177	194.695908	1351.754028	-556.477722	-152.505356	1352.317871	-512.653320	24.958773	1345.688721	-575.177856	-5.487407	1629.711182	-623.581726	288.130157	1091.473022	-575.521484	-259.512787	1093.779663	-506.177826	269.693481	843.465271	-449.937256	-236.518250	843.315552	-502.064850	16.787367	961.652161	572.651550	-50.561981	959.140198	567.677551	126.656250
-535.148193	124.145721	863.578125	-521.179565	-96.741524	866.574341	-616.260681	161.945282	489.651825	-589.507202	-138.555161	515.826294	-644.826904	178.059464	84.305984	-639.310303	-146.800476	82.698769	-574.909241	194.690323	1351.724487	-556.535583	-152.501541	1352.312500	-512.728516	24.962448	1345.691772	-575.268311	-5.477812	1629.709839	-623.596863	288.125549	1091.439209	-575.589539	-259.524445	1093.744873	-506.151093	269.599335	843.472351	-449.991730	-236.415817	843.290222	-502.196442	16.653557	961.600708	572.631287	-50.650803	959.147827	567.645325	126.566063
-534.987976	124.414856	863.632935	-521.158447	-96.671669	866.568909	-616.256592	161.897278	489.682648	-589.475769	-138.492493	515.795410	-645.110046	178.285965	84.504585	-639.292725	-146.799026	82.683792	-574.948120	194.664108	1351.699341	-556.615845	-152.537354	1352.285645	-512.819519	24.954140	1345.648804	-575.350098	-5.466752	1629.710815	-623.631958	288.100769	1091.414185	-575.666260	-259.474945	1093.723999	-506.121368	269.510559	843.466064	-450.043976	-236.306778	843.265015	-502.145630	16.775412	961.637573	572.595642	-50.707840	959.163574	567.592407	126.502640
-535.035767	124.411545	863.622620	-521.208557	-96.697388	866.559143	-616.327393	161.882614	489.670959	-589.604553	-138.571121	515.793030	-645.117126	178.284317	84.488281	-639.337646	-146.815353	82.682228	-574.915466	194.825394	1351.754517	-556.708069	-152.545898	1352.268555	-512.887573	24.962481	1345.637817	-575.435486	-5.454678	1629.703979	-623.637878	288.033661	1091.406860	-575.718079	-259.423553	1093.693970	-506.091675	269.434692	843.457336	-450.085541	-236.236115	843.257629	-502.193146	16.760658	961.627197	572.601135	-50.775295	959.162659	567.554871	126.414909
-535.087280	124.411377	863.622253	-521.263489	-96.666512	866.554749	-616.384583	161.879715	489.694641	-589.610657	-138.530746	515.789063	-645.081726	178.272461	84.477310	-639.325928	-146.798981	82.675484	-574.966614	194.820694	1351.724487	-556.797546	-152.555038	1352.262207	-512.973206	24.968403	1345.632568	-575.515747	-5.452269	1629.707031	-623.663025	288.028046	1091.378662	-575.800476	-259.413849	1093.659912	-506.080780	269.389496	843.458618	-450.136810	-236.114624	843.247192	-502.246429	16.774246	961.624878	572.602783	-50.832165	959.160583	567.514771	126.367943
-535.101257	124.416435	863.616760	-521.301514	-96.655060	866.553162	-616.418884	161.855469	489.697632	-589.691589	-138.523361	515.777649	-645.108887	178.265778	84.459267	-639.310791	-146.819901	82.689941	-575.037964	194.825958	1351.723022	-556.900513	-152.535233	1352.225220	-513.035095	24.957638	1345.649658	-575.589294	-5.443196	1629.716797	-623.692566	287.994934	1091.350586	-575.878845	-259.380188	1093.635376	-506.074951	269.329407	843.452881	-450.148804	-235.983246	843.251709	-502.282196	16.780895	961.624023	572.598450	-50.951046	959.185913	567.477478	126.263855
-535.144409	124.446396	863.608398	-521.355713	-96.659409	866.547729	-616.504822	161.860336	489.684143	-589.692932	-138.521164	515.803833	-645.120178	178.259888	84.457130	-639.283569	-146.827667	82.687134	-575.090332	194.845413	1351.730103	-556.959961	-152.547638	1352.248657	-513.120667	24.960892	1345.635742	-575.671021	-5.439234	1629.717773	-623.727478	287.990387	1091.348389	-575.940491	-259.328888	1093.614136	-506.049164	269.272156	843.449280	-450.224335	-235.900909	843.237427	-502.332489	16.793148	961.617554	572.631287	-50.982296	959.185608	567.443298	126.185089
-535.161743	124.427994	863.595764	-521.372864	-96.686180	866.557007	-616.537781	161.845062	489.689941	-589.723083	-138.478592	515.805908	-645.115723	178.267303	84.453552	-639.298401	-146.823868	82.685547	-575.174622	194.846161	1351.712891	-557.037109	-152.536179	1352.221313	-513.200378	24.958624	1345.608643	-575.755127	-5.518088	1629.701660	-623.766357	288.005615	1091.326294	-576.018616	-259.281189	1093.584351	-506.057404	269.233215	843.465210	-450.275879	-235.808914	843.210632	-502.364716	16.779167	961.619629	572.636780	-51.108261	959.197632	567.433594	126.087814
-535.193726	124.452827	863.581421	-521.424011	-96.673134	866.547546	-616.574341	161.815140	489.698700	-589.791199	-138.476273	515.787476	-644.651062	177.987885	84.238831	-639.299011	-146.832901	82.633934	-575.252258	194.850037	1351.703369	-557.087463	-152.550705	1352.220825	-513.258789	24.948675	1345.615601	-575.872437	-5.353378	1629.699463	-623.802612	288.002014	1091.302734	-576.094116	-259.234131	1093.547607	-506.052094	269.199371	843.451843	-450.326508	-235.712997	843.193604	-502.400665	16.798147	961.606201	572.645569	-51.201130	959.212708	567.384338	125.989792
-535.248230	124.461838	863.578979	-521.465759	-96.678909	866.542786	-616.648865	161.808578	489.685181	-589.823242	-138.441589	515.820068	-645.094971	178.273697	84.442886	-639.316101	-146.820068	82.648529	-575.303467	194.851608	1351.680054	-557.214355	-152.546234	1352.189941	-513.328796	24.953924	1345.594482	-575.911804	-5.412045	1629.706055	-623.827271	287.982361	1091.254639	-576.169128	-259.214203	1093.508301	-506.028809	269.149780	843.427063	-450.347321	-235.590942	843.194214	-502.456909	16.799597	961.604797	572.682617	-51.273636	959.208130	567.361694	125.905205
-535.274597	124.460251	863.573242	-521.513306	-96.679077	866.532837	-616.724243	161.763092	489.675232	-589.861267	-138.427673	515.798279	-644.653320	177.960587	84.206146	-639.298218	-146.833145	82.630913	-575.352234	194.857300	1351.647217	-557.272156	-152.549103	1352.182373	-513.401428	24.962078	1345.583130	-575.979492	-5.410234	1629.697144	-623.872437	287.982758	1091.242920	-576.235596	-259.187683	1093.471436	-506.042694	269.119263	843.417786	-450.393188	-235.490646	843.179138	-502.491577	16.794535	961.596497	572.700256	-51.360367	959.221130	567.338989	125.810448
-535.338501	124.448326	863.557922	-521.580627	-96.683495	866.539185	-616.775208	161.750702	489.669556	-589.940491	-138.420135	515.803772	-644.642761	177.958191	84.202209	-639.336548	-146.824905	82.631386	-575.423462	194.852905	1351.623169	-557.351868	-152.556534	1352.171509	-513.468262	24.961563	1345.564819	-576.068298	-5.400872	1629.715820	-624.029785	288.176819	1091.428711	-576.303467	-259.163696	1093.461182	-506.055145	269.105377	843.435913	-450.428497	-235.376343	843.185486	-502.552704	16.795778	961.590515	572.732788	-51.475361	959.252319	567.330322	125.692848
-535.343811	124.460709	863.552490	-521.578430	-96.671791	866.524414	-616.833069	161.725784	489.666107	-589.750427	-138.261841	515.752014	-644.640747	177.951340	84.151245	-639.264893	-146.841522	82.607269	-575.495239	194.852905	1351.617432	-557.474243	-152.558975	1352.100220	-513.538391	24.967445	1345.558350	-576.138550	-5.402436	1629.728271	-624.086548	288.181061	1091.432617	-576.372803	-259.119232	1093.405151	-506.062958	269.086060	843.424011	-450.447693	-235.272583	843.186157	-502.567657	16.803856	961.584106	572.776978	-51.520630	959.249207	567.312500	125.596489
-535.424988	124.443909	863.540771	-521.646240	-96.695313	866.524353	-616.882629	161.708694	489.664764	-589.850586	-138.223969	515.765015	-644.584534	177.958649	84.149620	-639.244995	-146.857971	82.599640	-575.564575	194.865860	1351.600830	-557.541687	-152.542191	1352.108765	-513.604065	24.950691	1345.559448	-576.231934	-5.406870	1629.729858	-624.120300	288.189331	1091.410278	-576.442993	-259.086304	1093.390747	-506.066071	269.042175	843.412231	-450.473694	-235.180679	843.178589	-502.638611	16.790443	961.577087	572.806396	-51.640774	959.266846	567.308044	125.481400
-535.445679	124.461823	863.549072	-521.685242	-96.676743	866.525696	-616.958740	161.726913	489.682007	-589.986938	-138.250641	515.749939	-644.648193	177.943649	84.134407	-639.260376	-146.824936	82.605400	-575.615417	194.875687	1351.582397	-557.617676	-152.552994	1352.091919	-513.669678	24.962452	1345.552856	-576.306885	-5.404285	1629.735962	-624.175476	288.198608	1091.394775	-576.526062	-259.064056	1093.341675	-506.104126	269.073914	843.413086	-450.501312	-235.083389	843.176819	-502.673584	16.803205	961.583435	572.868225	-51.705605	959.278320	567.287292	125.415085
-535.488586	124.468063	863.537659	-521.710388	-96.682587	866.514160	-616.985229	161.688065	489.655518	-590.075195	-138.241898	515.766846	-644.688721	177.990280	84.188164	-639.248169	-146.822968	82.598412	-575.694641	194.886032	1351.549683	-557.704468	-152.547989	1352.052612	-513.729858	24.966000	1345.539673	-576.390442	-5.410258	1629.736694	-624.095581	287.984802	1091.143066	-576.597961	-259.019714	1093.312134	-506.115845	269.060791	843.371948	-450.556549	-235.009186	843.144653	-502.714813	16.804863	961.573853	572.885193	-51.791386	959.293762	567.281372	125.315132
-535.515076	124.463295	863.530823	-521.742065	-96.707092	866.512268	-617.022400	161.680481	489.659027	-590.173767	-138.183243	515.779663	-644.639099	177.972000	84.146347	-639.261353	-146.835144	82.572250	-575.736511	194.868988	1351.538086	-557.807251	-152.563660	1352.002319	-513.784973	24.967964	1345.525879	-576.464417	-5.407518	1629.736328	-624.137878	287.979401	1091.111816	-576.653198	-258.994049	1093.277710	-506.148895	269.064178	843.336304	-450.573181	-234.904022	843.129456	-502.742310	16.791592	961.569031	572.951965	-51.886997	959.308777	567.273010	125.200180
-535.544800	124.507851	863.529907	-521.781311	-96.665619	866.481689	-617.116089	161.699799	489.696167	-590.128967	-137.994446	515.763489	-644.705261	177.999542	84.171402	-639.193298	-146.846909	82.540390	-575.799255	194.889771	1351.504517	-557.887207	-152.550018	1351.968506	-513.836792	24.964420	1345.519409	-576.551758	-5.415375	1629.739990	-624.301392	288.168915	1091.313354	-576.704163	-258.966064	1093.225708	-506.199249	269.080475	843.343933	-450.603760	-234.835983	843.102051	-502.773865	16.820713	961.552917	572.968262	-51.991028	959.318054	567.263855	125.097427
-535.579163	124.475739	863.484619	-521.808899	-96.682983	866.474670	-617.151367	161.692230	489.661377	-590.251404	-137.985367	515.792358	-644.639832	177.966278	84.136063	-639.219788	-146.843857	82.525192	-575.847351	194.876816	1351.466553	-557.962952	-152.534485	1351.941528	-513.892822	24.962433	1345.500000	-576.622131	-5.429509	1629.738770	-624.219727	287.954956	1091.071777	-576.767761	-258.936279	1093.181641	-506.229767	269.059296	843.312012	-450.639893	-234.759857	843.079224	-502.798492	16.814001	961.524536	573.032593	-52.068989	959.328979	567.269836	124.992973
-535.613098	124.493202	863.488159	-521.860291	-96.666245	866.470947	-617.201538	161.686249	489.675659	-590.377808	-137.981339	515.778870	-644.719971	177.991653	84.143036	-639.225403	-146.836304	82.518372	-575.905518	194.901550	1351.452271	-558.010132	-152.536453	1351.899902	-513.939453	24.970858	1345.485962	-576.704590	-5.430248	1629.733643	-624.393250	288.169373	1091.273560	-576.822449	-258.891876	1093.155273	-506.291107	269.109100	843.307068	-450.662506	-234.697311	843.044067	-502.836395	16.826170	961.523254	573.082825	-52.168247	959.355530	567.278198	124.902916
-535.649170	124.505478	863.480347	-521.885803	-96.665436	866.460388	-617.290283	161.722733	489.690704	-590.434326	-137.920410	515.789917	-644.712463	177.995300	84.149742	-639.218323	-146.845856	82.526939	-575.968689	194.914734	1351.417847	-558.073792	-152.485382	1351.882568	-513.986389	24.965214	1345.492188	-576.787659	-5.442186	1629.735596	-624.445984	288.207886	1091.276245	-576.881409	-258.835907	1093.112427	-506.352051	269.127319	843.289124	-450.697662	-234.628723	843.017212	-502.863983	16.832804	961.513245	573.113220	-52.266045	959.360779	567.269775	124.835068
-535.696228	124.522995	863.462341	-521.932739	-96.663742	866.449829	-617.384277	161.733810	489.720062	-590.572937	-137.950760	515.805115	-644.705444	177.996048	84.152412	-639.267151	-146.838623	82.529190	-576.011536	194.949707	1351.417725	-558.150513	-152.477661	1351.855957	-514.038696	24.979658	1345.486572	-576.857544	-5.451153	1629.730835	-624.499756	288.200867	1091.259399	-576.904419	-258.941559	1093.114990	-506.426331	269.187103	843.276794	-450.747162	-234.570679	843.016296	-502.901733	16.846014	961.496338	573.172974	-52.348164	959.394165	567.297180	124.727310
-535.717957	124.556305	863.474121	-521.972229	-96.616814	866.454773	-617.469055	161.729858	489.715637	-590.609436	-137.890060	515.802979	-644.704041	177.967804	84.138138	-639.232605	-146.866333	82.501747	-576.071289	194.953186	1351.415894	-558.193970	-152.474457	1351.829834	-514.075073	24.980520	1345.484253	-576.922241	-5.443909	1629.740967	-624.561768	288.236938	1091.279297	-576.985229	-258.878876	1093.078857	-506.488068	269.206848	843.265503	-450.801483	-234.504807	842.979187	-502.933899	16.881147	961.505310	573.234131	-52.449905	959.411682	567.320435	124.626091
-535.763245	124.553513	863.465210	-522.012939	-96.639664	866.466003	-617.549622	161.717087	489.745148	-590.990417	-138.056686	515.897095	-644.722473	177.994217	84.168716	-639.344788	-146.836121	82.532112	-576.111328	194.958603	1351.418457	-558.231201	-152.482803	1351.813232	-514.131775	24.980087	1345.482910	-576.970337	-5.449533	1629.753540	-624.620850	288.244659	1091.270508	-577.020325	-258.841003	1093.068604	-506.544556	269.229187	843.263672	-450.844238	-234.475677	842.961914	-502.970245	16.877777	961.504333	573.314880	-52.510334	959.424072	567.343262	124.535271
-535.788086	124.582542	863.466492	-522.058838	-96.602180	866.436462	-617.650696	161.707474	489.781525	-591.111450	-138.089920	515.871826	-644.681519	177.957977	84.107391	-639.356445	-146.832504	82.539429	-576.133057	194.919205	1351.406372	-558.240906	-152.489670	1351.784790	-514.165466	24.996885	1345.450806	-577.015076	-5.441412	1629.764038	-624.675110	288.244629	1091.275391	-577.091675	-258.769226	1093.038574	-506.637238	269.294739	843.266602	-450.889740	-234.472427	842.928162	-503.004089	16.895296	961.490295	573.363098	-52.593067	959.428467	567.366577	124.462440
-535.800049	124.623360	863.464661	-522.069275	-96.604782	866.432129	-617.704468	161.681015	489.784149	-591.077759	-137.974625	515.886719	-644.666016	177.968842	84.073921	-639.306152	-146.846848	82.522484	-576.182495	194.919968	1351.401978	-558.307861	-152.496613	1351.731689	-514.210022	24.987797	1345.444946	-577.034302	-5.428007	1629.770020	-624.741272	288.282104	1091.295898	-577.115784	-258.825867	1092.995728	-506.714111	269.319061	843.251953	-450.952362	-234.434738	842.888977	-503.018005	16.912788	961.487976	573.429382	-52.677303	959.455994	567.386292	124.379013
-535.843079	124.601814	863.445496	-522.119324	-96.595276	866.434509	-617.801208	161.664688	489.784180	-591.172485	-137.975433	515.876404	-644.733337	177.957367	84.087799	-639.318665	-146.817902	82.530441	-576.232117	194.955780	1351.385986	-558.351990	-152.461594	1351.687378	-514.249207	24.990850	1345.450439	-577.067139	-5.343632	1629.759521	-624.790710	288.307312	1091.278931	-577.179382	-258.751526	1092.939697	-506.804077	269.386017	843.250244	-451.012207	-234.419861	842.841431	-503.048859	16.916658	961.475098	573.476685	-52.732792	959.457947	567.416565	124.312622
-535.871582	124.604027	863.412170	-522.129944	-96.593735	866.421265	-617.900818	161.647507	489.798065	-591.224121	-137.967972	515.884521	-644.731934	177.975220	84.087837	-639.339783	-146.821762	82.510422	-576.241699	194.967545	1351.373535	-558.394592	-152.444183	1351.656494	-514.282959	24.978802	1345.437012	-577.007629	-5.345066	1629.776367	-624.833374	288.304352	1091.277466	-577.236877	-258.715057	1092.873291	-506.874054	269.412170	843.227722	-451.063080	-234.403183	842.782471	-503.068176	16.929401	961.451477	573.537292	-52.788872	959.458191	567.456055	124.195175
-535.887146	124.617531	863.417542	-522.174683	-96.563232	866.415344	-618.008301	161.666489	489.836212	-590.990295	-137.771957	515.806946	-645.183228	178.254715	84.292274	-639.253784	-146.851807	82.473419	-576.268799	194.985779	1351.355713	-558.417480	-152.443802	1351.614380	-514.332092	24.976986	1345.427124	-576.949646	-5.256111	1629.791626	-624.888184	288.345917	1091.265869	-577.280334	-258.692810	1092.827393	-506.959900	269.496399	843.198425	-451.109283	-234.404480	842.721924	-503.088043	16.943884	961.448608	573.612610	-52.878422	959.455566	567.508972	124.129967
-535.908875	124.600784	863.393066	-522.172974	-96.566513	866.405029	-618.057251	161.623749	489.852020	-591.025940	-137.756531	515.817139	-645.233704	178.253494	84.315727	-639.230469	-146.852463	82.451752	-576.270935	194.967255	1351.351685	-558.477600	-152.445297	1351.567627	-514.364136	24.984352	1345.419800	-576.874146	-5.158875	1629.804932	-624.941895	288.372620	1091.291260	-577.363525	-258.598877	1092.734985	-507.052063	269.547485	843.192017	-451.153442	-234.395462	842.659119	-503.099609	16.942862	961.431396	573.698425	-52.929981	959.447815	567.568237	124.096420
-535.903320	124.666626	863.402466	-522.214417	-96.556854	866.386536	-618.179443	161.589676	489.871002	-591.081970	-137.711197	515.794739	-645.199707	178.226181	84.277870	-639.271301	-146.844269	82.435211	-576.247131	194.933380	1351.349243	-558.507141	-152.495132	1351.518066	-514.402222	24.953985	1345.393066	-576.765015	-5.029286	1629.833984	-624.962402	288.406586	1091.302368	-577.401489	-258.651428	1092.718018	-507.127228	269.610138	843.184082	-451.212921	-234.408188	842.600403	-503.113770	16.962435	961.426392	573.736511	-52.975830	959.452820	567.591980	124.054131
-535.938477	124.675629	863.390991	-522.232056	-96.569809	866.395508	-618.266602	161.564056	489.850952	-591.088867	-137.691330	515.807312	-645.183838	178.228241	84.274948	-639.256104	-146.842300	82.432251	-576.382324	194.742569	1351.258057	-558.587402	-152.516037	1351.433350	-514.446106	24.911074	1345.374146	-576.616150	-4.855349	1629.874512	-625.025940	288.487091	1091.300537	-577.486328	-258.608765	1092.610474	-507.215271	269.671295	843.172180	-451.255371	-234.404312	842.520752	-503.134979	16.971432	961.423340	573.807983	-53.006611	959.438660	567.659546	124.007515
-535.948853	124.679710	863.376160	-522.244995	-96.547295	866.366455	-618.331726	161.528534	489.872284	-591.129272	-137.699112	515.820190	-645.224060	178.240417	84.288849	-639.257507	-146.839554	82.449776	-576.380371	194.685501	1351.241821	-558.658203	-152.533463	1351.353638	-514.487854	24.868385	1345.354248	-576.478394	-4.649246	1629.903198	-625.051880	288.519684	1091.328125	-577.548523	-258.635773	1092.532715	-507.282288	269.721588	843.175842	-451.293030	-234.423004	842.440674	-503.143158	16.978687	961.400635	573.859253	-53.000004	959.419067	567.705933	123.992645
-535.972351	124.659645	863.362000	-522.247864	-96.535995	866.352295	-618.435852	161.499069	489.872253	-591.103149	-137.645370	515.805786	-644.776184	177.968262	84.068878	-639.261597	-146.840942	82.429123	-576.369873	194.629990	1351.221436	-558.751892	-152.564346	1351.250122	-514.546753	24.792807	1345.302734	-576.245056	-4.562411	1629.931885	-625.052307	288.540131	1091.345581	-577.645996	-258.593170	1092.424805	-507.348511	269.791962	843.152222	-451.326233	-234.422165	842.354553	-503.152100	16.977373	961.385254	573.901733	-53.027454	959.414673	567.743469	123.989449
-535.989380	124.686729	863.356750	-522.308289	-96.486870	866.318848	-618.547668	161.486725	489.894348	-591.066528	-137.606003	515.775635	-644.655212	177.862518	83.976730	-639.231445	-146.849564	82.420883	-576.382263	194.566620	1351.194580	-558.835022	-152.600510	1351.157227	-514.603271	24.697117	1345.260010	-576.038513	-4.323794	1629.992676	-625.044861	288.586670	1091.359253	-577.784058	-258.469940	1092.218140	-507.401794	269.906616	843.130981	-451.355347	-234.424545	842.231812	-503.176575	16.999228	961.362610	573.930237	-53.036072	959.419434	567.767578	123.979485
-535.978699	124.690186	863.364075	-522.305298	-96.480034	866.317200	-618.626770	161.455185	489.919556	-591.101013	-137.648407	515.786560	-644.702148	177.866699	83.985420	-639.252747	-146.843384	82.428146	-576.395142	194.489182	1351.145020	-558.937927	-152.650177	1351.036743	-514.654724	24.626595	1345.203857	-575.802979	-4.044245	1630.065918	-625.030457	288.631073	1091.352051	-577.909119	-258.458252	1092.079346	-507.418427	269.979340	843.124695	-451.396515	-234.439682	842.121155	-503.172699	16.999403	961.366394	573.982666	-53.010513	959.407837	567.777466	123.988655
-535.974243	124.682678	863.345642	-522.325867	-96.525391	866.299133	-618.707458	161.468018	489.931488	-591.154602	-137.698166	515.797729	-644.689636	177.869156	83.963196	-639.260376	-146.849014	82.440506	-576.436829	194.420395	1351.100342	-559.062622	-152.715942	1350.871948	-514.698303	24.516785	1345.161499	-575.530579	-3.879903	1630.105591	-625.018982	288.649414	1091.355347	-578.053406	-258.451050	1091.896240	-507.436584	270.088440	843.088928	-451.447998	-234.441544	841.999451	-503.178253	16.969847	961.347534	574.032776	-52.994293	959.405334	567.801636	124.023651
-535.965515	124.693619	863.358154	-522.333862	-96.510147	866.272095	-618.690613	161.415482	489.921173	-591.182190	-137.696548	515.759338	-644.946411	178.043076	84.083694	-639.245544	-146.851013	82.454857	-576.495728	194.352127	1351.044312	-559.142456	-152.774063	1350.713379	-514.751099	24.435318	1345.079102	-575.314392	-3.651470	1630.132935	-624.969177	288.645721	1091.310425	-578.223450	-258.422729	1091.687866	-507.562683	270.569366	843.099915	-451.466461	-234.417755	841.866211	-503.181152	16.963594	961.341736	574.051147	-52.981331	959.417053	567.804565	124.012367
-535.928467	124.738029	863.356628	-522.329163	-96.527840	866.260498	-618.757080	161.435760	489.958984	-591.208374	-137.696640	515.777832	-644.668091	177.876480	83.994728	-639.254456	-146.843170	82.467651	-576.574280	194.308319	1350.968994	-559.241821	-152.807281	1350.524902	-514.773010	24.378084	1345.045654	-575.016174	-3.404209	1630.235352	-624.967834	288.696960	1091.299805	-578.389465	-258.472290	1091.522339	-507.379181	270.306152	843.009949	-451.560455	-234.402176	841.729492	-503.156494	16.968174	961.334412	574.115540	-52.934196	959.416565	567.815186	124.045990
-535.916382	124.722801	863.340515	-522.356689	-96.503456	866.218872	-618.801514	161.435654	489.956604	-591.254089	-137.736374	515.774414	-644.929504	178.044678	84.086792	-639.260071	-146.846573	82.462242	-576.635071	194.268600	1350.880615	-559.282593	-152.842972	1350.365112	-514.797913	24.309599	1344.972656	-574.771240	-3.147292	1630.281128	-624.953430	288.685791	1091.222168	-578.549011	-258.467407	1091.328735	-507.295166	270.397400	842.966431	-451.658051	-234.399734	841.580261	-503.152924	16.958143	961.302917	574.176941	-52.897564	959.418030	567.813293	124.084259
-535.924316	124.706337	863.326416	-522.341125	-96.516541	866.179321	-618.820801	161.430618	489.943970	-591.264465	-137.681046	515.770874	-644.682007	177.866760	83.968033	-639.237915	-146.853058	82.454773	-576.730713	194.235489	1350.801147	-559.263550	-152.881424	1350.195557	-514.847412	24.301540	1344.893433	-574.511719	-2.942713	1630.337891	-624.933533	288.697327	1091.119263	-578.699890	-258.467377	1091.160278	-507.205200	270.503479	842.897400	-451.805603	-234.425934	841.416077	-503.135712	16.935844	961.272766	574.201782	-52.871876	959.438049	567.790771	124.107025
-535.932983	124.658569	863.278625	-522.336426	-96.544876	866.159607	-618.771545	161.415176	489.930298	-591.578979	-137.790039	515.891541	-644.667847	177.863342	83.960106	-639.377075	-146.815811	82.472855	-576.838623	194.219177	1350.712036	-559.228760	-152.910156	1350.060791	-514.875610	24.287037	1344.789429	-574.281067	-2.731977	1630.366455	-624.933716	288.688660	1091.006836	-578.827698	-258.466187	1091.029419	-507.119293	270.618713	842.837341	-451.937164	-234.441727	841.282043	-503.132141	16.912186	961.237061	574.237183	-52.833916	959.448792	567.784546	124.144302
-535.934875	124.650536	863.262329	-522.301270	-96.557251	866.121460	-618.770691	161.430450	489.917969	-591.624451	-137.773071	515.870117	-644.697571	177.859604	83.957108	-639.391052	-146.820175	82.484192	-576.943420	194.205353	1350.600342	-559.175232	-152.925369	1349.961792	-514.922302	24.313480	1344.707886	-574.074585	-2.499885	1630.383789	-624.951172	288.597687	1090.869507	-578.944519	-258.462372	1090.926636	-507.008545	270.749298	842.763489	-452.079498	-234.403793	841.125732	-503.100952	16.897615	961.206055	574.256104	-52.811195	959.446716	567.732483	124.175209
-535.927612	124.647102	863.261414	-522.258911	-96.529922	866.101257	-618.743042	161.448929	489.910858	-591.609131	-137.764297	515.864624	-644.934326	178.051819	84.066284	-639.405090	-146.809586	82.475052	-577.044250	194.233673	1350.487061	-559.107056	-152.919647	1349.851074	-514.942749	24.339466	1344.640137	-573.879395	-2.301038	1630.372925	-624.984131	288.544830	1090.743286	-579.051941	-258.449127	1090.826538	-506.848907	270.839722	842.719910	-452.237457	-234.383118	840.996216	-503.073547	16.905811	961.194885	574.296509	-52.762405	959.463989	567.699768	124.196686
-535.939941	124.622849	863.235168	-522.229309	-96.530876	866.067566	-618.741821	161.470520	489.910889	-591.600525	-137.747330	515.849060	-644.931885	178.053207	84.068626	-639.429688	-146.806381	82.467827	-577.155029	194.228531	1350.364380	-559.031250	-152.918472	1349.790283	-514.993896	24.396587	1344.555176	-573.657715	-2.064935	1630.427979	-625.024109	288.460724	1090.593262	-579.125427	-258.470520	1090.781372	-506.709808	270.917419	842.671204	-452.423553	-234.392654	840.884094	-503.051788	16.895947	961.161316	574.321777	-52.730164	959.472046	567.638611	124.273605
-535.949219	124.620621	863.227478	-522.167419	-96.503006	866.058228	-618.721069	161.452759	489.913452	-591.630859	-137.763062	515.857605	-644.649841	177.882050	83.986839	-639.430664	-146.814590	82.454315	-577.275574	194.243347	1350.236206	-558.979980	-152.880066	1349.733765	-515.025879	24.434113	1344.516479	-573.469360	-1.855863	1630.453979	-625.073853	288.412079	1090.426880	-579.179504	-258.502930	1090.762939	-506.532349	270.996918	842.637756	-452.641174	-234.391464	840.788757	-503.031250	16.916464	961.154114	574.363403	-52.691883	959.473877	567.615601	124.301666
-535.957031	124.665466	863.211914	-522.095886	-96.506325	866.040222	-618.664917	161.454132	489.902954	-591.642029	-137.766022	515.860046	-644.893555	178.058914	84.095940	-639.414429	-146.817383	82.460274	-577.356628	194.267822	1350.113159	-558.900085	-152.844589	1349.701294	-515.064148	24.510334	1344.452637	-573.275818	-1.667939	1630.489258	-625.118042	288.380432	1090.288452	-579.260864	-258.418365	1090.745483	-506.373413	271.091187	842.622314	-452.822998	-234.440399	840.705994	-503.005524	16.944510	961.138794	574.399414	-52.652122	959.481384	567.570557	124.337097
-535.975403	124.651985	863.169800	-522.049927	-96.489632	866.023804	-618.630432	161.452393	489.879333	-591.625916	-137.819550	515.872559	-644.914246	178.054916	84.122910	-639.407654	-146.810455	82.480331	-577.457642	194.313904	1349.988159	-558.792114	-152.826752	1349.702271	-515.101929	24.582235	1344.378174	-573.083923	-1.496518	1630.540527	-625.169189	288.328766	1090.129639	-579.280579	-258.382446	1090.766846	-506.202637	271.170135	842.563538	-452.967926	-234.414383	840.664490	-502.991119	16.965355	961.108765	574.428528	-52.599854	959.485474	567.545166	124.370193
-536.006409	124.683693	863.154053	-522.018372	-96.451889	866.007202	-618.600891	161.468109	489.872528	-591.608582	-137.814865	515.883850	-644.918274	178.054474	84.129700	-639.377930	-146.818146	82.492531	-577.531799	194.324585	1349.849976	-558.689148	-152.779373	1349.698242	-515.134155	24.661722	1344.330200	-572.942261	-1.277797	1630.570068	-625.203735	288.362488	1090.000732	-579.318420	-258.329285	1090.771606	-506.032196	271.226379	842.534729	-453.052673	-234.405731	840.633850	-502.996490	17.006777	961.093933	574.466675	-52.546345	959.485657	567.512695	124.445068
-536.001099	124.706413	863.132385	-521.949402	-96.403404	866.011963	-618.591797	161.493073	489.860413	-591.560120	-137.852859	515.907288	-644.922974	178.032135	84.115082	-639.408752	-146.809708	82.503403	-577.613220	194.384827	1349.728882	-558.617371	-152.745163	1349.689331	-515.172546	24.736496	1344.263550	-572.845398	-1.023466	1630.592773	-625.271667	288.368988	1089.898193	-579.340759	-258.259003	1090.779541	-505.890442	271.277374	842.496399	-453.124329	-234.423615	840.610596	-502.961243	17.061625	961.085388	574.494385	-52.474674	959.497681	567.459167	124.528343
-536.031494	124.715614	863.113647	-521.893433	-96.414650	866.013550	-618.581177	161.502548	489.875000	-591.611572	-137.921936	515.923950	-644.649597	177.852203	84.005478	-639.411865	-146.799850	82.509193	-577.683228	194.384781	1349.617310	-558.492554	-152.718628	1349.691528	-515.197998	24.788551	1344.211060	-572.738525	-0.816324	1630.633789	-625.309814	288.385315	1089.758423	-579.344482	-258.153107	1090.771973	-505.769958	271.338440	842.461609	-453.124847	-234.448715	840.601501	-502.953644	17.079052	961.077698	574.524658	-52.416996	959.500122	567.433899	124.590324
-536.011292	124.755791	863.091797	-521.854858	-96.404678	865.998840	-618.536865	161.472809	489.871613	-591.557922	-137.950912	515.924377	-644.638489	177.850494	83.998016	-639.422668	-146.796707	82.511642	-577.726746	194.368500	1349.523804	-558.388855	-152.726654	1349.658081	-515.222229	24.837629	1344.145020	-572.641724	-0.621348	1630.671021	-625.316467	288.380005	1089.643433	-579.336670	-258.066681	1090.745972	-505.643524	271.358582	842.436829	-453.090210	-234.450867	840.588562	-502.926910	17.108858	961.059937	574.568420	-52.368858	959.514587	567.404419	124.631783
-536.137329	124.561844	863.029785	-521.853455	-96.430031	866.012512	-618.506958	161.487274	489.822815	-591.517090	-137.945389	515.922424	-644.616699	177.856720	84.006332	-639.393982	-146.814178	82.543556	-577.758911	194.372192	1349.395020	-558.271973	-152.697311	1349.642822	-515.234680	24.864777	1344.099365	-572.563477	-0.452595	1630.715698	-625.339600	288.385193	1089.526855	-579.352478	-257.947296	1090.687744	-505.520569	271.426727	842.391602	-453.018433	-234.460861	840.588806	-502.966858	17.050825	961.028198	574.600220	-52.302715	959.506531	567.369995	124.706390
-536.120911	124.539520	863.015320	-521.804932	-96.446320	866.019226	-618.483215	161.475204	489.814423	-591.516846	-138.028580	515.945251	-644.733276	177.930466	84.093834	-639.415466	-146.828629	82.556366	-577.815247	194.379883	1349.304565	-558.200256	-152.667358	1349.572510	-515.252930	24.874132	1344.045532	-572.515381	-0.312421	1630.695801	-625.340393	288.440216	1089.430542	-579.343384	-257.847717	1090.633179	-505.429688	271.428680	842.333801	-452.812317	-234.432907	840.634766	-502.931458	17.044802	961.023132	574.627686	-52.223503	959.513672	567.333435	124.758247
-535.932434	124.801331	863.060608	-521.718506	-96.371895	865.993896	-618.461243	161.490204	489.867340	-591.356812	-137.940109	515.916687	-644.754517	177.941605	84.119003	-639.392273	-146.837769	82.542656	-577.867126	194.388687	1349.175537	-558.148865	-152.669556	1349.513428	-515.281921	24.910002	1344.000000	-572.422241	-0.171748	1630.768066	-625.351685	288.464691	1089.300781	-579.391907	-257.688568	1090.521484	-505.299408	271.444519	842.269653	-452.667847	-234.434753	840.645508	-502.813416	17.166397	961.039734	574.671875	-52.169399	959.529053	567.311401	124.826942
-535.886414	124.804733	863.034302	-521.666199	-96.403877	866.005676	-618.432007	161.494827	489.863495	-591.329285	-137.977036	515.916138	-644.732361	177.906357	84.093819	-639.392944	-146.832977	82.550522	-577.906738	194.385300	1349.049194	-558.130859	-152.644531	1349.438354	-515.318726	24.928509	1343.947266	-572.346558	-0.079307	1630.796875	-625.345337	288.489349	1089.181519	-579.396057	-257.624451	1090.412720	-505.207214	271.483521	842.192566	-452.390381	-234.414429	840.708252	-502.769958	17.168621	961.033508	574.708252	-52.077286	959.518982	567.268982	124.893471
-535.986145	124.531685	862.953308	-521.650940	-96.475044	866.009888	-618.363525	161.463806	489.805267	-591.252991	-137.979294	515.902893	-644.716064	177.930573	84.077179	-639.388245	-146.835999	82.541023	-577.945801	194.422882	1348.921387	-558.085999	-152.609497	1349.351440	-515.355164	24.937525	1343.874512	-572.284058	-0.004088	1630.816040	-625.334900	288.516113	1089.062134	-579.415710	-257.532654	1090.316895	-505.095398	271.482330	842.137085	-452.027191	-234.401520	840.808228	-502.789001	17.051357	960.987183	574.764709	-52.065262	959.527832	567.274658	124.919601
-535.778687	124.759964	862.998108	-521.550537	-96.440781	865.979675	-618.326782	161.482956	489.864655	-591.080139	-137.875778	515.864746	-644.732971	177.946213	84.160583	-639.353760	-146.846619	82.514717	-577.980896	194.450653	1348.762329	-558.076904	-152.554260	1349.283203	-515.367798	24.965681	1343.860107	-572.225464	0.042568	1630.832520	-625.324402	288.520905	1088.914063	-579.430481	-257.430817	1090.201660	-504.947510	271.506653	842.052856	-451.517853	-234.345657	841.020447	-502.658508	17.133280	961.002319	574.786621	-51.998787	959.534241	567.223694	124.950737
-535.698303	124.741196	862.996277	-521.486145	-96.434242	865.957458	-618.291443	161.494522	489.866058	-590.916748	-137.778656	515.794922	-644.719299	177.917358	84.119995	-639.309021	-146.850998	82.499054	-577.969360	194.489685	1348.629517	-558.074097	-152.528046	1349.176758	-515.411133	24.968697	1343.820435	-572.154236	0.063772	1630.853394	-625.307251	288.477264	1088.759766	-579.448059	-257.313080	1090.064087	-504.791107	271.586823	842.002991	-450.904083	-234.285141	841.287170	-502.596619	17.116095	960.993469	574.788269	-51.959324	959.531860	567.189941	124.994705
-535.609436	124.717079	862.985535	-521.421631	-96.467834	865.952698	-618.235718	161.479523	489.853119	-590.570129	-137.046463	515.538635	-644.733826	177.939880	84.135857	-639.260925	-146.876526	82.420120	-577.971741	194.512543	1348.479980	-558.072205	-152.498901	1349.082886	-515.452820	24.990450	1343.757935	-572.089905	0.083711	1630.869995	-625.281067	288.418091	1088.618042	-579.467590	-257.180389	1089.916138	-504.548584	271.701019	841.972168	-450.087433	-234.210663	841.607910	-502.526855	17.086441	960.987549	574.811218	-51.944927	959.532898	567.147278	124.999313
-535.540894	124.667999	862.969910	-521.374207	-96.486481	865.951477	-618.187134	161.490372	489.844330	-590.303101	-137.295776	515.424927	-644.727234	177.942352	84.162468	-639.115845	-146.915436	82.448837	-577.939819	194.538544	1348.342407	-558.088196	-152.471176	1348.962769	-515.494446	25.003386	1343.690430	-572.043030	0.129677	1630.874023	-625.279236	288.360748	1088.490967	-579.448364	-257.010986	1089.732544	-504.271576	271.842743	841.991638	-449.094666	-234.141464	841.995544	-502.475067	17.056406	960.980713	574.849304	-51.929287	959.533936	567.124329	125.036362
-535.464905	124.662354	862.964905	-521.335205	-96.506889	865.949158	-618.151367	161.514069	489.846008	-590.271240	-137.042053	515.380310	-644.745850	177.938004	84.165352	-639.161438	-146.884003	82.427368	-577.864136	194.594162	1348.186523	-558.075439	-152.428940	1348.836914	-515.536438	25.026653	1343.618286	-571.986694	0.146827	1630.890015	-625.307434	288.293823	1088.350952	-579.443787	-256.831482	1089.541992	-503.903687	271.996155	842.057129	-447.948425	-234.121353	842.428040	-502.419830	17.039865	960.977783	574.864441	-51.913483	959.538025	567.110657	125.040932
-535.409912	124.621490	862.962402	-521.286499	-96.502396	865.939087	-618.100830	161.513412	489.827484	-590.111023	-136.811707	515.470825	-644.751770	177.936539	84.164093	-639.090637	-146.879440	82.391106	-577.740417	194.635880	1348.074219	-558.059082	-152.409149	1348.713013	-515.602112	25.032125	1343.540527	-571.934570	0.184454	1630.903442	-625.341858	288.178253	1088.237061	-579.434265	-256.589752	1089.314575	-503.442505	272.153717	842.180603	-446.582336	-233.996170	842.978943	-502.376251	17.017765	960.973816	574.884888	-51.897350	959.537415	567.089355	125.071686
-535.494751	124.393524	862.897095	-521.272949	-96.613617	865.952942	-618.095764	161.561829	489.838013	-589.908936	-136.736496	515.447021	-644.699463	177.907959	84.147820	-639.033447	-146.884811	82.393242	-577.560547	194.649399	1347.950073	-558.074280	-152.420929	1348.570557	-515.645081	25.035406	1343.419678	-571.882324	0.224246	1630.944580	-625.274414	287.878967	1087.890503	-579.380676	-256.500946	1089.144409	-502.888428	272.360657	842.376953	-445.040405	-233.990814	843.633789	-502.397614	16.896721	960.942749	574.908020	-51.873680	959.517700	567.071411	125.127075
-535.437439	124.373039	862.899414	-521.201660	-96.658112	865.968445	-618.010193	161.566620	489.820160	-590.032715	-136.896057	515.571289	-644.711365	177.932007	84.166580	-639.072571	-146.878769	82.435837	-577.429138	194.668640	1347.831421	-558.135498	-152.405945	1348.387085	-515.708740	25.020132	1343.301758	-571.831360	0.305018	1630.981812	-625.391602	287.782288	1087.755859	-579.355896	-256.195343	1088.844482	-502.187927	272.483948	842.684509	-443.234344	-233.863876	844.424927	-502.332428	16.871363	960.951172	574.924011	-51.825134	959.510986	567.057007	125.145241
-535.417053	124.347107	862.883484	-521.187988	-96.690781	865.959412	-618.002686	161.590179	489.821625	-590.606995	-137.665726	515.947205	-644.755737	177.938263	84.222473	-639.230530	-146.822266	82.536758	-577.261719	194.684921	1347.708862	-558.184204	-152.426575	1348.171509	-515.735168	24.980865	1343.197021	-571.777100	0.338837	1631.042847	-625.624329	287.854156	1087.862793	-579.325012	-255.840073	1088.546875	-501.176392	272.628235	843.134583	-441.216553	-233.755280	845.311951	-502.312775	16.844330	960.937927	574.941833	-51.813805	959.508179	567.041199	125.150009
-535.216919	124.600845	862.944275	-521.107849	-96.608009	865.944397	-617.870544	161.557526	489.857025	-590.610535	-137.794250	515.848938	-644.739746	177.965317	84.214188	-639.249390	-146.816132	82.550209	-577.124146	194.706940	1347.592773	-558.260010	-152.397430	1347.972046	-515.765198	24.921492	1343.111694	-571.726868	0.430314	1631.109619	-625.718811	287.759094	1087.728149	-579.320190	-255.326187	1088.158325	-500.113220	272.784546	843.600647	-438.893768	-233.610046	846.417603	-502.203033	16.961288	960.970581	574.953918	-51.805767	959.502014	567.048523	125.158974
-535.318237	124.366371	862.866272	-521.086426	-96.723793	865.932983	-617.871765	161.631866	489.818573	-590.286865	-137.352661	515.484497	-644.742432	177.966095	84.212769	-639.145325	-146.846390	82.486374	-576.977478	194.703125	1347.503418	-558.379333	-152.421906	1347.740356	-515.797424	24.836546	1342.996094	-571.663269	0.499943	1631.168335	-625.821777	287.623962	1087.574951	-579.273438	-255.016403	1087.822754	-498.929230	272.985687	844.146667	-436.357941	-233.041595	847.572327	-502.220734	16.832563	960.918518	574.941528	-51.816925	959.506531	567.031677	125.181770
-535.276672	124.417137	862.864868	-521.065491	-96.709465	865.911377	-617.816956	161.613190	489.799377	-590.263977	-137.088196	515.482727	-644.721252	177.967926	84.190475	-639.191711	-146.841080	82.476791	-576.884216	194.670670	1347.397949	-558.483215	-152.409927	1347.540405	-515.833740	24.769489	1342.895508	-571.597900	0.626851	1631.215698	-625.949219	287.453430	1087.444946	-579.156067	-254.572006	1087.404541	-497.746002	273.272736	844.705750	-433.772858	-233.469559	848.830139	-502.202820	16.852571	960.910950	574.975464	-51.773205	959.493164	567.021606	125.208977
-535.212097	124.450012	862.876587	-521.041321	-96.684013	865.899719	-617.710693	161.625397	489.757568	-590.360535	-137.104782	515.595703	-644.724915	177.965256	84.190117	-639.213379	-146.832001	82.462273	-576.816772	194.644302	1347.342041	-558.585449	-152.459183	1347.364624	-515.885193	24.697989	1342.790161	-571.521362	0.724888	1631.274536	-626.012329	287.242249	1087.315063	-579.098755	-254.199387	1087.013550	-496.254547	273.644409	845.435547	-430.988739	-232.931061	850.227173	-502.177155	16.865540	960.916565	574.991821	-51.745068	959.492126	567.042480	125.224747
-535.179443	124.477524	862.867065	-521.035645	-96.668747	865.862671	-617.635498	161.645172	489.754211	-590.346802	-137.143784	515.586853	-644.651062	177.946426	84.166061	-639.212585	-146.840698	82.467522	-576.754211	194.606018	1347.306152	-558.751770	-152.505142	1347.201416	-515.906067	24.621603	1342.701172	-571.442017	0.804903	1631.318848	-626.000977	287.053467	1087.192505	-578.961182	-253.859955	1086.599243	-494.620178	274.049133	846.177307	-428.055115	-232.938202	851.782959	-502.165344	16.871161	960.895691	575.008240	-51.742805	959.512329	567.060486	125.227989
-535.129150	124.476059	862.860168	-521.032593	-96.662003	865.827209	-617.597717	161.669052	489.735474	-590.542725	-137.452789	515.802795	-644.739014	178.013779	84.202713	-639.255188	-146.812408	82.503143	-576.740295	194.581558	1347.302368	-558.909424	-152.563644	1347.057251	-515.926880	24.526577	1342.635620	-571.364929	0.864786	1631.367432	-625.929199	286.842743	1087.115967	-578.768616	-253.529922	1086.235107	-492.831879	274.464081	847.083252	-425.014496	-232.998871	853.450867	-502.149384	16.855259	960.877930	575.047363	-51.705662	959.508667	567.113892	125.235916
-534.853455	124.817665	862.930359	-520.972534	-96.552368	865.778625	-617.520935	161.659576	489.774261	-590.557617	-138.037994	515.800964	-644.662903	178.005280	84.140923	-639.205505	-146.863739	82.521294	-576.710388	194.523651	1347.286621	-559.138550	-152.641571	1346.913452	-515.942688	24.458210	1342.583862	-571.276001	0.907926	1631.407837	-625.809509	286.619720	1087.014282	-578.498535	-253.240631	1085.905640	-490.917175	274.925751	848.055176	-421.772278	-233.156631	855.221863	-502.036194	16.997524	960.905945	575.071472	-51.698860	959.525330	567.132080	125.244919
-534.989868	124.495041	862.825500	-521.024231	-96.649323	865.740784	-617.451416	161.671707	489.677795	-590.205811	-137.448517	515.481445	-644.659668	178.007675	84.134911	-639.084290	-146.893677	82.465416	-576.686768	194.483414	1347.301392	-559.326294	-152.708054	1346.823120	-515.962769	24.384184	1342.526978	-571.192017	0.929710	1631.460205	-625.594788	286.331207	1086.949585	-578.156616	-252.954132	1085.615601	-488.918579	275.411011	849.070007	-418.519562	-233.408417	857.080750	-502.112762	16.830860	960.828613	575.119995	-51.713173	959.528503	567.196228	125.248711
-534.909546	124.505432	862.826477	-521.028381	-96.638550	865.702148	-617.392090	161.657761	489.673462	-590.148438	-137.177094	515.376953	-644.679626	178.004135	84.133995	-639.072876	-146.917297	82.421494	-576.667297	194.422272	1347.321655	-559.556213	-152.760330	1346.757202	-515.984741	24.325190	1342.494995	-571.137695	0.928596	1631.516235	-625.280273	286.068207	1086.916626	-577.728577	-252.668015	1085.340942	-486.697357	275.961243	850.184998	-415.243500	-233.668274	859.039307	-502.093048	16.813192	960.815552	575.149902	-51.675880	959.531006	567.230286	125.266624
-534.541321	124.937469	862.926208	-520.982239	-96.465912	865.647583	-617.221375	161.586227	489.704193	-590.181091	-136.988434	515.336060	-644.577271	178.031357	84.114342	-639.083435	-146.917664	82.391289	-576.643311	194.383713	1347.338013	-559.729126	-152.778046	1346.729614	-516.005188	24.255449	1342.496216	-571.089722	0.872066	1631.572754	-624.984314	286.142883	1086.952026	-577.233948	-252.474182	1085.158691	-484.465210	276.557312	851.401672	-411.890198	-233.931656	861.056702	-501.941772	17.004023	960.856384	575.184448	-51.709942	959.545898	567.262207	125.283173
-534.434692	125.031693	862.944214	-520.979614	-96.434296	865.621399	-617.269897	161.606140	489.733521	-590.327332	-136.998230	515.462097	-644.598206	178.027756	84.119713	-639.117310	-146.910385	82.402267	-576.636780	194.364456	1347.376953	-559.931335	-152.783691	1346.739136	-516.035706	24.216770	1342.492432	-571.053955	0.816525	1631.647705	-624.663818	285.976593	1086.886475	-576.694397	-252.387314	1085.066772	-482.232971	277.196716	852.585266	-408.559204	-234.276566	863.145813	-501.898376	17.034124	960.856201	575.188904	-51.682922	959.542847	567.271606	125.315819
-534.380493	125.076607	862.965332	-521.016724	-96.403114	865.615906	-617.456726	161.666962	489.788116	-590.406433	-136.961868	515.465942	-644.663696	178.008942	84.137199	-639.152039	-146.900040	82.395309	-576.603333	194.321014	1347.419922	-560.185364	-152.805054	1346.745239	-516.070984	24.182785	1342.516235	-571.032166	0.767694	1631.703247	-624.255066	285.838776	1086.827515	-576.099609	-252.492310	1085.015991	-479.914001	277.892395	853.852600	-405.258545	-234.660599	865.327271	-501.899994	17.049164	960.867371	575.238220	-51.636749	959.543945	567.301697	125.375130
-534.337341	125.097069	862.993408	-521.037659	-96.380951	865.625916	-617.621460	161.715729	489.828857	-590.603882	-137.041367	515.630737	-644.676331	178.015472	84.140373	-639.210632	-146.896286	82.396400	-576.579651	194.256180	1347.464966	-560.466919	-152.785187	1346.512817	-516.112122	24.147467	1342.504639	-571.013855	0.683960	1631.774902	-623.800842	285.723633	1086.761230	-575.484863	-252.662170	1084.962646	-477.570435	278.595795	855.157471	-401.947388	-234.941742	867.519653	-501.898590	17.054628	960.889465	575.248413	-51.654018	959.564209	567.321533	125.377953
-534.381042	125.065262	863.016724	-521.089722	-96.389153	865.622864	-617.742920	161.727661	489.844574	-590.623657	-136.967194	515.580383	-644.711975	177.998367	84.126984	-639.206970	-146.883789	82.402924	-576.580627	194.227844	1347.511963	-560.535706	-152.789261	1346.856567	-516.156006	24.142582	1342.526978	-571.004517	0.738672	1631.827881	-623.291626	285.712402	1086.719360	-574.726624	-252.699722	1085.002563	-475.169708	279.283569	856.437927	-398.624664	-235.326706	869.719727	-501.937042	17.022989	960.897400	575.293030	-51.631371	959.573914	567.383789	125.408417
-534.479553	124.972443	863.003357	-521.137024	-96.422882	865.640015	-617.866211	161.726929	489.891052	-590.914612	-137.246368	515.797791	-644.725464	178.000107	84.152390	-639.278442	-146.849991	82.449356	-576.589294	194.183762	1347.583984	-560.734802	-152.752106	1346.922485	-516.192871	24.100857	1342.565552	-571.014648	0.740326	1631.906738	-622.676575	285.775452	1086.662842	-573.814819	-252.831802	1085.080811	-472.644836	280.073212	857.834290	-395.416321	-235.959167	871.894958	-501.993805	16.980635	960.894409	575.346375	-51.640610	959.590393	567.438965	125.385155
-535.079895	124.440269	862.855164	-521.339661	-96.663948	865.663879	-618.024963	161.787125	489.802155	-591.305115	-137.699646	515.976074	-644.729797	177.971863	84.142632	-639.346924	-146.820114	82.504768	-576.602600	194.191254	1347.659912	-560.892029	-152.670319	1347.012085	-516.248779	24.069408	1342.624023	-571.051453	0.779540	1631.999512	-621.976257	285.905212	1086.667480	-572.859497	-253.039017	1085.175415	-470.112915	280.827148	859.273865	-392.216980	-236.368668	874.085144	-502.305267	16.724386	960.804382	575.403198	-51.679546	959.609253	567.520691	125.363861
-535.152771	124.429794	862.861938	-521.389832	-96.685822	865.681702	-618.105103	161.782028	489.804016	-591.324280	-137.765335	515.985596	-644.745361	177.932358	84.130943	-639.322021	-146.826584	82.508812	-576.602783	194.113693	1347.725830	-561.058411	-152.654968	1347.106201	-516.284790	24.038731	1342.657715	-571.108398	0.826978	1632.077148	-621.227295	286.062775	1086.669189	-571.780640	-253.240112	1085.297363	-467.734772	281.557556	860.550171	-389.093384	-237.033096	876.200012	-502.355133	16.716246	960.813293	575.487366	-51.672592	959.632385	567.611145	125.363243
-535.134827	124.530167	862.892517	-521.435425	-96.630585	865.706055	-618.120789	161.770737	489.815216	-591.264038	-137.722107	515.927673	-644.780518	177.984543	84.161446	-639.286499	-146.836746	82.499214	-576.605896	194.019913	1347.821899	-561.215698	-152.644775	1347.191040	-516.348816	24.001900	1342.661865	-571.177856	0.925315	1632.143066	-620.429138	286.276001	1086.692993	-570.716064	-253.517731	1085.499146	-465.299164	282.266663	861.827637	-386.064789	-237.532089	878.279419	-502.380035	16.782656	960.844116	575.580688	-51.716431	959.660156	567.770203	125.282326
-535.203918	124.551964	862.917419	-521.485840	-96.659088	865.711548	-618.180542	161.759384	489.834534	-591.240967	-137.711899	515.881836	-644.737366	177.936401	84.131615	-639.258728	-146.823990	82.508400	-576.612976	193.907288	1347.914307	-561.320923	-152.631882	1347.286987	-516.389648	23.948515	1342.708496	-571.250183	0.949038	1632.210693	-619.647644	286.671631	1086.810547	-569.635559	-253.922394	1085.659302	-462.613251	282.711945	863.084045	-383.084442	-237.944061	880.333313	-502.438751	16.772438	960.859253	575.711121	-51.804462	959.695923	567.950012	125.196457
-535.234192	124.540077	862.923584	-521.537781	-96.660110	865.731018	-618.204163	161.748642	489.846619	-591.252502	-137.678696	515.865784	-644.794617	177.987534	84.164009	-639.257568	-146.836365	82.507355	-576.605347	193.821182	1348.031006	-561.716187	-152.518509	1347.298584	-516.408691	23.881426	1342.724976	-571.330078	1.007549	1632.269531	-618.883850	286.822357	1086.778198	-568.545349	-254.303513	1085.817017	-460.229309	283.436066	864.260132	-380.225159	-238.582504	882.219482	-502.485138	16.769077	960.873352	575.839722	-51.898006	959.746704	568.149048	125.077911
-535.284363	124.558708	862.928894	-521.588196	-96.686043	865.713257	-618.235779	161.750793	489.853790	-591.190674	-137.629547	515.840759	-644.761414	177.931198	84.133530	-639.216797	-146.856369	82.502129	-576.594238	193.681656	1348.102173	-561.799194	-152.515030	1347.356689	-516.405090	23.812201	1342.739502	-571.435547	1.045341	1632.320801	-617.944885	287.130402	1086.883667	-567.401306	-254.690826	1086.006958	-457.857391	284.150635	865.512878	-377.478210	-239.156647	884.034485	-502.530334	16.755068	960.866089	575.968994	-51.998013	959.777527	568.343079	124.946274
-535.278381	124.590843	862.939087	-521.626526	-96.696754	865.708496	-618.269836	161.779480	489.861633	-591.247742	-137.640076	515.858704	-644.845398	178.017288	84.197670	-639.205811	-146.865326	82.485870	-576.595520	193.538971	1348.186035	-561.895691	-152.499329	1347.390015	-516.397522	23.734255	1342.745239	-571.514893	1.012917	1632.393555	-617.041565	287.556152	1087.011475	-566.284485	-255.183212	1086.177368	-455.509277	284.802765	866.673889	-374.877014	-239.727966	885.757568	-502.552155	16.753162	960.870667	576.096985	-52.121014	959.818359	568.540649	124.802246
-535.308777	124.514740	862.899353	-521.672974	-96.714592	865.698364	-618.266846	161.790314	489.844818	-591.265198	-137.615143	515.832581	-644.812195	177.991989	84.178215	-639.218140	-146.853622	82.500702	-576.601624	193.426834	1348.244385	-561.665955	-152.633011	1347.488037	-516.359619	23.695944	1342.742188	-571.589172	1.089022	1632.430420	-616.050537	288.009888	1087.124878	-565.101929	-255.536301	1086.402222	-453.162079	285.536407	867.841248	-372.443451	-240.576172	887.288696	-502.590790	16.717976	960.845459	576.242798	-52.242355	959.871094	568.696228	124.697113
-535.274597	124.478813	862.908691	-521.638855	-96.700638	865.704224	-618.257507	161.789551	489.831848	-591.285583	-137.630051	515.820618	-644.829529	178.018478	84.186951	-639.228699	-146.846207	82.477211	-576.583496	193.298355	1348.296143	-561.923828	-152.498154	1347.459961	-516.318542	23.655531	1342.730591	-571.639954	1.090796	1632.462402	-615.057617	288.399292	1087.272583	-563.989624	-256.050201	1086.555298	-451.044556	286.204407	868.889465	-370.042389	-241.143143	888.775452	-502.573456	16.705109	960.857605	576.382446	-52.407093	959.922180	568.897766	124.558037
-535.261169	124.323425	862.854492	-521.540344	-96.706291	865.758118	-618.207275	161.762314	489.795288	-591.261841	-137.601547	515.815552	-644.820435	178.022308	84.183327	-639.225281	-146.844894	82.465561	-576.589417	193.230728	1348.346191	-561.926758	-152.476791	1347.459839	-516.282593	23.617720	1342.732544	-571.690552	1.085629	1632.487793	-614.083557	288.869354	1087.395996	-562.911621	-256.519379	1086.729248	-449.015106	286.792725	869.882080	-367.868042	-241.620850	890.108765	-502.540588	16.682310	960.861938	576.575134	-52.547474	960.002075	569.097290	124.407829
-535.210083	124.270180	862.837585	-521.454346	-96.681519	865.809021	-618.143311	161.749573	489.764313	-591.178467	-137.507843	515.767700	-644.742981	178.013504	84.158913	-639.169678	-146.866913	82.430267	-576.580200	193.120880	1348.383545	-561.915710	-152.448090	1347.471191	-516.224182	23.588993	1342.733887	-571.701904	1.035722	1632.510620	-613.140015	289.362518	1087.520874	-561.819824	-256.960815	1086.907227	-447.119324	287.388336	870.751465	-365.785431	-242.091324	891.354614	-502.498657	16.701242	960.885071	576.762085	-52.708900	960.060852	569.325195	124.255119
-535.179138	124.131638	862.795105	-521.339600	-96.683388	865.874390	-618.096863	161.733139	489.735107	-591.204407	-137.560623	515.790100	-644.711609	178.007858	84.138489	-639.152527	-146.874008	82.436676	-576.577942	193.050461	1348.401855	-561.890015	-152.393356	1347.495361	-516.207275	23.586409	1342.728149	-571.697693	1.014781	1632.526978	-612.199402	289.769684	1087.604004	-560.758972	-257.419434	1087.162231	-445.201141	287.931946	871.648376	-363.862030	-242.464050	892.440552	-502.451141	16.688271	960.901550	576.936951	-52.924225	960.132263	569.576904	124.086632
-535.384277	123.719551	862.686523	-521.309875	-96.811058	865.957153	-618.100342	161.733994	489.662811	-591.203674	-137.554092	515.792664	-644.756714	178.029510	84.160828	-639.159180	-146.886169	82.428307	-576.594055	192.982285	1348.439331	-561.877563	-152.343536	1347.490112	-516.175842	23.610041	1342.707153	-571.668457	0.966372	1632.537109	-611.288574	290.265869	1087.759155	-559.696411	-257.890411	1087.410767	-443.467834	288.351532	872.398865	-362.192749	-242.894989	893.361206	-502.536072	16.533602	960.884277	577.154236	-53.163795	960.200012	569.856323	123.859039
-535.406433	123.696739	862.670898	-521.317261	-96.826630	865.941284	-618.075256	161.706589	489.651459	-591.197083	-137.549179	515.792419	-644.714172	177.971786	84.133339	-639.157349	-146.886871	82.427376	-576.609802	192.930222	1348.447876	-561.837219	-152.282303	1347.516479	-516.169189	23.610973	1342.703125	-571.613403	0.905371	1632.548340	-610.434021	290.787384	1087.903076	-558.726135	-258.308136	1087.656982	-441.795380	288.668762	873.117981	-360.687683	-243.215576	894.103027	-502.542725	16.516632	960.866272	577.307251	-53.397060	960.271729	570.078186	123.617424
-535.934692	124.339066	862.728821	-522.920471	-96.210785	865.264709	-618.369568	161.843170	489.779449	-591.671997	-137.839813	515.707458	-644.885498	177.960846	84.192268	-639.298950	-146.834137	82.514008	-576.633667	192.900070	1348.478271	-561.782532	-152.194214	1347.541016	-516.147461	23.651512	1342.698486	-571.549805	0.852722	1632.554199	-609.545227	291.196564	1088.013184	-557.716553	-258.745117	1087.909790	-440.190308	288.889740	873.847961	-359.411499	-243.565735	894.678650	-503.305298	16.715021	960.488220	577.502258	-53.642315	960.327515	570.311401	123.353386
-535.900146	124.261734	862.722778	-522.724670	-96.400963	865.355713	-618.312378	161.809235	489.773865	-591.667053	-137.830276	515.758423	-644.852844	177.964432	84.191093	-639.300415	-146.834213	82.492889	-576.636719	192.847549	1348.506958	-561.796448	-152.124420	1347.563354	-516.114685	23.678465	1342.687988	-571.478577	0.747628	1632.546997	-608.717957	291.615234	1088.127319	-556.762878	-259.147247	1088.196533	-438.766724	289.023407	874.336487	-358.311218	-243.805786	895.117126	-503.226837	16.639360	960.539001	577.693176	-53.896202	960.405029	570.587646	123.064110
-535.901184	124.182076	862.723083	-522.554321	-96.555176	865.444885	-618.277771	161.766068	489.757050	-591.547363	-137.752960	515.774109	-644.858459	177.974594	84.235641	-639.272461	-146.839508	82.529724	-576.650269	192.818787	1348.550415	-561.764343	-152.043182	1347.591431	-516.062256	23.698778	1342.694458	-571.386902	0.709741	1632.549561	-607.853638	292.008453	1088.222900	-555.895386	-259.515839	1088.467285	-437.471130	289.140564	874.842590	-357.471863	-244.032181	895.319397	-503.175140	16.578688	960.591064	577.905457	-54.178337	960.495911	570.867371	122.777802
-535.869629	124.142738	862.714417	-522.391846	-96.621643	865.512634	-618.240479	161.728455	489.741150	-591.492432	-137.736389	515.802246	-644.842834	177.979248	84.231140	-639.261353	-146.843735	82.525581	-576.648682	192.772629	1348.560303	-561.726746	-151.957352	1347.625732	-516.013000	23.717024	1342.714844	-571.260986	0.776551	1632.528564	-607.141235	292.478302	1088.343140	-554.987610	-259.879120	1088.734863	-436.440887	289.055023	875.121338	-356.907471	-244.214172	895.322266	-503.101654	16.572937	960.625610	578.122437	-54.480938	960.558472	571.153809	122.545151
-535.774414	124.094307	862.724243	-522.102417	-96.629662	865.626282	-618.188843	161.674820	489.744659	-591.305237	-137.627731	515.826782	-644.804932	177.951126	84.208099	-639.242615	-146.843658	82.518600	-576.620239	192.766434	1348.593384	-561.703003	-151.843857	1347.643921	-515.926697	23.728878	1342.737305	-571.092041	0.714319	1632.523682	-606.399231	292.802917	1088.468872	-554.198181	-260.141327	1089.008179	-435.505096	288.933136	875.420044	-356.549652	-244.327576	895.104736	-502.977142	16.609556	960.703674	578.324036	-54.767838	960.627991	571.461182	122.294762
-535.842590	124.170334	862.737793	-522.173828	-96.710808	865.576233	-618.209656	161.682800	489.766022	-591.345215	-137.690933	515.843384	-644.813904	177.947830	84.209236	-639.277405	-146.825073	82.522903	-576.564331	192.717911	1348.598999	-561.670349	-151.767929	1347.652222	-515.857483	23.713211	1342.733276	-570.915955	0.720498	1632.494629	-605.706421	293.088928	1088.605713	-553.441956	-260.433594	1089.218384	-434.640381	288.723114	875.647095	-356.469879	-244.497711	894.612305	-503.028198	16.577854	960.681213	578.523804	-55.102791	960.709229	571.752075	121.967613
-535.836670	124.182106	862.717590	-522.098206	-96.737671	865.588318	-618.209167	161.666382	489.763489	-591.274719	-137.720276	515.862305	-644.839172	177.971771	84.267387	-639.265442	-146.827499	82.522591	-576.467041	192.631897	1348.637207	-561.642578	-151.748367	1347.650269	-515.763489	23.712700	1342.697632	-570.671143	0.696477	1632.457520	-605.042847	293.329407	1088.737061	-552.810486	-260.776581	1089.477051	-433.963440	288.383240	875.767334	-356.610931	-244.349396	893.983704	-502.998291	16.591467	960.679504	578.654968	-55.406567	960.784851	572.034668	121.603912
-535.831421	124.194626	862.716858	-522.047546	-96.735550	865.580200	-618.208069	161.675034	489.804504	-591.175049	-137.685837	515.883301	-644.835999	177.938873	84.269783	-639.255005	-146.813934	82.524956	-576.363647	192.581085	1348.661255	-561.588806	-151.702789	1347.629272	-515.684875	23.689505	1342.682617	-570.381592	0.697592	1632.418945	-604.441528	293.516327	1088.869019	-552.225464	-260.956726	1089.690430	-433.466583	288.001160	875.841431	-356.909180	-244.431229	893.049500	-502.966522	16.601009	960.673950	578.844238	-55.696617	960.855774	572.366272	121.270912
-535.827515	124.186539	862.718567	-522.018250	-96.733147	865.579956	-618.145508	161.645218	489.778442	-591.168152	-137.722351	515.882874	-644.793518	177.950653	84.258804	-639.308167	-146.793564	82.544838	-576.234680	192.536331	1348.694336	-561.526184	-151.662872	1347.568604	-515.593567	23.677956	1342.634521	-570.027466	0.578938	1632.421387	-603.888794	293.686707	1089.011963	-551.735657	-261.254242	1089.874756	-433.160980	287.626984	875.801147	-357.515442	-244.191071	891.972107	-502.947784	16.600552	960.674072	579.044800	-56.052059	960.910156	572.738953	120.971619
-535.799377	124.200233	862.698914	-521.971802	-96.709915	865.546326	-618.147888	161.651123	489.773163	-591.095703	-137.731873	515.891602	-644.741089	177.890015	84.234467	-639.303162	-146.807373	82.551453	-576.127136	192.470734	1348.713623	-561.473938	-151.640381	1347.494141	-515.491272	23.637299	1342.609131	-569.679932	0.650364	1632.401855	-603.432861	293.789795	1089.112183	-551.206970	-261.374542	1089.904541	-432.976746	286.896637	875.642212	-358.482697	-244.710876	890.699463	-502.905792	16.615461	960.646240	579.222107	-56.416321	960.959900	573.074646	120.668915
-535.774170	124.174263	862.671570	-521.938232	-96.715111	865.521545	-618.120544	161.630127	489.767029	-591.044250	-137.719193	515.886108	-644.740479	177.927612	84.223717	-639.320190	-146.806870	82.565117	-576.016541	192.425293	1348.734741	-561.372253	-151.634232	1347.430298	-515.375854	23.614920	1342.589966	-569.216431	0.617373	1632.360840	-602.941772	293.823944	1089.218506	-550.877197	-261.478882	1089.976807	-432.977417	286.268890	875.386963	-359.560852	-244.755295	889.275635	-502.861755	16.603138	960.616150	579.387207	-56.745522	961.005920	573.411560	120.302902
-535.737305	124.175911	862.658997	-521.979553	-96.631500	865.475037	-618.100037	161.639038	489.775543	-591.011597	-137.722153	515.878784	-644.726379	177.893143	84.230934	-639.324890	-146.826111	82.558601	-575.850952	192.456818	1348.788330	-561.249390	-151.640671	1347.330933	-515.260864	23.572474	1342.551514	-568.752686	0.576014	1632.301514	-602.577576	293.784698	1089.274780	-550.606323	-261.331146	1089.930176	-433.191833	285.529602	874.977112	-360.862061	-244.740021	887.649414	-502.842621	16.624039	960.581482	579.567444	-57.084476	961.037781	573.743042	119.971970
-535.565918	124.610023	862.744446	-522.364075	-95.999672	865.331543	-618.077332	161.648453	489.844086	-591.006104	-137.706345	515.722046	-644.727539	177.899338	84.232285	-639.362305	-146.807693	82.558617	-575.776550	192.341690	1348.738281	-561.143250	-151.648056	1347.209473	-515.127136	23.537836	1342.497925	-568.245483	0.497963	1632.246704	-602.226013	293.765198	1089.328735	-550.407715	-261.425812	1089.922729	-433.551605	284.671570	874.511780	-362.390503	-244.700272	885.872864	-502.906433	16.996332	960.545532	579.757690	-57.413025	961.055542	574.172852	119.619850
-535.474792	124.546104	862.733948	-522.133423	-96.262009	865.301575	-618.030090	161.636154	489.831726	-590.870728	-137.626678	515.705627	-644.728027	177.904846	84.247215	-639.328369	-146.815582	82.551231	-575.630371	192.294281	1348.746216	-560.987366	-151.667526	1347.093262	-514.992737	23.510906	1342.490601	-567.746765	0.464863	1632.202637	-601.901245	293.624329	1089.317261	-550.332397	-261.426056	1089.837280	-434.107971	283.877838	873.898438	-364.074554	-244.684662	883.941650	-502.744629	16.838795	960.524902	579.906128	-57.739666	961.101135	574.509155	119.299866
-535.477356	124.587265	862.730286	-522.307251	-96.075500	865.191833	-618.042542	161.645538	489.850250	-590.850159	-137.645462	515.633362	-644.792908	177.954056	84.286575	-639.330444	-146.821060	82.562355	-575.479492	192.267120	1348.747437	-560.791016	-151.706268	1346.954712	-514.865540	23.486362	1342.435669	-567.269287	0.437073	1632.149902	-601.524231	293.214050	1089.164917	-550.342468	-261.230286	1089.676758	-434.831970	282.983551	873.178955	-366.058167	-244.617935	881.911011	-502.781403	16.890707	960.456055	580.068542	-58.057858	961.123047	574.856140	118.995277
-535.710876	124.422371	862.680725	-522.647949	-95.871422	865.041565	-618.097412	161.725250	489.856415	-590.885254	-137.677368	515.583984	-644.817932	177.955261	84.320045	-639.332703	-146.817734	82.573769	-575.355286	192.236176	1348.728882	-560.590637	-151.757645	1346.813477	-514.693970	23.448444	1342.394165	-566.736755	0.372945	1632.131836	-601.369263	293.048431	1089.222168	-550.441650	-261.080872	1089.535889	-435.772369	282.006561	872.326172	-368.274323	-244.572830	879.756470	-502.961792	16.863949	960.328430	580.240540	-58.432438	961.141968	575.281494	118.643250
-534.988464	123.527138	862.567871	-520.394226	-96.991112	865.912231	-617.645447	161.486572	489.648834	-590.209778	-137.318375	515.750671	-644.687500	177.939972	84.274620	-639.136719	-146.849396	82.527550	-575.176147	192.228653	1348.710327	-560.334473	-151.810257	1346.669312	-514.493530	23.451580	1342.352783	-566.231995	0.342603	1632.060913	-601.228271	292.798248	1089.192993	-550.638916	-260.954651	1089.381470	-436.867493	280.992279	871.384460	-370.685699	-244.517715	877.479919	-501.863068	16.441702	960.794861	580.392761	-58.818745	961.159851	575.717590	118.222282
-534.905090	123.498032	862.558899	-520.248169	-97.021545	865.911987	-617.596802	161.492706	489.674072	-590.109253	-137.296310	515.731812	-644.678589	177.937149	84.307938	-639.143555	-146.840805	82.524200	-575.003967	192.204651	1348.652588	-560.092346	-151.870361	1346.510010	-514.283936	23.446478	1342.286133	-565.710754	0.298432	1632.009766	-601.200562	292.514313	1089.185425	-550.945557	-260.669708	1089.114990	-438.135590	279.983093	870.335693	-373.245819	-244.368652	875.185852	-501.743042	16.423401	960.788452	580.537170	-59.135765	961.173584	576.084717	117.964653
-534.771606	123.783142	862.598877	-520.293396	-96.987000	865.791016	-617.628540	161.524414	489.733978	-590.095459	-137.312256	515.728088	-644.657410	177.944229	84.303169	-639.170288	-146.824905	82.543762	-574.768616	192.228134	1348.602051	-559.747681	-151.932571	1346.349854	-514.018677	23.424109	1342.207397	-565.151917	0.221908	1631.966553	-601.226685	292.153595	1089.084351	-551.357910	-260.389618	1088.872925	-439.584686	278.947357	869.168091	-376.030945	-244.232224	872.774536	-501.653290	16.491169	960.738708	580.704285	-59.442703	961.186218	576.447144	117.648705
-534.944275	123.675583	862.533264	-520.444458	-97.082031	865.681824	-617.610962	161.526337	489.700134	-590.099670	-137.382263	515.731018	-644.681335	177.936966	84.312393	-639.195435	-146.799225	82.552979	-574.560181	192.224167	1348.530396	-559.423706	-151.994202	1346.171631	-513.750488	23.435207	1342.116089	-564.601624	0.158146	1631.888672	-601.300354	291.755524	1088.980591	-551.811340	-260.149750	1088.569702	-441.205231	277.941193	867.850769	-378.972626	-244.110016	870.323181	-501.723969	16.379190	960.627136	580.875488	-59.805649	961.205566	576.894348	117.309898
-534.922668	123.783600	862.515381	-520.515625	-97.072510	865.559265	-617.641785	161.524933	489.718994	-590.066895	-137.382172	515.725647	-644.700928	177.929291	84.315582	-639.229248	-146.794769	82.565536	-574.332520	192.244354	1348.445068	-559.119446	-152.060089	1346.006470	-513.489136	23.416990	1342.015015	-564.031128	0.054799	1631.806885	-601.432983	291.275543	1088.862427	-552.412781	-259.785553	1088.246948	-442.915619	276.859467	866.658936	-382.263824	-244.045197	867.745850	-501.679474	16.384224	960.539978	581.041687	-60.145554	961.237671	577.328979	116.957146
-534.885620	123.882576	862.508057	-520.508667	-97.064667	865.488525	-617.599487	161.526611	489.730621	-589.988037	-137.385315	515.675537	-644.701904	177.928894	84.314766	-639.251770	-146.778412	82.587433	-574.038452	192.288208	1348.400391	-558.809021	-152.093170	1345.761963	-513.180786	23.400076	1341.929443	-563.398804	-0.119494	1631.732544	-601.664001	290.828949	1088.751099	-553.135498	-259.339661	1087.889526	-444.816193	275.809723	865.330688	-385.564636	-243.885788	865.217529	-501.611481	16.407944	960.489441	581.177307	-60.437267	961.276917	577.684875	116.626045
-534.822754	123.944679	862.494934	-520.462830	-97.004768	865.430359	-617.604675	161.536880	489.736328	-589.752625	-137.437805	515.539673	-644.702271	177.928787	84.315994	-639.195618	-146.813797	82.581589	-573.702942	192.311539	1348.333252	-558.473572	-152.174896	1345.521362	-512.857117	23.409950	1341.850952	-562.778503	-0.266099	1631.631836	-602.033020	290.325958	1088.591675	-553.834900	-258.820709	1087.558960	-447.116272	274.817932	863.801697	-389.008270	-243.760895	862.649963	-501.517761	16.449678	960.443787	581.331360	-60.781651	961.295593	578.049255	116.238243
-534.749878	123.989365	862.469666	-520.368408	-96.982193	865.410156	-617.529846	161.538025	489.765381	-589.622009	-137.453262	515.551697	-644.730652	177.955353	84.354729	-639.151062	-146.799454	82.590088	-573.344299	192.349884	1348.262817	-558.074829	-152.268372	1345.344360	-512.507568	23.406961	1341.749512	-562.104858	-0.442663	1631.551270	-602.456604	289.808319	1088.440918	-554.635010	-258.313385	1087.185913	-449.304169	273.760162	862.365295	-392.532318	-243.602859	860.170715	-501.407440	16.489388	960.413574	581.541443	-61.136044	961.333191	578.466064	115.837883
-534.648560	124.000412	862.456848	-520.240967	-96.954140	865.390320	-617.476501	161.546219	489.749664	-589.486572	-137.440140	515.538513	-644.524231	177.792343	84.221718	-639.124695	-146.819504	82.602509	-572.994385	192.375488	1348.162964	-557.586548	-152.405624	1345.164551	-512.118774	23.377169	1341.681519	-561.376587	-0.650940	1631.391479	-602.938599	289.260681	1088.300293	-555.633179	-257.863190	1086.773926	-451.607666	272.715393	860.889160	-396.148102	-243.404236	857.728577	-501.279236	16.510044	960.393494	581.746765	-61.490345	961.345337	578.872498	115.417885
-534.600647	124.039886	862.407898	-520.179260	-96.942261	865.360718	-617.477112	161.568939	489.766693	-589.368713	-137.453506	515.524719	-644.706299	177.933090	84.362244	-639.129822	-146.803467	82.609680	-572.587402	192.444901	1348.063599	-557.215820	-152.458252	1344.931152	-511.720825	23.335905	1341.565552	-560.592834	-0.789094	1631.310059	-603.450867	288.585693	1088.076904	-556.765686	-257.349762	1086.265747	-453.999146	271.712555	859.463745	-399.892609	-243.227554	855.284119	-501.177124	16.548334	960.341003	581.907532	-61.873451	961.375366	579.236084	115.042526
-534.526123	124.073318	862.397339	-520.114319	-96.904869	865.319397	-617.413391	161.570251	489.747406	-589.206726	-137.438339	515.480469	-644.679688	177.951508	84.358170	-639.103577	-146.808182	82.617805	-572.153625	192.503357	1348.008301	-556.954041	-152.491013	1344.671997	-511.322632	23.334555	1341.459351	-559.778809	-0.992084	1631.183960	-604.073059	287.979492	1087.938110	-557.943604	-257.066467	1085.790405	-456.490356	270.626892	858.075439	-403.701111	-243.002762	852.928467	-501.078430	16.571035	960.307556	582.109558	-62.240501	961.397400	579.598511	114.658043
-534.368774	124.207657	862.384155	-520.014343	-96.871841	865.302002	-617.344788	161.597000	489.749512	-589.102173	-137.463501	515.464355	-644.674561	177.949341	84.356537	-639.103943	-146.787262	82.633110	-571.709351	192.559616	1347.965698	-556.545776	-152.609787	1344.447876	-510.903320	23.306730	1341.332275	-558.867310	-1.250798	1631.049072	-604.829163	287.361053	1087.780762	-559.229004	-256.709198	1085.409668	-459.066742	269.528625	856.661377	-407.547729	-242.746475	850.638367	-500.934387	16.645666	960.288330	582.274353	-62.655750	961.409180	579.989929	114.207146
-534.266479	124.300125	862.378174	-519.960266	-96.812546	865.256775	-617.315735	161.614380	489.758026	-588.998230	-137.485153	515.446716	-644.684143	177.944275	84.359131	-639.086426	-146.779221	82.627907	-571.234131	192.590424	1347.921265	-556.163635	-152.763535	1344.204956	-510.496490	23.288815	1341.204590	-557.961670	-1.417175	1630.904175	-605.606689	286.770020	1087.653931	-560.577393	-256.347504	1084.967651	-461.736115	268.604889	855.272644	-411.497253	-242.566513	848.396667	-500.825073	16.700161	960.254944	582.444153	-63.058174	961.400146	580.356506	113.802429
-534.168640	124.347618	862.368469	-519.902466	-96.807716	865.247009	-617.252991	161.617111	489.744080	-588.715393	-137.494003	515.317322	-644.762878	177.999802	84.346649	-639.005798	-146.796310	82.628395	-570.721252	192.619247	1347.890747	-555.751648	-152.876984	1344.005859	-510.038330	23.240204	1341.076782	-556.978271	-1.627303	1630.756714	-606.438171	286.141235	1087.567139	-562.011963	-255.969742	1084.566650	-464.438934	267.587280	853.951172	-415.419250	-242.326416	846.270203	-500.717194	16.722794	960.237122	582.621216	-63.474026	961.400574	580.719482	113.375366
-534.062439	124.372940	862.357239	-519.850403	-96.793312	865.225952	-617.166138	161.634964	489.780212	-588.616333	-137.769821	515.338074	-645.070374	178.233475	84.573776	-638.989319	-146.794312	82.661423	-570.210510	192.675522	1347.891235	-555.385986	-152.978821	1343.770752	-509.536255	23.143829	1340.969604	-555.952271	-1.839230	1630.626099	-607.355896	285.515778	1087.484619	-563.448364	-255.816574	1084.217896	-467.254517	266.632813	852.682190	-419.267548	-242.036377	844.279968	-500.609985	16.733498	960.213562	582.771179	-63.896461	961.386658	581.018982	112.968987
-533.978943	124.415337	862.340637	-519.817810	-96.800201	865.181213	-617.063843	161.633224	489.759583	-588.453369	-138.047302	515.407410	-644.733765	178.017395	84.356087	-638.914368	-146.809402	82.699409	-569.689331	192.720886	1347.907837	-554.955505	-153.138519	1343.528564	-509.073639	23.073210	1340.848267	-554.896362	-2.033360	1630.510498	-608.369751	284.985657	1087.484619	-564.985291	-255.511581	1083.856445	-470.123199	265.676880	851.494446	-423.221619	-241.871155	842.325134	-500.511230	16.734745	960.172302	582.912842	-64.310059	961.362671	581.293335	112.595970
-533.924866	124.450638	862.321167	-519.812683	-96.805992	865.143250	-616.922668	161.607361	489.743378	-588.370850	-138.116806	515.552429	-644.703003	178.015030	84.345764	-638.940857	-146.801880	82.707726	-569.150452	192.751968	1347.953491	-554.494019	-153.291840	1343.343262	-508.607605	22.997217	1340.742310	-553.808167	-2.192499	1630.395752	-609.360474	284.427765	1087.519653	-566.452026	-255.452240	1083.600220	-472.989288	264.740540	850.388733	-427.100464	-241.661469	840.553284	-500.432312	16.738014	960.130371	583.086853	-64.729134	961.344604	581.599182	112.179619
-533.885986	124.489532	862.314880	-519.798706	-96.806206	865.120300	-616.730225	161.524277	489.696198	-588.846497	-138.464966	515.705383	-645.000916	178.253387	84.576286	-639.085083	-146.748016	82.773903	-568.604736	192.742905	1347.987183	-554.064453	-153.475830	1343.174561	-508.130463	22.944256	1340.650146	-552.715515	-2.369061	1630.284668	-610.436951	283.899048	1087.572266	-568.054260	-255.115540	1083.280762	-475.967194	263.921387	849.311401	-430.936890	-241.444122	838.871826	-500.350769	16.749926	960.100891	583.186768	-65.171623	961.345703	581.880432	111.733368
-533.976563	124.337692	862.255981	-519.849915	-96.878098	865.110779	-616.562500	161.496078	489.632355	-589.099609	-138.641937	515.794067	-644.974060	178.275742	84.593437	-639.201111	-146.707642	82.805107	-568.060242	192.731064	1348.011475	-553.649780	-153.643387	1342.994019	-507.675079	22.839695	1340.539673	-551.630066	-2.541759	1630.185303	-611.524292	283.453400	1087.711182	-569.570313	-255.199188	1083.110596	-478.906128	263.104034	848.283691	-434.782288	-241.293060	837.329041	-500.345398	16.669926	960.044678	583.297119	-65.561699	961.328369	582.177490	111.230011
-533.970215	124.358795	862.231201	-519.878845	-96.888329	865.065674	-616.515442	161.520279	489.614990	-588.984802	-138.613052	515.755066	-644.975647	178.294647	84.608376	-639.212036	-146.676697	82.814316	-567.514465	192.729599	1348.076538	-553.201904	-153.826202	1342.817505	-507.178558	22.755953	1340.424194	-550.541199	-2.744935	1630.074951	-612.618713	282.981232	1087.831055	-571.186829	-254.954620	1082.928467	-481.851196	262.302917	847.328857	-438.574402	-241.136368	835.824097	-500.277008	16.666664	959.988037	583.424866	-65.963745	961.308472	582.394043	110.844055
-533.937927	124.375549	862.225281	-519.891785	-96.863609	865.028931	-616.647095	161.647171	489.668030	-588.992676	-138.663071	515.750244	-645.011475	178.276031	84.614136	-639.225281	-146.665207	82.852661	-566.991028	192.731491	1348.151978	-552.716980	-153.969696	1342.683350	-506.632782	22.656874	1340.312500	-549.490173	-2.912080	1630.004883	-613.674011	282.567627	1087.995361	-572.684204	-255.174286	1082.861450	-484.761108	261.601410	846.476624	-442.301056	-240.975723	834.512634	-500.197083	16.672876	959.947693	583.545593	-66.386246	961.279541	582.590515	110.486732
-533.915283	124.434799	862.225342	-519.913391	-96.831322	865.001831	-616.634705	161.662018	489.663666	-588.693970	-137.861603	515.448486	-645.024109	178.272507	84.615639	-639.219727	-146.673477	82.769455	-566.409729	192.722626	1348.191406	-552.242737	-154.131897	1342.623169	-506.151764	22.567646	1340.249023	-548.444702	-3.105694	1629.954102	-614.775330	282.257172	1088.267212	-574.237061	-254.904648	1082.759399	-487.684387	260.990479	845.647339	-445.861938	-240.851456	833.326782	-500.118683	16.705776	959.912903	583.662109	-66.797081	961.259216	582.799316	110.104416
-533.384583	124.943100	862.409119	-519.804749	-96.602364	864.952026	-616.534180	161.670609	489.759216	-588.642578	-137.826538	515.393555	-645.005920	178.276749	84.613831	-639.190125	-146.686752	82.771057	-565.831421	192.717209	1348.264404	-551.759827	-154.274399	1342.605469	-505.640015	22.475687	1340.160889	-547.433838	-3.290494	1629.905762	-615.841431	281.934418	1088.491211	-575.677429	-255.152710	1082.879272	-490.715668	260.688171	844.939270	-449.250122	-240.696884	832.275391	-499.796448	16.918346	959.983765	583.801819	-67.170967	961.250549	583.028931	109.695412
-533.396301	125.007408	862.373840	-519.862915	-96.618660	864.948730	-616.522644	161.723801	489.761658	-588.640686	-137.909317	515.415283	-645.011230	178.296326	84.656487	-639.162109	-146.687134	82.793907	-565.222595	192.667175	1348.302490	-551.286194	-154.415573	1342.581421	-505.119293	22.400024	1340.075562	-546.461304	-3.460835	1629.857910	-616.937195	281.792969	1088.760254	-577.062927	-255.189087	1082.922974	-493.550598	260.220856	844.335876	-452.326752	-240.459000	831.462219	-499.746277	16.954561	959.940369	583.943176	-67.556435	961.277588	583.285339	109.247780
-533.554688	124.888641	862.323547	-519.968506	-96.651299	864.953552	-616.570313	161.775436	489.758667	-588.907288	-138.028366	515.474731	-645.035156	178.294662	84.663216	-639.291016	-146.648148	82.828056	-564.663208	192.693497	1348.377441	-550.821350	-154.555237	1342.561401	-504.619141	22.293360	1340.015015	-545.549011	-3.601147	1629.798340	-617.934265	281.593658	1089.023926	-578.475708	-255.213058	1083.066040	-496.270935	259.648224	843.644287	-455.416138	-240.280121	830.750061	-499.769592	16.916588	959.886169	584.109436	-67.965141	961.286316	583.523071	108.872482
-533.710144	124.792595	862.274170	-520.049194	-96.697975	864.940430	-616.578491	161.838867	489.741943	-589.224792	-138.913422	515.770386	-645.058655	178.311691	84.683517	-639.326050	-146.645706	82.928909	-564.035583	192.664124	1348.457886	-550.362000	-154.676865	1342.574707	-504.119385	22.174129	1339.938354	-544.650085	-3.767446	1629.751709	-618.901428	281.446625	1089.332031	-579.896729	-255.550919	1083.331421	-499.045288	259.447906	843.115173	-459.174622	-240.540283	829.881714	-499.780212	16.876965	959.823792	584.268921	-68.344414	961.314453	583.737122	108.508308
-533.850342	124.700363	862.214600	-520.164490	-96.766571	864.926575	-616.595825	161.891586	489.731445	-589.282288	-138.991806	515.770203	-645.073975	178.353897	84.691452	-639.345337	-146.660355	82.941704	-563.402100	192.622345	1348.527954	-549.948181	-154.786163	1342.544556	-503.589325	22.050989	1339.837036	-543.791809	-4.004364	1629.681519	-619.815552	281.307404	1089.619385	-581.198059	-255.696976	1083.469604	-501.841003	259.451508	842.615112	-462.233490	-240.508255	829.255493	-499.792389	16.826492	959.753601	584.436523	-68.708649	961.321472	583.942749	108.090027
-533.953308	124.612183	862.167908	-520.247437	-96.809669	864.909302	-616.830078	162.036087	489.779907	-589.336914	-139.000275	515.760681	-644.655090	178.031815	84.492638	-639.367188	-146.660980	82.965439	-562.776367	192.574570	1348.542725	-549.496094	-154.909195	1342.535156	-503.111298	21.939314	1339.719116	-543.049500	-4.117769	1629.645020	-620.662964	281.270966	1089.930054	-582.506836	-255.926010	1083.709595	-504.272705	258.933380	842.099426	-465.352081	-240.644257	828.574829	-499.781555	16.782747	959.691528	584.630981	-69.093422	961.322571	584.163879	107.675163
-533.999023	124.561806	862.144653	-520.352417	-96.797905	864.887207	-616.871399	162.085632	489.770782	-589.344360	-139.009583	515.742554	-644.674377	178.011612	84.489319	-639.385193	-146.675156	82.953239	-562.100769	192.540573	1348.587036	-549.083130	-155.030289	1342.550537	-502.618774	21.821281	1339.634399	-542.221313	-4.409924	1629.631104	-621.525940	281.281250	1090.259277	-583.731079	-256.140991	1083.932007	-506.616211	258.634796	841.575989	-468.152344	-240.710541	828.056641	-499.744598	16.763960	959.636841	584.819641	-69.488754	961.345337	584.395447	107.268105
-534.043762	124.520851	862.109619	-520.440796	-96.843719	864.855103	-616.610352	161.965759	489.693939	-589.302979	-138.910477	515.694824	-644.626282	178.044861	84.499054	-639.383301	-146.689194	82.937805	-561.504761	192.496002	1348.607666	-548.645874	-155.139984	1342.595703	-502.128510	21.692017	1339.545654	-541.502197	-4.655342	1629.582397	-622.299011	281.383606	1090.612427	-584.876770	-256.371307	1084.170044	-508.902283	258.448364	841.158813	-470.851501	-240.799774	827.555420	-499.707703	16.722359	959.573608	584.943298	-69.882751	961.373291	584.620972	106.856369
-534.028320	124.481033	862.106262	-520.504639	-96.873199	864.845276	-616.246399	161.789581	489.597809	-588.972290	-138.011536	515.378174	-644.504089	178.136108	84.485504	-639.280518	-146.708862	82.829002	-560.861450	192.392471	1348.624023	-548.219666	-155.256256	1342.624390	-501.627502	21.561672	1339.459229	-540.796570	-4.871362	1629.571045	-623.028320	281.451752	1090.918823	-585.949951	-256.682556	1084.421631	-511.152863	258.434875	840.745483	-473.398285	-240.949020	827.187561	-499.643524	16.680264	959.541870	585.134277	-70.287537	961.401794	584.881531	106.449654
-533.972473	124.482742	862.075195	-520.587463	-96.888649	864.816711	-616.462036	161.898102	489.653961	-589.245972	-138.046646	515.411072	-644.547058	178.097488	84.486481	-639.390991	-146.682419	82.877907	-560.243652	192.313431	1348.642700	-547.868530	-155.357117	1342.635864	-501.151581	21.476099	1339.351685	-540.152405	-5.027365	1629.558350	-623.693298	281.554230	1091.275513	-587.005676	-256.848969	1084.632935	-513.316956	258.607910	840.485962	-475.841888	-241.197327	826.782959	-499.568909	16.661966	959.487061	585.330811	-70.675980	961.430298	585.149902	106.018456
-533.841980	124.562592	862.104065	-520.612244	-96.892014	864.785889	-616.583130	161.956711	489.715302	-589.323792	-138.072388	515.419617	-644.597656	178.083557	84.497200	-639.362305	-146.673874	82.853104	-559.679382	192.262039	1348.653198	-547.542114	-155.477600	1342.623901	-500.700378	21.366056	1339.273560	-539.548523	-5.196610	1629.525146	-624.298401	281.747681	1091.625732	-588.050842	-256.996765	1084.798828	-515.359863	258.763824	840.173401	-477.967377	-241.278839	826.518860	-499.449860	16.657549	959.468201	585.578491	-71.081512	961.473755	585.417847	105.619415
-533.796570	124.512138	862.064819	-520.675964	-96.936325	864.751648	-616.546753	161.919876	489.696381	-589.369568	-138.658386	515.668091	-644.596802	178.090271	84.514465	-639.292175	-146.705475	82.918732	-559.068787	192.176331	1348.705933	-547.154114	-155.622650	1342.609497	-500.275940	21.244640	1339.217529	-538.913696	-5.420745	1629.516602	-624.853882	281.879120	1091.935669	-588.907227	-257.267944	1084.996094	-517.289856	259.055359	839.922424	-479.947235	-241.495102	826.248535	-499.383820	16.602911	959.409851	585.762085	-71.490196	961.513428	585.659546	105.252007
-533.754089	124.487747	862.052246	-520.723511	-96.992157	864.725098	-616.535522	161.921616	489.693451	-589.009155	-138.446152	515.526245	-644.599487	178.090240	84.515129	-639.116577	-146.743881	82.865738	-558.507141	192.104065	1348.760498	-546.830200	-155.722794	1342.614136	-499.865265	21.091059	1339.136963	-538.375244	-5.622139	1629.470703	-625.308655	282.023376	1092.238159	-589.760620	-257.540558	1085.234985	-519.190674	259.812805	839.736755	-481.931274	-241.817154	825.965332	-499.317078	16.548876	959.370605	585.972961	-71.835274	961.550903	585.932617	104.807625
-533.515320	124.241501	862.018921	-520.161682	-97.459122	864.895996	-616.398865	161.829132	489.634827	-588.212769	-137.961899	515.404907	-644.535522	178.072571	84.494492	-638.843628	-146.806900	82.767502	-557.960571	192.009857	1348.789917	-546.517029	-155.838684	1342.628906	-499.438263	20.947895	1339.071899	-537.844604	-5.796444	1629.462891	-625.752014	282.259888	1092.589844	-590.565552	-257.781616	1085.442383	-520.773071	259.849823	839.541687	-483.689056	-242.173904	825.729004	-498.962250	16.315985	959.448914	586.169556	-72.232124	961.576904	586.195496	104.462997
-533.508728	124.126152	861.984741	-520.219971	-97.539131	864.879822	-616.377258	161.867859	489.661530	-587.324890	-137.453018	515.177917	-644.558533	178.091919	84.518738	-638.496338	-146.896591	82.660652	-557.464966	191.939331	1348.884644	-546.261658	-155.919525	1342.611572	-499.083496	20.815695	1339.016235	-537.307373	-5.972173	1629.458618	-626.122742	282.473511	1092.975586	-591.259888	-258.015808	1085.595581	-522.275330	260.377014	839.418457	-485.179016	-242.404648	825.596191	-498.928864	16.221720	959.406433	586.372498	-72.613083	961.610168	586.481018	104.088852
-533.488403	124.141754	861.995422	-520.353455	-97.543633	864.837341	-616.331299	161.855194	489.653107	-589.467102	-137.795227	515.495056	-644.564758	178.068222	84.554092	-639.285034	-146.677353	82.810501	-557.012207	191.859528	1348.950928	-546.020203	-156.024002	1342.610718	-498.768341	20.690056	1338.960083	-536.796631	-6.135930	1629.467773	-626.458069	282.676331	1093.340454	-591.862122	-258.217438	1085.755493	-523.643433	260.983887	839.336670	-486.564209	-242.800262	825.442078	-498.922272	16.188131	959.373230	586.538391	-72.966286	961.616150	586.729553	103.767365
-533.468079	124.084641	861.985962	-520.463379	-97.606979	864.805847	-616.402283	161.922363	489.676910	-590.403015	-138.965073	515.920776	-644.545593	178.026047	84.547470	-639.494812	-146.622589	82.970558	-556.545532	191.747070	1349.058716	-545.809021	-156.130219	1342.625610	-498.458069	20.573271	1338.924927	-536.328064	-6.253345	1629.443604	-626.692444	282.841461	1093.656494	-592.429382	-258.413269	1085.922607	-524.885925	261.451050	839.218750	-487.809845	-243.138489	825.300171	-498.909576	16.105011	959.336731	586.753906	-73.250000	961.621582	586.967712	103.486656
-533.443298	124.093102	862.010620	-520.570374	-97.664482	864.788269	-616.376587	161.923645	489.710175	-590.484375	-139.063904	515.954773	-644.635071	178.104782	84.608780	-639.498108	-146.616196	82.993454	-556.114746	191.631241	1349.134644	-545.570801	-156.234131	1342.641602	-498.143433	20.452187	1338.890015	-535.830750	-6.372738	1629.433960	-626.870056	282.998596	1093.984619	-592.955933	-258.561981	1086.071655	-525.924133	261.926331	839.147949	-488.913818	-243.560715	825.169983	-498.894073	16.047764	959.324646	586.897095	-73.559319	961.646729	587.107605	103.256546
-533.386536	124.059471	862.004333	-520.654480	-97.654854	864.765747	-616.320251	161.922516	489.701111	-590.504150	-139.124802	515.931458	-644.587524	178.038635	84.573036	-639.486755	-146.638962	83.000412	-555.742554	191.550049	1349.230713	-545.367493	-156.333450	1342.658203	-497.821136	20.308517	1338.856567	-535.328003	-6.545533	1629.438110	-627.071228	283.307983	1094.320923	-593.405029	-258.661438	1086.187744	-526.853760	262.529480	839.126953	-489.850281	-243.965149	825.042297	-498.866302	16.013672	959.298767	587.077576	-73.831245	961.664490	587.313477	103.042084
-533.349548	124.030014	862.028931	-520.733032	-97.708923	864.744873	-616.281372	161.925003	489.701721	-590.136963	-138.212387	515.651245	-644.647644	178.058014	84.587830	-639.428223	-146.659332	82.897202	-555.376404	191.462173	1349.292236	-545.179749	-156.422729	1342.648071	-497.555481	20.197063	1338.817627	-534.881042	-6.677168	1629.431519	-627.263733	283.663239	1094.787109	-593.775146	-258.756958	1086.271729	-527.713623	263.393127	839.173340	-490.578491	-244.470612	824.946472	-498.844116	15.939552	959.288879	587.263428	-74.193771	961.694763	587.583679	102.722397
-533.271851	124.015930	862.027039	-520.787659	-97.761604	864.753052	-616.227722	161.930740	489.711639	-590.267944	-138.927322	515.901489	-644.624451	178.096069	84.626785	-639.446777	-146.657410	82.993263	-555.032410	191.377487	1349.337402	-545.018616	-156.512695	1342.624268	-497.303955	20.089872	1338.780396	-534.462402	-6.767578	1629.427979	-627.206726	283.725067	1094.899414	-594.076172	-258.777863	1086.321899	-528.560791	264.448273	839.243042	-491.135315	-244.878632	824.885132	-498.800415	15.894924	959.282959	587.477295	-74.546776	961.711304	587.896118	102.414345
-533.237305	123.977280	862.040100	-520.867188	-97.815529	864.739929	-616.196594	161.921646	489.702972	-590.357483	-139.025528	515.914185	-644.457336	177.937088	84.473167	-639.466919	-146.650055	82.987831	-554.701172	191.270187	1349.421143	-544.915344	-156.596237	1342.602661	-497.074921	19.956337	1338.726563	-534.052734	-6.871989	1629.429688	-627.244995	283.933075	1095.155273	-594.336548	-258.832855	1086.360229	-529.184937	265.304504	839.283203	-491.571503	-245.296402	824.844666	-498.779663	15.824868	959.270813	587.789246	-75.045860	961.718628	588.545227	101.789597
-533.187256	123.906593	862.020874	-520.916321	-97.875008	864.742798	-616.125793	161.915771	489.696320	-590.508789	-139.275284	515.921387	-644.646484	178.052109	84.615669	-639.530029	-146.632156	83.021790	-554.402344	191.157425	1349.492798	-544.830078	-156.685944	1342.571777	-496.884521	19.881670	1338.679932	-533.659851	-6.991181	1629.440552	-627.256348	284.148834	1095.438354	-594.517639	-258.885651	1086.374023	-529.589355	266.044952	839.359253	-491.852142	-245.738693	824.809998	-498.746735	15.758494	959.253113	587.930664	-75.299065	961.718323	588.674255	101.567307
-533.144592	123.884079	862.010010	-520.985229	-97.888977	864.734863	-616.101685	161.893997	489.703156	-590.407593	-139.214340	515.896606	-645.105774	178.333664	84.835014	-639.506836	-146.665894	82.999146	-554.135010	191.037109	1349.560547	-544.765625	-156.786301	1342.542969	-496.718842	19.782785	1338.645020	-533.304443	-7.126539	1629.448364	-627.228638	284.367706	1095.680176	-594.681641	-258.908783	1086.373779	-529.902771	266.776520	839.438782	-492.061829	-246.208679	824.772278	-498.725739	15.729156	959.233948	588.155334	-75.682892	961.692871	589.117554	101.124596
-533.081665	123.842628	862.018433	-521.027649	-97.931465	864.726318	-616.039307	161.878448	489.701172	-590.392029	-139.298019	515.864563	-645.130127	178.357925	84.858253	-639.489136	-146.668976	83.011772	-553.868347	190.933884	1349.623535	-544.685547	-156.848892	1342.501953	-496.563965	19.652817	1338.606689	-532.956299	-7.307345	1629.439941	-627.332703	284.829285	1096.177856	-594.793945	-258.913086	1086.355103	-530.077698	267.384216	839.585815	-492.094177	-246.662323	824.782104	-498.683350	15.667997	959.224915	588.326538	-76.019524	961.677185	589.419739	100.810402
-533.026062	123.787964	861.992737	-521.051392	-98.019707	864.715515	-616.031799	161.876526	489.708496	-590.183594	-139.240326	515.835632	-645.102661	178.357468	84.847900	-639.433167	-146.704102	82.996788	-553.611572	190.829941	1349.718628	-544.642456	-156.928391	1342.487305	-496.396698	19.538492	1338.567017	-532.631958	-7.449446	1629.456055	-627.291870	285.065979	1096.412354	-594.865845	-258.930054	1086.342896	-530.172729	268.002167	839.719543	-492.004120	-247.060501	824.823303	-498.639771	15.593827	959.198608	588.530701	-76.338715	961.641907	589.662720	100.530045
-533.006104	123.725716	862.003479	-521.112183	-98.050186	864.721680	-615.980103	161.866943	489.712708	-590.351868	-139.398407	515.891296	-645.094299	178.355164	84.864883	-639.438965	-146.706360	83.043182	-553.364014	190.733307	1349.834351	-544.637573	-157.004517	1342.459839	-496.256836	19.413931	1338.538330	-532.319946	-7.605119	1629.479492	-627.207092	285.296112	1096.633423	-594.907532	-258.940216	1086.304688	-530.135071	268.611816	839.860657	-491.791626	-247.430405	824.902344	-498.637543	15.536663	959.200623	588.709778	-76.675705	961.627197	589.919800	100.223755
-532.951111	123.689735	862.001099	-521.133850	-98.161888	864.728088	-615.953552	161.846786	489.728516	-590.376709	-139.471832	515.926331	-645.069092	178.331161	84.878975	-639.452820	-146.692764	83.066368	-553.166382	190.650238	1349.909180	-544.594238	-157.101120	1342.435181	-496.122223	19.284298	1338.512207	-532.027954	-7.740921	1629.492310	-627.082458	285.496674	1096.850464	-594.885193	-258.919678	1086.269043	-530.025635	269.339996	840.001709	-491.519928	-247.880875	824.973328	-498.602509	15.456800	959.197327	588.982239	-76.965080	961.601440	590.208313	99.961082
-532.918274	123.619637	861.977295	-521.137512	-98.265541	864.733154	-615.948792	161.847458	489.734161	-590.366516	-139.502823	515.941284	-645.089233	178.316086	84.875610	-639.451843	-146.692551	83.068855	-552.971985	190.564453	1349.972412	-544.598938	-157.151794	1342.394409	-495.995758	19.171919	1338.491699	-531.755005	-7.897552	1629.498047	-626.929688	285.693176	1097.065796	-594.844543	-258.887238	1086.182251	-529.854736	269.982635	840.193176	-491.081818	-248.280945	825.058105	-498.572449	15.378062	959.183167	589.199646	-77.275047	961.573059	590.513062	99.641029
-532.842285	123.606598	861.969666	-521.169495	-98.321770	864.721802	-615.904236	161.799545	489.720276	-590.345520	-139.511459	515.902649	-645.125244	178.332016	84.881821	-639.431580	-146.697495	83.074997	-552.810059	190.466324	1350.027710	-544.618347	-157.241348	1342.346680	-495.895935	19.045370	1338.453735	-531.505615	-7.990667	1629.499390	-626.776184	285.916718	1097.233643	-594.778076	-258.850311	1086.100220	-529.600037	270.503387	840.355469	-490.629608	-248.626862	825.105225	-498.537445	15.328095	959.170227	589.403015	-77.606064	961.561523	590.822205	99.292137
-532.803711	123.509430	861.931641	-521.164307	-98.393250	864.714783	-615.869202	161.780014	489.731537	-590.263306	-139.471146	515.901550	-645.124756	178.345734	84.891335	-639.408569	-146.703827	83.066719	-552.628052	190.351379	1350.077637	-544.610718	-157.320740	1342.290527	-495.802521	18.926876	1338.415771	-531.263367	-8.175798	1629.477905	-626.584839	286.056793	1097.337891	-594.665710	-258.812744	1086.006714	-529.254272	271.175201	840.527283	-490.054413	-248.952179	825.174255	-498.497589	15.254054	959.142029	589.607910	-77.929207	961.550171	591.072998	98.997452
-532.724976	123.455040	861.909607	-521.155518	-98.451080	864.721985	-615.858459	161.896255	489.748016	-590.613647	-139.693558	515.973694	-645.118774	178.314148	84.884659	-639.523010	-146.652756	83.099060	-552.471436	190.234085	1350.102661	-544.626709	-157.385727	1342.233521	-495.723236	18.829561	1338.386841	-531.047913	-8.334296	1629.482056	-626.359985	286.268738	1097.438477	-594.523010	-258.742523	1085.874512	-528.843018	271.684235	840.696350	-489.400696	-249.205917	825.256042	-498.441406	15.202147	959.130859	589.702576	-78.363800	961.419434	591.324707	98.704407
-532.659485	123.384224	861.902588	-521.134277	-98.518906	864.718872	-615.821533	161.801102	489.722321	-590.392090	-139.562439	515.926941	-645.125977	178.312119	84.873734	-639.444519	-146.666077	83.066963	-552.338867	190.130386	1350.130249	-544.647217	-157.475586	1342.165894	-495.659790	18.740171	1338.364136	-530.849365	-8.459589	1629.484741	-626.128296	286.433319	1097.541992	-594.350830	-258.668365	1085.741455	-528.421082	272.147980	840.835876	-488.579468	-249.405838	825.394714	-498.392700	15.129127	959.124268	589.727600	-78.873131	961.524292	591.495911	98.351265
-532.590942	123.306252	861.885132	-521.102173	-98.586205	864.727539	-615.750488	161.728561	489.693390	-590.327026	-139.548676	515.944153	-645.095764	178.306274	84.857193	-639.435974	-146.675354	83.045349	-552.190613	190.006332	1350.153809	-544.685425	-157.572327	1342.122192	-495.591553	18.643852	1338.342041	-530.657593	-8.644500	1629.483032	-625.869751	286.600586	1097.657715	-594.153015	-258.675873	1085.620361	-527.941589	272.812347	840.986084	-487.852844	-249.683594	825.515503	-498.341217	15.063276	959.119385	589.854797	-79.228897	961.573914	591.698364	98.040680
-532.549194	123.272713	861.897766	-521.091614	-98.647362	864.732178	-615.805176	161.951675	489.744354	-590.210632	-139.491241	515.911438	-645.094238	178.304550	84.893555	-639.418274	-146.674347	83.015533	-552.083557	189.893127	1350.176880	-544.722412	-157.650772	1342.065063	-495.567474	18.542706	1338.306763	-530.532593	-8.798495	1629.473633	-625.585266	286.761749	1097.735840	-593.921814	-258.626007	1085.474487	-527.410522	273.465729	841.188416	-487.030640	-249.843613	825.695984	-498.310425	15.008347	959.126831	590.074341	-79.551270	961.583313	591.946106	97.766846
-532.510681	123.250816	861.884216	-521.059998	-98.755348	864.743652	-615.773315	161.945053	489.752075	-590.074219	-139.452362	515.913208	-645.110840	178.293640	84.886124	-639.349670	-146.688538	83.024857	-551.984009	189.803528	1350.213989	-544.788025	-157.729828	1342.003296	-495.507294	18.449043	1338.289795	-530.394226	-8.940354	1629.469849	-625.307251	286.875580	1097.815430	-593.712219	-258.595367	1085.327759	-526.832703	273.908905	841.378418	-486.228851	-250.015793	825.806091	-498.281769	14.951986	959.127502	590.293518	-79.796333	961.575195	592.210693	97.501602
-532.608337	123.423210	861.924377	-521.492493	-98.504318	864.540955	-615.778259	161.755585	489.749268	-590.199402	-139.604630	515.843079	-645.125122	178.283356	84.874939	-639.412720	-146.668533	83.043449	-551.884949	189.703613	1350.255615	-544.834167	-157.832794	1341.936646	-495.458557	18.351200	1338.266602	-530.269531	-9.153878	1629.467163	-625.010193	286.966370	1097.863037	-593.436584	-258.602478	1085.205444	-526.223999	274.452759	841.554749	-485.350952	-250.192856	825.930115	-498.469696	15.020413	959.027161	590.512573	-80.105286	961.551636	592.459167	97.188011
-532.399292	123.198151	861.904480	-520.992493	-98.818192	864.737183	-615.663208	161.782150	489.731018	-589.925232	-139.451752	515.847107	-645.093445	178.291443	84.896172	-639.320984	-146.693588	82.993950	-551.765503	189.602554	1350.283203	-544.852783	-157.916626	1341.907227	-495.425964	18.245344	1338.265503	-530.146851	-9.320405	1629.483398	-624.687195	287.042542	1097.929932	-593.152771	-258.599762	1085.061768	-525.590454	274.919708	841.772400	-484.308319	-250.191895	826.119873	-498.210266	14.876070	959.140198	590.731201	-80.381439	961.542542	592.691589	96.937180
-532.366516	123.183182	861.899292	-520.927063	-98.889313	864.740540	-615.669067	161.832306	489.768433	-589.339233	-139.162872	515.743103	-645.097595	178.298035	84.909538	-639.138184	-146.753250	82.933533	-551.706238	189.507019	1350.343628	-544.912842	-157.981201	1341.828003	-495.388489	18.138426	1338.236450	-530.063354	-9.475283	1629.495361	-624.354553	287.040497	1097.977905	-592.886536	-258.557037	1084.932251	-524.894592	275.271759	842.001221	-483.361359	-250.213455	826.321045	-498.171173	14.839738	959.142090	590.934082	-80.620834	961.520874	592.863098	96.726028
-532.519592	123.389977	861.933350	-521.475281	-98.585854	864.507324	-615.720581	161.863464	489.798706	-589.485901	-139.264435	515.660095	-645.113159	178.297531	84.922508	-639.197144	-146.736786	82.953110	-551.634949	189.387131	1350.371826	-544.969177	-158.056625	1341.769897	-495.361664	18.009254	1338.242188	-530.033508	-9.565437	1629.493286	-624.027954	287.105408	1098.004517	-592.596985	-258.505005	1084.804199	-524.200073	275.657806	842.203857	-482.327484	-250.155807	826.514893	-498.412109	14.935130	959.014160	591.130005	-80.891418	961.497131	593.039612	96.477211
-532.532654	123.361336	861.934692	-521.498474	-98.585373	864.492798	-616.146667	162.081207	489.927185	-589.601624	-139.295502	515.695374	-645.239807	178.221207	84.941628	-639.198425	-146.732635	82.966858	-551.561584	189.308746	1350.427002	-545.003296	-158.131989	1341.744995	-495.338928	17.917067	1338.244507	-529.955627	-9.744551	1629.511108	-623.706055	287.127747	1098.055420	-592.301392	-258.506531	1084.699097	-523.484497	275.960693	842.380066	-481.450714	-250.195419	826.644287	-498.430389	14.913218	959.007874	591.303955	-81.130829	961.491394	593.184448	96.289734
-532.536194	123.373940	861.920654	-521.506470	-98.566490	864.475403	-616.127441	162.075592	489.914307	-589.651184	-139.317139	515.750671	-645.246460	178.226273	84.947723	-639.245544	-146.714783	82.965698	-551.522461	189.217133	1350.476074	-545.083374	-158.197052	1341.688477	-495.317200	17.803083	1338.245239	-529.847046	-9.968259	1629.531494	-623.383301	287.141968	1098.110474	-591.987244	-258.500610	1084.572998	-522.742798	276.222687	842.556885	-480.411407	-250.093094	826.859070	-498.437531	14.926930	958.992615	591.485718	-81.367676	961.469299	593.328735	96.091087
-532.540771	123.389351	861.935730	-521.511780	-98.573761	864.462708	-616.093628	162.061203	489.890533	-589.856262	-139.427414	515.789551	-645.241638	178.220520	84.938095	-639.298157	-146.710068	82.986130	-551.475159	189.121826	1350.540649	-545.120239	-158.277664	1341.658447	-495.312439	17.709379	1338.234253	-529.780518	-10.141913	1629.536499	-623.030518	287.109924	1098.119629	-591.655396	-258.513550	1084.462769	-521.986267	276.562317	842.762573	-479.403900	-249.968735	827.086975	-498.442688	14.918656	958.994202	591.620605	-81.594543	961.466125	593.450500	95.883011
-532.537842	123.361687	861.938110	-521.471008	-98.605499	864.449707	-616.051270	161.992935	489.876556	-589.962463	-139.463867	515.805298	-645.228577	178.231125	84.936562	-639.340088	-146.686310	82.973289	-551.430176	189.020157	1350.582275	-545.147461	-158.339539	1341.625366	-495.298920	17.596968	1338.245361	-529.718567	-10.288501	1629.553101	-622.683594	287.083191	1098.135376	-591.320190	-258.494019	1084.326782	-521.161316	276.789154	842.991150	-478.260651	-249.766724	827.316040	-498.424988	14.886960	958.990173	591.751282	-81.794807	961.428650	593.568298	95.698174
-532.531616	123.384804	861.950500	-521.477722	-98.611984	864.444336	-616.043884	162.014893	489.893707	-589.983398	-139.428101	515.812988	-644.903076	177.993286	84.701767	-639.341797	-146.672958	82.976021	-551.386719	188.916565	1350.635986	-545.188599	-158.409088	1341.581543	-495.296082	17.503019	1338.238281	-529.650330	-10.435693	1629.563232	-622.339905	287.071320	1098.148315	-590.989746	-258.483093	1084.167603	-520.378052	276.876923	843.190002	-477.314880	-249.668579	827.472717	-498.426086	14.885563	958.994202	591.884277	-82.000496	961.412598	593.681091	95.483154
-532.565857	123.407120	861.968079	-521.484863	-98.586853	864.408752	-616.055298	162.008652	489.889740	-589.992310	-139.431595	515.811096	-644.901489	177.987595	84.696411	-639.338623	-146.686646	82.970886	-551.370911	188.804672	1350.693359	-545.212402	-158.486328	1341.515381	-495.295166	17.416218	1338.240845	-529.578796	-10.522753	1629.585815	-621.976135	287.016083	1098.158936	-590.649475	-258.539215	1084.026367	-519.494080	276.874756	843.379639	-476.339661	-249.455582	827.677429	-498.441986	14.890079	958.984253	592.018555	-82.175423	961.375793	593.792114	95.284958
-532.411743	123.635193	862.033997	-521.431213	-98.492714	864.395325	-616.023438	161.983978	489.936737	-589.979797	-139.381424	515.744019	-645.219482	178.234436	84.930313	-639.346497	-146.678894	82.947052	-551.356018	188.714615	1350.755127	-545.240540	-158.551987	1341.467163	-495.274109	17.311396	1338.247192	-529.520935	-10.651592	1629.602539	-621.516907	286.733307	1097.893066	-590.329468	-258.477570	1083.878418	-518.361572	276.232391	843.505676	-475.184998	-249.149353	827.917480	-498.363892	15.001399	959.019470	592.137451	-82.371361	961.356873	593.901672	95.092842
-532.565063	123.456490	861.972290	-521.484558	-98.543259	864.375061	-616.031433	161.990601	489.903931	-589.979614	-139.358002	515.751831	-645.231140	178.240799	84.937851	-639.337524	-146.681152	82.943672	-551.343262	188.623291	1350.797485	-545.256836	-158.629593	1341.408936	-495.260101	17.222643	1338.234375	-529.462524	-10.789349	1629.611572	-621.158386	286.641022	1097.870483	-590.017090	-258.490479	1083.754028	-517.767578	276.729248	843.765137	-474.251923	-248.927094	828.093506	-498.436737	14.920334	958.968506	592.229492	-82.526733	961.322266	593.971375	94.953506
-532.573242	123.469139	861.982300	-521.486572	-98.539841	864.363953	-616.053345	162.019241	489.892487	-589.988770	-139.340851	515.752197	-645.206909	178.228516	84.924751	-639.346863	-146.680450	82.936218	-551.349670	188.505035	1350.856689	-545.293274	-158.720215	1341.341064	-495.276886	17.131012	1338.224243	-529.380615	-10.963953	1629.641113	-620.805908	286.549561	1097.849487	-589.702576	-258.433350	1083.614868	-516.924744	276.731598	843.933167	-473.230591	-248.638046	828.322327	-498.437042	14.920155	958.966736	592.301208	-82.712578	961.292603	594.033386	94.793228
-532.602844	123.499710	861.990540	-521.506531	-98.499580	864.341370	-616.044800	161.990356	489.882324	-590.047058	-139.371078	515.732727	-645.188599	178.231918	84.919914	-639.362976	-146.673386	82.939934	-551.345032	188.389557	1350.903442	-545.307556	-158.804825	1341.276245	-495.276642	17.037310	1338.222046	-529.324097	-11.173000	1629.665283	-620.508301	286.527527	1097.879272	-589.393127	-258.398773	1083.470459	-515.933228	276.054108	844.079468	-472.235779	-248.264511	828.523376	-498.449158	14.944230	958.956116	592.386719	-82.859604	961.273132	594.074463	94.660301
-532.601746	123.535805	862.002136	-521.512817	-98.488358	864.333069	-616.062195	161.978363	489.881531	-590.063599	-139.361908	515.739075	-645.222534	178.240463	84.924385	-639.359497	-146.674316	82.939125	-551.341675	188.303131	1350.941895	-545.305969	-158.863846	1341.234863	-495.266479	16.946392	1338.226807	-529.272949	-11.313488	1629.701172	-620.275574	286.597626	1098.068237	-589.072632	-258.381439	1083.309570	-515.060730	275.772705	844.316406	-471.333618	-247.947662	828.657104	-498.457977	14.957782	958.959839	592.430603	-83.035103	961.273865	594.120300	94.546471
-532.620361	123.547707	862.021912	-521.519714	-98.458534	864.311829	-616.072021	161.980301	489.902191	-590.062744	-139.368484	515.724121	-645.229492	178.223724	84.900101	-639.326599	-146.691406	82.920403	-551.365906	188.188187	1351.008545	-545.319763	-158.978119	1341.160400	-495.270996	16.853016	1338.218750	-529.225525	-11.454631	1629.711426	-619.946350	286.460785	1098.034424	-588.744812	-258.368744	1083.173340	-514.295105	275.665070	844.494080	-470.503601	-247.652390	828.788757	-498.461365	14.963081	958.956726	592.483765	-83.158836	961.243591	594.128662	94.426712
-532.631104	123.577316	862.043091	-521.520203	-98.453911	864.313354	-616.112427	162.031143	489.870239	-590.080139	-139.353958	515.709473	-645.225159	178.237778	84.907501	-639.335388	-146.684341	82.910309	-551.349243	188.084564	1351.039307	-545.330139	-159.055267	1341.082764	-495.289032	16.777376	1338.208130	-529.192139	-11.572273	1629.731445	-619.597412	286.307404	1098.009277	-588.411560	-258.381561	1082.996338	-513.598938	275.782379	844.703003	-469.481781	-247.185364	828.969055	-498.468689	14.972720	958.968750	592.524536	-83.285294	961.240112	594.140320	94.295815
-532.614685	123.649246	862.050171	-521.521667	-98.427788	864.283081	-616.107056	161.923599	489.879181	-590.081604	-139.295929	515.733826	-645.256042	178.251389	84.897888	-639.324402	-146.683945	82.886421	-551.413330	188.002655	1350.900879	-545.335205	-159.131699	1341.000366	-495.276550	16.702391	1338.199463	-529.136108	-11.704642	1629.744385	-619.313049	286.217194	1097.994507	-588.071838	-258.367676	1082.837280	-512.826599	275.383911	844.914856	-468.663635	-246.823532	829.070068	-498.466248	15.002586	958.959167	592.586426	-83.433243	961.242004	594.135193	94.191650
-532.649841	123.673302	862.048767	-521.539490	-98.413788	864.266785	-616.131592	161.954575	489.872284	-590.206177	-139.338821	515.734619	-645.210876	178.250000	84.894836	-639.392639	-146.667084	82.893761	-551.348694	187.908676	1351.116455	-545.334045	-159.193588	1340.905029	-495.268616	16.619392	1338.180176	-529.085632	-11.844137	1629.769409	-618.935181	285.948090	1097.838257	-587.773376	-258.332184	1082.677368	-512.018799	275.075439	845.120300	-467.847137	-246.422867	829.206238	-498.481506	15.017849	958.947083	592.608215	-83.540718	961.237122	594.108765	94.077080
-532.636902	123.733772	862.065063	-521.525391	-98.371544	864.234436	-616.166931	161.967651	489.869537	-590.149292	-139.242020	515.720337	-645.222778	178.239105	84.889961	-639.367126	-146.679688	82.869362	-551.327820	187.822052	1351.156616	-545.321716	-159.259094	1340.841064	-495.260956	16.534569	1338.160767	-529.069092	-11.913623	1629.764648	-618.631714	285.762115	1097.808105	-587.456970	-258.283905	1082.517578	-511.281738	274.623291	845.294556	-467.018219	-245.957672	829.307495	-498.466400	15.048258	958.939026	592.635376	-83.689705	961.239258	594.078308	93.936134
-532.644165	123.765472	862.076721	-521.534180	-98.345200	864.216248	-616.218689	161.966080	489.903015	-590.264587	-139.279831	515.715515	-645.251160	178.222672	84.895897	-639.411743	-146.663132	82.881813	-551.319397	187.735855	1351.209106	-545.316772	-159.337769	1340.729980	-495.248871	16.459549	1338.130005	-529.027161	-12.007895	1629.783447	-618.366577	285.666138	1097.827881	-587.158875	-258.265137	1082.372192	-510.574524	274.245941	845.499329	-466.353760	-245.554276	829.295227	-498.468353	15.064444	958.934326	592.650940	-83.801056	961.237122	594.012024	93.850769
-532.639160	123.795929	862.081543	-521.527649	-98.319405	864.191956	-616.175049	161.934113	489.884369	-590.167419	-139.103790	515.702209	-645.267334	178.244156	84.908958	-639.353027	-146.671249	82.854141	-551.305298	187.659821	1351.259644	-545.296570	-159.408768	1340.659424	-495.243683	16.375874	1338.125977	-528.926331	-12.256244	1629.810547	-618.072449	285.517059	1097.830688	-586.835754	-258.181000	1082.192749	-509.986450	274.135437	845.694336	-465.545166	-245.118042	829.394531	-498.458405	15.080375	958.923584	592.652893	-83.919113	961.249207	593.957275	93.707481
-532.643860	123.831245	862.101501	-521.499573	-98.313362	864.180298	-616.289063	161.962997	489.922638	-590.223022	-139.085464	515.714722	-645.263794	178.232224	84.902718	-639.361816	-146.657303	82.855316	-551.296326	187.577911	1351.337036	-545.277527	-159.458344	1340.583008	-495.223785	16.299692	1338.115723	-528.869629	-12.407652	1629.852051	-617.894287	285.495697	1097.859497	-586.489502	-258.163605	1082.002563	-509.345428	273.724579	845.906067	-464.888611	-244.685364	829.465698	-498.452332	15.091046	958.929688	592.656616	-84.018959	961.245605	593.863220	93.609253
-532.671753	123.859596	862.128296	-521.514465	-98.276726	864.154297	-615.857605	161.712936	489.797089	-590.392273	-139.216751	515.713745	-645.157959	178.274323	84.862289	-639.378418	-146.657303	82.862785	-551.260559	187.486847	1351.379517	-545.231995	-159.529861	1340.497681	-495.216248	16.236818	1338.111084	-528.848633	-12.441071	1629.874634	-617.762451	285.482117	1097.995972	-586.172852	-258.125000	1081.838745	-508.676025	273.109131	846.106628	-464.304077	-244.266373	829.457886	-498.471680	15.102654	958.929932	592.614319	-84.148201	961.247253	593.755859	93.474922
-532.684814	123.901375	862.133179	-521.537781	-98.232277	864.133057	-615.771790	161.638184	489.770752	-590.477905	-139.205765	515.694824	-644.749817	178.043335	84.613739	-639.420105	-146.641739	82.841568	-551.246460	187.401779	1351.427734	-545.187744	-159.601883	1340.441406	-495.181549	16.158665	1338.097656	-528.797607	-12.624825	1629.884521	-617.498169	285.239655	1097.884644	-585.889160	-258.069275	1081.700684	-508.049530	272.659119	846.278625	-463.740845	-243.890900	829.448547	-498.481018	15.133636	958.919495	592.635925	-84.168777	961.193359	593.643188	93.391937
-532.667542	123.951050	862.159058	-521.487305	-98.199280	864.118103	-615.559448	161.542267	489.709778	-590.489746	-139.173447	515.702209	-644.649048	178.039703	84.580963	-639.391052	-146.644394	82.825554	-551.205994	187.307800	1351.464600	-545.137756	-159.683334	1340.361206	-495.160187	16.094221	1338.087891	-528.741028	-12.745719	1629.902588	-617.356689	285.196960	1097.940918	-585.582397	-257.999237	1081.536865	-507.594177	272.397797	846.432861	-463.124207	-243.400696	829.465637	-498.450623	15.161310	958.926270	592.839722	-83.936272	961.187439	593.500793	93.359406
-532.687683	123.999382	862.172302	-521.496155	-98.193649	864.104675	-615.432373	161.467697	489.674194	-590.534851	-139.153198	515.714783	-644.615234	178.064926	84.569977	-639.408386	-146.639938	82.826866	-551.184570	187.223969	1351.521973	-545.084595	-159.756287	1340.263306	-495.132507	16.032391	1338.074585	-528.685730	-12.870295	1629.927246	-617.166626	285.078369	1097.927979	-585.309692	-257.909058	1081.395142	-506.983459	271.750244	846.604370	-462.618988	-242.929794	829.434692	-498.453522	15.178371	958.922974	592.933594	-83.813133	960.912048	593.406799	93.433731
-532.669434	124.051819	862.189087	-521.496216	-98.133797	864.077576	-615.945007	161.728821	489.814514	-590.566345	-139.145584	515.695740	-645.139587	178.283508	84.860352	-639.405640	-146.640228	82.834831	-551.134949	187.144714	1351.568726	-545.014526	-159.835266	1340.185669	-495.094818	15.946142	1338.061035	-528.618896	-12.982369	1629.935791	-616.905518	284.873505	1097.871826	-585.037170	-257.734558	1081.231079	-506.514771	271.393036	846.835388	-462.215698	-242.594070	829.377930	-498.439911	15.213512	958.916931	592.601135	-84.183655	961.185852	593.091797	93.143494
-532.657898	124.086441	862.212830	-521.456604	-98.149727	864.076843	-615.580872	161.527740	489.712677	-590.621826	-139.171219	515.729309	-644.690918	178.072906	84.575211	-639.416321	-146.642426	82.853127	-551.124207	187.062759	1351.614258	-544.969971	-159.915024	1340.108398	-495.077026	15.890939	1338.040771	-528.563232	-13.106495	1629.971680	-616.728516	284.760803	1097.889893	-584.745178	-257.604584	1081.059814	-506.028107	270.926453	846.999268	-461.775177	-242.143616	829.338928	-498.408600	15.215719	958.926880	592.454163	-84.293060	961.171753	592.890503	93.040756
-532.670044	124.112587	862.242981	-521.448364	-98.128052	864.071594	-615.653076	161.532501	489.746765	-590.658997	-139.199951	515.726624	-644.724243	178.053665	84.595497	-639.412292	-146.648956	82.850647	-551.092773	186.981781	1351.650635	-544.888977	-159.990509	1340.059814	-495.046875	15.816035	1338.037231	-528.493286	-13.207815	1629.987793	-616.546082	284.655548	1097.911621	-584.484192	-257.495239	1080.899048	-505.525818	270.368866	847.142578	-461.315979	-241.651566	829.312378	-498.407593	15.227060	958.938782	592.280334	-84.413490	961.161072	592.657532	92.939598
-532.665833	124.134987	862.250549	-521.423218	-98.105515	864.061340	-615.737122	161.577728	489.774933	-590.652161	-139.174286	515.722351	-644.740479	178.034149	84.572006	-639.416138	-146.661041	82.843987	-551.075989	186.880417	1351.695679	-544.812500	-160.081039	1339.985352	-495.005249	15.751157	1338.024902	-528.420776	-13.327057	1630.011230	-616.394409	284.542053	1097.914429	-584.257629	-257.371307	1080.783081	-505.129547	269.918823	847.262512	-461.021912	-241.264511	829.223267	-498.389801	15.244713	958.936584	592.090698	-84.536110	961.145020	592.400940	92.788582
-532.667480	124.162788	862.255371	-521.420837	-98.053589	864.039307	-615.840149	161.627899	489.799072	-590.676880	-139.187180	515.721313	-645.147034	178.276276	84.832497	-639.449585	-146.663116	82.841545	-551.046387	186.795517	1351.708252	-544.772339	-160.150314	1339.886963	-494.960083	15.685007	1338.012573	-528.341980	-13.419920	1630.028320	-616.248657	284.424377	1097.919189	-584.057007	-257.289886	1080.644531	-504.731781	269.484283	847.377136	-460.708740	-240.881760	829.135681	-498.371124	15.274663	958.922791	591.888672	-84.626404	961.121704	592.106079	92.715828
-532.686462	124.164978	862.245850	-521.413940	-98.100868	864.025818	-615.962952	161.673340	489.811096	-590.654541	-139.127960	515.713562	-644.801819	178.028290	84.589302	-639.429443	-146.656296	82.830559	-551.008728	186.712936	1351.723389	-544.660400	-160.218979	1339.807861	-494.921753	15.607972	1337.992920	-528.252625	-13.529133	1630.036865	-616.119080	284.294800	1097.918091	-583.825989	-257.141846	1080.462891	-504.383514	269.029877	847.513062	-460.354187	-240.514084	829.013489	-498.361511	15.254002	958.906494	591.703369	-84.673424	961.097168	591.786621	92.633469
-532.674988	124.178741	862.247742	-521.389526	-98.046066	864.003052	-616.008118	161.679550	489.836945	-590.658630	-139.129379	515.689331	-645.150879	178.255127	84.820869	-639.463806	-146.662903	82.832008	-550.982605	186.637360	1351.757324	-544.597839	-160.291382	1339.740356	-494.868042	15.558121	1337.967163	-528.159729	-13.569838	1630.065552	-616.085571	284.315216	1098.003052	-583.613464	-257.040771	1080.284058	-504.062500	268.568481	847.660889	-460.068634	-240.127945	828.925049	-498.338867	15.279946	958.894836	591.445740	-84.658752	961.063599	591.335510	92.741943
-532.676392	124.208557	862.272156	-521.359924	-98.034828	864.000183	-616.069214	161.711853	489.858124	-590.612000	-139.076096	515.674744	-644.832458	178.009186	84.604858	-639.444275	-146.669586	82.823601	-550.931396	186.558090	1351.788818	-544.532715	-160.383881	1339.653198	-494.800293	15.466871	1337.949219	-528.052124	-13.682662	1630.077515	-615.976685	284.154816	1097.984863	-583.404114	-256.948700	1080.107910	-503.734680	268.101074	847.774658	-459.772766	-239.684753	828.854248	-498.312378	15.293157	958.902100	591.206909	-84.728882	961.040833	591.012695	92.690491
-532.676331	124.217133	862.268250	-521.341064	-98.054024	863.980164	-616.133484	161.718201	489.871246	-590.387024	-138.315323	515.421631	-645.154541	178.241745	84.836288	-639.439819	-146.673111	82.752602	-550.897522	186.504028	1351.840210	-544.444458	-160.438141	1339.565430	-494.740814	15.399403	1337.935669	-527.948608	-13.789533	1630.103882	-615.871887	284.047516	1098.013184	-583.223450	-256.870026	1079.943237	-503.468842	267.680847	847.851746	-459.603943	-239.333359	828.741394	-498.291412	15.283607	958.886719	590.913635	-84.673615	960.976929	590.557007	92.779877
-532.664307	124.249397	862.287720	-521.316101	-98.027397	863.960083	-616.174011	161.727280	489.889069	-590.571777	-138.940475	515.648010	-645.196594	178.253677	84.861420	-639.437439	-146.671951	82.808983	-550.853516	186.414413	1351.901855	-544.372009	-160.529343	1339.482056	-494.695709	15.318404	1337.930908	-527.810852	-13.958145	1630.149170	-615.769592	283.879120	1098.037598	-583.086060	-256.804504	1079.819702	-503.250275	267.296600	847.937439	-459.477295	-239.026642	828.594238	-498.263824	15.298075	958.884094	590.748352	-84.842018	960.921936	590.544678	92.455246
-532.672913	124.246071	862.296082	-521.281189	-98.000046	863.953796	-616.208618	161.739014	489.909790	-590.405640	-138.331100	515.428162	-645.197266	178.264847	84.862656	-639.396667	-146.702988	82.758736	-550.804688	186.358871	1351.963257	-544.271851	-160.606155	1339.407715	-494.633301	15.257750	1337.921265	-527.707153	-14.059580	1630.156128	-615.683044	283.748627	1098.078491	-582.959167	-256.738403	1079.704346	-503.076477	266.912354	848.054138	-459.382538	-238.784729	828.464783	-498.238434	15.310286	958.881470	590.547180	-84.997292	960.856201	590.430725	92.224915
-532.660217	124.260513	862.306641	-521.232849	-98.018425	863.952087	-616.200439	161.731232	489.899841	-590.545471	-138.842621	515.627502	-645.175720	178.267075	84.870361	-639.415710	-146.676910	82.803894	-550.733704	186.280655	1352.018311	-544.166748	-160.673355	1339.340332	-494.574860	15.197663	1337.888428	-527.587769	-14.179173	1630.164063	-615.552551	283.534149	1098.041504	-582.830444	-256.687927	1079.582153	-502.924622	266.549805	848.157532	-459.318512	-238.523758	828.321411	-498.200470	15.307696	958.883667	590.304321	-85.047661	960.793274	590.152832	92.122032
-532.680847	124.269936	862.314270	-521.201172	-98.001274	863.951782	-616.234741	161.745865	489.917450	-590.537598	-138.818176	515.633057	-645.175415	178.274734	84.867912	-639.431580	-146.663315	82.811821	-550.687622	186.231354	1352.076294	-544.104065	-160.756943	1339.264526	-494.495087	15.133931	1337.884644	-527.469788	-14.353375	1630.174316	-615.506165	283.429626	1098.080566	-582.729858	-256.641296	1079.484741	-502.779755	266.211121	848.284119	-459.308350	-238.297974	828.160400	-498.179077	15.325181	958.882446	590.066772	-85.086647	960.735718	589.856873	92.091766
-532.677246	124.288864	862.324890	-521.148315	-97.997009	863.952209	-616.133301	161.654648	489.861267	-590.404297	-138.302826	515.435303	-645.153015	178.255676	84.855545	-639.428223	-146.675400	82.757797	-550.658325	186.158676	1352.117188	-544.014465	-160.815262	1339.196533	-494.431305	15.072563	1337.844360	-527.350159	-14.415768	1630.168335	-615.452148	283.324402	1098.144409	-582.626587	-256.565796	1079.357666	-502.639252	265.887634	848.340332	-459.323883	-238.062134	827.987244	-498.144196	15.338984	958.885925	589.774475	-85.159798	960.684937	589.521179	92.051689
-532.683716	124.304588	862.332947	-521.109009	-97.936607	863.925842	-616.111633	161.646515	489.848785	-590.368896	-138.279755	515.419983	-645.160400	178.272781	84.886505	-639.410461	-146.666656	82.757164	-550.597534	186.109482	1352.186523	-543.904602	-160.881378	1339.157715	-494.379486	15.027968	1337.830933	-527.224060	-14.533566	1630.181396	-615.416931	283.217255	1098.197876	-582.513000	-256.480072	1079.238770	-502.538513	265.608582	848.410522	-459.318420	-237.847122	827.828186	-498.107910	15.369552	958.870972	589.495361	-85.175331	960.618652	589.190369	92.030022
-532.679626	124.305756	862.328735	-521.064819	-97.958786	863.902283	-616.287048	161.688126	489.935760	-590.400757	-138.311081	515.422180	-645.189209	178.266968	84.897629	-639.423157	-146.654633	82.766167	-550.526855	186.056595	1352.230835	-543.824036	-160.965576	1339.075439	-494.303864	14.955353	1337.807617	-527.077576	-14.670239	1630.192383	-615.367615	283.086761	1098.222290	-582.419128	-256.422821	1079.117188	-502.451263	265.342529	848.462341	-459.316559	-237.675507	827.684326	-498.072418	15.356256	958.853699	589.225159	-85.143372	960.563477	588.835449	92.013580
-532.681885	124.328896	862.340942	-521.033630	-97.910141	863.877930	-616.278564	161.674622	489.913239	-590.403015	-138.313736	515.431458	-645.194458	178.269775	84.893555	-639.445679	-146.659851	82.782227	-550.479248	186.005844	1352.276245	-543.697815	-161.040878	1339.005127	-494.241943	14.896895	1337.805786	-526.931763	-14.814337	1630.211792	-615.344910	283.014008	1098.250366	-582.320984	-256.366852	1079.006104	-502.430267	265.103333	848.524902	-459.324829	-237.493683	827.541504	-498.042847	15.381737	958.843384	588.912354	-85.152168	960.522034	588.498901	91.964836
-532.656677	124.320381	862.332031	-520.958801	-97.905357	863.865479	-616.113953	161.612244	489.898315	-590.308533	-138.301193	515.410522	-645.118591	178.286957	84.878761	-639.395996	-146.659546	82.815895	-550.393616	185.935257	1352.313354	-543.597351	-161.104202	1338.954834	-494.162109	14.820303	1337.790283	-526.778564	-14.931251	1630.211182	-615.313171	282.884308	1098.282959	-582.240173	-256.325775	1078.915039	-502.395233	264.909332	848.567322	-459.320496	-237.331482	827.408508	-497.982422	15.385464	958.829407	588.184937	-85.419510	960.673767	588.017578	91.762787
-532.645935	124.322601	862.327148	-520.900146	-97.931206	863.855408	-616.101563	161.588440	489.865753	-590.293945	-138.260208	515.418701	-645.106934	178.253983	84.873970	-639.392700	-146.653397	82.803238	-550.316284	185.875092	1352.359741	-543.491516	-161.182724	1338.878540	-494.082520	14.761366	1337.761963	-526.635437	-15.056742	1630.231934	-615.285217	282.806793	1098.313843	-582.182556	-256.314697	1078.836182	-502.400391	264.746704	848.610046	-459.300018	-237.184875	827.290771	-497.927826	15.378345	958.815796	587.867798	-85.175247	960.648438	587.459106	92.117233
-532.611938	124.362602	862.339233	-520.808777	-97.909027	863.833191	-616.109192	161.605408	489.893829	-590.303345	-138.263168	515.440002	-645.103821	178.276901	84.902168	-639.403076	-146.661880	82.806252	-550.254578	185.802475	1352.396362	-543.385620	-161.254135	1338.846069	-494.017090	14.693573	1337.758179	-526.516296	-15.087523	1630.227295	-615.244446	282.713684	1098.333374	-582.102905	-256.320648	1078.773193	-502.406555	264.567505	848.637451	-459.360382	-237.112671	827.170227	-497.863007	15.402048	958.810303	587.796143	-85.191116	960.571960	587.358459	91.953941
-532.595398	124.344414	862.329041	-520.740051	-97.921303	863.841248	-616.097168	161.630524	489.899475	-590.238037	-138.292450	515.437866	-645.083130	178.282318	84.903862	-639.390381	-146.665451	82.806107	-550.180298	185.733978	1352.427979	-543.302307	-161.343918	1338.767944	-493.943420	14.635641	1337.740845	-526.327576	-15.255572	1630.244629	-615.240234	282.637695	1098.400146	-582.065735	-256.335480	1078.713379	-502.457520	264.440460	848.642395	-459.433197	-237.055740	827.059021	-497.809235	15.402062	958.805542	587.550659	-85.164734	960.547302	587.032410	91.998016
-532.608765	124.373192	862.342896	-520.708557	-97.908722	863.824890	-616.110901	161.665497	489.913727	-590.233521	-138.282959	515.444946	-644.730896	178.036575	84.660713	-639.452087	-146.668655	82.821846	-550.112549	185.640976	1352.474121	-543.226196	-161.431458	1338.705200	-493.867218	14.553883	1337.732788	-526.195313	-15.368666	1630.251343	-615.232056	282.600281	1098.450806	-582.041748	-256.342957	1078.657471	-502.526978	264.337677	848.667175	-459.530731	-237.029648	826.914307	-497.784210	15.416237	958.799622	587.297913	-85.167435	960.520264	586.702393	92.023270
-532.568359	124.355286	862.354065	-520.598877	-97.924240	863.817444	-616.054382	161.636734	489.880554	-590.152222	-138.278717	515.456665	-644.710510	178.035049	84.650070	-639.424377	-146.677658	82.845039	-550.023804	185.566971	1352.513062	-543.127502	-161.516495	1338.651733	-493.808594	14.486917	1337.713257	-526.065613	-15.485584	1630.261963	-615.196167	282.524719	1098.509766	-582.036865	-256.359558	1078.588257	-502.583954	264.261932	848.703003	-459.641724	-237.026337	826.789124	-497.708435	15.400552	958.801208	587.041199	-85.093323	960.469482	586.368652	92.074257
-532.558472	124.364868	862.352722	-520.573914	-97.863472	863.793335	-615.997437	161.589905	489.891571	-589.881470	-138.177399	515.374146	-644.694702	178.041916	84.645500	-639.359436	-146.695602	82.821396	-549.961365	185.475510	1352.530029	-543.029175	-161.596130	1338.614258	-493.723358	14.409771	1337.700562	-525.937134	-15.612060	1630.262085	-615.192566	282.449310	1098.576904	-582.001831	-256.374756	1078.532104	-502.661224	264.193695	848.708374	-459.767273	-237.043045	826.643494	-497.674469	15.429255	958.783630	586.802185	-85.043465	960.427734	586.031494	92.091164
-532.535095	124.388252	862.365967	-520.495056	-97.879448	863.788452	-616.007446	161.613129	489.899445	-589.738464	-138.129471	515.348938	-645.059509	178.289139	84.922371	-639.326904	-146.703003	82.816643	-549.882690	185.401566	1352.558105	-542.955811	-161.667648	1338.530640	-493.658722	14.342989	1337.670166	-525.799683	-15.755440	1630.270996	-615.162048	282.393646	1098.638916	-581.995544	-256.426758	1078.481934	-502.747803	264.175781	848.745117	-459.894745	-237.065918	826.515747	-497.617004	15.432287	958.785889	586.575012	-84.974205	960.381897	585.716614	92.087387
-532.505859	124.398537	862.383972	-520.428040	-97.874016	863.768677	-615.970947	161.646912	489.904266	-589.574951	-138.081070	515.322632	-644.642212	178.027969	84.728477	-639.266541	-146.713699	82.798950	-549.808472	185.315308	1352.584839	-542.871521	-161.756653	1338.470703	-493.583862	14.267226	1337.668457	-525.667053	-15.926178	1630.271118	-615.165161	282.370789	1098.706055	-581.997803	-256.497009	1078.423706	-502.841736	264.185577	848.749451	-460.018066	-237.131042	826.363953	-497.559113	15.429294	958.782349	586.358765	-84.918091	960.341309	585.446167	92.165886
-532.499634	124.388870	862.372192	-520.356934	-97.901978	863.778687	-615.930969	161.663681	489.906738	-589.411438	-138.067963	515.303223	-644.635864	178.018799	84.721413	-639.227905	-146.726837	82.791382	-549.733276	185.247299	1352.612915	-542.796936	-161.834351	1338.425415	-493.509918	14.176119	1337.643188	-525.536621	-16.005449	1630.270386	-615.165771	282.322235	1098.765625	-582.005432	-256.536743	1078.377563	-502.932068	264.188873	848.765686	-460.135223	-237.224915	826.238037	-497.514374	15.428429	958.779175	586.156067	-84.827080	960.286072	585.158142	92.248985
-532.460327	124.374252	862.386047	-520.302795	-97.907799	863.783691	-615.891174	161.654984	489.905182	-589.283447	-137.984421	515.289551	-644.652405	178.021057	84.724602	-639.191406	-146.734055	82.811600	-549.657227	185.159851	1352.632446	-542.706177	-161.927856	1338.368042	-493.418121	14.103816	1337.633545	-525.410278	-16.119804	1630.287964	-615.166504	282.298798	1098.833130	-581.993286	-256.585571	1078.286255	-503.039154	264.235382	848.778015	-460.230499	-237.335419	826.133362	-497.462189	15.416677	958.787048	585.967529	-84.735580	960.227356	584.896057	92.413445
-532.417908	124.362549	862.390686	-520.231445	-97.929398	863.782654	-616.021484	161.720932	489.941071	-589.178101	-137.997620	515.283081	-645.097534	178.284714	84.943367	-639.181274	-146.703766	82.811897	-549.586853	185.106308	1352.670288	-542.644714	-162.021271	1338.337036	-493.338440	14.044355	1337.619995	-525.289429	-16.228460	1630.301758	-615.165894	282.284485	1098.916626	-582.000488	-256.629089	1078.231445	-503.140320	264.291901	848.792542	-460.347717	-237.464935	826.010803	-497.404205	15.401335	958.788452	585.784607	-84.608521	960.172363	584.615845	92.525139
-532.395386	124.373230	862.393738	-520.192932	-97.892563	863.776855	-615.976990	161.735565	489.963043	-589.024536	-137.930710	515.273315	-645.063721	178.281860	84.947563	-639.122070	-146.719498	82.788757	-549.494324	185.029037	1352.699585	-542.582886	-162.067245	1338.264282	-493.271149	13.956649	1337.609009	-525.190308	-16.395580	1630.304443	-615.158020	282.237213	1099.006836	-582.014160	-256.691040	1078.168823	-503.246277	264.378052	848.819275	-460.509735	-237.664185	825.870667	-497.370483	15.423778	958.786133	585.578003	-84.474426	960.086548	584.342651	92.656822
-532.336121	124.361626	862.406372	-520.122986	-97.897278	863.766541	-615.776917	161.637222	489.910309	-588.871399	-137.892410	515.235291	-645.022949	178.307968	84.940895	-639.098938	-146.706055	82.784874	-549.432312	184.942444	1352.749512	-542.512512	-162.147797	1338.174194	-493.186676	13.877785	1337.609741	-525.128784	-16.445705	1630.301392	-615.155090	282.216827	1099.052979	-582.011169	-256.723633	1078.086426	-503.359039	264.442200	848.826050	-460.578827	-237.831726	825.760742	-497.300537	15.407489	958.785889	585.370850	-84.340340	960.000183	584.091003	92.728127
-532.282776	124.356857	862.408813	-520.065735	-97.914574	863.760803	-615.762695	161.647644	489.909180	-588.702209	-137.814484	515.180237	-645.056213	178.305237	84.940521	-639.061829	-146.715622	82.796432	-549.349548	184.862839	1352.777832	-542.442871	-162.234680	1338.134766	-493.122009	13.786321	1337.606201	-525.032288	-16.570942	1630.314453	-615.167358	282.181335	1099.150513	-582.010986	-256.782379	1078.021606	-503.486603	264.590515	848.830688	-460.792786	-238.075073	825.613342	-497.238953	15.393629	958.782410	585.203796	-84.214622	959.919495	583.881653	92.832138
-532.283875	124.358727	862.402161	-520.025757	-97.923691	863.735901	-615.843323	161.697189	489.947083	-588.501709	-137.752838	515.138306	-645.084351	178.299133	84.956261	-639.021484	-146.727783	82.772919	-549.254456	184.759277	1352.806274	-542.375671	-162.313965	1338.067505	-493.042206	13.705910	1337.577637	-524.909058	-16.767399	1630.320801	-615.157471	282.176971	1099.213257	-581.992371	-256.850250	1077.970703	-503.595917	264.759796	848.836792	-460.875854	-238.272964	825.509583	-497.210663	15.387892	958.764038	585.016113	-84.112282	959.820190	583.657288	92.938408
-532.215271	124.348320	862.411987	-519.962219	-97.912048	863.714661	-615.775696	161.676239	489.921600	-588.313721	-137.713852	515.103821	-645.050964	178.294296	84.973885	-638.965393	-146.746597	82.775299	-549.168213	184.698761	1352.854492	-542.300598	-162.385056	1338.021240	-492.970581	13.622756	1337.559570	-524.812927	-16.873272	1630.319336	-615.153503	282.175873	1099.297241	-582.009033	-256.870941	1077.896484	-503.755493	264.963470	848.848877	-460.986511	-238.511917	825.386047	-497.136536	15.375104	958.756165	584.872009	-84.012634	959.716003	583.460571	93.066101
-532.188538	124.337082	862.404785	-519.918213	-97.926559	863.704346	-615.715332	161.676361	489.909973	-588.980835	-138.079971	515.291565	-645.041809	178.304779	84.995041	-639.219238	-146.673172	82.863220	-549.084167	184.598740	1352.879028	-542.252869	-162.460648	1337.979126	-492.888794	13.536213	1337.556641	-524.730530	-17.010643	1630.336670	-615.152405	282.163452	1099.370239	-581.996826	-256.908997	1077.854004	-503.886658	265.181000	848.862305	-461.076965	-238.759262	825.285156	-497.092529	15.363578	958.744751	584.737793	-83.940651	959.613342	583.257629	93.119690
-532.157104	124.345650	862.434509	-519.878052	-97.950134	863.708191	-615.669067	161.657578	489.908875	-588.951477	-138.121490	515.290527	-645.030762	178.318024	84.996735	-639.213440	-146.671219	82.873489	-549.007202	184.535980	1352.921875	-542.198425	-162.535004	1337.935059	-492.814819	13.456340	1337.549316	-524.648987	-17.129187	1630.346436	-615.154419	282.180145	1099.497192	-582.001953	-256.969025	1077.800903	-504.032166	265.412201	848.890930	-461.219788	-238.997086	825.170593	-497.050079	15.346089	958.759766	584.622620	-83.883430	959.472473	583.072632	93.185364
-532.101013	124.344498	862.425781	-519.815674	-97.981453	863.706665	-615.591675	161.648209	489.920258	-588.920837	-138.147003	515.314575	-645.034119	178.325653	85.006721	-639.232727	-146.666000	82.877449	-548.917908	184.442749	1352.987427	-542.116150	-162.622879	1337.884521	-492.731140	13.364978	1337.559692	-524.575317	-17.247276	1630.375366	-615.142517	282.191681	1099.596069	-581.998535	-257.021759	1077.775635	-504.197327	265.645844	848.932007	-461.325592	-239.248077	825.054749	-496.990112	15.333549	958.754333	584.506897	-83.854210	959.350769	582.896729	93.202896
-532.068237	124.359375	862.458069	-519.794128	-97.953461	863.687134	-615.563965	161.641022	489.932739	-588.913696	-138.207764	515.314575	-644.671570	178.061035	84.750229	-639.195129	-146.661591	82.883392	-548.842041	184.348755	1353.034546	-542.080139	-162.699753	1337.853027	-492.651337	13.268044	1337.555664	-524.498779	-17.370150	1630.385986	-615.139648	282.216339	1099.719116	-581.991638	-257.077362	1077.718140	-504.339630	265.841034	848.950989	-461.434021	-239.483124	824.979309	-496.958710	15.331592	958.759949	584.404663	-83.837799	959.205383	582.734680	93.233086
-532.042908	124.351173	862.469971	-519.765930	-97.962090	863.677551	-615.467712	161.615753	489.928802	-589.041504	-138.292206	515.361206	-644.999695	178.321213	85.001900	-639.257141	-146.647873	82.933434	-548.736816	184.271484	1353.088867	-542.005981	-162.800629	1337.796143	-492.575867	13.196714	1337.569946	-524.411255	-17.493818	1630.412598	-615.133423	282.213135	1099.822998	-581.970459	-257.143494	1077.693237	-504.488892	266.116699	848.992310	-461.557770	-239.790817	824.879700	-496.920807	15.314880	958.757935	584.314941	-83.835014	959.100342	582.587158	93.240814
-532.013550	124.355164	862.475403	-519.719482	-97.980057	863.672791	-615.411499	161.602615	489.917023	-589.081360	-138.354370	515.372742	-644.971985	178.327911	85.014503	-639.272278	-146.643677	82.942406	-548.659851	184.179352	1353.131592	-541.944519	-162.886658	1337.776855	-492.496277	13.090378	1337.562134	-524.341858	-17.614956	1630.417114	-615.127136	282.266663	1099.954590	-581.953796	-257.211334	1077.623413	-504.600006	266.317505	849.036987	-461.688080	-240.122574	824.768005	-496.866211	15.306408	958.753235	584.215942	-83.878769	958.994812	582.463623	93.243385
-531.979492	124.340240	862.478699	-519.684570	-98.000259	863.680786	-615.324402	161.589050	489.896149	-589.345093	-139.142090	515.668823	-644.931519	178.308243	84.991913	-639.323792	-146.626053	83.030563	-548.565552	184.059418	1353.161133	-541.886658	-162.979294	1337.720215	-492.415833	12.985048	1337.546631	-524.284546	-17.737442	1630.425537	-615.108093	282.296692	1100.069946	-581.952393	-257.253815	1077.610962	-504.776550	266.611969	849.057129	-461.758545	-240.435257	824.663818	-496.824707	15.291319	958.756653	584.118042	-83.865570	958.902344	582.325134	93.290199
-531.980652	124.357803	862.483826	-519.675903	-97.992638	863.655823	-615.305725	161.582794	489.884003	-589.281006	-139.117096	515.698547	-644.979309	178.329758	84.994720	-639.331909	-146.624100	83.027641	-548.439697	183.960999	1353.197021	-541.837891	-163.071930	1337.681274	-492.325378	12.886700	1337.521973	-524.224731	-17.864584	1630.428467	-615.088867	282.332977	1100.188110	-581.934814	-257.348602	1077.576050	-504.913696	266.922699	849.128601	-461.896088	-240.749634	824.521912	-496.805908	15.292940	958.742432	584.021240	-83.886833	958.835815	582.229065	93.292503
-531.927795	124.325340	862.481445	-519.631470	-97.996521	863.637451	-615.210022	161.574768	489.863159	-589.267090	-139.123352	515.686279	-644.574158	178.066650	84.723976	-639.324646	-146.631027	83.016289	-548.335571	183.838715	1353.244873	-541.778564	-163.159637	1337.606934	-492.237091	12.795471	1337.503906	-524.160583	-17.998755	1630.437988	-615.067627	282.353943	1100.284180	-581.919373	-257.423584	1077.509644	-505.025330	267.189972	849.160950	-461.939850	-240.997925	824.431335	-496.748901	15.267515	958.729675	583.943970	-83.878433	958.754089	582.120239	93.334297
-531.925964	124.326462	862.498962	-519.631348	-98.013329	863.625122	-615.188110	161.562698	489.873688	-588.950623	-138.320114	515.378784	-644.910583	178.319168	84.980370	-639.271118	-146.641541	82.919342	-548.230042	183.745941	1353.283691	-541.719727	-163.243591	1337.547974	-492.181671	12.716723	1337.493652	-524.099304	-18.137438	1630.448730	-615.044373	282.382233	1100.404907	-581.923889	-257.512909	1077.469604	-505.217865	267.547974	849.241943	-462.052429	-241.247681	824.322876	-496.732086	15.247281	958.727722	583.858459	-83.853195	958.675476	582.040527	93.380135
-531.908020	124.313644	862.503418	-519.603149	-98.022537	863.616089	-615.537842	161.759201	489.988556	-588.866150	-138.252930	515.340942	-644.701538	178.034683	84.778778	-639.277405	-146.642944	82.927582	-548.137695	183.643723	1353.333374	-541.653015	-163.338577	1337.486206	-492.111664	12.617695	1337.483887	-524.036011	-18.207283	1630.473755	-615.020264	282.415588	1100.494141	-581.901855	-257.602020	1077.446289	-505.220306	267.649048	849.258545	-462.145142	-241.534042	824.238586	-496.698639	15.232394	958.722412	583.802490	-83.819580	958.612122	581.979675	93.411156
-531.869202	124.328514	862.503723	-519.580750	-98.015656	863.607117	-615.472961	161.742950	490.001556	-588.924683	-138.293991	515.361145	-645.026978	178.278351	85.012299	-639.279846	-146.629135	82.937798	-548.035828	183.572998	1353.357422	-541.607300	-163.417343	1337.446045	-492.026459	12.521981	1337.462402	-523.976929	-18.328514	1630.478149	-615.001221	282.448029	1100.589844	-581.924072	-257.676331	1077.388062	-505.306824	267.851715	849.283630	-462.270142	-241.879669	824.114136	-496.666656	15.237149	958.717712	583.754944	-83.761993	958.556152	581.938843	93.482666
-531.830078	124.344856	862.520447	-519.552002	-97.997803	863.578674	-615.495361	161.754837	490.013062	-588.900391	-138.285370	515.338379	-645.039978	178.305313	85.050003	-639.261658	-146.633850	82.934181	-547.938843	183.474304	1353.413086	-541.530396	-163.499649	1337.397339	-491.962952	12.432300	1337.458130	-523.913513	-18.488201	1630.473633	-614.969177	282.468262	1100.671631	-581.912598	-257.771057	1077.334717	-505.386108	268.115082	849.325806	-462.302460	-242.150681	824.035339	-496.618988	15.234206	958.708130	583.719055	-83.730972	958.513794	581.917419	93.495605
-531.819031	124.350800	862.522888	-519.535889	-98.006470	863.562439	-615.493286	161.753738	490.014069	-588.900146	-138.284988	515.340576	-645.035278	178.309616	85.032173	-639.268188	-146.632202	82.934860	-547.842163	183.397858	1353.468506	-541.472046	-163.595261	1337.350952	-491.886505	12.329480	1337.436523	-523.906616	-18.569984	1630.469116	-615.003540	282.572327	1100.849731	-581.908875	-257.885742	1077.312012	-505.465363	268.328278	849.368103	-462.414642	-242.450073	823.939270	-496.598511	15.225697	958.699341	583.686096	-83.693298	958.484253	581.917480	93.475037
-531.822449	124.363426	862.528564	-519.561890	-97.995781	863.545227	-615.496826	161.755600	490.016541	-588.887207	-138.307617	515.351501	-645.008911	178.310425	85.052368	-639.254578	-146.625504	82.928024	-547.780762	183.301529	1353.490234	-541.407593	-163.665359	1337.299561	-491.826202	12.241254	1337.428711	-523.847595	-18.728962	1630.469482	-614.931396	282.507660	1100.849365	-581.906067	-257.991028	1077.273560	-505.584534	268.623383	849.383911	-462.494690	-242.702591	823.849548	-496.588989	15.225863	958.686462	583.667236	-83.755066	958.472168	581.937622	93.447838
-531.773376	124.366684	862.531494	-519.506531	-98.005058	863.528381	-615.487549	161.759354	490.041779	-588.817749	-138.297485	515.329712	-645.038025	178.329086	85.057175	-639.220459	-146.636902	82.923187	-547.718933	183.209259	1353.519531	-541.361206	-163.758881	1337.259033	-491.756805	12.146014	1337.425171	-523.743408	-18.965788	1630.487061	-614.956055	282.592133	1101.014893	-581.905212	-258.067230	1077.226929	-505.747772	268.994019	849.475525	-462.604034	-242.955994	823.751282	-496.539001	15.214913	958.680298	583.622925	-83.775871	958.443848	581.928833	93.427628
-531.778137	124.355324	862.544312	-519.540955	-97.976616	863.501587	-615.489075	161.760345	490.040497	-588.825134	-138.294540	515.305481	-645.051392	178.329453	85.068718	-639.249817	-146.629227	82.926315	-547.643311	183.127029	1353.579956	-541.299744	-163.856354	1337.228638	-491.689575	12.071074	1337.406250	-523.679749	-19.147194	1630.481689	-614.896973	282.508545	1101.031128	-581.893005	-258.150055	1077.192871	-505.749512	269.092590	849.472229	-462.706573	-243.190842	823.660522	-496.538330	15.204019	958.667603	583.575867	-83.840157	958.424072	581.942932	93.327019
-531.742859	124.337379	862.554138	-519.506226	-98.002998	863.498474	-615.481079	161.741226	490.049347	-588.823669	-138.292999	515.311523	-645.046265	178.312119	85.047966	-639.247131	-146.629532	82.925308	-547.592651	183.024658	1353.609619	-541.258545	-163.939941	1337.177124	-491.627960	11.977468	1337.416504	-523.626221	-19.289570	1630.468384	-614.905945	282.556580	1101.143677	-581.894775	-258.236969	1077.160400	-505.793762	269.275208	849.502258	-462.734375	-243.356567	823.593323	-496.499817	15.176303	958.669983	583.530579	-83.939201	958.420166	581.960083	93.242180
-531.687073	124.300316	862.565308	-519.359619	-98.124573	863.546387	-615.481812	161.752426	490.056122	-588.747803	-138.279327	515.318176	-644.690247	178.060501	84.802368	-639.221985	-146.644440	82.925102	-547.527588	182.946121	1353.675415	-541.172913	-164.017365	1337.133911	-491.559357	11.888820	1337.402710	-523.559937	-19.438568	1630.469727	-614.901001	282.578156	1101.235840	-581.871521	-258.293640	1077.127075	-505.837463	269.443268	849.560181	-462.793304	-243.574646	823.515137	-496.414215	15.123080	958.703735	583.461609	-84.042694	958.395569	581.969482	93.109734
-531.664917	124.286377	862.563782	-519.322998	-98.158455	863.564697	-615.476868	161.739578	490.015076	-588.748169	-138.263138	515.349854	-644.673767	178.056030	84.800972	-639.216797	-146.635910	82.954269	-547.443481	182.865158	1353.703857	-541.131531	-164.113846	1337.097046	-491.493561	11.785273	1337.403809	-523.489014	-19.600761	1630.462036	-614.849121	282.539215	1101.295654	-581.870117	-258.377625	1077.093628	-505.892853	269.633698	849.581299	-462.868469	-243.819565	823.434998	-496.380981	15.109605	958.710693	583.458008	-84.199234	958.386475	582.044067	92.972290
-531.630737	124.234756	862.563232	-519.227783	-98.215500	863.580627	-615.435120	161.724304	490.020203	-588.746643	-138.276413	515.375977	-644.655884	178.063156	84.799843	-639.191833	-146.650955	82.929306	-547.368408	182.767792	1353.754395	-541.097473	-164.195526	1337.047729	-491.433868	11.718603	1337.388306	-523.421570	-19.783508	1630.455566	-614.830505	282.559052	1101.416870	-581.861206	-258.431000	1077.046631	-505.922516	269.743378	849.622742	-462.911713	-244.024155	823.361633	-496.316833	15.070259	958.718262	583.418457	-84.345802	958.348999	582.119934	92.825455
-531.603271	124.235954	862.568115	-519.231750	-98.200027	863.572754	-615.436829	161.715912	490.015961	-588.730042	-138.271744	515.369751	-644.651794	178.070313	84.806137	-639.175781	-146.655426	82.926216	-547.327759	182.686905	1353.797852	-541.041687	-164.281082	1337.023560	-491.355957	11.617351	1337.404175	-523.353760	-19.954943	1630.439941	-614.811462	282.574982	1101.510864	-581.824341	-258.485107	1077.020020	-505.992279	269.903656	849.667114	-462.942993	-244.179810	823.293091	-496.294403	15.069713	958.713745	583.396545	-84.520844	958.333313	582.198181	92.621208
-531.605835	124.201599	862.562744	-519.228027	-98.219971	863.559753	-615.438293	161.695221	490.022675	-588.747620	-138.277328	515.376892	-644.650696	178.070755	84.804146	-639.203064	-146.661072	82.926102	-547.259521	182.580704	1353.855713	-541.002625	-164.363312	1336.964844	-491.292572	11.516168	1337.405396	-523.285461	-20.119213	1630.445068	-614.781128	282.527161	1101.604736	-581.811707	-258.573639	1076.963379	-506.025696	270.021301	849.702515	-463.030975	-244.350189	823.200745	-496.275452	15.041247	958.698975	583.343933	-84.703346	958.307434	582.250244	92.454224
-531.672180	124.279778	862.607178	-519.437195	-98.082146	863.493469	-615.444702	161.726181	490.036774	-588.788940	-138.315903	515.304382	-644.658325	178.068802	84.807938	-639.224915	-146.654572	82.924011	-547.189331	182.472626	1353.900024	-540.975403	-164.457001	1336.909302	-491.229706	11.426812	1337.421265	-523.208069	-20.288738	1630.459595	-614.734070	282.503510	1101.690552	-581.808044	-258.614899	1076.930908	-506.057159	270.108948	849.751892	-463.040649	-244.491943	823.122986	-496.370483	15.085738	958.676331	583.284485	-84.869110	958.276123	582.327637	92.275917
-531.656128	124.274162	862.612427	-519.424194	-98.102226	863.481506	-615.420166	161.694885	490.049011	-588.767151	-138.287140	515.290710	-644.657227	178.052551	84.788460	-639.209656	-146.657745	82.903938	-547.156860	182.360931	1353.930664	-540.940979	-164.554337	1336.893677	-491.180267	11.344761	1337.415039	-523.167480	-20.426485	1630.449097	-614.720520	282.506256	1101.776855	-581.774719	-258.706940	1076.870850	-506.107452	270.217255	849.807190	-463.107025	-244.626602	823.044678	-496.354919	15.065057	958.672791	583.223694	-85.079124	958.267517	582.400391	92.087196
-531.648193	124.255859	862.616882	-519.434998	-98.098251	863.485352	-615.432190	161.704910	490.061584	-589.033691	-139.082199	515.578247	-644.684387	178.064896	84.800903	-639.230957	-146.635468	82.994423	-547.093750	182.253296	1353.947144	-540.913574	-164.630814	1336.840088	-491.124817	11.240994	1337.411865	-523.111877	-20.582592	1630.443359	-614.696472	282.495911	1101.863892	-581.767517	-258.756256	1076.821411	-506.140991	270.277588	849.857117	-463.104736	-244.721497	822.995789	-496.345947	15.055915	958.673828	583.167542	-85.247665	958.226196	582.502380	91.929352
-531.645935	124.254883	862.641663	-519.438354	-98.127464	863.469421	-615.439819	161.701660	490.082977	-589.038391	-139.130035	515.590271	-645.043335	178.316467	85.054474	-639.222900	-146.636841	82.997826	-547.039673	182.178558	1353.979248	-540.886780	-164.699539	1336.791992	-491.080994	11.143354	1337.411865	-523.094299	-20.691507	1630.424316	-614.667847	282.485016	1101.931885	-581.762512	-258.832611	1076.778687	-506.165222	270.352692	849.895508	-463.121063	-244.807571	822.938416	-496.343689	15.022472	958.677795	583.127258	-85.416908	958.182556	582.623474	91.761169
-531.653259	124.284927	862.645752	-519.453796	-98.108620	863.455994	-615.424500	161.698120	490.079376	-588.996826	-139.119522	515.590698	-644.690186	178.070419	84.805847	-639.251160	-146.616562	83.025780	-546.985474	182.076660	1354.004517	-540.851135	-164.793915	1336.744995	-491.023834	11.060173	1337.403564	-523.040894	-20.867910	1630.420288	-614.624207	282.432404	1102.002563	-581.741699	-258.887634	1076.714600	-506.182739	270.406006	849.952759	-463.141144	-244.881943	822.873901	-496.349762	15.038523	958.671692	583.090698	-85.579216	958.129822	582.728699	91.643784
-531.643188	124.235085	862.648071	-519.430237	-98.135727	863.466614	-615.436340	161.686096	490.076355	-588.718018	-138.327835	515.307373	-644.685120	178.062103	84.797035	-639.214233	-146.646362	82.928452	-546.941833	181.989365	1354.030273	-540.786499	-164.876266	1336.708496	-490.984314	10.975209	1337.394531	-522.943054	-21.117626	1630.412842	-614.608765	282.399719	1102.057373	-581.701233	-258.929016	1076.665527	-506.204407	270.420837	850.009216	-463.108032	-244.917068	822.825134	-496.337524	15.005322	958.679443	583.071716	-85.777611	958.104492	582.881836	91.464058
-531.624451	124.240990	862.656494	-519.417908	-98.154465	863.459167	-615.428223	161.663269	490.079590	-589.015564	-139.190125	515.587891	-644.703613	178.053635	84.827103	-639.236511	-146.641052	83.030579	-546.867676	181.905563	1354.061768	-540.752258	-164.949280	1336.652710	-490.948792	10.880492	1337.389648	-522.868591	-21.346870	1630.403320	-614.592468	282.398743	1102.147827	-581.696777	-258.954498	1076.623047	-506.232819	270.445282	850.058228	-463.131531	-244.986191	822.762390	-496.314545	14.991440	958.677795	582.988647	-86.053535	958.088745	583.000366	91.172752
-531.608765	124.223801	862.668457	-519.388611	-98.183853	863.474060	-615.430237	161.645309	490.067017	-588.700562	-138.422424	515.316284	-644.688904	178.053940	84.847847	-639.212952	-146.651505	82.946587	-546.819214	181.822021	1354.117310	-540.702454	-165.037476	1336.596436	-490.897186	10.789702	1337.377930	-522.811951	-21.449087	1630.406250	-614.580811	282.345123	1102.213013	-581.674500	-258.992950	1076.560791	-506.236481	270.406281	850.133606	-463.124573	-245.010773	822.690674	-496.288849	14.971256	958.690186	582.939148	-86.279892	958.058655	583.164917	90.911743
-531.616211	124.201157	862.672119	-519.396790	-98.195946	863.453918	-615.406128	161.624756	490.082733	-588.662048	-138.375946	515.295044	-644.679688	178.056152	84.844810	-639.220581	-146.649475	82.941544	-546.776062	181.720306	1354.148560	-540.675842	-165.125214	1336.534790	-490.851929	10.712184	1337.367676	-522.755310	-21.615852	1630.391602	-614.559631	282.297516	1102.270142	-581.667969	-259.028931	1076.506592	-506.392731	270.800079	850.224854	-463.125793	-245.050278	822.618347	-496.289673	14.944016	958.679993	582.811646	-86.580032	958.063721	583.263062	90.624542
-531.616394	124.209381	862.691589	-519.404236	-98.202637	863.448242	-615.422485	161.637650	490.099731	-588.660950	-138.432999	515.271118	-644.681274	178.050278	84.852646	-639.219910	-146.662827	82.942986	-546.707825	181.627029	1354.187988	-540.636292	-165.210541	1336.506958	-490.822693	10.624306	1337.344849	-522.694946	-21.796824	1630.384155	-614.566650	282.264038	1102.337769	-581.659119	-259.065155	1076.422974	-506.252563	270.346802	850.253113	-463.097321	-245.015900	822.554443	-496.289948	14.933071	958.686096	582.821899	-86.915169	958.026550	583.486633	90.207016
-531.619141	124.189278	862.674255	-519.433350	-98.196281	863.422180	-615.407349	161.625717	490.081573	-588.662048	-138.477753	515.279480	-644.676758	178.052414	84.833916	-639.207764	-146.685898	82.947754	-546.683044	181.552719	1354.210205	-540.603149	-165.288422	1336.445923	-490.791473	10.542243	1337.336792	-522.632507	-21.966568	1630.356934	-614.565735	282.207672	1102.400024	-581.639343	-259.065094	1076.358887	-506.270599	270.244965	850.277527	-463.084656	-245.002182	822.463196	-496.288696	14.920118	958.659241	583.289978	-86.897972	957.781128	583.794556	90.188774
-531.615173	124.150223	862.669006	-519.382446	-98.235237	863.416443	-615.404846	161.624039	490.075409	-588.664612	-138.449829	515.260681	-644.673462	178.053116	84.833168	-639.204224	-146.690155	82.922836	-546.626465	181.462830	1354.244263	-540.590149	-165.377014	1336.384766	-490.761444	10.449718	1337.322632	-522.562683	-22.158995	1630.351318	-614.558594	282.148956	1102.457153	-581.630981	-259.122101	1076.282471	-506.260620	270.199280	850.322449	-463.053528	-244.977051	822.397034	-496.258270	14.887248	958.652710	583.309021	-87.153534	957.750977	583.939636	89.973473
-531.619873	124.151901	862.672241	-519.389954	-98.248253	863.417847	-615.393677	161.587723	490.067139	-588.657959	-138.474396	515.277466	-644.692932	178.051102	84.824493	-639.220215	-146.674744	82.922325	-546.574341	181.370239	1354.270386	-540.530701	-165.459030	1336.342041	-490.739075	10.371552	1337.302979	-522.497986	-22.319965	1630.335693	-614.564453	282.086121	1102.511841	-581.618835	-259.084839	1076.212158	-506.260010	270.110321	850.383667	-463.073547	-244.968155	822.319153	-496.260101	14.880561	958.653748	583.314209	-87.420845	957.730896	584.112854	89.696938
-531.626160	124.128273	862.681519	-519.391663	-98.232063	863.397400	-615.419006	161.589447	490.062378	-588.647095	-138.495941	515.264282	-645.003296	178.300842	85.069572	-639.235046	-146.678406	82.931190	-546.535522	181.255783	1354.293091	-540.533386	-165.546432	1336.283081	-490.690552	10.269810	1337.297119	-522.454712	-22.477533	1630.327148	-614.550232	281.977692	1102.531860	-581.602722	-259.136658	1076.140625	-506.264648	270.016968	850.425232	-463.024994	-244.885712	822.272156	-496.252686	14.865600	958.644836	583.366516	-87.690544	957.676453	584.322754	89.457787
-531.628174	124.079666	862.666504	-519.358826	-98.282516	863.390625	-615.416016	161.567596	490.100586	-588.650818	-138.515015	515.264038	-644.688660	178.057236	84.844612	-639.245972	-146.662537	82.939835	-546.480652	181.185928	1354.343994	-540.493042	-165.627106	1336.225342	-490.668213	10.189102	1337.289917	-522.402466	-22.619137	1630.321411	-614.537781	281.898712	1102.577759	-581.594971	-259.113708	1076.054565	-506.260895	269.925537	850.481323	-462.958740	-244.787445	822.225525	-496.232544	14.824450	958.632324	583.217590	-88.056961	957.734497	584.404236	89.209808
-531.615051	124.074379	862.678955	-519.342163	-98.294121	863.388367	-615.407593	161.577881	490.087769	-588.820374	-139.222565	515.548279	-645.015076	178.281509	85.089172	-639.242981	-146.678131	83.021317	-546.429504	181.085281	1354.386597	-540.473572	-165.720078	1336.170410	-490.621185	10.098494	1337.297607	-522.345337	-22.777021	1630.306885	-614.545349	281.809357	1102.639526	-581.598999	-259.101501	1075.987793	-506.243744	269.749146	850.532654	-462.970825	-244.710449	822.167480	-496.215057	14.810211	958.636780	583.416687	-88.248825	957.656128	584.651855	88.974022
-531.610413	124.060524	862.688171	-519.305359	-98.315102	863.399780	-615.417480	161.579758	490.098145	-588.574402	-138.533112	515.283752	-644.372314	177.835587	84.702530	-639.230408	-146.685760	82.947823	-546.386414	181.003693	1354.432251	-540.452759	-165.823486	1336.145142	-490.577972	10.018349	1337.290283	-522.329041	-22.919619	1630.293457	-614.542847	281.726654	1102.689819	-581.600769	-259.113037	1075.896729	-506.247223	269.642670	850.565063	-462.974670	-244.613617	822.093445	-496.197754	14.797742	958.648071	583.452148	-88.485046	957.619080	584.825806	88.744133
-531.590454	124.014389	862.685303	-519.247498	-98.412506	863.399597	-615.418274	161.564697	490.090240	-588.588989	-138.514389	515.294678	-644.996155	178.266037	85.070259	-639.233154	-146.679184	82.952339	-546.372864	180.914612	1354.461182	-540.425415	-165.887482	1336.109863	-490.567810	9.919208	1337.286987	-522.295044	-23.082380	1630.280029	-614.548096	281.631317	1102.712524	-581.608704	-259.079346	1075.810547	-506.222137	269.513367	850.605835	-462.952606	-244.507507	822.051453	-496.161133	14.731545	958.647095	583.462524	-88.809372	957.602173	584.978210	88.437752
-531.607239	123.987473	862.696045	-519.233154	-98.394066	863.397949	-615.437378	161.556427	490.090576	-588.544495	-138.557648	515.295288	-645.031921	178.289200	85.107491	-639.248413	-146.680527	82.951324	-546.337708	180.829605	1354.477173	-540.417786	-165.995544	1336.049194	-490.540924	9.834679	1337.271362	-522.297974	-23.170334	1630.266846	-614.540283	281.559601	1102.777466	-581.638306	-259.092896	1075.747559	-506.236908	269.376953	850.645142	-463.007263	-244.413132	821.968018	-496.159271	14.726639	958.650696	583.485046	-89.098015	957.554260	585.017822	87.843658
-531.643188	123.997551	862.706055	-519.289246	-98.360001	863.381104	-615.435364	161.522659	490.106934	-588.844727	-139.395813	515.584473	-644.967896	178.303802	85.098015	-639.294373	-146.664429	83.044838	-546.320129	180.739075	1354.500244	-540.401550	-166.098358	1336.013306	-490.515503	9.736647	1337.250977	-522.273499	-23.313778	1630.252930	-614.528687	281.458832	1102.789917	-581.638184	-259.063538	1075.680054	-506.226990	269.228119	850.680237	-462.963501	-244.276260	821.922974	-496.193604	14.735371	958.643982	583.449158	-89.358322	957.530579	585.271851	87.811989
-531.616028	123.996857	862.727173	-519.246582	-98.378975	863.366333	-615.446838	161.517227	490.104614	-588.860474	-139.444504	515.594604	-645.018127	178.285172	85.098137	-639.281006	-146.671021	83.044640	-546.286865	180.656921	1354.536011	-540.386902	-166.145538	1335.960449	-490.488129	9.631954	1337.237793	-522.197815	-23.530685	1630.247437	-614.476807	281.280396	1102.759888	-581.663696	-259.090149	1075.602539	-506.244324	269.078552	850.718933	-462.985413	-244.134720	821.869141	-496.165649	14.711608	958.649597	583.406189	-89.596764	957.494385	585.364502	87.653168
-531.620483	123.970947	862.730835	-519.248535	-98.384178	863.351807	-615.421448	161.489380	490.104187	-588.757996	-139.386353	515.593323	-644.674316	178.024719	84.845673	-639.272461	-146.660767	83.039894	-546.251038	180.571457	1354.541382	-540.369263	-166.218277	1335.912354	-490.471100	9.535061	1337.245361	-522.170349	-23.696785	1630.246826	-614.486206	281.188629	1102.788208	-581.670776	-259.090149	1075.518188	-506.253540	268.927185	850.752075	-463.054657	-244.020874	821.766846	-496.163818	14.688996	958.642761	583.324219	-89.804787	957.443604	585.312561	87.635216
-531.634644	123.935158	862.738708	-519.242981	-98.407509	863.351135	-615.423706	161.488556	490.083038	-588.807373	-139.428604	515.597839	-644.375977	177.818573	84.721199	-639.318665	-146.654984	83.033615	-546.244629	180.461929	1354.555786	-540.371887	-166.329239	1335.866577	-490.424774	9.445565	1337.237549	-522.133301	-23.858620	1630.236816	-614.476624	281.097351	1102.818237	-581.682861	-259.099091	1075.442627	-506.256195	268.774506	850.776428	-463.073578	-243.864120	821.718018	-496.167145	14.658518	958.646057	583.471680	-90.324585	957.403870	585.780579	86.799225
-531.631836	123.940666	862.750671	-519.230469	-98.401352	863.341309	-615.414001	161.498398	490.099823	-588.728455	-139.378067	515.575073	-644.379272	177.816071	84.721779	-639.323120	-146.656860	83.043190	-546.216125	180.394516	1354.586182	-540.344116	-166.399399	1335.819702	-490.405731	9.368999	1337.229736	-522.114563	-24.024097	1630.222656	-614.481873	281.006866	1102.838135	-581.693909	-259.096558	1075.363037	-506.281677	268.637299	850.826294	-463.070770	-243.679840	821.665283	-496.154877	14.656545	958.645874	583.446533	-90.638649	957.360291	585.936829	86.465088
-531.645874	123.915146	862.744629	-519.219849	-98.451416	863.333374	-615.569458	161.580643	490.138824	-588.681580	-139.367310	515.592407	-645.062683	178.273270	85.145691	-639.275818	-146.659943	83.037827	-546.178040	180.302719	1354.612427	-540.332642	-166.493668	1335.757690	-490.382660	9.271003	1337.216431	-522.093811	-24.233479	1630.206299	-614.495117	280.920349	1102.863037	-581.708252	-259.062866	1075.263672	-506.266357	268.484558	850.846313	-462.993713	-243.463638	821.601501	-496.154938	14.621045	958.638367	583.419678	-90.974815	957.326050	586.105530	86.177460
-531.657349	123.910065	862.743164	-519.226135	-98.434448	863.311218	-615.394043	161.503265	490.091492	-588.696838	-139.373306	515.588745	-644.370483	177.832382	84.740189	-639.301575	-146.654510	83.034416	-546.177856	180.213150	1354.619263	-540.329895	-166.587524	1335.708496	-490.351013	9.185948	1337.198242	-522.061096	-24.373749	1630.208862	-614.506226	280.830597	1102.892090	-581.726685	-259.109070	1075.210205	-506.273743	268.326202	850.893555	-463.069611	-243.334061	821.501892	-496.160950	14.619138	958.625793	583.406067	-91.265518	957.274292	586.253601	85.875336
-531.660889	123.909111	862.764221	-519.223755	-98.425797	863.308777	-615.380798	161.486740	490.079865	-588.792175	-139.526337	515.568970	-644.343140	177.815598	84.727966	-639.343079	-146.641388	83.062927	-546.156921	180.141983	1354.661865	-540.319458	-166.660385	1335.637573	-490.339661	9.099577	1337.208008	-522.053711	-24.518566	1630.200073	-614.506958	280.746521	1102.930298	-581.736572	-259.105652	1075.123169	-506.271057	268.143158	850.922424	-463.078522	-243.144958	821.429749	-496.167450	14.613400	958.637146	583.368591	-91.534775	957.237183	586.376526	85.618660
-531.685669	123.884605	862.749146	-519.203552	-98.454788	863.293030	-615.397644	161.498917	490.121582	-588.751770	-139.523621	515.584167	-644.580872	177.984741	84.912392	-639.290283	-146.665756	83.046257	-546.154297	180.072968	1354.713745	-540.309875	-166.741806	1335.571289	-490.321716	9.034636	1337.209106	-522.048218	-24.663395	1630.194336	-614.515259	280.630432	1102.972046	-581.756042	-259.110474	1075.046631	-506.270477	267.980530	850.980713	-463.068054	-242.984863	821.360718	-496.164185	14.592565	958.619934	583.366577	-91.794411	957.203918	586.511414	85.327309
-531.696899	123.879837	862.764038	-519.183716	-98.476883	863.298950	-615.355469	161.511002	490.109589	-588.598633	-139.426041	515.547241	-644.945923	178.297104	85.130356	-639.288025	-146.661469	83.030991	-546.156372	179.994919	1354.763184	-540.299011	-166.839279	1335.516357	-490.305267	8.954087	1337.204224	-522.038757	-24.805588	1630.182617	-614.537781	280.560730	1103.013184	-581.776428	-259.078430	1074.957520	-506.258301	267.805878	851.039429	-463.095612	-242.846588	821.283508	-496.164490	14.578969	958.631653	583.318665	-92.082169	957.167908	586.614258	85.034355
-531.746521	123.864540	862.759644	-519.200073	-98.503319	863.287170	-615.386169	161.522629	490.119293	-588.593201	-139.488708	515.529663	-644.339783	177.840622	84.740181	-639.276428	-146.651093	83.039719	-546.117432	179.972092	1354.807007	-540.277344	-166.914520	1335.474487	-490.286926	8.881820	1337.180420	-522.040222	-24.959841	1630.170166	-614.550903	280.428802	1103.045654	-581.784729	-259.092621	1074.889526	-506.255096	267.677856	851.090027	-463.130249	-242.721298	821.211121	-496.189545	14.559640	958.621155	583.281433	-92.330078	957.131836	586.705383	84.769432
-531.755981	123.880768	862.776062	-519.207947	-98.482086	863.266602	-615.393188	161.536774	490.119141	-588.611572	-139.549637	515.514709	-644.955444	178.281052	85.125053	-639.282959	-146.641632	83.037949	-546.105469	179.900284	1354.865601	-540.265442	-167.004837	1335.426025	-490.263519	8.828687	1337.174194	-522.023193	-25.193960	1630.141113	-614.568237	280.335754	1103.090698	-581.800049	-259.084442	1074.817627	-506.256927	267.543213	851.125000	-463.119507	-242.557785	821.155640	-496.193695	14.562979	958.618042	583.188538	-92.575386	957.109741	586.735413	84.569794
-531.774048	123.881477	862.786194	-519.222351	-98.487419	863.239990	-615.373352	161.507355	490.100555	-588.394897	-138.774979	515.286255	-644.333069	177.844101	84.739502	-639.255432	-146.672150	82.985817	-546.097168	179.823685	1354.892212	-540.236938	-167.078842	1335.382202	-490.253418	8.752575	1337.162842	-522.029419	-25.274061	1630.147949	-614.579651	280.250061	1103.128662	-581.800659	-259.046387	1074.749634	-506.246124	267.430756	851.174255	-463.100952	-242.401352	821.108643	-496.205017	14.545580	958.608521	583.071533	-92.779930	957.094543	586.625122	84.450073
-531.816040	123.896935	862.788269	-519.229370	-98.499702	863.240723	-615.384399	161.502975	490.118042	-588.415710	-138.766769	515.284851	-644.333069	177.830750	84.719696	-639.273315	-146.648987	82.969414	-546.071838	179.739059	1354.922363	-540.184265	-167.168335	1335.359131	-490.249878	8.688181	1337.145630	-522.044250	-25.472363	1630.123291	-614.588257	280.176270	1103.149902	-581.796082	-259.036865	1074.698242	-506.261200	267.328918	851.210144	-463.073273	-242.200394	821.046448	-496.228882	14.551003	958.609680	582.911194	-92.898972	957.069153	586.360596	84.420715
-531.812317	123.885017	862.801086	-519.205261	-98.520386	863.242493	-615.403015	161.473724	490.113434	-588.402039	-138.768372	515.293152	-644.371826	177.819473	84.727577	-639.295532	-146.642715	82.971359	-546.077271	179.666687	1354.956055	-540.174011	-167.240143	1335.325195	-490.228333	8.618078	1337.134888	-522.038330	-25.614056	1630.126465	-614.586792	280.093567	1103.190186	-581.790588	-259.028473	1074.635010	-506.238739	267.177460	851.264709	-463.039215	-242.068726	821.006836	-496.211365	14.532778	958.615906	582.764404	-93.092880	957.019531	586.213257	84.291565
-531.835022	123.848824	862.794250	-519.207642	-98.543144	863.230042	-615.425232	161.465179	490.112122	-588.468872	-139.487198	515.462280	-644.358093	177.818298	84.732536	-639.252991	-146.671127	83.024536	-546.061523	179.600189	1354.974243	-540.130066	-167.308212	1335.283936	-490.230194	8.545725	1337.127197	-522.039612	-25.738255	1630.125610	-614.600098	280.010895	1103.218018	-581.763428	-258.994324	1074.576782	-506.267670	267.087738	851.294250	-463.031403	-241.908554	820.960205	-496.216217	14.504096	958.603882	582.721863	-93.428146	956.980896	586.282715	83.692673
-531.869934	123.822716	862.793152	-519.215515	-98.554733	863.222290	-615.437134	161.458633	490.110382	-588.513672	-139.478592	515.452820	-644.347412	177.820679	84.731491	-639.275757	-146.678894	83.018692	-546.072998	179.502167	1354.987427	-540.130310	-167.389709	1335.249390	-490.213074	8.490456	1337.117432	-522.048706	-25.861418	1630.124023	-614.614258	279.947083	1103.259277	-581.778931	-258.992462	1074.523682	-506.276947	266.996429	851.324036	-463.053802	-241.785782	820.898499	-496.231995	14.486377	958.597717	582.720703	-93.828369	956.943176	586.557312	83.199997
-531.879700	123.834511	862.802368	-519.213318	-98.554283	863.220215	-615.429016	161.425262	490.101563	-588.489258	-139.392624	515.423889	-644.548218	177.988785	84.906624	-639.249329	-146.644165	83.021500	-546.079834	179.433853	1355.013184	-540.107666	-167.478287	1335.216675	-490.216583	8.408929	1337.113892	-522.062561	-25.966534	1630.120728	-614.631470	279.898041	1103.283691	-581.765076	-258.987152	1074.474854	-506.268005	266.880859	851.351013	-463.032349	-241.636414	820.846191	-496.240692	14.488856	958.602844	582.615417	-94.087051	956.928406	586.508240	82.947380
-531.909241	123.849380	862.803833	-519.235474	-98.559616	863.209839	-615.445007	161.427414	490.105896	-588.479736	-139.316498	515.396729	-644.314819	177.826096	84.731125	-639.232971	-146.682007	82.995155	-546.093323	179.346909	1355.026733	-540.084106	-167.534546	1335.191284	-490.221191	8.359917	1337.099487	-522.083984	-26.046032	1630.096191	-614.619446	279.805817	1103.289063	-581.760193	-258.953125	1074.418945	-506.449768	267.263397	851.410889	-463.073883	-241.541473	820.767761	-496.260712	14.489663	958.596680	582.503235	-94.336998	956.897156	586.464966	82.696587
-531.955261	123.846725	862.786682	-519.261475	-98.552597	863.184937	-615.492798	161.425354	490.109619	-588.455322	-139.240524	515.355530	-644.341187	177.813980	84.720261	-639.244385	-146.667404	83.003014	-546.114258	179.285019	1355.053101	-540.084229	-167.612610	1335.157471	-490.222839	8.277493	1337.084717	-522.098511	-26.144865	1630.097412	-614.659729	279.791931	1103.346069	-581.767639	-258.958527	1074.378296	-506.303772	266.745209	851.402466	-463.104675	-241.440659	820.701172	-496.281281	14.492121	958.570923	582.383728	-94.597893	956.877747	586.386475	82.485878
-531.968445	123.860970	862.792725	-519.260498	-98.567696	863.173950	-615.507263	161.412979	490.123383	-588.457397	-139.145203	515.323669	-644.339233	177.821228	84.715019	-639.250000	-146.678665	82.979950	-546.106506	179.205826	1355.054199	-540.094666	-167.669739	1335.116577	-490.239929	8.215389	1337.078979	-522.110962	-26.255363	1630.089844	-614.656555	279.752136	1103.364502	-581.742798	-258.952332	1074.320313	-506.316559	266.688354	851.438721	-463.123199	-241.376923	820.641907	-496.281128	14.486353	958.566650	582.262085	-94.844215	956.864929	586.336121	82.423576
-531.982483	123.833801	862.801941	-519.238159	-98.593498	863.171692	-615.513611	161.393616	490.089172	-588.308289	-138.702591	515.227661	-644.319946	177.825882	84.711891	-639.267578	-146.679214	82.927376	-546.143799	179.146011	1355.079224	-540.061646	-167.740860	1335.088745	-490.229279	8.158510	1337.073364	-522.119141	-26.341774	1630.077393	-614.664429	279.682861	1103.370850	-581.751221	-258.973602	1074.271118	-506.501709	267.152618	851.518127	-463.129425	-241.285278	820.580261	-496.276672	14.459775	958.570007	582.140137	-95.089920	956.862305	586.234436	82.184593
-531.997253	123.828316	862.823669	-519.237183	-98.591568	863.172485	-615.527527	161.376419	490.095642	-588.302979	-138.691544	515.223022	-644.345337	177.811920	84.715935	-639.259277	-146.673370	82.923409	-546.154114	179.078613	1355.104248	-540.077576	-167.794907	1335.049438	-490.247070	8.111885	1337.067749	-522.138306	-26.419493	1630.077881	-614.672729	279.636993	1103.388062	-581.745056	-258.950165	1074.217896	-506.521698	267.156128	851.547363	-463.146576	-241.250046	820.522217	-496.287537	14.450899	958.582642	582.004700	-95.302338	956.866516	586.112244	82.007698
-532.017456	123.837189	862.826965	-519.239868	-98.596321	863.172485	-615.542908	161.388885	490.110748	-588.314209	-138.706375	515.223755	-644.341309	177.812622	84.717415	-639.261414	-146.681259	82.927841	-546.181091	179.021423	1355.128174	-540.059143	-167.843292	1335.034302	-490.256561	8.042188	1337.070313	-522.168396	-26.516998	1630.074707	-614.699524	279.602417	1103.441406	-581.741882	-258.963409	1074.172852	-506.496246	266.964752	851.586609	-463.193665	-241.200882	820.464111	-496.299744	14.453711	958.584534	581.850281	-95.558472	956.874756	585.951294	81.779457
-532.043091	123.839363	862.834229	-519.246460	-98.611176	863.164429	-615.552917	161.372223	490.089691	-588.390015	-138.697403	515.246948	-644.352478	177.809402	84.734413	-639.269470	-146.678635	82.929222	-546.264709	178.911697	1355.108276	-540.073547	-167.894836	1335.026001	-490.262085	8.001562	1337.082397	-522.191711	-26.585442	1630.070679	-614.732544	279.561554	1103.454468	-581.747803	-258.983643	1074.135010	-506.516022	266.977814	851.611389	-463.171814	-241.155197	820.424377	-496.315033	14.443183	958.583984	581.711548	-95.775436	956.890137	585.805054	81.543671
-532.075623	123.831940	862.838257	-519.268372	-98.633385	863.164063	-615.545593	161.367859	490.084045	-588.389648	-138.696396	515.248291	-644.335205	177.814285	84.715088	-639.244019	-146.685486	82.926399	-546.287781	178.886108	1355.128906	-540.100891	-167.946960	1335.000854	-490.286072	7.945771	1337.077026	-522.229858	-26.642666	1630.058960	-614.766296	279.545532	1103.495483	-581.753235	-259.009674	1074.091187	-506.556152	266.995239	851.638000	-463.243256	-241.159882	820.373840	-496.343018	14.427728	958.585999	581.570251	-96.015182	956.907349	585.644714	81.269241
-532.092773	123.846275	862.853088	-519.277283	-98.630341	863.160767	-615.554077	161.361389	490.079407	-588.381653	-138.665039	515.231079	-644.636963	178.014252	84.859421	-639.247864	-146.684448	82.923416	-546.311096	178.826767	1355.147827	-540.116394	-167.988220	1334.972168	-490.319366	7.910233	1337.091064	-522.265198	-26.724216	1630.052124	-614.797974	279.502136	1103.523682	-581.754211	-259.014862	1074.052612	-506.571686	266.918213	851.661377	-463.202972	-241.114182	820.355713	-496.352600	14.429831	958.590881	581.427124	-96.271317	956.901489	585.499084	81.030930
-532.105469	123.844574	862.879700	-519.290344	-98.606361	863.148071	-615.561096	161.364899	490.080017	-588.386475	-138.666992	515.227295	-644.644226	178.030792	84.879669	-639.269226	-146.674286	82.899895	-546.336426	178.777420	1355.158081	-540.125183	-168.043320	1334.955933	-490.323914	7.868663	1337.100342	-522.296692	-26.790966	1630.045410	-614.822021	279.476746	1103.565430	-581.752502	-259.001465	1074.030762	-506.557861	266.864349	851.677490	-463.230621	-241.134613	820.313110	-496.364502	14.424286	958.597839	581.323303	-96.465576	956.882080	585.351440	80.725639
-532.125488	123.812599	862.873657	-519.315979	-98.586800	863.146851	-615.559570	161.378937	490.079193	-588.407410	-138.649200	515.210022	-644.629883	178.024948	84.865791	-639.274780	-146.673141	82.899490	-546.389587	178.746368	1355.183228	-540.131836	-168.070313	1334.948853	-490.338074	7.813491	1337.094482	-522.345154	-26.843872	1630.034668	-614.859558	279.443329	1103.562256	-581.764221	-259.062378	1074.006714	-506.602448	266.920685	851.715942	-463.257904	-241.134583	820.291199	-496.382446	14.420109	958.592712	581.138245	-96.684639	956.899963	585.207031	80.547508
-532.234375	123.947311	862.904419	-519.718262	-98.119476	863.077026	-615.588074	161.402954	490.121582	-588.499878	-138.717834	515.129272	-644.554016	177.974045	84.893509	-639.289978	-146.674866	82.928818	-546.411438	178.707748	1355.185547	-540.154114	-168.101883	1334.920044	-490.373962	7.773149	1337.098633	-522.396362	-26.902199	1630.035156	-614.896240	279.438202	1103.618408	-581.747559	-259.039001	1073.976685	-506.589691	266.785431	851.728760	-463.182800	-241.098389	820.301270	-496.591003	14.644411	958.560120	580.975159	-96.915863	956.898132	585.044800	80.345985
-532.164673	123.812271	862.891968	-519.345398	-98.564919	863.136414	-615.557312	161.376099	490.086975	-588.439453	-138.663208	515.211975	-644.356201	177.832336	84.729904	-639.286438	-146.669754	82.902779	-546.446899	178.686768	1355.208130	-540.169861	-168.141022	1334.919800	-490.381622	7.764020	1337.107910	-522.442383	-26.950317	1630.027588	-614.921692	279.417419	1103.660645	-581.757568	-259.086426	1073.956421	-506.645447	266.882233	851.762573	-463.196045	-241.128082	820.272278	-496.413696	14.420176	958.595886	580.780457	-97.118423	956.896484	584.869141	80.168686
-532.155212	123.802208	862.888672	-519.318542	-98.569550	863.143677	-615.546570	161.370285	490.083008	-588.431702	-138.676193	515.211304	-644.318237	177.816208	84.712379	-639.266541	-146.674759	82.901222	-546.481873	178.631302	1355.230103	-540.183655	-168.156693	1334.933472	-490.404907	7.730703	1337.128174	-522.493774	-27.006268	1630.022705	-614.973877	279.411194	1103.674561	-581.764648	-259.114471	1073.948120	-506.689514	266.895905	851.788818	-463.202332	-241.145004	820.256775	-496.402252	14.419310	958.599792	580.607483	-97.344086	956.877014	584.722839	79.955055
-532.163818	123.797981	862.912903	-519.327637	-98.572670	863.136719	-615.593445	161.378189	490.096405	-588.439392	-138.681137	515.213257	-644.332336	177.813217	84.729973	-639.262634	-146.676224	82.902100	-546.512756	178.592896	1355.270020	-540.197144	-168.194489	1334.938599	-490.432770	7.690458	1337.137939	-522.556213	-27.058220	1630.020020	-615.022766	279.424286	1103.720459	-581.770142	-259.150208	1073.961304	-506.571716	266.521576	851.785706	-463.208435	-241.171082	820.280457	-496.414825	14.401962	958.609863	580.422546	-97.521439	956.867493	584.547119	79.756676
-532.303040	123.947449	862.953430	-519.743958	-98.127495	863.080139	-615.671936	161.412857	490.132263	-588.533813	-138.723587	515.130798	-644.997925	178.262589	85.160034	-639.291931	-146.668411	82.911530	-546.551697	178.582001	1355.282349	-540.219299	-168.226334	1334.955322	-490.458191	7.681993	1337.152100	-522.628906	-27.099031	1630.026123	-615.067749	279.425323	1103.746704	-581.779297	-259.194000	1073.974121	-506.628937	266.527405	851.820251	-463.236145	-241.211243	820.288147	-496.647919	14.625815	958.589417	580.245789	-97.695175	956.843628	584.351929	79.604279
-532.192566	123.811211	862.942627	-519.329712	-98.592087	863.155151	-615.583435	161.374924	490.120453	-588.411865	-138.685837	515.220581	-644.619751	178.026505	84.907013	-639.252258	-146.678589	82.900208	-546.601685	178.546814	1355.307983	-540.235291	-168.255585	1334.960815	-490.484558	7.652855	1337.165649	-522.697510	-27.136761	1630.024292	-615.114136	279.423553	1103.805664	-581.781799	-259.252991	1073.988403	-506.665863	266.547760	851.860779	-463.282684	-241.282990	820.284790	-496.448334	14.396256	958.639526	580.048218	-97.861885	956.826233	584.146423	79.430450
-532.354004	123.905174	862.962341	-519.784302	-98.128860	863.101135	-615.641602	161.401154	490.127167	-588.502502	-138.737045	515.137939	-644.631714	178.015411	84.874153	-639.287598	-146.675186	82.930115	-546.650024	178.512222	1355.320679	-540.272583	-168.270050	1334.978638	-490.515839	7.627666	1337.184692	-522.778931	-27.165695	1630.027588	-615.167419	279.418976	1103.819824	-581.795776	-259.268372	1073.996216	-506.727356	266.603119	851.879700	-463.239502	-241.317520	820.323059	-496.700745	14.610476	958.606506	579.881592	-98.002373	956.792786	583.965942	79.264557
-532.248535	123.791420	862.954041	-519.377441	-98.560928	863.165894	-615.600159	161.372055	490.087585	-588.405579	-138.662811	515.198669	-644.631470	178.037308	84.881470	-639.256531	-146.683762	82.917519	-546.696350	178.509537	1355.344360	-540.309692	-168.284698	1334.986694	-490.542297	7.623761	1337.193359	-522.873291	-27.119415	1630.035645	-615.216614	279.445496	1103.855103	-581.817078	-259.323792	1074.039429	-506.781006	266.678711	851.904663	-463.287384	-241.394913	820.322266	-496.494537	14.403429	958.648865	579.696167	-98.133698	956.769409	583.762817	79.114113
-532.272217	123.777824	862.959595	-519.367615	-98.591866	863.185181	-615.610352	161.393845	490.088715	-588.562317	-138.751801	515.245483	-644.349243	177.830460	84.738785	-639.311646	-146.668961	82.936661	-546.736694	178.497162	1355.370361	-540.332947	-168.289764	1335.011353	-490.577881	7.606719	1337.219849	-522.932007	-27.186264	1630.053467	-615.228577	279.438232	1103.862427	-581.816040	-259.350983	1074.043701	-507.012909	267.227539	851.964661	-463.236420	-241.427765	820.359009	-496.510559	14.390856	958.663879	579.526245	-98.278603	956.748413	583.582520	78.952911
-532.287598	123.769463	862.957825	-519.389954	-98.595238	863.187988	-615.619812	161.388916	490.081177	-588.576233	-138.809418	515.277771	-644.344482	177.830582	84.728195	-639.304810	-146.668930	82.949013	-546.788086	178.469284	1355.399414	-540.355469	-168.314026	1335.031128	-490.625031	7.612927	1337.232056	-523.028931	-27.186205	1630.045776	-615.293396	279.444641	1103.903931	-581.815552	-259.420868	1074.075928	-507.041779	267.217987	851.998535	-463.224579	-241.486069	820.373169	-496.527710	14.386150	958.663818	579.349854	-98.486618	956.736084	583.445007	78.789421
-532.275879	123.772659	862.962280	-519.380188	-98.578300	863.187988	-615.616455	161.386856	490.081390	-588.538696	-138.770325	515.255127	-644.961060	178.276550	85.122337	-639.299622	-146.670547	82.943779	-546.832153	178.467896	1355.410767	-540.386841	-168.301056	1335.043213	-490.661346	7.586365	1337.253296	-523.127380	-27.205561	1630.041138	-615.359314	279.473145	1103.925415	-581.814453	-259.448608	1074.076660	-506.907806	266.810181	851.980896	-463.182404	-241.543991	820.420837	-496.525116	14.393713	958.668579	579.166992	-98.639412	956.728088	583.281067	78.624832
-532.300049	123.767372	862.980042	-519.380249	-98.574448	863.187073	-615.629822	161.400833	490.082031	-588.567322	-138.804596	515.273193	-644.371887	177.809982	84.745865	-639.319641	-146.672531	82.954910	-546.898804	178.448181	1355.432373	-540.421875	-168.320114	1335.049683	-490.712585	7.577656	1337.254272	-523.261108	-27.158821	1630.038208	-615.397888	279.509735	1103.949219	-581.843750	-259.509277	1074.093018	-506.969543	266.858917	851.992981	-463.212463	-241.640976	820.426697	-496.543671	14.387818	958.679077	578.978699	-98.816933	956.712708	583.088013	78.457939
-532.314453	123.777725	862.991516	-519.377014	-98.574738	863.183838	-615.611084	161.391266	490.077301	-588.557190	-138.807297	515.261475	-644.341248	177.821060	84.725960	-639.302307	-146.669312	82.947578	-546.952393	178.451340	1355.424805	-540.478760	-168.318863	1335.077759	-490.750153	7.570660	1337.274658	-523.321655	-27.229279	1630.054199	-615.438782	279.514252	1103.965088	-581.850952	-259.565002	1074.128418	-507.027588	266.931549	852.009460	-463.210602	-241.741318	820.461426	-496.556458	14.388345	958.685486	578.829773	-98.997063	956.673889	582.930786	78.282104
-532.340637	123.773781	862.987610	-519.377441	-98.584061	863.179749	-615.612000	161.391617	490.075043	-588.573547	-138.816010	515.278870	-644.629089	178.034927	84.877373	-639.326111	-146.663269	82.951981	-547.001404	178.441025	1355.424072	-540.499634	-168.313904	1335.096558	-490.782349	7.563522	1337.292114	-523.430054	-27.236261	1630.049072	-615.489380	279.537628	1103.965454	-581.845276	-259.581177	1074.125122	-507.075317	266.986664	852.017883	-463.183899	-241.809998	820.492371	-496.574768	14.384700	958.682983	578.621033	-99.171883	956.666504	582.679016	78.099876
-532.336426	123.771202	862.984741	-519.378540	-98.532745	863.186157	-615.621643	161.390259	490.080719	-588.540405	-138.779892	515.251831	-644.628784	178.040070	84.880943	-639.317627	-146.671066	82.940460	-547.095581	178.421036	1355.426270	-540.567627	-168.324814	1335.114624	-490.838074	7.566849	1337.312134	-523.587341	-27.167389	1630.041260	-615.555237	279.587280	1103.996460	-581.860779	-259.606689	1074.161011	-507.119171	267.021606	852.040222	-463.140991	-241.888092	820.543701	-496.578857	14.412468	958.686401	578.451904	-99.343155	956.649292	582.419128	77.922890
-532.360596	123.782372	862.993774	-519.385132	-98.543282	863.193420	-615.624329	161.368729	490.070679	-588.507690	-138.792053	515.275330	-644.612488	178.025238	84.865356	-639.298950	-146.670288	82.944473	-547.161804	178.421341	1355.433716	-540.599548	-168.318359	1335.158081	-490.887695	7.555721	1337.330811	-523.665771	-27.224585	1630.054932	-615.635254	279.644775	1104.009766	-581.869751	-259.650330	1074.161743	-507.163513	267.089294	852.037415	-463.131500	-241.975311	820.574463	-496.600403	14.413828	958.696472	578.271179	-99.480644	956.635986	582.177124	77.791328
-532.399658	123.748184	862.987915	-519.393127	-98.553673	863.190430	-615.657349	161.383316	490.081268	-588.509521	-138.796890	515.264648	-645.001892	178.274612	85.138130	-639.336975	-146.661774	82.942131	-547.230591	178.438858	1355.439453	-540.676636	-168.319916	1335.169556	-490.926056	7.561080	1337.356079	-523.791565	-27.211781	1630.065918	-615.711060	279.682404	1104.073975	-581.864014	-259.703491	1074.209595	-507.210968	267.116486	852.054016	-463.092468	-242.063919	820.617188	-496.622406	14.397125	958.691406	578.139648	-99.636993	956.600342	581.967529	77.617546
-532.399902	123.760429	863.006531	-519.385132	-98.531853	863.181763	-615.668213	161.398499	490.093353	-588.473633	-138.777740	515.265564	-644.635315	178.000778	84.872696	-639.259521	-146.673965	82.945679	-547.310608	178.439774	1355.465820	-540.712280	-168.317566	1335.199951	-490.983337	7.569935	1337.392456	-523.933167	-27.192995	1630.065063	-615.751465	279.718384	1104.063232	-581.881348	-259.719574	1074.234741	-507.260742	267.182220	852.039856	-463.135742	-242.183945	820.642090	-496.631012	14.402852	958.700439	577.963867	-99.794640	956.579651	581.747681	77.479225
-532.421570	123.771767	863.006653	-519.399231	-98.538010	863.190430	-615.670837	161.404144	490.086578	-588.498108	-138.791275	515.271973	-644.640137	178.014969	84.868927	-639.286560	-146.678757	82.952957	-547.355408	178.434631	1355.475708	-540.783447	-168.307785	1335.241699	-491.044586	7.556280	1337.405762	-524.074829	-27.170719	1630.081055	-615.793152	279.714142	1104.065552	-581.891235	-259.779816	1074.273926	-507.305634	267.231812	852.040100	-463.118866	-242.265137	820.684998	-496.656250	14.409546	958.707031	577.829102	-99.957253	956.561157	581.533325	77.302284
-532.417542	123.756607	863.013428	-519.382019	-98.528496	863.198547	-615.644165	161.390213	490.076996	-588.500427	-138.792740	515.284485	-644.362488	177.825043	84.734276	-639.322205	-146.664673	82.947693	-547.434265	178.436142	1355.503174	-540.835510	-168.302536	1335.273071	-491.103333	7.572544	1337.430054	-524.210571	-27.152174	1630.082642	-615.850830	279.730865	1104.079712	-581.910034	-259.824738	1074.310425	-507.345520	267.285522	852.050903	-463.147125	-242.373398	820.699219	-496.661163	14.408312	958.719177	577.679260	-100.122681	956.538269	581.301025	77.144829
-532.452454	123.761238	863.018311	-519.423706	-98.525955	863.206116	-615.657349	161.396988	490.078979	-588.499084	-138.792130	515.280518	-644.383667	177.813889	84.746353	-639.320374	-146.664963	82.947235	-547.503540	178.438705	1355.506348	-540.886658	-168.315750	1335.307007	-491.152466	7.582070	1337.478516	-524.367249	-27.092098	1630.089966	-615.895691	279.735657	1104.088135	-581.887146	-259.862823	1074.336914	-507.491486	267.576691	852.079590	-463.086334	-242.443710	820.765442	-496.699890	14.412136	958.725586	577.521790	-100.284630	956.519714	581.038452	77.017693
-532.450134	123.742706	863.014038	-519.415344	-98.526085	863.196838	-615.660400	161.403168	490.087982	-588.511841	-138.799088	515.284485	-644.662292	178.007446	84.889557	-639.324890	-146.664017	82.948952	-547.589783	178.443542	1355.514893	-540.948914	-168.318909	1335.333252	-491.212341	7.596202	1337.507935	-524.510498	-27.071415	1630.096436	-615.928040	279.734070	1104.072632	-581.925049	-259.860748	1074.366089	-507.522736	267.622772	852.070129	-463.111389	-242.559006	820.808167	-496.706360	14.400914	958.722412	577.309204	-100.477608	956.510010	580.731384	76.826935
-532.474548	123.739182	863.036194	-519.423645	-98.530190	863.214722	-615.658936	161.397949	490.074554	-588.503967	-138.793839	515.272095	-645.013611	178.280182	85.171806	-639.339600	-146.665283	82.943466	-547.646851	178.456268	1355.519043	-541.037292	-168.291412	1335.370361	-491.266632	7.598279	1337.553345	-524.659607	-27.041569	1630.107910	-615.978516	279.758240	1104.090210	-581.917297	-259.915955	1074.412842	-507.443237	267.427338	852.041687	-463.081940	-242.621780	820.848816	-496.733643	14.396726	958.745789	577.148621	-100.623070	956.522522	580.450684	76.704132
-532.482056	123.743317	863.044861	-519.408386	-98.519287	863.231262	-615.662598	161.399536	490.075562	-588.482666	-138.782822	515.276184	-644.609497	178.039871	84.949608	-639.309570	-146.667572	82.944183	-547.731567	178.455505	1355.527344	-541.079834	-168.274811	1335.417847	-491.320465	7.612969	1337.604858	-524.828430	-27.007832	1630.119873	-616.030273	279.769012	1104.081055	-581.930298	-259.954193	1074.464966	-507.543762	267.573181	852.068176	-463.110870	-242.710144	820.889526	-496.738312	14.410165	958.760864	576.954956	-100.777153	956.500183	580.194824	76.530640
-532.517761	123.693687	863.045471	-519.463806	-98.519409	863.249084	-615.657776	161.397049	490.064423	-588.507874	-138.796829	515.266602	-644.356384	177.830887	84.724815	-639.293213	-146.702698	82.950500	-547.825867	178.481888	1355.550781	-541.166077	-168.261032	1335.464478	-491.376465	7.632981	1337.639038	-524.994995	-26.963495	1630.129639	-616.078735	279.774933	1104.088989	-581.948120	-259.972015	1074.514526	-507.551422	267.590973	852.051636	-463.072937	-242.791061	820.933533	-496.788513	14.390257	958.771423	576.802856	-100.954239	956.475037	579.980957	76.395378
-532.513672	123.701752	863.056152	-519.456848	-98.513794	863.243591	-615.646545	161.391174	490.062988	-588.503784	-138.794357	515.264954	-644.959778	178.278625	85.118195	-639.311340	-146.659454	82.944328	-547.889832	178.495178	1355.557495	-541.228760	-168.244400	1335.501587	-491.448639	7.648967	1337.671265	-525.157898	-26.927322	1630.140747	-616.107483	279.784973	1104.060181	-581.955139	-260.009003	1074.553955	-507.639862	267.850586	852.083496	-463.080627	-242.876328	820.975525	-496.792694	14.389918	958.777161	576.616943	-101.051094	956.456665	579.702515	76.260864
-532.535645	123.680588	863.069275	-519.472412	-98.517029	863.255737	-615.685852	161.413406	490.070770	-588.493469	-138.788773	515.261536	-644.989197	178.291382	85.136490	-639.293701	-146.668594	82.951317	-547.976685	178.496307	1355.528198	-541.311279	-168.222565	1335.526978	-491.508850	7.667413	1337.702637	-525.335754	-26.888405	1630.153564	-616.164551	279.793549	1104.064941	-581.952271	-260.064209	1074.610718	-507.621765	267.694855	852.071960	-463.053833	-242.925079	821.044250	-496.816864	14.377981	958.791382	576.429871	-101.209366	956.450439	579.394165	76.129654
-532.554626	123.687965	863.070313	-519.506714	-98.475258	863.255676	-615.667053	161.403870	490.065063	-588.490356	-138.783340	515.251038	-644.661926	178.035492	84.880371	-639.289490	-146.670120	82.950409	-548.036987	178.494064	1355.552490	-541.372131	-168.204468	1335.574219	-491.575043	7.670829	1337.748047	-525.509644	-26.862644	1630.177734	-616.210205	279.803192	1104.057983	-581.964783	-260.073975	1074.654785	-507.636322	267.710419	852.080750	-462.995392	-242.976425	821.112549	-496.847992	14.400092	958.793274	576.238586	-101.321663	956.429565	579.097412	75.976822
-532.579468	123.689255	863.095581	-519.508972	-98.494057	863.266602	-615.666260	161.403275	490.063354	-588.482910	-138.779434	515.263733	-644.608215	178.026230	84.866493	-639.301514	-146.674896	82.953041	-548.127075	178.519958	1355.581177	-541.434875	-168.193390	1335.624878	-491.640533	7.709508	1337.778076	-525.679382	-26.812696	1630.193848	-616.258057	279.831024	1104.070923	-581.976440	-260.097961	1074.707886	-507.647308	267.708527	852.076904	-462.918671	-243.016357	821.186829	-496.866119	14.387684	958.812866	576.056396	-101.392685	956.418640	578.808472	75.865616
-532.587891	123.680573	863.090942	-519.521301	-98.511192	863.291260	-615.667664	161.403961	490.061890	-588.482666	-138.797318	515.264038	-644.353027	177.826797	84.735382	-639.320740	-146.664627	82.946915	-548.204590	178.536697	1355.554932	-541.495483	-168.174515	1335.681519	-491.700317	7.713514	1337.813232	-525.861023	-26.738276	1630.213745	-616.308228	279.848907	1104.056274	-581.962280	-260.126740	1074.744995	-507.648987	267.741302	852.088379	-462.885162	-243.076004	821.271545	-496.889801	14.386026	958.826721	575.887817	-101.528893	956.414307	578.592773	75.727081
-532.597107	123.697426	863.093140	-519.540894	-98.506531	863.299377	-615.670166	161.410049	490.074921	-588.501465	-138.828217	515.278687	-644.312683	177.816528	84.718910	-639.322083	-146.669662	82.944656	-548.295715	178.553223	1355.567627	-541.589844	-168.182480	1335.732300	-491.761108	7.738285	1337.861084	-526.036072	-26.680975	1630.227783	-616.343994	279.869720	1104.052979	-581.970459	-260.170135	1074.810303	-507.661896	267.742706	852.100830	-462.805664	-243.112991	821.360168	-496.919006	14.397014	958.836365	575.607971	-101.569687	956.432495	578.140381	75.732140
-532.636719	123.668388	863.115051	-519.565918	-98.496704	863.311584	-615.664124	161.402298	490.055511	-588.550842	-138.821030	515.273621	-644.634521	178.033295	84.879723	-639.311462	-146.692001	82.961548	-548.377197	178.564575	1355.570801	-541.644592	-168.166733	1335.788330	-491.808685	7.753892	1337.901978	-526.219788	-26.614756	1630.245117	-616.377380	279.873413	1104.036011	-581.980225	-260.192596	1074.881836	-507.675903	267.780914	852.122375	-462.765350	-243.175613	821.435486	-496.956818	14.385110	958.855164	575.531982	-101.841637	956.431274	578.196350	75.457466
-532.693909	123.682381	863.107971	-519.610352	-98.529541	863.306641	-615.689270	161.404114	490.052338	-588.558167	-138.796661	515.274170	-645.018066	178.283005	85.139175	-639.316223	-146.666397	82.948883	-548.455933	178.581863	1355.588989	-541.721130	-168.138611	1335.832397	-491.869843	7.778797	1337.942627	-526.411560	-26.541138	1630.252197	-616.429504	279.893494	1104.052856	-581.992554	-260.253021	1074.930176	-507.705200	267.895996	852.130127	-462.718140	-243.195633	821.527832	-497.014709	14.377508	958.851257	575.209961	-101.800400	956.430969	577.583862	75.575661
-532.701538	123.685249	863.121521	-519.641846	-98.516212	863.312134	-615.672485	161.411606	490.052246	-588.546326	-138.787048	515.276123	-644.622437	178.028290	84.867195	-639.285706	-146.665710	82.941803	-548.561646	178.596146	1355.607544	-541.782715	-168.115067	1335.883789	-491.944855	7.793319	1337.969971	-526.635986	-26.482021	1630.244507	-616.479065	279.907043	1104.040771	-582.006714	-260.271393	1074.979858	-507.725952	267.888031	852.133728	-462.688538	-243.259964	821.616516	-497.042053	14.378634	958.863281	574.993713	-101.808006	956.402405	577.195618	75.562721
-532.735657	123.676079	863.136353	-519.666931	-98.495697	863.323547	-615.693970	161.430283	490.053925	-588.537476	-138.782684	515.257019	-644.630737	178.016373	84.862114	-639.301331	-146.671265	82.937523	-548.635193	178.612183	1355.605225	-541.867737	-168.116119	1335.950928	-492.003754	7.812775	1338.019043	-526.808167	-26.410130	1630.259766	-616.532043	279.947266	1104.043579	-582.025330	-260.307312	1075.017212	-507.694183	267.774261	852.150024	-462.600830	-243.280029	821.717102	-497.082703	14.383621	958.879761	574.821228	-101.921692	956.393921	577.028625	75.406128
-532.737244	123.683418	863.136353	-519.681763	-98.495148	863.324890	-615.700439	161.393967	490.056854	-588.550781	-138.780151	515.252930	-644.643494	178.023300	84.864746	-639.295898	-146.666565	82.917717	-548.724487	178.623077	1355.618408	-541.939270	-168.083344	1335.984375	-492.061401	7.843000	1338.053711	-526.993469	-26.340290	1630.261719	-616.487366	279.819458	1103.913452	-582.036438	-260.306671	1075.053101	-507.664276	267.771667	852.170715	-462.536255	-243.316055	821.801331	-497.103546	14.385592	958.884338	574.710327	-102.101791	956.376587	576.986511	75.163788
-532.798157	123.670601	863.133728	-519.730164	-98.517311	863.321716	-615.749329	161.425949	490.074615	-588.562866	-138.786743	515.255493	-644.648376	178.022232	84.869728	-639.282532	-146.668289	82.924133	-548.803589	178.646545	1355.612671	-542.029663	-168.086853	1336.041748	-492.137787	7.848222	1338.086670	-527.166870	-26.259323	1630.285522	-616.532654	279.814697	1103.914307	-582.053467	-260.354675	1075.105957	-507.644928	267.640991	852.186035	-462.487122	-243.320145	821.893311	-497.155243	14.369595	958.880493	574.594177	-102.312836	956.358276	576.992554	74.875351
-532.837036	123.657448	863.142456	-519.757690	-98.504570	863.321228	-615.766418	161.433273	490.074646	-588.595581	-138.818039	515.256653	-644.657043	178.030334	84.860413	-639.289124	-146.666473	82.928848	-548.881470	178.670090	1355.651733	-542.103821	-168.056534	1336.084839	-492.210785	7.884346	1338.143921	-527.318481	-26.159567	1630.321777	-616.580444	279.855469	1103.916138	-582.069336	-260.367065	1075.164551	-507.556946	267.483063	852.160828	-462.444458	-243.349152	821.959534	-497.201447	14.366372	958.888672	574.473083	-102.484550	956.347107	576.995117	74.653519
-532.828430	123.645477	863.152161	-519.767273	-98.509422	863.345825	-615.746094	161.425049	490.060242	-588.585083	-138.812881	515.254089	-644.670227	178.029617	84.853783	-639.288330	-146.667099	82.928497	-548.968140	178.685486	1355.658569	-542.180786	-168.038818	1336.161377	-492.270538	7.904603	1338.182861	-527.491638	-26.142929	1630.331055	-616.607971	279.840302	1103.904907	-582.062866	-260.356171	1075.225586	-507.655945	267.615601	852.215454	-462.362946	-243.364990	822.074219	-497.217194	14.361135	958.910400	574.357056	-102.654800	956.324951	576.992065	74.485176
-532.886475	123.648666	863.159058	-519.804199	-98.492630	863.342773	-615.760681	161.434235	490.060150	-588.572021	-138.805496	515.245056	-644.634644	178.016586	84.849159	-639.287048	-146.673553	82.946327	-549.069458	178.700836	1355.670776	-542.285522	-168.002380	1336.205566	-492.346619	7.937699	1338.230347	-527.660217	-26.059902	1630.348389	-616.645020	279.853088	1103.895630	-582.086487	-260.386353	1075.279297	-507.653564	267.678589	852.246582	-462.283173	-243.336136	822.176819	-497.266479	14.369649	958.912842	574.205200	-102.837524	956.330139	576.927368	74.328773
-532.903442	123.624687	863.161682	-519.823120	-98.485184	863.361633	-615.749817	161.426956	490.052521	-588.569336	-138.776886	515.239624	-645.004395	178.274292	85.102081	-639.289001	-146.667435	82.925064	-549.148071	178.750290	1355.682617	-542.366272	-167.985901	1336.278198	-492.397675	7.945029	1338.284302	-527.844849	-25.889482	1630.367554	-616.692810	279.875580	1103.879395	-582.103088	-260.422546	1075.348511	-507.615967	267.520264	852.252686	-462.271423	-243.395889	822.254028	-497.307190	14.367026	958.930420	574.035828	-102.964699	956.328125	576.790710	74.197800
-532.942139	123.645599	863.182373	-519.865356	-98.513359	863.369385	-615.745483	161.426178	490.051422	-588.618835	-138.769592	515.239502	-644.648926	178.026627	84.850861	-639.295654	-146.665283	82.925858	-549.241455	178.759171	1355.693481	-542.450928	-167.965256	1336.341187	-492.485413	7.975345	1338.322021	-528.036255	-25.833807	1630.370239	-616.727051	279.887482	1103.876953	-582.115479	-260.421783	1075.423950	-507.636688	267.568970	852.262146	-462.210968	-243.394318	822.349670	-497.349579	14.356860	958.945374	573.867615	-103.081497	956.327698	576.619141	74.088455
-532.989380	123.636116	863.183411	-519.909607	-98.520416	863.379395	-615.820496	161.443161	490.026703	-588.647583	-138.805939	515.266541	-645.022095	178.266129	85.103363	-639.319092	-146.660538	82.925705	-549.328491	178.783493	1355.702759	-542.539368	-167.938568	1336.415405	-492.562561	8.012503	1338.371826	-528.219727	-25.772110	1630.397949	-616.859985	280.034790	1104.001709	-582.159180	-260.458893	1075.502808	-507.516815	267.228424	852.249878	-462.200684	-243.407806	822.423340	-497.403351	14.352356	958.953247	573.683838	-103.164833	956.313721	576.456360	73.991272
-533.036865	123.615974	863.197449	-519.965454	-98.503532	863.404236	-615.817566	161.426804	490.018738	-588.637085	-138.819626	515.256104	-645.019409	178.280228	85.110725	-639.308472	-146.663269	82.925430	-549.429138	178.807404	1355.717041	-542.624634	-167.918564	1336.476929	-492.647552	8.044666	1338.438599	-528.401978	-25.672052	1630.414307	-616.818481	279.935028	1103.870972	-582.174683	-260.446289	1075.571533	-507.647064	267.458221	852.272278	-462.174622	-243.440292	822.514343	-497.461090	14.354261	958.974487	573.549316	-103.257523	956.289124	576.322144	73.923988
-533.057556	123.622818	863.202271	-519.993164	-98.539604	863.413635	-615.843140	161.442551	490.043213	-588.642212	-138.818787	515.259827	-645.023132	178.276627	85.112274	-639.305847	-146.684082	82.927147	-549.551575	178.832077	1355.723145	-542.716919	-167.891342	1336.557007	-492.722931	8.044557	1338.488647	-528.591553	-25.578255	1630.439331	-616.869873	279.924500	1103.854858	-582.213257	-260.471375	1075.647705	-507.626373	267.417389	852.298950	-462.206268	-243.473846	822.585693	-497.497498	14.339654	958.985291	573.401245	-103.362114	956.284729	576.181030	73.819405
-533.094543	123.591164	863.222412	-520.031189	-98.556274	863.446960	-615.845764	161.434998	490.030945	-588.631409	-138.811493	515.243042	-644.995178	178.272369	85.103752	-639.299011	-146.666092	82.923485	-549.632385	178.858505	1355.731689	-542.800110	-167.860931	1336.631104	-492.815796	8.068771	1338.540283	-528.768188	-25.497173	1630.468018	-616.909302	279.930206	1103.858765	-582.235535	-260.457611	1075.715576	-507.570923	267.201355	852.308350	-462.113617	-243.471970	822.679688	-497.547913	14.320365	959.015808	573.238220	-103.426529	956.281677	576.057312	73.733383
-533.114502	123.609917	863.212585	-520.082703	-98.533783	863.446289	-615.897278	161.473312	490.050751	-588.668396	-138.822250	515.238953	-645.039490	178.307083	85.119621	-639.317505	-146.680649	82.929169	-549.727844	178.873947	1355.732422	-542.900330	-167.832230	1336.708984	-492.885834	8.104271	1338.579956	-528.958374	-25.401386	1630.498413	-616.955505	279.931915	1103.837891	-582.263794	-260.498657	1075.789429	-507.601593	267.255280	852.317261	-462.132477	-243.505661	822.763306	-497.595856	14.340143	959.014282	573.099548	-103.544701	956.265503	575.969666	73.608238
-533.171509	123.601089	863.231812	-520.129944	-98.550148	863.473694	-615.915771	161.475922	490.051971	-588.706299	-138.812927	515.255188	-645.061218	178.308868	85.131050	-639.317810	-146.680969	82.929398	-549.811218	178.900177	1355.757080	-543.015503	-167.790527	1336.773071	-492.973358	8.109789	1338.628662	-529.155273	-25.208590	1630.527222	-616.987854	279.962494	1103.813232	-582.289612	-260.484589	1075.849731	-507.552795	267.094543	852.320251	-462.091614	-243.522339	822.855835	-497.655792	14.331845	959.039917	572.943787	-103.632645	956.246460	575.843506	73.530403
-533.228088	123.577515	863.248047	-520.165344	-98.578384	863.490906	-615.960083	161.474457	490.023010	-588.701111	-138.805771	515.271790	-645.063965	178.312851	85.128853	-639.294800	-146.694870	82.931412	-549.906799	178.917648	1355.761108	-543.135193	-167.784683	1336.814331	-493.058105	8.148488	1338.656494	-529.387634	-25.046291	1630.531128	-617.037720	279.947540	1103.767700	-582.303589	-260.519775	1075.898560	-507.605957	267.198303	852.320129	-462.052155	-243.527390	822.973816	-497.714478	14.308313	959.060425	572.825195	-103.722572	956.240540	575.753845	73.439903
-533.260620	123.579018	863.246460	-520.221619	-98.559105	863.501770	-615.969177	161.491867	490.022614	-588.772400	-138.821548	515.259827	-645.082458	178.303650	85.134857	-639.307312	-146.683777	82.930855	-550.001770	178.935135	1355.750977	-543.227234	-167.766815	1336.873291	-493.131042	8.176577	1338.685303	-529.590820	-24.935932	1630.543213	-617.079834	279.950409	1103.720825	-582.330505	-260.532013	1075.962158	-507.600433	267.203888	852.317200	-461.958099	-243.507645	823.071655	-497.764313	14.320812	959.066650	572.708862	-103.856552	956.250366	575.670227	73.350586
-533.296814	123.556374	863.242310	-520.275024	-98.537766	863.499329	-615.974121	161.469635	490.010132	-588.778198	-138.794907	515.235474	-645.048340	178.316162	85.127518	-639.295837	-146.686569	82.926826	-550.106628	178.949158	1355.754272	-543.328125	-167.741394	1336.944336	-493.220245	8.203717	1338.736694	-529.745850	-24.900078	1630.580078	-617.135681	279.975006	1103.716919	-582.377197	-260.552246	1076.015869	-507.443207	266.762939	852.276001	-461.955475	-243.518707	823.157837	-497.814697	14.318686	959.065063	572.556274	-103.921219	956.242432	575.550354	73.275436
-533.170349	123.842407	863.329163	-520.280884	-98.445976	863.503357	-615.956970	161.456238	490.043884	-588.771362	-138.782684	515.232056	-645.030212	178.297699	85.112244	-639.265137	-146.699966	82.911186	-550.212158	178.979599	1355.768799	-543.407898	-167.729401	1337.000244	-493.308655	8.243012	1338.780518	-529.939148	-24.791887	1630.600098	-617.173279	279.953705	1103.677979	-582.405273	-260.548431	1076.068726	-507.522034	266.870972	852.310486	-461.940063	-243.536819	823.246948	-497.790497	14.451014	959.122498	572.421570	-104.011909	956.250732	575.449097	73.209770
-533.213501	123.834869	863.337280	-520.332764	-98.435555	863.510315	-615.987915	161.456207	490.049927	-588.695313	-138.705261	515.199158	-645.050110	178.287842	85.116928	-639.223755	-146.711609	82.897202	-550.316467	179.005096	1355.773193	-543.491760	-167.693649	1337.047119	-493.395538	8.263774	1338.818970	-530.135803	-24.703423	1630.613037	-617.239319	279.954590	1103.679810	-582.447266	-260.567810	1076.124756	-507.522919	266.777344	852.323792	-461.923798	-243.549423	823.356445	-497.849213	14.450350	959.133484	572.204590	-103.990807	956.260254	575.139465	73.359352
-533.284424	123.818878	863.341125	-520.390808	-98.454742	863.527954	-616.025391	161.480637	490.051971	-588.862610	-138.810944	515.248718	-645.035706	178.280777	85.113800	-639.265625	-146.677521	82.912788	-550.427063	179.047821	1355.767700	-543.590698	-167.663040	1337.118408	-493.498657	8.303002	1338.869385	-530.331665	-24.584103	1630.628784	-617.294067	279.951080	1103.654419	-582.472046	-260.602936	1076.173706	-507.439636	266.577301	852.305237	-461.915588	-243.560135	823.436584	-497.920776	14.439916	959.146240	571.985962	-103.942703	956.269104	574.835205	73.519600
-533.322144	123.833244	863.356628	-520.426575	-98.439613	863.523254	-616.038086	161.477386	490.046692	-588.753113	-138.694366	515.182312	-645.074402	178.297089	85.126694	-639.245300	-146.678055	82.886292	-550.531067	179.097244	1355.807983	-543.681396	-167.627838	1337.166016	-493.571564	8.334257	1338.908813	-530.519287	-24.493210	1630.644531	-617.352722	279.937836	1103.619507	-582.499634	-260.606842	1076.234863	-507.457550	266.549774	852.292236	-461.860382	-243.529800	823.547241	-497.967590	14.445668	959.154846	571.898987	-104.021194	956.252991	574.826660	73.376175
-533.340210	123.843475	863.356140	-520.462280	-98.427292	863.555359	-616.025574	161.491608	490.058960	-588.795959	-138.732574	515.199280	-645.061462	178.289764	85.116318	-639.254517	-146.696274	82.876007	-550.640259	179.134155	1355.806396	-543.763855	-167.587112	1337.240356	-493.668518	8.361011	1338.957886	-530.723083	-24.374132	1630.658447	-617.391785	279.901550	1103.611938	-582.528748	-260.598511	1076.295410	-507.526642	266.683289	852.349609	-461.816711	-243.528503	823.664490	-498.017456	14.467370	959.177429	571.812500	-104.091438	956.245056	574.850586	73.225586
-533.413757	123.822227	863.366760	-520.524780	-98.429192	863.571167	-616.084961	161.512299	490.086121	-588.807678	-138.679611	515.194824	-645.068359	178.306030	85.138725	-639.263062	-146.700623	82.849411	-550.741211	179.154068	1355.806763	-543.867249	-167.569656	1337.314331	-493.771057	8.406516	1339.006958	-530.924927	-24.253204	1630.677734	-617.454956	279.941864	1103.581909	-582.575623	-260.639038	1076.368774	-507.472137	266.460510	852.318359	-461.856598	-243.543365	823.757324	-498.090790	14.459316	959.192139	571.714478	-104.199699	956.245239	574.858093	73.036850
-533.479736	123.818703	863.383972	-520.587280	-98.422249	863.578186	-616.098694	161.510849	490.061005	-588.872253	-138.714081	515.215149	-645.065491	178.275635	85.095932	-639.234741	-146.733185	82.878471	-550.848267	179.177765	1355.822021	-543.998413	-167.537216	1337.395508	-493.858978	8.445931	1339.053345	-531.169556	-24.058128	1630.699219	-617.521545	279.935028	1103.554443	-582.619690	-260.668610	1076.458984	-507.433746	266.356415	852.318298	-461.855804	-243.559189	823.873291	-498.160339	14.456847	959.205933	571.586670	-104.231918	956.234497	574.763550	72.990334
-533.512756	123.841614	863.408936	-520.619446	-98.413361	863.598511	-616.100525	161.509048	490.077698	-588.874695	-138.735291	515.210754	-645.077209	178.295776	85.131149	-639.241333	-146.712601	82.866837	-550.970154	179.220688	1355.842529	-544.099976	-167.491425	1337.463745	-493.968628	8.482635	1339.118164	-531.345764	-23.968349	1630.735718	-617.590515	279.958405	1103.543335	-582.651550	-260.668396	1076.546753	-507.481354	266.329285	852.335144	-461.844391	-243.563446	823.982910	-498.210327	14.469744	959.233826	571.505981	-104.255569	956.242981	574.723145	72.920181
-533.559631	123.849144	863.419739	-520.668518	-98.408813	863.632324	-616.114746	161.497818	490.067963	-588.899597	-138.763901	515.210876	-645.078674	178.296753	85.131500	-639.244324	-146.702850	82.885742	-551.116516	179.278183	1355.835083	-544.193909	-167.449142	1337.560913	-494.071564	8.531412	1339.186768	-531.554016	-23.857996	1630.766724	-617.659668	279.972229	1103.510986	-582.692017	-260.728058	1076.642456	-507.493591	266.292694	852.340027	-461.844025	-243.588577	824.086853	-498.276642	14.484335	959.261536	571.399475	-104.267303	956.219788	574.665527	72.901199
-533.823120	123.558365	863.347778	-520.800293	-98.499504	863.644226	-616.122803	161.516983	490.016235	-588.950500	-138.778625	515.237488	-645.079224	178.311462	85.128181	-639.255432	-146.719009	82.904915	-551.235596	179.306717	1355.853149	-544.300598	-167.406677	1337.651123	-494.190796	8.569275	1339.220459	-531.754944	-23.726482	1630.797485	-617.719238	280.000183	1103.496948	-582.752380	-260.745728	1076.744629	-507.501221	266.236084	852.339478	-461.892609	-243.655045	824.171753	-498.446808	14.350040	959.222229	571.291260	-104.304947	956.211182	574.601318	72.898682
-533.880127	123.525902	863.360474	-520.841248	-98.504753	863.680115	-616.170837	161.525986	490.022736	-588.923035	-138.763367	515.216003	-645.077576	178.301544	85.131905	-639.255676	-146.715134	82.855492	-551.384338	179.350830	1355.843750	-544.404236	-167.362961	1337.741089	-494.288483	8.607493	1339.275146	-531.970276	-23.611847	1630.805420	-617.802917	280.026245	1103.455078	-582.784485	-260.758087	1076.854126	-507.524719	266.224670	852.330933	-461.860077	-243.655991	824.286438	-498.510712	14.342624	959.250793	571.207825	-104.283119	956.202209	574.565247	72.866127
-533.945068	123.513878	863.360840	-520.896545	-98.501015	863.691650	-616.182373	161.535263	490.000580	-588.950073	-138.775269	515.227600	-645.124084	178.317017	85.142487	-639.277893	-146.735413	82.886391	-551.518555	179.396194	1355.840698	-544.517212	-167.315720	1337.834717	-494.392426	8.649899	1339.322388	-532.192444	-23.486469	1630.826660	-617.895142	280.058685	1103.427612	-582.838501	-260.769104	1076.961914	-507.554626	266.181122	852.320862	-461.868378	-243.711563	824.382874	-498.582275	14.344008	959.260010	571.131653	-104.296867	956.199524	574.524231	72.871513
-533.976318	123.539597	863.386169	-520.948059	-98.480507	863.707886	-616.178894	161.527451	490.015442	-589.164185	-138.864075	515.260559	-645.068848	178.296997	85.095169	-639.338501	-146.692673	82.880371	-551.681274	179.447968	1355.854370	-544.649658	-167.259308	1337.910522	-494.513184	8.701352	1339.351929	-532.419250	-23.342632	1630.841919	-617.968933	280.097504	1103.384766	-582.877930	-260.793396	1077.051514	-507.572937	266.174896	852.331177	-461.839661	-243.731430	824.481995	-498.640106	14.359582	959.285950	571.042053	-104.318687	956.180847	574.523071	72.854416
-534.024414	123.535294	863.390320	-520.993652	-98.483200	863.721252	-616.152893	161.499634	490.004150	-589.152100	-138.856689	515.265564	-645.078430	178.315186	85.100800	-639.307678	-146.706406	82.894592	-551.843811	179.490051	1355.837646	-544.750244	-167.214905	1337.996826	-494.636475	8.748173	1339.417480	-532.642212	-23.270714	1630.853760	-618.115356	280.194885	1103.412720	-582.931030	-260.808472	1077.156372	-507.601196	266.124817	852.319702	-461.883575	-243.816635	824.588501	-498.704468	14.359365	959.299927	570.962952	-104.318146	956.194275	574.504211	72.874756
-534.061279	123.547478	863.403809	-521.052063	-98.470512	863.730225	-616.159363	161.499207	490.014404	-589.197876	-138.887085	515.263428	-645.075256	178.321716	85.098396	-639.357056	-146.707779	82.893402	-551.991455	179.566025	1355.831055	-544.882813	-167.175522	1338.081543	-494.774963	8.786965	1339.453857	-532.877075	-23.122131	1630.868408	-618.218872	280.222931	1103.401123	-582.990784	-260.820831	1077.243652	-507.616974	266.088745	852.334717	-461.898224	-243.875763	824.685181	-498.764252	14.366375	959.314880	570.901550	-104.289787	956.193420	574.516968	72.869392
-533.922791	123.857414	863.500183	-521.040039	-98.365265	863.743774	-616.137085	161.488449	490.062347	-589.181763	-138.857925	515.272644	-645.071472	178.296158	85.090157	-639.362061	-146.714996	82.892929	-552.140259	179.601852	1355.827515	-545.029846	-167.093781	1338.159668	-494.914795	8.837562	1339.492920	-533.146362	-22.903942	1630.886353	-618.276184	280.131165	1103.258057	-583.061584	-260.842102	1077.341919	-507.640503	266.061371	852.290222	-461.913788	-243.936905	824.776184	-498.739105	14.517318	959.385986	570.844177	-104.249962	956.186035	574.540283	72.904732
-533.988953	123.850082	863.494385	-521.097473	-98.367889	863.768860	-616.144348	161.514343	490.039673	-589.218445	-138.915726	515.288818	-645.040527	178.296753	85.093132	-639.347839	-146.706009	82.895248	-552.296631	179.669342	1355.813354	-545.151672	-167.054703	1338.243164	-495.062653	8.888168	1339.554932	-533.392090	-22.743717	1630.912842	-618.388062	280.160309	1103.224976	-583.128845	-260.867767	1077.423462	-507.694183	266.061951	852.263855	-461.944611	-244.042618	824.869446	-498.817047	14.525869	959.400208	570.766602	-104.237831	956.189392	574.551758	72.914841
-534.046936	123.861717	863.505310	-521.133301	-98.354088	863.780396	-616.149353	161.520721	490.028717	-589.200317	-138.879791	515.277466	-645.084717	178.292557	85.094177	-639.351624	-146.717468	82.894348	-552.475525	179.728165	1355.786987	-545.288513	-167.011017	1338.304199	-495.204712	8.953754	1339.572510	-533.615845	-22.647011	1630.944214	-618.508301	280.184235	1103.157471	-583.171997	-260.901154	1077.514282	-507.733643	266.082855	852.258179	-461.912750	-244.108109	825.003906	-498.887299	14.540382	959.418396	570.681702	-104.215729	956.195435	574.565613	72.960556
-534.093567	123.845802	863.512451	-521.192993	-98.372124	863.795410	-616.139038	161.519150	490.032684	-589.214172	-138.852936	515.248108	-645.078186	178.325134	85.092102	-639.337585	-146.706375	82.879784	-552.654358	179.778656	1355.769165	-545.414246	-166.982147	1338.376587	-495.358307	9.021401	1339.633057	-533.864197	-22.479195	1630.959961	-618.631348	280.219116	1103.107056	-583.239441	-260.924774	1077.617065	-507.760498	266.083008	852.238892	-461.913330	-244.194931	825.109619	-498.960297	14.523947	959.435425	570.607727	-104.175049	956.180725	574.603516	72.988136
-534.165710	123.838783	863.513550	-521.241455	-98.365753	863.807739	-616.138062	161.518677	490.026367	-589.217712	-138.854279	515.243652	-644.708496	178.051056	84.822533	-639.312012	-146.707169	82.882706	-552.842651	179.851135	1355.730713	-545.575623	-166.920120	1338.467041	-495.522339	9.091488	1339.686768	-534.118408	-22.304388	1630.985962	-618.751892	280.208893	1103.061279	-583.310974	-260.938202	1077.678223	-507.799316	266.063812	852.204102	-461.930267	-244.265244	825.232056	-499.042389	14.530372	959.448486	570.529724	-104.115166	956.175537	574.620483	73.029633
-534.215088	123.846931	863.513611	-521.287659	-98.336380	863.797241	-616.157104	161.528534	490.029022	-589.230835	-138.863113	515.249817	-645.073364	178.326233	85.084221	-639.341858	-146.703674	82.884605	-553.043213	179.927505	1355.730103	-545.725220	-166.878067	1338.559937	-495.677948	9.171556	1339.741821	-534.385437	-22.041012	1631.020386	-618.868164	280.234650	1103.015503	-583.361511	-260.933838	1077.755981	-507.875488	266.101837	852.183228	-461.889069	-244.344833	825.364746	-499.109711	14.544048	959.449280	570.417725	-104.064148	956.144348	574.628052	73.060684
-534.285706	123.804634	863.524658	-521.342712	-98.319138	863.823120	-616.131409	161.533096	490.010620	-589.300415	-138.916687	515.270630	-645.053833	178.329956	85.097443	-639.339966	-146.707840	82.896301	-553.214844	179.964203	1355.725708	-545.888245	-166.810883	1338.616333	-495.831055	9.232121	1339.801514	-534.652283	-21.866415	1631.040771	-618.978088	280.239105	1102.986450	-583.435608	-260.934540	1077.834717	-507.909088	266.076447	852.170837	-461.834045	-244.389694	825.513977	-499.192749	14.539217	959.473572	570.337463	-104.023659	956.116699	574.656433	73.112663
-534.327759	123.793526	863.521118	-521.344421	-98.355782	863.848389	-616.100708	161.524185	490.012878	-589.266479	-138.898697	515.267517	-645.046509	178.326965	85.092369	-639.328918	-146.720703	82.887184	-553.398010	180.048416	1355.691528	-546.026672	-166.728821	1338.699585	-495.982788	9.296765	1339.843872	-534.931274	-21.673365	1631.066162	-619.092163	280.273163	1102.924194	-583.468018	-260.960999	1077.927734	-507.988159	266.088196	852.134521	-461.802917	-244.464584	825.672546	-499.242523	14.531147	959.492493	570.211182	-103.956161	956.082397	574.669067	73.122490
-534.390991	123.769417	863.515503	-521.390198	-98.352341	863.869141	-616.113464	161.537567	490.010681	-589.276855	-138.904297	515.265991	-645.058838	178.334946	85.105888	-639.333679	-146.713806	82.894180	-553.572693	180.104874	1355.681641	-546.208008	-166.649582	1338.785645	-496.126373	9.344076	1339.895752	-535.211792	-21.495171	1631.096436	-619.207886	280.262939	1102.859863	-583.544617	-261.016571	1078.021118	-508.047791	266.096313	852.104919	-461.827240	-244.568619	825.774963	-499.315918	14.533553	959.505493	570.114258	-103.880806	956.050354	574.671631	73.192093
-534.473206	123.788551	863.518677	-521.444275	-98.324165	863.862488	-616.152222	161.589752	490.015137	-589.315186	-138.939133	515.282104	-645.041504	178.304855	85.087120	-639.353882	-146.716522	82.903122	-553.788269	180.179581	1355.665894	-546.382629	-166.585617	1338.871582	-496.295380	9.411357	1339.945801	-535.482849	-21.300827	1631.122681	-619.328674	280.286804	1102.814209	-583.634277	-261.020111	1078.116699	-508.120239	266.119812	852.082397	-461.775696	-244.638672	825.930359	-499.396790	14.555923	959.507507	570.029602	-103.834381	956.040894	574.701416	73.251389
-534.513000	123.762566	863.531982	-521.460205	-98.357773	863.907532	-616.139160	161.585983	490.021027	-589.336426	-138.894516	515.271973	-645.059509	178.325500	85.089859	-639.357422	-146.713409	82.891838	-553.989075	180.215546	1355.639648	-546.555664	-166.518051	1338.962769	-496.453064	9.476147	1339.981079	-535.768799	-21.097530	1631.157715	-619.444031	280.285309	1102.723022	-583.701172	-261.029358	1078.214355	-508.308563	266.370819	852.071899	-461.742157	-244.713272	826.091736	-499.454437	14.541103	959.545288	569.924988	-103.804787	956.035889	574.694275	73.291351
-534.570923	123.742149	863.534424	-521.512268	-98.357613	863.914978	-616.145691	161.555359	489.996887	-589.349854	-138.921432	515.292969	-645.051025	178.328552	85.086754	-639.366882	-146.713181	82.903679	-554.196777	180.279449	1355.620483	-546.716736	-166.459900	1339.053345	-496.625122	9.530534	1340.038208	-536.074524	-20.897755	1631.192139	-619.587097	280.288849	1102.667114	-583.778687	-261.070465	1078.346924	-508.274139	266.142914	852.011108	-461.753296	-244.805939	826.230957	-499.525299	14.533120	959.554932	569.816956	-103.728622	956.047485	574.676025	73.327545
-534.624512	123.748993	863.546326	-521.543701	-98.350082	863.953552	-616.132996	161.548096	489.990051	-589.350037	-138.919479	515.277832	-645.063354	178.321091	85.076347	-639.360535	-146.712219	82.894814	-554.421082	180.340942	1355.590942	-546.875671	-166.407898	1339.140015	-496.805817	9.603052	1340.085449	-536.379211	-20.697857	1631.211182	-619.739746	280.336517	1102.619995	-583.870789	-261.118134	1078.446777	-508.473694	266.418091	852.024475	-461.814209	-244.944168	826.339294	-499.592316	14.553240	959.587219	569.700195	-103.701920	956.058838	574.666748	73.377197
-534.679443	123.748184	863.552002	-521.585693	-98.363632	863.959656	-616.153442	161.547745	489.983948	-589.358093	-138.923447	515.289917	-644.704956	178.058762	84.816643	-639.364197	-146.713852	82.903763	-554.615417	180.400177	1355.589111	-547.062683	-166.339355	1339.226196	-496.983429	9.673791	1340.155762	-536.681396	-20.490829	1631.265869	-619.909119	280.370667	1102.572998	-583.954041	-261.144073	1078.568481	-508.440155	266.148529	851.964111	-461.826355	-245.038651	826.456055	-499.659271	14.546721	959.598572	569.622192	-103.665993	956.067444	574.684937	73.443428
-534.746399	123.746696	863.566406	-521.614685	-98.372749	863.993835	-616.137146	161.549011	489.981689	-589.364075	-138.922989	515.307190	-644.676514	178.059387	84.792740	-639.385559	-146.715424	82.893448	-554.802368	180.468246	1355.561279	-547.219849	-166.277649	1339.323242	-497.184448	9.768401	1340.191895	-537.028503	-20.223820	1631.288086	-620.060303	280.406616	1102.526367	-584.025757	-261.199249	1078.676025	-508.543549	266.178650	851.924072	-461.811005	-245.128235	826.602539	-499.736420	14.553032	959.631348	569.539185	-103.634270	956.086487	574.677124	73.444275
-535.000366	123.435791	863.495056	-521.705261	-98.442101	864.024597	-616.189087	161.554352	489.911285	-589.415161	-138.972092	515.345825	-645.057007	178.317398	85.073715	-639.404724	-146.703568	82.898804	-555.025085	180.546860	1355.533569	-547.400757	-166.199692	1339.396484	-497.371338	9.857013	1340.259033	-537.296448	-20.151012	1631.328857	-620.190491	280.412964	1102.453613	-584.090698	-261.267517	1078.794556	-508.733856	266.406464	851.904602	-461.846619	-245.231979	826.732178	-499.896912	14.430696	959.606201	569.458679	-103.609924	956.117126	574.686279	73.500687
-535.067871	123.421455	863.501709	-521.750427	-98.434425	864.046143	-616.195374	161.557724	489.907745	-589.436768	-138.941071	515.351440	-644.736450	178.073624	84.832657	-639.363525	-146.719635	82.901909	-555.259460	180.636353	1355.486816	-547.595825	-166.121689	1339.504028	-497.572845	9.948936	1340.306274	-537.628845	-19.938107	1631.359009	-620.438293	280.571472	1102.519165	-584.154480	-261.309692	1078.906738	-508.803406	266.376404	851.879517	-461.807587	-245.312164	826.883606	-499.974304	14.435599	959.626343	569.355774	-103.543053	956.131531	574.686890	73.547752
-535.126404	123.423759	863.518799	-521.783386	-98.434334	864.085022	-616.206299	161.552292	489.906616	-589.440369	-138.941757	515.349182	-644.680542	178.056610	84.777008	-639.385376	-146.702484	82.875229	-555.478516	180.717056	1355.478394	-547.788757	-166.050476	1339.586182	-497.777435	10.026420	1340.378784	-537.956970	-19.733936	1631.390381	-620.517334	280.480774	1102.310913	-584.237427	-261.320618	1078.995361	-508.881775	266.329773	851.844849	-461.795929	-245.413254	827.031128	-500.050323	14.447680	959.663086	569.249878	-103.525925	956.143311	574.676514	73.563385
-535.186707	123.410561	863.534912	-521.809509	-98.422592	864.101501	-616.208557	161.563004	489.908295	-589.446472	-138.915848	515.329102	-644.683044	178.057587	84.820343	-639.398743	-146.698761	82.873886	-555.703979	180.789444	1355.465942	-547.976257	-165.963577	1339.671753	-497.962311	10.087027	1340.434937	-538.271606	-19.527946	1631.413086	-620.761047	280.631714	1102.374756	-584.327698	-261.364166	1079.104858	-509.002869	266.424347	851.811340	-461.803772	-245.522598	827.181152	-500.112518	14.450562	959.684937	569.133301	-103.468407	956.162231	574.670410	73.571648
-535.255005	123.423843	863.531189	-521.859253	-98.424950	864.103394	-616.215515	161.542969	489.911987	-589.481750	-138.933273	515.320557	-644.670410	178.067429	84.795952	-639.390808	-146.707169	82.895020	-555.930664	180.869858	1355.462036	-548.174683	-165.883423	1339.759033	-498.139130	10.141447	1340.471680	-538.632324	-19.172569	1631.441406	-620.926880	280.650085	1102.302124	-584.389038	-261.345093	1079.203125	-509.137573	266.574738	851.771484	-461.726349	-245.571365	827.353088	-500.192841	14.459427	959.690247	569.023315	-103.443367	956.155151	574.666870	73.616180
-535.339478	123.396477	863.534180	-521.895752	-98.432449	864.137207	-616.229370	161.517319	489.905457	-589.481018	-138.933182	515.318604	-644.686401	178.069321	84.792137	-639.384827	-146.717041	82.878761	-556.161316	180.951447	1355.416382	-548.385559	-165.790924	1339.845215	-498.319550	10.221943	1340.527710	-538.936829	-19.009935	1631.474243	-621.098328	280.678406	1102.201660	-584.476440	-261.375580	1079.305664	-509.208771	266.483459	851.702209	-461.721771	-245.667099	827.504395	-500.277344	14.460192	959.715393	568.923828	-103.409027	956.165649	574.698608	73.622070
-535.411133	123.364967	863.547668	-521.930359	-98.436333	864.167175	-616.236328	161.535309	489.901886	-589.520264	-138.951782	515.353394	-645.061707	178.325104	85.046944	-639.416016	-146.715607	82.866638	-556.364380	181.035324	1355.367065	-548.544312	-165.735443	1339.970337	-498.522247	10.289594	1340.551025	-539.305420	-18.791874	1631.496582	-621.271057	280.729248	1102.153198	-584.554932	-261.365540	1079.414795	-509.274200	266.339844	851.644104	-461.700562	-245.756989	827.662476	-500.356110	14.453068	959.744507	568.819153	-103.391426	956.171753	574.712097	73.633270
-535.501099	123.358810	863.549805	-521.996155	-98.418907	864.172546	-616.285950	161.565628	489.878296	-589.561035	-138.943604	515.353943	-644.693848	178.070602	84.775826	-639.425049	-146.699158	82.843163	-556.603027	181.124710	1355.328613	-548.727722	-165.660355	1340.073975	-498.709198	10.381670	1340.594238	-539.647827	-18.669739	1631.522705	-621.337952	280.619507	1101.933228	-584.659058	-261.364685	1079.544800	-509.363525	266.281250	851.581848	-461.690369	-245.875641	827.807617	-500.458588	14.461905	959.755432	568.723816	-103.351524	956.162292	574.756104	73.686584
-535.554443	123.338173	863.542969	-522.036865	-98.437912	864.194763	-616.282837	161.534439	489.862793	-589.547302	-138.935287	515.349487	-644.683655	178.063141	84.763832	-639.404419	-146.704361	82.839531	-556.823547	181.221085	1355.291504	-548.926147	-165.582397	1340.160156	-498.916473	10.481730	1340.640747	-539.993469	-18.385828	1631.564575	-621.518005	280.619019	1101.834351	-584.761536	-261.333221	1079.635254	-509.503632	266.452209	851.519165	-461.681549	-245.931610	827.981201	-500.529785	14.454826	959.769958	568.651428	-103.325272	956.148071	574.814331	73.683418
-535.638123	123.329697	863.562927	-522.084106	-98.434769	864.218201	-616.284485	161.527054	489.872589	-589.588867	-138.944916	515.366638	-644.694031	178.053177	84.756012	-639.400940	-146.708328	82.843117	-557.074097	181.314484	1355.272949	-549.113892	-165.507446	1340.222900	-499.145386	10.598942	1340.688843	-540.324768	-18.173014	1631.592163	-621.704346	280.651672	1101.757202	-584.848328	-261.345642	1079.740967	-509.600189	266.329834	851.450745	-461.657715	-246.052261	828.111328	-500.625824	14.456556	959.800598	568.564819	-103.320923	956.150330	574.887939	73.688469
-535.710083	123.347031	863.563843	-522.146362	-98.415573	864.221680	-616.315491	161.537979	489.865265	-589.605469	-138.955093	515.373413	-644.691467	178.058380	84.760590	-639.400940	-146.705887	82.834511	-557.313477	181.400757	1355.225830	-549.333618	-165.410965	1340.297852	-499.378601	10.703247	1340.742065	-540.697937	-17.882410	1631.610474	-621.875488	280.680450	1101.670898	-584.960754	-261.367889	1079.833374	-509.695740	266.310211	851.403870	-461.618805	-246.089249	828.288513	-500.721100	14.475521	959.811035	568.468872	-103.294930	956.143738	574.940308	73.697685
-535.762878	123.332039	863.571167	-522.169739	-98.424355	864.239380	-616.344299	161.551727	489.873840	-589.664368	-138.944855	515.366516	-644.696533	178.057297	84.763145	-639.398193	-146.715027	82.839806	-557.544800	181.478165	1355.157349	-549.588928	-165.323181	1340.368286	-499.601959	10.799981	1340.781982	-541.052063	-17.726778	1631.630615	-622.044922	280.686462	1101.591064	-585.069336	-261.380219	1079.925415	-509.841980	266.422607	851.347900	-461.622284	-246.180908	828.418640	-500.793457	14.469828	959.833496	568.435852	-103.252022	956.152283	575.048035	73.744560
-535.837280	123.335693	863.568970	-522.211121	-98.435425	864.284607	-616.344910	161.514252	489.826904	-589.687134	-138.972992	515.393616	-644.671997	178.035400	84.749992	-639.407043	-146.712219	82.852501	-557.798401	181.572800	1355.112305	-549.790955	-165.217392	1340.435059	-499.812500	10.883772	1340.819336	-541.375793	-17.562279	1631.682617	-622.203186	280.707916	1101.487793	-585.159607	-261.417236	1080.029175	-510.004028	266.578369	851.294189	-461.605072	-246.244247	828.583923	-500.888855	14.488434	959.865540	568.352539	-103.236427	956.152649	575.151123	73.729195
-535.744873	123.601166	863.645386	-522.229614	-98.332100	864.302063	-616.389709	161.541870	489.876801	-589.670410	-138.924591	515.374939	-644.687622	178.035873	84.757774	-639.391113	-146.716568	82.845711	-558.047546	181.659149	1355.071045	-549.981628	-165.126297	1340.552124	-500.026733	10.984620	1340.879761	-541.724182	-17.357250	1631.715210	-622.365540	280.724823	1101.384399	-585.253418	-261.453033	1080.159424	-510.122498	266.583405	851.230713	-461.587555	-246.297180	828.749390	-500.913025	14.628126	959.931335	568.313599	-103.254311	956.163574	575.286194	73.720467
-535.818481	123.594093	863.646667	-522.290649	-98.322197	864.310608	-616.415649	161.519348	489.869263	-589.726746	-138.937408	515.392700	-644.697327	178.036301	84.750732	-639.376099	-146.714905	82.852600	-558.298645	181.734436	1355.034180	-550.167175	-165.040695	1340.646973	-500.248444	11.074649	1340.926147	-542.083313	-17.141884	1631.737549	-622.671387	280.930054	1101.525024	-585.374207	-261.471649	1080.284058	-510.206451	266.387512	851.177979	-461.529419	-246.337692	828.936157	-501.004181	14.632993	959.943115	568.234619	-103.249519	956.162231	575.386963	73.751778
-536.062927	123.326408	863.587646	-522.372253	-98.430145	864.356689	-616.412537	161.523300	489.829651	-589.783325	-138.912552	515.395508	-644.692810	178.055328	84.728073	-639.391785	-146.710770	82.853416	-558.592896	181.830002	1354.998169	-550.390442	-164.954727	1340.759399	-500.469543	11.151476	1340.972534	-542.497192	-16.786007	1631.774902	-622.856628	280.967072	1101.397827	-585.432495	-261.465729	1080.387939	-510.348419	266.473206	851.120483	-461.321289	-246.314667	829.168396	-501.181854	14.511791	959.939575	568.161926	-103.217094	956.171082	575.453003	73.810738
-536.167358	123.343712	863.585754	-522.483337	-98.412567	864.367615	-616.469177	161.521561	489.852539	-589.830261	-138.901993	515.406128	-644.690979	178.060638	84.731956	-639.416199	-146.700760	82.839058	-558.865417	181.952225	1354.963257	-550.623779	-164.858017	1340.852783	-500.739624	11.268993	1341.011108	-542.828125	-16.613762	1631.818848	-623.053528	280.968353	1101.308594	-585.553650	-261.457947	1080.492554	-510.433746	266.413025	851.071838	-461.138733	-246.272064	829.389648	-501.302887	14.533147	959.947876	568.094177	-103.189384	956.171204	575.524719	73.850975
-536.244507	123.314171	863.584900	-522.521912	-98.414658	864.402100	-616.497925	161.487686	489.812134	-589.865479	-138.926346	515.405090	-644.416077	177.826828	84.579079	-639.428223	-146.716400	82.822464	-559.118896	182.051422	1354.936646	-550.887085	-164.754990	1340.909546	-500.978180	11.362368	1341.066895	-543.218445	-16.411301	1631.845825	-623.231262	280.984467	1101.209106	-585.629578	-261.476990	1080.593384	-510.550812	266.434265	851.003906	-460.988159	-246.264053	829.626099	-501.393127	14.535769	959.973755	568.015015	-103.131897	956.152649	575.595154	73.899353
-536.329773	123.321770	863.572083	-522.597534	-98.434662	864.416931	-616.573059	161.525940	489.825928	-589.964111	-138.916336	515.420471	-644.455200	177.796814	84.587761	-639.418457	-146.719604	82.814560	-559.383179	182.167313	1354.871826	-551.109375	-164.648865	1340.958618	-501.229218	11.479384	1341.108276	-543.553589	-16.172581	1631.882080	-623.432739	281.022308	1101.121704	-585.705322	-261.482544	1080.686279	-510.625061	266.231812	850.951538	-460.905365	-246.276215	829.793518	-501.498566	14.540975	959.981750	567.924011	-103.105072	956.158081	575.657532	73.945511
-536.409363	123.335556	863.554565	-522.683411	-98.439110	864.419006	-616.601929	161.482391	489.817810	-590.012329	-138.901001	515.429749	-644.748535	178.007446	84.721512	-639.431091	-146.721710	82.809898	-559.667114	182.248383	1354.838989	-551.326477	-164.546631	1341.015625	-501.468842	11.556578	1341.129883	-543.910339	-15.941100	1631.908203	-623.646973	281.039032	1101.056641	-585.791504	-261.486237	1080.739990	-510.707855	266.167755	850.888672	-460.805450	-246.271713	829.968323	-501.604126	14.551765	959.980591	567.862793	-103.068314	956.129578	575.705383	74.022881
-536.490906	123.317482	863.549255	-522.728394	-98.439919	864.457275	-616.623474	161.484695	489.792511	-590.058716	-138.868820	515.438293	-644.667725	177.995041	84.768188	-639.415161	-146.728409	82.804695	-559.932983	182.343307	1354.808716	-551.568481	-164.450470	1341.090576	-501.691833	11.656297	1341.155640	-544.309998	-15.736044	1631.907959	-623.847412	281.061523	1100.977295	-585.934875	-261.570160	1080.857544	-510.823853	266.147919	850.813293	-461.244385	-246.538269	829.996033	-501.698975	14.564061	960.005737	567.782654	-103.060860	956.121277	575.774658	74.022202
-536.577087	123.285469	863.561401	-522.773071	-98.474716	864.487854	-616.681824	161.492874	489.780090	-590.131042	-138.814774	515.459045	-644.446289	177.808533	84.584877	-639.427307	-146.733841	82.805122	-560.227661	182.437286	1354.779907	-551.768616	-164.359909	1341.172485	-501.951111	11.775977	1341.185547	-544.669067	-15.483841	1631.947632	-624.059998	281.073853	1100.870972	-586.038757	-261.562622	1080.957031	-510.922211	266.117462	850.772522	-461.188202	-246.509293	830.148682	-501.788696	14.542329	960.033936	567.795105	-103.161018	956.106262	575.963013	73.866608
-536.667542	123.281090	863.550842	-522.865112	-98.442345	864.495178	-616.764587	161.518097	489.796631	-590.165771	-138.791870	515.443665	-644.464111	177.800232	84.578323	-639.426575	-146.733658	82.773407	-560.494385	182.524857	1354.739380	-551.997864	-164.247482	1341.281616	-502.190491	11.872653	1341.242920	-545.028198	-15.333488	1631.972534	-624.280273	281.105347	1100.788086	-586.138916	-261.586487	1081.047485	-511.037933	266.076324	850.710022	-461.230835	-246.557892	830.279419	-501.904114	14.562744	960.039185	567.852966	-103.327103	956.099854	576.293945	73.517952
-536.759766	123.280663	863.557373	-522.934326	-98.420364	864.520935	-616.833801	161.507523	489.796143	-590.198547	-138.753906	515.468628	-644.778381	178.002701	84.724693	-639.404724	-146.742172	82.770050	-560.779968	182.641434	1354.698486	-552.240295	-164.154602	1341.369751	-502.448730	11.979158	1341.270508	-545.413086	-15.104890	1632.007935	-624.480225	281.123962	1100.702759	-586.251099	-261.528625	1081.138062	-511.138580	266.046112	850.655823	-461.190887	-246.563187	830.438354	-502.012970	14.583240	960.063232	567.801697	-103.357361	956.089294	576.407471	73.473747
-536.851929	123.266487	863.564880	-523.004395	-98.453354	864.550049	-616.858215	161.505295	489.798065	-590.249512	-138.777420	515.464539	-644.750610	178.013947	84.726730	-639.381897	-146.742035	82.752007	-561.083252	182.750870	1354.643433	-552.493042	-164.077393	1341.418579	-502.717102	12.111231	1341.301392	-545.860596	-14.746580	1632.030029	-624.693115	281.162872	1100.638672	-586.357117	-261.520264	1081.232056	-511.239807	265.983704	850.609070	-461.184937	-246.576645	830.572693	-502.122925	14.569828	960.089661	567.784119	-103.352341	956.087402	576.514771	73.448120
-536.923401	123.266510	863.562134	-523.058594	-98.460213	864.554932	-616.929871	161.535919	489.805298	-590.282654	-138.714081	515.460632	-644.777771	178.005219	84.707527	-639.355347	-146.749176	82.743675	-561.374817	182.829483	1354.591431	-552.759705	-163.972214	1341.493896	-502.977753	12.220335	1341.337769	-546.249939	-14.511800	1632.051147	-624.894653	281.177155	1100.528198	-586.485107	-261.483765	1081.310181	-511.347626	265.976410	850.545532	-461.167572	-246.573074	830.719727	-502.212646	14.570175	960.098450	567.742554	-103.404892	956.094238	576.628174	73.415253
-537.024597	123.252037	863.552856	-523.130127	-98.454773	864.560791	-616.980408	161.520538	489.803314	-590.323364	-138.683289	515.450073	-644.715698	177.980331	84.755417	-639.390564	-146.736450	82.728416	-561.717163	182.935654	1354.529541	-552.999695	-163.876358	1341.564209	-503.232422	12.309009	1341.356323	-546.583862	-14.349574	1632.097412	-625.103149	281.181274	1100.408691	-586.609131	-261.449188	1081.397461	-511.438019	265.962555	850.497742	-461.150818	-246.558914	830.860352	-502.321625	14.574747	960.103088	567.735107	-103.404350	956.052490	576.743408	73.383965
-537.118652	123.254807	863.529846	-523.213379	-98.454269	864.573914	-617.012451	161.506180	489.791534	-590.375061	-138.671005	515.444702	-645.147888	178.254791	84.940376	-639.371399	-146.741379	82.726219	-561.997681	183.051056	1354.463013	-553.250000	-163.764359	1341.623901	-503.519745	12.418607	1341.403687	-546.980469	-14.107433	1632.116455	-625.312134	281.184937	1100.287598	-586.719666	-261.399872	1081.488281	-511.552460	265.928375	850.419800	-461.133942	-246.570923	831.003235	-502.433411	14.591949	960.104492	567.714172	-103.414490	956.066162	576.828735	73.357224
-537.197266	123.251465	863.552002	-523.256897	-98.470276	864.592346	-617.045288	161.509109	489.779572	-590.410767	-138.646042	515.461243	-644.489563	177.805130	84.550125	-639.367676	-146.750488	82.729851	-562.265442	183.146576	1354.404907	-553.475830	-163.659180	1341.709106	-503.793030	12.533919	1341.450928	-547.376953	-13.874109	1632.152710	-625.525085	281.206085	1100.180542	-586.821167	-261.335663	1081.579468	-511.660400	265.902954	850.389038	-461.041656	-246.509293	831.179810	-502.526398	14.582975	960.133972	567.681580	-103.360046	956.058411	576.849731	73.385460
-537.292419	123.253967	863.541260	-523.340149	-98.467842	864.613770	-617.124084	161.503540	489.798157	-590.509827	-138.634766	515.455994	-644.800293	178.006531	84.673630	-639.404541	-146.753357	82.738007	-562.567078	183.242035	1354.382813	-553.697815	-163.568222	1341.773926	-504.068848	12.651777	1341.463135	-547.775208	-13.655154	1632.184814	-625.709473	281.222626	1100.067383	-586.862549	-261.220978	1081.606567	-511.742523	265.881195	850.336060	-460.478973	-246.192535	831.454712	-502.648590	14.598816	960.148499	567.626343	-103.365120	956.070251	576.859375	73.423378
-537.373901	123.271843	863.542786	-523.407654	-98.456841	864.622314	-617.189026	161.531845	489.786926	-590.505493	-138.595840	515.467773	-644.531250	177.795151	84.548813	-639.385925	-146.767349	82.717834	-562.867859	183.361435	1354.323364	-553.939331	-163.450211	1341.857300	-504.341888	12.765845	1341.482788	-548.177795	-13.531447	1632.194580	-625.920288	281.237366	1099.963379	-586.954590	-261.174896	1081.683228	-511.852875	265.835480	850.285767	-460.459686	-246.176208	831.603943	-502.754578	14.616023	960.162537	567.637024	-103.396873	956.065491	576.977112	73.295921
-537.502441	123.289192	863.545898	-523.540100	-98.397781	864.612305	-617.219177	161.528351	489.780029	-590.546875	-138.561249	515.462708	-644.791870	178.011292	84.680206	-639.406555	-146.763046	82.680214	-563.206177	183.463928	1354.282471	-554.204041	-163.351654	1341.920044	-504.594116	12.877115	1341.525024	-548.581177	-13.304460	1632.233887	-626.130432	281.285706	1099.861938	-587.076599	-261.107422	1081.745361	-511.962616	265.829437	850.228455	-460.437103	-246.139084	831.722046	-502.890961	14.648109	960.160950	567.609070	-103.393898	956.072998	576.968079	73.287903
-537.601624	123.298622	863.532898	-523.612610	-98.402901	864.639954	-617.284851	161.559769	489.781677	-590.586304	-138.539581	515.442627	-644.520020	177.814438	84.554298	-639.396301	-146.771576	82.677605	-563.519348	183.580231	1354.260132	-554.435425	-163.238968	1341.999390	-504.884674	12.970752	1341.550903	-548.996765	-13.012498	1632.279297	-626.326660	281.284332	1099.764160	-587.163757	-261.083862	1081.837646	-512.071533	265.816376	850.174072	-460.433990	-246.102234	831.839661	-503.016998	14.668569	960.179382	567.611328	-103.404015	956.066223	576.961365	73.279007
-537.710144	123.304138	863.519714	-523.716309	-98.402130	864.649414	-617.339417	161.543823	489.761627	-590.624512	-138.473145	515.440979	-644.561279	177.796326	84.516769	-639.370178	-146.789948	82.656425	-563.807312	183.689636	1354.177856	-554.703308	-163.126984	1342.054565	-505.147980	13.049828	1341.603882	-549.416870	-12.792159	1632.300415	-626.523987	281.266754	1099.637329	-587.302185	-261.119415	1081.912842	-512.172180	265.805023	850.113831	-460.862274	-246.279388	831.893188	-503.142914	14.680879	960.182983	567.610779	-103.426544	956.064392	576.944824	73.297417
-537.807312	123.316231	863.525452	-523.773193	-98.396767	864.680969	-617.401123	161.535599	489.767334	-590.671631	-138.453354	515.452698	-644.838074	178.006180	84.642418	-639.355042	-146.786041	82.648628	-564.125061	183.769302	1354.133423	-554.962463	-163.039825	1342.138794	-505.444519	13.160847	1341.626465	-549.815552	-12.602778	1632.325439	-626.726624	281.338837	1099.551147	-587.409546	-261.076294	1081.982178	-512.279297	265.755554	850.066345	-460.880432	-246.244141	831.997131	-503.254761	14.703580	960.211243	567.574890	-103.438148	956.067566	576.871704	73.277824
-537.925354	123.331017	863.524231	-523.899902	-98.381050	864.690857	-617.459167	161.547806	489.745300	-590.700012	-138.428131	515.436401	-644.767029	177.982681	84.687248	-639.341919	-146.797592	82.650848	-564.423157	183.857193	1354.095093	-555.230896	-162.949371	1342.194946	-505.727570	13.279965	1341.654663	-550.228943	-12.408296	1632.346680	-626.917847	281.358673	1099.441528	-587.486572	-260.978485	1082.009399	-512.371216	265.751648	850.016785	-460.436554	-245.965164	832.218994	-503.406647	14.720748	960.224060	567.571655	-103.442680	956.060913	576.808594	73.273071
-538.021851	123.345634	863.505554	-523.999451	-98.379440	864.725403	-617.034912	161.303497	489.631378	-590.772705	-138.423218	515.451599	-644.590149	178.010712	84.633095	-639.355957	-146.794205	82.632843	-564.739441	183.949646	1354.039429	-555.500183	-162.861984	1342.246338	-506.020111	13.403963	1341.657349	-550.674683	-12.128068	1632.354248	-627.144531	281.360413	1099.338989	-587.603943	-260.936401	1082.067383	-512.462952	265.721466	849.954956	-460.431946	-245.907761	832.339661	-503.535370	14.749533	960.240234	567.562866	-103.483826	956.043091	576.724487	73.243759
-538.102173	123.363373	863.510193	-524.086365	-98.346390	864.751221	-617.528076	161.528259	489.752594	-590.807373	-138.372711	515.419128	-644.750427	177.979141	84.672752	-639.363708	-146.793915	82.622040	-565.031799	184.048080	1354.011230	-555.779968	-162.770844	1342.293335	-506.312805	13.518174	1341.696045	-551.020874	-11.965252	1632.390747	-627.350464	281.370270	1099.223633	-587.752991	-260.909729	1082.127319	-512.575745	265.692566	849.902344	-460.497681	-245.883286	832.429504	-503.662018	14.780798	960.267639	567.562683	-103.509773	956.050415	576.632324	73.200684
-538.088257	123.623444	863.563782	-524.160156	-98.280495	864.755859	-617.144287	161.320328	489.686676	-590.851013	-138.346466	515.408508	-644.399536	177.844040	84.460007	-639.327942	-146.800446	82.599846	-565.303040	184.145447	1353.954590	-556.038574	-162.685272	1342.352051	-506.567474	13.612727	1341.711060	-551.415039	-11.846679	1632.408569	-627.550537	281.372375	1099.134644	-587.881104	-260.866791	1082.203979	-512.672913	265.683929	849.847229	-460.509705	-245.841187	832.565796	-503.739624	14.906814	960.311218	567.539612	-103.558838	956.044678	576.514465	73.197899
-538.174866	123.668304	863.561279	-524.270020	-98.245567	864.772949	-617.209412	161.324341	489.675781	-590.898071	-138.331345	515.442322	-644.454407	177.837021	84.424759	-639.304932	-146.812531	82.579300	-565.627563	184.257782	1353.922119	-556.274414	-162.560318	1342.394287	-506.822296	13.702496	1341.739380	-551.821045	-11.667136	1632.432129	-627.748718	281.380310	1099.028564	-588.056274	-260.792816	1082.270630	-512.790405	265.673889	849.796631	-460.574860	-245.795242	832.676392	-503.870605	14.950228	960.327759	567.503479	-103.584061	956.038513	576.377197	73.158417
-538.298950	123.689613	863.544556	-524.396057	-98.233879	864.783875	-617.702148	161.551132	489.782440	-590.969727	-138.246368	515.410645	-644.564941	177.829971	84.470871	-639.309387	-146.807068	82.555138	-565.920593	184.360168	1353.885132	-556.540405	-162.491180	1342.419434	-507.088043	13.782556	1341.756836	-552.222412	-11.441546	1632.461060	-627.953003	281.433594	1098.955811	-588.228943	-260.747772	1082.323975	-512.895142	265.656708	849.747986	-460.625732	-245.750076	832.761963	-504.017151	14.977069	960.330750	567.489197	-103.594124	956.035889	576.250977	73.146042
-538.397156	123.696404	863.543762	-524.479370	-98.233521	864.815979	-617.764526	161.548126	489.772339	-591.054443	-138.203476	515.407959	-644.586975	177.811905	84.464897	-639.326965	-146.797897	82.528488	-566.240356	184.466248	1353.849976	-556.819153	-162.401352	1342.463379	-507.334930	13.889784	1341.780762	-552.609863	-11.246453	1632.493286	-628.145447	281.440918	1098.867188	-588.374695	-260.725525	1082.374268	-513.026611	265.661987	849.720398	-460.690308	-245.723312	832.859192	-504.139343	14.994741	960.354919	567.443726	-103.627731	956.027405	576.125183	73.098557
-538.535522	123.664124	863.526672	-524.612854	-98.211464	864.802002	-617.364319	161.323715	489.627502	-591.169983	-138.118912	515.397644	-644.651123	178.047089	84.566742	-639.315186	-146.806580	82.510872	-566.535156	184.559082	1353.820313	-557.064880	-162.297348	1342.517456	-507.610321	13.982706	1341.807007	-553.011536	-11.062747	1632.511230	-628.362915	281.472839	1098.817749	-588.529602	-260.679901	1082.395264	-513.137939	265.680481	849.672180	-460.737213	-245.650940	832.949524	-504.289978	14.991234	960.343567	567.378296	-103.655426	956.027100	575.982727	73.096748
-538.638428	123.701057	863.532166	-524.712341	-98.205276	864.824707	-617.845947	161.534546	489.727020	-591.293274	-138.065109	515.412170	-644.806030	178.030502	84.629356	-639.333008	-146.799484	82.494499	-566.778931	184.649902	1353.804810	-557.354065	-162.208832	1342.537598	-507.906647	14.102674	1341.832520	-553.398743	-10.883098	1632.529297	-628.536377	281.488281	1098.745728	-588.682678	-260.643066	1082.458130	-513.263550	265.681519	849.657288	-460.765686	-245.593994	833.041382	-504.418976	15.018671	960.365417	567.347046	-103.668983	956.001404	575.853699	73.090485
-538.779114	123.691467	863.518738	-524.829285	-98.221985	864.827271	-617.942078	161.535751	489.720337	-591.475647	-138.051666	515.433044	-644.817749	178.010620	84.623947	-639.353699	-146.821457	82.487762	-567.074097	184.734406	1353.777100	-557.579590	-162.125977	1342.579346	-508.196411	14.206591	1341.839966	-553.758423	-10.751245	1632.543335	-628.725220	281.519043	1098.707275	-588.818848	-260.593445	1082.506470	-513.384949	265.714020	849.627075	-460.859894	-245.523239	833.122314	-504.568420	15.014036	960.365601	567.264404	-103.646614	955.995483	575.716003	73.086304
-538.914246	123.719933	863.518066	-524.927795	-98.214233	864.836365	-618.018982	161.522873	489.732452	-591.650085	-138.016373	515.470276	-644.849731	178.013641	84.587708	-639.388733	-146.808517	82.445206	-567.385193	184.828873	1353.727783	-557.841431	-162.021927	1342.616821	-508.479523	14.284134	1341.856689	-554.103088	-10.691375	1632.557861	-628.899048	281.553436	1098.639404	-588.940002	-260.575897	1082.531860	-513.502991	265.759399	849.603455	-460.902527	-245.460495	833.211426	-504.711060	15.039082	960.376953	567.213684	-103.646561	955.986755	575.599243	73.073326
-539.061157	123.745041	863.519897	-525.061340	-98.190285	864.835999	-618.116882	161.496689	489.694824	-591.786621	-137.934296	515.467773	-644.851501	178.021667	84.592415	-639.377991	-146.816895	82.447815	-567.674683	184.914551	1353.721680	-558.090393	-161.936508	1342.679565	-508.741119	14.352423	1341.881714	-554.467285	-10.554684	1632.582764	-629.096924	281.624084	1098.575928	-589.076355	-260.510559	1082.559937	-513.628479	265.782928	849.582581	-460.963745	-245.393158	833.291382	-504.863617	15.063519	960.381165	567.124023	-103.653038	955.980530	575.438782	73.093437
-539.196899	123.787834	863.525757	-525.198303	-98.174240	864.862610	-618.239441	161.467636	489.687408	-591.976196	-137.858200	515.487671	-644.819153	178.005646	84.572235	-639.384216	-146.788467	82.410500	-567.956909	185.013092	1353.690308	-558.330933	-161.839096	1342.723267	-508.989044	14.413001	1341.911499	-554.833374	-10.406692	1632.604004	-629.287537	281.664764	1098.540283	-589.231140	-260.459503	1082.596191	-513.741089	265.845459	849.567566	-461.057343	-245.313492	833.367798	-505.018768	15.100348	960.402588	567.076416	-103.593895	955.947205	575.322693	73.095131
-539.372314	123.805244	863.520142	-525.348511	-98.158844	864.870972	-617.910278	161.238434	489.567627	-593.129089	-138.312622	515.727844	-644.482971	177.901443	84.329170	-639.749756	-146.686554	82.517242	-568.205078	185.074234	1353.668091	-558.569458	-161.784088	1342.785645	-509.236267	14.488688	1341.927856	-555.170837	-10.207831	1632.641724	-629.483704	281.731140	1098.498779	-589.368652	-260.390167	1082.636719	-513.869324	265.878357	849.543945	-461.164215	-245.267258	833.437561	-505.197235	15.124916	960.408142	566.962036	-103.586548	955.949280	575.130920	73.135269
-539.471008	123.853401	863.533020	-525.441711	-98.153831	864.896667	-618.003601	161.237976	489.570526	-592.369141	-137.738998	515.532532	-644.666870	178.063538	84.476181	-639.399414	-146.794846	82.403244	-568.492249	185.139252	1353.677856	-558.841736	-161.696732	1342.821289	-509.504211	14.567698	1341.961548	-555.506836	-10.102093	1632.670898	-629.656128	281.791321	1098.423706	-589.523132	-260.324738	1082.686157	-513.966919	265.918213	849.534058	-461.258423	-245.204208	833.497498	-505.322021	15.155517	960.435486	566.910461	-103.561386	955.933533	574.999939	73.178192
-539.786987	123.662567	863.456787	-525.661438	-98.169701	864.905762	-618.585388	161.441406	489.647034	-592.572632	-137.715973	515.542236	-644.872925	178.068268	84.548424	-639.416504	-146.812836	82.366325	-568.782166	185.217255	1353.673950	-559.102356	-161.608719	1342.843750	-509.782104	14.656796	1341.986572	-555.850891	-9.980222	1632.687134	-629.834106	281.854584	1098.374390	-589.698181	-260.241089	1082.715088	-514.059937	265.963226	849.533386	-461.363831	-245.166092	833.575439	-505.571381	15.103911	960.395447	566.791870	-103.526337	955.935730	574.844177	73.211479
-539.918396	123.689804	863.468445	-525.789551	-98.106560	864.926636	-618.704102	161.487274	489.642303	-592.672791	-137.662827	515.542847	-644.689880	177.888504	84.360527	-639.383606	-146.831848	82.340088	-569.058594	185.284286	1353.671631	-559.347290	-161.541504	1342.875732	-510.079193	14.737594	1342.015137	-556.194702	-9.881130	1632.700317	-630.010376	281.891479	1098.319580	-589.833801	-260.169556	1082.738525	-514.173828	265.994904	849.520203	-461.459747	-245.102631	833.612000	-505.717072	15.152876	960.416138	566.697266	-103.473328	955.918640	574.677612	73.286987
-540.055298	123.728111	863.483948	-525.960327	-98.061646	864.945923	-618.474304	161.317520	489.553131	-592.880310	-137.627960	515.559021	-644.565186	177.913391	84.308037	-639.436951	-146.805573	82.320282	-569.337219	185.369339	1353.664795	-559.600342	-161.484344	1342.902222	-510.377869	14.827658	1342.030518	-556.532227	-9.851175	1632.697754	-630.175354	281.961334	1098.279663	-590.001770	-260.084167	1082.741089	-514.261536	266.055328	849.507080	-461.521667	-245.006195	833.660767	-505.887848	15.191037	960.438354	566.595337	-103.447388	955.911133	574.565857	73.315994
-540.163574	123.783707	863.482544	-526.077820	-97.989876	864.921692	-618.599731	161.344574	489.561615	-593.026489	-137.604477	515.580017	-644.565491	177.914307	84.281548	-639.448914	-146.830414	82.309845	-569.613098	185.433945	1353.639404	-559.853638	-161.438049	1342.929443	-510.626404	14.896548	1342.038208	-556.846863	-9.743716	1632.715698	-630.354370	282.002655	1098.213257	-590.166992	-260.015106	1082.765381	-514.368225	266.145569	849.501343	-461.604980	-244.955826	833.713257	-506.018768	15.242741	960.430908	566.507813	-103.403816	955.893066	574.457031	73.354790
-540.327942	123.793495	863.469116	-526.253174	-97.959053	864.934204	-618.750488	161.360596	489.580170	-593.179504	-137.618515	515.567017	-644.641052	177.931519	84.293671	-639.464355	-146.825241	82.286011	-569.876404	185.487717	1353.629761	-560.087219	-161.375381	1342.956421	-510.884216	14.968312	1342.046509	-557.218872	-9.575590	1632.704834	-630.532471	282.058899	1098.159912	-590.343994	-259.979004	1082.786499	-514.450562	266.235352	849.488525	-461.995087	-245.082764	833.750671	-506.197601	15.272633	960.432739	566.418091	-103.369102	955.894531	574.354309	73.384003
-540.459351	123.843330	863.467468	-526.408325	-97.900513	864.940613	-618.899536	161.407959	489.584259	-593.298035	-137.550537	515.547974	-644.606506	177.946747	84.252167	-639.470398	-146.823486	82.282829	-570.157288	185.566681	1353.604370	-560.352234	-161.306000	1342.954712	-511.128082	15.044702	1342.058472	-557.474854	-9.553838	1632.731323	-630.713074	282.071136	1098.107666	-590.527405	-259.976746	1082.810669	-514.546997	266.317047	849.496582	-462.143097	-245.051605	833.765320	-506.358368	15.326427	960.440063	566.305603	-103.352608	955.886169	574.250122	73.419075
-540.588196	123.889183	863.468262	-526.557922	-97.861977	864.938110	-619.035156	161.417084	489.590973	-593.408020	-137.504242	515.542664	-644.618958	177.938812	84.255035	-639.504150	-146.834549	82.280090	-570.399780	185.597977	1353.593384	-560.642761	-161.234787	1342.930054	-511.393066	15.081601	1342.048340	-557.799072	-9.451386	1632.753418	-630.911499	282.106812	1098.062744	-590.659485	-259.884338	1082.772217	-514.633118	266.387665	849.484802	-461.969391	-244.842499	833.799500	-506.510193	15.363811	960.442871	566.223999	-103.329636	955.864624	574.186523	73.447487
-540.743042	123.907806	863.454834	-526.712830	-97.838264	864.946838	-619.176697	161.451370	489.642029	-593.553162	-137.466248	515.529419	-644.628235	177.937332	84.255356	-639.539917	-146.826813	82.249924	-570.666931	185.664993	1353.567261	-560.948425	-161.189133	1342.909546	-511.637604	15.124649	1342.086182	-558.103516	-9.295454	1632.773193	-631.081360	282.126343	1098.026123	-590.838928	-259.842682	1082.742432	-514.735474	266.488098	849.481506	-462.092560	-244.810425	833.826843	-506.679932	15.393703	960.444519	566.114197	-103.308540	955.874756	574.086426	73.457893
-540.878967	123.939232	863.451965	-526.873840	-97.800987	864.943176	-619.311768	161.476334	489.629303	-593.626648	-137.461197	515.534302	-644.665710	177.962112	84.244598	-639.506470	-146.846634	82.234451	-570.900757	185.710083	1353.567871	-561.209290	-161.125153	1342.921631	-511.883087	15.180585	1342.074707	-558.413574	-9.279300	1632.787109	-631.227539	282.179626	1097.985718	-591.035461	-259.794342	1082.733032	-514.850342	266.603149	849.476929	-462.255554	-244.808868	833.843323	-506.842529	15.423874	960.445313	566.003296	-103.277405	955.863892	574.024780	73.466156
-541.031311	123.931297	863.435181	-527.036194	-97.764732	864.960571	-619.384583	161.474396	489.620605	-593.687927	-137.395920	515.527222	-644.632813	177.971329	84.214996	-639.509033	-146.851746	82.219070	-571.131958	185.754333	1353.537598	-561.474915	-161.072998	1342.901733	-512.136780	15.234581	1342.083496	-558.734985	-9.131477	1632.807495	-631.382446	282.242462	1097.956299	-591.237000	-259.719727	1082.730347	-514.951416	266.705933	849.488525	-462.403320	-244.777206	833.856689	-507.002441	15.451955	960.445984	565.931824	-103.268105	955.853027	573.947754	73.495422
-541.158691	124.000031	863.456421	-527.184448	-97.738274	864.978516	-619.488647	161.515640	489.625244	-593.774658	-137.363220	515.509521	-644.650574	177.974136	84.213882	-639.553772	-146.832794	82.231125	-571.372620	185.814835	1353.534546	-561.723022	-161.025360	1342.921265	-512.379150	15.289099	1342.108032	-559.061890	-9.051126	1632.820557	-631.534424	282.288910	1097.919556	-591.455383	-259.635651	1082.730347	-515.062134	266.834869	849.491455	-462.562225	-244.782486	833.870605	-507.163940	15.493649	960.472351	565.823486	-103.217155	955.844055	573.880493	73.528984
-541.301697	124.007942	863.466858	-527.339783	-97.708031	864.994324	-619.573853	161.504395	489.582214	-593.829651	-137.334854	515.518616	-644.819702	178.101456	84.312065	-639.558105	-146.831421	82.230370	-571.635315	185.876434	1353.543945	-561.992615	-160.976929	1342.903442	-512.644409	15.346087	1342.127808	-559.367493	-9.059255	1632.834229	-631.688843	282.355316	1097.921875	-591.667786	-259.598846	1082.720459	-515.188416	266.947113	849.511292	-462.705536	-244.720856	833.900574	-507.333557	15.512567	960.491211	565.731995	-103.183372	955.827209	573.823303	73.560089
-541.443298	124.038925	863.497925	-527.474243	-97.688461	865.008728	-619.683105	161.537811	489.614044	-593.877075	-137.318970	515.512695	-644.874268	178.131668	84.347084	-639.547729	-146.828506	82.209839	-571.868652	185.912964	1353.549805	-562.214722	-160.938828	1342.930298	-512.922363	15.382620	1342.134888	-559.663269	-9.015056	1632.858154	-631.829773	282.400391	1097.917480	-591.867188	-259.524689	1082.728638	-515.313293	267.071411	849.547852	-462.832520	-244.666092	833.924255	-507.497498	15.529770	960.521423	565.645447	-103.163506	955.829224	573.774902	73.593353
-541.593628	124.081139	863.497253	-527.604187	-97.648422	865.013977	-619.728516	161.518005	489.602844	-593.921753	-137.304199	515.509766	-644.834595	178.134308	84.321548	-639.562927	-146.812454	82.193367	-572.122437	185.961624	1353.560791	-562.471436	-160.892532	1342.923950	-513.193848	15.433613	1342.144165	-559.952393	-8.949693	1632.875244	-631.982178	282.457245	1097.926025	-592.091980	-259.416077	1082.722046	-515.419922	267.187134	849.566711	-462.971191	-244.600525	833.942993	-507.665314	15.574223	960.531372	565.544434	-103.133766	955.825928	573.717773	73.606422
-541.743835	124.139816	863.518433	-527.757141	-97.648972	865.029114	-619.819336	161.534821	489.625580	-594.044006	-137.371796	515.517517	-644.842957	178.137772	84.343781	-639.610718	-146.785904	82.206779	-572.358276	186.003494	1353.577881	-562.728027	-160.857422	1342.923218	-513.427002	15.459970	1342.164795	-560.242798	-8.899123	1632.885498	-632.148987	282.519836	1097.931763	-592.304016	-259.378906	1082.713013	-515.551758	267.295990	849.577454	-463.122314	-244.533646	833.958740	-507.842438	15.598144	960.556824	565.446655	-103.110458	955.802917	573.638489	73.617973
-541.915100	124.162788	863.517456	-527.911560	-97.622192	865.024231	-619.914673	161.555161	489.600250	-594.112183	-137.382813	515.512268	-644.891907	178.149460	84.365852	-639.635742	-146.778778	82.212082	-572.588257	186.032761	1353.589844	-562.970825	-160.791016	1342.942261	-513.666931	15.482665	1342.156006	-560.531189	-8.789814	1632.895752	-632.297485	282.577789	1097.956177	-592.510254	-259.378876	1082.724365	-515.673218	267.389160	849.595154	-463.311951	-244.475616	833.951294	-508.017487	15.622676	960.557312	565.328003	-103.062614	955.798645	573.557007	73.649185
-542.060669	124.208252	863.528687	-528.035828	-97.588882	865.055176	-619.976135	161.570709	489.602905	-594.146118	-137.361374	515.494873	-644.872681	178.125504	84.297508	-639.609070	-146.791687	82.197105	-572.826904	186.063705	1353.584595	-563.237854	-160.761597	1342.911987	-513.884949	15.499233	1342.142456	-560.824341	-8.751486	1632.898926	-632.471985	282.624146	1097.949463	-592.734741	-259.300903	1082.698364	-515.774475	267.520264	849.611023	-463.533234	-244.434143	833.936829	-508.180695	15.671320	960.586060	565.236267	-103.032227	955.776245	573.478821	73.654037
-542.244263	124.212494	863.515320	-528.187073	-97.577240	865.067200	-620.358948	161.770905	489.682617	-594.213440	-137.323013	515.473999	-644.803650	177.967468	84.196739	-639.606628	-146.792435	82.194656	-573.050598	186.093964	1353.587524	-563.481384	-160.730270	1342.929077	-514.117554	15.518537	1342.178467	-561.102051	-8.721568	1632.897949	-632.631836	282.690277	1097.952393	-592.936218	-259.321075	1082.691040	-515.907898	267.614166	849.610840	-463.750427	-244.407944	833.933350	-508.365967	15.693212	960.590027	565.116882	-103.020195	955.771179	573.372681	73.688622
-542.377441	124.288094	863.531677	-528.329163	-97.514488	865.073975	-620.036743	161.562592	489.554779	-594.310852	-137.327438	515.482239	-644.677551	177.994705	84.158455	-639.586243	-146.801208	82.198853	-573.302307	186.120132	1353.572998	-563.735962	-160.696243	1342.912231	-514.350037	15.541074	1342.186157	-561.381592	-8.684234	1632.895020	-632.783508	282.774261	1097.963989	-593.167969	-259.295135	1082.687622	-516.041016	267.748871	849.604309	-463.996033	-244.372070	833.909790	-508.520630	15.755933	960.606506	565.013489	-102.994019	955.744568	573.282715	73.718330
-542.537659	124.300285	863.553467	-528.471741	-97.505287	865.077759	-620.101257	161.581268	489.536011	-594.421753	-137.305939	515.495605	-644.658386	178.001541	84.144058	-639.639343	-146.777328	82.163666	-573.547852	186.126877	1353.568481	-563.943420	-160.669556	1342.913330	-514.616211	15.556922	1342.197510	-561.647400	-8.675579	1632.917236	-632.950317	282.809265	1097.953735	-593.395447	-259.226379	1082.660767	-516.168030	267.838257	849.619324	-464.254791	-244.393845	833.889526	-508.691223	15.759743	960.624817	564.901733	-102.976761	955.738647	573.213318	73.704514
-542.650635	124.311554	863.556519	-528.599365	-97.469147	865.089661	-620.136536	161.572968	489.533264	-594.502502	-137.260406	515.481384	-644.647583	178.004013	84.143234	-639.635620	-146.788849	82.136017	-573.782227	186.141876	1353.588745	-564.196106	-160.669205	1342.899414	-514.879028	15.607298	1342.220459	-561.961060	-8.668326	1632.916504	-633.087341	282.850952	1097.951660	-593.635742	-259.180573	1082.625977	-516.293823	267.946808	849.641113	-464.433777	-244.349686	833.877075	-508.829224	15.784700	960.637146	564.808716	-102.948784	955.722778	573.124817	73.708382
-542.774353	124.325958	863.563782	-528.712158	-97.462471	865.104492	-620.202820	161.582794	489.551819	-594.618530	-137.294739	515.517151	-644.645752	178.027283	84.126442	-639.635742	-146.801254	82.146927	-574.025696	186.173035	1353.605713	-564.448486	-160.642014	1342.849243	-515.129883	15.626189	1342.230103	-562.239502	-8.646767	1632.925537	-633.254456	282.898346	1097.952515	-593.851807	-259.117920	1082.609253	-516.444946	268.058716	849.647400	-464.634674	-244.275803	833.875122	-508.968292	15.798495	960.653931	564.714417	-102.946045	955.737122	573.049988	73.711304
-542.879028	124.349083	863.581055	-528.857300	-97.423027	865.105042	-620.310669	161.622681	489.537170	-594.730103	-137.301331	515.497437	-644.835754	178.141602	84.242889	-639.654907	-146.803940	82.154182	-574.252380	186.186218	1353.599976	-564.691956	-160.626114	1342.858765	-515.370911	15.675641	1342.244385	-562.511353	-8.645205	1632.939697	-633.401855	282.914276	1097.918213	-594.075806	-259.099060	1082.583496	-516.579407	268.160919	849.660034	-464.839539	-244.247116	833.873169	-509.107178	15.816923	960.667053	564.627869	-102.935669	955.732361	572.981995	73.753105
-542.971985	124.336815	863.582336	-528.983765	-97.407356	865.107727	-620.351440	161.611359	489.518982	-594.833252	-137.280731	515.507935	-644.698608	178.041519	84.117065	-639.661316	-146.800079	82.154190	-574.480164	186.234680	1353.595825	-564.935364	-160.608826	1342.834106	-515.597595	15.703307	1342.253174	-562.743408	-8.687524	1632.956055	-633.578979	282.935333	1097.917114	-594.300720	-259.047699	1082.580078	-516.719849	268.296906	849.684875	-465.111389	-244.216309	833.832031	-509.232361	15.814570	960.673401	564.555603	-102.936333	955.731384	572.904602	73.772110
-543.075195	124.377983	863.582642	-529.093323	-97.412666	865.125610	-620.409302	161.614059	489.515442	-594.939819	-137.266663	515.533020	-644.902893	178.189163	84.252563	-639.675049	-146.784988	82.127556	-574.743347	186.267471	1353.604614	-565.163025	-160.585159	1342.824463	-515.824768	15.735448	1342.248291	-563.018494	-8.692493	1632.968262	-633.756775	282.938629	1097.875244	-594.517944	-259.003387	1082.543579	-516.902344	268.508453	849.671448	-465.343231	-244.160843	833.824219	-509.366516	15.837178	960.690125	564.462463	-102.930687	955.723022	572.835938	73.775436
-543.181580	124.389885	863.601501	-529.237915	-97.404739	865.128845	-620.519043	161.646210	489.527252	-595.034790	-137.244553	515.531982	-644.891418	178.173645	84.236534	-639.668884	-146.799103	82.122574	-574.992981	186.280975	1353.594116	-565.383850	-160.568710	1342.833618	-516.058228	15.749743	1342.243652	-563.313416	-8.624605	1632.979370	-633.942505	282.949829	1097.876953	-594.761475	-259.001282	1082.541138	-517.070251	268.673920	849.684265	-465.811401	-244.287781	833.838989	-509.504547	15.834858	960.704895	564.374634	-102.923653	955.731140	572.727173	73.779915
-543.308838	124.369835	863.596069	-529.378723	-97.411003	865.133362	-620.589905	161.651337	489.513306	-595.184265	-137.219894	515.544189	-644.914734	178.186462	84.231987	-639.716736	-146.793854	82.111366	-575.231323	186.309677	1353.595459	-565.599731	-160.554337	1342.837158	-516.285889	15.760405	1342.269043	-563.604675	-8.617249	1632.986572	-634.136597	282.984924	1097.880127	-594.958618	-258.934662	1082.529663	-517.192871	268.682983	849.701904	-465.800934	-244.087296	833.794312	-509.648743	15.823962	960.707214	564.299255	-102.940315	955.732117	572.653564	73.790894
-543.407166	124.380341	863.611084	-529.486938	-97.406586	865.151611	-620.639954	161.621231	489.528076	-595.263977	-137.236267	515.558899	-644.905273	178.195892	84.226349	-639.680115	-146.806412	82.113525	-575.458191	186.298691	1353.608643	-565.817566	-160.538116	1342.839478	-516.503174	15.752685	1342.283203	-563.891846	-8.606616	1632.989624	-634.329590	283.004333	1097.880371	-595.179626	-258.917236	1082.527710	-517.309143	268.643616	849.711548	-466.023773	-244.075607	833.772522	-509.772888	15.830296	960.729614	564.226746	-102.928062	955.721863	572.572449	73.815224
-543.326233	124.719337	863.697998	-529.564026	-97.310890	865.133362	-620.722046	161.599930	489.573792	-595.347168	-137.190506	515.540649	-644.908020	178.188889	84.230209	-639.711914	-146.818466	82.119072	-575.671204	186.335281	1353.612183	-566.026855	-160.541840	1342.849243	-516.727295	15.758694	1342.299561	-564.169983	-8.594343	1632.993286	-634.521423	283.028412	1097.888916	-595.383789	-258.871735	1082.515869	-517.456421	268.729279	849.723145	-466.272430	-244.033737	833.750793	-509.830627	15.976866	960.782166	564.121887	-102.944229	955.725403	572.480774	73.805710
-543.473938	124.720665	863.710754	-529.723389	-97.295319	865.139343	-621.209045	161.842178	489.668396	-595.488831	-137.209595	515.569824	-645.002319	178.122772	84.222290	-639.767883	-146.798477	82.120621	-575.890991	186.307663	1353.602417	-566.250732	-160.506256	1342.838501	-516.955994	15.757548	1342.304688	-564.436035	-8.659239	1632.991943	-634.722107	283.060974	1097.888916	-595.598145	-258.819275	1082.513550	-517.593689	268.765839	849.732666	-466.468658	-243.989716	833.728882	-509.998108	15.980296	960.795532	564.034424	-102.948845	955.731995	572.400085	73.816978
-543.604248	124.701279	863.709900	-529.851563	-97.312775	865.165710	-621.262024	161.836304	489.645844	-595.571655	-137.233063	515.559387	-645.033936	178.152222	84.219101	-639.755127	-146.803207	82.116325	-576.112183	186.321487	1353.618408	-566.474426	-160.487534	1342.843506	-517.188904	15.763390	1342.319702	-564.727112	-8.652722	1632.995239	-634.910339	283.089081	1097.865479	-595.840332	-258.791718	1082.519775	-517.733154	268.832123	849.745972	-466.725800	-243.981323	833.692871	-510.154205	15.972365	960.815430	563.950073	-102.954453	955.714783	572.313049	73.830574
-543.749268	124.746635	863.725281	-530.046631	-97.280602	865.159668	-621.346069	161.847549	489.665222	-595.721985	-137.228348	515.560669	-645.018616	178.131134	84.203506	-639.743103	-146.804245	82.088448	-576.339233	186.354675	1353.627197	-566.703003	-160.500473	1342.837891	-517.389099	15.795187	1342.330078	-565.014587	-8.641607	1633.007568	-635.087036	283.108154	1097.874023	-596.056641	-258.751099	1082.498901	-517.893188	268.890015	849.755249	-466.928101	-243.977905	833.662170	-510.329254	15.995367	960.821838	563.864319	-102.949203	955.717773	572.225647	73.841171
-543.893860	124.776398	863.741699	-530.197754	-97.290237	865.171631	-621.005615	161.631607	489.575562	-595.848633	-137.239212	515.580994	-644.905945	178.156952	84.166740	-639.765625	-146.808197	82.093613	-576.555176	186.359406	1353.639038	-566.965149	-160.495056	1342.823608	-517.625793	15.809118	1342.336304	-565.269653	-8.671150	1633.040771	-635.264526	283.113739	1097.872803	-596.275757	-258.698425	1082.495728	-518.055542	268.935089	849.756714	-467.140411	-243.950394	833.645874	-510.492432	16.001411	960.840393	563.781860	-102.934441	955.720276	572.147583	73.839546
-544.040955	124.735260	863.732178	-530.330505	-97.295990	865.206665	-621.037781	161.593124	489.541840	-596.006592	-137.238525	515.592102	-644.846008	178.136856	84.112328	-639.762024	-146.803375	82.093246	-576.777893	186.353760	1353.636475	-567.192810	-160.506653	1342.801880	-517.843201	15.808059	1342.354736	-565.541748	-8.614217	1633.061646	-635.447510	283.119080	1097.880249	-596.467041	-258.683044	1082.461914	-518.198792	268.978546	849.775085	-467.351868	-243.944077	833.619446	-510.649536	15.998358	960.857361	563.689636	-102.918671	955.698120	572.060913	73.876823
-544.151978	124.778847	863.746704	-530.467285	-97.272354	865.201782	-621.584351	161.842728	489.671692	-596.119202	-137.260452	515.592346	-645.085510	178.152283	84.190750	-639.763977	-146.811630	82.080605	-576.979736	186.378632	1353.657715	-567.389709	-160.495895	1342.807983	-518.054688	15.794283	1342.373901	-565.807800	-8.692053	1633.042603	-635.578308	283.108032	1097.862793	-596.669128	-258.659210	1082.447998	-518.530823	269.462097	849.818787	-467.513519	-243.928848	833.616455	-510.793030	16.019070	960.867859	563.587219	-102.924011	955.701111	571.979858	73.885124
-544.289612	124.767899	863.754578	-530.590637	-97.274879	865.226257	-621.677979	161.851151	489.666565	-596.214661	-137.232422	515.605042	-645.039063	178.132462	84.159416	-639.778503	-146.800598	82.053352	-577.186340	186.382584	1353.654907	-567.619141	-160.503220	1342.808716	-518.268433	15.805406	1342.402344	-566.089966	-8.634875	1633.056152	-635.751709	283.132080	1097.855591	-596.847229	-258.630737	1082.437988	-518.751465	269.666412	849.816589	-467.687500	-243.908905	833.623169	-510.943298	16.020168	960.889343	563.507935	-102.885048	955.682007	571.907654	73.927315
-544.442627	124.767715	863.752930	-530.738098	-97.281303	865.220825	-621.783508	161.872192	489.680389	-596.325500	-137.252121	515.606384	-645.065979	178.150024	84.171089	-639.796753	-146.799530	82.063698	-577.396240	186.392975	1353.656982	-567.794373	-160.496597	1342.805786	-518.476379	15.790040	1342.402344	-566.361084	-8.664809	1633.075073	-635.922607	283.118225	1097.857178	-597.025940	-258.636841	1082.412720	-518.933167	269.735291	849.803955	-467.874390	-243.909485	833.621826	-511.105774	16.015108	960.889160	563.419739	-102.869980	955.677307	571.829468	73.943726
-544.766968	124.463898	863.684326	-530.928223	-97.372360	865.248535	-621.872131	161.887268	489.593567	-596.521240	-137.289505	515.648621	-645.080994	178.127197	84.143326	-639.825012	-146.786484	82.065155	-577.611511	186.397400	1353.681519	-568.040283	-160.506866	1342.845215	-518.686707	15.798099	1342.415283	-566.606445	-8.748692	1633.093384	-636.090454	283.132843	1097.846191	-597.224182	-258.653442	1082.420166	-519.134766	269.873993	849.804993	-468.044495	-243.897049	833.648865	-511.343719	15.878840	960.862000	563.333435	-102.858704	955.661377	571.777710	73.967667
-544.697144	124.785461	863.794678	-530.999268	-97.282616	865.263123	-621.924316	161.875214	489.671082	-596.576599	-137.232513	515.611938	-645.130676	178.099609	84.115700	-639.815857	-146.798416	82.038559	-577.821350	186.383102	1353.699341	-568.272278	-160.510117	1342.843750	-518.900024	15.785077	1342.423462	-566.900452	-8.760982	1633.099976	-636.245850	283.143311	1097.838013	-597.410828	-258.657623	1082.403320	-519.321045	269.912201	849.812012	-468.219574	-243.887711	833.663391	-511.397583	16.020533	960.940613	563.236206	-102.855492	955.656494	571.739014	73.958076
-544.787659	124.848984	863.821777	-531.129761	-97.252388	865.271729	-622.043518	161.876511	489.679382	-596.740295	-137.249680	515.619873	-645.020264	177.990280	84.024040	-639.855042	-146.813675	82.015472	-578.014709	186.374390	1353.716431	-568.458191	-160.519684	1342.847412	-519.120178	15.755220	1342.457520	-567.163147	-8.775346	1633.112549	-636.399353	283.118805	1097.838013	-597.590698	-258.658936	1082.383057	-519.453003	269.854614	849.826904	-468.393402	-243.886780	833.668335	-511.525574	16.053219	960.963623	563.124451	-102.861320	955.664429	571.666138	73.963615
-545.132019	124.465065	863.714539	-531.323425	-97.362595	865.282227	-622.053711	161.834854	489.615234	-596.925354	-137.220245	515.640808	-645.146240	178.128571	84.136162	-639.872070	-146.806915	82.010895	-578.220703	186.375458	1353.733154	-568.686035	-160.501480	1342.828735	-519.340027	15.761767	1342.462036	-567.419495	-8.798071	1633.126221	-636.551758	283.114471	1097.844238	-597.775818	-258.663239	1082.396240	-519.633850	269.896332	849.823486	-468.540588	-243.881561	833.691406	-511.764618	15.879871	960.905212	563.031006	-102.842888	955.635742	571.625549	73.985313
-545.232300	124.460556	863.727661	-531.440125	-97.371040	865.289673	-622.135315	161.818390	489.613068	-597.107300	-137.197845	515.628479	-645.152222	178.171555	84.156281	-639.913208	-146.811340	81.973854	-578.411621	186.368042	1353.730225	-568.871277	-160.493759	1342.844727	-519.536743	15.763548	1342.480225	-567.665405	-8.838672	1633.140747	-636.714172	283.111938	1097.835083	-597.944153	-258.657501	1082.375244	-519.757996	269.830383	849.814636	-468.648163	-243.879944	833.714722	-511.890778	15.867846	960.920532	562.917725	-102.810616	955.617188	571.547668	74.009384
-545.393799	124.439674	863.710388	-531.599854	-97.395248	865.297424	-622.229919	161.825485	489.630707	-597.308350	-137.184052	515.665405	-644.987671	178.043015	84.013741	-639.924011	-146.811035	81.971939	-578.612183	186.364548	1353.705933	-569.101013	-160.507065	1342.831909	-519.755127	15.771964	1342.476685	-567.929382	-8.862111	1633.154541	-636.904968	283.141815	1097.842896	-598.124268	-258.676910	1082.375854	-519.668152	269.186890	849.753906	-468.818054	-243.867371	833.711060	-512.048340	15.856548	960.914673	562.790833	-102.824577	955.601929	571.486572	73.993042
-545.348877	124.778679	863.813293	-531.700012	-97.292091	865.274353	-622.288025	161.822174	489.645630	-597.441223	-137.124268	515.645264	-644.990173	178.039215	84.004005	-639.943542	-146.831146	81.949265	-578.795410	186.343658	1353.715820	-569.313232	-160.508850	1342.847168	-519.935242	15.770618	1342.505737	-568.200500	-8.829329	1633.158691	-637.032166	283.113037	1097.845947	-598.281433	-258.668457	1082.399658	-520.060486	269.819611	849.817810	-468.938599	-243.882675	833.735168	-512.107605	16.001305	960.965027	562.678589	-102.835899	955.585510	571.423950	73.993980
-545.700439	124.420822	863.727661	-531.919922	-97.400696	865.300720	-622.408203	161.812881	489.577301	-597.638611	-137.106125	515.664063	-645.026550	178.025162	83.994484	-639.978638	-146.853867	81.939133	-578.981506	186.353516	1353.735474	-569.505371	-160.515091	1342.843628	-520.136902	15.763702	1342.525513	-568.514099	-8.859410	1633.150269	-637.199524	283.086121	1097.825684	-598.467285	-258.625122	1082.406982	-520.257263	269.896393	849.822021	-469.074677	-243.899704	833.755127	-512.369324	15.836416	960.927185	562.598816	-102.824272	955.570618	571.380249	74.028969
-545.849243	124.413322	863.718140	-532.059021	-97.442680	865.324097	-622.495422	161.803040	489.584991	-597.861206	-137.098007	515.681702	-645.157837	178.111740	84.040756	-640.010010	-146.834793	81.925049	-579.184326	186.365921	1353.744873	-569.737915	-160.534012	1342.832031	-520.315369	15.762012	1342.540771	-568.725586	-8.937904	1633.171265	-637.363464	283.065643	1097.848755	-598.630127	-258.646240	1082.435059	-520.390991	269.942139	849.842224	-469.169952	-243.904678	833.778809	-512.520020	15.826329	960.935669	562.507690	-102.838509	955.553894	571.344727	73.998306
-545.992310	124.412971	863.740967	-532.200134	-97.435760	865.326294	-622.602966	161.781891	489.574951	-598.099182	-137.082764	515.725586	-645.196167	178.130524	84.056595	-640.005066	-146.848129	81.932152	-579.365967	186.349213	1353.771973	-569.941040	-160.542709	1342.844238	-520.508972	15.746110	1342.569214	-568.975403	-8.972155	1633.183350	-637.529724	283.045013	1097.831909	-598.795105	-258.646545	1082.425049	-520.537720	269.916504	849.840637	-469.255798	-243.916000	833.807007	-512.664001	15.820864	960.948853	562.432312	-102.853851	955.558838	571.312866	74.017937
-545.953186	124.735382	863.836609	-532.328064	-97.337746	865.298279	-622.696716	161.770264	489.620148	-598.233765	-137.001160	515.691528	-645.181519	178.127579	84.034546	-640.042480	-146.859695	81.885574	-579.566956	186.351288	1353.777954	-570.117065	-160.544678	1342.849854	-520.693665	15.731435	1342.563477	-569.249146	-9.005870	1633.181030	-637.705139	283.051331	1097.845825	-598.932983	-258.654694	1082.424927	-520.665710	269.874939	849.850098	-469.355011	-243.938751	833.827026	-512.738525	15.953364	960.992798	562.369507	-102.839485	955.539124	571.316589	74.004585
-546.071716	124.761017	863.856873	-532.481628	-97.317230	865.327820	-622.783264	161.787720	489.622467	-598.478455	-136.933823	515.713928	-645.190979	178.162292	84.060295	-640.064270	-146.853256	81.852684	-579.772278	186.352478	1353.811035	-570.323914	-160.544983	1342.847290	-520.881592	15.713044	1342.599609	-569.466125	-9.043361	1633.233276	-637.866882	283.024414	1097.849609	-599.081726	-258.666290	1082.440918	-520.805359	269.911865	849.870544	-469.445190	-243.959305	833.868042	-512.883606	15.975705	961.020203	562.312683	-102.837120	955.537842	571.293884	73.999405
-546.239136	124.759132	863.865723	-532.652710	-97.339119	865.330383	-622.922729	161.799240	489.620728	-598.714417	-136.867371	515.715942	-645.206055	178.155731	84.037254	-640.057800	-146.866913	81.847107	-579.950867	186.336838	1353.829224	-570.517151	-160.576935	1342.889526	-521.055969	15.715898	1342.619141	-569.745300	-9.046912	1633.234375	-638.054749	283.068817	1097.883911	-599.213074	-258.672791	1082.433105	-520.800415	269.325897	849.867493	-469.552521	-243.980072	833.900208	-513.047974	15.960751	961.024597	562.232483	-102.877617	955.533386	571.281433	73.993858
-546.586914	124.429924	863.791565	-532.868835	-97.438835	865.343445	-623.053955	161.810333	489.585205	-599.012390	-136.875519	515.771667	-645.220337	178.158722	84.038353	-640.107483	-146.874756	81.814789	-580.130127	186.329437	1353.832520	-570.695862	-160.556290	1342.896362	-521.232666	15.702799	1342.643555	-569.981201	-9.085491	1633.265625	-638.154907	283.014862	1097.862305	-599.360962	-258.675018	1082.448242	-521.047729	269.858307	849.906982	-469.672577	-244.039917	833.918152	-513.295959	15.804208	960.983398	562.185303	-102.902946	955.542114	571.285217	73.966179
-546.724426	124.442902	863.811890	-533.025513	-97.422333	865.340698	-623.155640	161.784866	489.576721	-599.295532	-136.837128	515.791748	-645.247864	178.158554	84.044548	-640.144592	-146.873337	81.799553	-580.289673	186.362305	1353.863281	-570.883911	-160.556290	1342.904541	-521.416992	15.706157	1342.659912	-570.229736	-9.047824	1633.287354	-638.268738	282.982758	1097.862915	-599.481567	-258.708038	1082.438843	-521.170654	269.903931	849.924255	-469.805450	-244.084671	833.931946	-513.445740	15.806509	960.993225	562.072449	-102.870636	955.555847	571.149719	74.060005
-546.856812	124.478851	863.838013	-533.202576	-97.399933	865.354553	-623.283691	161.820099	489.593323	-599.528625	-136.823685	515.809875	-645.282104	178.143173	84.012619	-640.183044	-146.880508	81.767113	-580.457092	186.347733	1353.855225	-571.084045	-160.564407	1342.895142	-521.586365	15.716679	1342.690430	-570.487061	-9.071879	1633.311157	-638.410278	282.978363	1097.871216	-599.603027	-258.734955	1082.439941	-521.247070	269.805969	849.937195	-469.910919	-244.148880	833.948914	-513.598083	15.825027	961.012817	562.012512	-102.872169	955.555725	571.135498	74.074409
-546.747803	124.877213	863.971680	-533.284790	-97.285133	865.339294	-623.395569	161.801529	489.677063	-599.684448	-136.776306	515.814697	-645.325439	178.177109	84.033897	-640.172302	-146.875931	81.757042	-580.638672	186.332062	1353.857544	-571.222717	-160.553543	1342.908447	-521.770752	15.705641	1342.716064	-570.729370	-9.094100	1633.335571	-638.541016	282.969574	1097.862671	-599.706970	-258.765503	1082.456177	-521.348633	269.774719	849.958618	-470.033478	-244.206451	833.971436	-513.626892	15.988861	961.085693	561.976624	-102.902466	955.567688	571.163940	74.039665
-546.891479	124.884064	863.970398	-533.470886	-97.285004	865.343872	-623.513367	161.815811	489.660980	-599.871033	-136.731674	515.827209	-645.312988	178.216949	84.052094	-640.201843	-146.887482	81.745781	-580.792908	186.310654	1353.867920	-571.408081	-160.545456	1342.924438	-521.946899	15.702383	1342.719604	-570.971008	-9.127211	1633.358276	-638.667725	282.935547	1097.878540	-599.808472	-258.761230	1082.459229	-521.440796	269.739838	849.973938	-470.112518	-244.249969	834.008850	-513.777222	15.990619	961.083435	561.965088	-102.930153	955.560913	571.178833	74.010315
-547.022888	124.897758	863.982788	-533.624451	-97.293381	865.357910	-623.631592	161.825104	489.681793	-600.011353	-136.703278	515.820801	-645.283630	178.157394	83.969948	-640.229187	-146.892120	81.712601	-580.964233	186.315781	1353.868042	-571.548950	-160.537216	1342.971436	-522.098389	15.700498	1342.740112	-571.187561	-9.259795	1633.361938	-638.805115	282.938354	1097.871216	-599.912964	-258.764984	1082.456543	-521.509888	269.664978	849.995972	-470.188599	-244.293808	834.020081	-513.919739	15.991146	961.096680	561.866211	-102.946709	955.569214	571.140442	73.986847
-547.168762	124.875717	863.981873	-533.807129	-97.314491	865.372253	-623.757324	161.803360	489.676727	-600.177368	-136.673370	515.803345	-645.248596	178.166962	83.960167	-640.254517	-146.882462	81.657867	-581.122986	186.307053	1353.850464	-571.688416	-160.537918	1342.999146	-522.277100	15.685125	1342.742065	-571.395142	-9.292830	1633.378418	-638.912292	282.946014	1097.859619	-600.021606	-258.787842	1082.491699	-521.583069	269.666962	850.007751	-470.265839	-244.321548	834.058411	-514.078735	15.972164	961.101929	561.825317	-102.927650	955.555664	571.131836	73.986397
-547.273438	124.906792	863.991638	-533.968994	-97.289566	865.377075	-623.877014	161.833328	489.679169	-600.306030	-136.635315	515.814331	-645.392700	178.232376	84.021103	-640.257813	-146.891144	81.651917	-581.264893	186.294998	1353.872681	-571.905457	-160.549072	1342.971924	-522.432617	15.688723	1342.749756	-571.617798	-9.352074	1633.386719	-639.038513	282.940338	1097.855591	-600.131348	-258.805176	1082.478882	-521.669312	269.617310	850.029419	-470.337311	-244.347000	834.078308	-514.211609	15.991166	961.109314	561.768921	-102.999702	955.560181	571.152893	73.920792
-547.432007	124.902710	864.009033	-534.130066	-97.326981	865.387390	-623.931519	161.805893	489.677277	-600.450745	-136.610825	515.803284	-645.342957	178.217178	83.948959	-640.275391	-146.889343	81.633728	-581.431274	186.292297	1353.861328	-572.061523	-160.544098	1343.000610	-522.566833	15.684485	1342.758911	-571.829529	-9.396976	1633.397827	-639.191895	282.985474	1097.872314	-600.229187	-258.820221	1082.494263	-521.447388	268.847137	849.986267	-470.358337	-244.358246	834.132813	-514.369568	15.966823	961.122742	561.729553	-102.927376	955.531250	571.104919	74.010666
-547.554382	124.919662	864.016418	-534.287903	-97.342690	865.399475	-624.064758	161.806961	489.683929	-600.622498	-136.616882	515.796997	-645.356079	178.209457	83.958832	-640.300110	-146.905365	81.613693	-581.557678	186.295425	1353.863037	-572.220886	-160.544525	1343.010864	-522.712585	15.688180	1342.768799	-572.033936	-9.382583	1633.422607	-639.264099	282.936859	1097.835083	-600.352173	-258.822693	1082.503418	-521.795959	269.496490	850.067200	-470.438629	-244.409378	834.147705	-514.509888	15.964932	961.132568	561.682007	-102.973595	955.529358	571.130676	73.886665
-547.698669	124.879089	863.997864	-534.452820	-97.358849	865.412659	-623.682190	161.546478	489.557770	-600.787476	-136.637695	515.810486	-645.179382	178.252579	83.916153	-640.327087	-146.902603	81.616371	-581.687622	186.315674	1353.890259	-572.374695	-160.519211	1342.989502	-522.857178	15.678619	1342.769531	-572.238403	-9.432147	1633.436279	-639.353516	282.917725	1097.835938	-600.468445	-258.824890	1082.490479	-521.885071	269.556061	850.083801	-470.488098	-244.421906	834.182739	-514.669189	15.947862	961.130920	561.630188	-103.003098	955.525330	571.115723	73.859993
-548.062256	124.512810	863.893982	-534.693115	-97.441429	865.409058	-623.827515	161.546356	489.491547	-600.940674	-136.674347	515.809875	-645.169617	178.234650	83.896538	-640.346436	-146.889877	81.584541	-581.816467	186.324387	1353.905396	-572.520264	-160.520966	1343.007935	-523.001160	15.676272	1342.774536	-572.437866	-9.497180	1633.443604	-639.479126	282.944824	1097.853027	-600.597595	-258.848877	1082.519897	-521.723206	268.915558	850.042358	-470.571106	-244.437332	834.200806	-514.929077	15.786898	961.064209	561.613159	-103.002304	955.525574	571.103210	73.860268
-548.183411	124.490326	863.903931	-534.822937	-97.473938	865.440857	-623.908142	161.514313	489.515198	-601.038757	-136.610474	515.821472	-645.227356	178.277451	83.898788	-640.367371	-146.897064	81.585403	-581.942932	186.343811	1353.926147	-572.681458	-160.524582	1343.005859	-523.119385	15.691715	1342.792358	-572.616760	-9.625740	1633.437256	-639.593262	282.962708	1097.863647	-600.725342	-258.834778	1082.532959	-521.760193	268.748474	850.052673	-470.636322	-244.468002	834.245239	-515.055786	15.767718	961.085205	561.579895	-103.017677	955.533875	571.063477	73.848679
-548.300171	124.486923	863.898682	-534.981445	-97.457863	865.441650	-624.440918	161.711456	489.612457	-601.205078	-136.658844	515.832153	-645.362244	178.254379	83.934166	-640.420166	-146.895691	81.582657	-582.044678	186.341309	1353.943237	-572.792175	-160.524445	1343.018311	-523.249512	15.689972	1342.793091	-572.790161	-9.703019	1633.453125	-639.646362	282.920074	1097.857666	-600.852112	-258.844086	1082.554321	-522.113831	269.428680	850.159790	-470.765442	-244.490005	834.251892	-515.201172	15.771443	961.085144	561.552063	-103.020409	955.522949	571.053345	73.860123
-548.207092	124.899895	864.040039	-535.072998	-97.317123	865.420288	-624.565918	161.715195	489.677551	-601.240967	-136.631561	515.799011	-645.391846	178.245361	83.947601	-640.358582	-146.917450	81.564705	-582.150879	186.368790	1353.948486	-572.946350	-160.511414	1343.036499	-523.374634	15.695600	1342.799316	-572.973816	-9.748568	1633.465332	-639.719238	282.894226	1097.850952	-600.973389	-258.839874	1082.569458	-522.211365	269.472321	850.166748	-470.836548	-244.497208	834.278992	-515.243286	15.950481	961.159119	561.529236	-103.048416	955.530823	571.014160	73.860626
-548.328613	124.893150	864.032776	-535.192688	-97.343613	865.432922	-624.637512	161.677383	489.649170	-601.386108	-136.652451	515.828064	-645.402161	178.219086	83.902466	-640.427795	-146.900711	81.534698	-582.271057	186.360947	1353.945190	-573.054504	-160.503983	1343.030029	-523.491516	15.710829	1342.780396	-573.114258	-9.843059	1633.493652	-639.811462	282.904846	1097.843018	-601.109070	-258.828949	1082.567139	-522.289795	269.393921	850.171570	-470.964722	-244.512054	834.279785	-515.363403	15.942558	961.161499	561.491150	-103.033188	955.520752	570.900330	73.764252
-548.454163	124.892593	864.029541	-535.353210	-97.335075	865.434265	-624.732178	161.702621	489.669769	-601.492065	-136.662308	515.845947	-645.368896	178.221451	83.907822	-640.446228	-146.902496	81.532486	-582.353943	186.380661	1353.938721	-573.205139	-160.499466	1343.024780	-523.614197	15.704874	1342.783691	-573.259338	-9.871330	1633.524292	-639.883972	282.928284	1097.844604	-601.237793	-258.838715	1082.579590	-522.361328	269.392731	850.175842	-471.069702	-244.501617	834.297729	-515.505737	15.944514	961.160400	561.504211	-103.051598	955.517700	570.947205	73.842369
-548.555847	124.933998	864.044556	-535.474365	-97.331902	865.440002	-624.423950	161.469193	489.547699	-601.583191	-136.673309	515.821594	-645.271851	178.245895	83.872864	-640.505676	-146.890167	81.531952	-582.473267	186.404373	1353.946533	-573.356995	-160.485153	1343.028687	-523.732544	15.706346	1342.795044	-573.387756	-9.943133	1633.536987	-639.942749	282.941620	1097.843506	-601.363770	-258.829041	1082.581177	-522.412720	269.387939	850.192749	-471.137390	-244.493286	834.323242	-515.624329	15.959690	961.172913	561.497375	-103.067451	955.520752	570.913879	73.853767
-548.665894	124.887299	864.031006	-535.596252	-97.332870	865.446289	-624.521362	161.467117	489.555939	-601.683472	-136.701965	515.824097	-645.272827	178.253052	83.872696	-640.459778	-146.898132	81.517891	-582.580811	186.397980	1353.941650	-573.488464	-160.487625	1343.036255	-523.840454	15.713073	1342.805908	-573.494446	-10.071371	1633.544067	-640.016907	282.981598	1097.840698	-601.477905	-258.838043	1082.599365	-522.487000	269.386597	850.182373	-471.262390	-244.487579	834.343506	-515.743835	15.943294	961.170105	561.494141	-103.057251	955.527100	570.862366	73.854546
-548.818298	124.897820	864.039185	-535.720825	-97.350342	865.446228	-624.691833	161.487732	489.579010	-601.768616	-136.704727	515.844055	-645.316284	178.250275	83.880859	-640.481995	-146.899582	81.531097	-582.679199	186.408691	1353.952637	-573.651733	-160.472412	1343.045898	-523.975098	15.733212	1342.810791	-573.643494	-10.097734	1633.562012	-640.094604	282.989685	1097.823120	-601.592224	-258.794373	1082.612915	-522.554993	269.370209	850.189697	-471.382111	-244.469894	834.364563	-515.882202	15.939291	961.174133	561.472046	-103.070686	955.528381	570.823486	73.839455
-548.946472	124.860130	864.026001	-535.847595	-97.356644	865.454041	-624.783081	161.473679	489.569519	-601.850586	-136.698349	515.827026	-645.339966	178.241379	83.885849	-640.506592	-146.913300	81.485405	-582.808411	186.431595	1353.953003	-573.804016	-160.458878	1343.044434	-524.112244	15.733479	1342.824951	-573.770386	-10.185783	1633.564209	-640.156799	283.018616	1097.832520	-601.711853	-258.790161	1082.599854	-522.606323	269.356659	850.191895	-471.501251	-244.485443	834.378601	-516.010437	15.926828	961.171448	561.446594	-103.077705	955.526794	570.675110	73.677589
-549.054443	124.883469	864.046875	-535.939636	-97.382507	865.465210	-624.853516	161.481689	489.570587	-601.897583	-136.663818	515.847351	-645.357910	178.281052	83.886627	-640.258667	-146.995026	81.458351	-582.915527	186.445206	1353.924805	-573.933533	-160.431534	1343.057007	-524.249207	15.740448	1342.834229	-573.900452	-10.253968	1633.571167	-640.237549	283.031677	1097.826294	-601.833130	-258.770782	1082.630493	-522.675232	269.308807	850.193909	-471.636414	-244.477417	834.401733	-516.120422	15.922201	961.190247	561.473083	-103.079964	955.524658	570.658325	73.678307
-549.169067	124.904190	864.045227	-536.043457	-97.402824	865.471802	-624.950806	161.475403	489.575745	-601.977112	-136.651871	515.848938	-645.342529	178.252228	83.867561	-640.475647	-146.942795	81.483459	-583.042480	186.454651	1353.923828	-574.078125	-160.427872	1343.049194	-524.394348	15.746643	1342.827881	-574.012329	-10.272274	1633.577026	-640.320557	283.031586	1097.813354	-601.944153	-258.760010	1082.615479	-522.745117	269.320038	850.172791	-471.736786	-244.439209	834.422302	-516.237732	15.926416	961.194824	561.490112	-103.084930	955.515747	570.707581	73.850044
-549.279114	124.923599	864.050415	-536.150024	-97.429779	865.484192	-625.023926	161.488327	489.592957	-602.120117	-136.616821	515.869995	-645.346680	178.249344	83.869751	-640.513672	-146.941376	81.465256	-583.165894	186.477448	1353.903564	-574.196167	-160.420166	1343.044067	-524.510681	15.762246	1342.831909	-574.136658	-10.314346	1633.570190	-640.401550	283.034851	1097.768799	-602.086487	-258.736633	1082.604858	-522.792725	269.331146	850.147644	-471.875732	-244.433563	834.428589	-516.349854	15.925498	961.204590	561.513977	-103.100853	955.516296	570.609131	73.672035
-549.368286	124.939095	864.056580	-536.228149	-97.431465	865.481934	-625.087219	161.471130	489.575653	-602.296082	-136.595688	515.871399	-645.324585	178.246185	83.828117	-640.496704	-146.947205	81.478195	-583.278381	186.498489	1353.887695	-574.344543	-160.419907	1343.031250	-524.659973	15.749777	1342.827148	-574.254272	-10.389671	1633.596191	-640.473694	283.060181	1097.751953	-602.211365	-258.715942	1082.593018	-522.861389	269.337006	850.145691	-472.017273	-244.414017	834.416260	-516.439148	15.929541	961.208191	561.514343	-103.106361	955.524292	570.649170	73.859779
-549.442627	124.976097	864.067932	-536.345215	-97.423470	865.495239	-625.157593	161.485107	489.587769	-602.430603	-136.538284	515.880310	-645.369690	178.271423	83.848343	-640.508728	-146.941788	81.460579	-583.410156	186.506500	1353.866699	-574.468811	-160.400986	1343.029053	-524.789917	15.774495	1342.819702	-574.380615	-10.455558	1633.597900	-640.572754	283.032166	1097.739258	-602.353027	-258.710876	1082.578613	-522.898315	269.301147	850.131958	-472.115814	-244.370285	834.413574	-516.541748	15.947165	961.222473	561.523682	-103.109947	955.531494	570.546143	73.717567
-549.515564	124.981941	864.069458	-536.432251	-97.412430	865.497498	-625.213440	161.464859	489.620392	-602.629578	-136.524307	515.914124	-645.397705	178.280289	83.870750	-640.528809	-146.923065	81.456627	-583.520142	186.503159	1353.857666	-574.585938	-160.412796	1343.010498	-524.920166	15.773796	1342.817505	-574.489136	-10.475010	1633.609497	-640.660034	283.044403	1097.693604	-602.486572	-258.685577	1082.550049	-522.950623	269.321381	850.125610	-472.268433	-244.349167	834.390564	-516.626587	15.954023	961.225769	561.556396	-103.070663	955.518311	570.521606	73.722679
-549.598022	124.970329	864.064087	-536.490417	-97.449257	865.499329	-625.254333	161.439850	489.589691	-602.814331	-136.436050	515.924805	-645.337524	178.256821	83.844810	-640.540955	-146.917770	81.445984	-583.653381	186.524155	1353.832764	-574.717529	-160.407990	1342.986206	-525.040466	15.795208	1342.803589	-574.598938	-10.461961	1633.607544	-640.750000	283.001465	1097.641968	-602.604797	-258.692780	1082.545166	-522.985352	269.314667	850.121216	-472.402466	-244.325806	834.370667	-516.690186	15.935941	961.221985	561.588379	-103.082596	955.540527	570.508789	73.728539
-549.663879	124.953674	864.060547	-536.558472	-97.461990	865.493286	-625.318359	161.459076	489.602142	-602.968384	-136.382355	515.948242	-645.362061	178.282364	83.853737	-640.521179	-146.942551	81.421089	-583.770142	186.525482	1353.800537	-574.823181	-160.400696	1342.965942	-525.183167	15.790572	1342.808594	-574.708679	-10.398195	1633.601318	-640.850830	282.983795	1097.615479	-602.748840	-258.649078	1082.503296	-523.035706	269.336700	850.094788	-472.556488	-244.309265	834.334656	-516.757996	15.919883	961.217468	561.622864	-103.061485	955.532532	570.503174	73.760315
-549.727417	124.959122	864.060303	-536.666809	-97.424614	865.474182	-625.367554	161.443298	489.605743	-603.197815	-136.313522	515.958496	-645.366150	178.273804	83.850143	-640.541260	-146.957748	81.405518	-583.923279	186.539871	1353.767578	-574.929016	-160.391891	1342.959839	-525.300293	15.814488	1342.806030	-574.865051	-10.348693	1633.587036	-640.946838	282.954041	1097.591553	-602.882385	-258.650574	1082.469971	-523.095886	269.317200	850.074524	-472.658508	-244.255768	834.299377	-516.828796	15.929006	961.203918	561.647827	-103.044617	955.533875	570.476074	73.754333
-549.742188	124.955528	864.062500	-536.681641	-97.460571	865.487671	-625.384644	161.415970	489.579895	-603.411377	-136.255615	515.990540	-645.356995	178.270828	83.825546	-640.590027	-146.927505	81.386719	-584.031860	186.541840	1353.747192	-575.012207	-160.378525	1342.937012	-525.409363	15.817361	1342.794678	-574.986572	-10.324898	1633.600220	-641.092041	282.980377	1097.558716	-603.025024	-258.628448	1082.439331	-523.033997	268.857056	850.044617	-472.809326	-244.233353	834.248230	-516.857422	15.913006	961.215454	561.685303	-103.013649	955.530090	570.459900	73.816879
-549.824585	124.967560	864.053589	-536.784058	-97.437935	865.449219	-625.455200	161.457336	489.592773	-603.553284	-136.150604	515.990356	-645.379578	178.281433	83.833702	-640.559692	-146.954376	81.362648	-584.181152	186.551819	1353.713989	-575.114929	-160.367462	1342.926147	-525.524292	15.816025	1342.778320	-575.101868	-10.316831	1633.601685	-641.203918	282.961639	1097.525024	-603.164001	-258.606781	1082.442017	-523.104370	268.884094	850.042236	-472.977478	-244.214691	834.231750	-516.933350	15.916203	961.187683	561.703613	-102.999985	955.531555	570.435425	73.892944
-549.874695	124.939644	864.061401	-536.853882	-97.440315	865.445190	-625.508545	161.444199	489.604553	-603.780273	-136.064957	515.999268	-645.478760	178.297638	83.872627	-640.575623	-146.950394	81.330261	-584.320374	186.546295	1353.686157	-575.193604	-160.385101	1342.924316	-525.640503	15.824784	1342.763916	-575.204895	-10.304270	1633.604004	-641.312073	282.930939	1097.464233	-603.268860	-258.573456	1082.436768	-523.137573	268.865479	850.015503	-473.084717	-244.141678	834.203552	-516.997070	15.893612	961.190674	561.737549	-102.972153	955.553650	570.428406	73.918541
-549.921082	124.948807	864.070557	-536.896362	-97.459778	865.444824	-625.518494	161.448578	489.596191	-603.986938	-135.985413	516.043274	-645.420227	178.272934	83.846794	-640.586914	-146.975754	81.331482	-584.451904	186.558060	1353.662964	-575.253845	-160.382813	1342.924072	-525.745972	15.831190	1342.757935	-575.320251	-10.267167	1633.619629	-641.419922	282.921295	1097.441040	-603.405579	-258.555267	1082.430786	-523.220520	268.864044	849.990234	-473.214569	-244.086578	834.188293	-517.037964	15.884737	961.194214	561.758362	-102.912804	955.531860	570.416626	73.976768
-549.954956	124.955696	864.065430	-536.974854	-97.449562	865.438782	-625.580566	161.434998	489.623413	-604.217773	-135.916214	516.060547	-645.404175	178.246994	83.824532	-640.612671	-146.958969	81.341309	-584.592896	186.572449	1353.644287	-575.337158	-160.372391	1342.899780	-525.841675	15.841481	1342.735596	-575.430176	-10.258213	1633.637939	-641.535706	282.886169	1097.366089	-603.535278	-258.533112	1082.404663	-523.273315	268.877533	849.966675	-473.388855	-244.052597	834.152222	-517.087585	15.887974	961.186951	561.785156	-102.928322	955.557312	570.419312	74.009140
-549.989807	124.948296	864.087830	-536.999817	-97.447388	865.439575	-625.586853	161.429565	489.598145	-604.406494	-135.854980	516.073853	-645.380737	178.257935	83.830269	-640.656128	-146.962646	81.324478	-584.706116	186.575455	1353.619751	-575.407532	-160.392273	1342.909912	-525.943115	15.862729	1342.731689	-575.500854	-10.267022	1633.654175	-641.643921	282.868805	1097.328857	-603.657349	-258.522217	1082.431641	-523.351013	268.883453	849.965332	-473.559814	-244.019287	834.127014	-517.124268	15.876893	961.200562	561.857117	-102.885300	955.542358	570.563904	74.205231
-550.018188	124.954346	864.088745	-537.065002	-97.484741	865.460510	-625.604553	161.410110	489.616730	-604.643799	-135.792267	516.127014	-645.401550	178.255722	83.818291	-640.661194	-146.984634	81.313728	-584.821472	186.570587	1353.597900	-575.447876	-160.373077	1342.932373	-526.013367	15.863911	1342.723877	-575.600220	-10.261268	1633.672852	-641.764465	282.873108	1097.288208	-603.760498	-258.463867	1082.436401	-523.427429	268.846680	849.937683	-473.675629	-243.956497	834.104980	-517.175110	15.864896	961.212585	561.900024	-102.850098	955.543396	570.518799	74.057030
-550.073853	124.973671	864.091980	-537.158264	-97.468964	865.445007	-625.670105	161.443390	489.628052	-604.775146	-135.743561	516.116028	-645.456360	178.325134	83.872185	-640.660278	-146.971344	81.318092	-584.936218	186.608414	1353.573853	-575.513550	-160.354858	1342.918579	-526.113342	15.882482	1342.716797	-575.711548	-10.270988	1633.682129	-641.860535	282.862823	1097.266846	-603.868408	-258.438507	1082.453247	-523.507263	268.852417	849.919739	-473.831512	-243.921371	834.089783	-517.245178	15.870100	961.205505	561.915649	-102.840408	955.540955	570.545532	74.102013
-550.099976	124.941895	864.101563	-537.193115	-97.479927	865.463623	-625.682251	161.425018	489.610413	-604.913940	-135.725266	516.139832	-645.419983	178.283295	83.810326	-640.689392	-146.965851	81.279701	-585.040283	186.616989	1353.552856	-575.589539	-160.348358	1342.913330	-526.205750	15.908410	1342.728394	-575.809265	-10.281269	1633.688599	-641.939453	282.805176	1097.201538	-603.965210	-258.457916	1082.443115	-523.677917	269.226471	849.874939	-473.991760	-243.890457	834.056702	-517.277588	15.851696	961.220032	561.966064	-102.749878	955.544739	570.655823	74.352478
-550.152710	124.937569	864.091492	-537.273926	-97.486809	865.465698	-626.141357	161.633377	489.705444	-605.047058	-135.683319	516.133118	-645.570007	178.276352	83.881279	-640.691833	-146.977234	81.302773	-585.138306	186.649216	1353.519897	-575.653564	-160.337860	1342.925659	-526.297180	15.918297	1342.711914	-575.889832	-10.294749	1633.690918	-642.026245	282.802612	1097.190674	-604.049805	-258.443176	1082.449097	-523.799683	269.247986	849.845032	-474.178253	-243.890182	834.019165	-517.342651	15.848104	961.215576	561.981506	-102.741844	955.538757	570.699768	74.392929
-550.190796	124.935173	864.094177	-537.314270	-97.526314	865.490845	-625.744629	161.435913	489.601563	-605.144165	-135.631119	516.145081	-645.351929	178.298538	83.799973	-640.683777	-146.980972	81.278694	-585.204163	186.675766	1353.507568	-575.723328	-160.314362	1342.919922	-526.377563	15.944401	1342.706787	-575.961670	-10.339450	1633.683838	-642.118958	282.763580	1097.145142	-604.148071	-258.432922	1082.463745	-523.897888	269.241180	849.800110	-474.282562	-243.834229	834.011963	-517.384521	15.836123	961.229980	562.007507	-102.669479	955.519714	570.622253	74.272446
-550.205627	124.949890	864.099121	-537.374207	-97.508698	865.482971	-625.728577	161.396851	489.599518	-605.262573	-135.604431	516.161194	-645.395813	178.311539	83.812584	-640.713318	-147.002609	81.266243	-585.287170	186.680939	1353.472900	-575.753723	-160.297699	1342.915527	-526.454712	15.948345	1342.712036	-576.034851	-10.397582	1633.686035	-642.210327	282.756287	1097.117676	-604.217896	-258.416595	1082.483765	-524.002747	269.236145	849.768311	-474.393433	-243.798752	833.997070	-517.425110	15.841225	961.229614	562.040161	-102.597992	955.528137	570.763123	74.499252
-550.249451	124.939507	864.098022	-537.433960	-97.512154	865.481628	-626.182190	161.616928	489.695648	-605.356079	-135.573593	516.178711	-645.568909	178.271820	83.854034	-640.744324	-146.975906	81.285530	-585.348450	186.710754	1353.459473	-575.817322	-160.279373	1342.921021	-526.526184	15.978896	1342.727539	-576.087524	-10.470470	1633.684692	-642.330139	282.776459	1097.130371	-604.305542	-258.403809	1082.480591	-523.888000	268.635620	849.653748	-474.491730	-243.772034	834.011230	-517.478333	15.832316	961.228821	562.068848	-102.537880	955.520569	570.812317	74.561516
-550.297729	124.943352	864.097534	-537.494141	-97.549118	865.486084	-626.218262	161.614914	489.717926	-605.429382	-135.591614	516.194336	-645.564331	178.272415	83.854301	-640.732544	-146.972198	81.267982	-585.349792	186.822662	1353.499756	-575.745544	-160.290070	1342.907959	-526.591492	15.999246	1342.727173	-576.135620	-10.552708	1633.685547	-642.360046	282.709198	1097.072266	-604.342834	-258.368896	1082.501953	-524.183289	269.164825	849.670166	-474.577911	-243.723480	834.009521	-517.535278	15.815951	961.231567	562.092285	-102.509468	955.515076	570.862549	74.604897
-550.315552	124.967537	864.102478	-537.562317	-97.503822	865.478271	-626.236877	161.617477	489.703705	-605.447693	-135.547043	516.177551	-645.573059	178.270340	83.855202	-640.721924	-146.968857	81.269783	-585.414856	186.847290	1353.475464	-575.817444	-160.253922	1342.918213	-526.658875	16.027367	1342.713257	-576.160767	-10.635384	1633.671875	-642.426636	282.706085	1097.036743	-604.424011	-258.335571	1082.493774	-524.299255	269.194153	849.620850	-474.674103	-243.692062	833.995789	-517.579834	15.839303	961.230774	562.090942	-102.405426	955.496399	570.821167	74.545395
-550.346619	124.963882	864.096069	-537.603577	-97.523003	865.489624	-626.275757	161.615295	489.702789	-605.485046	-135.581970	516.184265	-645.546814	178.277557	83.845703	-640.705933	-146.980911	81.269844	-585.518188	186.826385	1353.395874	-576.000244	-160.165573	1342.907715	-526.729309	16.069145	1342.693970	-576.183350	-10.741357	1633.642212	-642.526978	282.720367	1096.981445	-604.525757	-258.368103	1082.483643	-524.395569	269.195160	849.571533	-474.773895	-243.701263	833.980530	-517.620728	15.833972	961.234436	562.129456	-102.397308	955.514038	570.947510	74.727783
-550.373718	124.976974	864.095947	-537.645691	-97.526276	865.502075	-626.292175	161.626877	489.688751	-605.483459	-135.582458	516.181519	-645.542480	178.257965	83.824394	-640.692505	-146.993927	81.247597	-585.610107	186.874710	1353.357544	-576.064575	-160.131073	1342.896851	-526.812378	16.102806	1342.707642	-576.210571	-10.834979	1633.607300	-642.637695	282.766449	1096.938599	-604.579773	-258.365356	1082.499268	-524.418457	268.780762	849.508484	-474.849213	-243.658920	833.985474	-517.671204	15.841501	961.244873	562.174500	-102.410439	955.513245	571.103760	74.628807
-550.433044	124.962639	864.081787	-537.686523	-97.528214	865.496460	-626.361511	161.638901	489.685883	-605.478760	-135.579727	516.177368	-645.599731	178.278152	83.879242	-640.671265	-147.000656	81.250336	-585.672852	186.929596	1353.320068	-576.148438	-160.085785	1342.891357	-526.863037	16.142279	1342.695557	-576.216248	-10.948767	1633.591675	-642.716309	282.752197	1096.908936	-604.650879	-258.361053	1082.503296	-524.529358	268.720917	849.451111	-474.921997	-243.647827	833.990540	-517.721680	15.839357	961.234985	562.212952	-102.333328	955.498047	571.156311	74.690231
-550.469788	124.970985	864.086731	-537.750549	-97.543243	865.511230	-626.392944	161.625244	489.703033	-605.451294	-135.545547	516.169067	-645.620544	178.295181	83.864059	-640.658264	-147.004852	81.246529	-585.732971	186.972183	1353.303833	-576.194702	-160.045776	1342.906494	-526.932312	16.163483	1342.693237	-576.149658	-11.099788	1633.603027	-642.768494	282.719055	1096.841675	-604.697815	-258.295227	1082.484375	-524.699585	269.109528	849.373962	-474.967346	-243.653671	833.995422	-517.774475	15.836681	961.245483	562.216675	-102.275597	955.503113	571.180725	74.735199
-550.501831	124.969986	864.079529	-537.788879	-97.514854	865.505981	-626.418213	161.628357	489.708923	-605.447205	-135.545959	516.160950	-645.561768	178.292450	83.851418	-640.671326	-146.981308	81.224258	-585.777222	187.020645	1353.280518	-576.262756	-160.010437	1342.895508	-527.004272	16.210501	1342.680054	-576.129944	-11.217909	1633.575562	-642.831299	282.709930	1096.825439	-604.775818	-258.288391	1082.501831	-524.762329	269.006195	849.338257	-475.009338	-243.623047	834.009033	-517.818542	15.850288	961.241638	562.207458	-102.220314	955.502014	571.228149	74.786880
-550.507202	124.965500	864.068604	-537.801208	-97.520187	865.515503	-626.426514	161.611176	489.694916	-605.453125	-135.565536	516.187256	-645.580383	178.297089	83.847984	-640.705322	-146.976135	81.247589	-585.828796	187.063263	1353.239868	-576.334351	-159.950455	1342.882935	-527.077820	16.252266	1342.657715	-576.088989	-11.322670	1633.533203	-642.900696	282.721039	1096.774902	-604.819763	-258.254639	1082.497070	-524.841736	268.927612	849.265564	-475.045929	-243.614899	834.029419	-517.842651	15.852563	961.244934	562.215393	-102.169075	955.516846	571.259827	74.840195
-550.566345	124.951546	864.061646	-537.842407	-97.498772	865.507263	-626.444092	161.604095	489.677307	-605.481567	-135.580948	516.188354	-645.558044	178.287354	83.836586	-640.719727	-146.972061	81.272652	-585.882935	187.125488	1353.230591	-576.404724	-159.920639	1342.886719	-527.142761	16.295160	1342.630005	-576.046143	-11.422737	1633.501465	-642.957764	282.739227	1096.733154	-604.875366	-258.224915	1082.475098	-524.916382	268.864746	849.215637	-475.074036	-243.617416	834.023865	-517.892700	15.858180	961.237305	562.245850	-102.097168	955.501831	571.299683	74.916367
-550.607483	124.969398	864.040588	-537.873535	-97.501274	865.518982	-626.469360	161.607468	489.677917	-605.521851	-135.628540	516.197815	-645.554688	178.287354	83.836884	-640.725708	-146.978760	81.298203	-585.952148	187.177200	1353.209717	-576.449280	-159.871902	1342.893311	-527.208862	16.331850	1342.616455	-576.022217	-11.504510	1633.450317	-643.018127	282.714783	1096.675537	-604.920593	-258.192352	1082.469604	-524.985596	268.834595	849.148682	-475.102966	-243.596420	834.050781	-517.934814	15.880738	961.233948	562.213318	-102.067589	955.522095	571.354797	74.956215
-550.610168	124.998787	864.044373	-537.870972	-97.490616	865.523987	-626.478516	161.604156	489.666260	-605.439270	-135.610672	516.190125	-645.594482	178.323486	83.885803	-640.689880	-146.996536	81.276001	-586.022644	187.215179	1353.169312	-576.505859	-159.833984	1342.874146	-527.304688	16.380705	1342.600098	-575.965942	-11.585681	1633.411621	-643.060486	282.727783	1096.635864	-604.984680	-258.157257	1082.463257	-525.054565	268.812164	849.093567	-475.107086	-243.600143	834.060120	-517.955811	15.900560	961.244019	562.240051	-101.985115	955.500610	571.415833	75.015083
-550.619873	124.982094	864.045959	-537.852783	-97.474152	865.531616	-626.504333	161.603943	489.671112	-605.425354	-135.610260	516.157776	-645.624573	178.314301	83.892113	-640.671265	-147.000031	81.281265	-586.099976	187.266708	1353.153931	-576.583801	-159.792572	1342.877319	-527.384583	16.415442	1342.574951	-575.877930	-11.657880	1633.403931	-643.133606	282.738617	1096.603638	-605.028625	-258.142487	1082.426514	-525.122070	268.718231	849.063782	-475.138153	-243.575333	834.051208	-517.960510	15.906198	961.250977	562.206116	-101.940674	955.504883	571.443481	75.066887
-550.658936	124.987595	864.027344	-537.864075	-97.479858	865.532715	-626.460144	161.578674	489.646240	-605.418701	-135.642944	516.166016	-645.586731	178.325851	83.877548	-640.694214	-147.015259	81.287727	-586.184448	187.282257	1353.118164	-576.677612	-159.749313	1342.827271	-527.461853	16.467978	1342.571899	-575.805725	-11.718330	1633.347290	-643.191284	282.720764	1096.541016	-605.072876	-258.106354	1082.408691	-525.187439	268.741730	849.018982	-475.138275	-243.553192	834.060730	-517.988647	15.917655	961.242737	562.211426	-101.841026	955.493774	571.508301	75.141472
-550.689331	125.018639	864.028076	-537.882996	-97.411346	865.503113	-626.529907	161.597870	489.668365	-605.388306	-135.643646	516.136475	-645.614624	178.311768	83.869789	-640.688965	-146.995193	81.284828	-586.283203	187.338623	1353.109009	-576.718872	-159.721817	1342.818237	-527.536255	16.520557	1342.553833	-575.779907	-11.738352	1633.277588	-643.274719	282.750214	1096.532593	-605.113647	-258.055573	1082.409302	-525.187012	268.418060	848.982483	-475.149750	-243.553116	834.060059	-518.017151	15.955794	961.229614	562.168396	-101.824883	955.497253	571.554565	75.185745
-550.731445	125.005562	864.002197	-537.875916	-97.400124	865.511841	-626.500122	161.596359	489.660767	-605.352478	-135.653931	516.131348	-645.594360	178.316147	83.867928	-640.691345	-146.985596	81.270927	-586.355408	187.377182	1353.054688	-576.779480	-159.683365	1342.810669	-527.627014	16.553598	1342.539185	-575.686340	-11.732533	1633.284058	-643.299255	282.717804	1096.470215	-605.142151	-258.028595	1082.390259	-525.287048	268.630981	848.939209	-475.158478	-243.538925	834.048035	-518.037598	15.975741	961.221375	562.159973	-101.723022	955.497253	571.592957	75.276627
-550.738831	125.055901	864.012390	-537.845581	-97.370735	865.492615	-626.513794	161.591797	489.640289	-605.337524	-135.655640	516.131836	-645.582520	178.300583	83.849335	-640.708496	-146.972321	81.287926	-586.454163	187.400894	1353.048584	-576.813477	-159.651947	1342.809204	-527.699219	16.605494	1342.531738	-575.599060	-11.759112	1633.273071	-643.368591	282.717377	1096.410400	-605.162354	-258.016357	1082.394775	-525.295471	268.565247	848.911194	-475.170929	-243.508835	834.047668	-518.038696	16.006374	961.220459	562.138733	-101.663330	955.501160	571.662842	75.342911
-550.768127	125.062592	863.995361	-537.827881	-97.367279	865.509155	-626.531982	161.612030	489.650696	-605.269226	-135.679977	516.149170	-645.577515	178.294250	83.823578	-640.699036	-146.975021	81.309029	-586.545410	187.437866	1353.030273	-576.880859	-159.627792	1342.799194	-527.765015	16.639418	1342.526733	-575.527527	-11.736214	1633.250488	-643.432373	282.722443	1096.393677	-605.185486	-257.963501	1082.379272	-525.346680	268.559082	848.902405	-475.167908	-243.488266	834.036804	-518.052856	16.031065	961.222046	562.132751	-101.591568	955.504517	571.722290	75.442215
-550.778503	125.075569	863.990784	-537.804688	-97.365852	865.507996	-626.570129	161.620224	489.645172	-605.219177	-135.696701	516.131470	-645.583679	178.285110	83.809921	-640.670227	-146.975006	81.304298	-586.643494	187.467346	1353.023315	-576.920044	-159.613876	1342.811157	-527.832520	16.683268	1342.514771	-575.478943	-11.696954	1633.230103	-643.492798	282.698639	1096.348633	-605.209656	-257.924927	1082.372314	-525.380798	268.614807	848.886230	-475.197113	-243.485703	834.026245	-518.060974	16.042770	961.223022	562.084106	-101.443932	955.505249	571.671997	75.640846
-551.065308	124.673820	863.865540	-537.873901	-97.468254	865.521729	-626.592224	161.619751	489.565765	-605.272644	-135.724365	516.154480	-645.613281	178.287491	83.849197	-640.692993	-146.967331	81.299255	-586.749146	187.484589	1353.022095	-576.709167	-159.708694	1342.825562	-527.890442	16.715231	1342.526001	-575.437134	-11.634294	1633.223999	-643.578186	282.687744	1096.331665	-605.189575	-257.859833	1082.384766	-525.395142	268.510162	848.898865	-475.221680	-243.445374	834.009277	-518.204163	15.881692	961.155701	562.107422	-101.422310	955.510925	571.830200	75.570976
-551.083923	124.719467	863.880371	-537.874573	-97.414734	865.512146	-626.588867	161.617859	489.585480	-605.207825	-135.704025	516.152588	-645.613647	178.309235	83.861298	-640.705811	-146.978058	81.292061	-586.854126	187.488068	1353.001099	-576.715942	-159.669891	1342.816528	-527.952515	16.735342	1342.512329	-575.389526	-11.547409	1633.215942	-643.665527	282.679596	1096.298096	-605.185791	-257.827667	1082.369385	-525.396606	268.440918	848.906189	-475.209503	-243.408127	834.003174	-518.222290	15.922357	961.160889	562.093933	-101.326263	955.499268	571.866211	75.643929
-550.850525	125.133110	863.987610	-537.762939	-97.292252	865.512268	-626.552429	161.584732	489.647217	-605.103821	-135.692612	516.108398	-645.582336	178.299255	83.835838	-640.670837	-146.987198	81.285767	-586.935974	187.520447	1352.981934	-576.747192	-159.662231	1342.805298	-527.998535	16.751699	1342.506836	-575.358826	-11.466217	1633.218384	-643.735107	282.687988	1096.247070	-605.186218	-257.791565	1082.350708	-525.422791	268.464386	848.899048	-475.240448	-243.355225	833.968079	-518.100464	16.123756	961.229919	562.049255	-101.205292	955.506836	571.827637	75.842583
-551.099731	124.761078	863.868042	-537.802979	-97.414948	865.511475	-626.611877	161.644424	489.592682	-605.178040	-135.731842	516.142212	-645.589478	178.324783	83.857407	-640.737854	-146.977081	81.302399	-587.047546	187.531204	1352.950562	-576.766113	-159.641174	1342.788818	-528.060791	16.787281	1342.493652	-575.340271	-11.361384	1633.209351	-643.813782	282.677155	1096.231445	-605.178528	-257.760071	1082.327515	-525.433899	268.449188	848.903015	-475.219818	-243.306366	833.950806	-518.214722	15.956833	961.159546	562.025940	-101.155052	955.509399	571.869751	75.895622
-551.135437	124.751534	863.839600	-537.795837	-97.389946	865.512329	-626.613831	161.626068	489.559113	-605.130310	-135.765533	516.150085	-645.620483	178.322571	83.855690	-640.728516	-146.948227	81.286194	-587.147461	187.540833	1352.914429	-576.751343	-159.630356	1342.773682	-528.094666	16.825150	1342.472412	-575.370972	-11.201681	1633.198364	-643.910889	282.675903	1096.196777	-605.162659	-257.756287	1082.305542	-525.459900	268.463745	848.910278	-475.237122	-243.249100	833.933777	-518.223816	15.983016	961.143921	561.995117	-101.054688	955.508301	571.892395	75.987183
-551.125671	124.774193	863.834900	-537.749146	-97.357635	865.502869	-626.567078	161.609909	489.574036	-605.109314	-135.735352	516.132324	-645.536865	178.297897	83.806259	-640.708679	-146.939682	81.277084	-587.243530	187.552780	1352.903198	-576.711609	-159.610672	1342.779053	-528.147278	16.848724	1342.467529	-575.367493	-11.067118	1633.193604	-643.995789	282.665436	1096.153687	-605.144531	-257.719025	1082.310425	-525.473083	268.461426	848.902161	-475.266907	-243.215805	833.890198	-518.205383	16.012316	961.139465	562.013550	-101.000366	955.524292	571.979187	75.991066
-551.165466	124.811546	863.826904	-537.745239	-97.379082	865.483521	-626.623413	161.618896	489.571198	-605.109741	-135.737579	516.135681	-645.567322	178.292572	83.825928	-640.735046	-146.923798	81.295403	-587.334290	187.564758	1352.870605	-576.710754	-159.610260	1342.778198	-528.181763	16.879429	1342.458496	-575.392639	-10.899395	1633.186890	-644.072205	282.654358	1096.135254	-605.129578	-257.688477	1082.293823	-525.499756	268.540039	848.916443	-475.262878	-243.138290	833.877808	-518.218018	16.020233	961.124329	561.998413	-100.959587	955.528259	572.057251	76.002777
-551.147888	124.826584	863.838623	-537.693237	-97.359009	865.489380	-626.612122	161.582932	489.564545	-605.099304	-135.761658	516.152161	-645.515808	178.278412	83.801170	-640.733704	-146.932571	81.281517	-587.433044	187.569244	1352.875366	-576.680542	-159.589600	1342.774292	-528.208191	16.902111	1342.455811	-575.411682	-10.948631	1633.234009	-644.158691	282.658661	1096.119629	-605.103455	-257.651642	1082.290161	-525.493347	268.429810	848.939514	-475.281006	-243.064682	833.842224	-518.195129	16.038651	961.136353	562.004822	-100.893990	955.523071	572.099243	76.063873
-551.158569	124.848930	863.838684	-537.672791	-97.329559	865.489624	-626.619019	161.586136	489.568604	-605.097839	-135.743561	516.150635	-645.580505	178.329941	83.848854	-640.737305	-146.931808	81.279793	-587.524597	187.590149	1352.876831	-576.669250	-159.571472	1342.768066	-528.235474	16.919319	1342.459473	-575.422913	-10.790340	1633.249634	-644.218750	282.619812	1096.079468	-605.059204	-257.671936	1082.291992	-525.504517	268.478149	848.938049	-475.283752	-243.004959	833.826355	-518.196228	16.068024	961.138062	562.006592	-100.810753	955.540100	572.148193	76.107704
-551.172791	124.867500	863.821716	-537.678650	-97.298004	865.472473	-626.618347	161.593063	489.569794	-605.078674	-135.712265	516.128235	-645.578857	178.306854	83.842186	-640.743713	-146.943130	81.288139	-587.602783	187.614502	1352.840942	-576.636414	-159.571884	1342.781250	-528.287659	16.952673	1342.439575	-575.430969	-10.436362	1633.251953	-644.301880	282.596252	1096.070068	-605.028809	-257.667694	1082.296021	-525.540771	268.499725	848.936035	-475.305817	-242.921127	833.799683	-518.206909	16.094084	961.121094	561.973694	-100.776779	955.550110	572.186707	76.177910
-551.179749	124.891975	863.817322	-537.651611	-97.287422	865.461243	-626.628479	161.611206	489.584778	-605.085876	-135.719467	516.144165	-645.540222	178.307892	83.837830	-640.745911	-146.937958	81.291611	-587.687683	187.623962	1352.800293	-576.606812	-159.565292	1342.785767	-528.311951	16.988049	1342.439209	-575.461426	-10.476098	1633.304688	-644.384888	282.611176	1096.051270	-604.978088	-257.636017	1082.282593	-525.563599	268.517456	848.919922	-475.281219	-242.840286	833.788940	-518.196289	16.112553	961.113159	561.965088	-100.675064	955.550903	572.197571	76.270164
-551.170959	124.880615	863.820374	-537.586609	-97.289383	865.477234	-626.669678	161.588776	489.587250	-605.064270	-135.707169	516.145752	-645.489502	178.276993	83.805153	-640.679626	-146.946457	81.278931	-587.764282	187.645203	1352.771484	-576.565247	-159.538010	1342.767456	-528.325134	17.017853	1342.435547	-575.500488	-10.324104	1633.316162	-644.455933	282.584991	1096.020020	-604.937744	-257.611328	1082.288574	-525.592773	268.569641	848.911804	-475.257721	-242.764175	833.753235	-518.165833	16.117851	961.124146	561.957397	-100.624336	955.557983	572.255859	76.328178
-551.203918	124.918617	863.824524	-537.585938	-97.299088	865.473816	-626.672180	161.589203	489.590515	-605.063843	-135.708099	516.145874	-645.520569	178.271515	83.837769	-640.689941	-146.943497	81.279709	-587.846802	187.664200	1352.764771	-576.558655	-159.522705	1342.793457	-528.345886	17.050962	1342.432007	-575.488586	-10.171670	1633.342896	-644.525146	282.587311	1095.975586	-604.886902	-257.601959	1082.311523	-525.636108	268.577454	848.884583	-475.248840	-242.664017	833.761292	-518.177917	16.132416	961.123413	561.933289	-100.558632	955.568420	572.283264	76.437828
-551.202942	124.919739	863.826965	-537.546936	-97.279205	865.471985	-626.685730	161.580353	489.605438	-605.104797	-135.713486	516.162842	-645.544434	178.283188	83.850136	-640.694580	-146.948608	81.301926	-587.912231	187.684189	1352.718628	-576.486267	-159.484375	1342.831055	-528.369995	17.100117	1342.421875	-575.538269	-9.801780	1633.330322	-644.595703	282.575623	1095.937500	-604.842407	-257.605072	1082.317017	-525.631897	268.491547	848.850647	-475.234558	-242.577118	833.744751	-518.160156	16.145632	961.124207	561.910645	-100.479462	955.576538	572.310974	76.495033
-551.204712	124.925026	863.809021	-537.517456	-97.265945	865.439331	-626.740784	161.595551	489.612488	-605.141174	-136.001877	516.243042	-645.541199	178.276291	83.837914	-640.671631	-146.975647	81.338966	-587.991272	187.717026	1352.695557	-576.477661	-159.476059	1342.824097	-528.396667	17.132465	1342.421753	-575.615723	-9.598187	1633.327637	-644.675537	282.535980	1095.900513	-604.785522	-257.572876	1082.346436	-525.699341	268.573181	848.810730	-475.197052	-242.507889	833.755249	-518.139221	16.152687	961.097046	561.910828	-100.411148	955.582214	572.370422	76.566025
-551.195190	124.913773	863.807068	-537.480347	-97.256416	865.441467	-626.730286	161.571823	489.609100	-605.164368	-135.992737	516.259277	-645.530762	178.280762	83.810211	-640.661255	-146.961838	81.346893	-588.067810	187.740143	1352.668579	-576.438599	-159.459991	1342.854126	-528.411255	17.148645	1342.414673	-575.605957	-9.442164	1633.356934	-644.736755	282.533508	1095.854858	-604.710388	-257.649841	1082.391968	-525.779846	268.655853	848.763550	-475.151123	-242.402542	833.759521	-518.119507	16.156879	961.098022	561.878357	-100.357689	955.581665	572.401672	76.636467
-551.169250	124.944641	863.802856	-537.449524	-97.251419	865.442932	-626.747681	161.551224	489.600067	-605.160645	-135.626953	516.167419	-645.528198	178.281418	83.808159	-640.694763	-146.942184	81.283813	-588.121094	187.759903	1352.629272	-576.395447	-159.417130	1342.879028	-528.437683	17.191618	1342.409058	-575.643738	-9.269993	1633.371704	-644.796265	282.536682	1095.809937	-604.638184	-257.666779	1082.414551	-525.827637	268.600830	848.722473	-475.102875	-242.314896	833.776917	-518.097229	16.177214	961.098206	561.865112	-100.274590	955.571472	572.449341	76.707054
-551.171936	124.946350	863.791565	-537.397827	-97.242950	865.431396	-626.743835	161.519257	489.592041	-605.194397	-135.622955	516.168396	-645.500427	178.289047	83.802635	-640.709717	-146.951935	81.301926	-588.172058	187.792999	1352.601440	-576.364136	-159.410172	1342.881836	-528.436279	17.216667	1342.395996	-575.674561	-9.310136	1633.419678	-644.857666	282.507172	1095.762939	-604.576172	-257.662811	1082.426758	-525.873901	268.634277	848.669922	-475.046173	-242.219742	833.803528	-518.070374	16.188816	961.085999	561.824768	-100.198875	955.564453	572.474304	76.764320
-551.156616	124.943367	863.772644	-537.371948	-97.237770	865.424988	-626.796387	161.530243	489.626923	-605.285400	-135.570099	516.165344	-645.530823	178.321762	83.825562	-640.723511	-146.952698	81.309822	-588.209045	187.812744	1352.567749	-576.353271	-159.382431	1342.899658	-528.449890	17.248537	1342.384033	-575.716187	-8.946401	1633.367798	-644.900879	282.502075	1095.709229	-604.500549	-257.638855	1082.433960	-525.937012	268.661041	848.603088	-474.957703	-242.108871	833.824890	-518.049194	16.196737	961.073059	561.819763	-100.103317	955.561340	572.501648	76.861481
-551.146912	124.956047	863.778564	-537.323242	-97.206436	865.417419	-626.803833	161.504959	489.627197	-605.341736	-135.558304	516.169739	-645.510071	178.299042	83.819160	-640.663574	-146.962524	81.305618	-588.255188	187.822479	1352.540894	-576.328918	-159.372345	1342.905273	-528.452576	17.291288	1342.369507	-575.738525	-8.758225	1633.399658	-644.973267	282.503967	1095.682373	-604.432007	-257.617889	1082.448120	-525.989502	268.564728	848.558899	-474.875946	-242.014923	833.848816	-518.018066	16.217793	961.071716	561.758545	-100.048767	955.555298	572.534424	76.915947
-551.147705	124.960152	863.776672	-537.301392	-97.214722	865.410706	-626.858704	161.492676	489.622284	-605.431824	-135.543472	516.200867	-645.528748	178.322693	83.847618	-640.674622	-146.963791	81.300140	-588.305847	187.849701	1352.498657	-576.272461	-159.323471	1342.937256	-528.456238	17.320351	1342.374512	-575.761414	-8.570330	1633.428711	-645.027100	282.483673	1095.646484	-604.355591	-257.607727	1082.451782	-526.075806	268.626160	848.504517	-474.760162	-241.942749	833.886536	-518.002258	16.216457	961.065979	561.730469	-99.938377	955.538147	572.548035	77.005005
-551.108765	124.983696	863.770813	-537.268555	-97.202110	865.402527	-626.881653	161.443802	489.633759	-605.493530	-135.473343	516.229248	-645.564758	178.334717	83.857552	-640.680237	-146.975983	81.284210	-588.335144	187.874237	1352.485962	-576.259460	-159.316193	1342.915527	-528.463501	17.342960	1342.372681	-575.840027	-8.561399	1633.441162	-645.073914	282.457977	1095.613037	-604.289673	-257.593750	1082.465698	-526.144958	268.633392	848.453918	-474.639954	-241.829849	833.910278	-517.963501	16.232864	961.058167	561.720520	-99.859962	955.532349	572.598083	77.073685
-551.112976	124.990540	863.754028	-537.212341	-97.206886	865.399658	-626.947083	161.464478	489.645874	-605.550720	-135.412643	516.210205	-645.495544	178.282333	83.823425	-640.673401	-146.991684	81.282356	-588.367920	187.910172	1352.462158	-576.235168	-159.292633	1342.919556	-528.458618	17.387821	1342.352661	-575.861450	-8.392972	1633.439697	-645.130371	282.440460	1095.600220	-604.249817	-257.444702	1082.409912	-526.213989	268.601929	848.409485	-474.536743	-241.781754	833.917175	-517.932068	16.247272	961.046570	561.680115	-99.805466	955.530640	572.643372	77.109283
-551.123596	124.990250	863.733826	-537.212769	-97.207962	865.391174	-627.032959	161.488083	489.661926	-605.627319	-135.402969	516.231140	-645.530273	178.287415	83.840576	-640.709534	-146.968689	81.299408	-588.395691	187.935043	1352.432617	-576.194702	-159.259506	1342.936279	-528.449890	17.426043	1342.322144	-575.849854	-8.194123	1633.468628	-645.195557	282.407806	1095.576050	-604.160217	-257.396942	1082.431519	-526.312744	268.703888	848.365173	-474.446045	-241.721512	833.943970	-517.927917	16.253477	961.029419	561.675903	-99.700897	955.513794	572.679871	77.219864
-551.118347	124.999512	863.734497	-537.163269	-97.199753	865.385010	-627.075195	161.462387	489.667297	-605.692688	-135.372879	516.251221	-645.550781	178.324631	83.865471	-640.670410	-146.978958	81.288506	-588.416809	187.975967	1352.431152	-576.121887	-159.231384	1342.955444	-528.444580	17.466118	1342.326904	-575.835327	-8.019851	1633.523926	-645.260864	282.397919	1095.540771	-604.043518	-257.532288	1082.492554	-526.405945	268.673279	848.319946	-474.318146	-241.621490	833.993286	-517.886475	16.265314	961.022766	561.641418	-99.661781	955.526978	572.740356	77.231140
-551.114197	125.010445	863.725525	-537.124084	-97.209328	865.371765	-627.134338	161.411652	489.668274	-605.716064	-135.324326	516.258545	-645.580750	178.316940	83.872269	-640.670898	-146.987778	81.286346	-588.427429	188.022720	1352.407715	-576.099121	-159.205933	1342.965820	-528.447021	17.525238	1342.300293	-575.825012	-7.837575	1633.542847	-645.328979	282.374847	1095.520996	-603.951172	-257.515564	1082.505371	-526.479919	268.634338	848.271851	-474.220886	-241.566788	834.014893	-517.857422	16.268503	961.009644	561.626709	-99.575218	955.520569	572.763550	77.310005
-551.071289	125.027748	863.718750	-537.063538	-97.193581	865.370300	-627.184021	161.402878	489.677948	-605.825684	-135.272781	516.270447	-645.574890	178.294052	83.871239	-640.678223	-146.981934	81.274536	-588.443237	188.064072	1352.391724	-576.059387	-159.162338	1342.970093	-528.424927	17.554691	1342.302368	-575.771667	-7.665139	1633.568115	-645.393433	282.387268	1095.502930	-603.833191	-257.478241	1082.512939	-526.566406	268.623413	848.229431	-474.110687	-241.532608	834.043823	-517.806030	16.289377	961.005493	561.588074	-99.511375	955.523376	572.815308	77.419563
-551.065491	125.042122	863.707214	-537.018921	-97.166908	865.353027	-627.205933	161.404160	489.674133	-605.912720	-135.249878	516.275635	-645.580994	178.292740	83.842117	-640.686768	-146.978485	81.296967	-588.430603	188.084961	1352.349854	-576.036499	-159.118790	1342.948608	-528.397400	17.600277	1342.281372	-575.752441	-7.464217	1633.587158	-645.452576	282.351532	1095.444458	-603.746399	-257.468689	1082.526855	-526.637268	268.614868	848.206116	-473.978210	-241.475266	834.075439	-517.777771	16.312302	960.990173	561.575073	-99.418884	955.523804	572.848694	77.475388
-551.065002	125.048256	863.686157	-536.987854	-97.152527	865.327820	-627.231567	161.386292	489.687073	-606.007324	-135.167480	516.280640	-645.555481	178.304871	83.866859	-640.680847	-146.988739	81.294579	-588.443115	188.106155	1352.341553	-575.931091	-159.094757	1342.988647	-528.383118	17.649799	1342.264038	-575.718689	-7.244573	1633.604126	-645.519897	282.351776	1095.399658	-603.638794	-257.396942	1082.528320	-526.735229	268.573212	848.143311	-473.887878	-241.463623	834.087219	-517.744690	16.325527	960.962219	561.567078	-99.333374	955.523743	572.911865	77.596550
-551.031311	125.083534	863.680420	-536.948547	-97.125946	865.329956	-627.309143	161.365173	489.711060	-606.120483	-135.093430	516.313354	-645.543945	178.306992	83.868248	-640.671387	-146.994827	81.285728	-588.456177	188.152618	1352.298096	-575.925171	-159.064896	1342.992310	-528.357788	17.720003	1342.241455	-575.696960	-7.034995	1633.613159	-645.591553	282.354004	1095.345581	-603.538147	-257.393341	1082.546631	-526.811768	268.578156	848.085571	-473.757629	-241.407104	834.124207	-517.702759	16.360767	960.958862	561.548523	-99.259621	955.516907	572.945251	77.663132
-551.045105	125.096153	863.658142	-536.919556	-97.135086	865.288391	-627.337646	161.373581	489.702728	-606.241211	-135.033203	516.320679	-645.520752	178.313202	83.867447	-640.701111	-146.988449	81.281052	-588.456482	188.192337	1352.259888	-575.851624	-159.007996	1342.993774	-528.338745	17.766239	1342.228027	-575.660950	-6.818685	1633.635986	-645.630920	282.349548	1095.305420	-603.421509	-257.365692	1082.554932	-526.884399	268.568909	848.026245	-473.658875	-241.396790	834.136108	-517.677551	16.360043	960.922180	561.536255	-99.216850	955.524353	572.994019	77.703941
-551.023438	125.140610	863.658081	-536.861450	-97.122162	865.274109	-627.387390	161.354065	489.686523	-606.320129	-134.993378	516.333923	-645.544556	178.314743	83.865036	-640.691650	-146.967789	81.260605	-588.457703	188.240082	1352.219849	-575.777893	-158.959106	1343.004272	-528.330872	17.815498	1342.199951	-575.641235	-6.583569	1633.617065	-645.693848	282.346100	1095.234619	-603.296082	-257.339874	1082.586914	-526.968994	268.566681	847.975220	-473.506287	-241.353622	834.169617	-517.631042	16.386969	960.913269	561.535156	-99.128204	955.538879	573.039246	77.798668
-551.032166	125.160988	863.634644	-536.847656	-97.086388	865.257507	-627.465393	161.379517	489.720154	-606.424866	-134.909683	516.320862	-645.587585	178.302643	83.879898	-640.670837	-146.986145	81.257416	-588.492249	188.287308	1352.177734	-575.715149	-158.916687	1343.024414	-528.304199	17.885389	1342.181152	-575.603027	-6.359521	1633.629761	-645.747437	282.336243	1095.188110	-603.174561	-257.322876	1082.619141	-527.030151	268.529633	847.900757	-473.424591	-241.331940	834.174927	-517.609253	16.422024	960.887817	561.510315	-99.048996	955.533508	573.045959	77.849045
-551.016235	125.180305	863.640259	-536.795593	-97.067657	865.233093	-627.468323	161.351013	489.735992	-606.531128	-134.828293	516.341614	-645.556641	178.304031	83.849236	-640.638794	-147.003647	81.256248	-588.493408	188.341187	1352.148926	-575.641418	-158.865967	1343.031250	-528.285522	17.947712	1342.177734	-575.558533	-6.124949	1633.647949	-645.802734	282.357880	1095.151978	-603.051331	-257.279419	1082.633911	-527.126282	268.535553	847.829529	-473.279144	-241.291534	834.213196	-517.566284	16.432852	960.876160	561.519531	-98.981529	955.535706	573.085327	77.944611
-551.016418	125.226402	863.631287	-536.772949	-97.025810	865.211365	-627.488342	161.355911	489.734528	-606.665466	-134.761963	516.368835	-645.566956	178.312347	83.852478	-640.668762	-146.978256	81.260368	-588.514465	188.387451	1352.108765	-575.590698	-158.815414	1343.049072	-528.259644	18.013464	1342.159790	-575.496887	-5.877923	1633.695557	-645.855347	282.336060	1095.123047	-602.925354	-257.280670	1082.677246	-527.190552	268.515381	847.772583	-473.176056	-241.246887	834.225220	-517.535339	16.475182	960.855469	561.519958	-98.896126	955.530457	573.116577	78.011902
-551.009888	125.272469	863.636536	-536.744263	-97.003273	865.194702	-627.541138	161.399979	489.768982	-606.886414	-135.424408	516.620667	-645.578979	178.332489	83.878395	-640.590820	-147.005127	81.335579	-588.510681	188.442688	1352.093994	-575.477661	-158.768097	1343.081665	-528.220520	18.074768	1342.158813	-575.437622	-5.622736	1633.702148	-645.899292	282.313843	1095.068604	-602.789307	-257.291656	1082.708008	-527.278381	268.501923	847.705627	-473.085754	-241.239929	834.245544	-517.506714	16.503019	960.846924	561.542114	-98.808990	955.529663	573.135864	78.077057
-551.003967	125.309097	863.643799	-536.707092	-96.965836	865.186707	-627.570862	161.406967	489.747894	-606.941711	-135.315002	516.606445	-645.586365	178.303680	83.865814	-640.566956	-147.007858	81.336227	-588.536865	188.518204	1352.054565	-575.420471	-158.702026	1343.078613	-528.201782	18.154730	1342.121582	-575.378174	-5.171675	1633.662354	-645.942871	282.298401	1095.005493	-602.660156	-257.273254	1082.754883	-527.341003	268.510925	847.628296	-472.978210	-241.202225	834.269348	-517.471008	16.538038	960.842712	561.542908	-98.758324	955.543152	573.164185	78.172867
-550.989929	125.328346	863.617432	-536.673279	-96.944038	865.174377	-627.554871	161.398346	489.747040	-607.116577	-135.338715	516.650024	-645.574585	178.332977	83.877991	-640.631165	-147.005371	81.336571	-588.556274	188.626953	1352.017456	-575.372314	-158.608551	1343.095215	-528.195862	18.236956	1342.149170	-575.349243	-4.884655	1633.651123	-646.007690	282.297668	1094.945679	-602.563599	-257.261780	1082.779907	-527.430847	268.501587	847.548523	-472.896210	-241.211395	834.293396	-517.437561	16.567619	960.820557	561.572754	-98.704361	955.549805	573.220703	78.214813
-550.978027	125.372444	863.607727	-536.610535	-96.936935	865.164978	-627.538147	161.420319	489.755157	-607.142822	-135.196716	516.647766	-645.490234	178.287994	83.832504	-640.616577	-147.019104	81.336571	-588.561401	188.655197	1351.945435	-575.257629	-158.562195	1343.125000	-528.161072	18.323404	1342.102417	-575.286499	-4.797186	1633.711426	-646.065796	282.275208	1094.876587	-602.437988	-257.211243	1082.838745	-527.495911	268.495544	847.466370	-472.788727	-241.190964	834.323242	-517.394043	16.599396	960.809143	561.584290	-98.608788	955.550598	573.232483	78.288658
-550.963257	125.412468	863.625122	-536.584839	-96.882919	865.154419	-627.548950	161.430725	489.757080	-607.247009	-135.130066	516.679810	-645.587891	178.325226	83.882462	-640.585144	-147.007462	81.348686	-588.572510	188.741348	1351.939087	-575.166382	-158.494141	1343.177124	-528.130249	18.413021	1342.097168	-575.209900	-4.535992	1633.726929	-646.118286	282.248474	1094.810547	-602.304504	-257.218170	1082.870239	-527.547302	268.498169	847.384644	-472.674438	-241.153549	834.371033	-517.374817	16.635674	960.813110	561.602234	-98.577614	955.572937	573.264893	78.307320
-550.716858	125.826363	863.720154	-536.463135	-96.719650	865.129822	-627.525818	161.454758	489.834198	-607.096558	-134.289032	516.400635	-645.570923	178.335449	83.884758	-640.562195	-147.008316	81.258171	-588.580200	188.802750	1351.882813	-575.088135	-158.425095	1343.192993	-528.101929	18.511154	1342.085327	-575.135010	-4.240461	1633.732178	-646.178345	282.222565	1094.757935	-602.188782	-257.234955	1082.938477	-527.613037	268.449524	847.320618	-472.585571	-241.164795	834.397461	-517.226563	16.852743	960.859863	561.616394	-98.528900	955.570679	573.297546	78.380264
-550.724915	125.883827	863.717529	-536.441528	-96.674301	865.090515	-627.521362	161.477661	489.869080	-607.172363	-134.211731	516.397339	-645.572021	178.312241	83.898521	-640.582825	-147.022552	81.260727	-588.607361	188.886627	1351.838501	-575.008728	-158.338303	1343.237793	-528.059387	18.576626	1342.067505	-575.049316	-3.957478	1633.740479	-646.233887	282.220673	1094.691895	-602.070740	-257.198975	1082.993530	-527.682007	268.423706	847.231201	-472.498383	-241.132004	834.441223	-517.214050	16.891998	960.837646	561.654297	-98.477646	955.591248	573.337891	78.433426
-550.699890	125.929184	863.716614	-536.424438	-96.618568	865.088074	-627.485596	161.516922	489.865326	-607.232239	-134.160889	516.424805	-645.517578	178.314011	83.890144	-640.574829	-147.022552	81.250214	-588.613098	188.972626	1351.799927	-574.938110	-158.277222	1343.241943	-528.032227	18.682402	1342.045532	-574.909912	-3.327032	1633.701904	-646.287842	282.191772	1094.612915	-601.987305	-257.023804	1082.977905	-527.750916	268.417145	847.145386	-472.403290	-241.103378	834.463745	-517.192200	16.941113	960.835754	561.669983	-98.412918	955.589722	573.359131	78.493553
[truncated: 40 more columns]
