# Supplementary material for: A dyadic stimulus set of audiovisual affective displays for the study of multisensory, emotional, social interactions
Source: Behav Res Methods. 2015 Nov 5;48(4):1285–95. doi: 10.3758/s13428-015-0654-4 (PMC5101291; doi:10.3758/s13428-015-0654-4)
Supplement: Supplementary file 1 — (ZIP 270 MB) [file 13428_2015_654_MOESM1_ESM.zip › supplementary_material_2_stimuli_set_files/H/H11.txt]

-560.739685	178.273758	858.962036	-611.154785	-35.934952	871.701050	-636.070435	183.237411	490.262268	-586.279724	-98.946823	513.480103	-646.827332	130.784927	84.002106	-650.926270	-71.490868	92.569588	-526.584961	281.277802	1324.536255	-609.323303	-52.000511	1361.378540	-517.009338	101.704910	1332.560303	-474.180420	111.050797	1601.122192	-555.728333	371.903839	1061.002808	-681.968689	-164.287201	1116.770386	-461.267609	317.050659	810.204468	-580.165039	-194.756195	857.536255	-555.554382	69.681259	960.589417	586.151489	-15.159878	958.751221	591.657959	162.190338
-561.020386	177.508286	859.068481	-610.692444	-36.872471	871.564087	-637.053467	183.586899	490.500732	-587.313110	-97.062897	512.929138	-647.078369	130.740982	84.077736	-651.156006	-70.057556	91.433624	-526.744080	280.035095	1325.457764	-608.762390	-53.574802	1361.292236	-516.895630	100.426636	1332.698975	-474.730499	109.146767	1601.379761	-556.652100	371.094360	1062.122925	-680.791382	-165.794617	1116.456909	-462.430450	316.777161	811.179321	-578.634399	-195.372223	857.313293	-555.413696	68.815666	960.557983	585.978394	-15.172101	958.688538	591.620422	162.135895
-561.245728	176.750580	859.208984	-610.181885	-37.834278	871.465027	-636.987976	182.673889	490.547791	-588.503784	-95.893562	512.427246	-646.950928	130.608505	84.035347	-650.980286	-68.898399	90.071297	-526.881958	278.740906	1326.507690	-608.191833	-55.114117	1361.139404	-516.787048	99.120041	1332.869873	-475.282959	107.160927	1601.658081	-557.722229	370.148712	1063.334229	-679.593201	-167.357391	1116.140869	-463.832581	316.429932	812.270752	-577.148865	-196.085709	857.021484	-555.249146	67.950020	960.571594	585.851685	-15.225322	958.687744	591.640259	162.113968
-561.438965	175.850418	859.317566	-609.504333	-38.950665	871.325439	-636.852417	181.587006	490.486755	-589.892029	-94.632355	511.914734	-646.753845	130.475464	83.971367	-650.616455	-67.816467	88.549179	-526.969849	277.381042	1327.591309	-607.648987	-56.795944	1361.000610	-516.609314	97.712891	1333.071289	-475.825623	105.094566	1601.951660	-558.972778	369.384460	1064.816284	-678.561157	-169.224991	1115.731812	-465.649384	315.842438	813.464966	-575.431519	-196.666306	856.728638	-554.987976	66.952110	960.550171	585.766174	-15.233709	958.727600	591.717346	162.076706
-561.634766	174.914322	859.430054	-608.906982	-40.002880	871.163452	-636.661804	180.551224	490.498779	-591.519409	-93.326927	511.333466	-646.568115	130.361694	83.910637	-650.096680	-67.027412	87.056877	-527.058716	275.859894	1328.710571	-607.102478	-58.518452	1360.827148	-516.477844	96.255058	1333.237915	-476.342773	102.936119	1602.247437	-560.348328	368.568176	1066.333496	-677.389526	-170.874619	1115.282349	-467.863708	315.143799	814.739197	-573.733765	-197.280060	856.374512	-554.753540	65.941658	960.514404	585.711487	-15.258109	958.799011	591.816467	162.036407
-561.792847	173.888901	859.523132	-608.044983	-41.418526	871.106018	-636.861938	179.800766	490.509216	-593.225525	-91.887672	510.708862	-646.523315	130.246857	83.893044	-650.018250	-66.737755	85.704384	-527.126221	274.253967	1329.863037	-606.600708	-60.322136	1360.588501	-516.285217	94.708099	1333.457764	-476.879486	100.766472	1602.603149	-561.802063	367.824677	1067.953979	-676.080933	-172.428604	1114.735352	-470.376160	314.279510	816.017212	-572.042175	-198.012405	855.950378	-554.385193	64.798180	960.528137	585.749939	-15.273794	958.887512	591.986511	161.993607
-562.098694	173.068344	859.636475	-607.691956	-42.283566	870.817383	-637.267517	179.111084	490.626801	-594.881287	-90.466331	510.014954	-646.599121	130.154648	83.897324	-649.546204	-66.655670	84.547836	-527.256836	272.604645	1331.017456	-606.054382	-62.198421	1360.341553	-516.091064	93.074753	1333.658936	-477.349274	98.333755	1602.934326	-563.370056	367.230957	1069.665283	-674.821228	-174.163528	1114.210205	-473.242249	313.258240	817.398193	-570.494812	-198.828552	855.438904	-554.268494	63.849998	960.408936	585.811157	-15.308497	959.016846	592.180603	161.935089
-562.372375	172.047714	859.758911	-607.118835	-43.365131	870.695190	-637.430603	178.170120	490.737640	-596.164917	-89.221184	509.468414	-646.543213	130.068436	83.873207	-649.570984	-66.702667	83.796295	-527.375671	270.830109	1332.159790	-605.516357	-64.202881	1360.048950	-515.881165	91.363251	1333.921631	-477.765015	96.020874	1603.375977	-565.055359	366.600586	1071.335327	-673.539246	-175.881943	1113.594727	-476.385834	312.051392	818.725891	-568.688110	-199.597778	854.925293	-554.036072	62.793114	960.382385	585.899292	-15.360891	959.164429	592.378052	161.848206
-562.653015	170.923920	859.919006	-606.517212	-44.577244	870.654663	-638.051147	177.606369	490.894196	-598.725342	-88.705025	509.267731	-646.627258	129.944519	83.892586	-650.171265	-66.647774	83.642372	-527.542542	269.046844	1333.300659	-604.957275	-66.267937	1359.754028	-515.607239	89.536507	1334.225952	-478.121155	93.395462	1603.849121	-566.747559	365.983124	1073.052002	-672.165955	-177.580338	1112.867188	-479.744476	310.715881	820.090027	-566.598755	-200.234009	854.467407	-553.775085	61.640865	960.409851	586.002869	-15.411963	959.288452	592.576111	161.781219
-562.925171	169.857071	860.184998	-606.048828	-45.691578	870.700134	-638.367493	176.863617	490.993713	-599.022095	-88.155441	509.500885	-646.683472	129.850067	83.955437	-649.867737	-66.884026	83.533119	-527.670532	267.198242	1334.459839	-604.335266	-68.384842	1359.421143	-515.260925	87.681610	1334.593994	-478.400818	90.691811	1604.425049	-568.549561	365.241211	1074.670532	-670.794556	-179.302612	1112.123901	-483.253143	309.218750	821.437805	-564.610901	-200.988846	853.928528	-553.555969	60.533035	960.526062	586.127686	-15.476524	959.411072	592.766663	161.718063
-563.292358	168.648331	860.421143	-605.648254	-46.978523	870.871887	-638.705017	175.989853	491.122375	-599.097839	-88.016533	510.137299	-646.781677	129.737442	84.007408	-649.445068	-67.229897	83.620171	-527.809448	265.309906	1335.639648	-603.672363	-70.641022	1359.125366	-514.856995	85.859833	1334.971558	-478.643677	88.011116	1605.059570	-570.440125	364.571716	1076.413696	-669.446716	-181.084747	1111.387573	-487.000214	307.565033	822.871765	-562.704956	-201.692383	853.360413	-553.370178	59.331593	960.675598	586.272400	-15.521922	959.539795	592.930420	161.643600
-563.620728	167.467438	860.696167	-605.267029	-48.165997	871.141846	-638.847046	174.945663	491.199219	-599.363708	-88.307106	510.856934	-646.729614	129.562881	84.015396	-649.003357	-67.677879	83.853622	-527.893799	263.424622	1336.724121	-602.937988	-72.896751	1358.832764	-514.492737	83.922256	1335.462524	-478.820251	85.157608	1605.690674	-572.671326	364.169708	1078.298218	-668.052917	-182.759903	1110.665771	-491.286560	305.951935	824.140503	-561.015747	-202.513885	852.709229	-553.166138	58.210506	960.890747	586.419495	-15.650917	959.672729	593.090454	161.568375
-563.999451	166.284546	861.023987	-604.983398	-49.457561	871.535706	-639.089905	174.061783	491.241852	-599.158875	-88.693649	511.525452	-646.622620	129.422348	84.131302	-648.361572	-68.218613	83.969788	-527.960327	261.462219	1337.869995	-602.172546	-75.153748	1358.537964	-514.061401	82.009972	1335.876343	-479.032867	82.389740	1606.301758	-574.776672	363.380066	1080.184204	-666.647461	-184.432251	1109.927124	-495.579742	304.222778	825.610718	-559.109680	-203.253220	852.126282	-553.015381	57.058270	961.187256	586.584167	-15.721195	959.789734	593.234070	161.505310
-564.377930	165.110138	861.352295	-604.702881	-50.704029	871.983215	-639.249817	172.982376	491.322510	-601.158264	-89.747787	512.140869	-646.596313	129.243332	84.177612	-648.609436	-68.561386	84.193314	-527.988586	259.549194	1339.039917	-601.393799	-77.407074	1358.265991	-513.500732	80.094643	1336.288208	-479.139465	79.484573	1606.876709	-576.976440	362.341431	1082.046387	-665.189575	-186.072739	1109.246216	-499.845764	302.240723	827.069031	-557.029480	-203.918854	851.639587	-552.895203	55.962555	961.520508	586.730652	-15.807997	959.872864	593.361755	161.403992
-564.792847	163.882813	861.634949	-604.428528	-51.996414	872.442871	-639.403687	171.972977	491.347168	-602.358093	-90.678635	512.587708	-646.791809	129.062027	84.157555	-648.605652	-69.024300	84.256195	-527.921570	257.571106	1340.160522	-600.532471	-79.668671	1358.009399	-513.006287	78.168015	1336.694580	-479.200531	76.344566	1607.401978	-579.363831	361.118530	1084.000488	-663.743591	-187.675262	1108.599609	-504.247314	300.118164	828.551086	-555.334045	-204.765533	851.065796	-552.786011	54.846004	961.833374	586.896179	-15.920268	959.947571	593.474121	161.274567
-565.115845	162.799789	862.013367	-604.168091	-53.163399	872.841187	-639.377380	170.798599	491.385315	-602.304871	-91.141754	512.922729	-646.773376	128.884369	84.169281	-648.291443	-69.543121	84.141815	-527.834290	255.559189	1341.256958	-599.682068	-81.965294	1357.784302	-512.559937	76.241676	1337.093018	-479.216522	73.120232	1607.864014	-581.849487	359.768555	1085.965088	-662.301697	-189.281494	1107.974976	-508.816010	298.037445	830.137024	-553.484497	-205.530151	850.579956	-552.675537	53.788155	962.174744	587.067383	-16.089926	960.026550	593.585022	161.146713
-565.438477	161.758362	862.308167	-603.919739	-54.297836	873.130127	-639.777222	170.074539	491.519440	-603.179504	-91.849251	513.150024	-646.838074	128.746185	84.174904	-648.329895	-69.946144	84.080841	-527.715942	253.528366	1342.317505	-598.813843	-84.177742	1357.631104	-512.081299	74.316277	1337.493164	-479.192200	69.843414	1608.250977	-584.709045	358.515991	1088.125610	-660.839233	-190.866180	1107.386597	-513.183105	295.694550	831.601318	-551.633362	-206.291641	850.106140	-552.588013	52.758278	962.425110	587.294983	-16.256227	960.090088	593.715515	161.003860
-565.794312	160.757355	862.604004	-603.686523	-55.465012	873.372009	-639.857788	169.145142	491.542725	-604.301575	-92.744911	513.379578	-646.936157	128.628967	84.146019	-648.372314	-70.284119	84.115356	-527.506348	251.503342	1343.424805	-597.897827	-86.456421	1357.396606	-511.464325	72.520004	1337.760376	-479.087219	66.523193	1608.566406	-587.566101	356.775940	1090.056763	-659.368408	-192.461441	1106.801147	-517.668457	293.387451	833.027344	-549.810181	-207.077332	849.602966	-552.525513	51.714970	962.652344	587.497009	-16.437840	960.122498	593.803223	160.903427
-566.146240	159.812241	862.924255	-603.485901	-56.441711	873.517639	-640.006958	168.367691	491.586365	-605.660400	-93.568787	513.411133	-646.931702	128.561356	84.114067	-648.601074	-70.489159	84.126007	-527.369934	249.460846	1344.323975	-596.967590	-88.793457	1357.186523	-510.900421	70.600372	1338.008789	-478.948242	63.144154	1608.801514	-590.509277	354.851959	1091.860718	-657.924438	-194.079742	1106.230103	-522.351563	291.210724	834.552185	-548.054199	-207.824997	849.118103	-552.497253	50.740391	962.849670	587.685303	-16.628620	960.137817	593.864807	160.807236
-566.501770	158.877457	863.149719	-603.229370	-57.538616	873.598511	-640.004944	167.315155	491.601501	-607.338074	-94.583633	513.454346	-646.929199	128.423660	84.091080	-648.929565	-70.651443	84.173134	-527.148926	247.405228	1345.262451	-596.001343	-91.109627	1356.928101	-510.408569	68.634804	1338.245972	-478.725769	59.742828	1608.989136	-593.584229	352.703491	1093.594116	-656.491699	-195.731094	1105.662476	-526.772461	288.696716	835.950684	-546.249329	-208.584869	848.604675	-552.453247	49.736031	962.971008	587.829346	-16.781891	960.121094	593.886597	160.670135
-566.964600	157.935776	863.402222	-603.066833	-58.576881	873.641052	-640.165283	166.405304	491.695068	-608.857605	-95.469910	513.488770	-646.912659	128.286560	84.078087	-649.253174	-70.778412	84.165833	-526.967529	245.311935	1346.064087	-595.046509	-93.419289	1356.600220	-509.913330	66.591660	1338.384766	-478.483490	56.298878	1609.083008	-596.730408	350.436951	1095.278687	-655.015442	-197.325134	1104.971313	-531.354736	286.370941	837.236938	-544.495911	-209.351349	848.007202	-552.429504	48.716515	963.058472	587.939636	-16.930832	960.076050	593.871826	160.513916
-567.381348	156.966492	863.561584	-602.888916	-59.695004	873.548706	-640.409058	165.573120	491.757843	-609.780884	-96.225601	513.456909	-646.904358	128.159088	84.085487	-649.278015	-70.937981	84.076546	-526.814087	243.242371	1346.789429	-594.135986	-95.722961	1356.271851	-509.446350	64.490410	1338.463745	-478.151489	52.841278	1609.106445	-599.868225	348.047791	1096.864746	-653.543213	-199.052719	1104.205933	-535.794128	283.862061	838.473755	-542.729309	-210.068558	847.364868	-552.429993	47.631668	963.050476	588.046814	-17.083925	959.990723	593.857544	160.345291
-567.760498	156.091446	863.646362	-602.695618	-60.790646	873.371643	-640.599915	164.595764	491.832367	-610.585999	-96.920197	513.443909	-646.907776	128.013733	84.040596	-649.367920	-71.050385	84.004921	-526.707214	241.145721	1347.441284	-593.151245	-98.126816	1355.849487	-508.924561	62.422894	1338.464233	-477.787537	49.359940	1609.066528	-602.981445	345.572418	1098.381958	-652.096863	-200.792999	1103.431763	-540.183533	281.417542	839.539917	-541.016541	-210.810623	846.659729	-552.389038	46.595905	962.957336	588.118591	-17.276552	959.878662	593.784058	160.156708
-568.162292	155.040161	863.732544	-602.476196	-61.984657	873.200562	-640.631775	163.519257	491.745850	-611.189087	-97.558098	513.419250	-646.783386	127.899017	83.981750	-649.366211	-71.164558	83.913933	-526.613281	239.005127	1347.961304	-591.993408	-100.628693	1355.266724	-508.327484	60.328209	1338.363281	-477.368469	45.921387	1608.982666	-606.048096	343.058105	1099.773438	-650.622803	-202.565262	1102.623413	-544.599915	279.046082	840.543457	-539.296814	-211.507751	845.908203	-552.351074	45.433605	962.869446	588.158386	-17.369616	959.751953	593.601501	160.160904
-568.101563	154.393326	863.934509	-602.201233	-63.044098	873.030518	-640.984741	162.787933	491.916473	-611.722412	-98.121956	513.452332	-646.787476	127.795395	83.996948	-649.279053	-71.202637	83.873001	-526.537292	236.887100	1348.455566	-591.101013	-102.979324	1354.838257	-507.751801	58.220482	1338.296265	-476.835571	42.588795	1608.859863	-609.018066	340.427643	1101.085449	-649.200195	-204.402420	1101.770386	-548.712585	276.482086	841.318604	-537.585144	-212.245575	845.142578	-552.119690	44.442551	962.861450	588.136658	-17.538307	959.633789	593.380127	160.142883
-569.004639	152.808365	864.037415	-602.263428	-64.335724	872.923523	-641.583557	162.118210	491.942108	-612.370911	-98.630295	513.514465	-646.792664	127.651566	83.984871	-649.183716	-71.208572	83.869507	-526.472900	234.774460	1348.959595	-590.045654	-105.448746	1354.346069	-507.138519	56.120041	1338.220215	-476.304993	39.145931	1608.736450	-611.882874	337.596527	1102.380493	-647.758179	-206.311157	1100.917236	-552.718628	274.071259	842.063293	-535.999817	-212.946152	844.373535	-552.372192	43.000729	962.778503	588.142029	-17.699827	959.494873	593.242432	160.031433
-569.569336	151.683075	864.052490	-602.194885	-65.773621	872.843079	-641.973938	161.302704	492.033020	-612.891785	-99.182648	513.577881	-646.710144	127.452820	84.025299	-649.098267	-71.183281	83.873848	-526.437378	232.582077	1349.451050	-588.963257	-107.938133	1353.844482	-506.596985	53.910183	1338.138672	-475.807465	35.608601	1608.576660	-614.641968	334.797852	1103.661011	-646.382874	-208.218216	1100.102661	-556.699341	271.852539	842.816589	-534.538147	-213.664063	843.535706	-552.413696	41.742393	962.673035	588.138611	-17.855288	959.369934	593.114197	159.863983
-569.952942	150.475067	864.297668	-602.117432	-67.090630	872.743896	-642.742737	160.942764	492.227325	-613.387878	-99.739685	513.663452	-646.887756	127.269913	84.176842	-648.981812	-71.116730	83.887352	-526.429016	230.336746	1349.933838	-587.941772	-110.507599	1353.345947	-506.023438	51.697506	1338.063232	-475.175354	32.185009	1608.405640	-617.355408	331.841156	1104.918213	-645.043457	-210.098083	1099.297607	-560.559082	269.685028	843.628601	-533.033875	-214.349182	842.770386	-552.415039	40.377686	962.690613	588.138672	-17.974438	959.212219	593.051514	159.614075
-570.467102	149.065613	864.470276	-602.072205	-68.501213	872.710876	-642.756958	159.719574	492.205688	-613.774780	-100.199722	513.722534	-647.043396	127.072227	84.178963	-648.904480	-71.130081	83.863403	-526.448303	228.025757	1350.385620	-586.822937	-113.081558	1352.820801	-505.509369	49.435394	1337.959106	-474.530182	28.790215	1608.171021	-620.004395	328.882263	1106.139648	-643.716675	-212.049683	1098.483032	-564.055359	267.520294	844.331543	-531.648315	-215.081268	841.952454	-552.500854	38.941513	962.706848	587.849915	-18.295862	959.172913	592.882813	159.257553
-570.735046	147.901505	864.670227	-602.004456	-69.924202	872.597900	-642.741577	158.671005	492.263397	-614.011902	-100.737701	513.757629	-646.976135	126.924072	84.197327	-648.946228	-71.183647	83.882706	-526.452759	225.698608	1350.828613	-585.802734	-115.700172	1352.293579	-504.997986	47.145042	1337.832886	-473.875000	25.439110	1607.903564	-622.490540	325.885590	1107.319336	-642.361328	-213.973480	1097.659790	-567.328979	265.497101	845.056641	-530.224670	-215.751129	841.164795	-552.474731	37.546539	962.703430	587.729919	-18.529081	959.084351	592.841614	158.936752
-571.195374	146.367081	864.804993	-601.895142	-71.426300	872.514893	-642.764343	157.699387	492.177643	-614.138123	-101.436356	513.783020	-646.671570	126.802551	84.183311	-648.929871	-71.285301	83.869133	-526.538818	223.311493	1351.223755	-584.770996	-118.383629	1351.778564	-504.490601	44.838871	1337.672852	-473.185059	22.102684	1607.595703	-624.887451	322.959015	1108.497192	-641.097656	-215.918976	1096.831665	-570.271118	263.666321	845.692566	-528.992065	-216.508728	840.334290	-552.518005	36.002308	962.681152	587.723450	-18.749180	958.957336	592.873718	158.610794
-571.475098	145.143982	865.010315	-601.745361	-73.035652	872.370667	-642.796936	156.766724	492.213654	-614.219849	-102.204987	513.868652	-646.597046	126.740822	84.156143	-648.990723	-71.426826	83.884697	-526.623108	220.916824	1351.573120	-583.723267	-121.066727	1351.277466	-504.038177	42.487278	1337.527222	-472.501465	18.825323	1607.312256	-627.226990	319.692749	1109.567627	-639.823547	-217.881439	1096.048584	-572.912170	262.105743	846.274719	-527.781860	-217.275894	839.521484	-552.482483	34.489849	962.673767	587.815857	-18.928961	958.808350	592.964294	158.431839
-571.989014	143.527908	865.190491	-601.568542	-74.761520	872.320251	-642.732544	155.756042	492.128082	-614.266846	-102.947098	513.940491	-646.839050	126.643166	84.155228	-649.162292	-71.582352	83.890503	-526.730896	218.484299	1352.091064	-582.541931	-123.901031	1350.834839	-503.585907	40.138855	1337.452515	-471.807190	15.552874	1607.060791	-629.162231	317.097290	1110.780396	-638.555237	-219.906540	1095.332520	-575.369324	260.799530	846.993225	-526.616150	-218.015305	838.746765	-552.563354	32.815426	962.706665	587.943542	-19.124197	958.687866	593.097168	158.276169
-572.576111	141.871552	865.471191	-601.518860	-76.348549	872.237305	-642.724182	154.856842	492.021393	-614.351196	-103.689659	514.015198	-646.426025	126.560005	84.208282	-649.430481	-71.722099	83.983124	-526.902344	215.973450	1352.539917	-581.654358	-126.520988	1350.467041	-503.180145	37.716351	1337.445801	-471.121094	12.323466	1606.851685	-631.082825	314.200348	1111.915527	-637.336365	-221.883926	1094.632813	-577.547180	259.514679	847.725464	-525.536072	-218.793732	838.053345	-552.727661	31.121477	962.766235	588.080566	-19.370628	958.588562	593.318298	158.011444
-573.158386	140.108017	865.741211	-601.387756	-78.003067	872.212952	-642.572510	153.784561	491.965179	-614.492676	-104.521637	514.116272	-646.340698	126.430908	84.230217	-649.501099	-71.935112	84.003601	-527.069153	213.463379	1353.162231	-580.534424	-129.350815	1350.128052	-502.812378	35.281227	1337.482910	-470.462402	9.106458	1606.715820	-632.793335	311.429810	1113.109741	-636.159668	-223.947403	1094.025269	-579.579346	258.432770	848.396179	-524.428101	-219.531448	837.435242	-552.857605	29.383690	962.853516	588.215698	-19.604504	958.513916	593.596558	157.736969
-573.755920	138.579620	866.106873	-601.251587	-79.529602	872.088684	-642.453796	152.790024	491.943726	-614.726746	-105.521774	514.173584	-646.329834	126.353699	84.263153	-649.691956	-72.121155	84.035301	-527.310852	210.932663	1353.838745	-579.677673	-132.020050	1349.775146	-502.471130	32.798958	1337.520752	-469.852539	5.957932	1606.587524	-634.264709	308.775360	1114.294556	-635.064087	-226.092422	1093.450073	-581.376038	257.566925	849.142456	-523.581482	-220.366394	836.745117	-553.004456	27.749632	962.941467	588.378235	-19.816824	958.475342	593.899841	157.496582
-574.274170	137.153366	866.449951	-601.069519	-81.063568	871.967712	-642.328918	151.907852	491.913116	-614.891174	-106.375504	514.161133	-646.254395	126.257950	84.250542	-649.790466	-72.327293	84.033974	-527.560730	208.308105	1354.441162	-578.595581	-134.898315	1349.535278	-502.191528	30.349670	1337.583740	-469.303375	2.822040	1606.453003	-635.613098	306.118408	1115.427368	-633.960327	-228.213608	1092.875488	-583.124268	256.816742	849.774170	-522.778809	-221.246704	836.066528	-553.111450	26.173456	963.028198	588.610291	-20.045731	958.488525	594.376404	157.239334
-574.856689	135.642380	866.751709	-600.913757	-82.674980	871.861206	-641.982971	150.821457	491.832092	-615.300598	-107.247482	514.084229	-646.124207	126.165245	84.214432	-649.896545	-72.531860	84.000488	-527.869629	205.794540	1355.112061	-577.710266	-137.651733	1349.218140	-501.908203	27.897240	1337.595215	-468.810883	-0.281811	1606.309326	-636.603699	303.878143	1116.551392	-632.914978	-230.372726	1092.277100	-584.664307	256.237579	850.447266	-522.115784	-222.219604	835.368408	-553.247681	24.544611	963.096008	588.843811	-20.285229	958.548706	594.867310	157.032288
-575.488342	134.156708	866.986633	-600.757813	-84.218155	871.696838	-641.943604	150.292923	491.845367	-615.607971	-108.111183	514.038940	-646.082397	126.111137	84.279472	-649.961731	-72.676926	83.961151	-528.233337	203.182968	1355.738403	-576.847839	-140.405960	1348.884033	-501.644562	25.488514	1337.632202	-468.386780	-3.334393	1606.190674	-637.345093	301.839111	1117.672974	-631.872253	-232.505524	1091.716919	-586.094910	255.813080	851.142090	-521.319946	-223.123032	834.710083	-553.358643	22.968435	963.083069	589.073486	-20.469629	958.673462	595.324036	156.893829
-576.005005	132.806076	867.310913	-600.504761	-85.655800	871.497498	-641.785156	149.620255	491.830994	-616.226379	-109.054665	514.038147	-646.085144	125.993500	84.299538	-650.058350	-72.794067	83.963112	-528.558289	200.523590	1356.398560	-575.956482	-143.151413	1348.572876	-501.415222	22.985830	1337.718506	-468.022827	-6.363669	1606.109985	-637.876953	299.837555	1118.749756	-630.785767	-234.681381	1091.159912	-587.222046	255.376816	851.818359	-520.658875	-224.156494	834.050110	-553.408203	21.463024	963.112488	589.352539	-20.584402	958.814697	595.810364	156.786285
-576.540649	131.446259	867.646240	-600.223328	-87.125854	871.372009	-641.723083	148.929382	491.870605	-616.713623	-109.803253	514.085938	-646.141296	125.861084	84.400764	-650.041077	-72.895187	83.939964	-528.880310	197.867813	1357.063477	-575.071716	-145.900406	1348.271118	-501.115570	20.665344	1337.992554	-467.700134	-9.402862	1606.061157	-638.265259	298.079865	1119.818481	-629.705444	-236.897354	1090.668457	-588.207764	255.065033	852.567017	-520.081665	-225.239197	833.410706	-553.444153	19.971363	963.181702	589.685120	-20.655844	958.976746	596.405334	156.665756
-577.126587	129.939377	867.967285	-599.910156	-88.608551	871.335083	-641.321594	147.810089	491.831512	-617.325073	-110.533073	514.130554	-646.051086	125.703705	84.489120	-650.056824	-72.962067	83.958153	-529.188599	195.249313	1357.846558	-574.269958	-148.600494	1347.967285	-500.917938	17.980095	1337.942139	-467.466919	-12.385801	1606.061890	-638.418640	296.326202	1120.829590	-628.756165	-239.133652	1090.146362	-588.885315	254.791580	853.311462	-519.376099	-226.238968	832.869080	-553.487427	18.456406	963.288513	590.015625	-20.734413	959.184631	597.026184	156.569946
-577.618713	128.577682	868.253296	-599.517151	-90.143677	871.256836	-640.908325	146.827728	491.816010	-617.950989	-111.291206	514.242737	-645.949646	125.497353	84.558113	-650.049744	-73.004036	83.910576	-529.527649	192.611526	1358.505127	-573.461792	-151.255768	1347.682129	-500.680969	15.690831	1338.214111	-467.315887	-15.277174	1606.082397	-638.484680	294.722687	1121.817993	-627.835266	-241.443298	1089.695068	-589.440552	254.720276	854.001526	-518.845642	-227.416000	832.273987	-553.452393	16.986652	963.360168	590.317444	-20.773439	959.432251	597.588867	156.505661
-578.222107	127.247643	868.578369	-599.251343	-91.571938	871.215271	-640.380737	145.810074	491.746185	-618.409607	-111.827034	514.320313	-645.830078	125.376587	84.604729	-650.029419	-73.059242	83.883644	-529.882324	189.976776	1359.145996	-572.741455	-153.920029	1347.406128	-500.485565	13.243000	1338.289063	-467.226563	-18.215136	1606.117676	-638.418518	293.906067	1122.804199	-626.962708	-243.828308	1089.207520	-589.798889	254.675446	854.660461	-518.390991	-228.756775	831.674072	-553.514648	15.580416	963.461304	590.591736	-20.854942	959.705200	598.129150	156.417007
-578.974060	125.488098	868.752502	-598.954651	-93.094238	871.167175	-639.589661	144.713287	491.545135	-619.098267	-112.420822	514.392090	-645.676575	125.239113	84.622597	-650.100708	-73.130363	83.844231	-530.300354	187.451782	1359.759888	-572.064209	-156.593307	1347.108521	-500.374817	10.837048	1338.311646	-467.202148	-21.143881	1606.123291	-638.087158	292.165222	1123.602661	-626.113281	-246.251205	1088.731567	-589.991333	254.833099	855.218689	-518.026367	-229.996475	831.057983	-553.638184	14.000950	963.486511	590.835815	-20.957090	959.918579	598.699829	156.378662
-579.090088	124.409309	869.120667	-598.152954	-94.918350	871.167175	-638.771667	143.591263	491.513397	-619.804626	-113.196098	514.538757	-645.469971	125.089310	84.665062	-650.186890	-73.198601	83.807701	-530.727051	184.881592	1360.373657	-571.402283	-159.147964	1346.747192	-500.275055	8.445305	1338.392090	-467.252167	-24.070366	1606.154907	-637.892212	291.398315	1124.422241	-625.298340	-248.538620	1088.202393	-589.881287	255.218613	855.881592	-517.649048	-231.431641	830.440125	-553.341492	12.551957	963.688049	591.105225	-21.051819	960.115967	599.225708	156.333298
-579.546509	123.119850	869.401306	-597.810181	-96.394745	871.037109	-638.055542	142.602646	491.391815	-620.167725	-113.983215	514.644592	-645.429749	124.952705	84.764153	-650.060913	-73.367340	83.723480	-531.186279	182.330719	1360.887207	-570.793884	-161.730087	1346.442261	-500.199768	6.084188	1338.456543	-467.372620	-26.994331	1606.170654	-637.493103	290.137726	1125.128296	-624.453430	-250.813095	1087.631348	-589.579651	255.524277	856.456360	-517.238953	-232.897964	829.780701	-553.338806	11.119192	963.739746	591.438293	-21.053131	960.204590	599.679688	156.342773
-579.865723	121.644913	869.641235	-597.272644	-97.924843	870.983582	-637.006592	141.479858	491.269135	-620.736389	-114.408600	514.638611	-645.234314	124.825279	84.827187	-650.141724	-73.460777	83.656944	-531.647583	179.811188	1361.430176	-570.238708	-164.236313	1346.066040	-500.128479	3.705674	1338.529663	-467.529419	-29.912926	1606.207153	-636.943115	288.854309	1125.759521	-623.735291	-253.191193	1087.112671	-589.002197	255.616730	856.971252	-516.854309	-234.454849	829.185486	-553.223572	9.629639	963.830933	592.047607	-20.858099	960.203979	600.130920	156.444366
-580.178467	120.168800	869.963196	-596.799438	-99.351616	870.876038	-635.982239	140.459808	491.147583	-621.379150	-115.209671	514.751831	-645.151611	124.727242	84.924683	-650.194275	-73.554558	83.683311	-532.162354	177.301697	1361.905518	-569.683899	-166.664261	1345.730835	-500.121613	1.375860	1338.550049	-467.730652	-32.795029	1606.267090	-636.327087	287.632446	1126.385010	-622.938904	-255.485107	1086.590698	-588.234497	255.896347	857.467102	-516.448303	-235.964722	828.532837	-553.146606	8.121521	963.937988	592.226746	-20.933716	960.348389	600.367249	156.377365
-580.617493	118.917030	870.281128	-596.716309	-100.368149	870.639099	-634.819824	139.506348	491.007935	-622.033020	-116.133759	514.832703	-644.982727	124.607544	84.993576	-650.172546	-73.674019	83.681107	-532.689209	174.685516	1362.103516	-569.090393	-169.049667	1345.354248	-500.181976	-0.846527	1338.567139	-467.984833	-35.632057	1606.313232	-635.619568	286.318359	1126.865967	-622.171631	-257.687836	1086.073364	-587.239014	256.114960	857.878662	-515.984253	-237.607742	827.970520	-553.279114	6.829060	963.957336	592.405273	-21.047035	960.471130	600.566284	156.264465
-581.143494	117.146576	870.478333	-596.219360	-102.022614	870.629456	-633.508301	138.597610	490.627777	-622.598755	-116.709671	514.928772	-644.803162	124.536079	85.066902	-650.220215	-73.727570	83.677528	-533.247925	172.343018	1362.677856	-568.457581	-171.370010	1344.998657	-500.231689	-3.050915	1338.588745	-468.296204	-38.434032	1606.372803	-634.837402	285.083160	1127.304565	-621.452820	-259.905487	1085.584839	-586.067139	256.389526	858.275635	-515.517456	-239.220047	827.393250	-553.313354	5.193624	964.060547	592.523438	-21.227114	960.569885	600.701111	156.160156
-581.987061	114.842285	870.479736	-595.623840	-104.177315	870.696106	-631.981262	137.640411	490.192383	-623.285767	-117.583832	515.150452	-644.633972	124.454437	85.086754	-650.327576	-73.791008	83.673409	-533.888367	169.978165	1363.126343	-568.045593	-173.688217	1344.650757	-500.325928	-5.201098	1338.642822	-468.634277	-41.202541	1606.378174	-634.013916	283.868042	1127.672729	-620.761047	-262.207001	1085.064453	-584.705627	256.620331	858.664734	-515.236328	-241.026169	826.764709	-553.434387	3.222570	964.099609	592.678223	-21.339306	960.600647	600.790466	156.072998
-582.174744	113.724800	870.835083	-595.403320	-105.252098	870.441345	-630.524658	136.871765	489.992218	-623.820740	-118.652184	515.210022	-644.512939	124.341217	85.192192	-650.317383	-73.877342	83.658211	-534.534912	167.643951	1363.670898	-567.680664	-176.047760	1344.216431	-500.475739	-7.293461	1338.678223	-469.045471	-43.888439	1606.412720	-633.164307	282.533844	1128.076904	-620.115784	-264.452118	1084.520508	-583.182373	256.901276	859.057007	-514.721924	-242.755844	826.186951	-553.478882	1.935045	964.168396	592.728333	-21.504120	960.634338	600.761597	155.899094
-582.520020	112.210442	871.049988	-594.911194	-106.756378	870.286011	-628.946655	136.030701	489.763794	-624.266113	-119.056274	515.196228	-644.359070	124.219429	85.327057	-650.373352	-73.966003	83.569901	-535.264771	165.347778	1364.239868	-567.284973	-178.296387	1343.830444	-500.632324	-9.405705	1338.711426	-469.461243	-46.548546	1606.404175	-632.297546	281.110779	1128.432251	-619.499268	-266.719788	1083.967773	-581.432068	257.028290	859.505066	-514.413086	-244.666565	825.522278	-553.469543	0.406072	964.221924	592.755615	-21.703737	960.640198	600.687561	155.712463
-583.219604	109.960007	871.062866	-594.216736	-109.014503	870.265991	-627.096191	135.152954	489.315765	-624.777832	-120.135193	515.404724	-644.174866	124.117729	85.521164	-650.410828	-74.089745	83.529892	-535.978943	163.059830	1364.742676	-567.007690	-180.555527	1343.345947	-500.834381	-11.483406	1338.763794	-469.918549	-49.130730	1606.372314	-631.508362	279.670288	1128.813965	-618.854309	-268.873993	1083.349609	-579.564087	257.109467	859.992676	-514.100952	-246.619247	824.837585	-553.526245	-1.635180	964.243713	592.780029	-21.816122	960.603088	600.558105	155.577515
-583.555908	108.848366	871.277710	-594.198486	-109.909546	869.924561	-625.216797	134.401993	489.100922	-625.420349	-120.652428	515.248352	-643.910339	124.014099	85.703949	-650.538818	-74.152100	83.485107	-536.764343	160.751526	1365.212769	-566.673889	-182.715424	1342.930420	-501.102448	-13.474507	1338.821411	-470.397705	-51.669373	1606.348999	-630.711548	278.149933	1129.131592	-618.255554	-270.974823	1082.753662	-577.544006	257.141235	860.437378	-513.654236	-248.541031	824.191467	-553.686646	-2.821426	964.176697	592.729553	-21.938522	960.542847	600.389343	155.462387
-584.075439	106.804092	871.270447	-593.344177	-112.051659	869.896240	-623.271179	133.657181	488.634827	-625.846741	-121.246964	515.429321	-643.643250	123.929665	85.806023	-650.549805	-74.216927	83.442680	-537.586609	158.610352	1365.784912	-566.464966	-184.912521	1342.456421	-501.385345	-15.455909	1338.781616	-470.912262	-54.091537	1606.302856	-629.986206	276.639740	1129.448486	-617.664551	-273.122711	1082.147827	-575.370605	257.142609	860.952087	-513.243530	-250.545578	823.546814	-553.600281	-4.698488	964.194336	592.692383	-22.074326	960.500916	600.192261	155.376617
-584.255310	106.031097	871.574524	-593.252014	-112.795006	869.499634	-621.324646	133.069809	488.377319	-626.286072	-121.852249	515.376404	-643.321533	123.869293	85.910988	-650.527527	-74.266937	83.421593	-538.349976	156.384903	1366.143555	-566.203430	-186.981400	1342.026123	-501.811493	-17.533495	1338.635620	-471.410767	-56.449978	1606.253052	-629.213806	275.005676	1129.615967	-617.081970	-275.204193	1081.576172	-573.053955	257.118988	861.413330	-512.721558	-252.555435	822.911560	-553.690857	-5.711225	964.159546	592.640686	-22.195972	960.399414	600.000916	155.341080
-584.611938	104.675789	871.647644	-592.790466	-114.276482	869.324524	-619.402283	132.590073	488.115143	-626.733521	-122.879280	515.558777	-643.069275	123.807610	86.046082	-650.513794	-74.338219	83.453995	-539.233521	154.225540	1366.629517	-566.129272	-189.148163	1341.569580	-502.018341	-19.239532	1338.777710	-471.941528	-58.757851	1606.203003	-628.438904	273.154663	1129.565063	-616.494324	-277.318909	1080.986816	-570.638062	257.068542	861.935486	-512.233887	-254.528625	822.314514	-553.705078	-7.101162	964.134277	592.609375	-22.240597	960.299927	599.794373	155.332169
-585.077148	103.243645	871.733765	-592.341858	-115.629051	869.128967	-617.446533	131.975250	487.725189	-627.238464	-123.269501	515.588379	-642.829224	123.786095	86.270348	-650.543396	-74.390488	83.459145	-540.105347	152.184052	1367.098022	-565.877075	-191.140411	1341.091187	-502.468445	-21.288263	1338.588013	-472.431122	-60.947155	1606.190674	-627.751770	271.429047	1129.726563	-615.904846	-279.379700	1080.395996	-568.128845	256.860657	862.454529	-511.815857	-256.683075	821.650208	-553.785156	-8.466721	964.106995	592.588379	-22.283545	960.178345	599.580383	155.341431
-585.532227	101.763069	871.741821	-591.856873	-117.086876	868.896667	-615.413940	131.395050	487.465454	-627.754272	-124.180405	515.748352	-642.484375	123.797394	86.553551	-650.521240	-74.436630	83.431961	-541.036194	150.095139	1367.572510	-565.769958	-193.124725	1340.554321	-502.896667	-23.077791	1338.607178	-472.994415	-63.189041	1606.139160	-627.142883	269.649689	1129.865967	-615.379822	-281.417847	1079.741089	-565.324402	256.471863	863.033203	-511.323975	-258.759369	820.984802	-553.842590	-9.887309	964.022949	592.580811	-22.305061	960.072083	599.331604	155.318344
-585.830139	100.514076	871.820374	-591.356201	-118.353355	868.676086	-613.571960	130.933777	487.307465	-628.140686	-124.430031	515.706665	-642.305908	123.748886	86.932991	-650.460693	-74.515984	83.366455	-541.992126	148.117630	1367.995972	-565.593323	-195.071335	1340.018066	-503.243988	-24.912731	1338.582397	-473.572205	-65.380463	1606.048340	-626.661560	267.964691	1130.075439	-614.796509	-283.417908	1079.020752	-562.650208	256.101105	863.593018	-510.802032	-260.803772	820.334717	-553.830994	-11.143972	963.985291	592.531372	-22.340513	959.958923	599.050964	155.310623
-586.248657	99.304268	871.864197	-590.899536	-119.510979	868.447083	-611.893005	130.560608	487.082001	-628.620117	-125.293404	515.763123	-642.194641	123.687447	87.319031	-650.396057	-74.594955	83.364647	-543.060425	146.179688	1368.399536	-565.473877	-197.024857	1339.424316	-503.709534	-26.644211	1338.591797	-474.203339	-67.539948	1605.944214	-626.011414	266.075043	1129.980835	-614.258667	-285.417725	1078.334595	-559.788818	255.555450	864.138733	-510.254974	-262.939484	819.615295	-553.888916	-12.304887	963.921753	592.524109	-22.376686	959.848755	598.809875	155.302460
-586.295593	97.774849	871.879211	-589.502808	-121.782356	868.525879	-607.773438	128.663940	486.687988	-628.958557	-125.470963	515.995422	-641.079712	123.717529	87.506393	-650.398010	-74.631653	83.302475	-544.171509	144.237106	1368.685059	-565.307251	-198.848175	1338.921265	-504.234619	-28.361500	1338.523438	-474.816711	-69.639435	1605.823486	-625.379211	264.121216	1129.839844	-613.690430	-287.326935	1077.620483	-556.801575	255.013153	864.654358	-509.778107	-265.069427	818.871033	-553.458252	-13.940399	964.064514	592.502258	-22.446035	959.762817	598.575012	155.320099
-586.556824	96.781448	871.944702	-588.972961	-122.781693	868.261597	-606.039978	128.303253	486.507355	-629.451233	-125.922012	516.043640	-640.804749	123.659103	87.871826	-650.390198	-74.666466	83.250908	-545.358337	142.439926	1368.958740	-565.253723	-200.625443	1338.309937	-504.726868	-30.028145	1338.416870	-475.460297	-71.746582	1605.709473	-624.856628	262.296814	1129.773682	-613.131409	-289.269287	1076.946899	-553.839417	254.372910	865.148621	-509.247223	-267.244843	818.171082	-553.409973	-14.953205	963.996277	592.486633	-22.537466	959.695251	598.320557	155.276123
-586.843689	95.726318	871.971313	-588.411133	-123.818275	868.075012	-604.401550	128.057251	486.407684	-630.045593	-126.574883	516.162659	-640.506653	123.545631	88.190292	-650.353943	-74.706352	83.252930	-546.729065	140.509018	1369.202637	-565.100647	-202.387100	1337.775024	-505.293457	-31.533875	1338.399536	-476.123810	-73.773682	1605.598877	-624.305603	260.579498	1129.607300	-612.578613	-291.123291	1076.252808	-550.885376	253.753220	865.687805	-508.711212	-269.353302	817.491882	-553.388000	-15.957529	963.959351	592.484314	-22.629841	959.642578	598.061707	155.199341
-587.062622	94.816383	872.063599	-587.791260	-124.731911	867.912598	-602.843872	127.843689	486.425140	-630.486023	-126.951790	516.261841	-640.228943	123.494217	88.649124	-650.312988	-74.761963	83.209816	-548.068665	138.828568	1369.536133	-565.020874	-204.069229	1337.227661	-505.853394	-33.113750	1338.412720	-476.800354	-75.776810	1605.531494	-623.788574	258.820862	1129.466919	-611.958801	-292.963593	1075.627441	-547.798218	252.923828	866.284607	-507.839569	-271.322754	816.862854	-553.313965	-16.847895	963.970703	592.494812	-22.719999	959.597961	597.786377	155.164917
-587.254028	93.912857	872.170105	-587.116760	-125.620323	867.757568	-601.281616	127.552711	486.405426	-631.034607	-127.316170	516.366089	-639.969482	123.504715	89.174965	-650.269043	-74.828285	83.175873	-549.293884	137.327774	1370.064209	-564.986206	-205.684509	1336.732178	-506.459747	-34.611523	1338.449585	-477.481445	-77.819695	1605.460693	-623.265137	256.923065	1129.320313	-611.365417	-294.731323	1074.948364	-544.492126	251.993500	866.984070	-507.017700	-273.308899	816.270996	-553.225037	-17.722624	964.002136	592.582520	-22.857109	959.596741	597.583557	155.061478
-587.388794	93.056229	872.346436	-586.376709	-126.464851	867.636108	-599.725342	127.265457	486.484406	-631.683289	-128.676193	517.032166	-639.682129	123.375877	89.635788	-650.142456	-74.965324	83.232811	-550.951965	135.537903	1370.281250	-565.002441	-207.271210	1336.200684	-507.200134	-36.181858	1338.660278	-478.131226	-79.799408	1605.448242	-622.796204	255.241516	1129.200928	-610.778198	-296.506348	1074.255249	-541.294983	251.105072	867.647400	-506.328735	-275.283325	815.633667	-553.101624	-18.567741	964.094177	592.650696	-22.997978	959.588074	597.385681	154.956070
-587.485291	92.344849	872.517822	-585.665344	-127.076302	867.465393	-598.324219	127.058464	486.547424	-632.270203	-127.564301	516.487671	-639.402039	123.273170	90.127197	-650.293274	-74.939751	83.074600	-552.516052	133.886780	1370.570435	-564.981689	-208.898117	1335.688965	-507.779999	-37.463722	1338.618530	-478.903320	-81.746628	1605.395264	-622.302734	253.576096	1128.981079	-610.247864	-298.394104	1073.708496	-538.204712	250.077209	868.299133	-506.334564	-277.686157	814.866516	-552.968933	-19.255241	964.156616	592.697449	-23.165478	959.564087	597.152954	154.853439
-587.603699	91.534576	872.641113	-584.872375	-127.762772	867.280334	-596.868103	126.832031	486.585358	-632.863464	-127.654968	516.553467	-639.028381	123.200989	90.663330	-650.382629	-74.958580	83.008034	-554.128784	132.395111	1370.889404	-565.051636	-210.393051	1335.196411	-508.522186	-38.754551	1338.719360	-479.784424	-83.571152	1605.330322	-621.823181	251.924469	1128.770630	-609.557678	-300.015930	1073.013916	-535.044067	249.044846	869.031738	-505.152557	-279.494995	814.333801	-552.784363	-20.000654	964.180115	592.702393	-23.351788	959.596008	596.884155	154.757568
-587.697571	90.836700	872.794128	-584.046875	-128.491867	867.155273	-595.424744	126.659515	486.716949	-633.527222	-128.049561	516.740723	-638.800537	123.149460	91.138901	-650.414185	-74.993614	82.978241	-555.752075	130.906952	1371.197876	-565.016602	-211.852539	1334.744019	-509.286896	-39.947651	1338.855835	-480.616577	-85.515160	1605.356934	-621.356079	250.260529	1128.616699	-608.941895	-301.652618	1072.447632	-532.001953	248.077591	869.779358	-504.492859	-281.464233	813.713623	-552.591370	-20.697559	964.255615	592.699158	-23.528713	959.600647	596.584595	154.677109
-587.794922	90.207352	873.006775	-583.275024	-128.963028	866.985291	-594.020874	126.507072	486.802643	-634.101501	-127.771545	516.820801	-638.481506	123.162651	91.695572	-650.446350	-75.007652	82.884857	-557.414307	129.481674	1371.481934	-565.109680	-213.206436	1334.302002	-510.037903	-41.157417	1338.988892	-481.561279	-87.236549	1605.453125	-620.883362	248.698410	1128.420898	-608.330200	-303.269073	1071.895752	-528.956970	246.922333	870.549500	-504.377594	-283.782318	813.066040	-552.401550	-21.286213	964.328064	592.665771	-23.669426	959.628113	596.300110	154.597443
-587.803894	89.630157	873.306824	-582.349182	-129.456680	866.882019	-592.676453	126.388847	487.063690	-634.707886	-127.706116	516.955566	-638.125366	123.109970	92.250603	-650.418396	-75.062759	82.845512	-559.053101	128.047943	1371.855713	-565.125427	-214.591660	1333.891479	-510.747955	-42.074612	1339.448242	-482.603027	-88.997314	1605.598145	-620.448364	246.938324	1128.218262	-607.625244	-304.896637	1071.413452	-525.805542	245.434158	871.346436	-503.372833	-285.536865	812.518860	-552.144775	-21.861713	964.496277	592.613831	-23.844147	959.675781	596.021484	154.482117
-587.848083	89.139671	873.600464	-581.477539	-129.829926	866.748657	-591.328552	126.270889	487.267914	-635.287292	-127.627037	517.096924	-637.889954	123.079697	92.869080	-650.376831	-75.121170	82.823219	-560.768433	126.741119	1372.291382	-565.233215	-215.874100	1333.491455	-511.517975	-43.429504	1339.490601	-483.840057	-90.651649	1605.720581	-619.997498	245.510757	1128.259766	-607.018616	-306.091309	1070.802490	-522.705505	243.868439	872.320374	-502.694092	-287.422028	811.985413	-551.921570	-22.348549	964.641479	592.638245	-23.980812	959.705688	595.826538	154.342163
-587.924255	88.595390	873.893921	-580.600586	-130.214737	866.643921	-590.002625	126.236763	487.497742	-635.968933	-127.532417	517.231201	-637.516968	123.130562	93.577881	-650.410034	-75.177704	82.783867	-562.428467	125.403572	1372.742432	-565.253723	-217.165939	1333.185303	-512.259155	-44.521412	1339.743530	-485.119934	-92.227196	1605.985107	-619.633606	243.874405	1128.217651	-606.352234	-307.751831	1070.430176	-519.733948	242.287521	873.314026	-502.143463	-289.371033	811.518188	-551.690063	-22.851404	964.793396	592.618408	-24.138733	959.743225	595.595825	154.191803
-587.947266	88.145409	874.136902	-579.665405	-130.656921	866.506287	-588.723938	126.355263	487.771149	-636.589905	-127.735397	517.487610	-637.123718	123.198601	94.175270	-650.397400	-75.222572	82.788101	-564.061096	124.124802	1373.195190	-565.312012	-218.437286	1332.833130	-513.002014	-45.562523	1340.003784	-486.434357	-93.820656	1606.278809	-619.204468	242.693832	1128.289795	-605.729065	-309.165039	1069.985107	-516.842041	240.629730	874.387146	-501.592712	-291.225800	811.028259	-551.413330	-23.328272	964.906982	592.569153	-24.311335	959.763184	595.325317	154.027725
-587.910339	87.741371	874.464661	-578.699890	-131.057434	866.415894	-587.443665	126.453781	487.952759	-637.178955	-127.689362	517.639404	-636.773193	123.308929	94.787369	-650.357666	-75.263000	82.754814	-565.686646	122.806648	1373.511841	-565.304504	-219.632874	1332.525635	-513.723816	-46.563206	1340.214478	-487.869659	-95.318321	1606.634277	-618.922852	241.133698	1128.283325	-605.054871	-310.412628	1069.540649	-514.026001	238.954803	875.468445	-500.999359	-293.071014	810.548401	-551.116150	-23.784973	965.094116	592.510376	-24.514503	959.786926	595.068848	153.890930
-587.964722	87.325897	874.740723	-577.824768	-131.370819	866.305908	-586.002502	126.606071	488.242004	-637.882874	-127.619316	517.820740	-636.568665	123.575333	95.564430	-650.408630	-75.300789	82.740723	-567.242920	121.634659	1373.999756	-565.268738	-220.811646	1332.224365	-514.433228	-47.564304	1340.451782	-489.339722	-96.870888	1607.028564	-618.631287	239.868637	1128.405029	-604.420227	-311.659454	1069.161621	-511.325806	237.082077	876.649231	-500.265045	-294.763550	810.138916	-550.878174	-24.190878	965.234680	592.412842	-24.679218	959.800537	594.804199	153.783340
-588.054016	86.974953	875.002930	-576.953979	-131.615891	866.133545	-584.880981	126.934204	488.500580	-638.389160	-127.055229	517.877258	-636.078430	123.531700	96.146034	-650.466309	-75.331589	82.679649	-568.858215	120.279770	1374.243286	-565.266602	-221.923996	1331.945923	-515.152100	-48.493240	1340.701538	-490.990479	-98.225174	1607.431519	-618.450012	238.612244	1128.520264	-603.750793	-312.886566	1068.761475	-508.686340	235.224823	877.831116	-499.522949	-296.394257	809.786682	-550.626404	-24.546516	965.325073	592.287537	-24.916212	959.828857	594.526489	153.596619
-588.102478	86.681221	875.266663	-576.008179	-131.932220	866.020569	-583.574280	127.209915	488.823456	-638.866638	-126.839745	518.026001	-635.714050	123.634712	96.859756	-650.456970	-75.386147	82.649986	-570.353943	119.031609	1374.649292	-565.194214	-222.986786	1331.696533	-515.811096	-49.491123	1340.957275	-492.606232	-99.634811	1607.912598	-618.354736	237.228867	1128.638428	-603.058350	-313.976868	1068.381958	-506.154297	233.220047	879.066895	-498.773682	-297.913971	809.436157	-550.343506	-24.881121	965.455383	592.153870	-25.173639	959.851807	594.219299	153.327545
-588.172546	86.396423	875.590454	-575.185059	-132.037537	865.886414	-582.047546	127.336098	489.094879	-639.416565	-126.681305	518.088745	-635.269836	123.809410	97.533745	-650.448242	-75.443314	82.664146	-571.795105	117.966324	1375.269775	-565.120239	-224.067627	1331.381958	-516.481445	-50.389481	1341.255981	-494.394928	-100.891678	1608.360229	-618.301270	235.871140	1128.810669	-602.398254	-315.107697	1068.014282	-503.789276	231.190903	880.358704	-497.996368	-299.381195	809.102417	-550.117737	-25.158232	965.598511	592.005859	-25.359486	959.859863	593.905029	153.101151
-588.284485	86.136734	875.895508	-574.392517	-132.150833	865.741150	-580.938782	127.867622	489.466949	-639.962341	-127.032372	518.274597	-635.047424	123.968941	98.261925	-650.408264	-75.522545	82.671364	-573.237122	116.706459	1375.481445	-565.021851	-225.057251	1331.132446	-517.111450	-51.274376	1341.500854	-496.100159	-102.246025	1608.886719	-618.368469	234.791031	1129.070313	-601.716980	-316.248627	1067.685059	-501.502045	229.079224	881.714661	-497.261566	-300.824707	808.791199	-549.923706	-25.422682	965.725037	591.843933	-25.570129	959.862061	593.561646	152.942047
-588.363586	85.854614	876.090027	-573.587097	-132.436920	865.581482	-579.597595	128.353363	489.689087	-640.374878	-127.005615	518.393921	-634.621216	124.279602	99.045715	-650.406555	-75.585915	82.637108	-574.616638	115.582565	1375.858765	-564.888855	-226.074066	1330.891113	-517.729004	-52.072086	1341.734009	-497.861664	-103.512894	1609.392334	-618.410217	233.794205	1129.308350	-601.041687	-317.248016	1067.294800	-499.405090	227.032043	883.044067	-496.393494	-302.112457	808.493103	-549.700073	-25.745028	965.787537	591.714966	-25.810289	959.857788	593.291321	152.814865
-588.461731	85.649834	876.273865	-572.873657	-132.571762	865.434387	-578.211609	128.833359	489.970642	-640.588806	-126.384262	518.307251	-634.429993	124.825134	99.788780	-650.412537	-75.616188	82.558083	-575.953186	114.463997	1376.113770	-564.763062	-227.005142	1330.640747	-518.351074	-52.872307	1341.879150	-499.632111	-104.782196	1609.845337	-618.591553	232.802750	1129.494751	-600.389526	-318.064087	1066.885986	-497.428833	224.878784	884.372864	-495.512054	-303.310150	808.180664	-549.512024	-25.953791	965.844177	591.592896	-26.060116	959.869751	593.037476	152.641983
-588.564392	85.500755	876.474182	-572.232361	-132.618759	865.270325	-576.620300	129.202438	490.213226	-640.904419	-126.350883	518.339050	-633.823486	125.001389	100.373192	-650.396667	-75.652397	82.534363	-577.232910	113.379562	1376.383789	-564.663086	-227.942474	1330.314331	-518.916443	-53.634869	1342.023315	-501.494202	-105.910118	1610.211548	-618.846069	231.667313	1129.626709	-599.628662	-319.185822	1066.580933	-495.580444	222.766861	885.642944	-494.626923	-304.432281	807.887573	-549.372131	-26.117193	965.902893	591.474609	-26.291071	959.882080	592.780273	152.475250
-588.620483	85.315430	876.685730	-571.518311	-132.755264	865.120972	-575.194153	129.706833	490.431946	-641.192688	-126.368088	518.449097	-633.645691	125.565071	101.251648	-650.465393	-75.703842	82.542747	-578.495300	112.346214	1376.590088	-564.500244	-228.798889	1330.072266	-519.453674	-54.401684	1342.109497	-503.104675	-107.242691	1610.671143	-619.130981	230.765884	1129.823486	-598.887329	-320.011139	1066.114258	-493.876587	220.501740	886.976868	-493.672424	-305.509125	807.550659	-549.171143	-26.338512	965.974060	591.299927	-26.535416	959.897339	592.523132	152.266876
-588.696533	85.124390	876.914612	-570.945801	-132.799103	865.002075	-573.763672	130.286850	490.753845	-641.332703	-126.377571	518.460999	-633.057800	125.740776	101.927391	-650.514832	-75.724907	82.509270	-579.683594	111.339241	1376.819214	-564.351929	-229.596603	1329.745850	-519.961853	-55.115547	1342.203613	-504.797394	-108.484428	1611.052734	-619.444092	229.908279	1130.035767	-598.130493	-321.028015	1065.791260	-492.288177	218.239670	888.240723	-492.666870	-306.477631	807.252258	-549.045410	-26.529539	966.066711	591.144958	-26.766018	959.915955	592.278137	152.084946
-588.725952	84.948441	877.075928	-570.370483	-132.901581	864.838684	-572.346069	130.902084	490.964264	-641.465210	-126.977028	518.639282	-632.711243	126.085472	102.670250	-650.540283	-75.772346	82.554802	-580.826721	110.351654	1376.935913	-564.190552	-230.385147	1329.357300	-520.450806	-55.823582	1342.212646	-506.493500	-109.664162	1611.362061	-619.923096	228.982712	1130.138794	-597.307617	-321.896667	1065.268921	-490.854919	215.971970	889.429260	-491.631622	-307.330078	806.903259	-548.886047	-26.737501	966.100403	590.987244	-27.044962	959.965637	592.073608	151.743423
-588.814026	84.786575	877.208679	-569.942993	-132.928268	864.695557	-570.809082	131.588913	491.250397	-641.449585	-127.146477	518.668152	-632.280090	126.503929	103.467155	-650.555420	-75.815498	82.531609	-581.905396	109.674858	1377.423462	-564.037415	-231.117905	1328.939697	-520.917725	-56.458412	1342.228027	-508.029877	-110.968750	1611.649170	-620.367249	228.214371	1130.311401	-596.598511	-322.578644	1064.745483	-489.416718	213.242599	890.628174	-490.551178	-308.086365	806.527283	-548.810913	-26.891302	966.123901	590.974670	-27.368090	959.975586	592.067200	151.217957
-588.839172	84.624001	877.296692	-569.525146	-133.021896	864.577209	-569.255188	132.324509	491.457062	-641.388611	-127.250870	518.680237	-631.757019	126.992470	104.377258	-650.565308	-75.835190	82.525986	-582.922546	108.853439	1377.625977	-563.913635	-231.843124	1328.546265	-521.415710	-57.058285	1342.178711	-509.567657	-112.189026	1611.891479	-620.930237	227.422653	1130.457642	-595.748962	-323.463470	1064.256470	-488.305176	210.854828	891.771301	-489.466766	-308.812073	806.169556	-548.713379	-27.058855	966.139221	590.850708	-27.589668	960.009949	591.859863	150.993027
-588.877930	84.471634	877.378235	-569.202454	-133.050049	864.458069	-567.650513	133.104095	491.711945	-641.213440	-127.433762	518.671936	-631.510132	127.658226	105.332001	-650.513489	-75.877380	82.497253	-583.917725	108.273598	1378.076416	-563.791626	-232.504532	1328.080200	-521.865051	-57.675449	1342.113892	-511.017914	-113.425148	1612.099976	-621.525940	226.678009	1130.549072	-595.018372	-324.144867	1063.709839	-487.295746	208.667892	892.913513	-488.368744	-309.430817	805.762634	-548.679260	-27.199663	966.153381	590.751648	-27.812441	960.042419	591.647339	150.789536
-588.873108	84.293434	877.494934	-568.826843	-133.182434	864.397766	-565.921753	133.939056	491.943146	-641.019531	-127.600342	518.715637	-630.865234	128.095963	106.229210	-650.570801	-75.852989	82.484085	-584.824768	107.537323	1378.171875	-563.711304	-233.171402	1327.602783	-522.274597	-58.246475	1342.011841	-512.430420	-114.610626	1612.251465	-622.169983	225.873993	1130.617798	-594.194946	-324.815460	1063.128662	-486.568237	206.617828	893.993896	-487.221619	-309.881439	805.359558	-548.623596	-27.396248	966.223083	590.646057	-28.058828	960.091553	591.449890	150.564819
-588.861023	84.143745	877.637085	-568.490234	-133.290710	864.325623	-564.186340	134.873184	492.249878	-640.622864	-127.111961	518.510559	-630.164063	128.265427	106.957481	-650.617065	-75.848923	82.451553	-585.702271	106.766068	1378.178345	-563.625854	-233.752762	1327.110840	-522.721741	-58.760891	1341.907837	-513.657410	-115.911720	1612.405029	-622.904114	225.239243	1130.739502	-593.382874	-325.537201	1062.537109	-486.042847	204.363358	894.937500	-486.016815	-310.318634	804.956177	-548.587402	-27.590059	966.299744	590.532959	-28.295341	960.117798	591.185974	150.394455
-588.884583	84.032661	877.690308	-568.191284	-133.417297	864.279663	-562.352844	135.759537	492.556854	-640.236084	-127.312454	518.474548	-629.613708	128.730927	107.974045	-650.613525	-75.867508	82.445328	-586.466125	106.017151	1378.163696	-563.501099	-234.298721	1326.528442	-523.119263	-59.276848	1341.765259	-514.848755	-117.169823	1612.495239	-623.721619	224.470596	1130.769043	-592.592346	-326.012787	1061.815552	-485.703918	202.197464	895.766541	-484.781647	-310.667236	804.481018	-548.556580	-27.719782	966.336731	590.408691	-28.517033	960.146362	590.856934	150.150772
-588.891785	83.815086	877.700500	-567.755371	-133.753479	864.222656	-560.522766	136.780502	492.939331	-639.797363	-127.546089	518.458862	-629.088867	129.159103	108.967712	-650.595947	-75.851700	82.460739	-587.198364	105.318001	1378.045776	-563.446838	-234.818344	1325.912354	-523.490845	-59.758793	1341.592407	-515.955566	-118.429451	1612.508423	-624.523071	223.845352	1130.780029	-591.782593	-326.547180	1061.135132	-485.452393	199.926819	896.603821	-483.526672	-310.892548	804.015076	-548.477417	-27.979168	966.356262	590.241821	-28.765181	960.162048	590.525635	149.871033
-588.980164	83.647636	877.730408	-567.536804	-133.892014	864.146912	-558.684570	137.857483	493.242798	-639.324280	-127.808868	518.379272	-628.424133	129.685547	110.130585	-650.614563	-75.835258	82.469704	-587.889893	104.576088	1377.704834	-563.347168	-235.305054	1325.288330	-523.867188	-60.175411	1341.330444	-516.955933	-119.680771	1612.477295	-625.410767	223.312714	1130.793335	-590.949524	-327.121979	1060.396973	-485.389587	197.744324	897.323364	-482.229156	-311.035095	803.497559	-548.529968	-28.150606	966.369507	590.102356	-29.023785	960.168396	590.218567	149.641098
-589.031555	83.554390	877.722656	-567.297852	-134.060852	864.078491	-556.715271	138.985077	493.607635	-638.759521	-128.086792	518.377869	-627.965515	130.651276	111.516151	-650.602356	-75.831879	82.470917	-588.485962	103.965561	1377.596069	-563.320190	-235.742874	1324.609741	-524.237549	-60.604702	1341.021973	-517.887268	-120.945038	1612.380493	-626.283447	222.652100	1130.721069	-590.200073	-327.489258	1059.615112	-485.571045	195.936111	897.888916	-480.993561	-311.101349	802.943115	-548.562317	-28.282618	966.370605	589.985779	-29.305767	960.189270	589.901184	149.409760
-589.154602	83.439430	877.686462	-567.127441	-134.204727	863.998962	-554.804871	140.120438	493.946198	-638.250732	-129.089096	518.528198	-627.339844	131.283768	112.599152	-650.484924	-75.876495	82.543549	-589.086853	103.483353	1377.485840	-563.324951	-236.128479	1323.885376	-524.600525	-60.998779	1340.718750	-518.779114	-122.160736	1612.224609	-627.222961	222.035614	1130.607056	-589.494873	-327.774445	1058.756470	-485.828125	194.067322	898.413147	-479.678253	-311.076050	802.385986	-548.678162	-28.407553	966.356018	589.880066	-29.590015	960.197876	589.575073	149.159012
-589.262268	83.324829	877.681213	-566.956604	-134.365326	863.927490	-552.941589	141.395218	494.267334	-637.500488	-128.721161	518.350098	-626.618103	131.949173	113.854889	-650.531799	-75.822235	82.514557	-589.584473	103.000519	1377.396484	-563.309082	-236.514526	1323.149536	-524.974182	-61.357021	1340.402832	-519.501953	-123.456924	1612.073608	-628.122498	221.635849	1130.612549	-588.814026	-327.973145	1057.863647	-486.345062	192.283035	898.810120	-478.426025	-310.989380	801.787354	-548.790955	-28.553474	966.361755	589.816467	-29.844341	960.213257	589.261169	148.898590
-589.405029	83.193336	877.636658	-566.859741	-134.521011	863.872131	-551.012451	142.557785	494.674652	-636.944397	-129.620117	518.410767	-625.910583	132.752701	115.035278	-650.476746	-75.817276	82.562660	-590.097107	102.700119	1377.527222	-563.379822	-236.842972	1322.366943	-525.326294	-61.684216	1340.071777	-520.208130	-124.689194	1611.858643	-629.135254	221.127655	1130.566650	-588.156250	-328.352386	1057.048584	-486.928497	189.964325	899.138000	-477.158844	-310.751099	801.264709	-548.947815	-28.685694	966.353210	589.754944	-30.166189	960.224182	588.970581	148.609772
-589.470520	83.111946	877.549072	-566.708923	-134.676331	863.817871	-549.090332	143.847076	495.082184	-636.141357	-129.285980	518.128540	-625.113953	133.418015	116.077805	-650.435669	-75.784851	82.514336	-590.482971	102.152557	1377.158691	-563.413818	-237.104584	1321.594727	-525.669128	-62.009624	1339.698730	-520.792786	-125.886612	1611.626099	-630.069641	220.654816	1130.446655	-587.516602	-328.442688	1056.083984	-487.747772	188.309464	899.316406	-475.836365	-310.380432	800.641357	-549.056519	-28.778173	966.329163	589.691528	-30.464968	960.241821	588.724609	148.302124
-589.511841	83.009300	877.456299	-566.551575	-134.807999	863.716614	-547.286865	145.204956	495.508942	-635.411926	-129.570557	517.966492	-624.498718	134.331970	117.482697	-650.383789	-75.749756	82.524475	-590.843872	101.846512	1376.971069	-563.488220	-237.348938	1320.713013	-525.986145	-62.283337	1339.276733	-521.349365	-127.009575	1611.288330	-631.021423	220.367935	1130.415527	-586.989014	-328.399506	1055.071411	-488.825653	186.888168	899.405945	-474.576447	-309.999725	800.014954	-549.153870	-28.891527	966.279297	589.591675	-30.803059	960.256897	588.412598	147.960266
-589.550781	82.968864	877.312439	-566.387390	-134.949066	863.595398	-545.420288	146.519928	495.935059	-634.704102	-129.842758	517.828064	-623.792847	135.222839	118.637512	-650.371216	-75.702942	82.515305	-591.165527	101.596573	1376.807373	-563.605835	-237.551407	1319.864502	-526.292358	-62.544399	1338.851440	-521.738281	-128.183640	1610.963379	-631.965332	220.003067	1130.313721	-586.359253	-328.535675	1054.079590	-489.939667	185.312119	899.347717	-473.281403	-309.460571	799.379150	-549.237793	-28.962425	966.191467	589.257141	-31.222609	960.383789	587.995544	147.593445
-589.544922	82.971748	877.174316	-566.210144	-135.100220	863.477905	-543.659180	147.891525	496.286163	-634.155273	-130.892624	517.894592	-623.117615	136.068665	119.728432	-650.237122	-75.699074	82.596794	-591.441589	101.338409	1376.600464	-563.757690	-237.669357	1318.946045	-526.613037	-62.775635	1338.349976	-522.120850	-129.207153	1610.529419	-632.921265	219.729080	1130.163574	-585.892334	-328.237244	1052.953369	-491.317474	183.746674	899.130310	-472.032074	-308.988342	798.629700	-549.283142	-29.020094	966.105164	588.953064	-31.563568	960.490906	587.545044	147.363892
-589.524658	82.967812	877.009155	-566.035767	-135.217896	863.340454	-541.984314	149.312195	496.735474	-633.521423	-131.272354	517.817505	-622.556396	137.201492	121.161377	-650.188354	-75.682434	82.612106	-591.708191	101.135849	1376.348145	-563.893311	-237.779800	1318.046631	-526.928162	-62.911079	1337.888794	-522.367493	-130.263092	1610.125977	-633.831299	219.562317	1129.998779	-585.421326	-328.120209	1051.900635	-492.850037	182.591843	898.782593	-470.855072	-308.323151	797.945007	-549.316528	-29.063519	965.993286	588.976746	-31.827190	960.464905	587.410217	147.025345
-589.468628	82.976250	876.838501	-565.806519	-135.363388	863.233093	-540.229065	150.624512	497.187622	-632.843323	-130.839798	517.521606	-621.752197	138.056625	122.027084	-650.257446	-75.614502	82.550117	-591.881287	101.043266	1376.164307	-564.060730	-237.858185	1317.183838	-527.284241	-63.048008	1337.422974	-522.573853	-131.163818	1609.716431	-634.737183	219.347122	1129.864624	-584.961487	-327.957458	1050.892212	-494.427460	181.362152	898.338867	-469.672272	-307.514893	797.293823	-549.308044	-29.096699	965.895142	589.012756	-32.021839	960.432617	587.195923	146.803650
-589.371155	83.059219	876.699707	-565.584167	-135.410904	863.122681	-538.730835	151.952545	497.607513	-632.292480	-131.094894	517.423584	-621.134033	139.119598	123.162628	-650.253296	-75.589302	82.587448	-592.050293	101.023468	1376.040283	-564.310181	-237.908249	1316.330566	-527.625610	-63.154808	1337.015503	-522.715393	-132.036270	1609.315308	-635.619690	219.235870	1129.745728	-584.540710	-327.587830	1049.864990	-496.192596	180.224411	897.850647	-468.520660	-306.801300	796.677124	-549.270325	-29.064171	965.807007	588.990295	-32.253277	960.402161	586.971863	146.583313
-589.249878	83.111473	876.536255	-565.336609	-135.477356	863.017273	-537.204712	153.192337	498.078156	-631.715149	-131.413834	517.403259	-620.777466	140.375275	124.495621	-650.143738	-75.607109	82.605484	-592.175720	101.010704	1375.933228	-564.581360	-237.894928	1315.536377	-527.976074	-63.218937	1336.635010	-522.803162	-132.773468	1608.923950	-636.479065	219.217941	1129.660522	-584.206726	-327.149048	1048.884521	-498.093872	179.360565	897.204285	-467.486908	-305.938629	796.057312	-549.203247	-29.042955	965.707886	588.908020	-32.467289	960.392334	586.719604	146.378754
-589.272766	83.068031	876.517761	-565.135193	-135.476364	862.952759	-535.797119	154.391174	498.365540	-631.147339	-131.537170	517.369568	-620.196594	141.366516	125.223969	-650.203369	-75.561600	82.597031	-592.356140	101.162964	1375.954834	-564.899109	-237.870026	1314.785767	-528.318298	-63.277515	1336.322388	-522.850464	-133.410919	1608.554688	-637.324280	219.207092	1129.571533	-583.929016	-326.629883	1047.979492	-500.125519	178.366669	896.478638	-466.503296	-304.995758	795.459412	-549.243652	-29.072777	965.703979	588.772278	-32.688725	960.412781	586.494080	146.139130
-589.095032	83.203217	876.357422	-564.846252	-135.502594	862.885437	-534.555908	155.579315	498.682526	-630.619202	-131.571945	517.309631	-619.808594	142.545776	126.057640	-650.232849	-75.518181	82.591919	-592.470703	101.138367	1375.639771	-565.227112	-237.799438	1314.123901	-528.683655	-63.260433	1336.014893	-522.927673	-133.893646	1608.209473	-638.143311	219.368134	1129.486450	-583.595825	-326.186707	1047.134766	-502.293365	177.733887	895.603027	-465.607330	-303.973511	794.983887	-549.115295	-28.974760	965.621948	588.667725	-32.915249	960.426941	586.297668	145.932648
-588.815613	83.401794	876.207214	-564.561157	-135.416534	862.819275	-533.299622	156.511780	498.909943	-630.086548	-131.527725	517.256836	-619.528320	144.019562	126.638458	-650.204834	-75.495590	82.585159	-592.647156	101.262123	1375.473022	-565.636108	-237.690170	1313.485962	-529.026245	-63.217361	1335.744385	-522.883301	-134.340088	1607.957397	-638.944458	219.359314	1129.295654	-583.409546	-325.482697	1046.357422	-504.523651	177.246567	894.699280	-464.790619	-302.946289	794.488770	-548.938293	-28.806961	965.544983	588.520935	-33.133537	960.417847	586.079712	145.688110
-588.399231	83.607468	876.102051	-564.204651	-135.257599	862.747070	-532.257751	157.368240	499.090210	-629.579346	-131.471161	517.186157	-619.429871	144.926102	127.215958	-650.207581	-75.503815	82.566040	-592.789612	101.414970	1375.332642	-566.038513	-237.564056	1312.953125	-529.408325	-63.152431	1335.538208	-522.971741	-134.550659	1607.699219	-639.653503	219.739532	1129.247803	-583.241028	-324.815155	1045.661621	-506.923889	176.904358	893.770752	-464.028351	-301.769775	794.091736	-548.664551	-28.631634	965.488586	588.329468	-33.351074	960.414917	585.783081	145.478897
-587.802368	83.815689	876.019653	-563.700745	-135.127243	862.712158	-531.173889	158.037430	499.219238	-629.145874	-131.403229	517.156616	-619.543762	146.116501	127.726608	-650.214355	-75.476807	82.534729	-592.924805	101.628563	1375.198242	-566.441956	-237.380081	1312.511841	-529.749634	-63.035706	1335.416504	-522.981140	-134.700516	1607.532715	-640.432861	219.891861	1129.197266	-583.136719	-324.018280	1045.035889	-509.315613	176.627182	892.704590	-463.332703	-300.611633	793.766235	-548.254456	-28.470106	965.469971	588.154175	-33.521641	960.402832	585.505127	145.283447
-587.135925	84.120102	875.941467	-563.219971	-134.868988	862.664001	-530.309998	158.592270	499.245697	-628.723755	-131.281006	517.123779	-619.613464	147.013245	127.904205	-650.211731	-75.471756	82.534157	-593.042175	101.914429	1375.143066	-566.926392	-237.190002	1312.101685	-530.074463	-62.876228	1335.312988	-523.162292	-134.627426	1607.390625	-641.215698	220.219482	1129.204712	-583.145081	-323.021820	1044.432129	-511.768188	176.237167	891.723083	-462.720978	-299.352295	793.549744	-547.814880	-28.215231	965.444275	587.990112	-33.702900	960.409058	585.265686	145.129654
-586.370667	84.465508	875.887878	-562.643066	-134.669083	862.646912	-529.690491	159.015488	499.116089	-628.469055	-131.128677	517.195618	-619.791382	147.833420	127.884018	-650.201660	-75.465599	82.545433	-593.126282	102.344414	1375.160400	-567.422180	-236.913315	1311.846558	-530.377502	-62.670879	1335.300903	-523.346802	-134.439789	1607.408325	-642.003906	220.378906	1129.103516	-583.187500	-322.171906	1044.049438	-514.275208	176.337875	890.648926	-462.270630	-298.021149	793.411682	-547.279419	-27.965151	965.446716	587.828308	-33.826984	960.420776	585.058655	144.970352
-585.514771	84.802925	875.807190	-562.067444	-134.441498	862.627563	-529.208984	159.187119	498.888092	-628.295105	-130.865143	517.244629	-619.957092	148.685562	127.600334	-650.157227	-75.444641	82.555328	-593.256592	102.634071	1375.006836	-567.923950	-236.621552	1311.681274	-530.683533	-62.438416	1335.303467	-523.711914	-134.052704	1607.408081	-642.683350	221.050476	1129.158325	-583.332397	-321.212585	1043.734375	-516.885376	176.685471	889.667175	-461.868073	-296.636261	793.375977	-546.694824	-27.705339	965.433105	587.624084	-33.968132	960.436890	584.805847	144.834122
-584.566650	85.222084	875.737488	-561.495789	-134.114090	862.598145	-529.004883	159.172470	498.569183	-628.295105	-131.242096	517.502625	-620.131287	149.530273	126.963936	-650.060242	-75.484512	82.619072	-593.287231	103.139412	1374.960205	-568.452637	-236.265442	1311.552490	-530.967957	-62.099014	1335.338867	-524.081177	-133.571991	1607.556641	-643.457520	221.463577	1129.114380	-583.579041	-320.055420	1043.434570	-519.506470	177.468399	888.668823	-461.545197	-295.252563	793.367004	-546.043762	-27.372896	965.412842	587.386780	-34.089199	960.441772	584.526367	144.711685
-583.538757	85.663788	875.607788	-560.828979	-133.773666	862.541199	-528.980957	158.942841	498.085052	-628.263733	-130.718155	517.607422	-620.364075	150.570343	126.170357	-650.003845	-75.461937	82.564156	-593.276978	103.665237	1374.856689	-568.961060	-235.887543	1311.474243	-531.219543	-61.681309	1335.382935	-524.660828	-132.843048	1607.747681	-644.249084	221.875763	1129.064087	-583.863098	-319.215271	1043.303345	-521.930176	178.243729	887.768860	-461.300842	-293.722076	793.474365	-545.288818	-27.004032	965.344727	587.139404	-34.165558	960.436340	584.245178	144.623352
-582.430420	86.163559	875.483521	-560.113831	-133.388672	862.480774	-529.361572	158.552094	497.520538	-628.335754	-130.178940	517.702698	-620.525269	151.477814	124.907875	-649.917603	-75.473877	82.552223	-593.213928	104.337135	1374.702515	-569.510681	-235.378403	1311.421875	-531.399231	-61.214828	1335.415161	-525.272644	-132.042572	1608.062866	-645.104126	222.315155	1128.952148	-584.229126	-317.921661	1043.083374	-523.991577	179.062775	886.960876	-461.156036	-292.202789	793.554932	-544.482239	-26.592634	965.280762	586.875610	-34.266907	960.392517	583.956848	144.530380
-581.243958	86.670853	875.313965	-559.391602	-132.990082	862.396179	-530.137207	158.082886	496.756256	-628.468994	-128.956787	517.691345	-620.604858	152.517212	123.514877	-649.944092	-75.450241	82.460999	-593.095520	105.040428	1374.521362	-569.978760	-234.848312	1311.435059	-531.562317	-60.710476	1335.488770	-526.021057	-131.020691	1608.472290	-645.960144	222.645813	1128.760864	-584.609497	-317.005707	1043.015381	-525.753479	179.972137	886.272766	-461.077789	-290.601471	793.716125	-543.597351	-26.165611	965.172180	586.629578	-34.342121	960.352417	583.708801	144.433105
-579.995789	87.273026	875.179016	-558.962463	-132.132294	862.289917	-531.341248	157.665192	496.001587	-628.841370	-128.892456	517.839600	-620.805115	153.831406	122.100380	-649.820618	-75.500237	82.488441	-592.963257	106.000435	1374.582764	-570.497131	-234.257202	1311.497192	-531.690674	-60.117836	1335.590454	-526.858093	-129.916885	1608.918213	-646.893127	223.030075	1128.557739	-585.109192	-315.746552	1042.888428	-527.109619	181.003021	885.702820	-461.012970	-288.985504	793.949097	-542.785034	-25.529076	965.055908	586.362854	-34.442181	960.334290	583.455627	144.326584
-578.558044	87.816780	874.971252	-557.889343	-131.920441	862.219360	-532.949707	157.147751	495.163452	-629.185608	-127.600380	517.989380	-620.825012	155.096222	120.280960	-649.863098	-75.462646	82.407082	-592.779968	106.836243	1374.307861	-570.944519	-233.577698	1311.601074	-531.760132	-59.443630	1335.693481	-527.767822	-128.716888	1609.419922	-647.836487	223.483383	1128.288208	-585.590149	-314.791443	1042.961304	-528.150513	182.222672	885.282776	-461.119995	-287.335571	794.215759	-541.613159	-25.139946	964.940247	586.103638	-34.513760	960.299988	583.223083	144.250336
-577.166931	88.603569	874.800842	-557.312012	-131.098450	862.125549	-534.874268	156.651413	494.355804	-629.595703	-126.826164	518.097839	-620.665405	156.245743	118.130714	-649.790344	-75.407097	82.372696	-592.474426	107.804077	1374.053345	-571.412964	-232.840973	1311.757813	-531.784180	-58.733559	1335.812012	-528.787109	-127.284607	1609.999512	-648.814819	223.887344	1127.859375	-586.160400	-313.545685	1043.002808	-528.878174	183.743927	884.867920	-461.248230	-285.708374	794.560059	-540.645386	-24.402649	964.810486	585.826599	-34.570152	960.282776	582.955872	144.217194
-575.268433	89.486465	874.665100	-556.115601	-130.738464	862.087341	-536.953491	156.054947	493.535583	-629.985962	-126.463272	518.462585	-620.644104	157.696289	116.119812	-649.613953	-75.456421	82.392540	-592.195618	108.793114	1373.739502	-571.873779	-232.020370	1311.996338	-531.779480	-57.845703	1335.942383	-529.855530	-125.834473	1610.582275	-649.827148	224.328873	1127.433594	-586.813721	-312.317871	1043.205322	-529.290344	185.396408	884.518555	-461.488647	-284.007904	794.929688	-539.207092	-23.826963	964.752075	585.524170	-34.587044	960.260376	582.638794	144.187912
-573.557983	90.312912	874.459961	-555.204834	-130.104691	861.965881	-539.268433	155.457611	492.697388	-630.361511	-125.045074	518.556824	-620.454163	158.952164	113.753532	-649.556274	-75.415871	82.316910	-591.873657	109.899002	1373.458862	-572.291199	-231.151932	1312.175903	-531.737427	-56.974480	1336.065918	-531.042358	-124.173157	1611.177979	-650.740845	224.968613	1126.993530	-587.397827	-311.395966	1043.464600	-529.513428	187.206680	884.077271	-461.742645	-282.298248	795.415466	-537.927917	-23.156542	964.595398	585.156189	-34.607262	960.240112	582.275391	144.135330
-572.014648	91.105896	874.175903	-554.410461	-129.457916	861.889404	-541.818909	155.022079	491.772430	-630.895813	-124.058357	518.779419	-620.229187	160.158829	111.478432	-649.491821	-75.390312	82.293976	-591.570740	111.070160	1373.132568	-572.699097	-230.143036	1312.455811	-531.685486	-55.985493	1336.162964	-532.170105	-122.513214	1611.768433	-651.580139	225.926346	1126.634277	-588.114807	-310.056213	1043.650391	-529.799011	189.246597	883.717041	-462.053284	-280.590027	795.809021	-536.772522	-22.434908	964.418884	584.837280	-34.661400	960.201660	581.973450	144.079590
-570.477905	91.595680	873.793518	-553.570923	-128.765640	861.791565	-544.230713	154.585709	490.811737	-631.454651	-123.622833	519.063965	-620.009766	161.226868	109.134857	-649.323059	-75.433464	82.332787	-591.294861	112.419182	1372.895874	-573.023560	-229.103378	1312.693237	-531.620911	-54.900681	1336.258789	-533.381836	-120.686272	1612.351563	-652.287903	226.953506	1126.306885	-588.762390	-308.928986	1043.955811	-530.005798	191.415344	883.319214	-462.383026	-278.878571	796.310120	-535.586548	-21.806307	964.180603	584.491455	-34.714706	960.186951	581.665466	144.040771
-568.970459	92.275192	873.450684	-552.976990	-127.890144	861.641907	-546.789490	154.331497	489.946960	-632.013489	-122.185844	519.100281	-619.841064	161.784836	106.570686	-649.320557	-75.382286	82.292885	-590.992493	113.734169	1372.612183	-573.375977	-227.990845	1312.915405	-531.482361	-53.812286	1336.323242	-534.636597	-118.743340	1612.849854	-652.780273	228.064072	1125.890747	-589.483948	-307.649628	1044.207520	-529.952393	193.728058	882.910706	-462.805939	-277.169342	796.746155	-534.517029	-21.055111	963.928345	584.127197	-34.735134	960.151917	581.292847	144.029251
-567.194336	92.905785	873.041382	-551.787781	-127.484879	861.550354	-549.025574	153.951019	489.054169	-632.459351	-121.185692	519.326904	-619.908875	162.705063	104.543129	-649.222595	-75.395119	82.271835	-590.530090	115.015266	1372.151367	-573.619446	-226.738235	1313.145874	-531.353821	-52.588047	1336.380615	-535.878357	-116.652031	1613.332031	-653.142090	229.443176	1125.610229	-590.220276	-306.384186	1044.502197	-530.130676	196.177368	882.416260	-463.197113	-275.451843	797.214050	-533.080933	-20.469421	963.692932	583.751038	-34.750938	960.104736	580.911194	144.021500
-565.375061	93.614700	872.630981	-550.790100	-126.717369	861.404968	-551.194519	153.726486	488.201691	-632.821045	-120.165779	519.486206	-619.903015	162.787537	102.121437	-649.068848	-75.410095	82.231949	-590.142883	116.500237	1371.773560	-573.876709	-225.460403	1313.420044	-531.220093	-51.248539	1336.421997	-537.056152	-114.643967	1613.818848	-653.156616	230.739761	1125.173950	-590.898987	-305.132355	1044.833740	-530.283630	198.860870	881.698975	-463.691925	-273.789978	797.662231	-531.700928	-19.716888	963.423279	583.349548	-34.738129	960.061707	580.526184	143.999664
-563.522156	94.454079	872.201843	-549.822937	-126.005890	861.273682	-553.118347	153.466599	487.413544	-633.186523	-119.536446	519.692322	-620.332886	162.463425	99.926857	-648.875244	-75.443443	82.259758	-589.722168	118.012543	1371.395508	-574.182129	-224.065155	1313.634399	-530.984924	-49.953209	1336.434692	-538.255493	-112.476265	1614.258667	-653.133057	232.363083	1124.782715	-591.608337	-303.895508	1045.156250	-530.364380	201.411636	880.903198	-464.226654	-272.188721	798.062195	-530.317139	-18.917402	963.151062	583.020264	-34.728378	960.021912	580.219299	143.933777
-561.699158	95.381699	871.761719	-549.091858	-124.912872	861.130493	-554.887695	153.067261	486.688232	-633.443787	-118.529831	519.851440	-621.160889	161.887634	98.019432	-648.801086	-75.389954	82.251419	-589.218811	119.672066	1370.984009	-574.446045	-222.586014	1313.825317	-530.765015	-48.518295	1336.428345	-539.465271	-110.197845	1614.608887	-652.792908	233.989975	1124.319946	-592.378479	-302.593811	1045.434814	-530.548157	204.586533	879.970398	-464.714417	-270.510742	798.486145	-529.042664	-17.910297	962.859985	582.669373	-34.723244	959.994812	579.868286	143.879623
-559.849304	96.208160	871.241882	-548.215210	-123.976875	861.026184	-556.459717	152.669174	485.872498	-633.579956	-117.662910	519.960205	-622.174011	161.010422	96.390984	-648.717590	-75.342918	82.272011	-588.724121	121.460297	1370.610962	-574.720398	-221.056488	1313.988892	-530.476990	-47.041412	1336.395752	-540.587952	-107.852989	1615.001709	-652.388794	236.011261	1123.973755	-593.068665	-301.196381	1045.655396	-530.713013	207.671677	879.027039	-465.252747	-268.940308	798.859863	-527.696594	-16.966352	962.554626	582.284851	-34.733578	959.950623	579.437866	143.881699
-558.011536	97.109589	870.687866	-547.315308	-123.146523	860.914368	-557.958984	152.092270	485.060730	-633.481628	-116.298904	519.962585	-622.615417	159.961411	94.622620	-648.630066	-75.249557	82.260521	-588.022522	123.198090	1370.004883	-575.042847	-219.434784	1314.141479	-530.136719	-45.502831	1336.366455	-541.667236	-105.461700	1615.380127	-651.588806	237.769043	1123.225830	-593.800964	-299.693024	1045.907104	-530.802063	210.676636	877.874207	-465.824768	-267.393127	799.151123	-526.323975	-16.017939	962.223328	581.851685	-34.712093	959.899719	578.950806	143.942535
-555.997864	98.147583	870.198303	-546.184509	-122.423286	860.855896	-559.622986	151.609894	484.454468	-633.186279	-115.780090	520.141479	-622.914551	159.206833	93.200615	-648.465820	-75.225830	82.306931	-587.245605	124.989525	1369.323242	-575.294678	-217.751160	1314.252930	-529.822449	-43.872173	1336.302979	-542.618774	-103.085640	1615.776489	-650.694946	239.885025	1122.598389	-594.497803	-298.271637	1046.125244	-530.954102	214.130295	876.633118	-466.336639	-265.847382	799.418030	-524.823608	-15.054157	961.971436	581.445862	-34.752075	959.846069	578.553223	143.945190
-554.382446	99.028687	869.659424	-545.681824	-121.183205	860.698486	-561.447266	151.032715	483.819122	-632.771240	-114.551399	520.069397	-622.832214	158.340363	91.692787	-648.465759	-75.091537	82.290573	-586.400269	126.944534	1368.676392	-575.594604	-215.981384	1314.335693	-529.388062	-42.264206	1336.234985	-543.585022	-100.565155	1616.151978	-649.716370	242.288391	1122.151978	-595.116089	-296.734253	1046.246582	-531.021667	217.392059	875.303955	-466.906708	-264.302490	799.589111	-523.681580	-13.959807	961.601685	581.061340	-34.773197	959.789612	578.133423	143.930176
-552.512756	100.257469	869.234924	-544.913513	-120.073441	860.689941	-563.560913	150.439331	483.363281	-632.118347	-114.208931	520.151733	-622.764526	157.335556	90.215004	-648.291077	-75.006714	82.370308	-585.374756	128.993729	1368.068970	-575.901306	-214.113419	1314.470459	-528.940674	-40.493557	1336.204834	-544.439575	-97.985001	1616.567383	-648.394470	244.426071	1121.298584	-595.776489	-295.228058	1046.448730	-531.071472	220.622803	873.930054	-467.497559	-262.838898	799.792908	-522.381104	-12.739579	961.391724	580.674011	-34.773647	959.738342	577.682434	143.929733
-551.072937	100.962921	868.670593	-544.338989	-119.012810	860.715820	-565.852783	149.885132	483.033844	-631.230408	-113.470795	520.158875	-623.111938	156.464584	88.774361	-648.168945	-74.829781	82.405632	-584.271423	131.087601	1367.496338	-576.301636	-212.200958	1314.592407	-528.430298	-38.769115	1336.213745	-545.223816	-95.363899	1617.022461	-647.101990	247.006653	1120.863159	-596.456848	-293.357269	1046.627930	-531.133545	223.972137	872.477966	-468.001373	-261.455475	799.959839	-521.305237	-11.703317	961.108093	580.314148	-34.743404	959.685425	577.200928	143.913040
-549.543396	102.016304	868.301941	-543.825378	-117.837631	860.815491	-567.850159	149.179916	482.743103	-630.153198	-112.266945	519.992188	-623.148926	155.282562	87.292183	-648.086731	-74.644295	82.420990	-583.040649	133.294418	1366.901733	-576.653931	-210.182755	1314.787109	-527.779602	-36.977943	1336.243042	-545.885498	-92.734177	1617.501587	-645.560791	249.454010	1120.234375	-596.982971	-291.635223	1046.843628	-531.134644	227.368851	871.058594	-468.419067	-260.027893	800.209473	-520.243408	-10.505800	960.964844	579.948730	-34.777214	959.636536	576.805115	143.837097
-547.812439	103.396622	868.047607	-543.220215	-116.549812	861.031433	-569.453369	148.669449	482.606903	-628.733643	-111.487633	519.918030	-623.567261	154.514679	86.287918	-647.836243	-74.481377	82.483116	-581.528198	135.758377	1366.594360	-576.933472	-208.094955	1315.031372	-527.109009	-35.068031	1336.313232	-546.447021	-90.204834	1618.021729	-643.829834	251.813126	1119.628052	-597.617004	-289.579285	1047.112061	-531.119934	230.913300	869.598083	-468.875244	-258.579681	800.472595	-519.102173	-9.100696	960.954895	579.597717	-34.800106	959.600891	576.434387	143.777496
-546.519775	104.621956	867.810669	-542.874207	-115.272293	861.248291	-570.367371	148.112579	482.364441	-627.338806	-111.290764	519.917847	-624.040894	154.222153	85.705589	-647.624146	-74.301468	82.569290	-580.186768	137.914200	1365.962158	-577.304382	-205.907135	1315.321411	-526.329407	-33.163109	1336.406616	-546.887573	-87.526047	1618.581055	-642.015869	254.330261	1119.019531	-598.217773	-287.481415	1047.446289	-531.047180	234.459625	868.113770	-469.299255	-257.231293	800.781006	-518.248962	-7.763837	960.937744	579.267090	-34.842930	959.550903	576.027222	143.705902
-545.392944	105.848175	867.589417	-542.649658	-113.916634	861.528320	-570.859131	147.829010	482.355103	-625.667542	-110.443871	519.709351	-623.972778	154.110733	85.396172	-647.484070	-74.089104	82.631142	-578.460632	140.484512	1365.697021	-577.630249	-203.688660	1315.660889	-525.590881	-31.110342	1336.526367	-547.231384	-84.707909	1619.162598	-639.911682	256.635590	1118.335815	-598.798157	-285.248718	1047.853149	-530.957214	238.169022	866.690674	-469.796051	-255.970352	801.126038	-517.529785	-6.362214	960.957947	578.972717	-34.900822	959.499329	575.636902	143.654053
-544.323425	107.207275	867.515625	-542.530823	-112.505821	861.856689	-570.784546	147.668716	482.525208	-623.737366	-109.922714	519.549316	-623.691040	154.073853	85.221733	-647.294373	-73.892593	82.759941	-576.905640	142.792953	1365.296753	-577.892578	-201.347946	1316.140869	-524.818420	-28.981285	1336.699463	-547.499146	-81.865814	1619.804565	-637.888428	259.191437	1117.925415	-599.464966	-283.008728	1048.388062	-530.805359	241.744614	865.332886	-470.787628	-254.992462	801.497986	-516.915344	-4.915725	961.081116	578.655762	-34.951416	959.455200	575.231140	143.548111
-543.059143	108.733696	867.358459	-542.329468	-111.083298	862.255676	-570.508911	147.858765	482.887939	-621.604980	-109.641136	519.352173	-623.663208	154.323029	85.283005	-647.140015	-73.709427	82.920815	-574.979614	145.472565	1365.224609	-578.158203	-198.957550	1316.685669	-523.946960	-26.858240	1336.935913	-547.631958	-78.868370	1620.508423	-635.660706	261.566040	1117.645996	-600.090027	-280.665802	1048.983154	-530.560120	245.325974	864.138062	-471.547974	-253.747437	801.917236	-516.141296	-3.324142	961.193359	578.375244	-35.054466	959.432617	574.922546	143.435211
-542.412231	109.502716	867.305664	-542.481995	-109.666740	862.729431	-569.993591	148.336761	483.196686	-619.409058	-109.477432	519.158813	-623.677856	154.647385	85.437263	-647.093994	-73.519974	83.085594	-573.089050	147.994949	1365.109375	-578.301208	-196.457855	1317.336548	-523.123230	-24.635675	1337.223877	-547.593689	-75.976196	1621.320801	-633.319946	264.025391	1117.411621	-600.752930	-278.136108	1049.740234	-530.229126	248.960663	863.003357	-472.241577	-252.611923	802.450623	-515.814819	-2.102601	961.384766	578.110046	-35.119572	959.373779	574.584473	143.340866
-541.367065	111.449188	867.595215	-542.403992	-108.173965	863.252441	-569.083069	148.819199	483.604340	-616.848022	-109.550491	518.903137	-623.578247	155.099182	85.599152	-646.918884	-73.381355	83.279510	-571.141418	150.568298	1365.056274	-578.332336	-193.977936	1318.089355	-522.229065	-22.396517	1337.564087	-547.521667	-72.829277	1622.078125	-630.923157	266.529663	1117.340820	-601.415405	-275.382141	1050.578369	-530.006897	252.693237	862.051758	-473.089722	-251.484436	803.053589	-515.293518	-0.393703	961.801941	577.796204	-35.152512	959.333740	574.186218	143.215515
-540.666443	112.970428	867.781433	-542.617493	-106.635399	863.798462	-569.156860	150.136948	484.034088	-614.206177	-109.766479	518.601990	-623.826294	155.524658	85.752983	-646.789185	-73.251335	83.518669	-569.136780	153.148697	1365.038330	-578.331970	-191.402145	1318.945435	-521.375732	-20.075993	1337.887573	-547.329590	-69.618408	1622.796265	-628.418457	268.957916	1117.277832	-602.115112	-272.673920	1051.504028	-529.601624	256.370728	861.142090	-473.897675	-250.294739	803.791992	-515.029297	1.183170	962.163330	577.504883	-35.286819	959.296997	573.832642	143.081238
-540.044556	114.530769	868.037048	-542.810608	-105.095856	864.372070	-568.901245	151.359512	484.220764	-611.313232	-110.172539	518.181458	-623.764221	156.005081	85.823479	-646.777039	-73.173592	83.781258	-567.130737	155.753433	1365.032349	-578.305298	-188.753036	1319.810669	-520.485840	-17.692122	1338.128296	-547.037109	-66.305817	1623.457397	-626.001526	271.565765	1117.374512	-602.806580	-269.941376	1052.539063	-528.917664	259.925201	860.422119	-474.690247	-249.128052	804.615601	-514.836060	2.774241	962.584656	577.237122	-35.415134	959.251953	573.537842	142.925400
-539.396301	116.215904	868.119690	-543.199524	-103.601196	864.902405	-568.806458	152.660156	484.385651	-608.443237	-110.866623	517.770447	-623.733032	156.447739	85.815193	-646.741455	-73.110260	84.035545	-565.078308	158.464203	1365.076050	-578.238342	-186.079285	1320.679810	-519.576904	-15.285626	1338.377319	-546.669922	-62.792511	1624.008911	-623.455261	274.241455	1117.456543	-603.553955	-267.112610	1053.630493	-528.054016	263.368530	859.698303	-475.680176	-248.015152	805.433960	-514.686035	4.436360	962.886902	576.980713	-35.583298	959.227844	573.277466	142.782318
-539.167114	117.679474	868.094360	-544.439209	-101.054085	865.080872	-569.271240	154.303116	484.436401	-605.349487	-111.652107	517.096191	-624.027954	156.753616	85.889015	-646.698059	-73.080559	84.368332	-563.030273	161.140884	1365.094116	-578.181519	-183.341171	1321.573486	-518.676025	-12.762784	1338.493042	-546.152771	-59.164375	1624.506836	-620.772278	276.872833	1117.483398	-604.370422	-264.287109	1054.743774	-527.277588	267.054535	859.154907	-476.608154	-246.820999	806.275696	-515.035278	6.340361	962.918213	576.843811	-35.761642	959.198669	573.097107	142.628098
-537.951111	119.846176	868.341553	-543.992310	-100.400993	865.805847	-569.416199	155.579102	484.598480	-601.937683	-112.617081	516.806030	-624.112122	156.946793	85.878807	-646.665466	-73.050552	84.746620	-560.909546	163.930862	1365.046265	-578.135132	-180.503326	1322.442383	-517.718323	-10.287843	1338.607788	-545.636047	-55.277786	1624.873047	-618.230408	279.522186	1117.477295	-605.131897	-261.559540	1055.854492	-526.348999	270.501801	858.584900	-477.638123	-245.657867	807.152710	-514.421509	7.884542	963.467224	576.762207	-35.847809	959.127136	572.910034	142.547638
-537.858276	121.222031	868.145203	-545.424133	-97.811661	865.848511	-569.813477	156.796509	484.538025	-598.759583	-113.822845	515.985779	-624.213745	157.090378	85.810440	-646.630188	-73.079018	85.259422	-558.757690	166.640259	1364.897583	-578.044983	-177.636139	1323.258423	-516.845154	-7.664976	1338.656738	-544.853577	-51.323135	1625.219238	-615.657837	282.358032	1117.446045	-605.973938	-258.801666	1056.941528	-525.315735	273.888275	857.988953	-478.616333	-244.428558	808.038574	-514.926819	9.772182	963.343140	576.862427	-35.882179	959.021179	572.807739	142.502701
-536.892761	123.774132	868.185059	-545.957947	-95.824387	866.070557	-570.331543	158.000824	484.686676	-595.100281	-115.020454	515.260071	-624.395813	157.200058	85.745987	-646.464722	-73.201241	85.749519	-556.571655	169.460129	1364.661377	-577.971436	-174.723495	1324.017700	-515.904175	-5.100589	1338.579224	-543.924561	-47.332882	1625.428467	-613.149963	285.074463	1117.199585	-606.760315	-256.151459	1057.927612	-523.994385	277.229858	857.411926	-479.547638	-243.131760	808.910156	-514.793640	11.947562	963.494995	576.992432	-35.849545	958.907043	572.712402	142.461960
-536.299622	125.094681	867.888245	-545.845825	-95.267471	866.476379	-570.516174	158.827072	484.546692	-591.347351	-116.198547	514.696594	-624.283203	157.275864	85.566238	-646.344299	-73.297829	86.322266	-554.361511	172.201523	1364.239746	-577.893188	-171.788834	1324.701050	-515.008728	-2.453453	1338.382935	-542.981689	-42.816910	1625.536377	-610.485535	288.215942	1116.917358	-607.606201	-253.654755	1058.876709	-522.530701	280.376007	856.796143	-480.623383	-241.900452	809.691406	-514.571167	13.147848	963.590576	576.937988	-35.943962	958.868958	572.554199	142.330902
-536.352783	126.273216	867.478088	-546.785522	-93.502930	866.402100	-570.676697	159.641159	484.321411	-587.637207	-118.189919	514.025574	-624.182861	157.397308	85.268066	-646.166992	-73.472954	87.008453	-552.114807	175.027267	1363.625732	-577.820557	-168.822098	1325.282593	-514.066406	0.209774	1338.089111	-541.719116	-38.431564	1625.505615	-607.966675	291.495087	1116.503174	-608.486328	-251.201691	1059.772705	-520.999084	283.577332	856.081543	-481.663330	-240.576859	810.351868	-515.007141	14.652327	963.332275	576.893982	-36.045959	958.794434	572.438843	142.206848
-536.224060	128.370041	866.978149	-548.240723	-90.939514	866.015503	-570.273682	159.991440	484.122162	-583.714661	-118.881401	512.724060	-623.960693	157.569412	84.851166	-645.967590	-73.673729	87.634529	-549.893188	177.813385	1362.814453	-577.770264	-165.877365	1325.710938	-513.122437	2.873143	1337.654419	-540.266479	-33.869175	1625.349365	-605.494873	294.617798	1115.799561	-609.333740	-248.750992	1060.471558	-519.255981	286.429504	855.084229	-482.700134	-239.235794	810.957153	-515.543579	16.829937	962.851135	576.867065	-36.150791	958.708313	572.338318	142.081635
-535.792175	130.476868	866.497925	-549.006775	-89.040627	865.652283	-573.675354	162.822327	484.551727	-579.718384	-120.287224	511.757233	-625.217773	157.719330	84.945564	-645.763123	-73.940643	88.467331	-547.674988	180.606308	1361.865845	-577.826843	-162.899261	1325.995605	-512.204834	5.553318	1337.111694	-538.591736	-29.132021	1625.094360	-602.958496	297.984589	1114.949341	-610.215576	-246.501205	1061.045044	-517.438538	289.583252	854.331055	-483.804749	-237.912323	811.429932	-515.711182	18.740366	962.427673	576.845886	-36.325047	958.647705	572.251282	141.969955
-535.406860	132.616287	865.947998	-549.799683	-87.130806	865.174316	-573.833252	163.658829	484.662567	-575.747009	-121.859154	510.758301	-625.207458	157.843704	84.707092	-645.621094	-74.271538	89.457146	-545.484009	183.385223	1360.717529	-577.859070	-159.917313	1326.240112	-511.331543	8.173645	1336.443481	-536.596680	-24.483187	1624.804199	-600.491211	301.428497	1114.018311	-611.076050	-244.270554	1061.608643	-515.501160	292.435547	853.252136	-484.846069	-236.567459	811.863342	-515.898743	20.654442	961.906921	576.848877	-36.428967	958.600403	572.186890	141.848190
-534.908752	134.543381	865.407288	-550.092773	-85.761757	864.820068	-574.175537	164.740051	484.818481	-571.570251	-123.513680	509.860291	-625.230164	158.017242	84.588493	-645.379822	-74.702209	90.541946	-543.349792	186.135956	1359.469116	-577.931091	-156.937256	1326.429810	-510.475098	10.780239	1335.742676	-534.419800	-19.650431	1624.437256	-598.049316	304.942169	1112.903564	-611.911987	-242.082153	1062.047363	-513.347290	294.953400	852.009766	-485.910553	-235.091919	812.256775	-515.836975	22.296223	961.470581	576.832092	-36.547665	958.563110	572.111572	141.758591
-534.696045	137.133606	864.988037	-551.558777	-82.730728	863.964661	-574.899292	166.262360	485.079620	-567.213013	-126.113678	508.782623	-625.453674	158.221252	84.505608	-644.912659	-75.304657	91.911125	-541.345703	188.830780	1358.077393	-578.130920	-154.003128	1326.556763	-509.775391	13.440401	1334.949097	-531.839905	-14.878145	1624.010376	-595.659668	308.578064	1111.704834	-612.855225	-239.965561	1062.503174	-511.181396	297.557953	850.676880	-487.029694	-233.624893	812.563232	-516.338867	24.698589	960.788940	576.834839	-36.675034	958.536316	572.034241	141.611084
-534.282898	139.214249	864.469543	-552.235535	-80.660980	863.399170	-575.345703	167.771576	485.227509	-562.791992	-127.358635	507.743805	-625.596375	158.504166	84.426514	-644.586670	-75.900154	93.403053	-539.515503	191.504456	1356.456665	-578.330383	-151.073730	1326.686523	-509.078156	15.970030	1334.092896	-528.982483	-10.041497	1623.427246	-593.206421	312.056549	1110.267090	-613.744507	-237.762299	1062.885254	-508.887360	300.005157	849.296387	-488.265228	-232.232254	812.838379	-516.446106	26.618557	960.235901	576.834778	-36.834290	958.522583	571.987671	141.462250
-533.964417	141.687424	864.066223	-553.275146	-78.297585	862.638306	-576.092529	169.554504	485.377777	-558.567871	-129.744522	506.868408	-625.834412	158.832413	84.294640	-644.106567	-76.621498	95.215630	-537.916199	194.125244	1354.720825	-578.613708	-148.178726	1326.747437	-508.576141	18.536446	1333.174927	-525.764771	-5.297264	1622.714111	-590.557312	315.356232	1108.562866	-614.688965	-235.574081	1063.260498	-506.427338	302.509155	847.767273	-489.429871	-230.733719	813.053833	-516.733765	28.709894	959.623901	576.839233	-36.989822	958.499329	571.930908	141.284500
-533.693665	144.352219	863.629944	-554.674133	-75.330658	861.636108	-576.978455	171.506180	485.649841	-554.319519	-132.481583	506.016571	-626.136536	159.221573	84.215546	-643.504517	-77.509285	97.212044	-536.568848	196.777908	1352.826782	-578.903076	-145.297760	1326.837646	-508.221222	21.078430	1332.217651	-522.266846	-0.361230	1621.850464	-588.102783	318.737427	1106.799438	-615.596863	-233.311035	1063.615234	-503.857819	304.893250	846.103455	-490.767059	-229.233582	813.280090	-517.160400	31.056683	958.850464	576.883911	-37.187321	958.469727	571.920044	141.143158
-533.276794	146.756287	863.161194	-555.731873	-72.689056	860.782227	-577.759644	173.562592	485.854645	-550.337097	-135.690308	505.224640	-626.457764	159.545441	84.187271	-643.046204	-78.468956	99.583778	-535.433960	199.368301	1350.863159	-579.317505	-142.451401	1326.849976	-507.988373	23.608854	1331.312134	-518.370972	4.421701	1620.898071	-585.582031	322.094910	1104.898438	-616.556824	-231.119446	1063.962646	-501.133148	307.264557	844.375916	-492.056030	-227.762131	813.457825	-517.412476	33.218681	958.156311	576.949890	-37.365383	958.430725	571.927124	140.964417
-532.645447	149.045609	862.849182	-556.244446	-70.539543	860.028748	-578.256348	175.416565	486.122406	-546.283997	-139.135345	504.751038	-626.666382	159.839951	84.151199	-642.336182	-79.568687	102.154327	-534.621033	201.901840	1348.844238	-579.806824	-139.622620	1326.988770	-507.905060	26.116852	1330.409302	-514.214478	9.212383	1619.834839	-583.003113	324.945953	1102.844116	-617.661804	-228.995453	1064.285645	-498.201324	309.588196	842.633423	-493.441071	-226.247894	813.652283	-517.431702	35.114372	957.632324	577.033691	-37.510941	958.370361	571.947021	140.854523
-532.250732	151.616425	862.564941	-557.468140	-67.507187	858.947693	-578.656555	177.180939	486.383484	-542.307434	-142.799393	504.284363	-626.853516	160.153366	84.099998	-641.503845	-80.797478	104.899467	-534.123657	204.460358	1346.899292	-580.722351	-136.876450	1327.004639	-507.982605	28.579578	1329.580078	-509.825623	14.187107	1618.623291	-580.503784	327.878784	1100.757202	-618.691467	-226.672180	1064.658203	-495.078552	311.753082	840.793457	-494.730804	-224.636627	813.929382	-517.839600	37.357624	956.922119	577.112366	-37.684231	958.338745	571.958618	140.694839
-531.671692	153.908951	862.209290	-558.290283	-64.932434	857.967285	-579.018066	179.026962	486.590302	-537.303040	-146.173920	504.172607	-627.017639	160.481796	84.090179	-640.168030	-82.310158	107.680107	-533.904480	206.938232	1344.933838	-581.474487	-134.129150	1327.243530	-508.158508	31.082659	1328.869751	-505.203186	19.137753	1617.186523	-577.987732	330.873901	1098.629761	-619.758850	-224.236649	1065.131470	-491.790680	313.818268	839.014099	-496.178101	-223.071579	814.200623	-518.025391	39.345566	956.249390	577.171570	-37.830521	958.331909	571.984253	140.528580
-531.060852	156.080276	861.861023	-558.937622	-62.507671	857.009644	-578.792297	179.882172	486.614410	-533.719116	-149.910324	504.446472	-626.967773	160.857300	83.967186	-639.247742	-83.793274	110.874649	-533.908691	209.459229	1343.071167	-582.322083	-131.422455	1327.527100	-508.381744	33.555542	1328.156738	-500.543243	24.165350	1615.521851	-575.525452	333.763947	1096.484131	-620.772766	-221.737961	1065.616821	-488.439880	316.028229	837.266602	-497.684784	-221.572800	814.451660	-518.175049	41.230862	955.610168	577.270935	-37.966469	958.319519	572.031067	140.389771
-530.355774	158.356522	861.558105	-559.505310	-60.151215	856.045837	-579.239502	181.855515	486.781982	-530.462952	-153.313858	505.029297	-627.156799	161.200409	83.927696	-638.353333	-85.319031	113.957489	-534.380798	211.830780	1341.146851	-583.397766	-128.750015	1327.810913	-508.577423	35.921890	1327.444214	-496.001953	29.227987	1613.601440	-573.183838	336.239624	1094.140503	-621.840393	-219.235947	1066.147827	-485.011475	318.275787	835.561584	-499.127686	-219.982819	814.773193	-518.256409	43.117645	954.992798	577.354065	-38.108036	958.314026	572.101807	140.264648
-529.621338	160.369919	861.224854	-559.877319	-57.985989	855.148071	-577.819519	182.341171	486.495026	-527.584412	-156.378113	505.927917	-626.712646	161.459763	83.698158	-637.688416	-86.907051	116.950050	-534.823547	214.279007	1339.266357	-584.561340	-126.290352	1328.063599	-508.759247	38.189255	1326.716675	-491.644440	34.285172	1611.579834	-570.872009	338.459961	1091.853027	-622.907654	-216.745651	1066.647705	-481.231293	320.160339	833.724670	-500.511230	-218.311707	815.143372	-518.267029	44.844711	954.407043	577.445618	-38.251289	958.286316	572.192505	140.122086
-528.927002	162.314789	860.901123	-560.121460	-56.039135	854.284302	-577.432495	183.798203	486.334137	-525.303894	-159.051483	507.096313	-626.614746	161.741226	83.613541	-637.249451	-88.563072	119.744080	-535.393555	216.586624	1337.396851	-585.735474	-123.893616	1328.360229	-508.959290	40.328983	1326.064819	-487.634003	39.323551	1609.491943	-568.605896	340.582458	1089.525024	-624.056091	-214.231781	1067.065674	-477.467255	322.208649	832.125610	-501.827026	-216.647568	815.521790	-518.227539	46.464371	953.842102	577.521362	-38.401012	958.247009	572.288818	139.990173
-528.162292	164.095718	860.564087	-560.259521	-54.281876	853.477905	-577.227478	185.396408	486.190430	-523.631165	-161.204971	508.354767	-626.629517	161.996338	83.530373	-636.798767	-90.094948	122.109825	-535.907227	218.794006	1335.580444	-586.851318	-121.628464	1328.635498	-509.188080	42.372086	1325.626709	-484.101471	44.311691	1607.543091	-566.499451	342.301819	1087.213501	-625.216125	-211.885529	1067.492676	-473.500397	323.927826	830.547852	-503.157928	-215.018188	815.844910	-518.088989	47.943390	953.297424	577.643005	-38.530666	958.203491	572.367554	139.904007
-527.402710	165.705231	860.262939	-560.240540	-52.581604	852.765076	-577.049683	186.774246	486.110870	-522.339111	-162.733612	509.567719	-626.744446	162.272781	83.452690	-636.567139	-91.516052	123.963921	-536.356506	220.955490	1333.879883	-587.816284	-119.541687	1328.934570	-509.222534	44.312054	1325.202881	-481.229858	49.150917	1605.984863	-564.481079	343.826599	1084.956909	-626.331421	-209.626511	1067.792847	-469.521790	325.475250	829.025208	-504.405487	-213.255920	816.160522	-517.872437	49.350231	952.818909	577.723633	-38.659939	958.171326	572.469421	139.800491
-526.688232	166.922256	859.972046	-559.966370	-51.193012	852.301331	-576.674377	188.081451	485.990906	-521.422058	-163.558258	510.678894	-626.745056	162.453506	83.430138	-636.319031	-92.725220	125.145020	-536.638184	223.005768	1332.261841	-588.512695	-117.479034	1329.196045	-509.173401	45.975880	1324.854980	-479.041382	53.916618	1604.855957	-562.424011	345.414307	1082.890259	-627.463074	-207.464233	1068.210327	-465.544891	326.906464	827.766724	-505.565826	-211.494659	816.498047	-517.527466	50.540333	952.473206	577.799744	-38.813366	958.164795	572.575867	139.652649
-525.974976	168.250153	859.758179	-559.559082	-50.017090	852.018066	-576.234741	189.132645	485.872742	-520.991516	-163.548370	511.534790	-626.732666	162.604950	83.434975	-636.092957	-93.806374	125.686073	-536.762634	225.000015	1330.779175	-588.919250	-115.567154	1329.510986	-508.840668	47.762844	1324.582275	-477.708618	58.515282	1604.280518	-560.787720	346.103943	1080.708252	-628.492615	-205.397202	1068.563477	-461.672485	328.093140	826.502380	-506.774139	-209.788513	816.800049	-517.062744	51.744450	952.246521	577.904724	-38.901958	958.142883	572.686218	139.572021
-525.288330	169.320343	859.646912	-559.070618	-48.850697	851.910950	-575.635498	189.826889	485.768585	-521.107544	-162.925766	512.079468	-626.673889	162.684677	83.433907	-635.720886	-95.165283	125.260735	-536.622864	226.899612	1329.510742	-588.960449	-113.692345	1329.915161	-508.419189	49.589306	1324.372681	-477.243896	62.886532	1604.324829	-559.031372	347.118225	1078.890137	-629.496643	-203.607010	1069.101807	-457.925140	329.374023	825.455811	-507.967987	-208.017303	817.169983	-516.508972	52.842953	952.144836	578.006531	-39.016029	958.158630	572.811096	139.460800
-524.567932	170.367554	859.561279	-558.400146	-47.863136	852.013367	-575.289490	190.432022	485.673279	-521.617737	-161.526001	512.143005	-626.603455	162.693390	83.460320	-635.010498	-96.793495	123.642044	-536.284607	228.790161	1328.435669	-588.634766	-111.885719	1330.337769	-507.891724	51.279804	1324.365479	-477.684814	66.766762	1604.850220	-557.646423	347.275635	1077.016479	-630.379211	-201.901169	1069.672119	-453.982056	330.241608	824.723877	-508.992432	-206.306564	817.645996	-515.830872	53.941830	952.164063	578.141113	-39.118320	958.142944	572.968750	139.393127
-523.955750	171.165329	859.533020	-557.623413	-46.972874	852.298706	-575.809265	191.475952	485.808655	-522.571838	-160.144714	511.837555	-626.878296	162.655304	83.589989	-634.103516	-98.683411	121.105904	-535.815857	230.622345	1327.602173	-588.085876	-110.094513	1330.900879	-507.263428	53.112141	1324.600098	-478.988647	70.608238	1605.937988	-556.354980	347.549561	1075.523682	-631.209412	-200.368866	1070.457764	-450.439423	331.031128	824.126587	-509.991180	-204.532730	818.187256	-515.081787	54.932388	952.289063	578.281677	-39.207767	958.124634	573.115906	139.288513
-523.294312	171.989197	859.546143	-556.797668	-46.202282	852.694336	-575.888184	191.815094	485.894806	-524.009644	-157.416901	511.095856	-626.946411	162.557831	83.662605	-633.170288	-100.849281	117.602074	-535.290100	232.481491	1327.216675	-587.357361	-108.336021	1331.590698	-506.547699	54.967304	1324.847168	-480.994568	74.063011	1607.533936	-555.139221	347.850159	1074.485474	-631.923950	-198.958511	1071.377075	-447.155121	331.760071	823.826233	-511.058228	-202.960266	818.849670	-514.240723	55.905083	952.480225	578.424438	-39.326790	958.111145	573.285767	139.213074
-522.695496	172.562759	859.558411	-555.857727	-45.596157	853.281189	-575.780640	191.703629	486.000671	-525.847168	-153.252243	509.983093	-626.851196	162.390121	83.696541	-632.209412	-103.193771	113.450546	-534.703186	234.324371	1327.069824	-586.531372	-106.601860	1332.402100	-505.931854	56.740002	1325.492676	-483.761536	77.203201	1609.463379	-554.208374	347.466278	1073.461060	-632.407715	-197.483124	1072.413574	-444.018311	332.226501	823.757202	-511.957397	-201.564743	819.623474	-513.342285	56.768867	952.764648	578.586365	-39.403698	958.071045	573.463440	139.113525
-522.032837	172.968277	859.643005	-554.841919	-45.080585	854.005554	-575.407349	191.162628	486.084290	-528.501648	-149.293396	508.675171	-626.583374	162.172073	83.705894	-631.137024	-105.622047	108.940125	-534.126953	236.146133	1327.289551	-585.694275	-104.896729	1333.298340	-505.405762	58.499912	1326.332520	-487.112518	80.071991	1611.576050	-553.524109	347.656311	1072.971436	-632.737427	-196.060593	1073.630981	-441.100739	332.298828	824.011963	-512.744019	-200.383194	820.531982	-512.372131	57.531387	953.154358	578.738586	-39.485256	958.050049	573.652771	139.044296
-520.914246	172.623032	859.651001	-552.499756	-46.004745	855.357178	-575.768921	191.112152	486.318176	-531.433838	-145.569092	507.580475	-626.558350	162.004745	83.781860	-630.017273	-108.199287	104.175644	-533.589355	237.991623	1327.691528	-584.881287	-103.123352	1334.323364	-504.825928	60.251011	1327.241455	-490.996460	82.531479	1613.793091	-552.739807	347.205322	1072.600708	-632.774536	-194.638367	1074.957520	-438.281494	332.279724	824.529297	-513.156799	-199.384048	821.600708	-510.702606	57.659088	953.898315	578.886780	-39.574329	958.023499	573.848145	138.935028
-520.142212	172.645248	859.681580	-551.249207	-45.810532	856.260803	-576.351563	191.082047	486.597870	-535.151123	-140.849594	506.113403	-626.626282	161.873306	83.841255	-628.728699	-110.534828	99.122009	-533.201355	239.766891	1328.324097	-584.100220	-101.358894	1335.349121	-504.170074	61.964443	1328.154053	-495.097351	84.953140	1616.080933	-551.942871	346.185272	1072.379883	-632.526611	-193.260773	1076.392578	-435.600128	332.029327	825.236755	-513.339905	-198.821106	822.839905	-509.548615	58.184971	954.350403	579.020996	-39.655155	957.995789	574.036743	138.902069
-519.210693	172.631027	859.768677	-549.908081	-45.661568	857.104309	-576.469788	190.620255	486.855652	-539.226868	-135.286987	504.417084	-626.498169	161.771820	83.871544	-627.439087	-112.171387	94.235352	-532.832703	241.445999	1329.014526	-583.381897	-99.570656	1336.380981	-503.395050	63.858353	1329.018555	-499.463989	87.109970	1618.167969	-551.299866	345.574738	1072.362671	-631.833252	-191.617767	1077.908203	-432.866577	331.628113	826.207581	-512.756592	-198.568146	824.232605	-508.307037	58.616734	954.806213	579.124268	-39.747242	958.002136	574.219971	138.834549
-518.279480	172.446487	859.927002	-548.485413	-45.739983	857.872070	-576.561890	190.115707	487.107361	-543.703430	-130.658554	502.945709	-626.412415	161.652298	83.907532	-626.427368	-112.581253	90.157532	-532.502197	243.137680	1329.875000	-582.683350	-97.747963	1337.359985	-502.658539	65.500984	1329.900635	-504.078979	89.061966	1620.140137	-550.799133	345.472137	1072.570313	-631.072205	-190.311218	1079.327026	-430.357758	330.981354	827.295654	-511.941742	-198.792175	825.639771	-507.033752	58.797985	955.258179	579.285400	-39.789341	957.982178	574.441467	138.754059
-517.226501	172.085678	860.062744	-546.992188	-45.968754	858.564697	-576.610474	189.530533	487.349396	-548.180359	-126.622032	501.740204	-626.296814	161.559845	83.957809	-626.512695	-111.049728	87.148949	-532.209900	244.719421	1330.766602	-581.988708	-95.924583	1338.193237	-501.894745	67.052834	1330.740967	-508.687561	90.858978	1621.967651	-550.093018	344.701019	1072.764160	-630.004822	-189.248627	1080.622192	-427.894745	330.371552	828.405151	-510.568695	-199.532288	827.140015	-505.716827	58.793728	955.673706	579.447693	-39.830406	957.948730	574.673340	138.738831
-516.226440	171.671722	860.232849	-545.389771	-46.427387	859.147339	-576.706604	188.988937	487.608612	-552.202759	-123.223648	500.969788	-626.222656	161.463974	84.049568	-627.339966	-108.629990	85.369698	-531.885620	246.163239	1331.567871	-581.378235	-94.162575	1338.955566	-501.098267	68.587875	1331.607422	-513.225769	92.515900	1623.563477	-549.510193	344.171753	1072.908203	-628.685547	-188.438812	1081.759766	-425.423401	329.306488	829.516663	-508.626617	-200.869781	828.645508	-504.377899	58.608418	956.050537	579.604980	-39.862476	957.922363	574.886780	138.703537
-515.209961	171.069244	860.403870	-543.778503	-46.974964	859.760681	-576.674194	188.422653	487.840424	-555.489197	-120.232132	500.759766	-626.146423	161.389297	84.133606	-628.396729	-107.262100	84.436821	-531.345520	247.650848	1332.417358	-580.722107	-92.512390	1339.551270	-500.387482	70.003311	1332.360962	-517.554321	94.010422	1624.956177	-548.809204	343.952576	1073.128540	-627.074707	-187.945908	1082.769653	-423.107483	328.363251	830.549683	-506.048065	-202.792984	830.185547	-503.037109	58.296421	956.445923	579.730042	-39.894314	957.903076	575.108765	138.681137
-514.369385	170.367355	860.609436	-542.345337	-47.696968	860.446716	-576.750305	187.941360	488.054291	-558.492737	-117.491699	501.307129	-626.098755	161.321030	84.265030	-628.418579	-107.136963	83.923424	-530.902588	248.911896	1333.086182	-580.118896	-90.952156	1340.110840	-499.811279	71.326790	1333.152832	-521.585327	95.398476	1626.186035	-548.013184	344.229431	1073.371460	-625.168945	-187.842606	1083.686768	-420.863861	327.202362	831.530579	-502.814453	-205.346985	831.817017	-501.836487	57.860847	956.884583	579.858582	-39.888065	957.874390	575.302917	138.700699
-513.953064	170.233826	860.874695	-542.120300	-47.276821	860.755981	-577.240906	188.083786	488.328339	-560.034363	-115.237511	502.242798	-626.247559	161.212936	84.449341	-627.618469	-107.430527	83.734207	-530.295837	250.178970	1333.696167	-579.612549	-89.513039	1340.593994	-499.356323	72.548218	1333.970825	-525.233643	96.834236	1627.343384	-547.153015	344.457977	1073.439697	-622.844421	-188.033661	1084.492554	-418.619171	326.108124	832.334167	-498.725983	-208.477737	833.777344	-501.237610	57.955524	957.093079	579.959961	-39.863148	957.892639	575.490234	138.684540
-513.312866	169.592972	861.091980	-541.318909	-47.601707	861.660767	-577.274414	187.845627	488.491821	-561.186768	-114.267204	504.050690	-626.243103	161.058289	84.635529	-626.970825	-107.564720	83.821617	-529.532532	251.533142	1334.345947	-579.236816	-88.065689	1341.031616	-498.982086	73.658157	1334.773071	-528.377136	98.006859	1628.486816	-546.147827	344.889923	1073.428101	-620.269714	-188.523483	1085.264282	-416.490265	324.922089	832.997925	-494.298889	-212.500000	835.839233	-500.341034	57.769394	957.615356	580.081909	-39.844173	957.882202	575.707092	138.725189
-512.698120	169.015106	861.340393	-540.701782	-48.139637	862.852600	-577.397705	187.598434	488.651581	-562.145996	-112.907570	506.167725	-626.216614	160.859573	84.794434	-626.703064	-107.682449	84.047348	-528.706787	252.846191	1334.901001	-579.030762	-86.647507	1341.442627	-498.656067	74.778389	1335.656494	-530.953796	98.979523	1629.611084	-544.961670	345.735748	1073.453613	-617.304688	-189.169067	1086.126709	-414.520782	323.670563	833.549072	-488.964661	-217.217606	838.465881	-499.563141	57.608189	958.302490	580.203979	-39.808918	957.888916	575.960571	138.785690
-511.979034	168.523361	861.637817	-540.231567	-48.624519	864.240540	-577.306824	187.197693	488.825836	-562.922302	-111.337364	507.983246	-626.147156	160.659225	84.932152	-626.709839	-107.944145	84.391144	-527.766052	254.090454	1335.434937	-579.030762	-85.205910	1341.896118	-498.388947	75.929474	1336.439209	-533.081360	99.709435	1630.592896	-543.755249	346.310425	1073.348633	-614.370728	-190.025055	1086.926392	-412.656281	322.348358	834.030029	-483.220825	-222.871887	841.517883	-498.842316	57.555138	959.121277	580.358093	-39.736721	957.897461	576.258667	138.841965
-511.195435	168.061249	861.864441	-539.879211	-49.092354	865.602905	-577.151978	186.737030	489.012177	-563.828918	-111.185547	509.594635	-625.989502	160.507370	85.030663	-627.040588	-108.296173	84.760979	-526.729370	255.367889	1335.930542	-579.089783	-83.712326	1342.561035	-498.227325	77.021706	1337.122070	-534.645569	100.254456	1631.439697	-542.384460	347.308411	1073.473999	-610.847473	-190.878555	1088.130005	-410.982758	320.909637	834.486145	-476.742004	-229.164719	845.363525	-498.192932	57.528133	959.902588	580.492065	-39.682354	957.889648	576.574341	138.928604
-510.251221	167.688766	862.034729	-539.542725	-49.530411	866.833984	-577.080750	186.363190	489.158020	-564.791870	-111.459442	510.824066	-625.894531	160.459854	85.112656	-627.521423	-108.704437	85.107185	-525.674194	256.476685	1336.239624	-579.451111	-82.164886	1343.206909	-498.092285	78.126144	1337.732910	-535.686340	100.598152	1632.013672	-540.947754	348.265472	1073.601563	-607.059326	-191.824493	1089.589478	-409.504150	319.520142	834.871582	-469.868591	-236.240143	849.896545	-497.580841	57.520763	960.618530	580.598999	-39.594368	957.895630	576.880554	138.953735
-509.270630	167.490875	862.216614	-539.305542	-49.839870	867.894592	-577.181091	186.180099	489.354889	-565.925537	-112.688011	511.928558	-625.869873	160.465622	85.177628	-627.877747	-109.150475	85.464523	-524.693970	257.524597	1336.468628	-580.156494	-80.294174	1343.726440	-498.125275	79.240349	1338.182373	-536.289490	100.728424	1632.418213	-539.533997	349.069061	1073.738892	-603.243103	-192.989532	1091.375732	-408.143494	318.090729	835.360474	-462.727295	-243.929321	855.125061	-497.050964	57.574963	961.266724	580.689697	-39.497948	957.887695	577.135681	139.049576
-508.255280	167.263306	862.296326	-539.044373	-50.017220	868.721130	-577.296265	185.956299	489.536865	-566.663330	-112.906364	512.489441	-625.861145	160.527374	85.139816	-627.966919	-109.632896	85.695053	-523.868896	258.501556	1336.627563	-581.021118	-78.438820	1344.439453	-498.230560	80.332245	1338.496094	-536.406250	100.701843	1632.727295	-538.041870	350.172211	1073.974976	-599.411987	-194.310013	1093.489502	-406.919769	316.565002	835.760864	-455.649994	-252.222565	861.078857	-496.546692	57.628532	961.760620	580.729431	-39.387337	957.902100	577.366516	139.147934
-507.228394	167.171539	862.340881	-538.863831	-50.112831	869.362610	-577.565369	186.005936	489.703064	-567.497559	-112.926834	512.825378	-625.876892	160.626022	85.142685	-627.970459	-109.944908	85.814507	-523.167969	259.441803	1336.736572	-582.094177	-76.429108	1345.089844	-498.434143	81.426102	1338.736450	-535.948425	100.583160	1632.796875	-536.535828	351.218994	1074.131836	-595.610840	-195.855362	1095.868286	-405.745453	315.205536	836.149414	-447.948792	-260.751831	867.927551	-496.103058	57.718582	962.150330	580.810181	-39.238251	957.899231	577.582336	139.289490
-506.261047	167.196579	862.226563	-538.767090	-50.038391	869.658508	-577.964050	186.228790	489.919830	-568.322998	-112.750656	512.857056	-625.942688	160.702713	85.110283	-627.884338	-110.053749	85.783676	-522.634155	260.437836	1336.791260	-583.373108	-74.333092	1345.639282	-498.760223	82.517242	1338.880859	-534.900513	100.442390	1632.744751	-534.953918	352.798889	1074.397217	-591.803955	-197.618225	1098.369751	-404.677856	313.823883	836.541870	-439.438477	-269.499176	875.928650	-495.709381	57.864048	962.280457	580.875244	-39.093056	957.915222	577.829895	139.413406
-505.298340	167.308578	862.054688	-538.681580	-49.876282	869.765076	-578.229858	186.340012	490.049225	-569.023560	-112.335693	512.692688	-625.958496	160.804672	85.086456	-627.665833	-110.040352	85.615852	-522.231079	261.354614	1336.710938	-584.840088	-72.272713	1346.181152	-499.185883	83.634720	1338.938232	-533.415955	100.217072	1632.577637	-533.544128	353.840271	1074.298584	-588.210999	-199.675018	1101.075439	-403.810608	312.869293	836.637146	-431.433289	-278.944885	884.394958	-495.351868	58.043419	962.294312	580.976074	-38.940746	957.926880	578.085999	139.598846
-504.575043	167.750504	861.810120	-539.423035	-48.750954	869.339783	-578.677429	186.486526	490.281555	-569.985168	-111.062111	512.112183	-626.038452	160.805313	85.069572	-627.569580	-109.909447	85.372467	-521.838013	262.255127	1336.545410	-586.395691	-70.164635	1346.668701	-499.672089	84.674042	1338.905029	-531.605225	99.942093	1632.347656	-531.988220	355.104279	1074.132202	-584.758545	-201.953186	1103.931763	-402.536896	311.604462	836.917664	-423.485321	-288.689453	893.727173	-495.430115	58.576000	961.976379	581.032715	-38.775944	957.941467	578.248840	139.839523
-503.344940	167.374420	861.480530	-538.472656	-49.566166	869.636292	-578.924438	186.344757	490.427490	-570.800110	-111.139015	512.013977	-626.066467	160.721878	85.046417	-627.078430	-109.799683	85.183937	-521.491394	263.114624	1336.337036	-588.142761	-68.121155	1347.068604	-500.178741	85.626045	1338.823608	-529.457458	99.672043	1631.896118	-530.528259	356.547241	1073.974487	-581.572510	-204.521408	1106.952393	-401.799225	310.045746	836.890198	-415.571564	-298.605927	903.863464	-494.695831	58.287552	962.059692	581.168457	-38.690052	957.919373	578.632385	139.837677
-502.345947	167.386673	861.158447	-538.330261	-49.368416	869.355835	-579.438843	186.407288	490.683258	-571.203064	-109.255951	511.557190	-626.226807	160.592163	85.068504	-626.699646	-109.531319	84.790611	-521.142761	263.949554	1335.933594	-590.000061	-66.223503	1347.384155	-500.688202	86.516113	1338.705078	-527.064636	99.405556	1631.309448	-529.141907	357.449982	1073.533691	-578.507385	-207.263260	1110.081177	-400.930695	308.615204	836.747620	-407.796417	-308.704285	914.742371	-494.330688	58.343182	961.813721	581.226318	-38.548595	957.883240	578.835938	139.960098
-501.303284	167.244736	860.836853	-538.071838	-49.137772	869.119141	-579.744751	186.290955	490.883331	-571.925659	-108.279198	511.267426	-626.360657	160.444443	85.064735	-626.265869	-109.272934	84.480835	-520.773682	264.719330	1335.447754	-592.219177	-64.334335	1347.385620	-501.239044	87.308037	1338.506348	-524.569153	99.167015	1630.578369	-527.649658	358.780701	1073.109985	-575.784729	-210.316986	1113.278687	-400.005219	307.101257	836.616333	-400.323853	-318.912720	926.438782	-493.910126	58.371452	961.596069	581.251160	-38.422428	957.823181	579.018555	140.069534
-500.324005	167.316940	860.471436	-538.152710	-48.955070	868.786194	-579.929016	186.194382	491.091187	-572.735107	-107.498428	511.058929	-626.458252	160.366302	85.065529	-625.841614	-108.883812	84.194611	-520.408264	265.456146	1334.854980	-594.166809	-62.635361	1347.505737	-501.821594	88.017265	1338.277344	-521.844177	99.054680	1629.757935	-526.337280	359.631287	1072.454102	-573.287598	-213.557541	1116.728638	-399.077850	305.708405	836.385498	-393.174103	-329.127045	938.880920	-493.633026	58.418537	961.292053	581.283203	-38.312435	957.754089	579.181519	140.192825
-499.405334	167.386063	860.169189	-538.411682	-48.915909	868.530945	-580.095215	186.316254	491.289032	-573.687683	-106.869972	511.030518	-626.542847	160.327362	85.061867	-625.573853	-108.479912	83.967537	-520.047791	266.079773	1334.260986	-596.035706	-61.168930	1347.667236	-502.426117	88.622917	1338.002930	-519.130432	99.082825	1628.772095	-525.005432	360.536499	1071.800659	-571.055542	-216.923477	1120.285278	-398.251465	304.372101	836.072998	-386.467987	-339.259491	952.120117	-493.418304	58.376286	961.042969	581.326294	-38.149807	957.719482	579.306580	140.374481
-498.229706	167.240143	859.829773	-538.310547	-48.888885	868.307373	-580.063049	186.513657	491.477722	-574.130615	-106.317528	511.014374	-626.600403	160.326630	85.104652	-625.180542	-108.266525	83.828773	-519.735291	266.586823	1333.620483	-597.857300	-59.848618	1347.886719	-503.007019	89.076042	1337.766602	-516.420105	99.208694	1627.697266	-523.820190	361.321991	1071.200684	-569.260193	-220.569809	1124.018188	-397.535248	303.078217	835.771851	-380.176971	-349.214355	966.201416	-493.030426	58.290272	960.826904	581.372986	-38.018444	957.698364	579.466980	140.577972
-497.230133	167.048386	859.636169	-538.340759	-48.893612	868.244141	-579.885803	186.596619	491.630493	-574.540161	-105.813728	511.035126	-626.547363	160.311050	85.223076	-624.865479	-108.134911	83.706856	-519.463135	266.949524	1333.132446	-599.606262	-58.673790	1348.111938	-503.475830	89.381874	1337.616943	-513.669495	99.581497	1626.558960	-522.604614	362.201263	1070.756836	-567.918152	-224.311234	1127.761719	-396.931732	301.794098	835.575012	-374.460480	-358.885223	981.075439	-492.719421	58.164192	960.743347	581.422058	-37.860241	957.700500	579.636536	140.736099
-496.128265	166.777481	859.502197	-538.398499	-48.903023	868.222595	-579.526428	186.581314	491.781189	-574.776367	-105.178070	511.093750	-626.562500	160.312424	85.381134	-624.669006	-108.048378	83.619293	-519.218140	267.283295	1332.760498	-601.166809	-57.600563	1348.369507	-503.744446	89.512360	1337.528931	-511.262634	100.121010	1625.498413	-521.643372	362.606201	1070.425415	-567.071960	-228.142395	1131.522949	-396.390411	300.569672	835.418091	-369.215149	-367.844177	996.677490	-492.414215	57.983318	960.721130	581.489136	-37.675125	957.709045	579.778992	140.890579
-495.075836	166.519760	859.449829	-538.458435	-48.933216	868.272156	-578.970276	186.450836	491.855408	-574.902771	-104.625000	511.231140	-626.496887	160.263306	85.510490	-624.645508	-108.008614	83.543930	-518.920959	267.487366	1332.447266	-602.412842	-56.711311	1348.640503	-503.824799	89.532211	1337.446655	-509.180267	100.845940	1624.568237	-520.972351	362.433960	1070.025635	-566.632874	-232.078003	1135.245117	-395.905457	299.332336	835.333862	-364.924683	-376.946808	1013.035950	-492.087311	57.791744	960.762512	581.555237	-37.517464	957.693542	579.905029	141.025299
-494.102112	166.344147	859.438171	-538.502319	-48.856091	868.317566	-578.101013	185.963028	491.775940	-574.805603	-103.984406	511.332520	-626.355103	160.279495	85.524368	-624.747925	-108.070290	83.443420	-518.456543	267.561859	1332.108887	-603.286865	-55.878712	1348.906738	-503.688446	89.495842	1337.365845	-507.451721	101.794266	1623.847168	-520.186157	362.791534	1069.850952	-566.797485	-236.002701	1138.852295	-395.528412	298.205292	835.260864	-361.301575	-385.216919	1029.893555	-491.741058	57.676033	960.808777	581.590271	-37.354958	957.642090	580.019470	141.130554
-493.181244	166.317245	859.393982	-538.462708	-48.776142	868.320618	-577.621704	186.409546	491.769989	-574.829529	-103.517609	511.493866	-626.362976	160.327637	85.589775	-625.080078	-108.056534	83.421646	-517.830566	267.596283	1331.790039	-603.750000	-55.303848	1349.245605	-503.291290	89.486725	1337.185791	-506.196655	102.907173	1623.374634	-519.875793	362.263702	1069.536499	-567.477905	-240.095200	1142.429443	-395.232574	297.100952	835.141357	-358.500763	-392.631561	1047.105957	-491.379181	57.648815	960.817505	581.593445	-37.254883	957.582581	580.088623	141.267883
-492.378967	166.322601	859.347839	-538.395264	-48.689720	868.310608	-577.104370	187.041794	491.673157	-574.721619	-103.284950	511.632568	-626.390198	160.458710	85.631142	-625.409241	-108.139984	83.415382	-517.001160	267.640137	1331.518066	-603.787598	-54.814247	1349.584717	-502.768402	89.399384	1337.029541	-505.365662	104.151413	1623.127930	-519.471252	362.238464	1069.428467	-568.554199	-244.225754	1146.011719	-395.138672	296.270050	835.079773	-356.399353	-399.304047	1064.878540	-491.032318	57.646797	960.811035	581.597290	-37.199451	957.516052	580.141235	141.394943
-491.755066	166.490372	859.362000	-538.344788	-48.540756	868.347900	-575.802185	186.403519	491.314850	-574.633911	-103.132385	511.830292	-626.123535	160.571625	85.487686	-625.764282	-108.168472	83.494995	-515.960022	267.596558	1331.315063	-603.473145	-54.431953	1350.003418	-502.170227	89.216698	1336.868164	-504.858673	105.611862	1623.118408	-519.358887	361.831390	1069.332397	-570.036560	-248.311249	1149.688232	-395.116394	295.477020	835.047607	-355.577881	-405.509399	1082.805176	-490.670715	57.745171	960.829895	581.596008	-37.126659	957.477295	580.161316	141.519470
-491.224091	166.721085	859.423096	-538.206543	-48.310680	868.340576	-575.576538	187.649796	491.418671	-574.490662	-102.974213	511.968750	-626.261719	160.707977	85.665878	-625.978271	-108.232536	83.595940	-514.747314	267.501984	1331.344604	-602.902466	-54.198772	1350.551392	-501.275635	89.062309	1336.858521	-504.594940	107.066017	1623.371338	-519.581177	360.878906	1069.299927	-571.741394	-252.384125	1153.422852	-395.224365	294.690155	835.083618	-356.101563	-411.426025	1100.959961	-490.334106	57.899673	960.855286	581.584534	-37.015125	957.463989	580.132141	141.664169
-490.883972	167.003204	859.542175	-538.202576	-48.077194	868.294922	-574.887146	188.051056	491.361176	-574.394592	-102.738640	512.082703	-626.188965	160.771683	85.823463	-626.087830	-108.303993	83.684135	-513.440674	267.343964	1331.475830	-602.158203	-54.003922	1351.192383	-500.243103	88.906471	1336.967773	-504.686890	108.544510	1623.799561	-519.884155	360.022156	1069.489258	-573.124512	-255.704086	1157.054077	-395.452728	293.793365	835.285645	-356.655731	-415.591248	1119.481689	-490.040863	58.017403	960.859497	581.565796	-36.845894	957.484436	580.079712	141.747971
-490.578766	167.230606	859.634644	-537.968079	-47.762447	868.317261	-573.980286	187.958038	491.217865	-574.380005	-103.322617	512.266968	-626.110291	160.763535	85.916771	-625.969299	-108.402252	83.772636	-512.076233	267.240021	1331.797729	-601.158569	-53.867836	1351.927856	-499.040833	88.736542	1337.134644	-504.946564	110.051582	1624.400146	-520.276611	359.139465	1069.761108	-575.437256	-259.511475	1160.953735	-395.828918	292.961121	835.486206	-358.744446	-419.441956	1137.907349	-489.679657	58.227100	960.892822	581.544678	-36.721493	957.517578	580.021973	141.808151
-490.462555	167.528412	859.707153	-537.736145	-47.366802	868.333618	-573.126282	187.810654	490.989777	-574.340271	-103.138687	512.293335	-625.925354	160.784149	85.926025	-625.940796	-108.466187	83.792717	-510.675262	267.114532	1332.081543	-600.014038	-53.813564	1352.722656	-497.760254	88.585823	1337.287720	-505.438599	111.393745	1625.000244	-520.741211	358.423309	1070.106445	-577.920410	-263.131042	1164.910034	-396.340210	292.325989	835.687134	-361.825653	-422.620178	1156.288940	-489.355438	58.526455	960.898254	581.584717	-36.612316	957.511414	580.018555	141.873383
-490.486511	168.034851	859.706970	-537.505981	-46.902706	868.236084	-572.286804	187.645447	490.738800	-574.515747	-102.918732	512.184570	-625.895996	160.841476	85.908478	-625.938599	-108.520905	83.717888	-509.317108	267.081055	1332.246826	-598.327637	-53.828709	1353.846680	-496.411743	88.472824	1337.328369	-506.028107	112.578430	1625.626221	-521.354614	357.570618	1070.281128	-580.691101	-266.451050	1168.911011	-396.953033	291.809753	835.711426	-365.657288	-424.390656	1174.132080	-489.052490	58.951614	960.797119	581.607300	-36.503902	957.467102	580.005432	141.948822
-490.550232	168.571274	859.585327	-537.149719	-46.536228	868.157532	-571.787292	187.867386	490.525818	-574.794189	-102.671509	512.020691	-625.828674	160.923126	85.854034	-625.927368	-108.557587	83.614677	-507.938721	267.009583	1332.289917	-597.221130	-53.617245	1354.317871	-494.971771	88.540527	1337.307495	-506.737000	113.633720	1626.222656	-522.170837	356.532410	1070.327637	-583.616455	-269.567749	1172.846802	-397.633545	291.266937	835.591125	-370.703247	-426.164764	1191.622192	-488.681946	59.421558	960.639343	581.593750	-36.464180	957.389099	579.947632	142.058716
-490.703278	169.146362	859.540527	-536.788147	-46.105797	867.994446	-571.703918	188.712189	490.482910	-574.744812	-101.399399	511.748108	-625.901733	161.030426	85.896698	-625.951660	-108.563942	83.435234	-506.629150	267.076996	1332.385010	-595.731873	-53.432106	1355.065063	-493.364838	88.552650	1337.292480	-507.545593	114.603340	1626.860474	-522.839722	355.919525	1070.399414	-587.036438	-272.287201	1176.760254	-398.450409	290.929871	835.472778	-376.553497	-427.248596	1208.828491	-488.327515	59.876228	960.469177	581.553223	-36.375824	957.314453	579.815002	142.269608
-490.902344	169.525253	859.446472	-536.292542	-45.611893	867.987488	-571.544250	189.050446	490.457825	-575.000000	-101.068748	511.673553	-625.951233	161.048141	85.963203	-625.944946	-108.542374	83.373482	-505.219452	267.091492	1332.483765	-594.116699	-53.228569	1355.888916	-491.715332	88.664017	1337.351563	-508.221008	115.334366	1627.383423	-523.380188	355.455475	1070.485718	-590.357239	-274.479095	1180.741333	-399.312317	290.434540	835.266357	-383.248596	-428.089630	1225.788574	-487.944000	60.380939	960.357666	581.450500	-36.244480	957.256104	579.596497	142.548782
-491.095337	169.884827	859.471619	-535.749695	-45.233730	867.931580	-570.977478	188.336456	490.333069	-575.292908	-100.738106	511.710876	-625.739929	160.952057	85.980515	-625.865601	-108.532150	83.378929	-503.854523	267.140533	1332.583618	-592.491638	-52.942123	1356.686523	-489.971100	88.705055	1337.421631	-508.709686	115.883202	1627.794312	-523.956116	354.793549	1070.555908	-593.983093	-276.379852	1184.735596	-400.223236	289.938049	835.099304	-390.557312	-427.959290	1242.271851	-487.539581	60.750942	960.281067	581.358765	-36.124519	957.255920	579.404053	142.682373
-491.278961	170.265839	859.531311	-535.195801	-45.288620	867.721558	-570.712646	187.997879	490.360931	-575.578247	-100.418320	511.862244	-625.650574	160.878479	86.077164	-625.856506	-108.479958	83.403046	-502.438782	267.138123	1332.730713	-590.892456	-52.569080	1357.467285	-488.226013	88.787354	1337.521729	-509.059814	116.220695	1628.241821	-524.524719	353.988098	1070.644043	-597.968689	-278.042542	1188.673828	-401.168854	289.283875	834.888855	-397.927521	-426.472137	1258.337036	-487.124786	60.835705	960.142761	581.306030	-35.970440	957.286804	579.242188	142.825928
-491.544708	170.711029	859.564758	-534.997681	-44.711922	867.754395	-570.719482	188.035706	490.383789	-575.832458	-100.122009	511.914001	-625.653992	160.851074	86.153854	-625.797668	-108.421188	83.434608	-501.094635	267.195862	1332.828003	-589.381775	-52.194221	1358.249512	-486.580475	88.873970	1337.493530	-509.052765	116.585251	1628.492920	-524.915405	353.648010	1070.724365	-602.421326	-279.695313	1192.550537	-402.221527	289.065918	834.590637	-405.855530	-424.294403	1273.900513	-486.907318	61.348320	960.107605	581.266724	-35.885906	957.302246	579.149658	142.892532
-491.574280	170.765640	859.461426	-533.778320	-45.040470	867.928528	-570.929932	188.701477	490.449799	-575.647949	-99.799690	512.047974	-625.718933	160.889008	86.209534	-625.597534	-108.381180	83.399498	-499.746918	267.230865	1332.777100	-588.216675	-51.702793	1358.781128	-485.018280	88.997734	1337.405762	-508.675690	116.721527	1628.672363	-525.309998	353.416107	1070.721436	-606.579895	-280.899597	1196.011353	-403.305664	289.036133	834.091919	-414.135132	-421.402863	1288.818237	-486.127747	61.452885	960.096130	581.257385	-35.822666	957.299438	579.082336	142.981903
-491.722687	170.942703	859.382629	-533.212585	-44.908890	868.101807	-571.089783	189.036346	490.396179	-575.652283	-99.520821	512.080627	-625.733093	160.954391	86.153114	-625.422668	-108.336472	83.358917	-498.471954	267.272400	1332.717896	-586.769226	-51.600079	1359.654541	-483.666473	89.047760	1337.242920	-507.895477	116.689552	1628.720947	-525.589783	353.355652	1070.737061	-610.962463	-281.946228	1199.447632	-404.542938	289.415131	833.537292	-422.476532	-417.668091	1303.339233	-485.729370	61.769447	960.093201	581.242676	-35.737247	957.245178	578.991943	143.129013
-491.895233	171.071976	859.309387	-532.785095	-44.995316	868.169495	-571.202393	189.191071	490.326538	-575.708923	-99.299873	512.152222	-625.801819	160.985229	86.133034	-625.337097	-108.225838	83.381805	-497.303131	267.236267	1332.584229	-585.958435	-51.250195	1360.177856	-482.467590	89.038826	1337.126953	-506.480103	116.405304	1628.677734	-525.780396	353.454498	1070.778198	-615.434509	-282.878265	1202.678589	-405.812378	289.558899	832.870117	-431.228760	-413.694366	1316.831909	-485.394928	61.887733	960.033936	581.220032	-35.685211	957.185486	578.916565	143.240875
-491.949127	171.084595	859.327026	-532.306702	-45.135300	868.245361	-571.164551	189.029327	490.306122	-575.681030	-99.061653	512.211548	-625.778687	160.919922	86.162247	-625.193420	-108.155075	83.368599	-496.218994	267.172974	1332.479004	-585.107422	-51.073547	1360.905640	-481.436401	88.962570	1337.052856	-504.512421	115.891769	1628.561279	-525.875671	353.523590	1070.882935	-619.846619	-283.689423	1205.842773	-407.162994	289.990570	832.325195	-440.580170	-410.185242	1329.389771	-485.031982	61.887283	960.039124	581.183716	-35.635052	957.135437	578.818359	143.273056
-491.930664	170.914032	859.406250	-531.786926	-45.300415	868.357910	-570.905579	188.469849	490.283936	-575.805420	-99.734161	512.414856	-625.702271	160.841995	86.186066	-624.981262	-108.102715	83.475380	-495.282166	267.025452	1332.349365	-584.758728	-50.740826	1361.526855	-480.590515	88.818062	1337.053833	-501.900024	115.192177	1628.397461	-525.930969	353.579163	1070.994629	-624.515991	-284.440643	1209.097168	-408.436615	290.164948	831.686523	-449.074921	-405.057098	1341.926880	-484.642365	61.773479	960.101624	581.074646	-35.547359	957.105530	578.646423	143.329514
-491.782806	170.763275	859.523499	-531.312500	-45.405315	868.483276	-570.511902	187.716003	490.195129	-575.519836	-98.823059	512.409485	-625.587280	160.805817	86.173630	-624.946289	-107.922989	83.445747	-494.556763	266.914795	1332.256592	-584.475220	-50.443886	1362.368896	-479.942383	88.629784	1337.119385	-498.610748	114.295212	1628.119751	-525.832397	353.934204	1071.212769	-629.009949	-284.773590	1212.244629	-409.827393	290.714600	831.189758	-457.714264	-399.663483	1353.893311	-484.244507	61.673298	960.198608	581.002991	-35.470177	957.112976	578.508179	143.385559
-491.589417	170.631042	859.642395	-530.783203	-45.684486	868.760742	-570.400269	187.614822	490.168091	-575.339722	-98.759178	512.592651	-625.519775	160.825562	86.153343	-624.867126	-107.848022	83.497849	-494.045624	266.750702	1332.118164	-584.463013	-50.108063	1363.265015	-479.432495	88.501297	1337.219971	-494.705780	113.267830	1627.723389	-525.838806	354.120148	1071.292114	-633.159180	-284.994507	1215.225220	-411.098053	291.424225	830.549377	-466.287384	-394.115692	1365.083618	-483.768921	61.559162	960.365234	580.938782	-35.425449	957.122681	578.399048	143.395920
-491.285797	170.496384	859.677673	-530.223145	-45.970875	868.959351	-570.590393	188.266479	490.211151	-575.118347	-98.825844	512.787048	-625.597107	160.937149	86.160728	-624.773621	-107.759247	83.534706	-493.830322	266.635132	1331.976440	-584.907166	-49.480625	1364.088013	-479.171661	88.430992	1337.300781	-490.288055	112.184853	1627.159058	-525.711304	354.728729	1071.405273	-637.472595	-285.058014	1218.266968	-412.419037	292.368896	829.892395	-474.808777	-388.460968	1375.382324	-483.298889	61.447018	960.472168	580.880127	-35.343983	957.132874	578.322083	143.484360
-490.960999	170.322617	859.724426	-529.714844	-46.261604	869.136047	-570.562439	188.479691	490.181366	-574.812439	-98.888298	512.918213	-625.579163	161.045776	86.080910	-624.762512	-107.715157	83.519356	-493.885132	266.590637	1331.869507	-585.485596	-48.814545	1364.946411	-479.063171	88.363579	1337.417847	-485.420166	111.085503	1626.249878	-525.610779	355.260864	1071.473755	-641.794250	-285.095520	1221.236450	-413.692963	293.847656	829.233032	-483.185181	-382.523224	1385.013062	-482.854767	61.290920	960.576599	580.866577	-35.308292	957.098511	578.317749	143.562836
-490.607361	170.093842	859.787415	-529.221619	-46.569408	869.290405	-570.448853	188.449951	490.154785	-574.505737	-99.013489	512.971924	-625.582153	161.136551	86.049225	-624.722717	-107.699120	83.521889	-494.156281	266.576141	1331.829712	-586.205444	-48.116123	1365.838135	-479.016937	88.220810	1337.617554	-480.440277	109.693077	1625.151611	-525.592529	355.779236	1071.593872	-646.091064	-285.069824	1224.140015	-415.038086	294.998413	828.573242	-491.825256	-377.099365	1393.720337	-482.411621	61.077419	960.680054	580.804077	-35.251259	957.053406	578.256714	143.616379
-490.289490	169.737411	859.876953	-528.743225	-46.868530	869.440186	-570.327515	188.177780	490.201263	-574.269287	-99.194572	512.993774	-625.565857	161.133957	86.099373	-624.754089	-107.703453	83.509354	-494.760834	266.418732	1331.739624	-587.072388	-47.329811	1366.586426	-478.758972	87.988655	1337.866211	-475.551453	108.560562	1623.753296	-525.675415	356.138885	1071.696289	-650.566833	-284.892975	1226.800659	-416.266968	296.339142	827.985962	-499.249725	-370.769806	1401.437744	-481.992645	60.792599	960.794067	580.724304	-35.193161	956.997253	578.189758	143.627808
-490.014648	169.398209	859.983093	-528.312561	-47.118240	869.571228	-570.100464	187.523117	490.220337	-574.049561	-99.413788	512.970276	-625.490845	161.114975	86.123627	-624.780029	-107.760391	83.509850	-495.244659	266.351898	1331.646973	-587.755798	-46.583591	1367.310059	-478.203430	87.633011	1338.169922	-471.117981	107.477180	1622.385132	-525.750122	356.726776	1071.928955	-655.098633	-284.717834	1229.414185	-417.597534	297.570526	827.413086	-506.850464	-364.998230	1408.313843	-481.597473	60.520702	960.900635	580.678284	-35.162510	956.932983	578.182373	143.562378
-489.786041	169.107346	860.075806	-527.924194	-47.357109	869.741394	-569.944275	187.087112	490.240509	-573.930542	-99.582466	512.977295	-625.490173	161.071030	86.105293	-624.823975	-107.779541	83.483597	-495.539551	266.324860	1331.489502	-588.185608	-45.830132	1367.924438	-477.308350	87.268402	1338.393799	-467.397888	106.638954	1621.193481	-526.011475	357.098755	1072.071289	-659.838440	-284.402374	1231.883545	-418.710052	298.934021	826.968506	-514.203308	-359.591217	1414.182739	-481.230957	60.299496	961.015686	580.608398	-35.119606	956.893433	578.178406	143.547302
-489.665314	168.879761	860.097839	-527.640930	-47.545155	869.886292	-569.851013	186.999725	490.121338	-573.794373	-99.680954	512.958069	-625.483765	161.055984	86.051620	-624.869568	-107.770592	83.408600	-495.444397	266.291504	1331.307373	-588.216064	-45.250370	1368.502808	-476.177002	86.988823	1338.542969	-464.405121	106.097183	1620.477783	-526.478455	357.333557	1072.055176	-664.741211	-283.905792	1234.206543	-419.702118	300.487274	826.487488	-521.307617	-354.517242	1419.202515	-480.936768	60.149517	961.072937	580.625305	-35.199532	956.868774	578.363464	143.334671
-489.629517	168.784836	860.072021	-527.447693	-47.693520	869.991882	-570.082275	187.663223	490.092590	-573.666260	-99.777191	512.919922	-625.591797	161.101440	86.002350	-624.907715	-107.715370	83.337662	-495.001801	266.296539	1331.068237	-587.806763	-44.872635	1369.119751	-474.871368	86.729225	1338.616821	-462.210144	106.032104	1620.171387	-526.934875	357.943665	1072.085693	-669.880127	-283.048218	1236.356812	-420.817841	302.174103	826.044678	-528.071838	-350.245331	1422.936279	-480.686646	60.081009	961.073853	580.520325	-35.190388	956.851501	578.343628	143.423859
-489.671692	168.693893	860.024597	-527.306152	-47.861309	870.076050	-570.108459	187.886505	489.914276	-573.522583	-99.821541	512.924500	-625.627380	161.123886	85.866196	-624.987366	-107.630409	83.291504	-494.067902	266.336975	1330.832031	-586.975647	-44.576351	1369.734131	-473.505585	86.464409	1338.635376	-460.778259	106.344574	1620.247925	-527.704041	358.210602	1072.045898	-675.170105	-281.694427	1238.315186	-421.932861	303.733490	825.620117	-534.186218	-346.934692	1425.567749	-480.480896	60.004581	961.047119	580.498596	-35.132954	956.811768	578.394104	143.552200
-489.815186	168.582184	860.029968	-527.237000	-48.032116	870.108521	-569.939819	187.827332	489.774506	-573.299805	-99.856064	512.857239	-625.653748	161.103394	85.806847	-624.854919	-107.604660	83.283615	-492.707581	266.259308	1330.659058	-585.820862	-44.399281	1370.321777	-472.067413	86.187279	1338.655762	-459.988403	106.906754	1620.689087	-528.419189	358.589539	1072.098389	-680.455322	-279.816376	1240.102417	-423.123199	305.171387	825.276184	-540.142151	-344.568268	1427.343140	-480.334381	59.868721	961.012268	580.443237	-35.062485	956.803894	578.421082	143.609283
-489.997406	168.457367	860.046570	-527.200134	-48.200974	870.057251	-569.722107	187.637207	489.707428	-573.118103	-99.886978	512.822205	-625.607239	161.063904	85.886841	-624.768372	-107.553291	83.311829	-491.071106	266.167114	1330.562500	-584.457336	-44.267475	1370.875977	-470.587830	85.880836	1338.667114	-459.772644	107.766121	1621.413452	-529.179810	359.110718	1072.401367	-685.607544	-277.505310	1241.682983	-424.484680	306.653046	825.034424	-545.860107	-344.626862	1427.870483	-480.213562	59.684525	960.937683	580.382263	-34.953377	956.751587	578.454529	143.679138
-490.263672	168.337173	860.076538	-527.237610	-48.269703	869.973267	-569.434082	187.259918	489.644562	-573.014282	-99.917282	512.799744	-625.500305	161.048141	85.962502	-624.678650	-107.515221	83.383530	-489.216766	265.963837	1330.506958	-582.993286	-44.208542	1371.440430	-469.131195	85.609909	1338.725098	-460.082794	108.786644	1622.316284	-529.985046	359.403259	1072.667480	-690.427368	-274.839539	1243.027100	-425.918274	308.052795	824.791992	-551.023987	-346.724396	1427.769653	-480.122040	59.524628	960.838013	580.334351	-34.862331	956.721313	578.497131	143.702576
-490.547424	168.260513	860.096619	-527.353210	-48.354443	869.936584	-569.171631	186.949234	489.604095	-572.992859	-99.872063	512.762024	-625.423157	161.057800	86.048714	-624.533813	-107.549416	83.435516	-487.189178	265.800659	1330.390015	-581.621338	-43.997871	1371.950928	-467.664978	85.374565	1338.738770	-460.833527	110.021820	1623.325439	-530.680298	359.797974	1073.004272	-694.837402	-272.063751	1244.227661	-427.497925	309.328369	824.466980	-555.775757	-351.320282	1426.840210	-480.033112	59.388088	960.742676	580.250061	-34.761765	956.696472	578.510681	143.763489
-490.794342	168.178177	860.092224	-527.470459	-48.416821	869.913879	-569.106873	187.003418	489.548309	-573.086548	-99.839119	512.783325	-625.411377	161.118286	86.068977	-624.484192	-107.562080	83.523590	-485.063690	265.714874	1330.211670	-580.396118	-43.701340	1372.435303	-466.186829	85.228012	1338.658203	-461.985657	111.438309	1624.292603	-531.342285	360.191650	1073.296509	-698.387268	-269.332001	1245.432129	-429.025513	310.808197	824.110535	-560.528748	-358.915985	1425.103516	-479.924835	59.271698	960.640625	580.146240	-34.696400	956.678223	578.537170	143.819946
-491.000031	168.099228	860.048523	-527.596130	-48.523369	869.932922	-569.184814	187.173386	489.497131	-573.234802	-99.825981	512.861084	-625.422485	161.235367	86.044266	-624.460449	-107.568581	83.549438	-482.835815	265.669922	1329.935791	-579.369385	-43.109005	1372.926147	-464.676605	85.197083	1338.664063	-463.502869	113.050613	1625.205566	-531.749146	360.751221	1073.559448	-700.957275	-266.919830	1246.776489	-430.608917	312.284210	823.657410	-565.073120	-368.992462	1422.624023	-479.791656	59.162830	960.536438	580.054504	-34.651951	956.654541	578.584412	143.886642
-491.190521	167.996078	860.019348	-527.767395	-48.630505	870.020569	-569.427002	187.363922	489.425018	-573.445068	-99.807281	512.926514	-625.507996	161.323532	86.012352	-624.428223	-107.578217	83.542587	-480.464630	265.841003	1329.777710	-578.493103	-42.276642	1373.263306	-463.258911	85.362633	1338.655273	-465.251953	114.799751	1626.128174	-532.022705	361.207092	1073.794434	-702.541504	-265.017853	1248.443726	-432.220337	313.696777	822.978882	-569.815369	-381.667542	1419.173584	-479.642670	59.051430	960.463135	579.979980	-34.638145	956.655945	578.641785	143.954041
-491.268250	167.862442	860.087646	-527.931519	-48.697746	870.133179	-569.679993	187.401535	489.416351	-573.677734	-99.839912	513.006042	-625.535156	161.377701	85.977196	-624.464111	-107.633652	83.564034	-478.203979	266.049622	1329.587402	-577.604553	-41.324184	1373.644531	-461.855591	85.665070	1338.697876	-467.200348	116.619217	1626.943604	-532.132141	361.632324	1073.932861	-703.059631	-263.729645	1250.444946	-433.867004	315.185059	822.283875	-574.908142	-396.593811	1414.747681	-479.488892	58.907909	960.466980	579.954834	-34.582916	956.640991	578.717407	144.043381
-491.274536	167.624268	860.187256	-528.168884	-48.789948	870.295410	-569.742065	187.145981	489.404053	-574.063416	-100.706505	513.166931	-625.482483	161.356827	85.988403	-624.416687	-107.776688	83.640137	-475.810547	266.430786	1329.411133	-576.500427	-40.307671	1374.037354	-460.573669	86.145760	1338.793823	-469.231232	118.477638	1627.713745	-532.131104	361.649933	1073.932617	-702.652466	-263.225159	1252.951660	-435.285034	316.364197	821.487610	-580.577759	-413.204407	1409.318237	-479.338623	58.687271	960.511169	579.982971	-34.519825	956.619263	578.826233	144.068939
-491.234070	167.328064	860.281494	-528.491333	-48.838531	870.501709	-570.262024	187.162003	489.567688	-574.377441	-100.061943	513.070801	-625.626282	161.344147	86.087944	-624.546631	-107.889725	83.601044	-473.263489	267.179993	1329.312012	-575.304871	-39.218384	1374.426025	-459.368774	86.828033	1338.883545	-471.274231	120.382301	1628.464600	-531.590637	362.288391	1074.098633	-701.215942	-263.544067	1255.792603	-436.738739	317.838379	820.629456	-586.775452	-431.083862	1402.591431	-479.223755	58.464390	960.579041	579.981995	-34.468571	956.616943	578.920654	144.095093
-491.098572	166.984909	860.302246	-528.863525	-48.911209	870.728760	-570.130676	186.669205	489.578003	-574.830444	-100.143135	513.103943	-625.488220	161.298904	86.060417	-624.649841	-107.988678	83.606293	-471.092438	267.760895	1328.888062	-574.087097	-38.043350	1374.737915	-458.236511	87.683685	1338.827515	-473.335205	122.234184	1629.039551	-530.924866	362.769775	1073.905396	-698.919678	-264.782135	1259.110107	-437.950195	319.103699	819.534668	-593.744812	-449.695862	1394.704224	-479.095093	58.227329	960.622803	579.993774	-34.446018	956.613647	579.022583	144.095673
-490.917938	166.491180	860.287476	-529.276062	-49.011299	871.025391	-569.036682	185.369476	489.250214	-575.658386	-101.129837	513.363281	-624.993286	161.210434	85.882263	-624.690674	-108.099762	83.697060	-468.884308	268.399628	1328.387817	-572.829590	-36.836716	1375.025879	-457.164642	88.635201	1338.797119	-475.123444	124.058098	1629.570313	-529.865173	363.698364	1073.812500	-695.939392	-266.932709	1262.808594	-439.255127	320.617004	818.315552	-601.177917	-468.414063	1385.701538	-478.968842	57.934326	960.684753	579.939148	-34.445930	956.618225	579.086060	144.091339
-490.618195	166.019150	860.193726	-529.674988	-49.143768	871.321228	-569.204407	185.176758	489.283478	-576.097168	-101.103394	513.510437	-625.013428	161.210876	85.831367	-624.725281	-108.229813	83.696777	-466.834686	269.119324	1327.868652	-571.467957	-35.603489	1375.334351	-456.115509	89.679062	1338.718262	-476.755432	125.934059	1629.942505	-528.557495	364.514435	1073.513916	-692.588379	-269.675232	1266.861694	-440.375214	322.181885	816.945740	-609.133118	-486.432190	1375.486450	-478.822876	57.662991	960.721802	579.877502	-34.382828	956.594666	579.111450	144.158813
-490.179901	165.548294	860.049561	-530.043030	-49.296703	871.611267	-569.466614	185.085022	489.371826	-576.589722	-100.932014	513.564026	-625.115845	161.183670	85.814468	-624.756042	-108.279877	83.687660	-464.934601	269.757019	1327.236572	-570.058716	-34.445389	1375.599854	-455.202606	90.727760	1338.547363	-478.095306	127.750565	1630.229858	-527.067261	365.281830	1073.073608	-689.052124	-272.956726	1270.516602	-441.383667	323.780548	815.525146	-616.582153	-502.805450	1364.468872	-478.630188	57.392281	960.742981	579.843384	-34.363586	956.565857	579.193909	144.181274
-489.792328	165.071869	859.953308	-530.465698	-49.485500	871.914734	-569.566650	184.822647	489.430054	-577.091187	-100.087074	513.585632	-625.110779	161.166504	85.822525	-624.830872	-108.356865	83.655464	-463.321869	270.343079	1326.649292	-568.608154	-33.507637	1375.966797	-454.388245	91.724846	1338.428955	-479.086029	129.493668	1630.429321	-525.343506	366.122772	1072.563232	-686.032410	-276.421295	1273.510132	-442.234161	325.368622	814.049866	-624.687500	-517.185486	1353.025024	-478.520721	57.090202	960.804565	579.821716	-34.299480	956.546387	579.234985	144.243027
-489.360809	164.628708	859.857605	-530.948608	-49.587448	872.135132	-569.562622	184.590546	489.461182	-577.900269	-100.514488	513.859375	-625.096924	161.128159	85.866692	-624.744324	-108.426994	83.726891	-462.000641	270.769073	1326.136108	-567.157043	-32.804440	1376.452881	-453.728577	92.523918	1338.324585	-479.724152	131.114258	1630.608276	-523.450867	366.965942	1072.087036	-684.263062	-279.556274	1275.762573	-442.952698	327.191681	812.667603	-633.129272	-529.109924	1341.176758	-478.412384	56.792999	960.822021	579.850464	-34.256977	956.510376	579.297668	144.316574
-488.832672	164.160812	859.761047	-531.131531	-49.850777	872.413513	-569.499512	184.433502	489.544556	-578.718079	-100.313698	514.051758	-625.059631	161.122269	85.949348	-624.728333	-108.422394	83.738777	-461.016052	270.949188	1325.604736	-565.955566	-32.426826	1376.984741	-453.149689	93.225227	1338.284058	-479.961243	132.554459	1630.726807	-521.612549	367.285095	1071.540527	-682.835144	-281.791290	1277.121094	-443.416412	329.225281	811.327271	-641.130615	-537.931824	1329.355591	-478.237457	56.486897	960.912537	579.913635	-34.175781	956.485779	579.398010	144.387497
-488.323364	163.809341	859.712769	-531.334778	-50.120216	872.758301	-569.747559	184.582489	489.715393	-579.310974	-99.360519	514.182556	-625.171265	161.124908	86.053253	-624.783997	-108.357292	83.717628	-460.333984	271.046417	1325.220093	-564.937683	-32.276085	1377.637207	-452.711853	93.683350	1338.261475	-479.785767	133.769653	1630.789673	-519.367493	368.544403	1071.248413	-681.464355	-283.109344	1277.489868	-443.555237	331.040192	810.176819	-648.663086	-543.553284	1318.125488	-478.063538	56.240074	961.054260	579.970886	-34.156681	956.495422	579.484619	144.418350
-487.824036	163.474808	859.673584	-531.429199	-50.405270	873.066956	-569.934021	184.667999	489.844788	-580.028381	-98.876320	514.366882	-625.224609	161.147400	86.151672	-624.732300	-108.266983	83.701202	-459.981293	271.052643	1324.875977	-564.216431	-32.326912	1378.271851	-452.391357	93.952148	1338.301025	-479.165405	134.686615	1630.767578	-517.409546	368.976227	1070.800537	-680.661072	-283.005981	1276.811401	-443.429718	332.969727	809.159851	-655.176575	-546.313477	1307.331299	-477.877838	55.999935	961.195007	580.004517	-34.092335	956.495605	579.549133	144.500565
-487.450714	163.245728	859.643494	-531.520935	-50.660664	873.275879	-570.061096	184.682755	489.933899	-580.685303	-98.473747	514.614136	-625.262024	161.145523	86.207344	-624.696777	-108.143311	83.705261	-459.841705	270.951508	1324.529419	-563.648682	-32.564186	1378.873535	-452.165466	94.044632	1338.372192	-478.159821	135.318802	1630.731934	-515.410950	369.441925	1070.468140	-679.922485	-281.623230	1275.309448	-442.976593	334.939362	808.286255	-660.681152	-547.102844	1297.775269	-477.752655	55.798298	961.289856	579.999634	-34.063351	956.522156	579.589050	144.509430
-487.106842	162.966980	859.637390	-531.418640	-50.911327	873.403137	-569.982849	184.489304	490.002319	-581.247803	-97.921898	514.761780	-625.236450	161.147156	86.256340	-624.655090	-107.984192	83.653160	-459.976257	270.829681	1324.219360	-563.307861	-32.852997	1379.249756	-452.001190	93.995781	1338.456909	-476.778076	135.647415	1630.635010	-513.654114	369.555328	1070.086304	-679.044617	-279.661987	1273.157471	-442.245789	336.792847	807.631958	-664.958130	-546.761780	1289.385498	-477.561859	55.564178	961.361389	580.019531	-33.995747	956.525879	579.610413	144.578247
-486.837524	162.830704	859.685974	-531.271851	-51.129951	873.442810	-569.881653	184.288269	490.092255	-581.745300	-97.768417	514.903137	-625.179077	161.203522	86.321716	-624.544617	-107.894897	83.641808	-460.315491	270.776489	1324.015991	-563.036926	-33.192234	1379.454224	-451.925232	93.910553	1338.499512	-475.030701	135.616364	1630.489258	-512.051025	369.587097	1069.697510	-678.255737	-277.558533	1270.449341	-441.154846	338.551239	807.069824	-668.387390	-545.667664	1282.213135	-477.385895	55.372147	961.416199	580.025330	-33.924671	956.526001	579.613525	144.630936
-486.708038	162.744720	859.780151	-531.053162	-51.336727	873.398438	-569.744507	184.102859	490.212555	-582.122070	-97.370682	514.958313	-625.128723	161.250381	86.415939	-624.455872	-107.804779	83.633057	-460.779480	270.783295	1323.911255	-562.926025	-33.518635	1379.509155	-451.917908	93.839439	1338.537231	-472.979248	135.408066	1630.192139	-510.755524	369.427582	1069.383057	-677.799927	-275.395294	1267.154541	-439.874847	340.245422	806.737244	-670.742737	-544.030396	1275.776367	-477.233490	55.182777	961.448059	580.093384	-33.873787	956.507507	579.644470	144.675964
-486.598572	162.706329	859.877747	-530.745972	-51.533871	873.310913	-569.761902	184.146729	490.344177	-582.374939	-96.545868	514.878906	-625.118286	161.285721	86.531044	-624.398254	-107.697174	83.559044	-461.292023	270.895752	1323.923828	-562.932739	-33.877106	1379.359497	-451.932159	93.791130	1338.542725	-470.807129	134.731766	1629.892212	-509.717743	369.272339	1069.089966	-677.866516	-272.928986	1263.352539	-438.451477	341.651154	806.549683	-672.317444	-542.030334	1269.975952	-477.064667	55.021610	961.466064	580.173828	-33.810627	956.484680	579.656494	144.735535
-486.549103	162.758606	859.952942	-530.429871	-51.675854	873.216736	-569.854492	184.234848	490.456543	-582.583984	-96.262543	514.932983	-625.127441	161.334076	86.621826	-624.264343	-107.630592	83.576210	-461.794891	271.137604	1324.035522	-563.033752	-34.252674	1378.973633	-451.890137	93.759583	1338.552246	-468.493652	133.880646	1629.432739	-508.932373	369.051453	1068.832764	-678.223206	-270.554047	1259.413696	-436.802277	342.974426	806.539612	-673.505493	-539.801208	1264.256104	-476.897888	54.945225	961.461670	580.291992	-33.772427	956.476563	579.706238	144.792023
-486.526642	162.766418	859.998535	-530.050964	-51.862225	873.165222	-569.982605	184.298294	490.526642	-582.755615	-96.038643	515.025513	-625.116821	161.344604	86.671959	-624.197205	-107.549019	83.554962	-462.243073	271.466492	1324.147705	-563.155457	-34.720127	1378.415527	-451.726563	93.743423	1338.503052	-466.276917	132.848114	1628.883545	-508.403961	368.755035	1068.594849	-678.996399	-268.194183	1255.647583	-435.205841	344.091400	806.658569	-674.190308	-537.429016	1258.811890	-476.714081	54.869793	961.464417	580.436768	-33.734348	956.486633	579.774048	144.849548
-486.485260	162.789642	860.025757	-529.602051	-51.999790	873.135864	-570.036194	184.213394	490.550568	-582.853821	-95.916138	515.173645	-625.085815	161.296112	86.639717	-624.190125	-107.507729	83.554901	-462.563812	271.734528	1324.218140	-563.273010	-35.183849	1377.601685	-451.425903	93.687279	1338.394043	-464.259094	131.690247	1628.344971	-508.153839	368.459229	1068.401489	-680.223267	-265.893860	1252.097046	-433.546844	344.809418	806.828125	-674.551453	-535.058228	1253.418335	-476.497437	54.854290	961.473083	580.537598	-33.659428	956.491943	579.778687	144.855759
-486.432159	162.835968	859.999207	-529.187744	-52.053127	873.101013	-570.038452	184.097580	490.535400	-582.873047	-95.906151	515.256287	-625.098450	161.230072	86.633286	-624.172852	-107.487289	83.536232	-462.721649	272.020294	1324.280762	-563.355347	-35.665028	1376.677124	-450.923248	93.518715	1338.243652	-462.630920	130.471359	1627.851440	-508.113068	368.283417	1068.290527	-681.616943	-263.805054	1248.868530	-431.885620	345.245911	807.145874	-674.696960	-532.796814	1247.966797	-476.285614	54.905209	961.449951	580.623474	-33.629528	956.548828	579.785950	144.893311
-486.457550	162.755325	859.902954	-528.649048	-52.210918	873.127625	-570.008362	183.976776	490.476532	-582.750671	-96.004074	515.292542	-625.082397	161.128677	86.540092	-624.205566	-107.534431	83.515381	-462.634979	272.227539	1324.334717	-563.223572	-36.136547	1375.687378	-450.545837	93.424095	1337.922241	-461.451843	129.233841	1627.454102	-508.243073	368.025238	1068.174805	-683.071411	-261.974579	1245.974487	-430.273865	345.583496	807.526062	-674.655273	-530.681152	1242.442749	-476.043121	54.926239	961.420471	580.701843	-33.578056	956.560120	579.764832	144.915375
-486.562805	162.875732	859.754211	-528.421082	-52.159328	873.000916	-569.881653	183.821625	490.369537	-582.592163	-96.251022	515.211792	-625.055176	161.011993	86.468147	-624.259399	-107.645531	83.509521	-462.406525	272.386169	1324.344849	-562.937256	-36.550987	1374.755737	-449.861938	93.214409	1337.668457	-460.715271	128.059296	1627.183594	-508.539124	367.924896	1068.184814	-684.507568	-260.386810	1243.461426	-428.742676	345.576721	807.947449	-674.606384	-528.692749	1236.727783	-475.937988	55.061470	961.268372	580.823425	-33.531857	956.563110	579.781921	144.948151
-486.720947	162.932297	859.575928	-528.303223	-52.068401	872.818481	-568.039734	182.324631	489.777130	-582.460266	-96.507446	515.045593	-624.382996	160.895508	86.186356	-624.345398	-107.757568	83.476563	-461.882935	272.436432	1324.364014	-562.410767	-36.980488	1373.922363	-449.343811	93.066597	1337.226318	-460.393524	127.073891	1626.986328	-508.914032	367.859283	1068.225586	-685.752319	-259.062103	1241.239136	-427.209625	345.540863	808.478943	-674.536743	-526.833496	1230.927856	-475.875305	55.156162	961.060486	580.908508	-33.486607	956.562561	579.737549	145.012024
-486.772217	163.094208	859.393250	-528.235901	-51.913780	872.609924	-569.328369	183.488220	490.042419	-582.199463	-96.810097	514.837585	-624.948975	160.837967	86.324783	-624.476868	-107.809563	83.506569	-461.185577	272.403320	1324.378418	-561.608459	-37.387981	1373.214233	-448.783051	92.928802	1336.823853	-460.479492	125.974525	1627.005249	-509.370087	367.807800	1068.359253	-686.649231	-257.916107	1239.250488	-425.706848	345.295197	809.130432	-674.529663	-525.097717	1225.099487	-475.791382	55.304264	960.839478	581.062744	-33.491795	956.553223	579.758362	145.045715
-486.827026	163.317673	859.197205	-528.234924	-51.739620	872.417358	-569.630981	183.986420	490.119934	-582.118103	-97.819778	514.777771	-625.139404	160.827316	86.424446	-624.503845	-107.906044	83.599457	-460.365112	272.323883	1324.503174	-560.658569	-37.870365	1372.667236	-448.161713	92.788048	1336.428345	-460.840607	125.347580	1627.070313	-509.769897	367.885498	1068.546875	-687.532654	-256.779724	1237.621216	-424.250000	344.895081	809.852478	-674.538208	-523.389587	1219.329224	-475.729218	55.493893	960.615295	581.216919	-33.462841	956.574402	579.788330	145.056503
-486.838654	163.534927	859.069336	-528.256897	-51.547905	872.254761	-569.355652	184.108276	490.046448	-581.455872	-97.484253	514.554504	-625.117981	160.844711	86.460060	-624.534180	-108.011536	83.611176	-459.470154	272.100830	1324.674683	-559.659546	-38.399876	1372.239258	-447.550751	92.580811	1336.102173	-461.409363	124.551834	1627.267578	-510.018494	368.138123	1068.898926	-687.964661	-255.697525	1235.964233	-422.781555	344.367432	810.727905	-674.529907	-521.769592	1213.491821	-475.673065	55.666061	960.445496	581.355042	-33.417156	956.594971	579.796509	145.092438
-486.765045	163.739639	858.965149	-528.300781	-51.349224	872.106995	-568.838196	184.032516	489.957306	-581.073242	-97.712334	514.478394	-625.026428	160.885269	86.486549	-624.506531	-108.083603	83.693871	-458.601349	271.832092	1324.910278	-558.692444	-38.975605	1371.868042	-446.957001	92.383011	1335.872192	-462.122620	123.898079	1627.555542	-510.224030	368.280640	1069.261963	-688.170532	-254.683487	1234.376709	-421.142944	343.614502	811.647156	-674.703735	-520.297729	1207.809082	-475.585602	55.815601	960.294800	581.466064	-33.361145	956.614929	579.786865	145.116028
-486.663391	163.951462	858.912842	-528.369629	-51.133080	871.974976	-568.437866	184.140305	489.954010	-580.723816	-97.882187	514.444519	-624.938782	160.964157	86.532135	-624.546814	-108.103226	83.819832	-457.784119	271.481842	1325.214355	-557.872375	-39.513977	1371.569580	-446.445618	92.136261	1335.761230	-462.972565	123.235634	1627.817139	-510.331604	368.375000	1069.664063	-687.994629	-253.761124	1232.615479	-419.612640	342.868286	812.627625	-674.825439	-518.985107	1202.161987	-475.503906	55.955090	960.180298	581.592285	-33.333160	956.608765	579.809143	145.144623
-486.531799	164.132889	858.894165	-528.449707	-50.949177	871.871826	-568.114441	184.281143	489.942657	-580.531799	-98.049973	514.468872	-624.935303	161.061249	86.601311	-624.586792	-108.080032	83.936378	-457.053101	271.087341	1325.547485	-557.294556	-40.065311	1371.355103	-446.024200	91.783737	1335.757568	-463.758545	122.755043	1628.148438	-510.235229	368.359070	1070.081177	-687.317871	-252.935486	1230.713867	-417.973328	342.014648	813.708191	-675.022095	-517.903809	1196.614502	-475.410797	56.054527	960.096130	581.699768	-33.301853	956.610352	579.787476	145.183502
-486.359161	164.293640	858.915039	-528.576782	-50.792400	871.802002	-567.865540	184.443161	489.912567	-580.321289	-98.170006	514.483582	-624.917969	161.168610	86.703468	-624.492371	-108.083763	84.070168	-456.419617	270.698578	1326.005493	-556.929260	-40.587101	1371.180786	-445.779816	91.452400	1335.786011	-464.576782	122.144287	1628.466309	-509.840637	368.701935	1070.802979	-686.680725	-252.197906	1228.651733	-416.238403	340.966064	814.883118	-675.236328	-517.010254	1191.139526	-475.338501	56.117912	960.054321	581.817871	-33.244232	956.592590	579.775146	145.260971
-486.198700	164.361542	858.972290	-528.676025	-50.716656	871.810425	-567.619385	184.570038	489.929688	-580.165466	-98.226799	514.529602	-624.884460	161.230423	86.787643	-624.437805	-108.075287	84.181763	-455.868042	270.251495	1326.539307	-556.799744	-41.126503	1371.099731	-445.634033	91.060104	1335.887695	-465.242188	121.758759	1628.649414	-509.194397	368.815399	1071.429932	-685.947998	-251.547104	1226.557617	-414.244110	340.239960	816.170166	-675.324707	-516.246094	1185.795410	-475.273224	56.121830	960.074951	581.924622	-33.218548	956.575928	579.789795	145.284836
-485.992523	164.372421	859.086914	-528.750244	-50.703461	871.891907	-567.453735	184.700912	489.977325	-580.025452	-98.198235	514.589661	-624.884705	161.268097	86.866722	-624.393005	-108.035156	84.264465	-455.401855	269.850677	1327.142944	-556.871887	-41.614388	1371.096802	-445.617035	90.683418	1336.076416	-465.789551	121.272758	1628.887451	-508.364960	368.915009	1072.129639	-684.891785	-250.972137	1224.254272	-412.427979	339.394348	817.353516	-675.346619	-515.555908	1180.603882	-475.210205	56.077942	960.173523	582.033508	-33.201817	956.571045	579.793457	145.314743
-485.761963	164.332291	859.184814	-528.800598	-50.700871	872.018188	-567.351257	184.867813	490.016815	-579.818848	-98.103836	514.661804	-624.874939	161.276642	86.928482	-624.288818	-107.988380	84.304359	-455.077545	269.443329	1327.755859	-557.043396	-42.084072	1371.179565	-445.710297	90.329208	1336.291870	-466.172455	120.792252	1629.106689	-507.464020	368.798340	1072.788940	-684.136475	-250.387024	1222.133789	-410.667816	338.703339	818.508362	-675.247681	-514.835632	1175.548950	-475.133362	56.032425	960.289917	582.132568	-33.148945	956.589722	579.808777	145.323074
-485.427185	164.296585	859.320618	-528.751953	-50.674183	872.165283	-568.550781	186.125885	490.460968	-579.466675	-97.853279	514.692322	-625.355713	161.366104	87.141853	-624.152710	-107.966103	84.325211	-454.824280	269.096832	1328.398682	-557.317200	-42.580727	1371.268677	-445.854889	89.980743	1336.582642	-466.414398	120.328873	1629.307373	-506.348053	368.969879	1073.546997	-683.520142	-249.772278	1220.126587	-408.973907	338.052521	819.636292	-675.002258	-514.040710	1170.570801	-475.002563	56.003361	960.451843	582.266479	-33.086113	956.614990	579.841797	145.360687
-485.038910	164.281143	859.462830	-528.644104	-50.618340	872.267578	-568.889343	186.589767	490.644501	-579.223572	-97.673950	514.747437	-625.459900	161.388687	87.255737	-624.036560	-107.918816	84.355202	-454.704224	268.725891	1329.022827	-557.632019	-43.032337	1371.323975	-446.088043	89.655174	1336.909180	-466.494537	119.852386	1629.505737	-505.056122	369.188354	1074.237061	-682.731750	-249.196396	1217.947021	-407.166779	337.323517	820.667603	-674.615295	-513.206177	1165.652832	-474.843262	55.983624	960.603760	582.381653	-33.041328	956.649658	579.859070	145.407608
-484.651917	164.277679	859.575500	-528.487976	-50.538467	872.315674	-569.171936	186.990601	490.830597	-579.016663	-97.463478	514.772461	-625.570068	161.443253	87.384766	-623.927429	-107.818474	84.370705	-454.734100	268.347748	1329.536499	-557.948486	-43.557556	1371.341919	-446.349243	89.342934	1337.192627	-466.456787	119.195419	1629.728149	-503.732605	369.390320	1074.877930	-682.023193	-248.572357	1215.760986	-405.548218	336.727936	821.529114	-674.135742	-512.303894	1160.700439	-474.673798	55.981476	960.718201	582.526794	-32.984898	956.651428	579.872803	145.449066
-484.258636	164.322983	859.673401	-528.303650	-50.452862	872.308167	-568.561035	186.548569	490.742889	-578.770935	-97.275894	514.754150	-625.298767	161.453705	87.329109	-623.837097	-107.720100	84.379898	-454.939514	268.002991	1329.942871	-558.306702	-44.059116	1371.338501	-446.643311	89.022789	1337.416870	-466.229858	118.750526	1629.813721	-502.433777	369.365265	1075.276855	-681.312378	-247.883820	1213.509033	-403.782623	335.835846	822.344727	-673.502869	-511.217163	1155.682007	-474.484497	55.991592	960.796265	582.628235	-32.951485	956.648315	579.886475	145.475220
-483.897827	164.334778	859.695374	-528.116089	-50.370304	872.263489	-569.280029	187.308472	491.055420	-578.609192	-97.646561	514.821716	-625.583374	161.503525	87.454483	-623.678345	-107.663002	84.450897	-455.247864	267.618011	1330.353271	-558.651184	-44.570408	1371.211670	-447.025726	88.688232	1337.617188	-465.980316	118.161575	1629.912231	-501.007813	369.487885	1075.669922	-680.706482	-247.166031	1211.189331	-401.998444	335.288086	823.085754	-672.739014	-510.035156	1150.565674	-474.286713	56.000561	960.810120	582.735107	-32.909088	956.619141	579.883423	145.531647
-483.544586	164.414658	859.742065	-527.912415	-50.306049	872.202087	-569.224487	187.338821	491.173492	-578.426331	-97.172363	514.732544	-625.583984	161.506500	87.482460	-623.644531	-107.568901	84.440750	-455.673492	267.245392	1330.706177	-559.046997	-45.102047	1371.067749	-447.436096	88.372787	1337.762329	-465.721130	117.400948	1629.939697	-499.755310	369.009521	1075.749146	-680.184753	-246.398422	1208.874390	-400.163910	334.539398	823.594543	-671.801147	-508.655914	1145.356201	-474.099670	56.023499	960.832764	582.819885	-32.912365	956.604736	579.896179	145.511597
-483.183136	164.562851	859.751221	-527.687866	-50.153667	872.122742	-569.077087	187.198334	491.241974	-578.213745	-97.511047	514.777161	-625.515930	161.509827	87.482254	-623.428894	-107.542671	84.505753	-456.201263	266.938507	1331.041016	-559.393921	-45.645317	1370.880371	-447.831818	88.135063	1337.950073	-465.429871	116.786560	1629.958374	-498.217773	369.291168	1076.026978	-679.596130	-245.541229	1206.394409	-398.347015	333.743073	824.097961	-670.705688	-507.137268	1140.058838	-473.881104	56.131336	960.822021	582.921204	-32.875393	956.588074	579.912964	145.548508
-482.855713	164.757233	859.731873	-527.439697	-50.000389	872.036560	-568.963501	187.188995	491.294525	-578.028442	-97.513451	514.781250	-625.461304	161.530746	87.511940	-623.385986	-107.450813	84.503212	-456.809479	266.684174	1331.248779	-559.694519	-46.187756	1370.652954	-448.193268	87.900955	1338.044312	-465.191559	116.096069	1629.876953	-496.903564	369.282837	1076.088135	-679.369263	-244.572952	1204.114868	-396.544281	332.832855	824.564270	-669.364502	-505.407379	1134.735962	-473.668579	56.281219	960.793945	583.030396	-32.839882	956.610596	579.926819	145.551926
-482.507538	164.984146	859.672791	-527.154297	-49.811749	871.942749	-568.858459	187.119263	491.335236	-577.799438	-97.390961	514.733948	-625.412415	161.533035	87.506325	-623.290588	-107.386841	84.475334	-457.359528	266.463531	1331.462158	-559.970276	-46.790188	1370.356812	-448.555359	87.655571	1338.119263	-465.125183	115.425987	1629.758545	-495.611542	369.076050	1076.012939	-679.169006	-243.525803	1201.738525	-394.644440	331.864471	824.925720	-668.010010	-503.426941	1129.072876	-473.438721	56.484383	960.746216	583.125305	-32.789612	956.631409	579.951782	145.565933
-482.203705	165.255280	859.627136	-526.839844	-49.615425	871.831360	-568.851074	187.295258	491.393127	-577.536072	-96.815254	514.570923	-625.420471	161.533081	87.481621	-623.341248	-107.289810	84.397362	-457.875702	266.256256	1331.583496	-560.105957	-47.409164	1369.991821	-448.881866	87.392670	1338.127930	-465.149261	114.760849	1629.637939	-494.449463	368.852417	1075.907349	-679.162720	-242.371277	1199.401489	-392.797974	330.893860	825.283569	-666.517456	-501.308380	1123.284424	-473.229065	56.713528	960.700500	583.262695	-32.754044	956.656799	579.994385	145.587997
-481.982635	165.438522	859.536560	-526.533630	-49.450497	871.693970	-568.961792	187.584641	491.451324	-577.233032	-96.817429	514.485657	-625.464478	161.552734	87.523331	-623.263123	-107.313835	84.363747	-458.330566	266.105927	1331.651489	-560.142395	-48.086681	1369.476318	-449.144867	87.153236	1338.085083	-465.253906	114.193092	1629.461792	-493.435547	368.482422	1075.710815	-679.228088	-241.161301	1196.995361	-390.951385	329.789886	825.565857	-665.015381	-498.947601	1117.296997	-473.043945	56.897167	960.612488	583.382080	-32.722164	956.669861	580.016113	145.594055
-481.786835	165.688705	859.466919	-526.215820	-49.293739	871.518799	-568.879395	187.618057	491.460052	-576.993530	-96.833183	514.370117	-625.506592	161.544159	87.539330	-623.326294	-107.289787	84.303490	-458.673218	265.931274	1331.676514	-560.103333	-48.738796	1368.914673	-449.347198	86.919861	1337.988403	-465.461487	113.525459	1629.357910	-492.451996	368.112732	1075.505127	-679.489929	-239.933456	1194.682007	-389.185638	328.608551	825.847412	-663.496094	-496.485718	1111.171997	-472.872559	57.091381	960.518005	583.495361	-32.704319	956.665405	580.045593	145.644257
-481.631561	165.923782	859.387695	-525.924927	-49.159096	871.330872	-568.760376	187.591232	491.453522	-576.810181	-96.892204	514.245300	-625.496521	161.518051	87.497528	-623.381531	-107.260361	84.240562	-458.936676	265.766876	1331.627441	-559.987488	-49.469719	1368.266357	-449.513489	86.693970	1337.830688	-465.776123	112.870308	1629.270508	-491.731720	367.562561	1075.236816	-679.567505	-238.657776	1192.147461	-387.476746	327.329865	826.086731	-661.932251	-493.896332	1104.875854	-472.717865	57.263729	960.406677	583.614624	-32.706581	956.662537	580.065430	145.621536
-481.534363	166.107681	859.298523	-525.631287	-49.010597	871.140198	-568.611572	187.510803	491.393646	-576.573792	-96.932327	514.124756	-625.461792	161.472031	87.443741	-623.441711	-107.268898	84.207275	-459.129547	265.578949	1331.550293	-559.850769	-50.148438	1367.601929	-449.637817	86.488213	1337.645630	-466.183105	112.115517	1629.233643	-491.029907	366.972687	1074.944214	-680.097351	-237.319977	1189.895020	-385.831726	325.963501	826.347595	-660.254944	-491.058960	1098.448486	-472.577545	57.425880	960.284668	583.699341	-32.684452	956.661255	580.084656	145.629486
-481.450775	166.239761	859.187012	-525.375427	-48.930561	870.981445	-568.399719	187.305389	491.311798	-576.366699	-97.046379	514.052795	-625.388611	161.464874	87.409668	-623.516296	-107.256836	84.143555	-459.287567	265.401062	1331.478516	-559.756470	-50.860069	1366.999268	-449.770325	86.247833	1337.423706	-466.618347	111.488564	1629.167725	-490.529480	366.355560	1074.709595	-680.343445	-235.893524	1187.443237	-384.285889	324.505188	826.642395	-658.527588	-488.078857	1091.932007	-472.453979	57.546417	960.164734	583.787415	-32.673454	956.655823	580.082520	145.625809
-481.426605	166.390457	859.077698	-525.173889	-48.841770	870.825928	-568.333191	187.299072	491.265839	-576.174744	-97.047302	513.963684	-625.404785	161.408600	87.359734	-623.500977	-107.261925	84.097046	-459.414032	265.197784	1331.416260	-559.666931	-51.543316	1366.434082	-449.913910	85.999535	1337.192383	-467.082886	110.887215	1629.128052	-490.149567	365.593750	1074.402344	-680.567139	-234.403336	1184.998413	-382.902161	323.105743	826.906738	-656.853638	-484.898468	1085.328125	-472.381653	57.680565	960.045715	583.880859	-32.626122	956.663208	580.095093	145.662506
-481.369476	166.503601	858.976563	-524.999634	-48.789322	870.707642	-568.277161	187.311417	491.179535	-576.033569	-97.082733	513.899231	-625.404419	161.395218	87.310204	-623.550232	-107.232521	84.049294	-459.516510	265.004333	1331.416504	-559.614563	-52.228065	1365.911743	-450.085785	85.743149	1336.992920	-467.566498	110.304085	1629.091919	-489.908905	364.802887	1074.172974	-680.766479	-232.775314	1182.498535	-381.635712	321.633301	827.257813	-654.955627	-481.445984	1078.711548	-472.304321	57.781338	959.948669	583.958557	-32.594254	956.688843	580.097534	145.679123
-481.341125	166.619568	858.893677	-524.859802	-48.768795	870.583374	-568.294434	187.357498	491.156830	-575.917236	-97.081360	513.817078	-625.364807	161.387207	87.300873	-623.529541	-107.225418	84.027969	-459.635773	264.764954	1331.455688	-559.554626	-52.901859	1365.459839	-450.276520	85.490784	1336.845703	-468.014618	109.833809	1629.031738	-489.770996	364.052277	1074.006348	-680.929626	-231.017059	1179.989014	-380.509888	320.188232	827.574402	-652.986694	-477.753326	1071.999878	-472.254242	57.855270	959.856201	584.063293	-32.545055	956.718323	580.074646	145.715698
-481.297821	166.692566	858.838013	-524.779175	-48.723572	870.413269	-568.283813	187.375214	491.129456	-575.850037	-97.128120	513.747559	-625.340454	161.380890	87.292610	-623.527649	-107.231857	83.995880	-459.769623	264.516052	1331.545776	-559.533997	-53.609127	1365.021973	-450.500183	85.257675	1336.751587	-468.517609	109.117882	1629.075317	-489.658051	363.149597	1073.891113	-681.136475	-229.163101	1177.510620	-379.460693	318.557983	828.004700	-650.891541	-473.831177	1065.226685	-472.216125	57.874565	959.750549	584.159546	-32.507854	956.737305	580.064026	145.726349
-481.212524	166.606445	858.803040	-524.525024	-48.950859	870.360107	-568.243469	187.268738	491.133942	-575.729736	-97.138397	513.701050	-625.345215	161.334488	87.275993	-623.526917	-107.249283	83.952141	-459.967651	264.249908	1331.664673	-559.541382	-54.221874	1364.672363	-450.714355	84.997025	1336.708618	-468.935486	108.613968	1629.039673	-489.626282	362.231049	1073.824951	-681.392883	-227.136017	1175.000244	-378.582428	317.132874	828.427856	-648.715210	-469.651733	1058.375366	-472.096283	57.745567	959.722961	584.274780	-32.509514	956.747498	580.069702	145.730789
-481.166107	166.541794	858.781128	-524.425232	-49.031990	870.257385	-568.046509	187.015839	491.093048	-575.705566	-97.173187	513.659790	-625.235657	161.288574	87.259872	-623.506104	-107.251114	83.922585	-460.206757	264.006805	1331.823242	-559.596436	-54.841084	1364.350586	-450.958435	84.689095	1336.660278	-469.396423	107.879128	1629.066895	-489.776093	360.852570	1073.672974	-681.570679	-224.981445	1172.480591	-377.698730	315.594574	828.853943	-646.535828	-465.193787	1051.437988	-472.042206	57.648853	959.666504	584.372253	-32.483204	956.725952	580.051392	145.729477
-481.108215	166.442413	858.770020	-524.361206	-49.073879	870.187195	-568.160339	187.018448	491.151917	-575.754822	-97.201538	513.627625	-625.252991	161.278351	87.271530	-623.532349	-107.250832	83.899475	-460.461151	263.770935	1331.967529	-559.668457	-55.421013	1364.072876	-451.189453	84.390373	1336.625610	-469.751068	107.249817	1629.085449	-489.683899	360.299011	1073.827881	-681.739319	-222.775055	1169.997192	-376.982056	313.922363	829.300964	-644.266418	-460.515503	1044.478882	-471.991852	57.555031	959.629028	584.453735	-32.463013	956.721619	580.021301	145.727753
-481.076660	166.340698	858.781250	-524.329956	-49.175365	870.120300	-567.969116	186.759171	491.132202	-575.750183	-97.211159	513.649170	-625.190002	161.229156	87.243530	-623.535095	-107.254417	83.899521	-460.759369	263.546753	1332.121948	-559.804260	-55.955780	1363.777710	-451.432434	84.159683	1336.673706	-470.039368	106.673691	1629.160522	-489.733185	359.383057	1073.838745	-681.878845	-220.495346	1167.499878	-376.397675	312.496460	829.743469	-641.974792	-455.620178	1037.501343	-471.979645	57.423054	959.607056	584.535461	-32.436588	956.727051	579.981995	145.744507
-480.997772	166.241821	858.791199	-524.307861	-49.269695	870.118713	-568.173401	186.941803	491.219238	-575.717834	-97.260796	513.692017	-625.214661	161.231003	87.264381	-623.530273	-107.235481	83.895752	-461.118134	263.340149	1332.344727	-559.864868	-56.591934	1363.577026	-451.660797	83.950356	1336.723389	-470.368286	106.046890	1629.155396	-489.837677	358.511505	1073.912476	-681.946594	-218.311874	1165.268921	-375.999634	310.841492	830.120483	-639.636230	-450.581238	1030.599121	-471.962891	57.320580	959.622070	584.578125	-32.412991	956.767761	579.929138	145.750610
-480.935608	166.137711	858.825867	-524.313110	-49.383354	870.130188	-568.476440	187.184784	491.318481	-575.707581	-97.289207	513.748779	-625.289429	161.253036	87.307198	-623.517151	-107.233849	83.909897	-461.421936	263.197968	1332.717163	-559.976868	-57.103809	1363.339600	-451.908112	83.726219	1336.833130	-470.602600	105.545509	1629.165161	-489.961121	357.691925	1073.986694	-681.899109	-215.946732	1162.757202	-375.669708	309.362366	830.565063	-637.393433	-445.409546	1023.659424	-471.966553	57.198887	959.655273	584.655273	-32.404106	956.796570	579.884705	145.748566
-480.865875	166.094482	858.856628	-524.361023	-49.475746	870.154053	-568.705139	187.275742	491.418976	-575.692261	-97.348320	513.753113	-625.362061	161.218994	87.325401	-623.513672	-107.213898	83.921875	-461.726379	263.036926	1333.048706	-560.252136	-57.592281	1363.052734	-452.195892	83.520370	1336.933594	-470.803986	104.838707	1629.286865	-490.117371	356.827881	1074.080688	-681.873474	-213.531784	1160.283447	-375.377655	307.996613	830.912048	-635.388428	-439.866852	1016.654968	-471.988739	57.118813	959.693115	584.771729	-32.381405	956.820313	579.870972	145.771912
-480.883850	166.006760	858.910095	-524.463318	-49.581139	870.185486	-568.369202	186.306412	491.311340	-575.703369	-97.474533	513.765137	-625.218689	161.199844	87.240677	-623.460876	-107.251221	83.954422	-462.063812	262.822693	1333.314697	-560.447327	-58.129410	1362.726440	-452.463440	83.264328	1337.012695	-470.958862	104.300293	1629.279663	-490.269348	356.070435	1074.225464	-681.739075	-211.208984	1157.804077	-375.193085	306.580872	831.384827	-633.266235	-434.540070	1009.770813	-472.070618	57.005409	959.742310	584.848755	-32.360680	956.826172	579.837158	145.788528
-480.843048	165.891785	858.925537	-524.489685	-49.739380	870.212769	-568.494934	186.279816	491.380463	-575.636108	-97.539673	513.749939	-625.258240	161.191269	87.259315	-623.443237	-107.291626	83.979912	-462.310211	262.627686	1333.598511	-560.604248	-58.670963	1362.404541	-452.738068	82.989563	1337.091187	-471.131104	103.503441	1629.339355	-490.417938	355.373840	1074.363892	-681.726013	-209.006836	1155.449341	-375.194489	304.938599	831.711487	-631.051208	-429.107208	1002.966797	-472.098480	56.872414	959.775024	584.941162	-32.328945	956.821228	579.824951	145.776138
-480.846832	165.769318	858.925720	-524.548218	-49.856873	870.220886	-569.029175	187.201447	491.643951	-575.574097	-97.634010	513.753845	-625.482727	161.186218	87.396111	-623.462952	-107.276108	83.989372	-462.583313	262.413422	1333.843994	-560.725830	-59.251133	1362.025879	-452.951874	82.719772	1337.141968	-471.201080	102.893127	1629.281494	-490.542053	354.785187	1074.523682	-681.332214	-206.637604	1152.886475	-375.272247	303.649048	832.029541	-628.870056	-423.543060	996.116821	-472.159088	56.754612	959.788635	585.029785	-32.327305	956.807617	579.773132	145.806763
-480.838165	165.667694	858.919556	-524.551270	-49.948769	870.200134	-569.137512	187.184341	491.676086	-575.465271	-97.694695	513.708069	-625.481934	161.159515	87.376587	-623.424072	-107.321281	83.956161	-462.844818	262.150116	1334.000977	-560.925598	-59.803356	1361.600586	-453.176239	82.464127	1337.170532	-471.300812	102.079018	1629.292969	-490.756958	354.232208	1074.655396	-681.171692	-204.361023	1150.530640	-375.455170	302.187988	832.363403	-626.576111	-417.779877	989.371033	-472.191895	56.657501	959.786621	585.106934	-32.309647	956.802490	579.770325	145.782593
-480.823822	165.599319	858.857788	-524.582703	-50.059834	870.161743	-569.233459	187.105377	491.704559	-575.412659	-97.813965	513.706970	-625.502075	161.132217	87.375351	-623.437927	-107.262329	83.930573	-463.024506	261.920654	1334.168457	-561.200256	-60.240788	1361.213745	-453.403931	82.189819	1337.221924	-471.362457	101.308685	1629.250366	-490.992981	353.752960	1074.788208	-681.280396	-202.326874	1148.332520	-375.737030	300.967346	832.637756	-624.202515	-411.890228	982.765198	-472.247253	56.582161	959.751709	585.154663	-32.293152	956.807678	579.722412	145.790710
-480.780975	165.489532	858.800781	-524.573547	-50.216255	870.132263	-569.300842	187.027405	491.707336	-575.290588	-97.899292	513.698059	-625.519897	161.110336	87.335663	-623.408752	-107.302948	83.930946	-463.209595	261.675293	1334.336914	-561.459717	-60.809952	1360.813354	-453.619751	81.900627	1337.239868	-471.439392	100.498276	1629.200073	-491.179565	353.538239	1074.973755	-681.124146	-200.243225	1146.134399	-376.123718	299.545868	832.949951	-621.894531	-405.934845	976.268433	-472.289276	56.471699	959.730408	585.243469	-32.238697	956.822144	579.681702	145.820953
-480.770050	165.424026	858.762207	-524.617249	-50.351685	870.084412	-569.381836	186.963593	491.725647	-575.270935	-98.023117	513.728882	-625.559143	161.054031	87.325081	-623.455505	-107.265106	83.937065	-463.371155	261.355103	1334.501465	-561.710388	-61.309380	1360.434570	-453.853790	81.544037	1337.235474	-471.499451	99.800896	1629.113525	-491.475372	353.196655	1075.148071	-680.968018	-198.073807	1143.963135	-376.684814	298.228180	833.224365	-619.701477	-399.887146	969.912720	-472.374817	56.375004	959.709290	585.277710	-32.219318	956.840881	579.651611	145.828568
-480.762756	165.403610	858.734741	-524.692810	-50.464050	870.001953	-569.477295	186.796585	491.744904	-575.210388	-98.171387	513.684814	-625.544250	161.014938	87.286575	-623.451172	-107.292625	83.955750	-463.512054	261.061737	1334.746582	-561.928223	-61.837261	1360.044312	-454.103119	81.196167	1337.246460	-471.630402	98.911903	1629.012695	-491.769562	352.800659	1075.344360	-680.675110	-195.790344	1141.626953	-377.342987	297.118835	833.438477	-617.514648	-393.852509	963.710205	-472.475647	56.287872	959.675293	585.382446	-32.185532	956.849854	579.661011	145.849747
-480.766449	165.369522	858.692200	-524.780945	-50.530922	869.906799	-569.529602	186.658661	491.784760	-575.223389	-98.314850	513.653992	-625.530701	160.964874	87.268936	-623.458008	-107.300858	83.951340	-463.609100	260.759979	1335.011841	-562.096985	-62.475239	1359.655640	-454.365356	80.814026	1337.224121	-471.688934	98.006195	1628.987793	-492.110504	352.454132	1075.500977	-680.316345	-193.612534	1139.511108	-378.030884	295.820770	833.632202	-615.449219	-387.833130	957.741821	-472.580170	56.215431	959.624756	585.438721	-32.157520	956.853088	579.647522	145.839905
-480.840179	165.348190	858.661804	-524.878296	-50.601036	869.786621	-569.575806	186.545639	491.786591	-575.189331	-98.444214	513.578918	-625.516663	160.914825	87.230927	-623.493774	-107.304024	83.924591	-463.714966	260.468719	1335.225098	-562.333069	-63.062183	1359.240479	-454.603821	80.448860	1337.162109	-471.815002	97.055893	1628.852783	-492.424896	352.324982	1075.713989	-679.996765	-191.455994	1137.435913	-378.904999	294.671539	833.779724	-613.319397	-381.781677	951.971313	-472.698029	56.134113	959.559204	585.528320	-32.129211	956.836853	579.626709	145.866302
-480.919373	165.321182	858.608948	-525.003296	-50.670727	869.670288	-569.678467	186.524963	491.827881	-575.156494	-98.555664	513.491211	-625.517273	160.893600	87.239983	-623.520691	-107.347801	83.868881	-463.815552	260.105865	1335.380615	-562.562927	-63.663322	1358.792603	-454.828674	80.070198	1337.088623	-471.878784	96.156219	1628.789063	-492.754333	352.181641	1075.924316	-679.640625	-189.259598	1135.348389	-379.781830	293.545288	833.923706	-611.285583	-375.701172	946.371460	-472.817078	56.055328	959.479553	585.581970	-32.112686	956.841125	579.625854	145.896744
-481.010712	165.237610	858.564270	-525.091248	-50.792389	869.592407	-569.762207	186.444672	491.837402	-575.117432	-98.594894	513.439087	-625.523926	160.881561	87.209885	-623.545166	-107.331512	83.839996	-463.914246	259.745453	1335.557861	-562.748352	-64.225273	1358.348022	-455.038544	79.696205	1337.032959	-471.992828	95.199562	1628.716187	-493.068146	351.999695	1076.143311	-679.280518	-187.037048	1133.277954	-380.782471	292.544495	833.991455	-609.252686	-369.554688	940.914612	-472.932861	55.944489	959.426453	585.600159	-32.143429	956.862610	579.584351	145.864731
-481.130463	165.097031	858.532715	-525.177124	-50.882130	869.523132	-569.822754	186.361450	491.836365	-575.146790	-98.638298	513.421021	-625.535278	160.860168	87.227615	-623.545898	-107.363922	83.826897	-463.994751	259.353668	1335.677979	-563.003479	-64.796333	1357.941772	-455.258759	79.281006	1336.991943	-472.105225	94.224510	1628.641357	-493.372803	351.886414	1076.390991	-678.892456	-184.773651	1131.306396	-381.839966	291.616608	834.067200	-607.218262	-363.312469	935.654175	-473.054199	55.821167	959.381775	585.629883	-32.120338	956.892273	579.543823	145.876755
-481.254272	164.997299	858.528076	-525.274597	-51.013798	869.454529	-569.877075	186.240097	491.820892	-575.185486	-98.718163	513.450623	-625.583313	160.849548	87.189720	-623.589478	-107.363358	83.847931	-464.066101	258.990448	1335.899048	-563.295288	-65.346901	1357.514771	-455.502869	78.839188	1336.956421	-472.233887	93.201813	1628.577515	-493.592438	351.871735	1076.711792	-678.476196	-182.542267	1129.382202	-382.989594	290.751190	834.158569	-605.198059	-357.037384	930.526917	-473.194366	55.687580	959.354248	585.639465	-32.082382	956.905762	579.503906	145.898026
-481.308105	164.862183	858.538818	-525.267212	-51.257545	869.458069	-569.903015	186.157257	491.853119	-575.174011	-98.825905	513.479797	-625.546143	160.834274	87.196884	-623.557007	-107.367332	83.856682	-464.117065	258.586761	1336.221313	-563.613037	-65.899292	1357.104614	-455.733765	78.410110	1336.941650	-472.341644	92.166992	1628.534668	-493.916656	351.586731	1077.001343	-678.357056	-180.465530	1127.652222	-384.191650	289.856445	834.213074	-603.225647	-350.743622	925.549011	-473.271545	55.515999	959.378601	585.676392	-32.066990	956.933350	579.465271	145.876053
-481.440643	164.835098	858.583740	-525.477722	-51.274422	869.393555	-569.957520	186.114182	491.838776	-575.259277	-98.909882	513.492188	-625.523010	160.810181	87.210228	-623.614258	-107.334076	83.896362	-464.189575	258.197754	1336.519043	-563.906311	-66.459206	1356.734375	-455.987579	77.975731	1336.919556	-472.478882	91.161720	1628.463379	-494.169739	351.413605	1077.320801	-678.200684	-178.417435	1126.031128	-385.422119	289.105286	834.241760	-601.224243	-344.452789	920.792786	-473.461243	55.438789	959.373779	585.735046	-32.048569	956.941772	579.456421	145.904861
-481.409546	164.449097	858.574585	-525.157593	-52.187931	869.789734	-569.936035	186.014191	491.788818	-575.135071	-98.920639	513.627991	-625.498291	160.796097	87.173035	-623.588989	-107.383781	83.886208	-464.235291	257.856262	1336.842529	-564.195740	-66.972633	1356.370850	-456.240814	77.487938	1336.928711	-472.628815	90.005600	1628.427368	-494.406403	351.257019	1077.698975	-678.169128	-176.499298	1124.495361	-386.734619	288.468903	834.227356	-599.321777	-338.140106	916.198608	-473.404694	55.036903	959.607849	585.760742	-32.048340	956.946106	579.454651	145.909729
-481.605774	164.602631	858.634277	-525.647156	-51.808746	869.580261	-570.043152	186.083359	491.822205	-575.278503	-99.037086	513.526794	-625.519775	160.796127	87.173225	-623.613281	-107.364914	83.855103	-464.315308	257.378876	1337.106567	-564.499084	-67.538712	1356.036743	-456.453857	77.059753	1336.971436	-472.737976	89.055252	1628.315186	-494.644867	351.096527	1078.086426	-678.110535	-174.654816	1123.031738	-388.109253	287.938751	834.229004	-597.311401	-331.875153	911.842285	-473.722198	55.137253	959.522949	585.815613	-32.048359	956.955688	579.469788	145.935776
-481.792511	164.720551	858.661926	-526.053772	-51.553051	869.381348	-570.139221	186.117996	491.870422	-575.352539	-99.104118	513.479126	-625.549133	160.821777	87.168518	-623.654724	-107.365440	83.850090	-464.404358	256.954224	1337.374023	-564.838928	-68.056602	1355.679565	-456.695679	76.585159	1336.978149	-472.908386	88.001678	1628.250122	-494.930573	350.935547	1078.513916	-678.008179	-172.900894	1121.680542	-389.491516	287.425812	834.200745	-595.685120	-325.639801	907.498596	-473.988617	55.186165	959.425903	585.803894	-32.081028	956.968506	579.451660	145.915924
-481.933685	164.666229	858.670776	-526.241211	-51.587936	869.345032	-570.213013	186.101883	491.856415	-575.366699	-99.106232	513.438904	-625.606628	160.812286	87.169655	-623.676331	-107.363136	83.839500	-464.458282	256.512787	1337.651978	-565.160767	-68.621895	1355.320068	-456.943451	76.099823	1337.029785	-473.067688	86.941345	1628.193481	-495.129425	350.873016	1078.985229	-677.917297	-171.170090	1120.315552	-390.902405	287.046143	834.175720	-593.840332	-319.516632	903.529297	-474.165405	55.117855	959.415710	585.795593	-32.022877	956.967529	579.419434	145.942429
-482.055603	164.583954	858.709839	-526.431091	-51.636906	869.320618	-570.308960	186.054932	491.886780	-575.438904	-99.122719	513.395691	-625.651306	160.789368	87.169037	-623.647522	-107.389938	83.839653	-464.530823	256.036133	1338.015381	-565.471741	-69.154472	1354.981201	-457.173737	75.627632	1337.049438	-473.247925	85.702675	1628.100464	-495.475342	350.517456	1079.381714	-677.761047	-169.454880	1118.944580	-392.344543	286.728088	834.144409	-591.995911	-313.572357	899.811096	-474.339142	55.018482	959.428101	585.770996	-31.990265	956.975281	579.370850	145.925613
-482.183990	164.512924	858.755188	-526.626831	-51.674103	869.285156	-570.330261	185.985657	491.898376	-575.476624	-99.185616	513.389648	-625.621582	160.777252	87.173080	-623.681824	-107.376579	83.824158	-464.521637	255.512131	1338.345947	-565.754089	-69.734840	1354.614868	-457.407959	75.109085	1337.086060	-473.416565	84.591965	1628.048828	-495.777435	350.342712	1079.882324	-677.676331	-167.826553	1117.580566	-393.761444	286.497131	834.177002	-590.227112	-307.730927	896.246277	-474.532654	54.926071	959.442322	585.746460	-32.003166	956.993774	579.336975	145.909973
-482.297546	164.496521	858.797974	-526.849548	-51.673203	869.247009	-570.406067	185.966782	491.911743	-575.578552	-99.170235	513.357727	-625.650330	160.766891	87.175316	-623.666992	-107.390884	83.796555	-464.542145	255.040024	1338.692261	-566.082336	-70.322723	1354.286133	-457.871490	74.708519	1336.979126	-473.586029	83.455795	1627.985352	-496.122253	350.137665	1080.383057	-677.573059	-166.269241	1116.274292	-395.166809	286.223663	834.200195	-588.602966	-302.026306	892.814697	-474.728119	54.873428	959.452515	585.739319	-31.978432	956.989624	579.325439	145.923492
-482.388702	164.441742	858.831299	-527.037048	-51.734875	869.210388	-570.483765	185.927475	491.920776	-575.718567	-99.195618	513.358215	-625.642029	160.775055	87.172668	-623.680969	-107.372917	83.788322	-464.527374	254.590561	1339.034912	-566.399597	-70.847450	1354.000610	-458.105530	74.226082	1337.003174	-473.765625	82.318909	1627.930908	-496.467560	349.958374	1080.857666	-677.470398	-164.679428	1115.024536	-396.598145	286.062805	834.188110	-586.855591	-296.377594	889.606445	-474.905334	54.779411	959.462097	585.781555	-31.979067	956.971436	579.350708	145.959137
-482.513794	164.447098	858.859436	-527.247192	-51.745892	869.185425	-570.636902	186.041702	491.927185	-575.800110	-99.231750	513.355591	-625.626282	160.786148	87.157707	-623.624146	-107.405136	83.759911	-464.587585	254.135406	1339.368774	-566.790588	-71.401672	1353.706787	-458.140350	73.622383	1337.157593	-473.943665	81.239029	1627.879639	-496.825287	349.782135	1081.303223	-677.368591	-163.273575	1113.825562	-398.013336	286.068359	834.195068	-585.174011	-290.862152	886.512207	-475.098450	54.747166	959.471191	585.765808	-31.985338	956.992432	579.347961	145.953720
-482.631897	164.372635	858.872375	-527.450745	-51.800278	869.149658	-570.717468	186.036240	491.939026	-575.964172	-99.200378	513.335999	-625.637939	160.777649	87.143555	-623.657532	-107.374420	83.717628	-464.551025	253.622513	1339.719360	-567.125977	-71.968155	1353.406128	-458.363953	73.067413	1337.176758	-474.131348	80.125427	1627.823608	-497.239868	349.626648	1081.763794	-677.262024	-161.949356	1112.713745	-399.354706	285.976135	834.201660	-583.547729	-285.368622	883.563477	-475.280731	54.654057	959.465942	585.759583	-31.960438	956.993835	579.352234	145.961517
-482.773193	164.383438	858.901978	-527.729370	-51.822746	869.094666	-570.833740	186.048233	491.948822	-576.113892	-99.184807	513.325439	-625.658569	160.788879	87.148392	-623.676025	-107.363670	83.687897	-464.484497	253.018951	1339.912720	-567.496826	-72.494698	1353.148804	-458.650177	72.564934	1337.198608	-474.345398	78.985985	1627.762451	-497.670471	349.438873	1082.252808	-677.226135	-160.730637	1111.667114	-400.739838	286.081573	834.210083	-582.008301	-279.945465	880.743958	-475.488495	54.591702	959.451599	585.707336	-31.975739	957.012085	579.322144	145.986694
-482.896515	164.350403	858.923096	-528.030518	-51.795704	869.009399	-570.879395	185.980301	492.006256	-576.254150	-99.195038	513.280090	-625.648071	160.782471	87.153191	-623.693726	-107.406654	83.689934	-464.500854	252.480423	1340.245361	-567.914124	-73.020721	1352.803833	-458.895874	71.998566	1337.255737	-474.557556	77.881699	1627.685791	-498.113098	349.312836	1082.756958	-677.181580	-159.647095	1110.675537	-402.106537	286.071747	834.221924	-580.454651	-274.665283	878.076660	-475.701050	54.516777	959.418335	585.638245	-31.962246	957.005432	579.299377	145.964417
-483.024475	164.320297	858.954407	-528.350891	-51.789864	868.923584	-570.894043	185.882721	491.993195	-576.593506	-99.228714	513.280823	-625.654297	160.809174	87.187431	-623.748779	-107.421692	83.664459	-464.479553	251.946945	1340.592041	-568.289856	-73.538483	1352.457031	-459.184357	71.474945	1337.287476	-474.796570	76.749580	1627.623779	-498.543335	349.144684	1083.209961	-677.205505	-158.701157	1109.706055	-403.458405	286.243164	834.313538	-578.876831	-269.534637	875.547668	-475.920013	54.424896	959.387939	585.594666	-31.974415	957.023193	579.272766	145.948471
-483.175323	164.277267	858.998657	-528.685242	-51.831249	868.853577	-570.932007	185.846390	491.987579	-576.729431	-99.254791	513.258911	-625.638428	160.808365	87.183395	-623.748718	-107.457047	83.661171	-464.487579	251.365814	1340.922241	-568.676758	-74.033592	1352.110352	-459.464661	70.912971	1337.304077	-475.036591	75.652641	1627.557983	-499.004211	349.036926	1083.738403	-677.215698	-157.925842	1108.829468	-404.742432	286.447021	834.379333	-577.329834	-264.600189	873.286133	-476.162048	54.306702	959.373352	585.575073	-31.951666	957.008850	579.273438	145.934311
-483.250031	164.287888	859.026306	-528.970886	-51.869530	868.779175	-570.893677	185.673386	491.966217	-576.708191	-99.192757	513.187683	-625.628906	160.816696	87.167854	-623.723145	-107.471497	83.609894	-464.541962	250.868225	1341.302490	-569.039368	-74.575836	1351.754883	-459.727448	70.362206	1337.314941	-475.279846	74.558479	1627.490356	-499.444427	348.975891	1084.273438	-677.283081	-157.297607	1108.032227	-406.071014	286.779449	834.432434	-575.872314	-259.854156	871.209778	-476.358307	54.222782	959.353638	585.522583	-31.983181	957.002991	579.237488	145.960907
-483.332031	164.234238	859.071960	-529.207336	-51.896103	868.752075	-570.845947	185.608185	491.934296	-576.608032	-99.106735	513.123840	-625.583679	160.823608	87.145615	-623.645813	-107.501427	83.543571	-464.604279	250.333572	1341.655518	-569.370728	-75.105888	1351.476929	-459.995850	69.862053	1337.347656	-475.527039	73.455864	1627.416016	-499.883911	348.835297	1084.802490	-677.385071	-156.850998	1107.275635	-407.322662	287.118164	834.517700	-574.282104	-255.251129	869.242432	-476.540466	54.134155	959.368958	585.489014	-31.988886	956.993286	579.255005	145.960220
-483.371399	164.193100	859.132019	-529.480835	-51.920834	868.745422	-570.765076	185.525436	491.910370	-576.996033	-99.766991	513.252686	-625.524963	160.823532	87.145775	-623.590820	-107.507011	83.585388	-464.693512	249.847244	1342.062134	-569.749695	-75.594902	1351.135986	-460.292938	69.332375	1337.408447	-475.789001	72.376617	1627.371094	-500.290894	348.798553	1085.381592	-677.505005	-156.622147	1106.567139	-408.511597	287.500702	834.674927	-573.012939	-250.901581	867.401672	-476.733429	54.047668	959.405884	585.488159	-31.984785	956.991882	579.275879	145.943787
-483.444153	164.144119	859.167358	-529.784424	-51.995293	868.726624	-570.673828	185.375809	491.893250	-577.540100	-99.176529	513.264526	-625.467346	160.824326	87.132240	-623.781250	-107.397896	83.567276	-464.744476	249.329727	1342.475952	-570.082214	-76.145226	1350.825562	-460.574554	68.804504	1337.476929	-476.101746	71.315468	1627.340820	-500.664551	348.697235	1085.955444	-677.661072	-156.564804	1105.957886	-409.629486	287.947998	834.833923	-571.537659	-246.719025	865.808167	-476.936127	53.933819	959.417480	585.480530	-31.982672	957.014954	579.290710	145.916351
-483.551605	164.048141	859.225891	-530.121033	-52.016117	868.732300	-570.728638	185.359207	491.897186	-577.779053	-99.097244	513.269226	-625.485229	160.826065	87.141174	-623.789246	-107.410751	83.542419	-464.944580	248.848953	1342.860352	-570.429504	-76.597038	1350.540161	-460.929016	68.342537	1337.545776	-476.420441	70.241486	1627.285645	-501.108612	348.638550	1086.525879	-677.745789	-156.584473	1105.354248	-410.913147	288.432037	834.939331	-570.209534	-242.761475	864.315552	-477.167297	53.821869	959.451294	585.405884	-32.002789	957.038574	579.271667	145.900223
-483.653259	163.947830	859.277954	-530.452881	-52.068443	868.734009	-570.972717	185.543060	491.990875	-578.024719	-99.009193	513.254272	-625.631958	160.823288	87.187569	-623.835571	-107.359192	83.532768	-465.092133	248.355484	1343.242554	-570.850464	-77.091141	1350.261963	-461.265472	67.830162	1337.583740	-476.742523	69.166588	1627.245117	-501.434479	348.768494	1087.141357	-677.864502	-156.736771	1104.773804	-411.705658	288.911652	835.281189	-568.859436	-238.958923	862.927307	-477.400879	53.695023	959.482178	585.332092	-32.023540	957.064453	579.269592	145.859039
-483.784485	163.823639	859.316528	-530.790405	-52.097897	868.692261	-570.976929	185.526825	491.980225	-578.169373	-98.965950	513.215820	-625.653137	160.822388	87.173264	-623.809692	-107.404663	83.493164	-465.269867	247.902939	1343.587891	-571.277710	-77.561279	1349.963867	-461.646271	67.342506	1337.616455	-477.114532	68.132271	1627.183472	-501.920715	348.618500	1087.635620	-677.913879	-156.969116	1104.200073	-412.679291	289.393707	835.454346	-567.532043	-235.390274	861.682739	-477.652893	53.557384	959.484680	585.292053	-32.078369	957.057312	579.279968	145.855011
-483.882721	163.743637	859.354126	-531.110718	-52.133530	868.678345	-570.470337	184.618500	491.769775	-578.406494	-99.424271	513.302673	-625.468872	160.824005	87.027252	-623.738953	-107.446220	83.497849	-465.457764	247.377182	1343.984985	-571.695923	-78.020599	1349.693848	-462.028076	66.847519	1337.666870	-477.524475	67.103516	1627.104248	-502.347168	348.674805	1088.235840	-678.002136	-157.284378	1103.704224	-413.736267	290.034943	835.601257	-566.202515	-231.972000	860.552734	-477.884155	53.450897	959.502136	585.239075	-32.101624	957.044006	579.281189	145.809387
-483.991638	163.683762	859.389404	-531.450073	-52.108181	868.664063	-570.477295	184.620148	491.756897	-578.554749	-98.894104	513.158081	-625.484680	160.841675	87.049789	-623.784119	-107.417824	83.394119	-465.655731	246.904709	1344.344971	-572.149780	-78.510666	1349.479248	-462.410797	66.363457	1337.718262	-477.940979	66.127220	1627.041382	-502.663788	348.885529	1088.854004	-677.994080	-157.622787	1103.166992	-414.580719	290.614044	835.907104	-564.818359	-228.730835	859.538574	-478.131378	53.384457	959.518555	585.201843	-32.124401	957.031067	579.333008	145.777710
-484.080536	163.602509	859.445251	-531.743469	-52.126324	868.661133	-570.929199	185.574234	491.961914	-578.746948	-99.252022	513.188110	-625.721191	160.878677	87.192337	-623.699036	-107.451561	83.404549	-465.871552	246.396988	1344.710938	-572.620544	-78.980103	1349.238159	-462.801361	65.896194	1337.757080	-478.357941	65.132347	1626.977539	-503.021637	348.984039	1089.405518	-678.015930	-158.025574	1102.679932	-415.359406	291.272034	836.174072	-563.505981	-225.598450	858.646667	-478.361725	53.289127	959.555969	585.173218	-32.166088	957.021729	579.385376	145.766129
-484.189270	163.544846	859.500000	-532.034912	-52.147652	868.647705	-570.920349	185.593109	491.998810	-578.794495	-98.718880	513.101318	-625.689941	160.904892	87.215164	-623.711670	-107.438873	83.327469	-466.104858	245.873627	1345.056274	-573.063904	-79.402634	1349.044800	-463.196655	65.390068	1337.810913	-478.797913	64.157249	1626.906860	-503.469147	348.925049	1089.899048	-677.950317	-158.415985	1102.230225	-416.003632	291.882599	836.489807	-562.171936	-222.623474	857.842834	-478.595703	53.201923	959.585938	585.148071	-32.175163	957.025757	579.411438	145.765762
-484.234680	163.522476	859.559265	-532.328186	-52.167080	868.624939	-570.909546	185.569473	491.995148	-579.443115	-99.201965	513.278809	-625.720947	160.908142	87.195145	-623.776672	-107.373146	83.363953	-466.313934	245.379898	1345.382202	-573.488525	-79.928062	1348.904907	-463.603760	64.875580	1337.875244	-479.251221	63.190048	1626.856323	-503.863220	348.994354	1090.448853	-677.858521	-158.889526	1101.786011	-416.676453	292.573242	836.795410	-560.727966	-219.765640	857.157715	-478.803162	53.119682	959.614258	585.068909	-32.182438	957.057922	579.435364	145.700562
-484.321014	163.482040	859.620789	-532.617371	-52.177940	868.570007	-570.909546	185.498688	491.953644	-579.309448	-99.048500	513.222717	-625.717773	160.881760	87.185951	-623.670837	-107.396393	83.292679	-466.531464	244.820618	1345.722900	-573.940002	-80.412109	1348.700073	-463.979584	64.382347	1337.930298	-479.725342	62.253033	1626.822754	-504.208221	349.079559	1090.973633	-677.775757	-159.391296	1101.304565	-417.245850	293.156860	837.122742	-559.404480	-217.006577	856.458130	-479.024994	53.022354	959.626160	584.990173	-32.194019	957.074158	579.475403	145.690765
-484.436340	163.389236	859.652222	-532.900513	-52.283512	868.535828	-570.886658	185.443268	491.936066	-579.473083	-98.900299	513.248352	-625.697510	160.890045	87.161850	-623.685059	-107.387993	83.249802	-466.810028	244.285233	1346.039307	-574.517517	-80.746948	1348.420776	-464.412140	63.906635	1337.978638	-480.247375	61.302631	1626.751587	-504.512085	349.180878	1091.468750	-677.642273	-159.939896	1100.770142	-417.743195	293.871552	837.457031	-557.979187	-214.426361	855.814209	-479.260040	52.879784	959.634583	584.935791	-32.222328	957.075256	579.532715	145.664001
-484.556305	163.321442	859.681885	-533.214722	-52.297813	868.462219	-570.942871	185.449783	491.936859	-579.340393	-98.760910	513.163757	-625.733459	160.902924	87.157593	-623.529541	-107.452171	83.189621	-467.106018	243.804398	1346.336670	-574.991882	-81.209534	1348.182739	-464.858368	63.416103	1338.001953	-480.774109	60.401566	1626.691040	-504.796173	349.333466	1091.978149	-677.440552	-160.487778	1100.269287	-418.227753	294.567291	837.722839	-556.594604	-212.007263	855.168335	-479.498413	52.770817	959.617249	584.866333	-32.271122	957.071899	579.603394	145.649063
-484.684570	163.281372	859.734741	-533.535767	-52.313908	868.418884	-571.013123	185.454529	491.922394	-580.435303	-98.888123	513.272400	-625.811096	160.890945	87.159836	-623.870422	-107.354561	83.216217	-467.408203	243.253937	1346.657837	-575.367432	-81.814583	1348.035522	-465.299988	62.938271	1338.075928	-481.327026	59.498878	1626.636719	-505.064240	349.443207	1092.480103	-677.129883	-161.047165	1099.741089	-418.644897	295.371399	838.087708	-555.174438	-209.631760	854.585083	-479.747833	52.679367	959.627808	584.832092	-32.264408	957.034790	579.699158	145.668839
-484.892517	163.191360	859.800354	-533.866150	-52.346035	868.377380	-571.049805	185.449738	491.916260	-581.164673	-98.526436	513.202271	-625.811096	160.896103	87.183472	-624.057861	-107.260887	83.194229	-467.753052	242.748978	1346.960938	-575.853394	-82.227585	1347.792358	-465.749878	62.414261	1338.098267	-481.883148	58.608891	1626.576538	-505.352112	349.597382	1093.030396	-676.775818	-161.586304	1099.190796	-418.972260	296.097656	838.427490	-553.822266	-207.473663	854.000122	-480.028778	52.556114	959.641602	584.808289	-32.269878	957.018433	579.819519	145.646164
-485.042297	163.081375	859.871338	-534.189392	-52.380348	868.324036	-571.022583	185.324692	491.907867	-580.796875	-98.358162	513.055420	-625.809509	160.892776	87.177124	-623.879272	-107.371239	83.068954	-468.104279	242.238968	1347.284302	-576.362000	-82.700104	1347.579468	-466.241699	61.924809	1338.151123	-482.467529	57.721123	1626.528809	-505.607635	349.695099	1093.528931	-676.443726	-162.175919	1098.666748	-419.260345	296.822906	838.802124	-552.480652	-205.402267	853.451416	-480.300446	52.412544	959.659058	584.806519	-32.258816	956.979370	579.958313	145.679916
-485.209686	162.953339	859.925720	-534.505859	-52.486969	868.304077	-571.023132	185.187393	491.868378	-580.996765	-98.277176	513.028076	-625.801575	160.880646	87.171181	-623.911743	-107.377907	83.059608	-468.479706	241.697952	1347.639282	-576.879089	-83.141975	1347.365234	-466.700378	61.442390	1338.221313	-483.063843	56.849274	1626.501953	-505.817383	349.756714	1094.067871	-675.926697	-162.761124	1098.074951	-419.495819	297.623474	839.208130	-551.042725	-203.480835	852.976135	-480.569427	52.248154	959.683105	584.762512	-32.268719	956.982910	580.085876	145.688431
-485.390503	162.841446	859.993164	-534.802185	-52.550041	868.274902	-571.084290	185.155945	491.865387	-581.624451	-98.372574	513.103210	-625.806885	160.843033	87.134453	-624.035217	-107.317261	83.041077	-468.851776	241.229126	1347.991699	-577.349182	-83.587143	1347.140625	-467.147614	60.976746	1338.308716	-483.674957	55.973248	1626.482666	-506.011292	349.816162	1094.604248	-675.450989	-163.332260	1097.540649	-419.677246	298.352997	839.632568	-549.526917	-201.675690	852.520203	-480.851501	52.111832	959.713989	584.735291	-32.223965	956.981201	580.195190	145.715149
-485.569275	162.710114	860.053101	-535.107239	-52.656666	868.252625	-571.119568	185.055145	491.861755	-581.955750	-98.757698	513.219482	-625.820007	160.835556	87.144012	-624.018372	-107.322937	83.058022	-469.236206	240.663757	1348.337524	-577.831909	-84.063828	1346.948120	-467.613373	60.522564	1338.395508	-484.307251	55.092812	1626.447754	-506.183685	349.853271	1095.075684	-674.832336	-163.899399	1096.964844	-419.826447	299.041901	840.006042	-548.185242	-199.982315	851.995300	-481.139038	51.949856	959.745422	584.680298	-32.172245	956.979248	580.266418	145.771118
-485.748840	162.611938	860.116455	-535.398010	-52.761478	868.237427	-571.154236	184.999512	491.837189	-582.236145	-98.791901	513.238892	-625.829468	160.832565	87.109818	-624.059082	-107.328987	83.037186	-469.653931	240.231918	1348.693237	-578.340271	-84.526207	1346.710693	-468.104523	60.073952	1338.492188	-484.927277	54.233273	1626.412354	-506.374451	349.864990	1095.593384	-674.210266	-164.454010	1096.376953	-419.911011	299.744965	840.414978	-546.657654	-198.326492	851.537659	-481.424957	51.810738	959.783813	584.667908	-32.138912	956.988098	580.354187	145.809189
-485.950012	162.467606	860.164124	-535.703552	-52.878307	868.247925	-571.215332	184.959198	491.819519	-580.669922	-98.413239	512.970154	-625.824768	160.807785	87.085541	-623.510864	-107.657280	82.852264	-470.079010	239.719177	1349.040894	-578.879456	-84.962898	1346.480347	-468.621155	59.619110	1338.556152	-485.611908	53.383167	1626.380615	-506.593384	349.842163	1096.139526	-673.534729	-165.001923	1095.725708	-419.952118	300.483582	840.863770	-545.178711	-196.837738	851.055298	-481.715973	51.658222	959.823608	584.676331	-32.129124	956.992676	580.477173	145.812668
-486.189880	162.336166	860.230286	-536.003296	-53.009830	868.271790	-571.354126	184.968430	491.846863	-581.514465	-98.108612	512.966797	-625.883423	160.799042	87.096893	-623.816956	-107.541931	82.841759	-470.558136	239.238266	1349.399414	-579.388000	-85.447525	1346.251709	-469.127258	59.158482	1338.621216	-486.284882	52.521217	1626.351440	-506.798462	349.886230	1096.652222	-672.811340	-165.668503	1095.114014	-419.986603	301.215179	841.324768	-543.755737	-195.521790	850.508789	-482.023895	51.509113	959.879639	584.709106	-32.105091	956.977112	580.617188	145.850967
-486.398163	162.196976	860.327454	-536.316895	-53.102734	868.308655	-571.005615	183.978561	491.670502	-581.966492	-98.071968	512.960388	-625.702087	160.775757	86.969994	-623.921021	-107.528000	82.816055	-471.051147	238.793091	1349.755615	-579.928833	-85.851181	1346.015137	-469.664063	58.726440	1338.689209	-486.997345	51.684616	1626.313965	-506.973907	349.851868	1097.138550	-672.083862	-166.231735	1094.455811	-419.956299	301.840485	841.736511	-542.349304	-194.231003	849.970093	-482.294556	51.353699	959.948303	584.768188	-32.067257	956.979980	580.770264	145.853714
-486.632965	162.090027	860.394287	-536.626892	-53.209774	868.285522	-571.079956	183.878357	491.698456	-582.070862	-98.271210	512.957275	-625.720764	160.755096	86.975830	-623.823364	-107.599266	82.762680	-471.531128	238.322739	1350.155029	-580.499695	-86.319702	1345.747437	-470.212891	58.275581	1338.797852	-487.730194	50.827301	1626.292725	-507.162537	349.804016	1097.648804	-671.218323	-166.756561	1093.737183	-419.848419	302.484131	842.221497	-541.098877	-193.617096	849.508423	-482.607910	51.206520	959.981262	584.851257	-32.046932	957.007751	580.957703	145.875290
-486.849121	161.987305	860.453186	-536.948730	-53.361389	868.290833	-571.649597	184.636292	491.880859	-582.129944	-97.925743	512.929810	-625.918640	160.745438	87.055733	-623.797485	-107.643211	82.673172	-472.044037	237.885925	1350.611328	-581.065308	-86.778526	1345.587036	-470.774445	57.814182	1338.907471	-488.456970	50.003109	1626.289917	-507.333160	349.706085	1098.125122	-670.511475	-167.385010	1093.147461	-419.603912	303.061829	842.759033	-539.371948	-191.921921	849.013123	-482.915894	51.051487	960.024231	584.961426	-32.026337	957.035217	581.134521	145.895340
-487.059265	161.865723	860.489075	-537.263672	-53.461254	868.258362	-571.773254	184.600510	491.886505	-582.259888	-97.868187	512.912170	-625.918945	160.752014	87.058090	-623.747498	-107.684341	82.634392	-472.582306	237.405823	1350.957397	-581.614685	-87.254425	1345.330078	-471.344452	57.378727	1339.009277	-489.217773	49.181168	1626.285156	-507.399658	349.833984	1098.681030	-669.661133	-167.982864	1092.517090	-419.474030	303.849243	843.250183	-537.896362	-190.830231	848.523682	-483.235596	50.909904	960.042175	585.008667	-32.021622	957.069824	581.256592	145.898270
-487.328735	161.706207	860.578552	-537.613464	-53.546631	868.286377	-571.970886	184.619904	491.912048	-582.494629	-97.859673	512.923767	-625.931335	160.753128	87.060867	-623.744568	-107.703896	82.601059	-473.113525	236.970093	1351.366943	-582.152527	-87.712944	1345.124512	-471.909729	56.953732	1339.081177	-489.971497	48.346100	1626.301392	-507.722595	349.589233	1099.043213	-668.793152	-168.515182	1091.860718	-419.508453	304.289612	843.559509	-536.368286	-189.862595	848.092529	-483.549347	50.749165	960.100830	585.145386	-31.964195	957.083801	581.387512	145.971054
-487.536194	161.573166	860.619812	-537.879639	-53.654137	868.273010	-572.132874	184.520004	491.924316	-582.861206	-97.854485	512.950928	-625.955261	160.737488	87.072464	-623.829712	-107.685806	82.599907	-473.654114	236.504547	1351.720703	-582.836853	-88.014069	1344.776733	-472.495941	56.530903	1339.202759	-490.760193	47.520229	1626.291870	-507.870758	349.480743	1099.479736	-667.906128	-169.050385	1091.188965	-419.157745	304.744354	844.103210	-534.807312	-188.954391	847.664978	-483.863159	50.615139	960.137573	585.271667	-31.942633	957.113037	581.509216	145.964035
-487.748199	161.474945	860.686829	-538.173584	-53.745804	868.282532	-572.370361	184.486557	491.991577	-583.229126	-98.258690	513.029968	-626.025513	160.702393	87.027565	-623.820923	-107.691643	82.617149	-474.245148	236.071594	1352.067749	-583.409790	-88.491402	1344.547729	-473.078217	56.109863	1339.317017	-491.536133	46.699085	1626.276855	-508.065125	349.394135	1099.947388	-667.011047	-169.544647	1090.550903	-418.954437	305.238464	844.591614	-533.205994	-188.186478	847.281921	-484.159882	50.494217	960.188110	585.431030	-31.897612	957.109131	581.638977	146.020508
-487.988190	161.296661	860.763367	-538.466919	-53.875305	868.325073	-572.550903	184.353470	492.012970	-583.373901	-97.880409	512.930542	-626.057739	160.678909	87.020386	-623.856995	-107.713860	82.518860	-474.854950	235.586075	1352.440063	-583.878479	-89.035057	1344.419312	-473.689270	55.687065	1339.431152	-492.345520	45.886551	1626.279785	-508.239807	349.263000	1100.395508	-666.057251	-170.074585	1089.940430	-418.732025	305.673889	845.098083	-531.536804	-187.348633	846.978760	-484.438080	50.320110	960.250366	585.593140	-31.901579	957.133362	581.794006	146.042374
-488.173279	161.187454	860.827820	-538.746216	-54.021240	868.338318	-572.711853	184.121216	492.029205	-583.477478	-97.810226	512.914856	-626.020386	160.644089	86.981682	-623.825928	-107.749207	82.461456	-475.441772	235.105621	1352.825562	-584.392761	-89.528923	1344.232422	-474.317719	55.232868	1339.537842	-493.159424	45.072250	1626.274658	-508.404694	349.118713	1100.808228	-665.093079	-170.540939	1089.292969	-418.497986	306.080231	845.581421	-529.897339	-186.724075	846.675049	-484.722748	50.170582	960.304199	585.771240	-31.900694	957.145203	581.958862	146.052292
-488.389191	160.970490	860.855286	-538.997681	-54.258713	868.340149	-572.892151	183.949539	492.054169	-583.890198	-97.762749	512.934021	-626.021484	160.611069	86.954819	-623.836243	-107.756042	82.405029	-476.100494	234.665390	1353.157471	-584.998352	-89.999138	1344.044189	-474.899628	54.805508	1339.620850	-493.971802	44.260883	1626.267700	-508.596954	348.930634	1101.234497	-664.127991	-171.011917	1088.694824	-418.240387	306.415741	846.066406	-528.194519	-186.627655	846.586121	-485.030396	49.945717	960.341125	585.961731	-31.907288	957.179077	582.118652	146.050201
-488.635376	160.742661	860.923706	-539.189209	-54.537075	868.341187	-573.063293	183.749115	492.048279	-584.371582	-97.779160	513.015503	-626.044250	160.573807	86.924553	-623.918701	-107.771317	82.411606	-476.759064	234.154694	1353.528687	-585.527954	-90.472504	1343.881104	-475.520508	54.391983	1339.705078	-494.799164	43.467186	1626.273804	-508.766083	348.784363	1101.603027	-663.223816	-171.478271	1088.089600	-417.946930	306.819946	846.578430	-526.597351	-186.059296	846.295654	-485.302002	49.683632	960.391296	586.186279	-31.893515	957.218323	582.312683	146.011337
-488.888947	160.577499	860.975281	-539.489319	-54.676498	868.323181	-573.344482	183.720490	492.085510	-584.919556	-97.756401	513.061584	-626.037842	160.574005	86.908401	-624.028381	-107.741219	82.359016	-477.410065	233.724838	1353.810913	-586.085327	-90.954155	1343.626099	-476.172638	53.926914	1339.825195	-495.646393	42.680702	1626.258423	-508.940643	348.607574	1101.968262	-662.384094	-171.979904	1087.532837	-417.663879	307.078247	847.060059	-524.728821	-184.951889	846.085999	-485.617767	49.503334	960.418762	586.440491	-31.878704	957.248657	582.460876	146.016464
-489.157745	160.436935	861.081360	-539.781616	-54.839291	868.311462	-573.673889	183.806000	492.163361	-585.345093	-97.730797	513.077576	-626.084290	160.555450	86.888672	-624.096863	-107.742599	82.312256	-478.102325	233.255814	1354.137939	-586.623718	-91.491226	1343.417969	-476.714355	53.548340	1339.931763	-496.472290	41.906799	1626.244629	-509.148682	348.389496	1102.366333	-661.544495	-172.503006	1086.983398	-417.404938	307.179047	847.486267	-523.115662	-184.471313	845.865540	-485.921021	49.301983	960.470825	586.705383	-31.891207	957.269653	582.651367	145.981461
-489.381561	160.282196	861.170532	-540.021973	-54.971447	868.276428	-573.825317	183.685135	492.183716	-585.709656	-97.738693	513.107422	-626.057373	160.504929	86.853905	-624.080750	-107.739532	82.258377	-478.790344	232.761963	1354.426270	-587.127625	-91.915871	1343.160645	-477.299011	53.158630	1339.998657	-497.285645	41.121376	1626.220459	-509.329315	348.154968	1102.742920	-660.613220	-173.001053	1086.371582	-417.156525	307.500580	847.963806	-521.608826	-184.133591	845.600159	-486.211151	49.114899	960.513611	586.978882	-31.881367	957.278259	582.799377	145.980179
-489.600433	160.149826	861.251404	-540.224548	-55.086170	868.236816	-574.125488	183.671417	492.211487	-586.016968	-97.781639	513.106628	-626.164856	160.493942	86.841957	-624.175476	-107.753166	82.209625	-479.485657	232.317810	1354.722900	-587.791992	-92.314003	1342.798706	-477.909546	52.734127	1340.061035	-498.099640	40.351032	1626.210327	-509.525482	347.967102	1103.077148	-659.778381	-173.491013	1085.824219	-416.849609	307.607758	848.434875	-519.979675	-183.805496	845.475830	-486.488647	48.955906	960.552795	587.242249	-31.890383	957.271851	582.973694	145.978668
-489.803375	159.958389	861.317078	-540.378113	-55.277424	868.249817	-574.343872	183.504349	492.207794	-586.244202	-97.753716	513.115112	-626.158264	160.472092	86.829781	-624.174927	-107.749413	82.171783	-480.232452	231.819504	1355.038818	-588.244324	-92.885933	1342.730347	-478.499268	52.314877	1340.172363	-498.907990	39.598850	1626.192139	-509.763916	347.742249	1103.431519	-658.867859	-173.940887	1085.303711	-416.564606	307.612946	848.963745	-518.508362	-184.062408	845.381653	-486.736572	48.764652	960.612732	587.547913	-31.885225	957.269836	583.166443	145.970566
-490.119293	159.748047	861.391663	-540.637573	-55.470993	868.253601	-574.677551	183.464447	492.278931	-586.558655	-97.762711	513.139709	-626.250610	160.457672	86.848877	-624.229370	-107.763580	82.115669	-480.919495	231.350800	1355.343140	-588.725586	-93.381447	1342.545044	-479.258209	51.789433	1340.272949	-499.728546	38.833641	1626.188477	-509.896667	347.762634	1103.894531	-658.040344	-174.404922	1084.808472	-416.314728	307.636780	849.523193	-516.870850	-183.829498	845.354370	-487.068054	48.549011	960.664368	587.820984	-31.919989	957.280151	583.334351	145.973969
-490.408173	159.548401	861.462280	-540.853821	-55.664600	868.264465	-574.963989	183.357330	492.301453	-586.810669	-98.072876	513.208496	-626.276672	160.432098	86.815742	-624.158997	-107.821220	82.081886	-481.686432	230.875992	1355.622070	-589.395386	-93.818237	1342.243774	-479.765320	51.443043	1340.286133	-500.551941	38.082531	1626.196167	-510.346375	347.196899	1104.128052	-657.292603	-174.964966	1084.368408	-416.040527	307.612366	849.974548	-515.330505	-183.626190	845.324463	-487.366119	48.346298	960.718323	588.148132	-31.925785	957.297607	583.540405	145.970474
-490.654083	159.443359	861.523987	-541.089539	-55.809128	868.232483	-574.751648	182.221420	492.106171	-587.129700	-97.723282	513.159790	-626.049500	160.373535	86.647156	-624.254639	-107.815964	82.026268	-482.428650	230.465530	1355.971924	-589.889832	-94.289085	1342.117188	-480.566010	50.909393	1340.366211	-501.378723	37.354412	1626.202271	-510.648132	346.919800	1104.428589	-656.566040	-175.460495	1083.891846	-415.790192	307.562378	850.487427	-513.801453	-183.481613	845.344238	-487.657349	48.194054	960.747009	588.493347	-31.954899	957.317200	583.813049	145.960983
-490.973450	159.298462	861.564453	-541.377319	-55.951824	868.215637	-575.402344	182.930206	492.286957	-587.454956	-97.637016	513.143982	-626.211426	160.360947	86.728035	-624.292480	-107.848778	81.965271	-483.226837	230.001663	1356.242920	-590.445557	-94.790916	1341.947266	-481.081482	50.603825	1340.441284	-502.229980	36.586746	1626.163452	-510.974274	346.568451	1104.731812	-655.886963	-176.010910	1083.481079	-415.569305	307.456238	850.938782	-512.289307	-183.370804	845.427734	-487.984283	48.034485	960.765076	588.830505	-31.952675	957.307434	584.088684	145.967117
-491.269287	159.190506	861.620911	-541.617737	-56.120144	868.156677	-575.743164	182.863907	492.362549	-587.778503	-97.609459	513.129150	-626.246277	160.326492	86.702347	-624.322327	-107.834961	81.931992	-483.991699	229.556686	1356.490723	-590.999573	-95.297813	1341.778931	-481.705566	50.177643	1340.532349	-503.059204	35.858124	1626.166992	-511.282806	346.298767	1105.049316	-655.233398	-176.565369	1083.063599	-415.345520	307.229919	851.419739	-510.831818	-183.348572	845.475159	-488.289886	47.862274	960.773560	589.157349	-31.966566	957.298767	584.326660	145.927521
-491.546051	159.059448	861.710449	-541.796265	-56.272953	868.110229	-575.932434	182.641373	492.390381	-588.038330	-97.565826	513.118225	-626.155884	160.307388	86.663155	-624.308472	-107.900726	81.854179	-484.752167	229.137726	1356.783325	-591.443298	-95.760452	1341.599609	-482.317902	49.762806	1340.626709	-503.869904	35.134113	1626.158081	-511.640045	345.953857	1105.301758	-654.616455	-177.108109	1082.656494	-415.088074	307.007111	851.924988	-509.373535	-183.370056	845.557495	-488.574371	47.686749	960.810425	589.502441	-31.932032	957.278748	584.602356	145.912704
-491.828644	158.887863	861.783386	-541.940613	-56.487965	868.116638	-576.300537	182.521729	492.432678	-588.333618	-97.494217	513.117981	-626.211487	160.275711	86.630737	-624.375732	-107.902054	81.792694	-485.540283	228.711319	1357.015747	-591.943176	-96.267693	1341.427979	-482.943604	49.349354	1340.699707	-504.658752	34.412106	1626.150391	-512.039307	345.575653	1105.575195	-654.053223	-177.685211	1082.355347	-414.921631	306.805206	852.380371	-507.912415	-182.885376	845.650269	-488.836456	47.494331	960.864380	589.851868	-31.928261	957.276855	584.868286	145.892731
-492.087280	158.763733	861.871887	-542.073181	-56.616013	868.097534	-576.681213	182.460495	492.492401	-588.568542	-97.394554	513.114075	-626.201721	160.226700	86.603523	-624.390991	-107.904106	81.757950	-486.298920	228.260788	1357.258667	-592.451294	-96.736015	1341.263550	-483.541046	48.969082	1340.781982	-505.464233	33.724014	1626.165161	-512.409302	345.221802	1105.822510	-653.449646	-178.182999	1081.961914	-414.710144	306.257568	852.852539	-506.708801	-183.561783	845.795593	-489.078033	47.347862	960.911743	590.244934	-31.957100	957.279236	585.155884	145.871109
-492.348053	158.658234	861.967102	-542.191467	-56.764626	868.103638	-577.047180	182.357574	492.591949	-588.682800	-97.269890	513.096924	-626.236755	160.199600	86.581429	-624.351990	-107.948524	81.685455	-487.061035	227.843079	1357.515503	-592.915527	-97.201645	1341.177002	-484.179077	48.545609	1340.876099	-506.263977	32.990768	1626.186035	-512.776855	344.801880	1106.039673	-652.990112	-178.831406	1081.707886	-414.536621	306.058624	853.337952	-505.369202	-183.225769	845.974670	-489.318970	47.212677	960.977112	590.619324	-31.970572	957.290588	585.447449	145.841537
-492.608032	158.527588	862.046204	-542.295044	-56.916985	868.107971	-577.439453	182.266068	492.644287	-589.140808	-97.597214	513.205933	-626.266296	160.136734	86.541336	-623.967712	-107.949661	81.598633	-487.863342	227.450577	1357.783081	-593.425781	-97.672211	1341.058716	-484.762665	48.166004	1341.003662	-507.062744	32.310696	1626.223755	-513.235718	344.371796	1106.285278	-652.456116	-179.355621	1081.425293	-414.402222	305.662964	853.818176	-504.290466	-183.940842	846.191040	-489.545654	47.069279	961.031799	590.997192	-32.022312	957.285889	585.788940	145.805878
-492.884552	158.411255	862.128967	-542.403809	-57.056778	868.104187	-577.739258	181.994659	492.615967	-589.511841	-97.139595	513.159485	-626.276733	160.107208	86.482765	-624.074951	-107.894234	81.536194	-488.604950	227.034424	1358.001709	-593.918701	-98.134529	1340.933716	-485.348572	47.781078	1341.093018	-507.848938	31.637436	1626.244019	-513.528992	344.289246	1106.588501	-652.047852	-179.898468	1081.157715	-414.295776	305.069611	854.285034	-503.137207	-184.204300	846.359131	-489.783112	46.935463	961.084106	591.381958	-32.037544	957.257874	586.140564	145.816650
-493.201782	158.227066	862.207275	-542.525574	-57.189098	868.091064	-578.162537	181.929855	492.657440	-589.789612	-97.029541	513.174561	-626.300720	160.068695	86.463631	-624.511047	-107.965637	81.512177	-489.371735	226.648132	1358.221558	-594.364563	-98.571823	1340.865601	-485.929688	47.435017	1341.200562	-508.650452	30.969791	1626.249268	-514.091736	343.578857	1106.680298	-651.680664	-180.541275	1080.931030	-414.225494	304.611847	854.638306	-502.192169	-184.571686	846.489502	-490.029968	46.767345	961.124207	591.795227	-32.001095	957.235535	586.479736	145.834488
-493.481964	158.135040	862.282959	-542.658508	-57.324123	868.067444	-578.574463	181.872681	492.741058	-590.112549	-97.272995	513.243286	-626.310974	160.017700	86.403770	-624.442322	-108.016563	81.502975	-490.086670	226.279922	1358.428833	-594.802368	-99.053581	1340.735229	-486.535980	47.051067	1341.256714	-509.442749	30.328932	1626.260986	-514.540466	343.175873	1106.880737	-651.302307	-181.145889	1080.681030	-414.173950	303.950775	854.989563	-501.222809	-184.938980	846.681885	-490.255219	46.633720	961.154907	592.224365	-31.998856	957.213196	586.810181	145.844299
-493.776459	158.023941	862.361084	-542.747070	-57.495850	868.054016	-578.924072	181.635056	492.795288	-590.420288	-97.216225	513.253418	-626.350647	159.991043	86.395226	-624.502258	-108.044830	81.460747	-490.862640	225.885986	1358.578735	-595.246338	-99.507004	1340.627563	-487.053772	46.708321	1341.333740	-510.224335	29.671995	1626.283691	-515.052673	342.740448	1107.038574	-651.000244	-181.684555	1080.465454	-414.094788	303.520752	855.440796	-500.326233	-185.415680	846.839172	-490.478699	46.486691	961.196289	592.671570	-32.056335	957.214417	587.189941	145.783035
-494.083313	157.938751	862.445374	-542.887329	-57.625069	868.018188	-579.247803	181.421707	492.854736	-590.756897	-97.122742	513.238953	-626.329041	159.960083	86.357048	-624.515442	-108.055290	81.407143	-491.589722	225.519363	1358.801758	-595.658386	-99.930908	1340.511353	-487.586823	46.339554	1341.411987	-511.003815	29.041363	1626.316528	-515.525696	342.331085	1107.160645	-650.789185	-182.346069	1080.319824	-414.143494	302.973358	855.811523	-499.446320	-185.359940	846.979797	-490.718781	46.352074	961.224182	593.096436	-32.053383	957.182190	587.565735	145.750412
-494.387665	157.800781	862.593872	-542.947021	-57.780182	868.017517	-579.649719	181.310272	492.919098	-591.052368	-96.974869	513.235901	-626.330505	159.952026	86.329010	-624.561279	-108.032433	81.354347	-492.296265	225.190979	1358.997925	-596.019775	-100.413490	1340.426270	-488.075836	45.985825	1341.496094	-511.764008	28.428766	1626.355957	-515.974670	341.879089	1107.302490	-650.480896	-182.925598	1080.138428	-414.190552	302.303070	856.157471	-498.829071	-186.449966	847.096008	-490.952118	46.182808	961.312012	593.558472	-32.098400	957.159912	587.967224	145.678574
-494.640350	157.667236	862.634888	-543.029846	-57.955280	867.993530	-580.210083	181.449112	493.053528	-591.365234	-96.955528	513.287842	-626.465454	159.909576	86.329987	-624.608215	-108.048882	81.334335	-492.986938	224.859940	1359.173706	-596.410156	-100.848816	1340.344238	-488.566498	45.650444	1341.572021	-512.485291	27.845440	1626.394775	-516.460999	341.433685	1107.436646	-650.305908	-183.485199	1079.987427	-414.263092	301.651764	856.522095	-498.223785	-187.033615	847.219238	-491.131836	46.024914	961.323853	593.939392	-32.196838	957.175537	588.336975	145.577179
-494.934937	157.517624	862.725525	-543.100220	-58.100910	868.002563	-580.636902	181.290573	493.100586	-591.639038	-96.587105	513.293823	-626.452087	159.872192	86.283218	-624.684387	-108.069641	81.259712	-493.649994	224.466232	1359.324463	-596.711426	-101.284752	1340.255981	-489.023743	45.328293	1341.650513	-513.230225	27.251574	1626.428833	-516.955872	340.969299	1107.558228	-650.147888	-184.053802	1079.839966	-414.382965	300.968994	856.812805	-497.714539	-187.679443	847.333374	-491.345825	45.876953	961.382751	594.389893	-32.256649	957.192444	588.692932	145.576019
-495.267151	157.422714	862.818726	-543.172974	-58.250034	867.986389	-581.067444	181.186691	493.174286	-591.837708	-96.573196	513.304565	-626.521606	159.843994	86.305161	-624.699463	-108.076561	81.233734	-494.315826	224.112549	1359.498291	-597.030762	-101.708633	1340.166016	-489.498413	45.030201	1341.713867	-513.940186	26.706221	1626.485352	-517.463257	340.455200	1107.683105	-650.014160	-184.692596	1079.688354	-414.516602	300.172729	857.136780	-497.259430	-188.351578	847.410706	-491.568573	45.745129	961.426697	594.884399	-32.283073	957.207458	589.074524	145.559937
-495.560516	157.354187	862.883667	-543.256897	-58.405197	867.968201	-581.299255	180.917999	493.191498	-592.059204	-96.877182	513.365906	-626.445190	159.809357	86.257423	-624.694153	-108.140404	81.270401	-494.971466	223.830063	1359.699951	-597.312256	-102.149666	1340.085083	-489.961731	44.670712	1341.796265	-514.633911	26.182251	1626.510010	-517.954834	340.021759	1107.774780	-649.898132	-185.264954	1079.567139	-414.701355	299.404877	857.439575	-496.963898	-189.059174	847.451782	-491.774048	45.628475	961.454773	595.365601	-32.321964	957.223938	589.495361	145.524475
-495.853882	157.304779	862.969299	-543.339600	-58.571899	867.976257	-581.655640	180.775742	493.243378	-592.282837	-96.629639	513.352234	-626.457397	159.780380	86.198105	-624.777283	-108.124420	81.197701	-495.634766	223.526291	1359.840576	-597.567261	-102.580902	1340.006958	-490.398804	44.374432	1341.837524	-515.336426	25.648571	1626.549194	-518.401062	339.854004	1108.012573	-649.826660	-185.852890	1079.431396	-414.999268	298.705811	857.722107	-496.765594	-189.875015	847.451965	-491.974823	45.517849	961.505188	595.810608	-32.356155	957.238525	589.931458	145.441238
-496.367249	157.391510	863.221680	-543.457520	-58.674667	867.965027	-582.176697	180.790802	493.329254	-592.467224	-96.671112	513.344238	-626.518860	159.781937	86.219498	-624.783142	-108.192642	81.197556	-496.253784	223.217194	1359.965942	-597.811646	-102.944504	1339.909668	-490.821960	44.097260	1341.868286	-515.995483	25.176960	1626.587769	-519.046753	339.132690	1108.021973	-649.853516	-186.491867	1079.317749	-415.288940	297.944580	857.925476	-496.509857	-190.147568	847.343140	-492.341797	45.458073	961.638428	596.245239	-32.400116	957.234314	590.324524	145.376678
-496.637756	157.300201	863.279419	-543.522095	-58.803513	867.950989	-582.576538	180.670715	493.388367	-592.362854	-96.647667	513.274719	-626.555786	159.728226	86.191635	-624.749207	-108.233025	81.123825	-496.886688	222.916946	1360.136719	-598.047485	-103.384224	1339.839355	-491.240631	43.808125	1341.906860	-516.646362	24.704327	1626.614380	-519.577576	338.682526	1108.074097	-649.767029	-186.998032	1079.198853	-415.576477	297.141510	858.169067	-496.577362	-191.481796	847.269104	-492.510742	45.343372	961.660461	596.705139	-32.485432	957.242310	590.705627	145.286575
-496.896179	157.173706	863.279724	-543.567017	-58.950760	867.922668	-582.946106	180.581970	493.456757	-592.771423	-96.693123	513.347900	-626.571106	159.717453	86.174767	-624.857483	-108.233009	81.130104	-497.464874	222.634262	1360.246582	-598.286743	-103.783585	1339.765991	-491.621490	43.559338	1341.951172	-517.245300	24.249680	1626.642090	-520.146973	338.196075	1108.114136	-649.805847	-187.557068	1079.143066	-415.887543	296.310425	858.374634	-496.532074	-191.811646	847.142212	-492.658020	45.220394	961.645752	597.149231	-32.566074	957.290894	591.085510	145.194153
-497.147980	157.064438	863.285339	-543.629578	-59.083878	867.888306	-583.323914	180.564941	493.535248	-592.726135	-96.746368	513.308228	-626.594849	159.692886	86.150589	-624.820923	-108.263054	81.097427	-498.032837	222.339844	1360.359619	-598.483521	-104.157608	1339.717773	-492.007507	43.276501	1341.990601	-517.837402	23.852062	1626.695557	-520.690369	337.835114	1108.203003	-649.769958	-188.123947	1079.040405	-416.228729	295.450226	858.592529	-496.801605	-193.232895	846.973206	-492.816681	45.106380	961.632080	597.623413	-32.610428	957.301270	591.513489	145.168365
-497.393768	156.988724	863.305908	-543.681702	-59.213478	867.878784	-583.581787	180.335190	493.532684	-593.031494	-96.836830	513.368103	-626.581299	159.688141	86.124252	-624.888733	-108.262215	81.099892	-498.584412	222.075470	1360.464600	-598.673218	-104.533051	1339.649536	-492.387421	43.012218	1342.026733	-518.373352	23.457508	1626.748291	-521.266785	337.401672	1108.277100	-649.775085	-188.624451	1078.999634	-416.656128	294.701599	858.772888	-497.027496	-194.153687	846.770020	-492.971985	45.017437	961.640015	598.078796	-32.651558	957.309631	591.939941	145.122543
-497.701721	156.901184	863.349365	-543.753601	-59.345268	867.858765	-583.947937	180.290482	493.584381	-593.199402	-96.929016	513.370056	-626.620850	159.662399	86.089958	-624.958130	-108.249275	81.090790	-499.149323	221.793686	1360.563965	-598.837708	-104.880226	1339.615723	-492.778870	42.749660	1342.054810	-518.932068	23.075321	1626.780273	-521.857056	336.994202	1108.325073	-649.806274	-189.142258	1078.974854	-417.086609	293.921173	858.914917	-497.366150	-195.182297	846.514099	-493.163483	44.910797	961.652283	598.511414	-32.700748	957.349731	592.317505	145.109589
-498.017883	156.844604	863.396912	-543.819275	-59.517090	867.855652	-584.297302	180.237564	493.617371	-593.309265	-97.033638	513.383728	-626.630615	159.649231	86.082481	-624.939270	-108.281380	81.088745	-499.730560	221.555206	1360.630127	-599.040527	-105.279503	1339.579956	-493.145782	42.527569	1342.088135	-519.466858	22.727032	1626.830811	-522.483093	336.626495	1108.355835	-649.897400	-189.734467	1078.943481	-417.544800	293.037842	859.074524	-497.805115	-196.155197	846.236938	-493.372772	44.812069	961.680420	598.993225	-32.739914	957.382080	592.713745	145.045181
-498.306244	156.767456	863.449219	-543.894348	-59.626080	867.840637	-584.586914	180.154968	493.641022	-593.373108	-97.107498	513.364685	-626.688721	159.649994	86.105537	-624.736572	-108.071823	80.895065	-500.295013	221.336365	1360.726807	-599.232239	-105.641113	1339.515503	-493.497986	42.297379	1342.128052	-519.961792	22.398205	1626.873047	-523.036743	336.300568	1108.386230	-649.961182	-190.247391	1078.896973	-417.997894	292.252075	859.218567	-498.374237	-197.238388	845.901245	-493.562439	44.718559	961.701294	599.402100	-32.813641	957.393005	593.122131	144.975830
-498.603790	156.666733	863.479919	-543.959229	-59.725319	867.826294	-584.834900	179.926376	493.637817	-593.523987	-97.182465	513.363831	-626.690613	159.612167	86.050911	-624.996887	-108.284164	81.045891	-500.860779	221.100739	1360.784912	-599.432617	-105.985199	1339.458130	-493.833008	42.060356	1342.169800	-520.464844	22.074896	1626.904297	-523.682312	335.868469	1108.355835	-650.124573	-190.757492	1078.885376	-418.480499	291.501556	859.324341	-498.859344	-197.727783	845.481995	-493.734772	44.626266	961.707275	599.814758	-32.921413	957.406189	593.514648	144.948944
-498.868530	156.554901	863.511658	-543.996033	-59.846664	867.827393	-585.077576	179.793854	493.649750	-593.619690	-97.218567	513.369141	-626.693665	159.575546	86.033043	-624.997925	-108.311935	81.019951	-501.369629	220.881378	1360.847168	-599.575745	-106.343575	1339.424438	-494.157166	41.861309	1342.210327	-520.911743	21.807484	1626.949097	-524.256592	335.490753	1108.331421	-650.158386	-191.235123	1078.849609	-419.004181	290.667450	859.434204	-499.704773	-199.321442	845.073914	-493.885803	44.525307	961.724365	600.223083	-32.940056	957.414673	593.866089	144.883499
-499.139648	156.477356	863.557434	-544.059265	-59.937225	867.791443	-585.146301	179.519791	493.609222	-593.646973	-97.289398	513.355408	-626.638489	159.556351	86.015419	-624.998108	-108.311028	81.018799	-501.883850	220.662842	1360.853638	-599.706360	-106.667084	1339.387329	-494.482574	41.636131	1342.224976	-521.335815	21.556684	1626.977051	-524.838623	335.111877	1108.327148	-650.341675	-191.770325	1078.842407	-419.539185	289.900269	859.495911	-500.339874	-199.867752	844.621277	-494.059052	44.432991	961.730652	600.648865	-32.991467	957.457764	594.217651	144.816071
-499.420105	156.388824	863.625244	-544.100342	-60.024761	867.797668	-585.627686	179.673187	493.712067	-593.710693	-97.350822	513.365417	-626.675049	159.541199	86.034164	-625.026733	-108.318497	81.021156	-502.387177	220.431702	1360.897949	-599.838013	-106.967674	1339.344482	-494.812653	41.417713	1342.222900	-521.756104	21.285086	1627.008301	-525.356140	335.048737	1108.413696	-650.415161	-192.187759	1078.814941	-420.109741	289.187958	859.571716	-501.270538	-201.465134	844.183472	-494.239868	44.352291	961.773743	601.020508	-32.994610	957.472473	594.536377	144.789322
-499.667206	156.303757	863.650391	-544.118958	-60.154747	867.781372	-585.603271	179.367172	493.670258	-593.722717	-97.468719	513.362427	-626.601563	159.509933	85.978523	-625.033142	-108.314217	81.003960	-502.876801	220.229996	1360.920410	-599.963257	-107.273781	1339.315674	-495.084473	41.214161	1342.249390	-522.127441	21.070271	1627.040771	-526.088074	334.419861	1108.305176	-650.611450	-192.653641	1078.815796	-420.665833	288.430542	859.581909	-502.248444	-202.603607	843.675842	-494.401276	44.262268	961.787048	601.409668	-33.040199	957.500000	594.930481	144.752808
-499.911469	156.249130	863.701660	-544.148804	-60.300762	867.781067	-585.780579	179.340744	493.702667	-593.874756	-97.579544	513.380615	-626.608093	159.515457	85.961388	-625.105469	-108.283943	81.000305	-503.373077	220.064636	1360.944336	-600.064941	-107.605392	1339.281738	-495.372009	41.056244	1342.238281	-522.485779	20.859074	1627.070068	-526.721130	334.074707	1108.258301	-650.862793	-193.100281	1078.851196	-421.269989	287.726044	859.638855	-503.140320	-203.197937	843.104797	-494.559174	44.172264	961.818909	601.830261	-33.074699	957.528015	595.286255	144.719788
-500.108337	156.175247	863.744751	-544.168213	-60.408745	867.760559	-585.964661	179.219009	493.723724	-593.635437	-97.681793	513.353149	-626.595581	159.487213	85.942566	-625.035400	-108.366638	80.985527	-503.850677	219.888504	1360.952026	-600.186340	-107.905617	1339.253296	-495.640167	40.869225	1342.261963	-522.827820	20.662407	1627.095337	-527.320801	333.747253	1108.186279	-651.001221	-193.502991	1078.864502	-421.871918	287.059052	859.670166	-504.294189	-204.855927	842.649658	-494.706268	44.084362	961.841431	602.262512	-33.074963	957.568604	595.587463	144.745285
-500.275665	155.979630	863.772095	-543.981201	-60.804886	867.872864	-586.012085	179.038422	493.713745	-593.436157	-97.730965	513.357178	-626.558167	159.468689	85.924423	-625.004761	-108.390396	80.973808	-504.308289	219.726440	1360.949341	-600.294373	-108.225113	1339.214111	-495.906769	40.696964	1342.290649	-523.158569	20.459484	1627.108276	-527.933838	333.447510	1108.184082	-651.249451	-193.935593	1078.888672	-422.449036	286.437164	859.675415	-505.473572	-205.987274	842.094543	-494.750641	43.885803	961.930542	602.645691	-33.135723	957.588684	595.903015	144.676422
-500.590179	155.992981	863.833618	-544.204651	-60.688053	867.761292	-586.225708	178.933151	493.722900	-593.869202	-98.385254	513.464722	-626.558228	159.447983	85.889702	-625.071350	-108.377357	81.031319	-504.749695	219.587662	1360.949219	-600.338501	-108.494217	1339.208252	-496.166107	40.524910	1342.312622	-523.456909	20.293947	1627.125244	-528.519714	333.184082	1108.180542	-651.518250	-194.327454	1078.889893	-423.084045	285.797821	859.671692	-506.742554	-207.149765	841.463440	-494.977020	43.874977	961.890381	603.007813	-33.210022	957.610291	596.225037	144.621445
-500.819519	155.891159	863.864868	-544.242188	-60.807880	867.755615	-586.378601	178.849731	493.687225	-593.857117	-98.015755	513.384399	-626.579773	159.429733	85.897377	-625.177917	-108.347389	81.000748	-505.186401	219.420761	1360.990967	-600.405151	-108.761490	1339.171021	-496.417572	40.393875	1342.349854	-523.737305	20.155121	1627.159424	-529.143799	332.856323	1108.127075	-651.793152	-194.690552	1078.926636	-423.739532	285.227539	859.660400	-507.947937	-208.237656	840.910706	-495.121826	43.774723	961.906799	603.371887	-33.219624	957.621155	596.546387	144.573273
-501.063293	155.813812	863.909058	-544.268433	-60.944538	867.761292	-586.536255	178.777115	493.732727	-593.782104	-98.125366	513.389160	-626.583130	159.408997	85.890419	-625.158142	-108.372246	80.998596	-505.622528	219.251587	1360.976929	-600.484436	-109.000793	1339.155029	-496.660492	40.232559	1342.369873	-523.996216	20.040329	1627.190308	-529.735718	332.540619	1108.082764	-652.087402	-195.045135	1078.948975	-424.407379	284.575897	859.616211	-509.291504	-209.363632	840.357178	-495.258270	43.679462	961.932617	603.769958	-33.289375	957.657593	596.893066	144.489304
-501.263092	155.717422	863.917786	-544.300110	-61.073296	867.730591	-586.686646	178.710281	493.709076	-593.743408	-98.627777	513.443848	-626.598389	159.430481	85.877777	-625.110291	-108.393806	81.038879	-506.044617	219.146164	1360.967651	-600.557495	-109.244484	1339.136719	-496.880676	40.090099	1342.366455	-524.254883	19.923483	1627.221313	-530.307556	332.257782	1108.010742	-652.536987	-195.455429	1078.998169	-425.043823	284.048798	859.576904	-510.595886	-209.999725	839.684326	-495.396088	43.575760	961.928284	604.136414	-33.274551	957.687195	597.169983	144.486908
-501.461151	155.604965	863.934143	-544.316406	-61.221622	867.732788	-586.807983	178.630096	493.685852	-593.732117	-98.750992	513.437683	-626.592224	159.414215	85.873711	-625.127930	-108.396942	81.026894	-506.448608	219.001389	1360.958618	-600.613586	-109.533119	1339.130249	-497.107178	39.949764	1342.370728	-524.475525	19.825356	1627.249023	-530.928528	331.984039	1107.973633	-652.828735	-195.743790	1079.033813	-425.700714	283.542053	859.533752	-512.110168	-211.642654	839.182129	-495.514130	43.464878	961.941406	604.522583	-33.296658	957.705017	597.441895	144.438812
-501.661865	155.517761	863.955139	-544.318604	-61.306210	867.707886	-586.988525	178.617416	493.696442	-593.720642	-98.463989	513.383057	-626.620361	159.389862	85.863380	-625.238708	-108.401093	80.992508	-506.847260	218.879730	1360.938843	-600.651733	-109.783882	1339.125732	-497.313873	39.800472	1342.359009	-524.651733	19.761658	1627.274292	-531.486877	331.782349	1107.923828	-653.228638	-196.104416	1079.137939	-426.340393	283.138428	859.510681	-513.446289	-212.275482	838.575684	-495.631073	43.386768	961.944214	604.885376	-33.292412	957.708618	597.699707	144.481583
-501.866974	155.415146	864.002502	-544.327332	-61.493378	867.722412	-587.082214	178.544617	493.685974	-593.625488	-98.531021	513.351135	-626.623474	159.361649	85.841751	-625.249329	-108.390213	80.993279	-507.228363	218.749237	1360.921021	-600.693115	-110.037483	1339.119019	-497.505554	39.678482	1342.380737	-524.835388	19.680195	1627.295532	-532.032959	331.578064	1107.920654	-653.539551	-196.350601	1079.160767	-427.006134	282.758270	859.482239	-515.086914	-213.853088	838.019287	-495.746765	43.255322	961.978149	605.262268	-33.337097	957.728760	597.985046	144.419769
-502.086487	155.329544	864.027832	-544.345825	-61.584492	867.718872	-587.195618	178.473648	493.695343	-593.297729	-98.558800	513.305542	-626.617432	159.356918	85.824959	-625.131470	-108.438377	80.943329	-507.565887	218.649399	1360.921875	-600.734070	-110.250839	1339.092285	-497.695587	39.547661	1342.373535	-525.000977	19.637539	1627.322510	-532.598999	331.355835	1107.862549	-654.025940	-196.733566	1079.255005	-427.700623	282.409363	859.386658	-516.457336	-214.390686	837.457520	-495.873169	43.181107	961.991638	605.612183	-33.343922	957.737427	598.236816	144.405304
-502.382965	155.287674	864.100159	-544.445618	-61.677937	867.770630	-587.654541	178.760681	493.789124	-592.954102	-98.567917	513.245605	-626.779602	159.361115	85.869263	-625.007324	-108.511368	80.917816	-507.936798	218.576447	1360.909790	-600.758118	-110.478928	1339.120483	-497.863800	39.455326	1342.364746	-525.152222	19.598480	1627.336914	-533.128540	331.173004	1107.823853	-654.409912	-196.956024	1079.285156	-428.318329	282.069580	859.307678	-518.137024	-215.948715	836.945557	-495.994476	43.114723	962.031921	605.954712	-33.392551	957.757935	598.542603	144.351913
-502.592804	155.214172	864.110718	-544.449158	-61.774525	867.759399	-587.681580	178.630859	493.755707	-592.802490	-98.610191	513.230896	-626.768250	159.348892	85.856003	-624.984863	-108.560226	80.898209	-508.308502	218.467026	1360.871460	-600.789673	-110.688652	1339.103394	-498.034760	39.339294	1342.366699	-525.287537	19.567316	1627.340332	-533.549500	331.214478	1107.867554	-654.906006	-197.269165	1079.379272	-428.982666	281.820374	859.238770	-519.619324	-216.529175	836.345459	-496.105988	43.047485	962.033630	606.278931	-33.451408	957.786133	598.826233	144.297440
-502.785065	155.154144	864.131104	-544.465759	-61.886761	867.752747	-587.711975	178.557404	493.714020	-593.306091	-98.866241	513.328430	-626.755066	159.317123	85.838379	-625.154602	-108.458672	80.960533	-508.604797	218.367065	1360.834839	-600.784851	-110.912346	1339.100098	-498.214539	39.254902	1342.343384	-525.400757	19.574509	1627.344116	-534.219543	330.766052	1107.735229	-655.327026	-197.491196	1079.450073	-429.694519	281.621246	859.107788	-521.327576	-217.982666	835.898132	-496.212524	42.972870	962.041504	606.569397	-33.489494	957.806030	599.109436	144.260468
-502.945282	155.047333	864.143921	-544.456970	-61.988106	867.738403	-587.764832	178.475296	493.714874	-593.334534	-98.972229	513.324463	-626.765442	159.331268	85.825401	-625.185486	-108.448021	80.956001	-508.915588	218.332169	1360.811890	-600.821716	-111.074722	1339.111938	-498.366058	39.158436	1342.362671	-525.488220	19.574184	1627.340210	-534.720825	330.623474	1107.692627	-655.887390	-197.787094	1079.529541	-430.317871	281.395996	859.012939	-522.763245	-218.457138	835.361816	-496.316620	42.883591	962.049377	606.854614	-33.461372	957.812927	599.356812	144.274841
-503.115845	154.970932	864.154541	-544.455322	-62.096973	867.740173	-587.791565	178.366470	493.705627	-593.260315	-99.037537	513.314087	-626.750488	159.320343	85.822235	-625.191650	-108.452232	80.953033	-509.239136	218.242401	1360.786255	-600.815857	-111.277855	1339.119141	-498.521454	39.068134	1342.372681	-525.567322	19.598541	1627.343628	-535.223999	330.495972	1107.645874	-656.380432	-197.981689	1079.607910	-430.999786	281.278809	858.897583	-524.565430	-219.905426	834.903687	-496.415649	42.812149	962.060547	607.135681	-33.448910	957.807556	599.643494	144.252945
-503.261505	154.915771	864.184875	-544.458618	-62.161758	867.715576	-587.631226	178.122559	493.651642	-593.237366	-99.115280	513.274170	-626.685486	159.312302	85.794708	-625.180725	-108.494133	80.966141	-509.506439	218.166183	1360.760010	-600.815491	-111.450699	1339.159546	-498.667206	38.986225	1342.366333	-525.637451	19.630871	1627.364746	-535.705566	330.339294	1107.637329	-656.977905	-198.265976	1079.738037	-431.654480	281.143646	858.817200	-525.978577	-220.358856	834.448792	-496.507080	42.749275	962.068176	607.426453	-33.436863	957.809875	599.951416	144.273636
-503.427429	154.821732	864.217590	-544.474792	-62.252602	867.726379	-587.838318	178.197922	493.666687	-593.177917	-99.234032	513.314575	-626.735046	159.302658	85.816292	-625.167725	-108.502403	80.946579	-509.768799	218.082581	1360.722412	-600.801880	-111.626266	1339.170288	-498.788300	38.919323	1342.384277	-525.698425	19.668898	1627.365479	-536.067627	330.519043	1107.703247	-657.449585	-198.459976	1079.789917	-432.245300	281.056061	858.755188	-527.664307	-221.681229	834.115051	-496.594604	42.665257	962.089233	607.725647	-33.426506	957.811768	600.287781	144.268784
-503.549225	154.754013	864.224304	-544.476501	-62.368290	867.733398	-587.855103	178.078354	493.655029	-593.164368	-99.312668	513.302917	-626.713806	159.301651	85.801956	-625.203613	-108.476166	80.932274	-509.988831	218.016037	1360.678955	-600.803040	-111.794678	1339.205688	-498.915833	38.839523	1342.387085	-525.741516	19.723040	1627.394409	-536.646057	330.222412	1107.601929	-657.679199	-198.607483	1080.082764	-432.965118	281.064148	858.525452	-529.294800	-222.567413	833.733337	-496.673737	42.592991	962.101746	608.023682	-33.448204	957.827087	600.617859	144.279984
-503.709412	154.731720	864.251587	-544.483154	-62.436863	867.738831	-587.916626	178.016235	493.620483	-593.099487	-99.812988	513.390930	-626.696045	159.297211	85.757545	-625.088501	-108.529518	80.949608	-510.235107	217.958359	1360.640991	-600.813049	-111.936607	1339.241333	-499.020447	38.791634	1342.394775	-525.782227	19.791475	1627.399658	-537.092529	330.123901	1107.574341	-658.252686	-198.793121	1080.229370	-433.465302	281.017792	858.470947	-530.894897	-223.359116	833.374207	-496.758636	42.558296	962.118958	608.262817	-33.443382	957.842529	600.914124	144.288406
-503.847565	154.654465	864.233887	-544.483582	-62.515244	867.707397	-587.962891	177.974152	493.616608	-593.097473	-99.904755	513.408203	-626.685974	159.285324	85.734001	-625.061096	-108.514328	80.936295	-510.457397	217.897598	1360.573608	-600.783081	-112.084167	1339.277466	-499.125824	38.745682	1342.402466	-525.823303	19.874340	1627.420898	-537.512878	330.117065	1107.497925	-658.833008	-198.951660	1080.408813	-434.160767	281.060730	858.272705	-532.358032	-224.135223	833.071777	-496.850372	42.496056	962.101318	608.508362	-33.458252	957.862183	601.245544	144.328232
-504.006348	154.598068	864.249207	-544.494751	-62.608658	867.720398	-588.045471	177.934357	493.609528	-593.065735	-100.003174	513.383301	-626.673401	159.284790	85.728561	-625.059753	-108.548866	80.967804	-510.671631	217.858841	1360.533325	-600.780090	-112.205910	1339.327515	-499.226898	38.686306	1342.403442	-525.859375	19.953253	1627.445801	-537.937683	330.086639	1107.468994	-659.413879	-199.132309	1080.564453	-434.721741	281.189636	858.155823	-533.885498	-224.884369	832.782104	-496.936188	42.439461	962.116394	608.746216	-33.450787	957.877258	601.622253	144.329987
-504.177582	154.572357	864.266846	-544.539063	-62.686344	867.709045	-588.160950	177.900574	493.587891	-593.061340	-100.088768	513.401672	-626.687012	159.273682	85.727646	-625.086365	-108.555107	80.966850	-510.861725	217.831985	1360.490479	-600.791138	-112.352821	1339.355713	-499.330566	38.631786	1342.417480	-525.875366	20.048351	1627.463623	-538.338806	330.066528	1107.439209	-660.002625	-199.337128	1080.669556	-435.300751	281.147705	857.870361	-535.372253	-225.558960	832.492432	-497.038879	42.390785	962.118225	609.030151	-33.441208	957.873901	602.038574	144.365448
-504.297089	154.518311	864.286804	-544.537964	-62.741737	867.696899	-588.272583	177.922974	493.622833	-592.986267	-100.158638	513.376465	-626.724060	159.259415	85.735909	-625.089783	-108.562698	80.962135	-511.060425	217.802475	1360.484741	-600.776550	-112.451988	1339.400024	-499.439331	38.578003	1342.431519	-525.896606	20.139519	1627.482056	-538.692993	329.959595	1107.404053	-660.571289	-199.479919	1080.787476	-435.632294	281.272125	857.863770	-536.804321	-226.270782	832.216370	-497.112793	42.339828	962.126465	609.291504	-33.411022	957.882141	602.402588	144.402405
-504.449036	154.533340	864.348694	-544.567139	-62.827690	867.712219	-588.461853	177.979080	493.683044	-592.948059	-100.264297	513.382446	-626.749329	159.249207	85.752922	-625.087830	-108.566643	80.954178	-511.224640	217.744965	1360.434692	-600.779785	-112.580452	1339.456421	-499.518951	38.551353	1342.443726	-525.905273	20.268948	1627.499512	-539.030090	330.011383	1107.401489	-661.155884	-199.661835	1080.952637	-436.226044	281.502899	857.696289	-538.226685	-226.896179	832.015808	-497.183441	42.297062	962.159119	609.533325	-33.367226	957.893799	602.783630	144.428970
-504.525970	154.484482	864.343506	-544.561401	-62.870049	867.700073	-588.529419	177.895264	493.671875	-592.925659	-100.321869	513.367981	-626.751648	159.244553	85.722595	-625.083801	-108.573868	80.940628	-511.396240	217.724121	1360.400391	-600.776489	-112.672417	1339.497314	-499.595917	38.522400	1342.437378	-525.919067	20.407528	1627.515381	-539.371033	330.005005	1107.383057	-661.741821	-199.837830	1081.120850	-436.656433	281.733704	857.621704	-539.567383	-227.457779	831.796814	-497.249878	42.264496	962.159729	609.803345	-33.314640	957.896118	603.231445	144.454819
-504.673737	154.456024	864.343506	-544.657471	-62.829052	867.690247	-588.685364	177.947388	493.691315	-592.970520	-99.888855	513.264893	-626.790833	159.245636	85.727196	-625.222107	-108.531731	80.915863	-511.566132	217.706741	1360.356445	-600.771851	-112.757622	1339.567383	-499.667267	38.498508	1342.451538	-525.907166	20.568790	1627.528076	-539.588074	330.289581	1107.459229	-662.264526	-199.922729	1081.273193	-437.152283	282.100861	857.611816	-540.901489	-227.997238	831.620789	-497.365295	42.270569	962.152954	610.064819	-33.263653	957.929443	603.682617	144.484055
-504.809937	154.406921	864.350464	-544.691772	-62.885376	867.696106	-588.854370	177.974243	493.717926	-592.948608	-99.913231	513.270996	-626.810913	159.249359	85.725098	-625.243286	-108.511856	80.879341	-511.692657	217.689484	1360.289429	-600.790710	-112.836601	1339.602661	-499.745178	38.481243	1342.462280	-525.891602	20.715466	1627.557373	-539.874451	330.340332	1107.451050	-662.821716	-200.070602	1081.437866	-437.580139	282.391388	857.455017	-542.183289	-228.509918	831.471924	-497.438599	42.228035	962.156311	610.287476	-33.231422	957.959595	604.036133	144.542664
-504.932098	154.328857	864.351074	-544.685974	-62.956184	867.703308	-588.944702	177.904083	493.694214	-592.937073	-99.986008	513.274170	-626.808838	159.245041	85.709236	-625.233765	-108.515541	80.884178	-511.845093	217.693359	1360.240601	-600.766724	-112.907593	1339.677490	-499.786224	38.471531	1342.466431	-525.884216	20.892271	1627.576294	-540.151184	330.348389	1107.425903	-663.389343	-200.171768	1081.569336	-437.930206	282.644806	857.346924	-543.352722	-228.959381	831.325623	-497.496307	42.172398	962.160767	610.506653	-33.174900	957.993958	604.447388	144.620758
-505.060394	154.298355	864.376282	-544.738403	-62.981281	867.726685	-589.104980	177.909317	493.711151	-592.937866	-100.069733	513.275208	-626.846619	159.235825	85.703796	-625.267761	-108.511559	80.891327	-511.955872	217.681229	1360.180786	-600.769958	-112.965904	1339.732544	-499.858704	38.453739	1342.456421	-525.865173	21.082012	1627.607544	-540.403931	330.387756	1107.414551	-663.930664	-200.300705	1081.736572	-438.306091	282.975861	857.235657	-544.533997	-229.408371	831.180115	-497.549896	42.146389	962.174683	610.740051	-33.176250	958.036621	604.898621	144.701096
-505.168793	154.239563	864.346924	-544.748291	-63.067829	867.717041	-589.171936	177.867218	493.718811	-592.936279	-100.133896	513.282288	-626.829224	159.235214	85.697594	-624.899963	-108.499344	80.864998	-512.036682	217.671631	1360.158936	-600.784912	-113.015068	1339.786621	-499.907806	38.440254	1342.477905	-525.867188	21.277340	1627.619629	-540.601501	330.475403	1107.407959	-664.417603	-200.414337	1081.927612	-438.640686	283.341980	857.142273	-545.635254	-229.763397	831.101257	-497.620148	42.097363	962.159180	610.984253	-33.153442	958.051758	605.359558	144.767334
-505.291901	154.203873	864.391174	-544.799255	-63.107754	867.737427	-589.272583	177.805496	493.710693	-592.932617	-100.688477	513.327759	-626.815918	159.212830	85.681831	-624.807312	-108.585007	80.908432	-512.132019	217.681870	1360.131836	-600.780762	-113.067192	1339.872681	-499.946747	38.434341	1342.471680	-525.851685	21.473110	1627.640503	-540.908875	330.281097	1107.317505	-664.898804	-200.462036	1082.101318	-438.947845	283.705231	857.001648	-546.640747	-230.135910	831.039185	-497.684448	42.053902	962.184814	611.223633	-33.057869	958.092712	605.774536	144.846344
-505.378845	154.174759	864.398315	-544.822632	-63.157707	867.749939	-589.322998	177.738998	493.705292	-592.898315	-100.730530	513.326904	-626.820801	159.216461	85.679436	-625.187988	-108.596642	80.942535	-512.210266	217.698990	1360.097046	-600.791565	-113.116615	1339.953247	-499.989471	38.416248	1342.474976	-525.831848	21.660515	1627.663818	-541.093811	330.339752	1107.305542	-665.400085	-200.527344	1082.294067	-439.250458	284.159821	856.829529	-547.410461	-230.125946	830.948975	-497.740723	42.025288	962.195374	611.501953	-32.967907	958.105164	606.283508	144.887619
-505.451660	154.151794	864.384827	-544.840454	-63.207466	867.735535	-589.364502	177.692261	493.712524	-592.885498	-100.794823	513.339844	-626.825806	159.196335	85.651604	-625.148071	-108.591621	80.929329	-512.269470	217.698868	1360.050415	-600.786926	-113.135345	1340.007568	-500.038940	38.416035	1342.471313	-525.812256	21.866001	1627.693848	-541.247742	330.400757	1107.284912	-665.830688	-200.582687	1082.416260	-439.508087	284.549622	856.718628	-548.426636	-230.677795	830.972839	-497.809052	42.000153	962.188354	611.747375	-32.960232	958.177429	606.791138	144.925369
-505.541168	154.079407	864.373169	-544.884277	-63.242008	867.759216	-589.441406	177.685715	493.731323	-592.851013	-100.845634	513.353027	-626.817627	159.195724	85.649605	-625.136536	-108.597580	80.923561	-512.347839	217.704651	1359.987427	-600.802429	-113.168091	1340.068726	-500.063293	38.444927	1342.473267	-525.783936	22.089628	1627.717041	-541.381531	330.477692	1107.249146	-666.205383	-200.578995	1082.541748	-439.750763	284.954681	856.566589	-549.220947	-230.923080	830.959473	-497.872284	41.966854	962.194153	611.984558	-32.838501	958.205444	607.219299	145.017700
-505.581299	154.069183	864.397888	-544.905762	-63.274460	867.759094	-589.483032	177.621735	493.730804	-592.856384	-100.822548	513.342224	-626.822571	159.186554	85.642876	-624.818787	-108.553329	80.912689	-512.404907	217.738510	1359.935913	-600.808105	-113.179298	1340.132568	-500.102722	38.459259	1342.467651	-525.761475	22.311142	1627.744629	-541.496460	330.554871	1107.216431	-666.578186	-200.599106	1082.649536	-439.976105	285.373077	856.437195	-549.952209	-231.095703	830.939331	-497.904510	41.937450	962.206543	612.188049	-32.749214	958.257996	607.618042	145.076385
-505.652802	154.023743	864.383362	-544.942200	-63.319485	867.762329	-589.538452	177.635727	493.738464	-592.798157	-100.884636	513.324341	-626.843567	159.179428	85.683746	-625.172607	-108.583832	80.947014	-512.466248	217.761581	1359.867676	-600.815796	-113.182701	1340.177368	-500.145508	38.483070	1342.468628	-525.731689	22.542953	1627.765259	-541.587585	330.641144	1107.186157	-666.909973	-200.627029	1082.766479	-440.123474	285.791748	856.290344	-550.614380	-231.277496	830.923157	-497.954407	41.903732	962.200134	612.429077	-32.682877	958.297546	608.097168	145.153656
-505.718018	153.994049	864.377441	-544.990173	-63.317226	867.754639	-589.550354	177.583847	493.723145	-592.806824	-100.932312	513.308777	-626.833252	159.173645	85.653473	-625.173889	-108.574837	80.949348	-512.536621	217.780930	1359.790527	-600.828430	-113.158875	1340.231079	-500.171875	38.493706	1342.461914	-525.714478	22.773548	1627.773682	-541.632263	330.732758	1107.138184	-667.240845	-200.664688	1082.893555	-440.249817	286.236877	856.146423	-551.173950	-231.417099	830.942810	-498.007202	41.890186	962.192322	612.617188	-32.604420	958.336670	608.537659	145.294495
-505.733093	153.989929	864.382446	-545.013123	-63.355186	867.750305	-589.525269	177.547379	493.688324	-592.797119	-100.494202	513.238464	-626.832397	159.179932	85.631409	-624.873108	-108.517738	80.855301	-512.549072	217.809586	1359.721802	-600.829529	-113.175034	1340.288330	-500.188873	38.509422	1342.456543	-525.669006	23.029549	1627.812500	-541.654297	330.851196	1107.106689	-667.520630	-200.655426	1083.027100	-440.372894	286.761475	856.013306	-551.659790	-231.486115	830.962463	-498.038483	41.866840	962.196045	612.803894	-32.528297	958.378479	608.947998	145.430222
-505.792542	153.974960	864.383911	-545.082153	-63.365299	867.762939	-589.569214	177.586029	493.694977	-592.800476	-100.519157	513.216003	-626.839355	159.193420	85.645058	-624.872314	-108.519295	80.854385	-512.575439	217.868118	1359.656128	-600.854736	-113.145271	1340.362793	-500.205505	38.535473	1342.446045	-525.658936	23.289240	1627.830933	-541.694397	330.906616	1107.054810	-667.786133	-200.643875	1083.151855	-440.456818	287.167419	855.881897	-552.102478	-231.529312	830.971375	-498.097229	41.856964	962.201599	613.003174	-32.415859	958.403137	609.419006	145.574051
-505.844818	153.934143	864.373352	-545.132324	-63.398491	867.758545	-589.527161	177.549896	493.691437	-592.762207	-100.535103	513.186523	-626.833313	159.195663	85.637421	-624.870239	-108.521996	80.855110	-512.576721	217.886520	1359.594849	-600.883850	-113.128891	1340.442993	-500.218689	38.561390	1342.453369	-525.635986	23.544569	1627.863281	-541.673523	331.018921	1107.025757	-668.008179	-200.620605	1083.244141	-440.545715	287.602753	855.747864	-552.476563	-231.550537	830.997070	-498.149963	41.823101	962.194702	613.183838	-32.292629	958.419922	609.849670	145.726807
-505.903687	153.921829	864.375916	-545.202209	-63.417770	867.780457	-589.528320	177.580093	493.666779	-592.723022	-100.574875	513.209778	-626.857178	159.196030	85.642677	-625.253540	-108.544746	80.900810	-512.582947	217.921814	1359.538330	-600.916687	-113.095558	1340.514526	-500.260406	38.595303	1342.447998	-525.606445	23.822449	1627.883423	-541.657166	331.098541	1106.963135	-668.193298	-200.588928	1083.347290	-440.587067	288.021271	855.622009	-552.806396	-231.550980	831.039368	-498.221954	41.815998	962.209412	613.325928	-32.103310	958.440979	610.225159	145.941711
-505.910278	153.905334	864.383179	-545.243713	-63.443096	867.782715	-589.529053	177.611084	493.654388	-592.668640	-100.623840	513.176086	-626.853271	159.201340	85.674110	-624.880005	-108.508522	80.867180	-512.589783	217.962326	1359.466064	-600.974487	-113.033394	1340.582153	-500.283478	38.638031	1342.451050	-525.599976	24.088074	1627.897339	-541.602417	331.178009	1106.910767	-668.323059	-200.568253	1083.392090	-440.616791	288.485809	855.449951	-552.990417	-231.504761	831.094299	-498.250732	41.789490	962.215332	613.505249	-31.915712	958.431152	610.673096	146.144928
-505.914612	153.899597	864.377197	-545.305664	-63.460468	867.784058	-589.470093	177.608170	493.666412	-592.666504	-100.667404	513.186584	-626.864685	159.201752	85.675331	-625.267761	-108.532600	80.907120	-512.583374	217.993912	1359.372925	-600.998596	-112.988617	1340.644165	-500.317780	38.658764	1342.415039	-525.586304	24.380383	1627.914551	-541.532959	331.293213	1106.861816	-668.418884	-200.492523	1083.468994	-440.586029	288.949493	855.341064	-553.125854	-231.419891	831.140991	-498.295929	41.776367	962.216370	613.656494	-31.712481	958.444885	611.124146	146.320770
-505.950897	153.850082	864.357422	-545.354187	-63.469292	867.770508	-589.433716	177.639908	493.635712	-592.613708	-100.720657	513.160461	-626.901184	159.207535	85.647934	-624.901794	-108.510437	80.865288	-512.563049	218.028564	1359.288208	-601.052856	-112.931702	1340.705200	-500.333313	38.700314	1342.406616	-525.577637	24.682043	1627.922729	-541.337891	331.673798	1106.893066	-668.487976	-200.434235	1083.515015	-440.543945	289.324371	855.246948	-553.157776	-231.300323	831.207703	-498.343018	41.748631	962.201050	613.790833	-31.437304	958.409119	611.495911	146.531570
-505.944427	153.833740	864.347229	-545.439209	-63.448929	867.760193	-589.417175	177.672806	493.629578	-592.615295	-100.776421	513.135864	-626.893677	159.206070	85.647438	-624.870728	-108.522629	80.870956	-512.539429	218.053253	1359.207520	-601.098938	-112.875595	1340.744629	-500.330841	38.755405	1342.378540	-525.565063	24.978577	1627.931641	-541.239624	331.776428	1106.842163	-668.507935	-200.358231	1083.555786	-440.520721	289.765289	855.136047	-553.146240	-231.157654	831.270874	-498.384827	41.738976	962.191101	613.887817	-31.155712	958.380920	611.859375	146.801590
-505.978088	153.804825	864.333984	-545.489441	-63.458275	867.761597	-589.389832	177.664291	493.618164	-592.569092	-100.816673	513.140076	-626.870728	159.210938	85.673424	-624.896423	-108.512367	80.874603	-512.529846	218.105255	1359.128052	-601.148315	-112.800079	1340.793091	-500.344269	38.771782	1342.369385	-525.562683	25.265188	1627.934326	-541.126709	331.863556	1106.761963	-668.497070	-200.301041	1083.622803	-440.470367	290.196777	855.009216	-553.031616	-230.981888	831.354370	-498.428314	41.724228	962.185852	613.959167	-30.938623	958.367676	612.287842	147.060913
-506.009064	153.794342	864.325256	-545.591003	-63.463043	867.766724	-589.344849	177.674332	493.598236	-592.510864	-100.827667	513.117859	-626.860962	159.218689	85.669518	-624.867981	-108.548340	80.875427	-512.503906	218.143250	1359.061401	-601.184998	-112.743393	1340.862671	-500.347382	38.814499	1342.364502	-525.552002	25.582491	1627.953491	-541.108398	331.698578	1106.593262	-668.458191	-200.164185	1083.641846	-440.353699	290.560364	854.848206	-552.862671	-230.779129	831.432434	-498.499695	41.714718	962.185425	614.012390	-30.698362	958.360413	612.646179	147.326385
-506.011871	153.769180	864.325867	-545.668396	-63.458733	867.771912	-589.315125	177.704498	493.574677	-592.482483	-100.845703	513.106812	-626.878296	159.191483	85.657501	-625.229431	-108.580528	80.919235	-512.478394	218.197052	1359.000977	-601.244324	-112.670540	1340.892944	-500.360657	38.874355	1342.374878	-525.539612	25.900208	1627.973633	-541.005249	331.888062	1106.553833	-668.402039	-200.041504	1083.683105	-440.257324	290.908142	854.750916	-552.640930	-230.566666	831.506165	-498.548553	41.698120	962.190552	614.024048	-30.391188	958.324036	612.940613	147.579346
-505.984833	153.791260	864.316284	-545.712524	-63.444942	867.764221	-589.296021	177.762085	493.575256	-592.433655	-100.835754	513.084229	-626.874756	159.217194	85.660561	-624.844055	-108.534142	80.877304	-512.421814	218.270920	1358.950806	-601.252686	-112.605507	1340.953125	-500.365692	38.926632	1342.371460	-525.515991	26.191351	1627.990723	-540.833496	331.862946	1106.479126	-668.312866	-199.913620	1083.710938	-440.138031	291.276581	854.646545	-552.378357	-230.350311	831.586243	-498.574188	41.711269	962.186584	614.063049	-30.040850	958.296204	613.287659	147.895187
-506.013123	153.769547	864.282959	-545.814514	-63.429497	867.770081	-589.259949	177.777008	493.545959	-592.427368	-100.835220	513.077026	-626.907166	159.218521	85.665611	-624.832031	-108.528633	80.880287	-512.388916	218.337479	1358.892578	-601.322632	-112.507668	1340.981079	-500.380035	39.002785	1342.354736	-525.515503	26.480541	1628.005737	-540.689819	331.932587	1106.417969	-668.224426	-199.813538	1083.711548	-439.980133	291.615021	854.550842	-552.033936	-230.080200	831.659424	-498.628235	41.713566	962.169861	614.131531	-29.707556	958.239563	613.676514	148.267990
-505.986816	153.786331	864.251038	-545.888062	-63.428585	867.760437	-589.217590	177.796158	493.533722	-592.442078	-100.852135	513.069275	-626.923096	159.218750	85.669136	-624.845886	-108.541290	80.882347	-512.346375	218.419144	1358.825684	-601.370972	-112.433586	1341.033203	-500.386383	39.084297	1342.334839	-525.497925	26.780037	1628.015381	-540.502441	331.980743	1106.343994	-668.070740	-199.653732	1083.718262	-439.699097	291.955170	854.510376	-551.611938	-229.777771	831.782654	-498.652588	41.720146	962.149231	614.159424	-29.384367	958.218140	613.991821	148.585449
-506.011169	153.825714	864.284302	-545.989868	-63.380447	867.775879	-589.210388	177.867157	493.534271	-592.445984	-100.875427	513.057251	-626.918335	159.240097	85.654732	-624.845947	-108.541557	80.884544	-512.318848	218.518570	1358.771484	-601.396790	-112.321533	1341.068481	-500.394775	39.172489	1342.326904	-525.493164	27.074118	1628.030762	-540.328918	332.068390	1106.304199	-667.904358	-199.537598	1083.721680	-439.502411	292.212952	854.425842	-551.120117	-229.454376	831.902405	-498.689392	41.741135	962.165283	614.212524	-29.003740	958.161621	614.276794	148.924835
-505.996887	153.818253	864.257141	-546.051636	-63.356361	867.768860	-589.178528	177.891327	493.523773	-592.439697	-100.898186	513.062134	-626.911316	159.260666	85.674759	-624.817017	-108.532074	80.877617	-512.267273	218.599365	1358.697510	-601.442810	-112.219734	1341.114868	-500.399078	39.256931	1342.317017	-525.488403	27.344629	1628.050293	-540.144165	332.169861	1106.236328	-667.737915	-199.375046	1083.722900	-439.263519	292.401581	854.352722	-550.632080	-229.122635	832.042175	-498.711578	41.748001	962.147705	614.210510	-28.666519	958.141052	614.594666	149.218506
-505.970734	153.821274	864.248474	-546.109253	-63.316711	867.762146	-589.146423	177.878952	493.507111	-592.441895	-100.905037	513.065247	-626.921936	159.261185	85.675110	-624.799316	-108.525040	80.865334	-512.233521	218.729034	1358.661743	-601.483582	-112.086617	1341.165527	-500.415619	39.354694	1342.333862	-525.492859	27.615162	1628.076416	-539.968872	332.232666	1106.165894	-667.557983	-199.278564	1083.736694	-438.895111	292.547699	854.375854	-550.054077	-228.750610	832.196350	-498.735626	41.760666	962.142090	614.213379	-28.369081	958.132813	614.925842	149.518250
-505.936768	153.845306	864.236877	-546.155640	-63.284706	867.771545	-589.102844	177.893494	493.522400	-592.364014	-100.888542	513.046509	-626.914368	159.263412	85.678650	-624.775024	-108.529800	80.862488	-512.202820	218.818924	1358.611450	-601.535889	-111.949913	1341.200195	-500.416107	39.451572	1342.323242	-525.496582	27.919743	1628.110718	-539.760742	332.343842	1106.097778	-667.353333	-199.137451	1083.736572	-438.636017	292.739899	854.328125	-549.375671	-228.350281	832.353271	-498.739899	41.787384	962.140381	614.182068	-28.075562	958.120911	615.177063	149.863358
-505.909485	153.859543	864.233765	-546.217163	-63.260277	867.787048	-589.083862	177.931076	493.538208	-592.415344	-100.859245	513.066772	-626.930542	159.263947	85.684029	-625.170349	-108.558136	80.900177	-512.152649	218.915726	1358.555298	-601.578735	-111.811928	1341.270874	-500.431671	39.579178	1342.347046	-525.515381	28.188324	1628.134033	-539.617737	332.582550	1106.038330	-667.110657	-198.982193	1083.740845	-438.539459	292.983795	854.217712	-548.622314	-227.946228	832.611206	-498.764404	41.805027	962.148621	614.177307	-27.732809	958.107605	615.391235	150.173050
-505.892548	153.892700	864.208130	-546.273499	-63.221004	867.781921	-589.049866	177.945419	493.509735	-592.458557	-100.850822	513.079346	-626.916321	159.275116	85.683228	-625.186279	-108.544975	80.909950	-512.120911	219.054138	1358.512939	-601.620056	-111.667534	1341.330444	-500.437195	39.716431	1342.356079	-525.520325	28.466187	1628.158447	-539.437378	332.721069	1105.972656	-666.865417	-198.862045	1083.758301	-438.283173	293.127502	854.161621	-547.945251	-227.553925	832.818359	-498.779938	41.840195	962.132019	614.172119	-27.424738	958.103455	615.645691	150.476273
-505.809753	153.926804	864.199585	-546.301453	-63.185055	867.794006	-589.071167	177.973953	493.509308	-592.403564	-100.814926	513.047607	-626.934937	159.295761	85.679276	-625.162109	-108.567558	80.905479	-512.078979	219.156281	1358.450073	-601.689575	-111.530571	1341.390137	-500.458710	39.844669	1342.335083	-525.556580	28.733932	1628.155029	-539.220398	332.701233	1105.858887	-666.615051	-198.715149	1083.732178	-438.002045	293.221710	854.133789	-547.181091	-227.125122	833.002808	-498.766052	41.873005	962.137573	614.198975	-27.181738	958.091797	615.986450	150.719589
-505.769165	153.905258	864.186218	-546.252991	-63.267033	867.792114	-589.052368	177.988083	493.502960	-592.441528	-100.778160	513.072754	-626.933533	159.283447	85.679123	-624.792297	-108.544319	80.878555	-512.063965	219.295563	1358.387939	-601.720947	-111.390923	1341.438599	-500.469940	39.957253	1342.324463	-525.524231	29.040167	1628.204468	-539.035767	332.799042	1105.770142	-666.297852	-198.507202	1083.710327	-437.711456	293.280090	854.097839	-546.359924	-226.688889	833.219543	-498.716980	41.827408	962.128845	614.220520	-26.887873	958.060059	616.259888	151.025742
-505.674896	153.924774	864.147034	-546.262268	-63.227489	867.768311	-589.018616	178.006149	493.532837	-592.445129	-100.735535	513.063721	-626.931885	159.291504	85.677780	-624.759644	-108.572189	80.868492	-512.033264	219.425323	1358.334595	-601.777588	-111.238770	1341.475830	-500.498230	40.106861	1342.311523	-525.531555	29.312677	1628.218628	-538.826111	332.896606	1105.665894	-666.041626	-198.335175	1083.706665	-437.383667	293.306763	854.051514	-545.356445	-225.840347	833.358154	-498.702271	41.855747	962.105164	614.231384	-26.629715	958.049988	616.503967	151.292831
-505.609222	153.951675	864.122864	-546.276489	-63.183525	867.754517	-589.000366	177.991028	493.538696	-592.499634	-101.195206	513.145386	-626.926819	159.295547	85.684128	-624.675232	-108.582680	80.900093	-512.011353	219.568954	1358.262085	-601.806519	-111.084938	1341.529175	-500.512390	40.223434	1342.296021	-525.562012	29.624687	1628.207031	-538.610901	332.925018	1105.529297	-665.697876	-198.112213	1083.673096	-436.838684	293.211975	854.097961	-544.665771	-225.762314	833.624939	-498.680176	41.886139	962.087036	614.200439	-26.298592	958.039124	616.661743	151.648605
-505.530487	153.985153	864.113464	-546.319519	-63.093910	867.750000	-589.025574	178.056549	493.530487	-592.516602	-101.152542	513.142090	-626.909851	159.307007	85.688347	-625.046936	-108.592934	80.927040	-511.990082	219.702271	1358.205688	-601.825500	-110.898186	1341.581299	-500.509460	40.375572	1342.295776	-525.570862	29.944427	1628.229736	-538.324585	333.327026	1105.541016	-665.381653	-197.935501	1083.657715	-436.701447	293.284698	853.983276	-543.798767	-225.332550	833.882690	-498.663696	41.933945	962.080017	614.225525	-26.097427	958.030884	616.986145	151.753418
-505.438171	154.007782	864.080139	-546.281372	-63.055878	867.757629	-589.058167	178.088226	493.541687	-592.549500	-100.590179	513.091553	-626.925110	159.288513	85.674141	-625.161377	-108.559029	80.903023	-511.954620	219.845627	1358.139526	-601.871155	-110.716309	1341.632935	-500.514771	40.520645	1342.301147	-525.590149	30.246929	1628.241821	-538.129333	333.434296	1105.417603	-665.072693	-197.799194	1083.662842	-436.384460	293.233734	853.945984	-542.883179	-224.826172	834.138245	-498.614807	41.978508	962.072327	614.197083	-25.873249	958.039978	617.238647	151.943039
-505.309113	154.008987	863.981750	-546.221436	-63.036308	867.696838	-589.013245	178.099594	493.538788	-592.568420	-100.497330	513.104553	-626.928711	159.337494	85.661575	-625.131165	-108.573357	80.893639	-511.936401	219.996094	1358.059082	-601.910217	-110.546631	1341.693604	-500.531525	40.672745	1342.299927	-525.604980	30.586723	1628.256226	-537.936646	333.475006	1105.289429	-664.729919	-197.631790	1083.665527	-435.889435	293.127625	854.000671	-541.896484	-224.321671	834.457825	-498.609558	42.013855	962.018860	614.196472	-25.693184	958.054749	617.497375	152.110443
-505.326813	154.054367	864.029419	-546.315918	-62.956844	867.774658	-589.089905	178.164825	493.547424	-592.661072	-100.419533	513.118713	-626.953857	159.339264	85.670807	-625.140869	-108.527885	80.878113	-511.894623	220.124557	1357.987793	-601.929016	-110.372307	1341.776489	-500.541321	40.824226	1342.309082	-525.634888	30.899750	1628.286255	-537.848450	333.283752	1105.072876	-664.389771	-197.438675	1083.674683	-435.506592	293.031067	853.954834	-541.031433	-223.825546	834.691833	-498.574921	42.061913	962.055420	614.156250	-25.526896	958.044678	617.730774	152.308670
-505.197845	154.101532	863.951599	-546.245667	-62.960106	867.718933	-589.061829	178.152100	493.553345	-592.675720	-100.341415	513.126831	-626.930481	159.338348	85.667320	-625.117004	-108.534004	80.887634	-511.868652	220.282104	1357.937622	-601.982239	-110.195732	1341.836914	-500.541382	40.992058	1342.305908	-525.657227	31.210560	1628.305786	-537.646545	333.345398	1104.948608	-664.067993	-197.296600	1083.697754	-435.138702	292.903290	853.918762	-540.110840	-223.311584	834.936584	-498.576721	42.106743	962.018188	614.153625	-25.308552	958.045959	617.932495	152.513718
-505.179382	154.161652	863.978394	-546.278687	-62.908375	867.760315	-589.111145	178.221954	493.588898	-592.678589	-100.772285	513.203613	-626.968201	159.325714	85.658470	-625.027649	-108.585625	80.913353	-511.864990	220.456558	1357.846924	-602.005859	-110.005524	1341.900757	-500.535583	41.133984	1342.320557	-525.684998	31.510933	1628.327881	-537.453735	333.394135	1104.831055	-663.761047	-197.135925	1083.695068	-434.769867	292.728546	853.895386	-539.201294	-222.815002	835.178528	-498.540405	42.154369	962.039612	614.147156	-25.101213	958.023743	618.119751	152.695175
-505.083160	154.205597	863.967468	-546.275024	-62.822998	867.762024	-589.102722	178.218201	493.594177	-592.690063	-100.725594	513.201294	-626.944885	159.325531	85.663834	-625.016113	-108.589005	80.934326	-511.835114	220.619064	1357.802124	-602.041199	-109.860741	1341.943848	-500.525330	41.270782	1342.324707	-525.688110	31.833939	1628.366577	-537.270996	333.419220	1104.693970	-663.414185	-196.961197	1083.669800	-434.404724	292.546295	853.875488	-538.246216	-222.329514	835.450073	-498.495331	42.213329	962.036194	614.135132	-24.949205	958.015320	618.352173	152.849808
-505.033234	154.293152	863.947266	-546.293579	-62.742626	867.748291	-589.100220	178.247650	493.594086	-592.726929	-100.592606	513.194519	-626.939941	159.325775	85.666748	-625.037354	-108.561829	80.917358	-511.811584	220.801468	1357.741333	-602.057983	-109.678673	1341.982056	-500.515289	41.427677	1342.334106	-525.715454	32.163040	1628.391357	-537.080017	333.446045	1104.563110	-663.081055	-196.823135	1083.696777	-434.039276	292.331360	853.885742	-537.300354	-221.798080	835.739502	-498.477905	42.291340	962.018494	614.133545	-24.767962	958.006897	618.590637	153.023117
-504.988647	154.335114	863.923218	-546.289063	-62.668213	867.758057	-589.134277	178.345947	493.617126	-592.756348	-100.103386	513.146606	-626.932861	159.336868	85.666580	-625.135010	-108.509644	80.898018	-511.770172	220.943741	1357.672119	-602.043457	-109.509346	1342.045044	-500.512451	41.581867	1342.322754	-525.735046	32.504810	1628.427002	-536.912720	333.461700	1104.448242	-662.744385	-196.720963	1083.699585	-433.714844	292.151306	853.876160	-536.349976	-221.308640	836.039490	-498.453644	42.359032	962.011780	614.102234	-24.600275	957.990845	618.774963	153.220688
-504.888885	154.402939	863.867065	-546.217896	-62.620483	867.728149	-589.085876	178.338837	493.590210	-592.747253	-100.005280	513.143494	-626.927246	159.336823	85.665474	-625.105896	-108.524605	80.887329	-511.729248	221.105515	1357.598877	-602.056152	-109.351036	1342.112549	-500.503204	41.745327	1342.321533	-525.759827	32.846863	1628.438477	-536.731384	333.478394	1104.308838	-662.414551	-196.570816	1083.710083	-433.386139	291.951294	853.828125	-535.453125	-220.766983	836.299438	-498.411774	42.433731	961.981689	614.011414	-24.372713	958.017090	618.860107	153.420105
-504.861603	154.503067	863.849426	-546.251038	-62.560211	867.736450	-589.104370	178.441177	493.595398	-592.784973	-99.955887	513.162537	-626.972107	159.348892	85.670799	-625.091797	-108.505295	80.893921	-511.725006	221.273590	1357.561157	-602.040161	-109.166000	1342.173584	-500.471039	41.907898	1342.318848	-525.769226	33.166168	1628.461060	-536.555725	333.472717	1104.182495	-662.074768	-196.398712	1083.715332	-433.026947	291.699310	853.812988	-534.606995	-220.295578	836.550842	-498.403412	42.516273	961.973938	613.967468	-24.217607	958.027771	619.029724	153.557419
-504.803284	154.550552	863.849487	-546.235229	-62.472412	867.734680	-589.036743	178.447403	493.586670	-592.770142	-99.891617	513.151306	-626.943115	159.352356	85.677292	-625.093994	-108.443413	80.879730	-511.673798	221.421982	1357.504028	-602.036682	-108.990013	1342.238037	-500.449463	42.057369	1342.310791	-525.786499	33.509117	1628.484619	-536.377563	333.517944	1104.063232	-661.780457	-196.236664	1083.757202	-432.683838	291.397980	853.816162	-533.564087	-219.297592	836.765503	-498.375366	42.578918	961.975464	613.817566	-23.847557	958.029419	618.850403	154.136398
-504.768555	154.614166	863.825500	-546.199707	-62.403519	867.733154	-589.010010	178.465973	493.581085	-592.746521	-99.818001	513.137024	-626.939087	159.383667	85.687889	-625.077576	-108.454567	80.892029	-511.651031	221.563446	1357.426392	-601.997559	-108.812859	1342.269897	-500.417480	42.202503	1342.318848	-525.804443	33.881432	1628.520020	-536.203613	333.532349	1103.932983	-661.376587	-196.009079	1083.744629	-432.402527	291.152191	853.777405	-532.822815	-219.265808	837.118713	-498.353027	42.657639	961.966675	613.793396	-23.654089	958.019714	618.985352	154.348190
-504.700897	154.715744	863.810669	-546.206238	-62.314201	867.720032	-588.970459	178.518997	493.593414	-592.715027	-99.745811	513.115417	-626.947693	159.385452	85.702667	-625.056946	-108.467316	80.892616	-511.601715	221.748184	1357.371582	-601.965820	-108.646713	1342.323120	-500.382416	42.371040	1342.321167	-525.821899	34.227589	1628.555664	-536.031677	333.521088	1103.803833	-661.331360	-195.978958	1083.591187	-432.109222	290.910339	853.742432	-531.926514	-218.808456	837.378296	-498.318695	42.744019	961.951355	613.777527	-23.507713	958.007141	619.172974	154.470764
-504.656189	154.814423	863.797607	-546.174255	-62.211609	867.719238	-588.954102	178.596741	493.586914	-592.687927	-99.713669	513.111389	-626.942444	159.385422	85.683792	-625.062500	-108.461319	80.886444	-511.570984	221.893433	1357.309082	-601.904724	-108.492180	1342.359009	-500.339600	42.519112	1342.298340	-525.821533	34.610081	1628.574707	-535.876587	333.539581	1103.678711	-660.981689	-195.855927	1083.638550	-431.831512	290.587585	853.697144	-531.041260	-218.294907	837.650391	-498.278473	42.848080	961.944031	613.763062	-23.412018	958.022278	619.365601	154.520386
-504.620087	154.890930	863.785767	-546.163513	-62.145557	867.728699	-588.918274	178.678802	493.592773	-592.638489	-99.644371	513.118774	-626.960876	159.396713	85.684158	-625.027161	-108.482918	80.878815	-511.504211	222.047134	1357.225830	-601.856934	-108.332748	1342.417236	-500.298676	42.693428	1342.279175	-525.819031	34.977829	1628.594360	-535.727356	333.525848	1103.539795	-660.728271	-195.794403	1083.636719	-431.544525	290.285736	853.665649	-530.118835	-217.354263	837.788086	-498.250244	42.924831	961.941711	613.745239	-23.330393	958.006592	619.532104	154.612610
-504.600677	155.011322	863.785278	-546.191223	-62.011230	867.723816	-588.938599	178.784973	493.582733	-592.643250	-99.597237	513.109314	-626.985413	159.401306	85.691010	-625.044983	-108.472504	80.882858	-511.441406	222.194641	1357.139404	-601.669556	-108.284004	1342.645752	-500.241455	42.883072	1342.333984	-525.852539	35.196938	1628.610229	-535.566406	333.564728	1103.398438	-660.397949	-195.669373	1083.654419	-431.308807	290.003815	853.607788	-529.365967	-216.859848	837.989075	-498.219360	43.037243	961.928528	613.772217	-23.229992	957.993225	619.745239	154.625900
-504.580963	155.089127	863.768555	-546.160034	-61.913860	867.726440	-588.898315	178.839737	493.582855	-592.558533	-99.534912	513.090027	-626.964355	159.442932	85.694229	-625.052368	-108.480194	80.898964	-511.396393	222.359299	1357.077515	-601.605652	-108.140160	1342.684204	-500.198242	43.047314	1342.307251	-525.830200	35.560287	1628.635620	-535.446960	333.553467	1103.251221	-660.003296	-195.487350	1083.622437	-431.069366	289.710022	853.553650	-528.747070	-216.886078	838.283997	-498.192017	43.134159	961.921326	613.760986	-23.150091	958.004456	619.897034	154.674500
-504.541382	155.175827	863.733948	-546.128479	-61.804630	867.705566	-588.886353	178.880905	493.559113	-592.522827	-99.480438	513.069397	-626.962280	159.442123	85.682396	-625.020264	-108.460991	80.892143	-511.342194	222.533157	1357.001343	-601.527405	-107.994400	1342.712769	-500.155273	43.198437	1342.305908	-525.825745	35.922070	1628.659180	-535.318359	333.519165	1103.125000	-659.686340	-195.336136	1083.628296	-430.796356	289.335968	853.527039	-528.023315	-216.472885	838.465393	-498.148468	43.235279	961.891418	613.763000	-23.009048	957.992920	620.003784	154.790298
-504.492889	155.283157	863.730042	-546.114990	-61.692085	867.699280	-588.868042	178.951019	493.562256	-592.448059	-99.430901	513.052612	-626.949341	159.453186	85.686859	-625.026306	-108.452286	80.901802	-511.295593	222.685135	1356.947266	-601.453369	-107.834831	1342.748047	-500.101868	43.348518	1342.288696	-525.810547	36.302399	1628.684326	-535.183350	333.501129	1102.968018	-659.430786	-195.282074	1083.668579	-430.548218	288.946503	853.502136	-527.189758	-215.529068	838.630676	-498.118591	43.339928	961.886475	613.748291	-22.932550	958.002197	620.094910	154.813858
-504.461090	155.376801	863.728882	-546.064270	-61.597294	867.705750	-588.786926	178.960037	493.554810	-592.397766	-99.417992	513.044373	-626.940186	159.453262	85.687325	-625.008606	-108.430733	80.904533	-511.253876	222.849487	1356.864014	-601.382263	-107.687157	1342.772827	-500.051666	43.505470	1342.280151	-525.780701	36.680511	1628.714111	-535.040344	333.484131	1102.837769	-659.103271	-195.145996	1083.667603	-430.376587	288.653717	853.437683	-526.642090	-215.567047	838.884094	-498.080444	43.440495	961.890259	613.744934	-22.835873	957.987671	620.178467	154.893265
-504.403900	155.495667	863.702332	-546.024231	-61.466099	867.673401	-588.788269	179.064667	493.553497	-592.315613	-99.337563	513.025757	-626.943665	159.453796	85.698494	-624.960754	-108.418877	80.895226	-511.185272	223.011093	1356.800049	-601.284729	-107.526398	1342.834473	-499.997894	43.651566	1342.264404	-525.731018	37.033699	1628.723389	-534.900757	333.499359	1102.685547	-658.805908	-195.062149	1083.689941	-430.218750	288.379639	853.376038	-526.042114	-215.211960	839.056946	-498.028900	43.560001	961.859741	613.726990	-22.731922	957.986206	620.228333	154.980392
-504.374573	155.553528	863.665344	-545.977295	-61.371731	867.671997	-588.713684	179.055756	493.536224	-592.281860	-99.313141	513.030518	-626.942200	159.449738	85.689255	-624.963135	-108.429230	80.898666	-511.150574	223.176590	1356.709717	-601.187988	-107.367104	1342.863159	-499.930206	43.821228	1342.272583	-525.689453	37.398911	1628.735596	-534.789124	333.485168	1102.523438	-658.522034	-194.962357	1083.736816	-430.054779	288.086151	853.337585	-525.462891	-214.803650	839.240417	-497.977173	43.650875	961.837219	613.711548	-22.622314	957.961426	620.272095	155.104660
-504.304474	155.643951	863.661194	-545.909973	-61.257599	867.668945	-588.701782	179.129852	493.539764	-592.193359	-99.268158	513.008911	-626.935059	159.449844	85.696136	-624.959290	-108.432007	80.890656	-511.091553	223.311737	1356.624878	-601.088745	-107.220421	1342.892212	-499.881866	44.024132	1342.239380	-525.629578	37.745678	1628.749023	-534.671387	333.508423	1102.374146	-658.256470	-194.841568	1083.768433	-429.903992	287.793488	853.288086	-524.894043	-214.424622	839.397644	-497.915161	43.754242	961.835571	613.707153	-22.524553	957.964966	620.311768	155.187881
-504.294098	155.713837	863.632141	-545.875427	-61.167419	867.654114	-588.665649	179.177277	493.523407	-592.135437	-99.194214	513.006287	-626.948547	159.462875	85.681114	-624.938904	-108.407478	80.900085	-511.059418	223.484772	1356.553955	-601.014648	-107.066299	1342.914551	-499.822266	44.186840	1342.228394	-525.565369	38.075550	1628.762573	-534.552063	333.521667	1102.236816	-657.992676	-194.732758	1083.798706	-429.735748	287.477448	853.239075	-524.393921	-214.060989	839.529358	-497.882172	43.841221	961.810913	613.691101	-22.455069	957.961853	620.345642	155.277084
-504.223328	155.791397	863.618652	-545.787720	-61.075714	867.648193	-588.646851	179.216003	493.528107	-591.906494	-99.119629	512.971436	-626.934753	159.466766	85.692055	-624.882813	-108.447563	80.912361	-511.013062	223.647842	1356.489258	-600.921082	-106.925011	1342.964966	-499.752228	44.364716	1342.232910	-525.501038	38.422127	1628.780273	-534.461243	333.526062	1102.110840	-657.729614	-194.600464	1083.811523	-429.589905	287.174713	853.194702	-523.944763	-213.767700	839.642883	-497.808136	43.932137	961.802856	613.647888	-22.351908	957.965942	620.375793	155.364914
-504.191467	155.866287	863.604065	-545.755066	-60.990192	867.636414	-588.598328	179.252945	493.520721	-591.921570	-99.102737	512.966614	-626.909119	159.483353	85.717865	-624.903198	-108.432137	80.910133	-510.966858	223.834045	1356.426025	-600.813965	-106.796280	1343.006470	-499.704346	44.520096	1342.226685	-525.409729	38.766354	1628.792725	-534.390198	333.538208	1101.988770	-657.500427	-194.491074	1083.839355	-429.469269	286.933685	853.148254	-523.548340	-213.482040	839.732239	-497.760620	44.010509	961.785339	613.656006	-22.285379	957.965332	620.390564	155.457504
-504.132202	155.948944	863.605652	-545.709229	-60.911221	867.650024	-588.582642	179.332703	493.538269	-591.962280	-99.090561	512.986633	-626.935059	159.495407	85.719513	-624.896179	-108.412300	80.919189	-510.914490	224.002136	1356.376099	-600.709839	-106.672241	1343.051758	-499.645721	44.695210	1342.211060	-525.331787	39.095158	1628.802490	-534.341736	333.576691	1101.878662	-657.253296	-194.352249	1083.855713	-429.370300	286.662292	853.103271	-523.149780	-213.172607	839.828064	-497.709442	44.095318	961.793457	613.647034	-22.214727	957.958862	620.423157	155.514542
-504.095154	156.020813	863.584290	-545.642639	-60.821999	867.643433	-588.526672	179.360748	493.519318	-591.768066	-99.000702	512.919128	-626.908020	159.505814	85.708298	-624.827698	-108.409981	80.889694	-510.871216	224.174698	1356.311279	-600.613892	-106.523193	1343.106567	-499.565460	44.858959	1342.212524	-525.237366	39.433128	1628.822266	-534.298889	333.579498	1101.760742	-657.010986	-194.275742	1083.918457	-429.283478	286.418945	853.056213	-522.829529	-212.908981	839.931946	-497.648224	44.183975	961.777100	613.639709	-22.147795	957.954773	620.446228	155.598404
-504.045654	156.122589	863.591614	-545.577515	-60.745224	867.650330	-588.405762	179.250259	493.450806	-591.597839	-98.946228	512.948975	-626.895264	159.508209	85.689667	-624.787598	-108.445145	80.898994	-510.826141	224.326477	1356.228882	-600.496338	-106.395126	1343.161743	-499.493134	45.026546	1342.210938	-525.133545	39.752193	1628.835693	-534.271973	333.602234	1101.631470	-656.791077	-194.196381	1083.966675	-429.202271	286.180878	853.005676	-522.497498	-212.643234	840.015076	-497.592651	44.275780	961.784790	613.645691	-22.063398	957.950562	620.456665	155.667191
-503.953918	156.171295	863.550415	-545.480225	-60.695740	867.631287	-587.795837	177.544601	492.795105	-591.395630	-99.269821	512.986511	-626.655762	159.493057	85.479858	-624.658142	-108.507935	80.921410	-510.804871	224.486984	1356.163696	-600.357483	-106.270844	1343.199707	-499.417755	45.203663	1342.205566	-525.049194	40.072922	1628.850342	-534.271423	333.615143	1101.516357	-656.563965	-194.083282	1084.007690	-429.137939	285.953735	852.956299	-522.247437	-212.450912	840.083252	-497.524780	44.340603	961.762756	613.628113	-21.986284	957.954407	620.441101	155.750549
-503.890442	156.260788	863.530457	-545.404175	-60.633286	867.633484	-587.716431	177.507889	492.732086	-591.344543	-99.273941	512.981201	-626.616455	159.503479	85.471298	-624.671204	-108.495773	80.937302	-510.776917	224.675995	1356.128174	-600.250549	-106.124519	1343.239502	-499.339294	45.353142	1342.198364	-524.942322	40.382431	1628.871094	-534.249756	333.651428	1101.400757	-656.394287	-194.038422	1084.058350	-429.082581	285.735107	852.898499	-522.025940	-212.265839	840.151794	-497.454010	44.428223	961.754028	613.626770	-21.909233	957.961243	620.436646	155.815369
-503.826630	156.335663	863.550415	-545.331909	-60.547092	867.652283	-587.534912	177.462723	492.724426	-591.277588	-99.179138	512.987793	-626.547546	159.487457	85.449562	-624.653198	-108.496933	80.938080	-510.717468	224.843262	1356.079224	-600.144165	-105.993874	1343.288086	-499.262573	45.528664	1342.200562	-524.823425	40.675758	1628.899414	-534.241943	333.695679	1101.287231	-656.205811	-193.964050	1084.098755	-429.035187	285.515717	852.863708	-521.811096	-212.092102	840.196838	-497.363892	44.504807	961.767029	613.645996	-21.842819	957.965820	620.435120	155.870712
-503.773834	156.425903	863.555542	-545.249695	-60.511898	867.651306	-587.352966	177.411209	492.702271	-591.217773	-99.150986	512.971375	-626.487427	159.501480	85.464355	-624.658752	-108.471184	80.930229	-510.671478	225.022858	1356.049194	-600.017273	-105.868042	1343.331177	-499.195374	45.674923	1342.188599	-524.720581	40.998699	1628.894531	-534.227661	333.743195	1101.180298	-656.079407	-193.895462	1084.144897	-429.040131	285.353577	852.813049	-521.671692	-211.945694	840.242981	-497.285858	44.567276	961.766113	613.641907	-21.746975	957.962952	620.431946	155.937180
-503.704834	156.477417	863.532410	-545.150269	-60.458397	867.649841	-587.292786	177.436646	492.695007	-591.194153	-99.146629	512.963318	-626.485718	159.505417	85.461182	-624.650452	-108.475090	80.928040	-510.642365	225.172089	1355.983276	-599.887268	-105.744072	1343.370850	-499.111237	45.826859	1342.185547	-524.600708	41.301834	1628.895264	-534.228638	333.803711	1101.091919	-655.991150	-193.845947	1084.244263	-429.016785	285.184509	852.750305	-521.423889	-211.347580	840.221558	-497.202271	44.633327	961.754456	613.688354	-21.678190	957.963745	620.450928	156.014389
-503.613129	156.556778	863.533386	-545.070251	-60.387970	867.641602	-587.233521	177.490036	492.687195	-591.161194	-99.101845	512.962463	-626.480347	159.516006	85.456573	-624.633728	-108.462502	80.947639	-510.582855	225.326950	1355.937012	-599.738159	-105.613953	1343.412354	-499.014740	45.973232	1342.165649	-524.470032	41.622540	1628.897461	-534.239868	333.857330	1100.985474	-655.851563	-193.779480	1084.293457	-429.007599	285.072418	852.674866	-521.340332	-211.256546	840.254456	-497.111176	44.701756	961.749146	613.703674	-21.594765	957.977417	620.441406	156.054550
-503.528412	156.620804	863.523926	-544.932434	-60.380234	867.646484	-587.186157	177.517029	492.701141	-591.097534	-99.012009	512.945618	-626.480530	159.518082	85.473557	-624.583130	-108.455719	80.937576	-510.529175	225.481110	1355.881470	-599.612122	-105.496803	1343.441772	-498.917847	46.112656	1342.165161	-524.344971	41.921062	1628.892334	-534.248901	333.881042	1100.868408	-655.718567	-193.683502	1084.340698	-428.990173	284.938049	852.601807	-521.268372	-211.177765	840.287903	-497.002747	44.752113	961.748108	613.735107	-21.534374	957.982727	620.441711	156.117981
-503.465912	156.655792	863.482178	-544.825806	-60.352821	867.646423	-587.167603	177.566879	492.710083	-591.040649	-99.055443	512.960999	-626.465027	159.524048	85.484665	-624.609680	-108.448372	80.934792	-510.485962	225.618103	1355.791870	-599.464355	-105.393211	1343.476685	-498.802948	46.239357	1342.141357	-524.235168	42.171547	1628.864990	-534.228210	333.952271	1100.776978	-655.588745	-193.630920	1084.441040	-428.984711	284.883423	852.523254	-521.247986	-211.140656	840.294250	-496.908203	44.805481	961.725220	613.721497	-21.465178	957.985229	620.429565	156.182877
-503.365295	156.691269	863.456421	-544.698425	-60.311924	867.641663	-587.123779	177.540207	492.693237	-591.013855	-99.025772	512.969055	-626.430908	159.540176	85.476547	-624.586975	-108.463570	80.932159	-510.425842	225.775604	1355.732178	-599.351135	-105.289116	1343.524292	-498.691711	46.387753	1342.129761	-524.068359	42.479961	1628.859985	-534.224182	334.013031	1100.702271	-655.505127	-193.575104	1084.508057	-428.986572	284.812164	852.443787	-521.274292	-211.126266	840.310791	-496.787231	44.854897	961.708313	613.728821	-21.396589	957.982056	620.409424	156.240784
-503.321136	156.752609	863.520630	-544.640198	-60.235374	867.700989	-587.105591	177.564774	492.705750	-591.662231	-98.695412	512.986328	-626.481384	159.537415	85.482979	-624.915405	-108.292114	80.970985	-510.372833	225.912216	1355.649902	-599.198181	-105.182472	1343.561768	-498.589233	46.513397	1342.110962	-523.915466	42.759235	1628.840820	-534.224487	334.088104	1100.614746	-655.411011	-193.558914	1084.590698	-429.006744	284.800568	852.360229	-521.298462	-211.125931	840.325867	-496.653381	44.907017	961.746033	613.717773	-21.354897	958.000305	620.389709	156.311752
-503.259644	156.821503	863.498718	-544.549683	-60.176792	867.687134	-587.116638	177.632431	492.742157	-590.987000	-98.513161	512.867493	-626.460022	159.541031	85.488670	-624.707458	-108.399406	80.925575	-510.279877	226.029480	1355.600830	-599.035400	-105.086655	1343.629395	-498.629028	46.724171	1341.960693	-523.749939	43.037426	1628.817139	-534.195618	334.139954	1100.533691	-655.311646	-193.494751	1084.650391	-429.006439	284.772034	852.278442	-521.527039	-211.666138	840.396057	-496.558533	44.974453	961.722961	613.695740	-21.287001	958.001404	620.365479	156.365540
-503.076843	156.836777	863.409790	-544.350098	-60.214367	867.633606	-587.028748	177.592453	492.709717	-590.942688	-98.481110	512.877075	-626.433655	159.525589	85.471352	-624.708740	-108.398407	80.920738	-510.201416	226.151230	1355.534668	-598.882751	-104.996063	1343.687866	-498.498962	46.866283	1341.934570	-523.580322	43.324097	1628.801758	-534.181641	334.247528	1100.457031	-655.226013	-193.472580	1084.747925	-429.050140	284.813660	852.205261	-521.634277	-211.736740	840.386536	-496.459320	44.999950	961.679138	613.725464	-21.225660	958.000671	620.376892	156.431213
-502.984985	156.881195	863.363708	-544.237000	-60.184856	867.630554	-587.002563	177.610214	492.723114	-591.001587	-98.490677	512.892822	-626.429138	159.529190	85.480896	-624.728455	-108.390892	80.981659	-510.160187	226.280197	1355.472778	-598.755371	-104.887901	1343.734863	-498.214783	46.906944	1342.062500	-523.399841	43.602486	1628.779541	-534.186951	334.305389	1100.376831	-655.184692	-193.462799	1084.835327	-429.081909	284.861115	852.106567	-521.763062	-211.844376	840.392090	-496.345917	45.056713	961.652100	613.758057	-21.140310	957.996399	620.387695	156.468353
-502.888153	156.889343	863.356750	-544.104004	-60.152878	867.640442	-586.956238	177.571167	492.683044	-591.047668	-98.518013	512.889893	-626.477295	159.546707	85.507042	-624.770142	-108.369316	80.989220	-510.073242	226.398209	1355.414795	-598.595093	-104.785507	1343.782593	-498.079834	47.016987	1342.044556	-523.210266	43.871639	1628.754395	-534.174683	334.426453	1100.322144	-655.161133	-193.495407	1084.916504	-429.135895	284.957397	852.022095	-521.940125	-211.942093	840.384216	-496.236694	45.089561	961.655640	613.734741	-21.088909	957.990234	620.363586	156.545303
-502.804596	156.937561	863.337341	-544.018372	-60.142323	867.627197	-586.940063	177.588028	492.699768	-591.077698	-98.545998	512.904175	-626.467834	159.552658	85.533363	-624.768066	-108.336708	80.983284	-509.986023	226.516235	1355.346436	-598.421448	-104.712051	1343.823730	-497.961548	47.131950	1342.013550	-523.009094	44.143997	1628.735962	-534.153625	334.503784	1100.229736	-655.118530	-193.522705	1085.011475	-429.137024	285.054169	851.944824	-522.088928	-212.057220	840.377258	-496.145386	45.121189	961.637512	613.742554	-21.019545	957.982788	620.358948	156.604324
-502.700317	156.949997	863.310730	-543.875183	-60.171822	867.629761	-586.994934	177.695816	492.749725	-590.887573	-98.530540	512.899231	-626.533630	159.554245	85.550804	-624.750061	-108.311699	80.981461	-509.908783	226.611877	1355.284546	-598.260986	-104.630348	1343.855835	-497.833008	47.241230	1341.994995	-522.806580	44.421043	1628.723022	-534.147766	334.588287	1100.178467	-655.095825	-193.553436	1085.095825	-429.190430	285.166534	851.843567	-522.280823	-212.203400	840.361389	-496.023682	45.131508	961.626709	613.687134	-20.998531	958.004028	620.320923	156.634262
-502.606506	156.975128	863.283325	-543.766602	-60.108860	867.610840	-587.127075	177.991333	492.871582	-590.727844	-98.538292	512.891785	-626.607056	159.541992	85.576683	-624.714111	-108.310539	80.960487	-509.828918	226.698624	1355.216064	-598.077209	-104.567261	1343.903931	-497.698517	47.334160	1341.974854	-522.573547	44.687119	1628.686157	-534.135315	334.673096	1100.106445	-655.071350	-193.579422	1085.179810	-429.227692	285.312073	851.745239	-522.519592	-212.396866	840.329956	-495.919464	45.180004	961.602844	614.181885	-20.327913	957.916809	620.442993	156.870682
-502.505920	156.992249	863.254211	-543.641357	-60.123734	867.590576	-587.547913	179.766830	493.505615	-590.837891	-98.602417	512.914307	-626.776306	159.570374	85.768242	-624.758118	-108.291733	81.023056	-509.748413	226.807968	1355.145142	-597.924988	-104.499878	1343.928467	-497.559570	47.424702	1341.955933	-522.345276	44.962261	1628.671997	-534.114929	334.786621	1100.055542	-655.067627	-193.629105	1085.272705	-429.291290	285.460022	851.636108	-522.715576	-212.564896	840.296326	-495.800842	45.187511	961.576721	614.146118	-20.270620	957.946594	620.410034	156.904022
-502.415131	157.020645	863.216797	-543.531921	-60.120140	867.565674	-587.490417	179.845139	493.503937	-590.779785	-98.640648	512.913574	-626.758423	159.585373	85.773933	-624.774963	-108.284439	81.026047	-509.680176	226.895889	1355.069458	-597.786377	-104.438606	1343.963257	-497.418823	47.506557	1341.915527	-522.098206	45.217060	1628.648193	-534.102112	334.901062	1099.987549	-655.057312	-193.689545	1085.368042	-429.325653	285.667175	851.527710	-522.975525	-212.767014	840.276184	-495.695404	45.210751	961.544312	614.133240	-20.237410	957.951843	620.402893	156.962845
-502.288361	157.010300	863.167297	-543.393372	-60.147812	867.527893	-587.385620	179.850540	493.485229	-590.638428	-98.666580	512.919861	-626.755249	159.578949	85.803490	-624.749573	-108.290352	81.026260	-509.597534	226.969864	1355.003174	-597.634949	-104.342796	1343.977051	-497.258392	47.591164	1341.891357	-521.843384	45.477661	1628.630737	-534.071838	335.012451	1099.911743	-655.050110	-193.745178	1085.429932	-429.384857	285.900238	851.419067	-523.215332	-212.985870	840.237061	-495.587158	45.203426	961.507935	614.127625	-20.181131	957.967957	620.385193	157.011078
-502.164917	157.020004	863.146179	-543.266846	-60.163181	867.517944	-587.269470	179.800552	493.502625	-590.542480	-98.691917	512.902527	-626.740356	159.560135	85.770981	-624.745300	-108.277199	81.019066	-509.517303	227.043518	1354.939941	-597.477295	-104.285622	1344.013794	-497.119904	47.666302	1341.876343	-521.587952	45.719654	1628.607056	-534.045593	335.114197	1099.868652	-655.048096	-193.794662	1085.538818	-429.430084	286.147614	851.294495	-523.465576	-213.257706	840.196045	-495.468628	45.207577	961.494507	613.618652	-20.673885	958.056396	620.238953	156.906723
-502.043701	157.020050	863.113220	-543.128723	-60.208660	867.502686	-587.199890	179.781403	493.488892	-590.418579	-98.730919	512.914795	-626.726563	159.556396	85.822037	-624.708618	-108.309517	81.041061	-509.434967	227.122772	1354.875000	-597.333679	-104.220810	1344.011841	-496.987671	47.736393	1341.828735	-521.323914	45.967258	1628.585938	-534.026611	335.233521	1099.809692	-655.041077	-193.876892	1085.594360	-429.504059	286.411407	851.176941	-523.736450	-213.525009	840.146667	-495.338562	45.195393	961.470642	613.620667	-20.642523	958.068787	620.252075	156.964661
-501.928528	156.990250	863.065491	-543.008911	-60.215862	867.488892	-587.129761	179.769043	493.499268	-590.306885	-98.766022	512.905457	-626.726196	159.568298	85.820694	-624.691223	-108.333931	81.055267	-509.357697	227.187439	1354.806030	-597.153503	-104.164230	1344.022095	-496.827026	47.815960	1341.791870	-521.049988	46.215359	1628.590454	-533.997559	335.321381	1099.742188	-655.043640	-193.935043	1085.670776	-429.561249	286.678619	851.035889	-523.993225	-213.783508	840.083862	-495.226044	45.193157	961.441833	613.602112	-20.578901	958.074707	620.258606	157.018204
-501.786194	156.975876	863.039001	-542.862549	-60.222599	867.460083	-587.063110	179.783722	493.503265	-590.209595	-98.790642	512.890503	-626.742859	159.557373	85.824783	-624.709290	-108.319374	81.034348	-509.287170	227.271149	1354.727417	-597.012268	-104.086990	1344.002808	-496.652222	47.875023	1341.755859	-520.770569	46.463741	1628.596558	-533.974487	335.434174	1099.684204	-655.028870	-194.014618	1085.756470	-429.622620	286.941650	850.904663	-524.275085	-214.079330	840.032227	-495.083466	45.182312	961.414673	613.551331	-20.531052	958.079102	620.248657	157.072983
-501.688995	156.914520	862.995056	-542.738037	-60.247326	867.444092	-587.020874	179.821320	493.502533	-590.105957	-99.286201	512.982178	-626.740967	159.578888	85.807793	-624.623657	-108.359062	81.067673	-509.203003	227.358261	1354.642212	-596.854858	-104.039902	1343.997192	-496.457520	47.936470	1341.753784	-520.511414	46.710930	1628.598022	-533.957336	335.509064	1099.603882	-655.046387	-194.090500	1085.796021	-429.674286	287.212372	850.777161	-524.590576	-214.376266	839.936035	-494.971252	45.154289	961.384766	613.527710	-20.472759	958.092590	620.243896	157.096909
-501.577301	156.844345	863.008545	-542.593750	-60.246429	867.467896	-586.956726	179.804108	493.474091	-589.993164	-99.338333	512.964905	-626.741943	159.586639	85.796562	-624.637695	-108.331108	81.082245	-509.106995	227.446091	1354.567261	-596.701538	-104.010803	1344.002075	-496.238617	47.961872	1341.781738	-520.260681	46.947411	1628.561768	-533.912720	335.615417	1099.519409	-655.043335	-194.160645	1085.849243	-429.689209	287.541534	850.625183	-524.869629	-214.686218	839.856812	-494.850586	45.128716	961.405823	613.487732	-20.440203	958.076599	620.242004	157.153198
-501.435028	156.765030	862.988831	-542.446960	-60.211174	867.444275	-586.852051	179.742950	493.446228	-589.883362	-99.346436	512.930481	-626.692932	159.563721	85.792755	-624.621216	-108.341423	81.086441	-508.990082	227.528702	1354.508911	-596.528198	-103.982269	1344.041626	-496.024658	47.984852	1341.835083	-519.993347	47.191921	1628.500732	-533.859680	335.711029	1099.466919	-654.755798	-194.173035	1086.081299	-429.732880	287.887054	850.480774	-525.201111	-214.997314	839.780518	-494.751160	45.112637	961.397095	613.454407	-20.399487	958.067688	620.252441	157.218918
-501.316803	156.677612	863.004700	-542.293213	-60.175964	867.509277	-586.758789	179.717285	493.459351	-589.786865	-99.403870	512.932434	-626.686707	159.548294	85.794609	-624.629944	-108.333443	81.078102	-508.853851	227.587128	1354.473511	-596.328186	-103.982101	1344.109863	-495.850067	48.026161	1341.886841	-519.710571	47.415062	1628.414063	-533.798584	335.772400	1099.400146	-654.719177	-194.230942	1086.187134	-429.822510	288.249969	850.305115	-525.511902	-215.332245	839.718445	-494.661438	45.119995	961.451660	613.408875	-20.381294	958.083801	620.254883	157.236282
-501.225098	156.591995	863.070251	-542.174011	-60.137402	867.571045	-586.688477	179.693497	493.444366	-589.688416	-99.443718	512.938416	-626.714417	159.552750	85.831818	-624.662598	-108.317924	81.125343	-508.697205	227.605927	1354.405884	-596.117615	-104.007393	1344.228394	-495.692627	48.046566	1341.955444	-519.418335	47.635059	1628.331299	-533.711670	335.845123	1099.361328	-654.678040	-194.321945	1086.330566	-429.870300	288.561523	850.192810	-525.845947	-215.646561	839.693787	-494.610840	45.107140	961.531189	613.368896	-20.350639	958.071167	620.271179	157.276718
-501.119171	156.510162	863.123474	-542.029297	-60.130020	867.651306	-586.593201	179.705887	493.450409	-589.592590	-99.071236	512.873596	-626.675598	159.516617	85.830238	-624.692200	-108.286392	81.094276	-508.533997	227.640198	1354.369995	-595.909668	-104.059196	1344.335449	-495.541779	48.073357	1342.007202	-519.117249	47.891258	1628.243408	-533.621826	335.899963	1099.307983	-654.629272	-194.366913	1086.525635	-429.935455	288.840607	850.071899	-526.198425	-215.972778	839.663757	-494.547272	45.097523	961.616211	613.296936	-20.328743	958.080872	620.250122	157.303070
-500.983429	156.482208	863.181702	-541.902954	-60.117390	867.739502	-586.432922	179.696457	493.455902	-589.467163	-99.511551	512.971863	-626.636353	159.533585	85.867371	-624.594666	-108.327385	81.136497	-508.384064	227.661621	1354.278687	-595.744873	-104.054382	1344.468140	-495.415588	48.078281	1342.051392	-518.791992	48.103748	1628.177002	-533.525879	336.008881	1099.299805	-654.577820	-194.494293	1086.739380	-429.997955	289.135681	849.942322	-526.558350	-216.285797	839.663269	-494.484528	45.114727	961.709351	613.283997	-20.218365	958.058960	620.272339	157.368927
-500.889679	156.445129	863.240295	-541.775574	-60.140209	867.833252	-586.303406	179.739243	493.457489	-589.329834	-99.595512	513.021545	-626.659546	159.555801	85.910072	-624.630615	-108.301277	81.168411	-508.256195	227.670486	1354.238892	-595.567993	-104.073563	1344.627441	-495.300446	48.100029	1342.110718	-518.443665	48.321423	1628.111816	-533.381042	336.087463	1099.252808	-654.487061	-194.602264	1086.952637	-430.085114	289.488464	849.784058	-526.880188	-216.571182	839.693909	-494.442902	45.117859	961.805847	613.224609	-20.202923	958.065125	620.282166	157.378448
-500.786652	156.457336	863.267761	-541.702454	-60.123714	867.887024	-586.164185	179.727432	493.466705	-589.181763	-99.628471	513.034668	-626.670044	159.571701	85.936310	-624.592102	-108.307671	81.222557	-508.127747	227.695358	1354.218506	-595.386841	-104.092018	1344.833374	-495.207031	48.094769	1342.188110	-518.071289	48.515396	1628.075928	-533.127563	336.418671	1099.344971	-654.421936	-194.716812	1087.187378	-430.167023	289.867401	849.643250	-527.202881	-216.889236	839.724426	-494.393890	45.147770	961.857849	613.125061	-20.211035	958.072754	620.268860	157.413681
-500.715851	156.478745	863.292908	-541.618225	-60.133781	867.950867	-586.009521	179.736160	493.474243	-589.023376	-99.667511	513.043945	-626.657837	159.584549	85.955780	-624.596985	-108.277046	81.204674	-508.003845	227.736694	1354.232910	-595.244202	-104.132332	1345.043091	-495.089874	48.131710	1342.260986	-517.699280	48.718216	1628.037109	-532.964478	336.482086	1099.337402	-654.328186	-194.813477	1087.402954	-430.207550	290.144958	849.505676	-527.497925	-217.214127	839.760071	-494.344727	45.178265	961.911011	613.077209	-20.116962	958.065063	620.282104	157.477432
-500.637939	156.503448	863.327576	-541.556580	-60.153667	867.992920	-585.880127	179.799423	493.504974	-588.894836	-99.732178	513.041077	-626.679993	159.588135	85.988846	-624.594421	-108.272964	81.219704	-507.932892	227.772278	1354.259644	-595.062073	-104.157669	1345.254150	-494.980164	48.154724	1342.349487	-517.317261	48.918686	1628.002930	-532.930969	336.261536	1099.261475	-654.240051	-194.951584	1087.641357	-430.208679	290.407013	849.377319	-527.740784	-217.565552	839.829285	-494.305450	45.188480	961.958130	613.015930	-20.103527	958.078552	620.294495	157.506775
-500.632324	156.571213	863.383484	-541.575745	-60.154591	868.063293	-585.747314	179.806473	493.497406	-588.714783	-99.376686	512.931152	-626.638855	159.586472	85.993195	-624.657532	-108.206757	81.197136	-507.836578	227.811752	1354.266235	-594.890015	-104.204872	1345.445313	-494.899078	48.160500	1342.420288	-516.942444	49.120056	1627.951050	-532.789246	336.328857	1099.327881	-654.150391	-195.105377	1087.865723	-430.258453	290.695618	849.297607	-528.020020	-217.896896	839.886230	-494.251221	45.214333	962.004028	612.949036	-20.029385	958.069763	620.300659	157.555893
-500.614746	156.584167	863.371826	-541.523315	-60.229935	868.085144	-585.627136	179.821930	493.438263	-588.501526	-99.445465	512.903076	-626.665344	159.571930	85.986839	-624.643921	-108.215034	81.209900	-507.708923	227.820755	1354.329834	-594.723694	-104.268349	1345.651489	-494.789703	48.207203	1342.463135	-516.548340	49.334526	1627.884155	-532.627136	336.369476	1099.378052	-654.052612	-195.310333	1088.145874	-430.308990	290.987640	849.219666	-528.269409	-218.236084	840.009460	-494.211914	45.202736	962.008545	612.898010	-19.948156	958.064270	620.301270	157.602875
-500.572815	156.628525	863.378418	-541.484192	-60.246746	868.087585	-585.448853	179.819321	493.387085	-588.345886	-99.534096	512.911133	-626.661072	159.582230	85.977097	-624.665894	-108.198563	81.218628	-507.634308	227.830246	1354.316650	-594.541077	-104.322556	1345.833618	-494.686401	48.220615	1342.468872	-516.185242	49.568291	1627.856079	-532.487000	336.414063	1099.421875	-653.969116	-195.519272	1088.405151	-430.337982	291.292725	849.158813	-528.507385	-218.553421	840.118164	-494.165283	45.213940	962.011292	612.846924	-19.910597	958.065063	620.324768	157.635056
-500.550537	156.664795	863.368713	-541.450195	-60.257584	868.077576	-585.309265	179.832230	493.340637	-588.180725	-100.033867	512.947876	-626.617126	159.597885	85.984604	-624.533264	-108.254242	81.249031	-507.486298	227.845230	1354.378296	-594.325134	-104.341766	1346.026855	-494.573029	48.239082	1342.507935	-515.815552	49.786705	1627.830811	-532.360779	336.448853	1099.478516	-653.885254	-195.733704	1088.645508	-430.379578	291.575684	849.092651	-528.692993	-218.861435	840.264160	-494.128815	45.227032	961.999084	612.797485	-19.839266	958.061646	620.346191	157.694962
-500.516266	156.677429	863.368164	-541.373535	-60.294395	868.037170	-585.140930	179.764832	493.299225	-587.984619	-99.699219	512.822754	-626.600281	159.589233	85.969467	-624.617004	-108.198997	81.220047	-507.409332	227.818024	1354.338867	-594.124451	-104.358582	1346.143311	-494.425598	48.235500	1342.510254	-515.461914	50.013451	1627.803711	-532.219238	336.494965	1099.486816	-653.818359	-195.941849	1088.861450	-430.350006	291.847992	849.027527	-528.840820	-219.205673	840.387939	-494.071564	45.202824	961.977783	612.742920	-19.801981	958.048828	620.355835	157.759720
-500.502167	156.644485	863.377869	-541.278809	-60.280621	868.032837	-585.017700	179.784973	493.258270	-587.875305	-99.738838	512.800964	-626.586121	159.590134	85.995316	-624.577148	-108.222031	81.253799	-507.306122	227.805283	1354.284058	-594.033875	-104.316978	1346.061768	-494.264832	48.231678	1342.526855	-515.103882	50.225594	1627.789307	-532.101685	336.587006	1099.473022	-653.755981	-196.228043	1089.062378	-430.310699	292.056824	848.961975	-528.966003	-219.543213	840.495789	-494.016724	45.196266	961.980408	612.689575	-19.737799	958.039734	620.365845	157.790771
-500.464813	156.577896	863.380676	-541.191162	-60.279259	868.030457	-584.904053	179.758850	493.234161	-587.770386	-99.853287	512.795227	-626.553223	159.573837	85.985291	-624.595764	-108.244789	81.228096	-507.178528	227.802841	1354.250122	-593.753174	-104.405663	1346.332275	-494.090179	48.181824	1342.549194	-514.764038	50.456669	1627.751465	-531.986694	336.624420	1099.448242	-653.660034	-196.499496	1089.224854	-430.237244	292.250824	848.887939	-529.047058	-219.869797	840.597229	-493.952423	45.166309	961.980225	612.610168	-19.721264	958.050720	620.343689	157.801956
-500.411591	156.456161	863.331726	-541.012329	-60.267956	867.986267	-584.746521	179.745239	493.179169	-587.643799	-99.934792	512.776794	-626.535278	159.597382	85.998085	-624.587708	-108.272385	81.231895	-507.037598	227.796371	1354.180420	-593.551392	-104.455032	1346.390991	-493.873291	48.175728	1342.563232	-514.443176	50.684143	1627.729492	-531.887878	336.689026	1099.374146	-653.572693	-196.794937	1089.346436	-430.182892	292.410736	848.791077	-529.127136	-220.195816	840.670532	-493.916687	45.142498	961.956970	612.567017	-19.712730	958.021790	620.349243	157.817154
-500.442963	156.406357	863.373291	-540.926025	-60.186096	868.004761	-584.696899	179.751862	493.150238	-587.572754	-100.001808	512.742188	-626.505432	159.579865	85.986252	-624.642883	-108.242363	81.232231	-506.886963	227.780075	1354.139038	-593.365845	-104.519341	1346.452515	-493.660400	48.134964	1342.605225	-514.126404	50.967312	1627.651978	-531.796997	336.729797	1099.312744	-653.455505	-197.054321	1089.473633	-430.120361	292.565521	848.698975	-529.145386	-220.507599	840.763977	-493.900513	45.163212	961.990295	612.496277	-19.708347	958.036072	620.340759	157.823181
-500.540283	156.345352	863.489014	-540.915649	-60.089600	868.112244	-584.620911	179.775818	493.123047	-587.542603	-100.042725	512.744080	-626.500427	159.590683	85.965828	-624.678467	-108.231819	81.231323	-506.729645	227.750977	1354.069946	-593.159363	-104.603996	1346.538818	-493.470459	48.097118	1342.642212	-513.811340	51.202217	1627.530518	-531.706665	336.737915	1099.209351	-653.332825	-197.276352	1089.574707	-430.045502	292.690674	848.604858	-529.155701	-220.826492	840.802795	-493.883606	45.176834	962.084961	612.431396	-19.734043	958.051392	620.334839	157.820984
-500.568787	156.294830	863.544128	-540.845520	-60.045101	868.189575	-584.556824	179.805573	493.107025	-587.483643	-100.100021	512.767273	-626.501404	159.595123	85.977364	-624.648926	-108.241676	81.247536	-506.544800	227.726898	1354.039063	-592.964905	-104.692490	1346.630615	-493.308105	48.051414	1342.701294	-513.472046	51.385483	1627.417969	-531.606750	336.760315	1099.165283	-653.199646	-197.528671	1089.708862	-429.994934	292.779816	848.513000	-529.168884	-221.157837	840.872864	-493.896729	45.201199	962.161438	612.809875	-19.151943	957.997498	620.412598	157.975464
-500.604675	156.237839	863.635559	-540.792603	-60.020836	868.303101	-584.540161	179.880707	493.123505	-587.418884	-100.104614	512.754700	-626.524963	159.596313	85.987823	-624.700073	-108.235085	81.269661	-506.361267	227.721207	1354.047852	-592.784790	-104.783867	1346.743530	-493.176941	47.986732	1342.747314	-513.153442	51.637772	1627.281128	-531.493103	336.763123	1099.142456	-653.043823	-197.693298	1089.855957	-429.931366	292.878265	848.451355	-529.174927	-221.447922	840.955017	-493.935791	45.213734	962.278015	612.749634	-19.130901	958.009399	620.388672	157.994415
-500.643005	156.209915	863.700928	-540.774292	-59.938313	868.372009	-584.502014	179.913666	493.166046	-587.392029	-100.169266	512.800903	-626.558838	159.590302	86.024872	-624.697327	-108.238495	81.303329	-506.226807	227.676331	1353.988770	-592.580688	-104.879372	1346.873535	-493.049255	47.930119	1342.800415	-512.791443	51.987141	1627.156128	-531.381287	336.723938	1099.133057	-652.883423	-197.905441	1090.022949	-429.878998	292.954010	848.405884	-529.166748	-221.753448	841.026062	-493.988007	45.256252	962.357361	612.659546	-19.181177	958.045044	620.378723	157.965576
-500.687744	156.197327	863.751465	-540.767517	-59.879471	868.445251	-584.444031	179.885284	493.150146	-587.337830	-100.180542	512.795532	-626.517395	159.575577	86.053841	-624.710632	-108.233299	81.319702	-506.079773	227.635727	1353.987915	-592.397278	-104.967300	1347.037964	-492.926300	47.894882	1342.870239	-512.407288	52.163765	1627.068115	-531.252563	336.688904	1099.136841	-652.675842	-198.072968	1090.189209	-429.802734	292.982483	848.378601	-529.105286	-221.990097	841.131592	-494.039917	45.301243	962.429016	612.134766	-19.772411	958.136841	620.227661	157.794617
-500.706635	156.232956	863.794922	-540.755371	-59.884960	868.510864	-584.374146	179.896408	493.180115	-587.296021	-100.230675	512.819702	-626.527954	159.575790	86.056419	-624.718140	-108.224449	81.339119	-505.925781	227.607422	1354.013062	-592.214111	-105.020966	1347.209839	-492.830994	47.849453	1342.916992	-512.021179	52.239697	1626.986694	-531.129517	336.620850	1099.128296	-652.469910	-198.227615	1090.357422	-429.727875	292.972961	848.343445	-529.046692	-222.269394	841.250427	-494.074097	45.336464	962.492676	612.057434	-19.802967	958.150696	620.194092	157.761810
-500.772156	156.250198	863.810303	-540.771362	-59.878868	868.566101	-584.358643	179.926285	493.186859	-587.191162	-100.256378	512.812500	-626.528931	159.575958	86.059410	-624.705444	-108.196701	81.326950	-505.790009	227.532150	1354.030640	-592.070068	-105.096085	1347.377197	-492.728180	47.814693	1342.954346	-511.665436	52.584698	1626.932739	-530.941101	336.582825	1099.154785	-652.254822	-198.371155	1090.539063	-429.656952	293.023804	848.324097	-528.900208	-222.534332	841.388672	-494.123413	45.373791	962.531128	611.951904	-19.836611	958.164551	620.145874	157.772705
-500.795227	156.300461	863.838440	-540.781433	-59.910034	868.614990	-584.296143	179.934296	493.159729	-587.112488	-100.275436	512.802917	-626.512390	159.591110	86.071365	-624.724243	-108.185333	81.327873	-505.692657	227.471954	1354.011353	-591.925537	-105.159546	1347.533691	-492.657440	47.799835	1342.993774	-511.273987	52.778240	1626.881836	-530.776367	336.509857	1099.173340	-652.028381	-198.455643	1090.705078	-429.586700	293.027161	848.295044	-528.763611	-222.797348	841.539978	-494.154449	45.398033	962.574097	611.866272	-19.862545	958.185303	620.116638	157.758698
-500.864777	156.332794	863.848572	-540.805176	-59.942039	868.632935	-584.309937	180.017532	493.171478	-586.998047	-100.320976	512.815186	-626.546631	159.592911	86.083694	-624.739197	-108.140228	81.369789	-505.606903	227.409943	1354.047974	-591.806458	-105.198013	1347.676147	-492.565765	47.774811	1343.047241	-510.885315	52.512157	1626.796021	-530.595154	336.428314	1099.224976	-651.809937	-198.636780	1090.877563	-429.500061	293.017395	848.317566	-528.585449	-223.072006	841.695313	-494.192535	45.406517	962.585999	611.764648	-19.901310	958.210327	620.065979	157.734314
-500.933899	156.379547	863.892578	-540.851013	-59.969872	868.654846	-584.262207	180.015137	493.184204	-586.887146	-100.377846	512.801941	-626.545105	159.597061	86.091400	-624.748413	-108.119720	81.375198	-505.554108	227.308640	1354.058838	-591.723450	-105.268509	1347.777954	-492.448914	47.746544	1343.083374	-510.537476	52.745804	1626.751099	-530.414795	336.353058	1099.255981	-651.588379	-198.786697	1091.027344	-429.410095	292.968048	848.329163	-528.371948	-223.294922	841.869507	-494.233887	45.406910	962.614197	611.671387	-20.008963	958.278137	620.049500	157.682068
-500.984680	156.415573	863.907410	-540.878357	-59.988041	868.661194	-584.254822	180.067215	493.178070	-586.755432	-100.421242	512.809326	-626.559753	159.586990	86.107994	-624.700806	-108.127586	81.382889	-505.484650	227.247650	1354.090332	-591.610413	-105.327026	1347.895386	-492.323730	47.717129	1343.141113	-510.181885	52.918243	1626.734985	-530.218811	336.285461	1099.296265	-651.344849	-198.907974	1091.157471	-429.290283	292.894165	848.330627	-528.115845	-223.468948	842.033264	-494.262238	45.413578	962.621765	611.601563	-20.052017	958.313293	620.041321	157.613510
-501.059814	156.440964	863.922546	-540.929016	-59.991505	868.680603	-584.236511	180.047684	493.136230	-586.646301	-100.504601	512.761108	-626.541321	159.595642	86.105270	-624.688843	-108.131516	81.371887	-505.445618	227.177841	1354.114014	-591.477356	-105.402115	1348.004150	-492.183899	47.654530	1343.192871	-509.819611	53.105042	1626.675293	-530.023254	336.249786	1099.312500	-651.105713	-199.054749	1091.265503	-429.175385	292.763428	848.355347	-527.859436	-223.673752	842.148743	-494.295502	45.424221	962.630859	611.512878	-20.104332	958.372681	620.035156	157.559998
-501.161377	156.426880	863.951355	-540.957092	-59.980671	868.657410	-584.188171	180.078583	493.140594	-586.585754	-100.599152	512.744202	-626.512756	159.585190	86.077263	-624.698914	-108.139290	81.355339	-505.401337	227.123383	1354.118896	-591.354004	-105.480301	1348.115112	-492.050537	47.598160	1343.232422	-509.466064	53.261547	1626.613403	-529.868896	336.164948	1099.327881	-650.861694	-199.192154	1091.346802	-429.041168	292.617188	848.329285	-527.565369	-223.830048	842.264282	-494.340302	45.404354	962.627563	611.404968	-20.219255	958.419617	620.056885	157.483154
-501.206635	156.419266	863.942932	-540.976135	-59.974461	868.646729	-584.159607	180.063370	493.095795	-586.511047	-100.654274	512.682251	-626.495789	159.596283	86.065041	-624.717896	-108.135674	81.359001	-505.323730	227.040863	1354.069336	-591.184143	-105.582428	1348.192383	-491.928406	47.531361	1343.241943	-509.126282	53.447044	1626.532959	-529.714844	336.103943	1099.283569	-650.585083	-199.349579	1091.431885	-428.949982	292.477570	848.291992	-527.278076	-223.963715	842.328003	-494.352264	45.401878	962.612305	611.273010	-20.293621	958.489563	620.065613	157.411621
-501.317352	156.377243	863.948792	-541.032959	-59.998711	868.654297	-584.183594	180.097839	493.057770	-586.455566	-100.748726	512.670837	-626.511597	159.602020	86.062042	-624.723755	-108.174492	81.366203	-505.215576	226.997696	1354.044312	-591.022705	-105.687508	1348.281372	-491.802887	47.478397	1343.249023	-508.787018	53.627377	1626.462280	-529.591614	335.997498	1099.226074	-650.314636	-199.510849	1091.521484	-428.819305	292.320007	848.266541	-526.955200	-224.061035	842.424011	-494.415375	45.372021	962.613464	611.148071	-20.362482	958.567017	620.111938	157.367432
-501.392914	156.376465	863.970093	-541.097046	-59.921532	868.617737	-584.188721	180.112488	493.054047	-586.421875	-100.792793	512.638062	-626.519897	159.625168	86.056541	-624.736816	-108.175369	81.344650	-505.146637	226.929306	1354.030273	-590.844666	-105.765167	1348.369751	-491.701141	47.407352	1343.262329	-508.444824	53.826946	1626.401245	-529.476563	335.907776	1099.168579	-650.042725	-199.651764	1091.598877	-428.687164	292.091431	848.247803	-526.650696	-224.160736	842.501892	-494.458710	45.379818	962.597534	611.043213	-20.404106	958.647217	620.187012	157.332932
-501.444489	156.351273	864.000854	-541.150513	-59.895664	868.607727	-584.191772	180.113297	493.048828	-586.426575	-100.857597	512.614014	-626.491882	159.619736	86.070053	-624.765015	-108.188187	81.360199	-505.079712	226.852066	1353.973511	-590.679504	-105.849892	1348.448730	-491.612305	47.404175	1343.264160	-508.130402	54.032375	1626.365356	-529.396729	335.815887	1099.127563	-649.770325	-199.759613	1091.663818	-428.555847	291.829590	848.249451	-526.298035	-224.236389	842.598938	-494.504425	45.359760	962.605408	610.898376	-20.379665	958.705994	620.224487	157.365204
-501.497101	156.350800	864.024170	-541.213562	-59.897049	868.629150	-584.283508	180.130417	493.074280	-586.448364	-100.903839	512.615784	-626.520447	159.627747	86.071915	-624.765442	-108.189293	81.366020	-505.006195	226.826782	1353.987183	-590.517456	-105.920746	1348.538940	-491.553162	47.360332	1343.273193	-507.836243	54.158535	1626.335083	-529.309875	335.681061	1099.081299	-649.489075	-199.905472	1091.750610	-428.372803	291.524658	848.289551	-525.955444	-224.320770	842.712341	-494.551697	45.354748	962.624756	610.708923	-20.348267	958.803101	620.261292	157.406021
-501.560913	156.334335	864.041931	-541.278137	-59.928547	868.645447	-584.287903	180.097641	493.040619	-586.430237	-100.941704	512.620728	-626.528687	159.639969	86.066658	-624.777283	-108.177498	81.386673	-504.982391	226.768967	1353.947632	-590.398438	-105.986938	1348.584106	-491.495239	47.339958	1343.247192	-507.527039	54.364979	1626.337891	-529.275574	335.550232	1099.023438	-649.213318	-200.005157	1091.811401	-428.211304	291.190643	848.319336	-525.591675	-224.325943	842.809265	-494.595428	45.326332	962.635925	610.527283	-20.272110	958.871033	620.339966	157.541779
-501.598175	156.319046	864.065552	-541.326477	-59.953888	868.673462	-584.332092	180.094620	493.047302	-586.467224	-101.404366	512.713562	-626.522766	159.636642	86.072426	-624.692932	-108.207718	81.421898	-504.945862	226.730682	1353.957153	-590.307251	-106.023376	1348.626465	-491.439758	47.302517	1343.234131	-507.263550	54.610264	1626.355591	-529.229065	335.423218	1098.980591	-648.985840	-200.197678	1091.882935	-428.026550	290.873413	848.336975	-525.051941	-223.934601	842.866943	-494.624268	45.304096	962.657776	610.317444	-20.198843	958.933105	620.492981	157.638229
-501.645355	156.281052	864.053467	-541.380005	-59.996613	868.673767	-584.415894	180.138824	493.065247	-586.412048	-101.411057	512.715881	-626.547791	159.636627	86.064209	-624.666138	-108.237572	81.414429	-504.947845	226.693237	1353.927124	-590.217651	-106.041634	1348.616333	-491.349670	47.281410	1343.195190	-506.971680	54.766716	1626.384888	-529.213196	335.274353	1098.931396	-648.667297	-200.245667	1091.857300	-427.874847	290.603119	848.373779	-524.684814	-224.371811	843.060181	-494.640198	45.261967	962.642273	610.117737	-20.106665	958.987610	620.666199	157.778656
-501.650360	156.283279	864.049988	-541.406616	-60.049446	868.681213	-584.414063	180.067566	493.052124	-586.465027	-101.364754	512.713318	-626.541443	159.646561	86.046623	-624.694824	-108.259979	81.394554	-504.963135	226.631760	1353.873535	-590.147400	-106.107239	1348.621216	-491.253265	47.239109	1343.165771	-506.727448	54.992855	1626.406860	-529.182434	335.126068	1098.876221	-648.402954	-200.319443	1091.814697	-427.704926	290.324646	848.424194	-524.205933	-224.408798	843.152161	-494.636871	45.235966	962.638855	609.899170	-19.974022	959.044556	620.834595	157.938019
-501.655884	156.238449	864.038208	-541.405579	-60.082588	868.685364	-584.448547	180.051666	493.050140	-586.526184	-101.442505	512.732849	-626.544495	159.617477	86.024635	-624.703186	-108.256653	81.394440	-504.935394	226.596878	1353.873901	-590.076904	-106.159592	1348.573364	-491.169250	47.195251	1343.136353	-506.479523	55.148666	1626.413086	-529.182800	334.934906	1098.812256	-648.130676	-200.396332	1091.752930	-427.569794	290.064758	848.446045	-523.677673	-224.337524	843.232117	-494.621979	45.201462	962.630371	609.600708	-19.819511	959.098450	621.016968	158.086868
-501.680756	156.216629	864.054321	-541.419861	-60.115170	868.695801	-584.462402	179.967102	493.023682	-586.580261	-101.376556	512.727600	-626.511841	159.612106	86.033966	-624.720947	-108.269531	81.398346	-504.886597	226.529572	1353.820557	-589.971008	-106.236336	1348.546753	-491.096313	47.132526	1343.064087	-506.216034	55.323036	1626.420166	-529.163208	334.765625	1098.755493	-647.880493	-200.443298	1091.641724	-427.405457	289.729919	848.499573	-523.183777	-224.308167	843.254456	-494.621826	45.169437	962.638000	609.310974	-19.667492	959.169006	621.353699	158.138016
-501.701935	156.209930	864.061218	-541.423157	-60.107136	868.707214	-584.509644	179.930832	493.052002	-586.631714	-101.332291	512.724060	-626.524170	159.586761	86.015808	-624.715698	-108.272469	81.396332	-504.839874	226.464020	1353.779663	-589.875061	-106.342262	1348.461060	-491.027100	47.066525	1342.986206	-505.974762	55.523323	1626.421387	-529.149536	334.592682	1098.687744	-647.655029	-200.546478	1091.553223	-427.267548	289.342529	848.497681	-522.507263	-223.773361	843.206421	-494.624237	45.172314	962.644470	608.967041	-19.529463	959.223083	621.693970	158.261292
-501.744751	156.202484	864.063049	-541.446350	-60.082352	868.709045	-584.566650	179.934326	493.054443	-586.677490	-101.352196	512.758423	-626.553467	159.573792	86.031380	-624.718811	-108.270622	81.400375	-504.755798	226.383926	1353.678223	-589.757202	-106.456009	1348.387695	-490.967133	47.005199	1342.900024	-505.723328	55.720417	1626.429565	-529.124756	334.429077	1098.597656	-647.343323	-200.556854	1091.409058	-427.134644	288.888367	848.504883	-522.104858	-224.101440	843.250610	-494.641785	45.180058	962.641968	608.681885	-19.390203	959.245056	622.176941	158.156693
-501.787079	156.210358	864.071899	-541.459229	-60.069012	868.706848	-584.637390	179.927811	493.073242	-586.744507	-101.306061	512.743774	-626.575195	159.585541	86.023384	-624.754822	-108.252365	81.373337	-504.660980	226.296005	1353.610840	-589.667908	-106.604843	1348.281494	-490.916046	46.903767	1342.794067	-505.464478	55.908997	1626.443237	-529.095520	334.259613	1098.485474	-647.072571	-200.571930	1091.265869	-427.046661	288.488556	848.491394	-521.598450	-223.980286	843.208740	-494.656464	45.186874	962.641541	608.376892	-19.097321	959.272095	622.550232	158.348358
-501.832916	156.224945	864.080322	-541.473511	-60.065586	868.694458	-584.623901	179.850937	493.068604	-586.796814	-100.874031	512.667664	-626.544373	159.584213	86.012321	-624.832764	-108.217308	81.342567	-504.587952	226.239029	1353.531372	-589.565857	-106.734055	1348.223267	-490.870728	46.791981	1342.721436	-505.221069	56.134285	1626.406738	-529.064941	334.095581	1098.400269	-646.788940	-200.579651	1091.106201	-426.956879	288.122253	848.455200	-521.119995	-223.835403	843.131409	-494.679535	45.189407	962.637390	607.967102	-18.861574	959.343262	622.955872	158.534042
-501.892670	156.213959	864.083679	-541.494324	-60.089062	868.691833	-584.644409	179.884506	493.044373	-586.819580	-100.848862	512.658142	-626.565735	159.595673	86.004593	-624.857910	-108.213455	81.335754	-504.526489	226.130753	1353.469482	-589.515503	-106.883499	1348.156616	-490.823456	46.684269	1342.672974	-504.975891	56.347649	1626.357422	-529.012878	333.945496	1098.298828	-646.477356	-200.557419	1090.887085	-426.922028	287.788452	848.410217	-520.622437	-223.658829	843.074707	-494.718292	45.174240	962.637390	607.576782	-18.583000	959.389709	623.309814	158.810013
-501.969208	156.205902	864.087952	-541.531189	-60.109028	868.690430	-584.666260	179.886429	493.034119	-586.839417	-100.860947	512.647949	-626.573669	159.597137	86.006340	-624.860596	-108.208679	81.353432	-504.478516	226.020432	1353.427368	-589.455322	-107.039574	1348.076416	-490.758179	46.581619	1342.636963	-504.740631	56.539978	1626.260742	-528.863342	334.004517	1098.301636	-646.218018	-200.566132	1090.762817	-426.904144	287.426331	848.372620	-520.043579	-223.051468	842.908020	-494.768402	45.161549	962.637024	607.074890	-18.221809	959.400024	623.722046	159.093124
-502.010651	156.216675	864.111572	-541.570129	-60.090565	868.684387	-584.667114	179.883301	493.047302	-586.878723	-101.330551	512.730042	-626.583923	159.587494	86.003517	-624.812866	-108.254395	81.376045	-504.440186	225.918564	1353.403442	-589.370056	-107.153053	1348.083862	-490.706207	46.455326	1342.644287	-504.497711	56.748180	1626.150391	-528.789185	333.815765	1098.241089	-645.902100	-200.493820	1090.619263	-426.870087	287.064667	848.335999	-519.746399	-223.261047	842.901001	-494.818359	45.165028	962.648254	606.610657	-17.919703	959.441956	624.135742	159.333588
-502.044586	156.254852	864.116577	-541.623718	-60.081738	868.661072	-584.678833	179.873016	493.061127	-586.924133	-100.929451	512.638000	-626.597412	159.581619	86.064377	-624.853821	-108.220055	81.339058	-504.421783	225.802689	1353.381104	-589.297913	-107.283157	1348.075195	-490.688660	46.370625	1342.648071	-504.255981	56.916847	1626.031616	-528.717468	333.641754	1098.211304	-645.638184	-200.463898	1090.573486	-426.846954	286.674805	848.307617	-519.333008	-223.013504	842.870667	-494.862793	45.174000	962.638855	606.189514	-17.553976	959.463074	624.634827	159.600021
-502.080353	156.265030	864.146545	-541.662720	-60.073215	868.688416	-584.672302	179.934982	493.066040	-586.940247	-101.357452	512.700439	-626.587524	159.577972	86.066628	-624.811401	-108.238274	81.384857	-504.380951	225.723328	1353.428223	-589.215881	-107.403793	1348.103760	-490.677246	46.284714	1342.672119	-504.019043	57.090446	1625.954834	-528.751587	333.195221	1098.127319	-645.350525	-200.406204	1090.523804	-426.807343	286.304626	848.282410	-518.924500	-222.723465	842.869080	-494.916626	45.184887	962.672119	605.716980	-17.111309	959.489075	625.107361	159.891907
-502.164429	156.319382	864.172424	-541.750122	-60.038197	868.684143	-584.633789	179.919617	493.063782	-586.946838	-101.416122	512.704468	-626.581238	159.588409	86.054474	-624.838257	-108.223129	81.400101	-504.352295	225.627625	1353.432373	-589.142822	-107.517639	1348.152344	-490.697632	46.218349	1342.706299	-503.757782	57.251633	1625.891113	-528.648010	333.039551	1098.141479	-645.066467	-200.344391	1090.511597	-426.812164	285.916077	848.310120	-518.493286	-222.442398	842.894897	-494.994568	45.214523	962.680298	605.231445	-16.786547	959.532776	625.614807	160.188141
-502.232819	156.330551	864.192261	-541.822266	-60.037334	868.707214	-584.607239	180.023865	493.073364	-586.860779	-101.341583	512.699402	-626.564270	159.592926	86.070358	-624.778137	-108.210068	81.385521	-504.367767	225.539978	1353.490967	-589.064941	-107.624176	1348.212769	-490.731781	46.172096	1342.728271	-503.511566	57.405586	1625.851685	-528.606995	332.854980	1098.167114	-644.793091	-200.278091	1090.509277	-426.847778	285.585724	848.322571	-518.095581	-222.149994	842.909973	-495.067566	45.222164	962.702576	604.720581	-16.295053	959.528625	626.126343	160.470779
-502.302338	156.361221	864.218323	-541.894897	-60.046345	868.747314	-584.557739	180.004974	493.051880	-586.815063	-101.427521	512.726685	-626.581787	159.604645	86.071198	-624.800781	-108.222214	81.396347	-504.409546	225.464691	1353.536133	-589.025757	-107.725487	1348.269897	-490.766327	46.144329	1342.756104	-503.273346	57.550148	1625.843140	-528.570862	332.686340	1098.195801	-644.520630	-200.189682	1090.491699	-426.861481	285.231598	848.353699	-517.691772	-221.841858	842.924500	-495.129761	45.237728	962.733276	604.211914	-15.979368	959.547974	626.663025	160.798004
-502.335510	156.386414	864.255920	-541.936462	-60.111317	868.777161	-584.520813	180.036209	493.062256	-586.771179	-101.510002	512.746826	-626.577271	159.607513	86.097916	-624.792175	-108.186897	81.414917	-504.474701	225.384537	1353.568115	-589.002197	-107.816284	1348.305054	-490.791321	46.082439	1342.790894	-503.053162	57.721241	1625.807861	-528.523010	332.504486	1098.257080	-644.251465	-200.208969	1090.458008	-426.889832	284.920807	848.388855	-517.317871	-221.532028	842.926331	-495.170166	45.215137	962.767822	603.701050	-15.524407	959.571960	627.200806	161.087616
-502.357758	156.421158	864.290955	-541.968628	-60.117428	868.791504	-584.520325	180.083755	493.083130	-586.701904	-101.488739	512.735229	-626.576355	159.592987	86.108253	-624.755554	-108.229523	81.420349	-504.541840	225.307251	1353.628418	-588.968872	-107.908737	1348.338135	-490.789795	46.029419	1342.802002	-502.851563	57.845394	1625.786133	-528.499207	332.312775	1098.275757	-643.989136	-200.171341	1090.405396	-426.911407	284.644928	848.424072	-516.915710	-221.214172	842.914063	-495.194031	45.218937	962.791199	603.164429	-15.134114	959.586914	627.760498	161.310837
-502.357971	156.415970	864.305176	-541.971069	-60.133354	868.794922	-584.452820	180.082855	493.076935	-586.658875	-101.561729	512.726440	-626.589294	159.578842	86.099495	-624.755554	-108.230034	81.425224	-504.609131	225.216125	1353.626953	-588.923645	-107.992012	1348.335693	-490.765564	45.952522	1342.793701	-502.671875	57.973476	1625.762207	-528.476929	332.153046	1098.300293	-643.750061	-200.171417	1090.324341	-426.918976	284.347229	848.460632	-516.535583	-220.892136	842.893799	-495.191101	45.202618	962.798706	602.657410	-14.655696	959.611938	628.338379	161.617264
-502.377136	156.386078	864.299744	-541.970703	-60.140598	868.800903	-584.411194	180.090317	493.060883	-586.672913	-101.582848	512.719116	-626.562561	159.614807	86.095703	-624.768616	-108.219879	81.444946	-504.649902	225.154404	1353.643188	-588.869812	-108.092003	1348.294189	-490.734375	45.863075	1342.763550	-502.494720	58.096653	1625.712524	-528.474609	331.989532	1098.309204	-643.524170	-200.180573	1090.224365	-426.890259	284.028473	848.490051	-516.175049	-220.561234	842.838623	-495.189453	45.189178	962.796021	602.192688	-14.228541	959.633362	628.958252	161.909348
-502.373322	156.388901	864.298828	-541.922180	-60.217319	868.816528	-584.398376	180.119446	493.035950	-586.627808	-101.616844	512.730103	-626.585083	159.643234	86.075806	-624.773987	-108.239349	81.453377	-504.652740	225.084061	1353.632813	-588.779419	-108.218582	1348.241455	-490.713654	45.780079	1342.689087	-502.350250	58.208324	1625.660400	-528.493896	331.871979	1098.278809	-643.282288	-200.225723	1090.138672	-426.897308	283.740540	848.500549	-515.775452	-220.188736	842.792053	-495.157562	45.165165	962.802185	601.654663	-13.813511	959.705872	629.524963	162.161102
-502.400818	156.364166	864.291016	-541.888489	-60.232887	868.798035	-584.390442	180.158279	493.019714	-586.612549	-101.157776	512.630798	-626.581848	159.654114	86.069969	-624.814087	-108.207458	81.391380	-504.593628	225.000000	1353.603638	-588.666260	-108.372551	1348.182983	-490.695068	45.719551	1342.592529	-502.191376	58.296211	1625.632690	-528.523193	331.756348	1098.267700	-643.072693	-200.243210	1090.009277	-426.905487	283.419312	848.507263	-515.432678	-219.815201	842.699158	-495.144379	45.145870	962.786194	601.051453	-13.390274	959.699890	630.102783	162.397995
-502.404572	156.404251	864.292419	-541.862793	-60.178421	868.774963	-584.430176	180.180099	493.030151	-586.578430	-101.151688	512.588196	-626.597168	159.635925	86.058746	-624.839050	-108.200195	81.382370	-504.558411	224.903839	1353.521973	-588.525146	-108.543922	1348.113281	-490.684296	45.617588	1342.476196	-502.045258	58.341415	1625.613037	-528.576416	331.663086	1098.194824	-642.839844	-200.263245	1089.860352	-426.902466	283.113892	848.534058	-515.067505	-219.435226	842.618835	-495.135162	45.186073	962.775635	600.568420	-12.868223	959.714111	630.719727	162.718628
-502.429382	156.404907	864.308655	-541.849060	-60.144817	868.760132	-584.480286	180.176422	493.005219	-586.355347	-101.118408	512.574890	-626.607788	159.638855	86.059494	-624.788086	-108.244736	81.371460	-504.453735	224.798218	1353.471558	-588.398621	-108.705917	1347.996826	-490.674561	45.501549	1342.353638	-501.895996	58.402454	1625.609619	-528.635254	331.545532	1098.144897	-642.627319	-200.286514	1089.674072	-426.926483	282.825684	848.547302	-514.761719	-219.083054	842.501343	-495.141602	45.193924	962.776306	600.045349	-12.423057	959.772095	631.297119	162.942398
-502.458099	156.380341	864.289429	-541.799805	-60.149441	868.753845	-584.255737	179.947388	492.957672	-586.347900	-101.110672	512.567627	-626.505493	159.610626	86.048843	-624.768250	-108.228012	81.362045	-504.406097	224.673981	1353.374756	-588.283081	-108.892754	1347.905273	-490.651733	45.406654	1342.218872	-501.740631	58.424946	1625.605469	-528.695984	331.481659	1098.079590	-642.409973	-200.338318	1089.512817	-426.953857	282.530945	848.558289	-514.441895	-218.728668	842.351563	-495.138458	45.195858	962.766052	599.552124	-11.931130	959.827332	631.965088	163.222092
-502.470642	156.389114	864.291016	-541.780273	-60.120117	868.734009	-584.220459	179.868439	492.977051	-586.515686	-101.124840	512.578796	-626.500916	159.603027	86.053902	-624.863647	-108.203247	81.384033	-504.369781	224.572281	1353.299438	-588.177002	-109.047028	1347.795410	-490.664429	45.276558	1342.108032	-501.566284	58.438385	1625.590210	-528.769836	331.392120	1097.990479	-642.231567	-200.341766	1089.336182	-426.989441	282.267029	848.537109	-514.134766	-218.354584	842.183899	-495.140045	45.210068	962.758240	598.995789	-11.490781	959.867615	632.562134	163.491898
-502.479279	156.410095	864.307800	-541.759399	-60.126499	868.730652	-584.240173	179.853302	492.992218	-586.514221	-101.144325	512.573853	-626.496216	159.588638	86.057686	-624.851685	-108.190018	81.388664	-504.337250	224.467453	1353.203613	-588.091187	-109.207939	1347.694458	-490.674500	45.174438	1342.005859	-501.392273	58.430107	1625.550293	-528.802002	331.319580	1097.919067	-642.054932	-200.349762	1089.171875	-427.014374	282.048492	848.505310	-513.849487	-217.985977	842.033508	-495.148041	45.215096	962.768799	598.518921	-10.951077	959.884155	633.214966	163.780502
-502.525177	156.401321	864.284973	-541.770020	-60.146072	868.727234	-584.223572	179.863190	492.959961	-586.010742	-101.045944	512.507446	-626.516785	159.607101	86.043961	-624.745972	-108.255959	81.337585	-504.346985	224.379959	1353.115356	-588.022095	-109.354485	1347.579712	-490.708832	45.069485	1341.905396	-501.232117	58.433807	1625.539307	-528.829346	331.257874	1097.836914	-641.867065	-200.379974	1088.989136	-427.053436	281.851563	848.464600	-513.551758	-217.623215	841.891113	-495.174255	45.213699	962.755493	597.941711	-10.523508	959.968262	633.831055	164.038101
-502.537842	156.421829	864.280029	-541.786377	-60.093697	868.709167	-584.209839	179.916458	492.966461	-585.951599	-101.058090	512.535950	-626.482483	159.610977	86.031303	-624.719910	-108.245529	81.343369	-504.352356	224.314743	1353.077637	-587.953308	-109.497459	1347.483154	-490.757782	44.978291	1341.824707	-501.042908	58.434814	1625.518433	-528.847107	331.180573	1097.799438	-641.681824	-200.361267	1088.790894	-427.106445	281.702148	848.422546	-513.288574	-217.267532	841.739075	-495.196289	45.244839	962.745911	597.473083	-9.970837	960.031921	634.481873	164.341293
-502.530090	156.456451	864.297058	-541.774109	-60.124199	868.711670	-584.179993	179.873047	492.961121	-585.906311	-101.084419	512.505615	-626.524841	159.613419	86.041916	-624.766968	-108.234596	81.351967	-504.346344	224.223572	1353.077271	-587.883423	-109.676048	1347.404297	-490.987579	44.982189	1341.644287	-500.857758	58.430286	1625.501099	-528.731140	331.333984	1097.864868	-641.489624	-200.374496	1088.635620	-427.146088	281.589447	848.405701	-513.043823	-216.992676	841.578674	-495.211761	45.246632	962.762817	596.990051	-9.469792	960.065552	635.155151	164.638321
-502.546204	156.456070	864.303406	-541.774292	-60.096836	868.699036	-584.179871	179.929459	492.991882	-585.871277	-101.097008	512.496643	-626.482178	159.607574	86.036919	-624.766724	-108.236931	81.361397	-504.414581	224.164490	1353.080566	-587.885681	-109.801804	1347.339355	-490.895020	44.841248	1341.773804	-500.673065	58.404289	1625.476196	-528.717224	331.267548	1097.850342	-641.309448	-200.323288	1088.458374	-427.199249	281.466705	848.375732	-512.786377	-216.678299	841.466370	-495.228912	45.254993	962.762085	596.564148	-8.954943	960.133789	635.853394	164.884781
-502.562988	156.454086	864.328064	-541.781128	-60.122768	868.721619	-584.143555	179.909164	492.995087	-585.834167	-101.108704	512.485352	-626.491516	159.593338	86.090599	-624.722107	-108.232040	81.357376	-504.461304	224.099716	1353.112183	-587.843018	-109.937622	1347.294800	-490.978058	44.790249	1341.764771	-500.485779	58.435478	1625.417969	-528.667053	331.163147	1097.888916	-641.137329	-200.297043	1088.353516	-427.267303	281.388214	848.367981	-512.537842	-216.321960	841.339783	-495.259491	45.245159	962.791077	596.065186	-8.457784	960.242126	636.545288	165.111908
-502.590942	156.460648	864.336182	-541.809143	-60.090649	868.722168	-584.116699	179.920273	492.996338	-585.814087	-101.105774	512.494751	-626.482910	159.589523	86.080048	-624.738037	-108.198723	81.350258	-504.540436	224.060699	1353.168335	-587.807861	-110.073303	1347.251587	-491.077911	44.748295	1341.782837	-500.358093	58.405453	1625.432617	-528.632202	331.032745	1097.906860	-640.983154	-200.241241	1088.242310	-427.324585	281.341064	848.372437	-512.326965	-216.006287	841.228577	-495.292847	45.261795	962.796814	595.652527	-8.004345	960.332031	637.257751	165.364487
-502.656769	156.452911	864.331421	-541.825317	-60.098030	868.709106	-584.087097	179.936127	492.967438	-585.788208	-101.615738	512.580933	-626.486816	159.604889	86.092514	-624.656433	-108.240311	81.371132	-504.617432	223.978043	1353.221558	-587.800110	-110.189529	1347.205200	-491.177795	44.728565	1341.779541	-500.228912	58.402721	1625.406860	-528.599121	330.947052	1097.964722	-640.817505	-200.204941	1088.124268	-427.401489	281.296234	848.361389	-512.131226	-215.690903	841.116455	-495.334686	45.256859	962.788208	595.354614	-7.575333	960.377380	638.196472	165.169861
-502.691193	156.468155	864.327209	-541.854431	-60.102123	868.701599	-584.055664	179.943680	492.951447	-585.752014	-101.620270	512.553162	-626.475220	159.617538	86.071358	-624.680664	-108.223351	81.388786	-504.704224	223.953262	1353.261597	-587.759766	-110.295624	1347.182495	-491.270569	44.713280	1341.784058	-500.075012	58.426662	1625.352661	-528.574951	330.879700	1098.027954	-640.663330	-200.148575	1088.036011	-427.463287	281.272858	848.361938	-511.984283	-215.420090	841.005554	-495.367371	45.262074	962.782593	594.712769	-6.732663	960.524475	638.412964	166.427597
-502.725311	156.476639	864.344849	-541.871826	-60.131786	868.711060	-584.064087	179.970810	492.941376	-585.720276	-101.697411	512.567993	-626.472473	159.611465	86.063675	-624.646790	-108.219711	81.395721	-504.777954	223.914017	1353.322388	-587.748596	-110.379570	1347.153320	-491.359375	44.688999	1341.780762	-499.993683	58.453972	1625.393188	-528.575928	330.787506	1098.066772	-640.518982	-200.094864	1087.941284	-427.530518	281.260590	848.366394	-511.832336	-215.119659	840.889709	-495.393433	45.250488	962.796204	594.414246	-6.446529	960.633179	639.376221	166.213547
-502.768188	156.479477	864.359009	-541.881714	-60.138794	868.715271	-584.037537	179.960892	492.964478	-585.712402	-101.668625	512.541626	-626.479004	159.611404	86.063156	-624.674500	-108.221802	81.411697	-504.843536	223.867859	1353.358154	-587.693848	-110.450661	1347.123413	-491.464783	44.671970	1341.760742	-499.892029	58.482071	1625.421143	-528.690674	330.443573	1098.031738	-640.377747	-200.064987	1087.859131	-427.565613	281.291016	848.366760	-511.737213	-214.887299	840.760803	-495.417969	45.247852	962.804871	593.975403	-5.775355	960.736938	640.054016	166.735474
-502.774841	156.483459	864.372559	-541.883362	-60.140419	868.707886	-584.057068	179.983826	492.972961	-585.694641	-101.735626	512.538452	-626.484558	159.600952	86.075600	-624.688110	-108.212502	81.418602	-504.917297	223.833801	1353.408691	-587.658203	-110.537079	1347.080200	-491.528442	44.664333	1341.740967	-499.830841	58.513630	1625.461060	-528.715332	330.340179	1098.103882	-640.254211	-200.050919	1087.729736	-427.611481	281.282196	848.410461	-511.626770	-214.666565	840.625000	-495.424438	45.240868	962.808350	593.630981	-5.501392	960.869751	641.044983	166.395096
-502.767395	156.470276	864.387878	-541.844421	-60.179295	868.709045	-584.051453	179.905685	492.946899	-585.699524	-101.768677	512.555359	-626.469055	159.600082	86.066017	-624.663330	-108.221130	81.425636	-504.977997	223.792007	1353.498657	-587.601440	-110.641060	1347.027222	-491.604706	44.618786	1341.706665	-499.777557	58.562275	1625.500000	-528.750916	330.287689	1098.167603	-640.137878	-200.035309	1087.631470	-427.626312	281.286255	848.466125	-511.536377	-214.415665	840.491577	-495.407532	45.213966	962.818298	593.149597	-4.960009	960.881226	641.779724	166.421021
-502.783447	156.471970	864.379272	-541.813721	-60.200733	868.704041	-584.057129	179.908554	492.952240	-585.732483	-101.844498	512.545532	-626.480042	159.635681	86.098381	-624.659363	-108.220505	81.440842	-505.025574	223.765594	1353.531006	-587.506836	-110.739998	1346.970093	-491.674561	44.602200	1341.626831	-499.739807	58.599457	1625.551514	-528.810852	330.266479	1098.244995	-640.023010	-200.028702	1087.564575	-427.674927	281.280548	848.520935	-511.445374	-214.189148	840.369873	-495.390778	45.210087	962.809082	592.736633	-4.521003	961.014404	642.521790	166.744675
-502.773590	156.483643	864.366333	-541.759888	-60.194199	868.691223	-584.104187	179.927582	492.958801	-585.753357	-101.845177	512.543457	-626.478577	159.647369	86.091415	-624.692993	-108.227943	81.443253	-505.059387	223.753616	1353.564819	-587.420105	-110.844597	1346.920776	-491.747101	44.621769	1341.536377	-499.703613	58.645798	1625.588257	-528.857544	330.263733	1098.282959	-639.939331	-200.015915	1087.461548	-427.691223	281.351105	848.579590	-511.371460	-213.989990	840.233887	-495.355804	45.224190	962.795471	592.438538	-4.071357	961.158081	643.457703	166.488678
-502.771729	156.471680	864.346680	-541.684631	-60.222099	868.694397	-584.166077	179.886185	492.967377	-585.802490	-101.923241	512.589478	-626.488281	159.650284	86.065247	-624.691589	-108.222588	81.451431	-505.061737	223.707611	1353.580444	-587.318787	-110.959381	1346.831177	-491.804413	44.610298	1341.414429	-499.670990	58.693455	1625.629517	-528.940491	330.253601	1098.337524	-639.851379	-200.028091	1087.383789	-427.708405	281.385437	848.644836	-511.288483	-213.795929	840.114136	-495.318665	45.224026	962.788208	592.073364	-3.505156	961.233826	644.248291	166.750214
-502.785217	156.455551	864.343506	-541.646362	-60.232136	868.674683	-584.187805	179.851791	492.969330	-585.850769	-101.925636	512.586731	-626.451660	159.619537	86.036827	-624.729431	-108.250893	81.450462	-505.054199	223.662415	1353.596436	-587.209534	-111.056770	1346.741943	-491.859711	44.571548	1341.276489	-499.675873	58.759743	1625.674561	-529.018921	330.266296	1098.393433	-639.769043	-200.023468	1087.274292	-427.730927	281.463989	848.709351	-511.215637	-213.607101	839.971497	-495.299255	45.208622	962.774719	591.642578	-2.999224	961.288818	644.978821	166.916199
-502.803345	156.429810	864.344543	-541.588074	-60.252964	868.678955	-584.223389	179.806793	492.963501	-585.902466	-101.929741	512.615295	-626.485718	159.603409	86.065598	-624.755493	-108.241104	81.447922	-505.011353	223.620209	1353.607910	-587.117859	-111.186043	1346.675171	-491.916260	44.562397	1341.140625	-499.638031	58.881283	1625.720703	-529.075439	330.286041	1098.444580	-639.673584	-200.040359	1087.156372	-427.748566	281.535034	848.788086	-511.147766	-213.429031	839.839355	-495.281830	45.196693	962.778503	591.289856	-2.381669	961.332458	645.686157	167.117035
-502.822052	156.405731	864.363708	-541.507507	-60.275192	868.691772	-584.283325	179.784225	492.983734	-585.893127	-101.877502	512.610229	-626.475281	159.576874	86.061241	-624.776001	-108.242203	81.446915	-504.958801	223.571793	1353.652954	-586.969238	-111.322563	1346.583618	-491.999695	44.501163	1340.976440	-499.604828	58.962433	1625.775879	-529.144409	330.330597	1098.513672	-639.577026	-200.077835	1087.035645	-427.772705	281.621155	848.869873	-511.107941	-213.282288	839.689758	-495.275146	45.187519	962.801636	591.002625	-1.400789	961.393066	646.441345	167.587692
-502.889496	156.350281	864.369385	-541.457642	-60.330208	868.709229	-584.315369	179.719498	492.991180	-585.846252	-101.937988	512.637146	-626.466003	159.571213	86.072212	-624.758789	-108.225128	81.457687	-504.889984	223.516678	1353.693115	-586.858398	-111.427406	1346.492798	-492.095337	44.452763	1340.835205	-499.526245	59.094475	1625.828125	-529.192078	330.364899	1098.609619	-639.503052	-200.102661	1086.884277	-427.806641	281.698456	848.935425	-511.051056	-213.096344	839.555420	-495.299194	45.154850	962.818176	590.898865	-0.981992	961.387878	647.340393	167.248428
-502.916382	156.324356	864.385437	-541.401306	-60.373554	868.738770	-584.523682	179.845886	493.032990	-585.807922	-101.925117	512.663696	-626.540039	159.568497	86.068222	-624.745911	-108.219803	81.459457	-504.815887	223.465240	1353.716919	-586.721436	-111.555779	1346.441040	-492.188965	44.428741	1340.703979	-499.444702	59.248684	1625.876343	-529.113464	330.673981	1098.782227	-639.407959	-200.141220	1086.761841	-427.858551	281.804749	849.029541	-511.027374	-212.958618	839.434937	-495.318665	45.143044	962.851135	590.437866	-0.357278	961.408691	648.032776	167.422012
-502.978668	156.327148	864.410461	-541.365601	-60.377308	868.732056	-584.409790	179.761078	492.990082	-585.795410	-101.943420	512.656921	-626.530457	159.540878	86.033531	-624.755981	-108.222748	81.472031	-504.770111	223.432587	1353.782104	-586.583008	-111.675476	1346.392090	-492.295807	44.392166	1340.571899	-499.335724	59.346466	1625.891846	-529.218750	330.494019	1098.785522	-639.324280	-200.169113	1086.684326	-427.902863	281.933746	849.072083	-511.044495	-212.837524	839.275330	-495.361053	45.146015	962.868530	589.996399	0.141119	961.449097	648.772705	167.592377
-503.039063	156.316849	864.430115	-541.334167	-60.372913	868.751343	-584.403870	179.780823	492.964600	-585.668518	-101.963081	512.674927	-626.512329	159.551895	86.025047	-624.702087	-108.204048	81.444366	-504.717804	223.401031	1353.840088	-586.442749	-111.783569	1346.389771	-492.405212	44.388256	1340.477417	-499.236084	59.488647	1625.905029	-529.203003	330.544647	1098.888672	-639.244385	-200.248535	1086.645020	-427.966431	282.075653	849.118835	-511.071289	-212.722427	839.168152	-495.412323	45.160789	962.898743	589.512207	0.722564	961.504395	649.399353	167.805084
-503.107300	156.268051	864.418823	-541.299561	-60.406300	868.769775	-584.429932	179.803528	492.958710	-585.641968	-102.005363	512.665100	-626.534546	159.574875	86.038094	-624.703613	-108.194862	81.428467	-504.659973	223.399246	1353.936646	-586.323914	-111.893974	1346.364990	-492.617615	44.280163	1340.426514	-499.101257	59.546497	1625.870972	-529.157043	330.603912	1099.010132	-639.154968	-200.290634	1086.599243	-428.011078	282.255096	849.186218	-511.150726	-212.614944	839.022095	-495.456543	45.150410	962.910828	589.162842	1.386653	961.506104	650.129517	168.024139
-503.203552	156.264297	864.438721	-541.338806	-60.380245	868.770447	-584.567749	179.918594	492.961243	-585.536194	-101.480415	512.540283	-626.590210	159.592224	86.048012	-624.820190	-108.145782	81.387833	-504.607971	223.379333	1354.012939	-586.169861	-111.999298	1346.409302	-492.737396	44.314007	1340.360718	-499.006226	59.636963	1625.870728	-529.093018	330.644745	1099.111816	-639.052063	-200.343506	1086.608643	-428.073853	282.453735	849.255493	-511.229431	-212.529739	838.926819	-495.541992	45.162884	962.926025	588.739197	2.053567	961.649048	650.785950	168.122849
-503.329742	156.236374	864.440796	-541.385864	-60.363258	868.754272	-584.539429	179.903946	492.968994	-585.419250	-101.509689	512.506592	-626.578979	159.564331	86.053185	-624.788025	-108.144211	81.379349	-504.574097	223.367981	1354.117920	-586.035095	-112.080467	1346.444458	-492.842224	44.338127	1340.323730	-498.861359	59.649200	1625.867188	-529.001526	330.685608	1099.248169	-638.950012	-200.398666	1086.662842	-428.156311	282.650391	849.312744	-511.313660	-212.459824	838.859924	-495.638824	45.160328	962.921936	587.947754	2.366746	961.666443	651.299561	168.573257
-503.406433	156.265564	864.456604	-541.448486	-60.322941	868.736694	-584.518677	179.928970	492.966705	-585.302429	-101.580711	512.465393	-626.549194	159.565323	86.045998	-624.787231	-108.167953	81.383713	-504.538971	223.361847	1354.238037	-585.892761	-112.177666	1346.531860	-493.007385	44.367493	1340.288330	-498.756531	59.634277	1625.847900	-528.900513	330.764923	1099.410278	-638.825867	-200.480316	1086.749756	-428.241302	282.881226	849.385315	-511.414001	-212.381577	838.812500	-495.722778	45.184410	962.924683	587.527344	3.063292	961.745300	651.999023	168.789566
-503.526367	156.284042	864.477356	-541.549438	-60.320690	868.723145	-584.472778	179.917145	492.929413	-585.220642	-101.648224	512.447449	-626.546814	159.547821	86.044785	-624.777710	-108.176262	81.396095	-504.496216	223.346130	1354.345337	-585.760010	-112.258202	1346.644775	-493.219421	44.476597	1340.200195	-498.653320	59.624706	1625.866455	-528.799194	330.845734	1099.557739	-638.729248	-200.531464	1086.836792	-428.312042	283.059052	849.436096	-511.556335	-212.340179	838.766418	-495.844330	45.184097	962.931091	587.410095	4.005633	961.773315	652.879639	168.967804
-503.649139	156.306702	864.495667	-541.682861	-60.310257	868.752197	-584.477112	179.987656	492.916626	-585.156250	-101.706734	512.449463	-626.572327	159.559570	86.045311	-624.792969	-108.174385	81.429512	-504.499939	223.335205	1354.465332	-585.656433	-112.321800	1346.757446	-493.185974	44.628300	1340.244019	-498.573517	59.476006	1625.884521	-528.665466	330.950195	1099.695801	-638.630493	-200.644943	1086.962402	-428.361572	283.293274	849.482849	-511.694031	-212.287933	838.740967	-495.973267	45.204407	962.955078	586.997559	4.603817	961.884705	653.680603	169.007294
-503.836273	156.337677	864.529846	-541.878418	-60.283634	868.773560	-584.415222	179.989059	492.886169	-585.132080	-101.786621	512.429138	-626.579895	159.560104	86.046654	-624.772156	-108.159370	81.418442	-504.483002	223.364471	1354.578125	-585.509644	-112.350029	1346.890015	-493.462616	44.598743	1340.239624	-498.495056	59.396183	1625.923706	-528.536926	331.063080	1099.858887	-638.511414	-200.745377	1087.105225	-428.436798	283.506500	849.528320	-511.837738	-212.270248	838.734680	-496.158112	45.225353	962.980835	586.664429	5.352087	961.943542	654.453491	169.321991
-504.039856	156.353180	864.572083	-542.100037	-60.272659	868.830566	-584.386475	180.026276	492.879608	-585.128967	-101.847298	512.427185	-626.574524	159.577545	86.045296	-624.785889	-108.193451	81.449875	-504.500275	223.362518	1354.672607	-585.412292	-112.390274	1347.034790	-493.503937	44.766335	1340.263916	-498.403412	59.350838	1625.998779	-528.438049	331.111023	1099.998047	-638.411316	-200.853729	1087.253052	-428.452301	283.695221	849.585754	-511.968170	-212.281845	838.752502	-496.354889	45.240124	963.026123	586.329712	6.050698	962.025940	655.307495	169.383591
-504.257935	156.339615	864.622986	-542.311584	-60.272678	868.887390	-584.390320	180.081360	492.863800	-585.120483	-102.441978	512.528992	-626.618469	159.574478	86.089485	-624.700439	-108.231186	81.496475	-504.497742	223.372147	1354.787842	-585.282227	-112.429459	1347.153198	-493.638916	44.843273	1340.298340	-498.363190	59.313328	1626.063721	-528.322021	331.186676	1100.127686	-638.298889	-200.965012	1087.384033	-428.491394	283.917999	849.643738	-512.085938	-212.266769	838.754517	-496.556183	45.234146	963.076294	586.035706	6.791722	962.141907	656.190063	169.709213
-504.492310	156.380936	864.683228	-542.550110	-60.250187	868.929138	-584.365112	180.111710	492.836365	-585.122620	-102.524254	512.515015	-626.628967	159.557266	86.099609	-624.695313	-108.242149	81.495995	-504.509155	223.413742	1354.905029	-585.158447	-112.425621	1347.262207	-493.778046	44.924103	1340.303833	-498.261475	59.184582	1626.183350	-528.235535	331.255066	1100.258301	-638.209534	-201.043167	1087.529175	-428.488800	284.111542	849.718872	-512.201782	-212.294815	838.779846	-496.770874	45.253616	963.120850	585.618164	7.489633	962.218201	656.977600	169.934479
-504.711578	156.385223	864.736511	-542.743164	-60.235252	868.971375	-584.264404	180.099106	492.775696	-585.197449	-102.010773	512.397522	-626.585815	159.584976	86.096931	-624.784302	-108.199730	81.450371	-504.537201	223.468796	1355.003418	-585.025696	-112.450111	1347.395874	-493.885284	44.995209	1340.302124	-498.187561	59.122063	1626.301270	-528.188660	331.340729	1100.372681	-638.121216	-201.187469	1087.682861	-428.491669	284.317902	849.760986	-512.301575	-212.304871	838.846008	-496.959564	45.258240	963.163574	584.870361	8.142814	962.256897	657.580444	170.192215
-504.905365	156.412338	864.770691	-542.932800	-60.230415	868.997620	-584.229309	180.152603	492.727295	-585.276428	-102.039787	512.388000	-626.617371	159.586990	86.106339	-624.811768	-108.195702	81.445107	-504.548584	223.534668	1355.092773	-584.902893	-112.461853	1347.484619	-493.943787	45.098701	1340.281006	-498.136536	58.997059	1626.443848	-528.167725	331.399445	1100.464355	-638.034180	-201.288574	1087.802612	-428.469208	284.536438	849.848999	-512.387329	-212.368195	838.884216	-497.128601	45.267387	963.187317	584.442688	8.859532	962.266418	658.390747	170.364258
-505.088837	156.394135	864.787170	-543.076538	-60.247910	869.014954	-584.192993	180.146820	492.679321	-585.305115	-102.039696	512.356262	-626.578003	159.601547	86.089523	-624.784790	-108.208244	81.443718	-504.558044	223.602066	1355.178345	-584.761353	-112.422867	1347.556641	-493.991882	45.170391	1340.272095	-498.067871	58.908386	1626.540527	-528.152710	331.487793	1100.547241	-637.973145	-201.402069	1087.938721	-428.445557	284.779449	849.899963	-512.460510	-212.418930	838.954102	-497.271271	45.251057	963.198425	584.317566	9.760105	962.291077	659.228088	170.645325
-505.246796	156.404297	864.791382	-543.242615	-60.240326	868.983948	-584.206726	180.179047	492.625702	-585.418274	-102.068398	512.356873	-626.601501	159.622467	86.053879	-624.773926	-108.205864	81.455879	-504.561646	223.671005	1355.249390	-584.609802	-112.420517	1347.632935	-494.029999	45.251728	1340.215454	-498.013947	58.793026	1626.660400	-528.195007	331.538239	1100.625854	-637.921326	-201.512115	1088.075195	-428.390656	284.997528	849.993591	-512.512939	-212.489685	839.026306	-497.392151	45.235828	963.172913	584.050293	10.570681	962.275757	660.059937	170.997772
-505.412506	156.414825	864.784851	-543.401489	-60.206055	868.929504	-584.206787	180.177811	492.614075	-585.569641	-102.502274	512.419189	-626.608093	159.639633	86.031090	-624.705811	-108.226837	81.484703	-504.550659	223.722885	1355.302246	-584.440491	-112.393105	1347.710083	-494.078949	45.343781	1340.158203	-497.938995	58.667080	1626.808838	-528.241455	331.606415	1100.672974	-637.884949	-201.639053	1088.193237	-428.308105	285.166595	850.081116	-512.553284	-212.555099	839.087830	-497.504517	45.228458	963.127563	583.851440	11.308593	962.260193	660.920349	171.274277
-505.573914	156.399948	864.748047	-543.553040	-60.199482	868.831604	-584.227783	180.098129	492.575989	-585.700317	-102.516632	512.431519	-626.563110	159.659515	86.026558	-624.714355	-108.262215	81.465843	-504.591248	223.768158	1355.342896	-584.321960	-112.340263	1347.767334	-494.125183	45.431221	1340.093994	-497.863098	58.488010	1626.938599	-528.306702	331.697052	1100.742554	-637.848206	-201.759354	1088.325073	-428.218170	285.321350	850.172852	-512.550049	-212.641373	839.201721	-497.579620	45.183357	963.036194	583.719788	12.164016	962.262512	661.742920	171.547714
-505.719910	156.398483	864.702576	-543.681519	-60.189651	868.724121	-584.340881	180.122177	492.560028	-585.895874	-102.418770	512.413757	-626.594604	159.653915	86.053665	-624.770264	-108.254204	81.465652	-504.626709	223.846161	1355.354248	-584.179626	-112.276855	1347.773926	-494.180908	45.511337	1340.020996	-497.787292	58.356178	1627.106689	-528.400452	331.719391	1100.761841	-637.783936	-201.867935	1088.390747	-428.122375	285.484467	850.252686	-512.508728	-212.753647	839.292175	-497.630951	45.146481	962.934387	583.591431	12.876616	962.249084	662.692749	171.732651
-505.892029	156.421310	864.621521	-543.809509	-60.191334	868.584595	-584.419678	180.005966	492.523804	-586.159424	-102.338394	512.398438	-626.581665	159.642715	86.007767	-624.809875	-108.283371	81.465622	-504.710052	223.923630	1355.381592	-584.079712	-112.215042	1347.798584	-494.252747	45.611855	1339.945068	-497.713470	58.218842	1627.251343	-528.375488	332.070160	1100.859619	-637.748962	-201.964233	1088.461426	-428.006378	285.649841	850.372559	-512.441223	-212.873856	839.378601	-497.665222	45.116047	962.790100	583.365540	13.583957	962.206787	663.500061	172.027817
-506.086639	156.392502	864.515503	-543.937073	-60.208275	868.466125	-584.552856	179.942886	492.492920	-586.458496	-102.254662	512.402222	-626.588013	159.651855	85.976624	-624.795898	-108.298759	81.414726	-504.794739	223.986282	1355.359497	-584.008667	-112.157600	1347.799561	-494.286896	45.721355	1339.856201	-497.681854	58.273605	1627.409546	-528.605103	331.836609	1100.748169	-637.703125	-202.035934	1088.504883	-427.854187	285.818909	850.420715	-512.337097	-213.019562	839.457092	-497.695923	45.072422	962.640259	583.248840	14.364522	962.140381	664.414612	172.279877
-506.243683	156.433273	864.435608	-544.032043	-60.224072	868.343323	-584.755371	179.984131	492.492523	-586.806152	-101.691055	512.348755	-626.609131	159.656601	85.988220	-624.939575	-108.245934	81.379173	-504.923737	224.080978	1355.342285	-583.955750	-112.051857	1347.791260	-494.317444	45.843105	1339.783203	-497.647156	58.082813	1627.606567	-528.728149	331.942474	1100.758423	-637.653992	-202.106110	1088.557739	-427.722656	285.968018	850.484253	-512.255127	-213.208160	839.540649	-497.700836	45.052719	962.503479	583.009766	15.124930	962.108398	665.307251	172.555969
-506.423370	156.435959	864.358337	-544.114197	-60.284561	868.272217	-584.938110	179.948425	492.486694	-587.122131	-101.529205	512.355042	-626.648682	159.659515	85.948906	-624.958435	-108.216614	81.355324	-505.065125	224.219971	1355.344482	-583.900452	-111.955849	1347.773438	-494.365448	45.948139	1339.704346	-497.528076	58.052212	1627.748657	-528.872498	331.979218	1100.717407	-637.616211	-202.210831	1088.589966	-427.556335	286.128571	850.567932	-512.107056	-213.374542	839.619202	-497.712646	45.018456	962.394958	582.896179	15.921859	962.051514	666.253235	172.778381
-506.568939	156.471313	864.307495	-544.194519	-60.312149	868.204041	-585.212402	179.947586	492.561981	-587.516357	-101.411636	512.376343	-626.689148	159.622665	85.955292	-624.971619	-108.265701	81.377281	-505.214935	224.354538	1355.329468	-583.860962	-111.848427	1347.740112	-494.405151	46.055027	1339.667847	-497.542816	57.874226	1627.917725	-529.038696	332.025543	1100.675415	-637.586060	-202.260376	1088.599121	-427.410767	286.268768	850.639282	-512.004089	-213.569275	839.696289	-497.713715	45.003803	962.302734	582.683960	16.675171	962.003052	667.249329	173.031296
-506.700745	156.464859	864.280701	-544.256287	-60.392799	868.187744	-585.467224	179.959747	492.612366	-587.881104	-101.676849	512.494141	-626.689148	159.626678	85.975777	-624.960754	-108.275871	81.379059	-505.404785	224.465302	1355.294556	-583.838806	-111.752594	1347.680420	-494.408630	46.177052	1339.683716	-497.434235	57.923542	1628.156982	-529.223083	332.065491	1100.612549	-637.536316	-202.293518	1088.603394	-427.235748	286.368439	850.670837	-511.885620	-213.775848	839.737183	-497.718719	44.958549	962.254639	582.506775	17.471750	961.942749	668.266602	173.241287
-506.828705	156.489731	864.264526	-544.320496	-60.398094	868.171936	-585.767334	179.996750	492.650543	-588.273499	-101.089996	512.439819	-626.760986	159.595215	85.960243	-625.016724	-108.259552	81.322777	-505.583160	224.608612	1355.270142	-583.799438	-111.645668	1347.639771	-494.390381	46.312260	1339.702881	-497.438477	57.881241	1628.313721	-529.357544	332.094879	1100.555908	-637.484619	-202.308273	1088.579224	-427.066620	286.490540	850.727295	-511.702271	-214.000275	839.784729	-497.730652	44.962086	962.214050	582.399658	18.351721	961.857178	669.269043	173.497910
-506.949554	156.514877	864.261169	-544.365173	-60.479229	868.200012	-585.962219	179.903931	492.673950	-588.724487	-100.884895	512.477661	-626.732483	159.581375	85.947388	-625.073730	-108.255112	81.329681	-505.760284	224.771881	1355.199219	-583.755005	-111.542671	1347.579346	-494.409973	46.420536	1339.733276	-497.463531	57.872692	1628.468384	-529.533508	332.165588	1100.454834	-637.445435	-202.314270	1088.550293	-426.911041	286.607147	850.727722	-511.528595	-214.218155	839.812866	-497.742035	44.946609	962.206116	582.202515	19.255659	961.749695	670.308167	173.794586
-507.055176	156.544098	864.249146	-544.389954	-60.537132	868.228943	-586.131653	179.811172	492.692139	-589.059509	-100.725510	512.521423	-626.758301	159.583618	85.940948	-625.078186	-108.275429	81.322594	-505.944580	224.942169	1355.126709	-583.707214	-111.426918	1347.498779	-494.346100	46.614132	1339.765991	-497.512238	57.876675	1628.613525	-529.686707	332.203949	1100.327026	-637.373413	-202.314987	1088.489502	-426.736267	286.689117	850.720276	-511.349365	-214.457870	839.851257	-497.755310	44.952812	962.200134	582.029175	20.204294	961.616150	671.373169	174.070969
-507.120575	156.600311	864.272583	-544.428833	-60.536171	868.253113	-586.364502	179.761871	492.719788	-589.535706	-100.575958	512.570740	-626.746765	159.604691	85.927284	-625.069641	-108.275902	81.298492	-506.137817	225.133072	1355.035156	-583.653687	-111.327934	1347.421265	-494.332855	46.774227	1339.784912	-497.574707	57.928802	1628.765625	-529.872070	332.246338	1100.174683	-637.307495	-202.282471	1088.472534	-426.586121	286.794189	850.697693	-511.178497	-214.683533	839.863586	-497.762665	44.977966	962.210754	581.784729	21.145666	961.555481	672.408752	174.255371
-507.208862	156.628662	864.289368	-544.458496	-60.617702	868.308960	-586.307678	179.447662	492.697205	-589.960999	-100.412857	512.640381	-626.639832	159.569534	85.840240	-625.086792	-108.285912	81.299675	-506.356415	225.317322	1354.925293	-583.620728	-111.190430	1347.328369	-494.307556	46.912849	1339.852661	-497.652008	57.981457	1628.905518	-530.075867	332.221619	1100.019653	-637.223267	-202.221252	1088.391602	-426.427063	286.908569	850.681030	-510.993561	-214.916138	839.883118	-497.776459	44.969757	962.234436	581.606384	22.198853	961.563965	673.508789	174.470764
-507.299042	156.694336	864.313049	-544.467224	-60.637257	868.356689	-586.578369	179.420120	492.770142	-590.353882	-100.204445	512.720032	-626.642944	159.553879	85.836578	-625.117554	-108.271683	81.318802	-506.576782	225.482132	1354.859863	-583.568481	-111.046837	1347.249634	-494.292999	47.062080	1339.904785	-497.753174	58.068359	1629.061768	-530.283569	332.240265	1099.897095	-637.154236	-202.162048	1088.363525	-426.299683	286.961823	850.667542	-510.813110	-215.125229	839.876770	-497.780823	45.007179	962.257446	581.396118	23.323877	961.492615	674.672546	174.745773
-507.376740	156.694092	864.319885	-544.464783	-60.712273	868.430298	-586.708130	179.263733	492.816071	-590.780884	-100.017670	512.802063	-626.610413	159.551163	85.857597	-625.131592	-108.309372	81.307739	-506.809875	225.645905	1354.782715	-583.495789	-110.897369	1347.200073	-494.286163	47.210579	1339.951538	-497.854889	58.183479	1629.211182	-530.513672	332.206268	1099.750854	-637.061462	-202.088715	1088.301514	-426.161102	287.016541	850.648865	-510.650452	-215.346298	839.871399	-497.788452	45.005154	962.289978	581.286438	24.272793	961.397217	675.849731	174.945450
-507.449554	156.756622	864.335510	-544.466797	-60.779823	868.458557	-587.003540	179.290726	492.894928	-591.143616	-99.831940	512.868469	-626.655457	159.547577	85.890526	-625.105164	-108.295288	81.280807	-507.020599	225.850494	1354.752441	-583.462097	-110.758629	1347.138794	-494.290985	47.369007	1339.997925	-497.980896	58.331177	1629.340332	-530.752319	332.165009	1099.619507	-636.964661	-202.032013	1088.285889	-426.052734	287.090057	850.637390	-510.457489	-215.536301	839.879639	-497.781189	45.011322	962.299011	581.809387	25.249590	961.077209	677.348083	175.190170
-507.534027	156.804016	864.315552	-544.451904	-60.824131	868.484741	-587.242615	179.217926	492.905060	-591.553406	-100.070419	513.017761	-626.679138	159.517410	85.852173	-625.096069	-108.318039	81.334320	-507.272034	226.036865	1354.657593	-583.402039	-110.612946	1347.100464	-494.300720	47.540161	1340.036133	-498.147278	58.510803	1629.465332	-531.010376	332.161621	1099.435913	-636.848328	-201.937698	1088.236084	-425.937073	287.125336	850.632874	-510.289520	-215.736542	839.889343	-497.779907	45.040981	962.292419	581.685974	26.298601	960.998840	678.558899	175.491318
-507.600616	156.855453	864.275513	-544.409180	-60.903530	868.489380	-587.515747	179.245346	492.940887	-591.952454	-100.014015	513.091919	-626.712463	159.518524	85.822960	-625.136841	-108.301224	81.327057	-507.517517	226.244949	1354.546021	-583.363281	-110.474312	1347.041504	-494.296143	47.708439	1340.024048	-498.283722	58.736740	1629.563843	-531.268555	332.180450	1099.297241	-636.728699	-201.841125	1088.220825	-425.867279	287.172394	850.618042	-510.111023	-215.932022	839.901245	-497.742310	45.053993	962.260986	581.737000	27.414120	960.823975	679.844666	175.792267
-507.667511	156.940094	864.227295	-544.396545	-60.988472	868.482056	-588.018677	179.490295	493.043579	-592.262756	-99.915741	513.150818	-626.828430	159.486740	85.832069	-625.115417	-108.306030	81.327286	-507.766876	226.382858	1354.383789	-583.320435	-110.325691	1347.015747	-494.299744	47.920971	1340.025757	-498.427887	59.003372	1629.662964	-531.534668	332.158264	1099.127319	-636.608459	-201.771942	1088.214355	-425.781189	287.191895	850.595886	-509.961548	-216.122925	839.892212	-497.720154	45.075844	962.219360	581.707581	28.478891	960.674072	681.249207	176.164246
-507.710114	156.989502	864.177429	-544.318665	-61.070587	868.467957	-587.909607	179.164032	492.975372	-592.503357	-99.437614	513.089966	-626.730896	159.494812	85.764969	-625.178467	-108.307533	81.324989	-508.011230	226.552429	1354.285767	-583.254517	-110.183235	1346.973999	-494.320526	48.095211	1340.009766	-498.599060	59.343277	1629.756836	-531.796326	332.138184	1098.983887	-636.443359	-201.658051	1088.186523	-425.716217	287.223083	850.601990	-509.778259	-216.283508	839.914368	-497.667480	45.086517	962.177795	581.735413	29.597994	960.499878	682.233948	176.208145
-507.745697	157.029083	864.130493	-544.243164	-61.107567	868.457214	-588.095764	179.127258	493.010956	-592.748596	-99.328094	513.110596	-626.738220	159.486954	85.763222	-625.201355	-108.312874	81.307991	-508.284851	226.725586	1354.212402	-583.199402	-110.039818	1346.955200	-494.330353	48.287693	1339.999390	-498.775879	59.697021	1629.863037	-532.080933	332.145111	1098.842529	-636.305603	-201.575027	1088.196289	-425.661224	287.214478	850.612061	-509.620636	-216.412064	839.943176	-497.606201	45.112049	962.137451	581.656128	30.709312	960.374756	683.224976	176.414444
-507.788116	157.114746	864.114563	-544.207336	-61.077602	868.417114	-588.319824	179.181152	493.078705	-592.987000	-99.208221	513.116882	-626.774780	159.479767	85.797295	-625.236755	-108.321724	81.294708	-508.553894	226.899261	1354.141113	-583.151184	-109.888557	1346.916870	-494.342987	48.446606	1340.017822	-498.944092	60.140747	1629.958496	-532.353210	332.187103	1098.683350	-636.158142	-201.520813	1088.197144	-425.614899	287.148651	850.624939	-509.423431	-216.515427	839.977173	-497.574768	45.164135	962.098938	581.666687	31.884007	960.218384	684.574585	176.890701
-507.837433	157.149353	864.091492	-544.143433	-61.110188	868.396912	-588.546692	179.197250	493.109558	-593.115906	-99.149971	513.133179	-626.777344	159.455276	85.778580	-625.228943	-108.339645	81.290680	-508.821838	227.069489	1354.030640	-583.088989	-109.714828	1346.899780	-494.376648	48.621307	1340.033691	-499.153992	60.597507	1630.028687	-532.630676	332.272217	1098.558105	-636.007813	-201.454147	1088.179199	-425.606628	287.072144	850.656067	-509.241150	-216.601669	840.009338	-497.532654	45.176044	962.067322	581.551025	32.885796	960.132385	685.644531	177.088715
-507.916412	157.151459	864.048950	-544.115845	-61.151424	868.371887	-588.737793	179.174271	493.124512	-593.292603	-99.064049	513.170532	-626.787598	159.441681	85.766914	-625.278809	-108.291000	81.290779	-509.054138	227.249146	1353.950806	-583.041626	-109.587662	1346.888550	-494.402252	48.802418	1340.018311	-499.326599	61.085976	1630.120117	-532.953552	332.392334	1098.409546	-635.845398	-201.420547	1088.190430	-425.618988	287.014771	850.671265	-509.083344	-216.681503	840.043823	-497.520996	45.172226	962.022888	581.407471	33.919907	959.913452	686.750244	177.391357
-507.948120	157.197922	864.017395	-544.053955	-61.188969	868.373657	-589.043213	179.324707	493.167236	-593.338623	-99.001106	513.156738	-626.876465	159.468002	85.762871	-625.279236	-108.288406	81.267578	-509.333496	227.381470	1353.757690	-582.986938	-109.455505	1346.847046	-494.408142	48.989155	1340.016357	-499.438599	61.705566	1630.211182	-533.232544	332.696350	1098.300537	-635.705750	-201.408646	1088.193726	-425.643524	286.950134	850.678833	-508.915894	-216.723007	840.070618	-497.491425	45.202118	962.004456	581.269043	35.143414	959.863708	687.751282	177.548599
-508.004913	157.234711	863.977478	-544.028259	-61.153820	868.344360	-589.210815	179.333923	493.190521	-593.381287	-98.971062	513.165649	-626.894226	159.487778	85.748680	-625.307068	-108.269348	81.285515	-509.602020	227.546509	1353.579468	-582.951965	-109.320839	1346.804565	-494.404266	49.170391	1340.016724	-499.634399	62.267696	1630.219849	-533.588501	332.754272	1098.123901	-635.556091	-201.420319	1088.208618	-425.692139	286.849304	850.672058	-508.750488	-216.741104	840.081665	-497.476501	45.248348	961.961060	581.041504	36.272404	959.787964	688.764648	177.768265
-508.077301	157.221909	863.941711	-543.993896	-61.196671	868.347473	-589.407593	179.429276	493.204529	-593.411804	-98.996201	513.190369	-626.930786	159.480072	85.756844	-625.266113	-108.281059	81.303757	-509.850342	227.739136	1353.460083	-582.881775	-109.199432	1346.780640	-494.413605	49.330238	1340.005127	-499.758881	62.936062	1630.320313	-534.011536	332.659698	1097.906250	-635.399597	-201.438049	1088.234619	-425.745148	286.711823	850.659424	-508.594971	-216.772461	840.107727	-497.479004	45.249130	961.940674	581.259521	37.283974	959.510498	689.958008	178.031387
-508.116180	157.242691	863.905884	-543.959656	-61.186707	868.347717	-589.570740	179.408676	493.226837	-593.405457	-99.000450	513.177429	-626.958740	159.473160	85.759430	-625.294006	-108.283356	81.311096	-510.076813	227.879181	1353.349854	-582.811768	-109.079689	1346.757446	-494.417572	49.485027	1339.998047	-499.889069	63.616768	1630.361328	-534.394531	332.801697	1097.713501	-635.241211	-201.444031	1088.246826	-425.816803	286.540070	850.671448	-508.433044	-216.750320	840.134949	-497.477295	45.289337	961.922363	581.235046	38.354343	959.437073	690.945435	178.227234
-508.140594	157.238464	863.887634	-543.881836	-61.208088	868.345032	-589.652710	179.394226	493.251953	-593.339478	-99.050102	513.205322	-626.964722	159.451126	85.768944	-625.260864	-108.275764	81.318520	-510.348419	228.045944	1353.248779	-582.758362	-108.970612	1346.746948	-494.439972	49.624546	1340.012451	-500.017914	64.301453	1630.416504	-534.765869	332.929474	1097.568970	-635.101990	-201.454773	1088.256836	-425.885773	286.365051	850.693176	-508.250824	-216.688522	840.178528	-497.454895	45.297653	961.913818	581.291260	39.353882	959.368225	692.036316	178.487732
-508.153931	157.252167	863.865601	-543.803894	-61.210220	868.357605	-589.755188	179.408371	493.288055	-593.304749	-99.117500	513.234558	-626.959656	159.450851	85.769585	-625.287109	-108.242981	81.328896	-510.625732	228.178711	1353.119629	-582.705322	-108.855614	1346.745483	-494.466003	49.755508	1340.025757	-500.141968	65.032867	1630.455444	-535.163147	333.010803	1097.397949	-634.975708	-201.466766	1088.317017	-426.020905	286.165497	850.683289	-508.081757	-216.637787	840.215271	-497.432892	45.332520	961.912964	581.131531	40.514717	959.248840	692.940308	178.727097
-508.164124	157.295441	863.845947	-543.714050	-61.216698	868.376892	-589.834839	179.480698	493.280579	-593.248352	-99.130745	513.251160	-626.976013	159.446136	85.753601	-625.240906	-108.266426	81.369980	-510.890625	228.324677	1353.031494	-582.706848	-108.753365	1346.739624	-494.497803	49.915916	1340.039063	-500.262054	65.779686	1630.473267	-535.550537	333.039185	1097.239136	-634.838928	-201.487320	1088.345581	-426.142303	285.989655	850.687195	-507.888031	-216.553268	840.272095	-497.405670	45.383850	961.917419	581.420288	41.588272	959.094666	694.100159	179.105682
-508.243408	157.293884	863.804260	-543.660522	-61.256493	868.392883	-589.851624	179.873077	493.171051	-593.214722	-99.216560	513.296265	-626.978699	159.480881	85.793495	-625.246155	-108.252983	81.374535	-511.185364	228.442261	1352.862671	-582.654175	-108.648331	1346.746826	-494.552765	50.035229	1340.041748	-500.421875	66.516563	1630.446777	-535.959351	333.079529	1097.062866	-634.705017	-201.433701	1088.360596	-426.307526	285.812103	850.662781	-507.656586	-216.445267	840.335938	-497.427185	45.407722	961.908386	581.236206	42.609142	959.114868	695.109070	179.276917
-508.268402	157.341339	863.779297	-543.560120	-61.269558	868.385681	-589.874084	179.918762	493.161407	-593.112854	-99.243240	513.296265	-627.007141	159.489090	85.783447	-625.287720	-108.232506	81.374817	-511.510712	228.596939	1352.711670	-582.679871	-108.546478	1346.736572	-494.618134	50.189411	1340.021851	-500.494568	67.355499	1630.478516	-536.393494	333.066681	1096.870239	-634.615540	-201.423965	1088.369873	-426.495514	285.654724	850.627808	-507.439880	-216.309647	840.387817	-497.403778	45.452202	961.897278	581.645874	43.851933	958.808838	696.230286	179.703888
-508.297882	157.406693	863.764160	-543.478027	-61.235798	868.358826	-589.850098	179.908127	493.166168	-593.039185	-99.317078	513.272522	-626.982605	159.499603	85.778534	-625.268616	-108.226471	81.374756	-511.815277	228.699051	1352.534424	-582.689880	-108.470932	1346.725098	-494.662720	50.341316	1340.016235	-500.721313	68.039436	1630.353760	-536.829041	333.048004	1096.661987	-634.524658	-201.366531	1088.375244	-426.698975	285.447327	850.588074	-507.249969	-216.194885	840.456970	-497.397461	45.514904	961.882568	581.789368	45.002419	958.750488	697.284912	180.016632
-508.323486	157.417313	863.751709	-543.341492	-61.276814	868.344849	-589.801270	179.928543	493.126831	-592.891235	-99.813309	513.369934	-626.979553	159.503113	85.774300	-625.175964	-108.260971	81.395126	-512.112000	228.837585	1352.413574	-582.680542	-108.379898	1346.709229	-494.755646	50.479786	1340.009521	-500.804657	68.804169	1630.350708	-537.231323	333.044312	1096.504517	-634.426147	-201.340118	1088.376831	-426.913269	285.251343	850.535461	-507.068024	-216.038574	840.485535	-497.369781	45.525379	961.878357	582.456543	46.003265	958.377563	698.596375	180.481674
-508.387207	157.464096	863.711609	-543.243347	-61.261593	868.291382	-589.801941	179.976074	493.133972	-592.731201	-99.864273	513.376526	-626.970886	159.500153	85.782936	-625.191406	-108.258118	81.424591	-512.416687	228.953033	1352.256470	-582.694946	-108.304207	1346.703491	-494.812561	50.613972	1340.006836	-500.934021	69.623169	1630.344971	-537.614624	332.964935	1096.328613	-634.334290	-201.271240	1088.375244	-427.123779	285.052734	850.478088	-506.837128	-215.869919	840.533203	-497.366547	45.574310	961.836182	582.412720	47.326729	958.184021	699.588867	180.963409
-508.401123	157.551392	863.685547	-543.132507	-61.224850	868.275085	-589.784424	180.014740	493.104797	-592.578918	-99.892975	513.350159	-626.987122	159.501083	85.794502	-625.201843	-108.211807	81.426987	-512.745239	229.051086	1352.095703	-582.698425	-108.221794	1346.696167	-494.891418	50.739979	1339.995972	-501.037537	70.419235	1630.272827	-538.057007	332.857056	1096.138550	-634.241821	-201.218948	1088.363403	-427.371643	284.798065	850.362122	-506.647064	-215.687668	840.568604	-497.341583	45.661274	961.822632	582.101379	48.727718	958.212891	700.329651	181.284393
-508.429993	157.626373	863.663208	-542.992432	-61.182053	868.234131	-589.725098	179.993713	493.069122	-592.378906	-99.887711	513.313293	-626.953430	159.511627	85.757370	-625.176392	-108.227402	81.453751	-513.020752	229.170212	1352.001709	-582.696228	-108.138710	1346.685669	-494.963806	50.896832	1339.988281	-501.199738	71.283485	1630.190430	-538.481750	332.751007	1095.913940	-634.158020	-201.171951	1088.375732	-427.656860	284.589081	850.213623	-506.446686	-215.472031	840.594910	-497.309906	45.738289	961.798523	581.978333	49.996544	958.335327	701.160034	181.725006
-508.479980	157.714752	863.624695	-542.880981	-61.168331	868.200928	-589.715027	180.099014	493.067108	-592.171204	-99.936531	513.304749	-626.958740	159.534378	85.757584	-625.183838	-108.216637	81.463562	-513.319580	229.298767	1351.845947	-582.693970	-108.073769	1346.693848	-495.054626	51.029362	1339.933228	-501.291931	72.061623	1630.127686	-538.881409	332.658600	1095.694580	-634.066711	-201.095795	1088.367920	-427.948914	284.381866	850.024902	-506.218781	-215.235001	840.649353	-497.305969	45.817848	961.771362	582.135071	51.260254	958.250183	702.100891	182.099762
-508.540924	157.822662	863.590759	-542.774963	-61.139839	868.154358	-589.699036	180.168442	493.047943	-591.953064	-99.943604	513.280273	-626.939026	159.538559	85.771835	-625.170959	-108.191658	81.446205	-513.599609	229.446548	1351.672729	-582.699951	-108.003822	1346.691650	-495.135040	51.165840	1339.900513	-501.392639	72.719131	1630.091309	-539.281677	332.534973	1095.440552	-633.978943	-201.053528	1088.351807	-428.285614	284.184204	849.824890	-505.990723	-214.979202	840.700378	-497.301147	45.905907	961.736816	582.059814	52.633678	958.220581	702.884949	182.541733
-508.610748	157.889252	863.563232	-542.655823	-61.095116	868.110413	-589.665588	180.182678	493.040863	-591.807251	-100.114456	513.291199	-626.959045	159.539322	85.774887	-625.148132	-108.185974	81.457077	-513.876709	229.606964	1351.542114	-582.692688	-107.930450	1346.717041	-495.249786	51.263992	1339.879395	-501.535828	73.637459	1629.937378	-539.669922	332.362915	1095.212524	-633.877808	-200.989899	1088.359131	-428.606262	283.975250	849.648743	-505.787659	-214.732315	840.758972	-497.305023	45.983727	961.710083	581.985229	53.945610	958.155884	703.738770	183.013519
-508.665588	157.964554	863.533752	-542.541504	-61.057560	868.073547	-589.625610	180.189804	493.032990	-591.673706	-100.223045	513.295471	-626.941162	159.513260	85.773056	-625.104126	-108.169937	81.464493	-514.182373	229.760590	1351.371948	-582.707825	-107.861618	1346.737549	-495.350983	51.397785	1339.852173	-501.710602	74.421936	1629.868652	-540.108154	332.158752	1094.980957	-633.770691	-200.908340	1088.354736	-428.973450	283.746765	849.429077	-505.624481	-214.489243	840.785217	-497.299469	46.063110	961.684631	582.057739	55.352421	958.036011	704.558533	183.552353
-508.714264	158.018387	863.508423	-542.396545	-61.037724	868.037964	-589.574951	180.177032	493.040253	-591.514038	-100.341240	513.293457	-626.906616	159.521042	85.769089	-625.122803	-108.157829	81.469681	-514.450989	229.890137	1351.203857	-582.672729	-107.797607	1346.795044	-495.475952	51.508972	1339.829956	-501.902740	75.175583	1629.796631	-540.526306	331.970001	1094.718018	-633.633606	-200.826828	1088.393921	-429.332794	283.451416	849.215698	-505.467682	-214.240555	840.845032	-497.286530	46.126472	961.665222	583.152588	56.213768	957.560242	706.331604	185.090958
-508.743866	158.028824	863.490417	-542.230591	-61.048485	868.014221	-589.470093	180.112015	492.993591	-591.245544	-99.889923	513.211426	-626.869934	159.514603	85.734612	-625.117493	-108.171463	81.440163	-514.725830	230.055740	1351.065308	-582.651367	-107.744514	1346.851318	-495.560699	51.696758	1339.789795	-502.115601	75.852043	1629.696533	-540.895020	331.829071	1094.471924	-633.502808	-200.765594	1088.458008	-429.750549	283.202850	848.957825	-505.303375	-213.943558	840.918396	-497.255737	46.155228	961.656067	583.360596	57.465607	957.426270	707.146240	185.727036
-508.766113	158.045700	863.463318	-542.052307	-61.031227	867.994263	-589.444580	180.136810	492.948151	-591.032776	-99.892090	513.193420	-626.867615	159.548004	85.743668	-625.089478	-108.152702	81.428467	-514.941956	230.207367	1350.929443	-582.615845	-107.681862	1346.933472	-495.704865	51.867474	1339.729858	-502.333221	76.561920	1629.622803	-541.260254	331.658783	1094.244751	-633.354370	-200.693024	1088.553101	-430.209290	283.089630	848.713013	-505.172852	-213.663696	840.964905	-497.214233	46.207058	961.644104	583.493958	58.719223	957.259155	707.902893	186.208786
-508.780060	158.048340	863.432617	-541.869019	-61.021088	867.984314	-589.391724	180.121246	492.915527	-590.921814	-99.898094	513.192627	-626.831848	159.538040	85.709885	-625.105103	-108.144859	81.425186	-515.187683	230.364090	1350.793213	-582.572571	-107.594841	1347.017456	-495.823090	52.069557	1339.668945	-502.559540	77.227264	1629.524292	-541.642517	331.521362	1094.047485	-633.216431	-200.636108	1088.646973	-430.665314	282.938049	848.445129	-505.006378	-213.366058	841.035278	-497.177032	46.255325	961.638733	583.645996	60.033348	957.121460	708.679688	186.748245
-508.775330	158.023804	863.423340	-541.660400	-60.999447	867.974304	-589.296204	180.114822	492.877411	-590.861877	-100.357590	513.269714	-626.812317	159.570007	85.705322	-625.027222	-108.160233	81.462326	-515.424927	230.521835	1350.622681	-582.516907	-107.533478	1347.109863	-495.969452	52.255146	1339.603638	-502.789490	77.857819	1629.459473	-541.974304	331.532410	1093.864380	-633.053162	-200.546722	1088.756714	-431.154236	282.708191	848.188293	-504.835022	-213.041931	841.102417	-497.135101	46.289398	961.648926	583.964722	61.324093	956.982178	709.604248	187.399780
-508.776367	158.026215	863.417236	-541.463684	-60.948608	867.953186	-589.253418	180.107224	492.859985	-590.771240	-100.452789	513.316040	-626.796570	159.567078	85.679260	-625.030457	-108.157875	81.484291	-515.670349	230.668274	1350.485474	-582.440369	-107.443283	1347.207764	-496.126953	52.405033	1339.549316	-503.006561	78.451256	1629.390137	-542.398315	331.258606	1093.576416	-632.871460	-200.417206	1088.791016	-431.647614	282.544861	847.888611	-504.695953	-212.752335	841.160339	-497.087708	46.342175	961.650635	584.242615	62.634544	956.798767	710.542053	188.044083
-508.773804	158.015640	863.427673	-541.279480	-60.871311	867.933289	-589.143372	180.036713	492.827789	-590.874573	-100.551239	513.337646	-626.770630	159.552002	85.684692	-625.093323	-108.135849	81.524857	-515.931396	230.841949	1350.343872	-582.402527	-107.351509	1347.292480	-496.251617	52.577675	1339.492798	-503.242676	79.024841	1629.314453	-542.751587	331.118439	1093.346802	-632.700500	-200.382233	1088.882446	-432.135468	282.330627	847.621460	-504.558167	-212.434738	841.221924	-497.057434	46.394379	961.664734	584.470947	63.981911	956.679749	711.312012	188.758057
-508.771790	157.963074	863.421692	-541.069458	-60.885918	867.946960	-589.069275	180.007889	492.817200	-590.935547	-100.120728	513.264404	-626.737427	159.571396	85.679100	-625.190125	-108.091698	81.495277	-516.202820	230.987473	1350.186646	-582.333557	-107.263817	1347.371460	-496.358124	52.735020	1339.451416	-503.480682	79.557472	1629.229858	-543.080200	331.057098	1093.141846	-632.501465	-200.346710	1088.953613	-432.670746	282.114136	847.348267	-504.428345	-212.083649	841.242798	-497.011505	46.404881	961.687073	583.258118	65.910080	956.890198	711.354553	189.382553
-508.810944	157.989273	863.416687	-540.948486	-60.815678	867.925110	-589.023071	179.995667	492.814331	-590.731140	-100.055496	513.215027	-626.729797	159.571533	85.677299	-625.114075	-108.095757	81.473450	-516.473938	231.169266	1350.019165	-582.269409	-107.180290	1347.437500	-496.462860	52.882820	1339.442871	-503.715729	80.055656	1629.173584	-543.302490	331.198273	1092.981567	-632.317688	-200.331909	1089.010864	-433.228119	281.898590	847.065674	-504.269501	-211.746872	841.269165	-497.002869	46.470631	961.683411	584.684937	66.629318	956.402283	712.761230	190.128113
-508.802155	157.980652	863.396179	-540.747864	-60.849075	867.951477	-588.943359	179.986984	492.777618	-590.727051	-100.069901	513.269836	-626.709351	159.570908	85.674797	-625.147522	-108.073631	81.494255	-516.723206	231.303131	1349.838989	-582.205200	-107.104744	1347.517578	-496.577698	53.060467	1339.432983	-503.923645	80.538895	1629.099854	-543.713501	330.940338	1092.700562	-632.135193	-200.339508	1089.120117	-433.785797	281.698608	846.752747	-504.124420	-211.355148	841.300537	-496.949677	46.502724	961.702454	584.840271	67.947365	956.225830	713.446106	190.875076
-508.876251	157.998901	863.370361	-540.636841	-60.793110	867.939392	-588.902222	179.961670	492.749481	-590.704102	-100.066994	513.299377	-626.705383	159.581375	85.662567	-625.112976	-108.054192	81.521240	-516.969788	231.451447	1349.666138	-582.142456	-107.011108	1347.616943	-496.682129	53.275013	1339.426392	-504.149261	81.019333	1629.042725	-544.041138	330.913361	1092.464355	-631.914124	-200.360962	1089.214233	-434.366211	281.512848	846.469849	-503.962860	-211.021393	841.345459	-496.957703	46.573051	961.691895	585.013123	69.333717	956.059631	714.120178	191.716934
-508.895172	158.020142	863.357300	-540.499939	-60.803574	867.970276	-588.846069	179.910034	492.720154	-590.806458	-100.087929	513.352966	-626.697571	159.581055	85.656670	-625.136047	-108.031548	81.526817	-517.234741	231.609665	1349.552612	-582.099976	-106.900665	1347.695557	-496.834656	53.462704	1339.441528	-504.372498	81.411644	1628.990234	-544.366455	330.894165	1092.282227	-631.698303	-200.373886	1089.294556	-434.937683	281.366577	846.223572	-503.745422	-210.683685	841.420410	-496.941498	46.624294	961.714111	584.006287	71.218224	956.209595	714.170898	192.469315
-508.955658	158.081894	863.361023	-540.415894	-60.806400	868.007202	-588.794861	179.863937	492.707367	-590.936829	-100.100502	513.412781	-626.674438	159.580276	85.649933	-625.206970	-107.975471	81.564789	-517.520142	231.808487	1349.453857	-582.049377	-106.826401	1347.781982	-497.011749	53.669220	1339.486694	-504.590363	81.784851	1628.953613	-544.708679	330.958557	1092.156250	-631.498962	-200.427231	1089.377808	-435.542419	281.138336	846.026367	-503.441101	-210.309082	841.514893	-496.971863	46.693558	961.747437	585.280579	72.091270	955.770203	715.324280	193.312988
-509.020844	158.132843	863.371948	-540.334778	-60.813324	868.034729	-588.772766	179.836807	492.720123	-590.956177	-100.108833	513.437378	-626.674500	159.569427	85.656540	-625.227905	-107.947395	81.566025	-517.819519	232.028702	1349.421265	-582.030884	-106.713409	1347.848022	-497.177887	53.874138	1339.548218	-504.821655	82.123665	1628.926270	-545.080566	330.990417	1092.012573	-631.586121	-200.646439	1089.312988	-436.105835	280.942566	845.881592	-503.203827	-209.904053	841.582520	-497.003052	46.747753	961.778564	584.417236	73.861366	955.922546	715.385315	194.129593
-509.079651	158.179337	863.364319	-540.277832	-60.805511	868.069580	-588.729797	179.791901	492.711609	-590.981873	-100.144028	513.448608	-626.670105	159.560074	85.650467	-625.193359	-107.965576	81.595970	-518.118042	232.229614	1349.388184	-582.003235	-106.587334	1347.928589	-497.328430	54.052044	1339.612793	-505.095337	82.434013	1628.904175	-545.448547	331.032623	1091.914917	-631.094971	-200.523422	1089.552246	-436.698273	280.762451	845.769165	-503.003937	-209.545807	841.684937	-497.048798	46.815189	961.805908	585.611450	74.865303	955.512390	716.438721	195.110138
-509.160919	158.219299	863.374512	-540.232910	-60.832417	868.099792	-588.674561	179.737091	492.713959	-591.016541	-100.204895	513.507996	-626.635864	159.526199	85.642845	-625.197388	-107.923492	81.582008	-518.401794	232.423920	1349.332397	-582.008362	-106.480888	1348.008423	-497.472137	54.275700	1339.683472	-505.352905	82.698006	1628.903198	-545.873169	331.141266	1091.820190	-630.894409	-200.534470	1089.650269	-437.282471	280.624969	845.648926	-502.777710	-209.198669	841.802063	-497.108185	46.853085	961.838501	585.825073	76.242828	955.346985	717.013306	196.055008
-509.251587	158.251556	863.367737	-540.200745	-60.826752	868.136902	-588.657043	179.715240	492.674286	-590.986511	-100.204803	513.511902	-626.599487	159.516251	85.644882	-625.199524	-107.931793	81.595673	-518.697876	232.615677	1349.284546	-581.960999	-106.375656	1348.093872	-497.604309	54.476700	1339.708252	-505.644104	82.939255	1628.917847	-546.337708	331.231293	1091.731689	-630.963379	-200.713516	1089.604980	-437.822266	280.388824	845.560852	-502.416290	-208.877640	841.943481	-497.176147	46.912743	961.865540	584.967163	78.011536	955.519714	716.960022	196.963882
-509.350800	158.289017	863.361511	-540.205566	-60.817913	868.173523	-588.657959	179.700409	492.658142	-591.013794	-100.258041	513.535217	-626.669800	159.513138	85.633400	-625.194580	-107.913490	81.631943	-518.963013	232.812119	1349.238037	-581.949158	-106.265892	1348.154907	-497.766144	54.684391	1339.732910	-505.940369	83.163116	1628.964966	-546.771240	331.408417	1091.639526	-630.770691	-200.737289	1089.674316	-438.258423	280.114075	845.528503	-502.002350	-208.499023	842.101257	-497.256165	46.970921	961.889465	585.103027	79.423355	955.342590	717.462891	197.958740
[truncated: 60 more rows]
[truncated: 40 more columns]
