# Supplementary material for: A dyadic stimulus set of audiovisual affective displays for the study of multisensory, emotional, social interactions
Source: Behav Res Methods. 2015 Nov 5;48(4):1285–95. doi: 10.3758/s13428-015-0654-4 (PMC5101291; doi:10.3758/s13428-015-0654-4)
Supplement: Supplementary file 1 — (ZIP 270 MB) [file 13428_2015_654_MOESM1_ESM.zip › supplementary_material_2_stimuli_set_files/H/H12.txt]

-550.837952	127.599586	863.676270	-543.522705	-94.193558	865.608154	-622.140686	170.379227	489.799194	-616.570557	-136.591980	515.917969	-648.052673	191.476074	83.686592	-656.139648	-152.970901	81.469391	-588.446716	197.858200	1347.485352	-584.117981	-146.797668	1348.639160	-529.934265	27.091713	1342.498535	-578.820679	0.870939	1631.304688	-639.719727	288.791901	1088.622925	-608.129517	-252.636261	1090.857178	-522.944763	271.542725	840.965942	-479.407440	-245.650467	841.581604	-521.047241	18.405561	961.152100	578.079956	-36.890095	954.701599	598.054138	139.384872
-550.850708	127.436920	863.662903	-543.258179	-94.716537	865.714661	-622.273376	170.345444	489.780457	-616.687317	-136.393768	515.985901	-648.050232	191.499847	83.693390	-656.089050	-153.009811	81.431595	-588.406799	197.874054	1347.540283	-584.100464	-146.780014	1348.708984	-529.927185	27.097504	1342.509399	-578.789734	0.888966	1631.304688	-639.698730	288.910004	1088.691895	-608.166443	-252.605927	1090.876709	-523.004944	271.632050	841.030945	-479.538422	-245.622940	841.580688	-520.939636	18.144089	961.202148	578.129395	-36.855278	954.695007	598.070068	139.404114
-550.961853	127.453033	863.672424	-543.404480	-94.699547	865.718689	-622.468750	170.385025	489.823639	-616.989136	-136.363327	516.007019	-648.100891	191.490356	83.681786	-656.135925	-153.000931	81.412445	-588.364380	197.888214	1347.589355	-584.099426	-146.758774	1348.743286	-529.911621	27.115644	1342.549805	-578.764954	0.931066	1631.306641	-639.689636	289.008179	1088.756592	-608.190613	-252.555054	1090.924072	-523.061279	271.793213	841.067749	-479.576080	-245.507645	841.610352	-521.026611	18.155437	961.197754	578.135864	-36.860912	954.696899	598.073242	139.407242
-551.030945	127.434723	863.685242	-543.494385	-94.689758	865.757080	-622.596985	170.380157	489.835266	-617.147400	-136.237488	516.029175	-648.101868	191.504425	83.680519	-656.145386	-153.022568	81.396584	-588.180298	198.077103	1347.727173	-584.132385	-146.738419	1348.771362	-529.900269	27.126343	1342.596191	-578.717041	0.950229	1631.314697	-639.632690	289.052521	1088.844482	-608.236511	-252.506500	1090.939697	-523.100952	271.901093	841.133179	-479.612427	-245.376175	841.655579	-521.089050	18.160604	961.218567	578.149719	-36.854988	954.698730	598.046448	139.428131
-551.148682	127.482430	863.711121	-543.663269	-94.658325	865.768066	-622.748962	170.410172	489.861725	-617.396240	-136.216125	516.045349	-648.113892	191.510162	83.682274	-656.197510	-153.012497	81.416595	-588.123657	198.098892	1347.786743	-584.125977	-146.738312	1348.801025	-529.882446	27.152401	1342.612549	-578.664917	0.987862	1631.324341	-639.617126	289.161163	1088.930054	-608.294617	-252.421631	1090.961182	-522.966309	271.670807	841.132324	-479.638367	-245.234207	841.668274	-521.196045	18.188684	961.227356	578.222290	-36.814186	954.691162	598.066895	139.455658
-551.251282	127.467117	863.710022	-543.796448	-94.673477	865.786255	-622.881531	170.428375	489.836334	-617.606873	-136.163284	516.072815	-648.160339	191.496933	83.669418	-656.207275	-153.011658	81.406158	-588.055969	198.116852	1347.850098	-584.139587	-146.731247	1348.839722	-529.854980	27.136896	1342.649902	-578.603638	1.020966	1631.336914	-639.588806	289.240082	1089.015015	-608.350037	-252.384293	1090.957886	-522.942871	271.639648	841.171875	-479.712860	-245.077789	841.674194	-521.286804	18.179049	961.228394	578.242859	-36.837654	954.692749	598.083252	139.468765
-551.324524	127.459297	863.733032	-543.913940	-94.663277	865.812988	-622.990173	170.419342	489.848480	-617.700439	-136.016388	516.089844	-648.150085	191.505264	83.697479	-656.226624	-153.018082	81.382645	-588.008606	198.134186	1347.906616	-584.172546	-146.731842	1348.847900	-529.852844	27.179516	1342.689575	-578.540771	1.053012	1631.350830	-639.529724	289.286377	1089.064697	-608.422913	-252.339828	1090.985840	-523.127808	272.115631	841.265076	-479.844360	-244.934219	841.648621	-521.373962	18.177029	961.251099	578.284180	-36.807877	954.691895	598.059753	139.497055
-551.411743	127.503410	863.751099	-544.040222	-94.609337	865.808594	-623.078552	170.453827	489.888458	-617.876709	-135.938797	516.057983	-648.172119	191.495590	83.665237	-656.180420	-153.027039	81.382729	-587.996643	198.140030	1347.961792	-584.189026	-146.706131	1348.882690	-529.854614	27.177158	1342.720337	-578.476929	1.092454	1631.349609	-639.506348	289.419037	1089.157593	-608.475037	-252.240646	1090.983154	-522.945740	271.764069	841.274841	-479.909332	-244.769867	841.667358	-521.455261	18.212568	961.251282	578.309204	-36.796143	954.692871	598.066467	139.505966
-551.509766	127.518494	863.771667	-544.166748	-94.598282	865.817505	-623.190430	170.470291	489.881195	-618.135010	-135.994965	516.077942	-648.169128	191.502319	83.672821	-656.235352	-153.000610	81.371315	-587.935181	198.152542	1348.003784	-584.191101	-146.687683	1348.904785	-529.845459	27.183863	1342.749390	-578.407227	1.201413	1631.378052	-639.463684	289.473480	1089.221191	-608.581177	-252.068054	1090.939941	-522.913208	271.819519	841.320618	-480.057556	-244.614029	841.615784	-521.545471	18.217850	961.260132	578.355225	-36.804035	954.701111	598.064697	139.513382
-551.587891	127.545372	863.792908	-544.275391	-94.562248	865.828979	-623.274658	170.476349	489.915924	-618.276001	-135.956451	516.100830	-648.210327	191.507507	83.670914	-656.219604	-153.014130	81.365601	-587.891357	198.176041	1348.041260	-584.215759	-146.679092	1348.923462	-529.814331	27.185759	1342.781372	-578.341431	1.259388	1631.371338	-639.378845	289.520966	1089.297119	-608.663574	-251.982468	1090.953613	-523.096619	272.425049	841.402405	-480.137268	-244.467209	841.611206	-521.627808	18.241831	961.273621	578.397400	-36.778744	954.703613	598.067993	139.523010
-551.659302	127.578743	863.819031	-544.359680	-94.512589	865.822327	-623.360962	170.486679	489.929077	-618.428833	-135.888031	516.105225	-648.211182	191.535660	83.674828	-656.236450	-153.007141	81.359306	-588.038330	198.024551	1348.025146	-584.257507	-146.684265	1348.938965	-529.842773	27.202097	1342.807495	-578.282410	1.309539	1631.366699	-639.365295	289.621033	1089.313965	-608.697449	-251.860275	1090.931396	-522.882019	272.156372	841.421326	-479.839325	-244.098755	841.674927	-521.693665	18.268101	961.280334	578.427490	-36.745987	954.712341	598.054626	139.572632
-551.745239	127.584511	863.846619	-544.455383	-94.500595	865.847168	-623.442932	170.491241	489.932526	-618.515869	-135.816498	516.107910	-648.224304	191.533661	83.677795	-656.209229	-153.018311	81.346039	-587.991089	198.048828	1348.061890	-584.286194	-146.674728	1348.979126	-529.828247	27.198462	1342.845703	-578.215454	1.269868	1631.366577	-639.312683	289.699463	1089.393433	-608.784180	-251.785645	1090.941162	-522.801514	272.079956	841.448425	-479.924286	-243.942078	841.671570	-521.773560	18.275007	961.303589	578.493164	-36.735352	954.705566	598.071411	139.570206
-551.785156	127.639046	863.867188	-544.543823	-94.459801	865.870117	-623.494446	170.493393	489.937958	-618.640869	-135.827087	516.126343	-648.238098	191.554214	83.688530	-656.202026	-153.034485	81.353470	-587.969055	198.056320	1348.107178	-584.303711	-146.660721	1348.990845	-529.831177	27.205940	1342.882202	-578.158691	1.319978	1631.367188	-639.242615	289.746948	1089.414429	-608.865723	-251.693008	1090.960571	-522.802307	272.339447	841.507996	-480.049713	-243.790695	841.681091	-521.838257	18.317825	961.325623	578.529358	-36.768929	954.715820	598.069092	139.575806
-551.825378	127.662125	863.876282	-544.619690	-94.453842	865.880127	-623.576965	170.527313	489.965363	-618.682617	-135.708496	516.125183	-648.276367	191.538666	83.687332	-656.182007	-153.018127	81.365067	-587.941467	198.063110	1348.156982	-584.309082	-146.643127	1349.047852	-529.826965	27.207048	1342.905762	-578.100464	1.361496	1631.367188	-639.213562	289.836151	1089.470093	-609.015320	-251.694275	1091.009644	-522.743469	272.161621	841.605408	-480.631256	-243.853851	841.567627	-521.892212	18.328522	961.334106	578.594116	-36.748375	954.710510	598.069519	139.592453
-551.883972	127.693520	863.901245	-544.722778	-94.378815	865.883484	-623.589600	170.519806	489.971313	-618.770386	-135.730103	516.148926	-648.259460	191.541306	83.685600	-656.209290	-153.022552	81.354530	-587.906738	198.101898	1348.189453	-584.318481	-146.634460	1349.061646	-529.812988	27.228390	1342.938721	-578.052490	1.488777	1631.373779	-639.090149	289.845337	1089.500732	-609.080261	-251.620438	1091.001343	-522.823181	272.801483	841.653687	-480.672821	-243.650345	841.590881	-521.967041	18.367584	961.346863	578.631226	-36.743130	954.729919	598.053894	139.578751
-551.910767	127.715324	863.913452	-544.790833	-94.364365	865.893250	-623.648376	170.518875	489.970703	-618.799500	-135.675354	516.103088	-648.252991	191.542496	83.686325	-655.957275	-153.101730	81.329414	-587.883301	198.104156	1348.228149	-584.353394	-146.624374	1349.097900	-529.821533	27.218842	1342.972290	-578.001282	1.523016	1631.369385	-639.039001	289.925201	1089.564575	-609.168396	-251.613434	1091.025269	-522.592590	272.570190	841.678833	-480.848175	-243.470428	841.561096	-522.009094	18.379860	961.356506	578.676575	-36.732174	954.735840	598.037781	139.603195
-551.944336	127.714439	863.916809	-544.846313	-94.349037	865.899292	-623.672302	170.515518	489.954224	-618.894287	-135.748169	516.102783	-648.265381	191.540283	83.686951	-656.166687	-152.999878	81.346130	-587.854553	198.102066	1348.267456	-584.373718	-146.605072	1349.097412	-529.815002	27.247044	1343.012695	-577.958313	1.477784	1631.354858	-638.969604	289.955872	1089.588013	-609.262878	-251.526901	1091.036011	-522.646606	272.878143	841.768372	-480.981140	-243.287552	841.561462	-522.052551	18.385818	961.360901	578.718323	-36.747967	954.728394	598.039673	139.582886
-551.969788	127.734894	863.933411	-544.911743	-94.304649	865.935364	-623.718506	170.552017	489.962708	-618.874817	-135.722397	516.099182	-648.272400	191.538742	83.691933	-656.179626	-153.003998	81.346695	-587.814331	198.133255	1348.311035	-584.408081	-146.591248	1349.119141	-529.814880	27.267715	1343.024292	-577.918091	1.509341	1631.346313	-638.895142	290.012878	1089.623291	-609.353088	-251.523422	1091.052734	-522.554260	272.949646	841.819702	-481.117035	-243.086838	841.542236	-522.099304	18.422073	961.387573	578.772217	-36.778076	954.736267	598.045654	139.584930
-551.984436	127.752632	863.936890	-544.968079	-94.250420	865.929260	-623.693054	170.595581	489.934265	-618.892761	-135.756897	516.073669	-648.264893	191.539841	83.695381	-656.174255	-153.026505	81.352051	-587.797729	198.143051	1348.341919	-584.422852	-146.588379	1349.146484	-529.816772	27.273874	1343.051147	-577.883423	1.554008	1631.340332	-638.830017	290.098022	1089.675537	-609.437256	-251.507034	1091.079590	-522.331604	272.725067	841.826599	-481.259155	-242.937698	841.529175	-522.128052	18.449442	961.384521	578.835205	-36.773758	954.738647	598.020996	139.609009
-552.003540	127.727570	863.935242	-544.978943	-94.260429	865.953308	-623.670654	170.593979	489.929047	-618.847961	-135.726135	516.074463	-648.285828	191.543549	83.696198	-656.166016	-153.002380	81.330124	-587.820435	198.148773	1348.349854	-584.442322	-146.560852	1349.187012	-529.843079	27.284197	1343.078857	-577.870605	1.654124	1631.350098	-638.764771	290.158142	1089.681641	-609.528931	-251.442871	1091.079590	-522.348755	272.970795	841.920471	-481.356323	-242.780746	841.533508	-522.150879	18.443941	961.397705	578.866760	-36.818581	954.767395	597.986084	139.575775
-551.991577	127.740570	863.964111	-545.004456	-94.242424	865.981506	-623.654724	170.642288	489.955902	-618.776367	-135.679916	516.071960	-648.238525	191.553650	83.692131	-656.154053	-153.007950	81.353226	-587.776489	198.188202	1348.380249	-584.465393	-146.555099	1349.202026	-529.830139	27.289490	1343.106201	-577.852722	1.715428	1631.334839	-638.684692	290.195953	1089.707642	-609.613586	-251.413559	1091.094360	-522.246277	272.999786	841.960815	-481.456421	-242.635193	841.518005	-522.168640	18.454407	961.429321	578.891418	-36.855919	954.761047	597.964661	139.559006
-551.967896	127.792625	863.972534	-545.031128	-94.178505	865.965454	-623.651245	170.699905	489.963226	-618.782715	-135.749130	516.059082	-648.269287	191.549194	83.707733	-656.158264	-153.006470	81.360565	-587.798157	198.179749	1348.396484	-584.525330	-146.521866	1349.197266	-529.844238	27.287460	1343.126709	-577.826599	1.657282	1631.323853	-638.624207	290.271667	1089.737305	-609.695923	-251.413803	1091.116943	-522.117432	272.954681	842.012207	-481.518616	-242.499969	841.552429	-522.179932	18.495619	961.428467	578.923035	-36.843269	954.753174	597.930908	139.559174
-551.945313	127.798782	863.984619	-545.014771	-94.172646	865.968750	-623.614441	170.728104	489.953979	-618.749329	-135.761673	516.064026	-648.264099	191.550079	83.709839	-656.150513	-153.006668	81.375664	-587.799438	198.205719	1348.443848	-584.535278	-146.514755	1349.220459	-529.878113	27.315897	1343.143799	-577.822998	1.768370	1631.322632	-638.566345	290.314209	1089.748169	-609.763672	-251.381668	1091.109131	-521.960144	272.924896	842.050476	-481.615540	-242.409882	841.530579	-522.171204	18.496740	961.439148	578.998596	-36.855637	954.754150	597.924988	139.545425
-551.928101	127.786430	863.984863	-544.985107	-94.170296	865.979004	-623.583496	170.764023	489.956116	-618.695068	-135.716141	516.049500	-648.298523	191.543732	83.714684	-656.130066	-152.995483	81.367012	-587.778137	198.219208	1348.449585	-584.558044	-146.504547	1349.240723	-529.867065	27.320803	1343.166626	-577.818665	1.725998	1631.308838	-638.511658	290.353668	1089.762817	-609.832397	-251.398895	1091.133423	-521.767700	272.764130	842.054565	-481.701172	-242.312912	841.547363	-522.154541	18.497478	961.446167	579.032349	-36.873768	954.757446	597.924683	139.545914
-551.855469	127.840317	863.998596	-544.935059	-94.136856	865.984802	-623.547485	170.779526	489.997864	-618.672974	-135.757095	516.059265	-648.278564	191.565750	83.728935	-656.127258	-152.996002	81.369751	-587.805420	198.257584	1348.493774	-584.627441	-146.478302	1349.236572	-529.891479	27.326569	1343.192017	-577.819092	1.768814	1631.286865	-638.449768	290.388062	1089.782837	-609.866150	-251.298294	1091.093994	-521.683960	272.897400	842.112244	-481.319855	-242.033585	841.672424	-522.119995	18.534115	961.463379	579.061890	-36.919312	954.757080	597.899658	139.505981
-551.808472	127.821129	863.997742	-544.909729	-94.117989	865.980774	-623.522278	170.797638	489.990784	-618.616028	-135.737350	516.066650	-648.270813	191.574814	83.730629	-656.083008	-153.012344	81.380005	-587.780212	198.257050	1348.496216	-584.645325	-146.471283	1349.255127	-529.900146	27.322302	1343.224487	-577.831604	1.806132	1631.275024	-638.374939	290.421631	1089.785034	-609.912048	-251.266357	1091.079834	-521.507019	272.851379	842.131470	-481.363800	-241.929459	841.675720	-522.093445	18.530012	961.463623	579.125305	-36.919575	954.758484	597.884583	139.522049
-551.764771	127.831718	864.012756	-544.848816	-94.118721	865.986084	-623.549438	170.822647	490.009369	-618.658142	-135.785202	516.054565	-648.255737	191.556793	83.732796	-656.145325	-152.989700	81.388603	-587.830688	198.267136	1348.528687	-584.712891	-146.467209	1349.261719	-529.936035	27.328157	1343.238281	-577.855469	1.924744	1631.285767	-638.319824	290.445099	1089.794556	-609.999817	-251.291321	1091.080566	-521.379150	272.837952	842.169312	-481.444366	-241.866638	841.671204	-522.053772	18.532310	961.477234	579.151245	-36.962700	954.782471	597.852234	139.476196
-551.739258	127.825905	864.003174	-544.827209	-94.102982	865.984192	-623.556885	170.830017	490.002777	-618.633362	-135.809601	516.057983	-648.280029	191.555298	83.729065	-656.136292	-152.978378	81.408112	-587.839783	198.287704	1348.543457	-584.727905	-146.463074	1349.278442	-529.976318	27.328417	1343.265381	-577.878845	1.969783	1631.274902	-638.260864	290.461426	1089.797974	-610.055908	-251.272644	1091.083496	-521.254578	272.905457	842.199463	-481.545715	-241.841339	841.649414	-522.040405	18.540028	961.474243	579.200439	-37.004662	954.771484	597.855957	139.487473
-551.660400	127.839653	864.009155	-544.764709	-94.101601	865.986328	-623.488586	170.808350	489.984100	-618.600037	-135.787079	516.064697	-648.258728	191.548843	83.729706	-656.136719	-152.985306	81.410606	-587.829834	198.313751	1348.553711	-584.764099	-146.451569	1349.296021	-529.970154	27.323317	1343.289673	-577.926453	2.026876	1631.261108	-638.190979	290.463470	1089.776733	-610.071289	-251.398773	1091.151245	-521.088989	272.854309	842.233032	-481.606720	-241.813660	841.672913	-521.979248	18.543633	961.480957	579.256897	-37.002529	954.775879	597.848694	139.466080
-551.589539	127.824409	864.003052	-544.686584	-94.084877	866.001709	-623.512329	170.827682	490.007477	-618.507568	-135.709488	516.037170	-648.260071	191.552902	83.755730	-656.103821	-152.989639	81.392815	-587.857727	198.310898	1348.557373	-584.846863	-146.434830	1349.279541	-530.009399	27.330334	1343.313721	-577.954590	1.986368	1631.249146	-638.134583	290.496887	1089.787598	-610.136963	-251.412201	1091.129883	-520.966431	272.883118	842.253174	-481.641052	-241.814499	841.673889	-521.919128	18.554390	961.489319	579.283813	-37.009750	954.778870	597.834167	139.463730
-551.755920	127.479286	863.904907	-544.691895	-94.193405	866.012146	-623.543335	170.828735	489.949860	-618.541443	-135.725159	516.097900	-648.278931	191.549835	83.757416	-656.104919	-152.974838	81.392265	-587.889221	198.314667	1348.567627	-584.882507	-146.437897	1349.291748	-530.017151	27.329039	1343.338379	-578.013672	2.037128	1631.254883	-638.082581	290.512421	1089.765991	-610.161133	-251.372269	1091.110352	-520.829163	272.851501	842.282410	-481.669342	-241.820221	841.677795	-521.964050	18.396841	961.433105	579.355225	-37.033897	954.787354	597.834961	139.453247
-551.696960	127.463310	863.895691	-544.619324	-94.225639	866.009460	-623.541443	170.835770	489.974609	-618.526062	-135.702271	516.135559	-648.301697	191.536118	83.785286	-656.101685	-152.961411	81.385841	-587.859497	198.317474	1348.563721	-584.904541	-146.415833	1349.299561	-530.022583	27.340345	1343.363892	-578.064209	2.090476	1631.253296	-638.005249	290.534973	1089.779541	-610.218018	-251.376511	1091.117798	-520.695801	272.876740	842.308289	-481.677826	-241.818802	841.676880	-521.906799	18.376837	961.429382	579.345276	-37.003674	954.796997	597.720825	139.657730
-551.384338	127.823654	864.042664	-544.458984	-94.108406	866.029907	-623.484192	170.834824	490.044037	-618.445435	-135.624573	516.088013	-648.298218	191.536819	83.784782	-656.093689	-152.991882	81.403885	-587.894836	198.320007	1348.555664	-584.941284	-146.429398	1349.282349	-530.047180	27.329651	1343.381714	-578.124390	2.128010	1631.252319	-637.946777	290.553528	1089.766479	-610.220215	-251.359818	1091.106079	-520.558289	272.833832	842.343140	-481.671906	-241.876404	841.688660	-521.726990	18.539049	961.529846	579.394592	-36.994907	954.788818	597.703796	139.650818
-551.307251	127.824715	864.044617	-544.366211	-94.118408	866.029175	-623.468323	170.822403	490.053162	-618.353638	-135.533127	516.094543	-648.293030	191.520294	83.771629	-656.075195	-152.994507	81.402374	-587.916992	198.329025	1348.576294	-584.986328	-146.421783	1349.293579	-530.065125	27.333487	1343.406128	-578.199036	2.194695	1631.262451	-637.875183	290.574402	1089.747681	-610.252869	-251.383133	1091.122559	-520.403931	272.738983	842.366882	-481.671570	-241.922058	841.698181	-521.658386	18.534702	961.534912	579.428650	-37.021908	954.800781	597.704346	139.628983
-551.248779	127.817093	864.053589	-544.311829	-94.110573	866.019958	-623.461792	170.847946	490.061646	-618.371460	-135.536697	516.086060	-648.301086	191.535889	83.785515	-656.054443	-152.975876	81.379539	-587.916504	198.326172	1348.582397	-585.002625	-146.413742	1349.293945	-530.078796	27.329691	1343.415283	-578.252014	2.249002	1631.264282	-637.806091	290.595001	1089.750610	-610.317017	-251.451477	1091.132568	-520.270691	272.732880	842.391174	-482.077789	-242.190079	841.556946	-521.601990	18.526550	961.534912	579.477661	-37.037247	954.803345	597.713013	139.641464
-551.168518	127.828133	864.060486	-544.246887	-94.130150	866.017212	-623.450500	170.841919	490.063965	-618.307556	-135.476334	516.077332	-648.264160	191.518936	83.771103	-656.045898	-152.978806	81.371170	-587.918335	198.322495	1348.569336	-585.049255	-146.428238	1349.278198	-530.078369	27.318325	1343.448730	-578.353455	2.333464	1631.263184	-637.728149	290.613678	1089.732544	-610.329529	-251.465714	1091.130127	-520.151306	272.694611	842.388855	-482.064545	-242.289246	841.555603	-521.535583	18.515877	961.538818	579.521729	-37.041122	954.811646	597.713013	139.628494
-551.099182	127.814941	864.057922	-544.165710	-94.103828	865.997192	-623.446167	170.839279	490.065948	-618.286133	-135.481827	516.092346	-648.295593	191.536835	83.784042	-656.024353	-152.983383	81.376709	-587.915955	198.318542	1348.545898	-585.060425	-146.408218	1349.282959	-530.069214	27.316504	1343.452271	-578.478638	2.456070	1631.261841	-637.669434	290.632996	1089.700195	-610.328491	-251.476074	1091.125244	-520.032288	272.762268	842.405029	-482.044128	-242.365463	841.567383	-521.469666	18.516277	961.530151	579.572815	-37.033928	954.815002	597.715637	139.601303
-551.005371	127.804527	864.041870	-544.091003	-94.118927	865.994812	-623.443359	170.872787	490.101929	-618.334534	-135.537827	516.085022	-648.298035	191.535736	83.798500	-656.039063	-152.967575	81.386444	-587.890442	198.312973	1348.538696	-585.084595	-146.430695	1349.274902	-530.056458	27.316000	1343.450928	-578.514160	2.461914	1631.271851	-637.595215	290.626526	1089.680664	-610.316162	-251.496033	1091.127808	-519.890015	272.686768	842.426575	-481.994568	-242.476578	841.560913	-521.393555	18.506924	961.523132	579.648743	-37.038967	954.803589	597.748169	139.634949
-550.922729	127.806961	864.063477	-543.992676	-94.132011	866.006775	-623.426697	170.842209	490.100250	-618.304382	-135.517044	516.104980	-648.287476	191.538727	83.784317	-656.036499	-152.960083	81.387627	-587.875183	198.314804	1348.530396	-585.100891	-146.423050	1349.256226	-530.048401	27.301249	1343.447388	-578.641724	2.582408	1631.268921	-637.512451	290.638489	1089.663208	-610.298462	-251.517807	1091.118042	-519.765564	272.675598	842.409485	-481.940918	-242.576263	841.591675	-521.318542	18.498718	961.544128	579.671631	-37.050579	954.819641	597.749268	139.628738
-550.846802	127.813248	864.049316	-543.950500	-94.099251	865.989319	-623.408264	170.852203	490.092346	-618.226135	-135.428391	516.081421	-648.287842	191.538544	83.784737	-656.014893	-152.963135	81.385948	-587.866882	198.305756	1348.507446	-585.137329	-146.430618	1349.214478	-530.031677	27.294029	1343.441162	-578.719055	2.646125	1631.293335	-637.454041	290.616241	1089.627930	-610.269531	-251.567291	1091.108887	-519.633972	272.680298	842.422729	-481.857117	-242.670593	841.591614	-521.251282	18.513233	961.526184	579.744080	-37.027664	954.801880	597.776428	139.622925
-550.755615	127.812653	864.044312	-543.858398	-94.080025	865.982239	-623.363342	170.823242	490.092896	-618.216370	-135.399277	516.055786	-648.273071	191.541428	83.780266	-655.981323	-152.974167	81.380417	-587.838623	198.309448	1348.512573	-585.099976	-146.431564	1349.208374	-530.009155	27.293777	1343.456909	-578.761414	2.647519	1631.313232	-637.379639	290.602692	1089.583618	-610.230286	-251.587082	1091.091919	-519.526367	272.673950	842.420776	-481.798401	-242.801819	841.600708	-521.165527	18.521730	961.521729	579.801758	-37.033100	954.808899	597.816345	139.631683
-550.682007	127.830650	864.055298	-543.777527	-94.084641	865.975708	-623.352173	170.850357	490.097900	-618.282043	-135.427826	516.108276	-648.267578	191.542236	83.782600	-655.987854	-152.971756	81.385757	-587.792664	198.316925	1348.472534	-585.129150	-146.431076	1349.176758	-529.993774	27.262636	1343.446167	-578.884399	2.771227	1631.319458	-637.294373	290.596130	1089.549194	-610.221558	-251.498505	1091.031860	-519.382996	272.653351	842.423889	-481.689606	-242.920395	841.604248	-521.089417	18.521488	961.524414	579.862061	-37.013248	954.802124	597.837524	139.669891
-550.620361	127.827927	864.050659	-543.715454	-94.081505	865.975952	-623.353638	170.866196	490.133026	-618.252930	-135.320435	516.096802	-648.292847	191.519424	83.800385	-655.961853	-152.980850	81.372948	-587.743103	198.325317	1348.471802	-585.107971	-146.430481	1349.144043	-529.979065	27.266144	1343.435791	-578.960205	2.820187	1631.333496	-637.217590	290.579895	1089.524170	-610.180115	-251.529816	1091.022095	-519.284668	272.703552	842.402893	-481.605530	-243.067459	841.607483	-521.029968	18.523823	961.522827	579.902344	-37.056023	954.820618	597.868591	139.647537
-550.532166	127.883591	864.059021	-543.638855	-94.080887	865.961975	-623.319336	170.886307	490.151764	-618.279846	-135.281418	516.079102	-648.278381	191.521698	83.801308	-655.930664	-152.994949	81.377716	-587.702271	198.322037	1348.446289	-585.086487	-146.430832	1349.140137	-529.951172	27.265524	1343.414307	-579.027344	2.893589	1631.341797	-637.134216	290.531036	1089.485229	-610.124634	-251.570114	1090.995972	-519.161194	272.635468	842.395569	-481.500153	-243.228134	841.622498	-520.952576	18.540354	961.521545	579.970337	-37.033211	954.820618	597.903320	139.682556
-550.444824	127.898438	864.057739	-543.569641	-94.090851	865.959961	-623.283813	170.888596	490.141876	-618.320862	-135.219376	516.098328	-648.279602	191.527725	83.832527	-655.908386	-152.985382	81.365807	-587.653687	198.313400	1348.407227	-585.062012	-146.443222	1349.096802	-529.924133	27.271944	1343.390381	-579.076294	2.954100	1631.351074	-637.058167	290.538086	1089.461792	-610.074036	-251.605591	1090.980469	-519.063171	272.605103	842.372009	-481.395844	-243.373627	841.630859	-520.867920	18.540318	961.518250	580.022949	-37.011436	954.819214	597.923828	139.693558
-550.625000	127.514252	863.933777	-543.608398	-94.163597	865.943787	-623.270813	170.909332	490.100433	-618.424316	-135.193726	516.110657	-648.272400	191.529205	83.834366	-655.937683	-152.975586	81.368546	-587.585144	198.317749	1348.369873	-585.049988	-146.421936	1349.057739	-529.896790	27.258661	1343.362427	-579.063599	2.934679	1631.383667	-636.977234	290.509064	1089.435059	-610.003967	-251.639679	1090.944336	-518.964600	272.648834	842.338196	-481.307068	-243.566238	841.625061	-520.916626	18.379539	961.430481	580.102295	-36.982323	954.807312	597.977966	139.714310
-550.555603	127.531464	863.904541	-543.566833	-94.156143	865.902588	-623.278198	170.928650	490.116486	-618.457153	-135.115570	516.133118	-648.279907	191.511337	83.841446	-655.875854	-152.999969	81.384995	-587.533447	198.364136	1348.314575	-585.042297	-146.388062	1349.018555	-529.841064	27.248093	1343.361206	-579.087158	2.996370	1631.390503	-636.885437	290.489410	1089.378906	-609.932617	-251.660538	1090.924438	-518.863098	272.632813	842.306030	-481.177826	-243.722153	841.611084	-520.847107	18.383713	961.391602	580.158691	-36.954510	954.818237	598.001221	139.736755
-550.463135	127.554398	863.877686	-543.483948	-94.186821	865.893433	-623.216064	170.880463	490.127930	-618.550720	-135.067169	516.132874	-648.247314	191.517212	83.833717	-655.910706	-152.991516	81.379082	-587.441101	198.323837	1348.264160	-584.991150	-146.412079	1348.977661	-529.809570	27.253727	1343.284790	-579.146301	3.143960	1631.403564	-636.832275	290.525940	1089.346191	-609.860413	-251.708694	1090.920654	-518.770874	272.572540	842.241028	-481.054382	-243.882172	841.608521	-520.750610	18.386265	961.371094	580.207214	-36.947170	954.820435	598.027222	139.742279
-550.467285	127.774071	863.897583	-543.866150	-93.573669	865.752136	-623.300964	170.914047	490.202301	-618.643860	-135.013809	516.016174	-648.266479	191.480759	83.841843	-655.928284	-152.972519	81.351952	-587.382996	198.369019	1348.196411	-584.974060	-146.382660	1348.918579	-529.783569	27.237255	1343.266602	-579.155884	3.235546	1631.413940	-636.742737	290.514343	1089.271606	-609.779907	-251.761734	1090.863037	-518.661682	272.567017	842.189209	-480.972900	-244.079102	841.582397	-520.883423	18.692287	961.295898	580.263916	-36.931217	954.821594	598.077759	139.749817
-550.381409	127.816536	863.868103	-543.834595	-93.535294	865.693054	-623.305725	170.901642	490.216553	-618.763367	-134.934982	516.037354	-648.268799	191.479919	83.840675	-655.925964	-152.969940	81.384727	-587.283447	198.333618	1348.133057	-584.952026	-146.410538	1348.851685	-529.745056	27.235332	1343.172485	-579.136414	3.324433	1631.431641	-636.653015	290.536499	1089.211914	-609.703613	-251.786118	1090.833252	-518.585693	272.483521	842.124878	-480.866272	-244.221985	841.545776	-520.812988	18.713680	961.248718	580.331421	-36.911343	954.819336	598.119629	139.799332
-550.272949	127.869019	863.872375	-543.775635	-93.496979	865.651611	-623.312622	170.887634	490.209869	-618.877563	-134.887100	516.031433	-648.324585	191.448257	83.851349	-655.947754	-152.940414	81.366631	-587.180664	198.325867	1348.056396	-584.919861	-146.425201	1348.802856	-529.698303	27.240377	1343.115479	-579.076538	3.467179	1631.468628	-636.570618	290.545258	1089.159302	-609.616882	-251.818436	1090.775391	-518.499268	272.396088	842.063477	-480.688080	-244.352402	841.533508	-520.718018	18.733486	961.227417	580.390381	-36.884995	954.818909	598.162292	139.793549
-550.037170	127.750832	863.818420	-543.268982	-94.009506	865.705872	-623.254639	170.867783	490.221710	-618.949158	-134.766479	516.118286	-648.268738	191.464096	83.877007	-655.907715	-152.967377	81.352180	-586.967224	198.482697	1348.069824	-584.864624	-146.432098	1348.740356	-529.639648	27.209633	1343.053467	-579.038025	3.630902	1631.485352	-636.456543	290.497711	1089.126831	-609.500183	-251.839706	1090.695313	-518.424011	272.382690	841.984802	-480.522766	-244.444244	841.506348	-520.394592	18.493214	961.239380	580.461975	-36.867733	954.805725	598.211121	139.842514
-550.027893	127.970009	863.830505	-543.683838	-93.394623	865.532715	-623.280090	170.860779	490.270020	-619.242859	-134.783249	516.025940	-648.267456	191.454010	83.887405	-655.965881	-152.984238	81.353691	-586.873718	198.482559	1347.989136	-584.847046	-146.443512	1348.630493	-529.597290	27.205982	1342.965332	-578.994507	3.824056	1631.515503	-636.372375	290.504700	1089.079224	-609.414612	-251.879654	1090.613281	-518.361938	272.271210	841.910522	-480.322937	-244.513962	841.483643	-520.526917	18.783985	961.141724	580.501770	-36.866573	954.806885	598.272278	139.842621
-549.793640	127.891647	863.770996	-543.192444	-93.881927	865.581360	-623.199890	170.790466	490.243225	-619.191223	-134.539398	516.094177	-648.221741	191.439270	83.879601	-655.886353	-152.996780	81.289406	-586.769104	198.479431	1347.916870	-584.821716	-146.440109	1348.536987	-529.575623	27.195232	1342.858032	-578.938354	4.001130	1631.530518	-636.268433	290.521118	1089.012573	-609.337158	-251.900986	1090.487915	-518.284119	272.239868	841.812988	-480.176697	-244.603455	841.418945	-520.219788	18.574415	961.150269	580.559998	-36.849689	954.821594	598.308472	139.869110
-549.681885	127.929779	863.746948	-543.140198	-93.818321	865.511658	-623.262695	170.823578	490.274384	-619.413025	-134.475128	516.052979	-648.222717	191.416763	83.887802	-655.919983	-153.031158	81.285973	-586.664368	198.463684	1347.827881	-584.767639	-146.457382	1348.440308	-529.513794	27.187742	1342.765747	-578.917725	4.448297	1631.556885	-636.177185	290.485413	1088.918335	-609.226257	-251.929642	1090.379150	-518.230774	272.236908	841.727722	-480.050842	-244.713913	841.353577	-520.117737	18.599113	961.098328	580.609680	-36.821953	954.813843	598.370789	139.916748
-549.312500	128.350632	863.843384	-543.014771	-93.655853	865.438843	-623.295044	170.794662	490.376312	-619.492554	-134.331314	515.985901	-648.215088	191.400543	83.874474	-655.909668	-153.045364	81.267807	-586.553955	198.472458	1347.731079	-584.753296	-146.457916	1348.309326	-529.459229	27.169409	1342.652222	-578.828735	4.759692	1631.571289	-636.087585	290.511566	1088.827515	-609.153748	-251.931610	1090.241211	-518.152710	272.166382	841.613831	-479.922333	-244.818558	841.265198	-519.904297	18.785667	961.121033	580.688599	-36.794510	954.813171	598.444214	139.936447
-549.287170	128.604614	863.834045	-543.386230	-93.039841	865.233459	-623.410706	170.833084	490.453735	-619.696594	-134.253036	515.878906	-648.246399	191.373734	83.863991	-655.934631	-153.060760	81.239716	-586.417542	198.497116	1347.623047	-584.701538	-146.414856	1348.161743	-529.370422	27.133572	1342.586060	-578.719666	5.028415	1631.591553	-635.987610	290.466217	1088.723389	-609.086853	-251.965729	1090.103638	-518.082214	272.149628	841.516907	-479.777039	-244.899292	841.174622	-520.008057	19.092394	960.996643	580.738464	-36.769886	954.828308	598.480652	139.961914
-549.151978	128.600662	863.779663	-543.331848	-93.008385	865.177612	-623.496094	170.854553	490.479126	-619.741272	-134.016602	515.845947	-648.234192	191.364365	83.889252	-655.881287	-153.078094	81.207100	-586.441223	198.346054	1347.474731	-584.683777	-146.461945	1348.013306	-529.301880	27.095823	1342.463745	-578.618225	5.534902	1631.617188	-635.911499	290.502747	1088.601074	-609.013672	-252.021744	1089.970093	-518.023193	272.065521	841.397217	-479.664825	-244.990997	841.050903	-519.901123	19.096420	960.938354	580.769836	-36.753551	954.835815	598.538696	139.990692
-549.248962	128.228607	863.577087	-543.353882	-93.127014	865.105652	-623.555725	170.819611	490.450562	-619.953430	-133.934189	515.866394	-648.245056	191.356873	83.888176	-655.876526	-153.086853	81.189720	-586.138306	198.508759	1347.409058	-584.661011	-146.447067	1347.852173	-529.247070	27.068224	1342.338623	-578.471130	5.853147	1631.616211	-635.798279	290.445587	1088.496338	-608.963440	-252.043625	1089.821533	-517.966370	272.020996	841.268555	-479.553558	-245.059845	840.910889	-519.894226	18.920031	960.781982	580.836914	-36.730919	954.834045	598.598328	140.002853
-549.109192	128.286011	863.540405	-543.315002	-93.086723	865.047974	-623.619995	170.798309	490.450806	-620.142273	-133.882019	515.860413	-648.248108	191.356308	83.887123	-655.863037	-153.093994	81.182350	-585.971619	198.459320	1347.297607	-584.614502	-146.504684	1347.657837	-529.157471	27.054468	1342.193604	-578.256470	6.352291	1631.645996	-635.695679	290.441162	1088.380371	-608.823486	-252.102631	1089.692871	-517.897278	271.917969	841.145508	-479.036041	-244.897720	840.909119	-519.784363	18.948099	960.729431	580.894165	-36.721123	954.855591	598.658691	140.031219
-548.937073	128.326996	863.486877	-543.238159	-93.076187	864.988220	-623.674805	170.760696	490.500885	-620.265747	-133.768707	515.861877	-648.248779	191.328171	83.891510	-655.844543	-153.108719	81.180298	-585.798096	198.487106	1347.128662	-584.600891	-146.456192	1347.452148	-529.061523	27.019426	1342.092407	-578.056396	6.857936	1631.647583	-635.604248	290.444092	1088.261597	-608.830566	-252.201248	1089.551147	-517.865356	271.905914	840.992126	-479.367035	-245.133850	840.634460	-519.654053	18.959726	960.671387	580.945679	-36.676422	954.848633	598.719727	140.064682
-548.408875	128.677917	863.562378	-542.731750	-93.451363	865.007751	-623.725647	170.744492	490.579681	-620.333252	-133.658447	515.932739	-648.264099	191.313660	83.869942	-655.817200	-153.136429	81.175667	-585.624084	198.494110	1346.979492	-584.557434	-146.485031	1347.292114	-528.984314	26.986076	1341.939697	-577.852844	7.453779	1631.637451	-635.509705	290.468597	1088.110962	-608.797546	-252.129654	1089.361816	-517.830688	271.805634	840.815735	-479.328308	-245.155075	840.427246	-519.225891	18.914238	960.743774	581.026917	-36.661781	954.844971	598.809326	140.079147
-548.286377	128.740753	863.515930	-542.742432	-93.400681	864.949646	-623.833984	170.742981	490.606873	-620.528870	-133.634293	515.940552	-648.266296	191.321121	83.892197	-655.851440	-153.128571	81.148819	-585.403992	198.486389	1346.824707	-584.528381	-146.498672	1347.092529	-528.847229	26.942022	1341.788208	-577.598328	7.924705	1631.604614	-635.409302	290.473297	1087.974854	-608.768433	-252.090851	1089.143066	-517.801270	271.688293	840.642273	-479.314209	-245.162384	840.204895	-519.143372	18.950678	960.684448	581.052917	-36.662964	954.863525	598.856873	140.099594
-548.126953	128.778748	863.473022	-542.715698	-93.381119	864.880371	-623.947327	170.716278	490.644775	-620.653809	-133.535904	515.910706	-648.293396	191.306641	83.887207	-655.826904	-153.103775	81.145210	-585.140686	198.506424	1346.651978	-584.449219	-146.513153	1346.932983	-528.737122	26.908426	1341.609741	-577.288879	8.498782	1631.548950	-635.300293	290.472870	1087.856689	-608.765747	-251.886688	1088.874390	-517.813660	271.713928	840.437073	-479.282440	-245.153000	839.988098	-519.028931	18.952631	960.622864	581.107788	-36.627666	954.866089	598.933533	140.089752
-547.986511	128.789001	863.410034	-542.702148	-93.361023	864.820435	-624.037537	170.709778	490.672302	-620.729797	-133.390991	515.882751	-648.299988	191.299606	83.909355	-655.757385	-153.127975	81.131042	-584.887268	198.488907	1346.499756	-584.395996	-146.546692	1346.731934	-528.638855	26.854170	1341.405640	-576.941101	9.119667	1631.496582	-635.190002	290.545685	1087.705200	-608.752319	-251.822617	1088.649292	-517.791443	271.527222	840.208069	-479.344452	-245.126602	839.723877	-518.925903	18.954678	960.554443	581.150879	-36.601658	954.875000	598.989075	140.113327
-547.966125	128.958817	863.370300	-543.134338	-92.820374	864.644287	-624.198120	170.729736	490.726471	-620.929932	-133.375290	515.777222	-648.296997	191.291946	83.926895	-655.802551	-153.125702	81.124336	-584.644531	198.500824	1346.307129	-584.375427	-146.510635	1346.552490	-528.505005	26.806076	1341.238037	-576.592712	9.770423	1631.401123	-635.039063	290.596436	1087.563843	-608.726257	-251.782379	1088.409912	-517.794800	271.423676	839.977112	-479.378204	-245.098541	839.502075	-519.051880	19.200403	960.425903	581.206055	-36.596375	954.871277	599.050598	140.138168
-547.712769	128.881180	863.295105	-542.766052	-93.316429	864.668884	-624.238586	170.677765	490.725525	-621.042114	-133.341934	515.847412	-648.292969	191.305511	83.893799	-655.767151	-153.131622	81.128601	-584.328491	198.511978	1346.116577	-584.334595	-146.517822	1346.336426	-528.390747	26.780830	1341.027710	-576.089966	10.390265	1631.327148	-634.859558	290.645569	1087.399414	-608.733398	-251.694839	1088.205078	-517.818542	271.406006	839.744202	-479.411163	-245.021667	839.294250	-518.767700	18.967861	960.407349	581.262268	-36.559303	954.862732	599.145203	140.175552
-547.706726	129.034958	863.239075	-543.218018	-92.766800	864.481995	-624.383484	170.720108	490.772278	-621.186157	-133.356888	515.739380	-648.302917	191.286041	83.905762	-655.834778	-153.086502	81.110916	-583.970215	198.474167	1345.887573	-584.243652	-146.543198	1346.139648	-528.262390	26.765396	1340.797607	-575.577209	11.059464	1631.208862	-634.679138	290.707001	1087.225464	-608.737549	-251.622253	1087.999023	-517.875854	271.443146	839.489746	-479.430664	-244.895355	839.067261	-518.904907	19.211740	960.263550	581.320618	-36.524837	954.860657	599.207642	140.192719
-547.485596	128.966339	863.156616	-542.909241	-93.191376	864.506348	-624.431946	170.689438	490.779602	-621.184875	-133.293732	515.778870	-648.325012	191.306366	83.896286	-655.795654	-153.083069	81.115631	-583.597046	198.477158	1345.676758	-584.213013	-146.554291	1345.927002	-528.106506	26.716831	1340.588379	-574.970886	11.732989	1631.123657	-634.483459	290.790863	1087.062378	-608.749573	-251.577423	1087.800415	-517.960938	271.403015	839.214966	-479.534393	-244.769577	838.851257	-518.669373	19.019699	960.241943	581.353027	-36.521011	954.878113	599.267212	140.198486
-547.375427	129.024521	863.114441	-542.975098	-93.164764	864.436035	-624.514954	170.675262	490.773834	-621.158325	-133.271530	515.711792	-648.307190	191.277847	83.879639	-655.743958	-153.069550	81.124725	-583.206726	198.513733	1345.453369	-584.162292	-146.534409	1345.745239	-527.951660	26.687122	1340.364624	-574.317505	12.409228	1631.036621	-634.283691	290.859924	1086.881226	-608.739990	-251.420776	1087.555664	-518.068176	271.387939	838.909363	-479.303619	-244.449127	838.727295	-518.621765	19.029171	960.179077	581.454224	-36.481609	954.872253	599.365051	140.211792
-547.314270	129.087799	863.033447	-543.112732	-93.063187	864.346680	-624.636047	170.692307	490.786713	-621.179138	-133.314590	515.637207	-648.347778	191.268509	83.869461	-655.704041	-153.067947	81.122818	-582.807190	198.580093	1345.258057	-584.158875	-146.496460	1345.541992	-527.785767	26.651127	1340.192871	-573.598633	13.124054	1630.962891	-634.085999	290.939972	1086.736572	-608.779846	-251.343216	1087.372925	-518.155151	271.220795	838.629456	-479.473938	-244.336670	838.480652	-518.626953	19.084978	960.085144	581.493713	-36.454285	954.878235	599.444885	140.239685
-547.342407	129.239471	862.967773	-543.586731	-92.521294	864.154541	-624.816833	170.748734	490.834473	-621.204712	-133.391312	515.513062	-648.372437	191.288528	83.864822	-655.740112	-153.029144	81.109535	-582.357849	198.618164	1345.105225	-584.122070	-146.505707	1345.363525	-527.623962	26.606874	1339.990723	-572.780640	13.796195	1630.887939	-633.844849	291.036865	1086.603882	-608.848572	-251.262451	1087.184448	-518.268860	271.089966	838.330811	-479.684021	-244.191574	838.200623	-518.796997	19.326477	959.934937	581.567322	-36.425957	954.875427	599.523499	140.253723
-547.301697	129.310928	862.890259	-543.740295	-92.472504	864.061768	-624.914490	170.761292	490.841095	-621.148132	-133.425201	515.450378	-648.386719	191.283661	83.848648	-655.708069	-153.030518	81.093346	-581.943115	198.659637	1344.932617	-584.125122	-146.496063	1345.186401	-527.444336	26.570314	1339.834106	-571.908020	14.487986	1630.836670	-633.585327	291.166718	1086.506836	-608.961609	-251.186386	1087.022827	-518.401978	270.930389	838.043335	-480.078125	-244.151230	837.884583	-518.822388	19.356962	959.841492	581.647095	-36.410778	954.869141	599.608643	140.258041
-547.167847	129.241776	862.798340	-543.528809	-92.836571	864.087036	-624.929077	170.743225	490.812134	-620.934937	-133.454666	515.450317	-648.368408	191.312759	83.855362	-655.658325	-153.007874	81.089920	-581.509705	198.723755	1344.792236	-584.181763	-146.449326	1344.996460	-527.239258	26.533709	1339.689087	-570.975708	15.170204	1630.757935	-633.328735	291.287384	1086.445435	-609.076843	-251.060623	1086.834717	-518.536072	270.799194	837.822144	-480.360504	-244.008713	837.645813	-518.674255	19.198944	959.814392	581.694946	-36.396637	954.874329	599.667542	140.259323
-547.208862	129.499847	862.770386	-544.000244	-92.352333	863.910767	-625.052551	170.806900	490.826691	-620.851318	-133.542725	515.309937	-648.385193	191.308380	83.857368	-655.701538	-152.977097	81.115311	-580.989746	198.764374	1344.691406	-584.188965	-146.418625	1344.874756	-527.041321	26.510302	1339.521729	-569.941223	15.865257	1630.712524	-633.085754	291.374695	1086.408203	-609.165710	-251.058121	1086.715942	-518.637329	270.623657	837.604248	-480.541168	-243.776642	837.467407	-518.870239	19.455698	959.696655	581.754944	-36.371128	954.874756	599.747192	140.257477
-547.050049	129.512024	862.714478	-543.788635	-92.682472	863.939758	-625.089050	170.825470	490.831207	-620.588135	-133.563904	515.318176	-648.375183	191.309662	83.859138	-655.649536	-152.961685	81.101418	-580.509155	198.828445	1344.627197	-584.159485	-146.404282	1344.755615	-526.823425	26.491541	1339.369019	-568.830383	16.563343	1630.673950	-632.833740	291.451782	1086.401611	-609.325684	-250.889282	1086.567139	-518.775818	270.400238	837.383911	-480.823486	-243.552444	837.254944	-518.717407	19.338093	959.691833	581.847046	-36.353901	954.880920	599.831848	140.289368
-547.277954	129.157654	862.520386	-544.027222	-92.734734	863.905396	-625.206360	170.856583	490.781799	-620.386047	-133.658905	515.272034	-648.374756	191.334991	83.866440	-655.693237	-152.952545	81.114807	-579.984802	198.845520	1344.546753	-584.146729	-146.368530	1344.646851	-526.635864	26.476923	1339.231079	-567.675232	17.269638	1630.626709	-632.536194	291.565125	1086.394531	-609.498291	-250.717834	1086.455322	-518.921021	270.158966	837.184143	-481.066040	-243.345093	837.092407	-518.872803	19.205145	959.555298	581.932922	-36.352791	954.883301	599.911804	140.299789
-547.283875	129.264954	862.496094	-544.155701	-92.699547	863.859009	-625.323608	170.894485	490.828033	-620.050598	-133.720581	515.201050	-648.385376	191.324448	83.875015	-655.662354	-152.925995	81.112053	-579.455872	198.875595	1344.496338	-584.158447	-146.329895	1344.535034	-526.430603	26.433168	1339.128174	-566.438477	17.976969	1630.576538	-632.217346	291.678406	1086.414185	-609.706970	-250.477554	1086.333984	-519.081421	270.065918	836.999512	-481.359650	-243.094528	836.921753	-518.908813	19.252085	959.511536	582.006042	-36.350864	954.887756	599.982605	140.308533
-547.019958	129.816620	862.637451	-544.262390	-92.463684	863.841797	-625.459717	170.965836	490.936981	-619.744324	-133.844589	515.076782	-648.384460	191.341141	83.896545	-655.708923	-152.907959	81.141548	-578.928284	198.971344	1344.470337	-584.188293	-146.272675	1344.438477	-526.194763	26.414656	1339.036011	-565.126343	18.689228	1630.547485	-631.922363	291.761047	1086.444458	-609.990967	-250.049088	1086.127563	-519.250366	269.981812	836.838318	-481.606598	-242.777222	836.782410	-518.865112	19.530666	959.584412	582.069153	-36.358810	954.903992	600.056885	140.295319
-547.302002	129.473816	862.475037	-544.540833	-92.486649	863.817566	-625.617798	171.016617	490.880127	-619.378845	-134.008041	514.993225	-648.386475	191.348465	83.866493	-655.733582	-152.876724	81.137917	-578.336243	199.032928	1344.451294	-584.190796	-146.222061	1344.350830	-525.958191	26.374809	1338.917725	-563.757019	19.392454	1630.506470	-631.658752	291.877380	1086.501221	-610.236511	-249.768921	1086.004761	-519.406006	269.843079	836.687012	-481.963013	-242.507034	836.626343	-519.058044	19.410357	959.466187	582.147888	-36.338474	954.913208	600.127625	140.314987
-547.088806	130.012177	862.607117	-544.674316	-92.271759	863.806152	-625.720398	171.061508	490.968719	-618.843811	-134.125214	514.847290	-648.408752	191.345230	83.864662	-655.730774	-152.892197	81.166321	-577.761536	199.095886	1344.422852	-584.223450	-146.169083	1344.245972	-525.716919	26.332630	1338.802979	-562.318359	20.094357	1630.464600	-631.361023	292.019836	1086.563965	-610.522095	-249.547821	1085.921875	-519.539429	269.683533	836.550110	-482.399384	-242.259949	836.457031	-519.044556	19.681335	959.534790	582.235596	-36.322571	954.925659	600.193359	140.326065
-547.154663	130.127075	862.618896	-544.926575	-92.146996	863.816650	-625.923584	171.143768	491.001099	-618.374084	-134.295517	514.724365	-648.383972	191.357193	83.859894	-655.711914	-152.880173	81.173393	-577.158997	199.167557	1344.390503	-584.234375	-146.080994	1344.154541	-525.490234	26.317194	1338.679199	-560.845703	20.767277	1630.422241	-631.024231	292.152130	1086.582886	-610.774780	-249.293579	1085.794189	-519.680603	269.644989	836.418884	-482.816193	-242.003113	836.273926	-519.159607	19.778515	959.533875	582.342346	-36.322666	954.918640	600.277039	140.312317
-547.289734	130.338074	862.624390	-545.479858	-91.670578	863.779419	-626.086975	171.169525	491.023987	-617.996887	-134.537216	514.608337	-648.400696	191.368118	83.873917	-655.705139	-152.854828	81.215813	-576.567871	199.268677	1344.337524	-584.236389	-145.989716	1344.075195	-525.258423	26.308657	1338.560791	-559.256348	21.260757	1630.366211	-630.684753	292.260468	1086.626953	-611.048706	-249.199097	1085.758667	-519.780884	269.546600	836.299500	-483.277222	-241.741562	836.112732	-519.424866	20.054520	959.496460	582.431885	-36.322113	954.914307	600.355469	140.308853
-547.372375	130.459305	862.616455	-545.791687	-91.531242	863.818359	-626.267334	171.234726	491.065979	-617.208313	-133.880554	514.210938	-648.414307	191.398514	83.883636	-655.742920	-152.857285	81.134270	-575.977783	199.374222	1344.314575	-584.231384	-145.874710	1343.999146	-525.064514	26.319088	1338.439819	-557.744690	22.064819	1630.269775	-630.361633	292.381042	1086.674683	-611.398132	-248.946716	1085.681274	-519.856873	269.443970	836.178528	-483.842529	-241.453201	835.915100	-519.569153	20.177662	959.497192	582.530212	-36.333542	954.938171	600.430664	140.293900
-547.422119	130.579346	862.641113	-546.089478	-91.454086	863.881531	-626.469421	171.293533	491.081207	-617.038635	-135.004211	514.418518	-648.432739	191.393433	83.862045	-655.813904	-152.801315	81.295280	-575.383850	199.477936	1344.256104	-584.235596	-145.759766	1343.916260	-524.839539	26.355522	1338.315674	-556.146484	22.667934	1630.169678	-630.024109	292.547852	1086.717041	-611.732300	-248.647156	1085.608032	-519.926758	269.221619	836.040466	-484.324127	-241.126663	835.755554	-519.684937	20.262890	959.524902	582.606140	-36.321625	954.938904	600.491577	140.320023
-547.492126	130.704971	862.631653	-546.376526	-91.365692	863.945618	-626.686768	171.376633	491.117035	-616.419922	-135.239227	514.278931	-648.440796	191.379135	83.859825	-655.794617	-152.788956	81.330482	-574.783264	199.610489	1344.201050	-584.251282	-145.596939	1343.816772	-524.599365	26.394989	1338.185425	-554.543213	23.274736	1630.074707	-629.647522	292.776917	1086.726807	-612.095520	-248.219925	1085.481812	-519.969666	269.062317	835.899475	-484.811432	-240.838882	835.626282	-519.801758	20.375427	959.534790	582.700195	-36.325066	954.936096	600.573853	140.319641
-547.718323	130.268448	862.450134	-546.447327	-91.796112	864.093262	-627.308105	171.663589	491.161865	-615.715515	-135.372955	514.215698	-648.625549	191.398193	83.903328	-655.771423	-152.748291	81.356728	-574.189575	199.759155	1344.145020	-584.242371	-145.464447	1343.739136	-524.352173	26.437429	1338.040649	-552.917358	23.845966	1629.953125	-629.303406	292.986664	1086.717529	-612.465759	-248.195038	1085.471924	-519.963074	268.844147	835.719971	-485.370575	-240.550171	835.472412	-519.851990	20.103981	959.488770	582.770142	-36.312519	954.943970	600.631287	140.323776
-547.824463	130.398331	862.463013	-546.814026	-91.664513	864.142029	-627.562317	171.738434	491.200531	-614.958984	-135.488312	514.090820	-648.647034	191.400421	83.863632	-655.792175	-152.720596	81.389931	-573.599670	199.922485	1344.058350	-584.273254	-145.327316	1343.643921	-524.090088	26.485958	1337.907837	-551.303528	24.374445	1629.840820	-628.930298	293.213989	1086.678833	-612.831299	-247.929962	1085.378174	-519.945618	268.645569	835.552917	-485.984528	-240.239716	835.295654	-520.005005	20.218515	959.496094	582.848633	-36.347610	954.955200	600.717285	140.293091
-547.991272	130.632950	862.445801	-547.431763	-91.184326	864.083862	-627.477112	171.655304	491.137390	-614.416504	-135.762436	513.899353	-648.582764	191.437363	83.835609	-655.787903	-152.664413	81.441223	-573.026489	200.102219	1343.973755	-584.248474	-145.166443	1343.581909	-523.857605	26.556377	1337.781250	-549.697815	24.769987	1629.742676	-628.508118	293.433868	1086.641602	-613.254822	-247.631012	1085.348022	-519.907410	268.492126	835.408142	-486.566620	-239.873093	835.078491	-520.263062	20.503653	959.420837	582.905518	-36.370068	954.985901	600.775330	140.283066
-547.811768	131.174149	862.587463	-547.679138	-90.962425	864.124573	-627.769836	171.674301	491.235443	-613.800049	-136.027206	513.757202	-648.587585	191.457916	83.832314	-655.782166	-152.624344	81.502434	-572.458496	200.296478	1343.858154	-584.248535	-145.016525	1343.516724	-523.606384	26.641647	1337.650513	-548.130676	25.384666	1629.621582	-628.060120	293.609772	1086.597778	-613.688171	-247.355118	1085.284302	-519.854309	268.427673	835.235352	-487.296753	-239.667618	834.833618	-520.255554	20.787544	959.500916	583.010376	-36.362045	954.973328	600.868896	140.286453
-547.857544	131.342514	862.591370	-548.021423	-90.835960	864.142517	-628.072205	171.718689	491.300507	-613.075195	-136.170044	513.662476	-648.618164	191.447113	83.809586	-655.729736	-152.591019	81.553146	-571.896729	200.481247	1343.821899	-584.172546	-144.853012	1343.471313	-523.326721	26.709354	1337.540161	-546.582275	25.862087	1629.514648	-627.105286	292.824951	1086.237671	-614.106201	-247.051041	1085.244019	-519.777039	268.390411	835.048340	-488.012665	-239.410385	834.635437	-520.366943	20.904001	959.488403	583.069519	-36.370819	954.989258	600.958557	140.270844
-547.913818	131.448288	862.567383	-548.332642	-90.760574	864.192383	-628.394958	171.729828	491.328094	-612.479126	-136.387054	513.535583	-648.640198	191.396713	83.867447	-655.736145	-152.544266	81.612305	-571.307190	200.655457	1343.739502	-584.149841	-144.669876	1343.404785	-523.040222	26.812057	1337.393677	-545.069702	26.238901	1629.438232	-627.024475	293.690582	1086.278442	-614.503967	-246.661148	1085.186279	-519.709351	268.359009	834.916870	-488.783875	-239.240265	834.420532	-520.465088	20.994474	959.476685	583.163757	-36.370235	954.999573	601.044739	140.276505
-547.870911	131.453979	862.513306	-548.370300	-91.050896	864.293152	-628.722534	171.761780	491.396576	-611.625549	-136.400223	513.468567	-648.658020	191.417770	83.874443	-655.602661	-152.510605	81.658882	-570.895874	200.664658	1343.617188	-584.047852	-144.506470	1343.366089	-522.749695	26.908131	1337.254395	-543.643433	26.695488	1629.314331	-626.733765	294.173981	1086.453735	-614.906494	-246.182648	1085.107544	-519.602112	268.286926	834.771545	-489.596893	-239.140213	834.158997	-520.411072	20.907946	959.484863	583.206238	-36.384449	955.026917	601.100403	140.237366
-547.900696	131.611069	862.489136	-548.741272	-90.879623	864.302185	-629.216980	171.848999	491.474396	-610.919373	-136.620575	513.346375	-648.674194	191.426987	83.866623	-655.620667	-152.421661	81.727753	-570.367249	200.852722	1343.541870	-583.948547	-144.350113	1343.341431	-522.484192	27.006901	1337.135132	-542.200928	26.972715	1629.240112	-626.251709	294.355164	1086.369751	-615.221619	-245.640625	1085.071411	-519.347412	267.955383	834.576843	-490.502045	-239.095764	833.827209	-520.527588	21.043484	959.453308	583.297852	-36.379562	955.030640	601.200928	140.258362
-547.912903	131.742752	862.444580	-549.087097	-90.752022	864.311829	-629.697144	171.999603	491.553925	-610.068909	-135.959930	512.912720	-648.688782	191.429382	83.870720	-655.593201	-152.382309	81.685562	-569.807678	201.055450	1343.468628	-583.845581	-144.195572	1343.314453	-522.195679	27.108646	1337.036255	-540.893311	27.317459	1629.125854	-625.806519	294.500214	1086.322632	-615.600037	-245.058838	1084.980713	-519.165161	267.867126	834.391968	-491.401550	-239.028107	833.487732	-520.619324	21.154163	959.410645	583.355286	-36.368820	955.050964	601.263245	140.253494
-547.899048	131.891525	862.394165	-549.450806	-90.572693	864.318237	-630.181030	172.078415	491.611633	-609.764160	-137.052582	513.086975	-648.797058	191.419174	83.874855	-655.581543	-152.298218	81.864555	-569.284851	201.241943	1343.372070	-583.731079	-144.036682	1343.272461	-521.921875	27.223436	1336.924438	-539.642822	27.646782	1629.012695	-625.182312	294.436829	1086.046997	-615.871826	-244.669113	1084.967041	-518.954224	267.716187	834.212646	-492.414825	-239.117203	833.103699	-520.718140	21.294786	959.366699	583.423889	-36.384689	955.079346	601.352356	140.249939
-547.903320	132.060791	862.346802	-549.790405	-90.421288	864.299805	-630.587952	172.144211	491.662964	-609.006104	-137.276169	512.957520	-648.824097	191.429947	83.874542	-655.511597	-152.277740	81.954010	-568.750549	201.438675	1343.308838	-583.566284	-143.847961	1343.264771	-521.615662	27.331200	1336.797363	-538.463989	27.904991	1628.898926	-624.668823	294.536835	1085.977905	-616.178833	-243.923080	1084.876099	-518.746094	267.761261	834.104248	-493.392365	-239.238144	832.695190	-520.816956	21.424618	959.312622	583.505737	-36.346687	955.085388	601.448547	140.267853
-547.906677	132.280624	862.322632	-550.226685	-90.071213	864.261230	-631.019043	172.245987	491.689178	-608.391907	-137.471100	512.779724	-648.889587	191.436218	83.873619	-655.525574	-152.174652	82.043472	-568.246216	201.666367	1343.222900	-583.357605	-143.659851	1343.236816	-521.309814	27.473442	1336.687988	-537.400513	28.155748	1628.787109	-624.112732	294.602631	1085.910278	-616.474854	-243.349823	1084.832031	-518.501587	267.780853	833.972534	-494.523163	-239.377319	832.210083	-520.941650	21.647896	959.253845	583.583801	-36.319931	955.143127	601.510071	140.256805
-547.884888	132.410126	862.269409	-550.483093	-89.960907	864.255005	-631.441528	172.325928	491.747955	-607.600586	-137.583359	512.619873	-648.908997	191.479874	83.851776	-655.452393	-152.110199	82.117287	-567.720581	201.953018	1343.194336	-583.092468	-143.473099	1343.233276	-521.011292	27.627701	1336.581665	-536.499451	28.411457	1628.678833	-623.658997	294.899292	1085.908081	-616.696960	-242.829620	1084.821045	-518.226501	267.878265	833.885498	-495.684753	-239.616943	831.743469	-520.990784	21.751877	959.204224	583.663940	-36.294399	955.193726	601.596130	140.263062
-547.845459	132.565292	862.228333	-550.690857	-89.833427	864.241516	-632.465942	172.789963	491.970642	-606.515442	-136.770554	512.217407	-649.223267	191.441437	83.920967	-655.353333	-152.102859	82.097900	-567.258545	202.098038	1343.052490	-582.850220	-143.265381	1343.176270	-520.711487	27.770975	1336.484131	-535.749817	28.622646	1628.591919	-622.707153	294.046021	1085.691772	-616.930786	-242.315781	1084.745605	-517.921448	267.921387	833.716370	-496.813141	-239.838455	831.246094	-521.011230	21.872702	959.158264	583.744629	-36.235821	955.254761	601.680481	140.308197
-548.052246	132.300049	862.037537	-550.989746	-89.795753	864.258240	-632.948120	172.959137	491.993134	-605.868347	-136.911118	512.086304	-649.277954	191.494553	83.911407	-655.331543	-152.052078	82.181389	-566.793335	202.290009	1342.943970	-582.588379	-143.068970	1343.129883	-520.399292	27.959620	1336.376099	-535.162964	28.763832	1628.523804	-622.206604	294.202362	1085.551880	-617.189209	-241.846146	1084.717285	-517.593994	267.862366	833.581238	-498.113037	-240.178757	830.646484	-521.143738	21.835571	959.035278	583.816162	-36.152344	955.331970	601.751221	140.340332
-547.993835	132.490646	861.983643	-551.181580	-89.620995	864.205505	-633.321167	173.081375	492.091553	-605.464844	-138.065292	512.233765	-649.306458	191.495407	83.911964	-655.328247	-152.005356	82.361694	-566.351135	202.534760	1342.892822	-582.259155	-142.855530	1343.052856	-520.045532	28.187038	1336.249390	-534.800232	28.932837	1628.434082	-621.869446	294.808990	1085.637085	-617.415710	-241.453247	1084.662964	-517.199890	267.836487	833.467224	-499.270935	-240.493134	830.174927	-521.138855	21.985495	958.960938	583.909363	-36.113865	955.386108	601.846375	140.375458
-547.915283	132.711777	861.934937	-551.320862	-89.469063	864.179688	-633.067505	172.840240	491.966949	-604.423401	-138.175705	512.031311	-649.127869	191.559021	83.854530	-655.145508	-151.986969	82.433113	-565.885742	202.771240	1342.771851	-581.870544	-142.657654	1343.005493	-519.695679	28.422886	1336.124756	-534.570007	29.028017	1628.432007	-621.306946	294.945190	1085.512573	-617.633545	-241.070786	1084.636230	-516.776489	267.903046	833.356323	-500.557770	-240.934052	829.593262	-521.117310	22.152906	958.908325	584.004517	-35.993507	955.448792	601.932068	140.455383
-547.597595	133.344376	862.016968	-551.354248	-89.177139	864.127930	-634.012146	173.263550	492.280975	-603.150513	-137.278168	511.584167	-649.392151	191.572754	83.897972	-655.038879	-151.991196	82.396011	-565.430481	203.010590	1342.650513	-581.479675	-142.472824	1342.923096	-519.356689	28.655491	1335.994507	-534.538269	29.111954	1628.434814	-621.096680	295.783478	1085.416016	-617.822327	-240.793106	1084.609253	-516.305115	267.807343	833.257813	-501.948273	-241.357300	829.021423	-520.969849	22.511644	958.922424	584.086060	-35.924660	955.506348	602.010742	140.508636
-547.511475	133.576004	861.945740	-551.445923	-88.965523	864.082520	-633.694824	172.964890	492.125153	-602.412781	-137.434402	511.421448	-649.223206	191.612640	83.835014	-654.986206	-151.934875	82.485115	-564.979431	203.264877	1342.554932	-580.982544	-142.233368	1342.829834	-518.993164	28.895914	1335.865845	-534.712036	29.062481	1628.483887	-620.585815	295.964630	1085.281250	-617.986084	-240.543854	1084.580566	-515.764160	267.573578	833.127808	-503.138885	-241.773666	828.541931	-520.913208	22.720354	958.846497	584.188049	-35.813576	955.535095	602.100769	140.633713
-547.419922	133.798233	861.884460	-551.511292	-88.751495	864.057617	-634.678528	173.438126	492.377960	-601.900574	-138.555679	511.569031	-649.444580	191.630188	83.921547	-654.957825	-151.872116	82.691658	-564.541138	203.492294	1342.444214	-580.383179	-142.010086	1342.765381	-518.580505	29.144611	1335.721191	-534.981201	29.216007	1628.485718	-620.053528	296.138184	1085.088013	-618.183350	-240.377197	1084.595459	-515.216919	267.475372	832.989441	-504.495972	-242.243240	827.969910	-520.850586	22.932943	958.788635	584.256165	-35.703232	955.584351	602.181030	140.699005
-547.308472	133.984070	861.799622	-551.526123	-88.583389	864.032471	-634.304504	173.137268	492.220795	-600.864441	-138.579895	511.402557	-649.279419	191.677719	83.849792	-654.864380	-151.834625	82.756477	-564.116577	203.752121	1342.275879	-579.863037	-141.822235	1342.684814	-518.182495	29.375439	1335.582031	-535.473755	29.116873	1628.569214	-619.562317	296.368805	1084.935547	-618.389709	-240.291550	1084.634644	-514.614929	267.412811	832.875427	-505.901978	-242.733627	827.499756	-520.756592	23.118372	958.719971	584.317688	-35.568996	955.616638	602.247620	140.807281
-547.258118	134.177521	861.720154	-551.519897	-88.409012	864.005432	-634.570190	173.281769	492.266815	-599.460083	-137.801834	510.975922	-649.317505	191.696442	83.850815	-654.784668	-151.811676	82.771767	-563.692627	203.971161	1342.171631	-579.283447	-141.579361	1342.629517	-517.814087	29.632698	1335.465454	-536.122375	29.142464	1628.585815	-618.792786	295.748657	1084.706543	-618.532349	-240.214081	1084.693237	-514.069397	267.241699	832.702576	-507.123871	-243.170929	827.085571	-520.672729	23.317883	958.650024	584.382263	-35.488033	955.656006	602.332458	140.900253
-547.222046	134.347900	861.636536	-551.543945	-88.190414	863.978821	-634.810791	173.392181	492.282288	-598.232910	-137.886368	510.710907	-649.337891	191.730560	83.847267	-654.632324	-151.772278	82.880135	-563.303284	204.201569	1342.056519	-578.748779	-141.378647	1342.563477	-517.430969	29.893026	1335.338745	-536.955566	28.983463	1628.639893	-618.165771	295.754181	1084.495239	-618.718567	-240.225601	1084.774170	-513.473328	266.971222	832.564392	-508.529755	-243.717560	826.581299	-520.617249	23.528131	958.579956	584.450378	-35.375546	955.710754	602.382324	141.023254
-547.187927	134.514648	861.552917	-551.551392	-88.001862	863.947815	-635.045593	173.494812	492.282898	-596.865234	-138.017090	510.481812	-649.389099	191.743057	83.838257	-654.452454	-151.722443	82.988708	-562.907837	204.465439	1341.958862	-578.178711	-141.165878	1342.509521	-517.013123	30.139290	1335.210815	-538.024414	28.759365	1628.695068	-617.614929	295.826691	1084.330078	-618.850891	-240.237564	1084.865967	-512.899536	267.213715	832.467529	-509.807465	-244.282516	826.230347	-520.549500	23.721844	958.506226	584.523926	-35.264492	955.781982	602.457397	141.129211
-547.187988	134.674225	861.467041	-551.537292	-87.804344	863.888123	-635.249512	173.588440	492.321259	-596.528992	-139.402527	510.625122	-649.379761	191.767059	83.829086	-654.669861	-151.553009	83.282486	-562.517151	204.653580	1341.803345	-577.592163	-140.993073	1342.452637	-516.630188	30.354433	1335.073242	-539.153320	28.554548	1628.782104	-617.168457	295.937469	1084.195801	-619.006165	-240.310287	1084.968628	-512.274658	266.970154	832.386719	-511.046936	-244.737717	825.887634	-520.479614	23.912140	958.414368	584.613892	-35.148514	955.824707	602.523804	141.291000
-547.161255	134.825241	861.384644	-551.520569	-87.589325	863.810913	-636.150635	174.110245	492.532013	-595.345459	-139.767380	510.389130	-649.674622	191.751038	83.892357	-654.637207	-151.457916	83.423515	-562.091370	204.820663	1341.695801	-576.998901	-140.866714	1342.418335	-516.256226	30.519518	1334.966919	-540.395447	28.451654	1628.919189	-616.670471	296.082886	1084.049683	-619.134399	-240.380325	1085.116577	-511.722076	267.097931	832.313293	-512.354919	-245.335724	825.486755	-520.398926	24.094893	958.316833	584.687256	-35.026352	955.859253	602.573669	141.422119
-547.020203	134.782440	861.266663	-551.080383	-87.812508	863.894104	-635.533569	173.769424	492.287079	-593.817627	-140.095947	510.220490	-649.410645	191.835403	83.795296	-654.554993	-151.377792	83.598831	-561.713989	204.977936	1341.535767	-576.440063	-140.742310	1342.385864	-515.870972	30.675234	1334.864624	-541.718506	28.466993	1629.013916	-616.115540	296.143372	1083.843994	-619.248352	-240.475937	1085.203369	-511.155640	267.389709	832.237061	-513.491638	-245.847961	825.173462	-520.124573	24.087244	958.303650	584.767761	-34.890251	955.899475	602.638855	141.558929
-547.117126	135.153168	861.200867	-551.498901	-87.186066	863.634583	-635.715454	173.878387	492.332703	-592.308472	-140.599579	509.834595	-649.459045	191.896927	83.778687	-654.562561	-151.260254	83.801178	-561.319763	205.031998	1341.371948	-575.844543	-140.706055	1342.339478	-515.503540	30.813297	1334.753052	-543.161011	28.349052	1629.142944	-615.644043	296.235413	1083.670044	-619.375977	-240.573532	1085.302734	-510.577240	267.443573	832.165588	-514.491394	-246.317734	824.917664	-520.264587	24.458576	958.106018	584.858215	-34.741699	955.944519	602.682190	141.686020
-547.515869	134.210419	860.856079	-551.011414	-87.838226	863.783630	-635.799561	174.000534	492.146484	-590.578125	-141.192001	509.654053	-649.478271	191.951935	83.761375	-654.592590	-151.174255	84.033821	-560.925171	205.099411	1341.236450	-575.334595	-140.646790	1342.299072	-515.170593	30.887459	1334.625732	-544.657227	28.266125	1629.261963	-615.196960	296.312927	1083.569214	-619.483398	-240.690628	1085.390869	-510.027710	267.564240	832.089905	-515.382813	-246.731812	824.665405	-520.186890	23.989792	957.995850	584.950195	-34.585155	955.974915	602.715271	141.851135
-546.831665	135.087463	860.980713	-550.800171	-87.450974	863.623779	-636.600098	174.500168	492.543976	-588.339966	-141.679932	509.236450	-649.784607	191.967285	83.786430	-654.361023	-151.167007	84.237854	-560.534119	205.111282	1341.148926	-574.893311	-140.674515	1342.220947	-514.895935	30.904972	1334.490967	-546.210571	28.221092	1629.354980	-614.738403	296.411194	1083.492676	-619.620178	-240.837296	1085.438843	-509.479156	267.653381	832.066101	-516.425598	-247.272171	824.359985	-519.818298	24.437763	958.003662	585.068420	-34.386665	955.990234	602.774170	142.030975
-546.691223	135.182175	860.894897	-550.713318	-87.348709	863.472351	-635.976074	174.161682	492.333069	-586.150574	-142.353302	508.834534	-649.541321	192.085434	83.705666	-654.229187	-151.084625	84.455391	-560.200623	205.039154	1341.050293	-574.470642	-140.743332	1342.128296	-514.664795	30.829565	1334.385498	-547.730652	28.192886	1629.389160	-614.251160	296.460632	1083.398315	-619.762329	-241.013748	1085.437378	-508.926819	267.856354	832.059753	-517.297058	-247.718552	824.056885	-519.699097	24.500965	957.883545	585.141418	-34.209911	956.021851	602.783630	142.198334
-546.590515	135.164459	860.782288	-550.628540	-87.297371	863.290588	-636.072754	174.229950	492.330933	-583.830139	-143.099518	508.379333	-649.593689	192.146408	83.689018	-654.070374	-150.961288	84.734505	-559.865784	204.873032	1340.953247	-574.039734	-140.921158	1342.035645	-514.518372	30.742350	1334.236694	-549.249573	28.209494	1629.403442	-613.780518	296.434875	1083.280151	-619.872925	-241.145935	1085.396606	-508.359833	268.065186	832.031616	-517.868469	-248.006821	823.818359	-519.609436	24.486193	957.737488	585.224731	-34.082054	956.047363	602.807373	142.346161
-546.900208	135.759628	860.733704	-552.063782	-85.653549	862.504028	-636.579102	174.818985	492.709747	-581.817688	-144.143372	507.727264	-649.730896	192.162872	83.707489	-654.123169	-150.800400	85.131172	-559.598816	204.699631	1340.802368	-573.746094	-141.100830	1341.889526	-514.418579	30.552479	1334.066162	-550.752258	28.234455	1629.319702	-613.302429	296.495209	1083.197021	-619.988831	-241.335114	1085.249146	-507.827820	268.290192	831.970337	-518.410339	-248.349716	823.546814	-520.237305	25.135622	957.247009	585.334778	-33.890488	956.051575	602.840698	142.558929
-546.355164	134.976563	860.493408	-550.502075	-87.379364	862.826965	-636.546082	174.877014	492.701538	-579.031677	-144.870209	507.641174	-649.720337	192.212006	83.697815	-653.730591	-150.675476	85.425659	-559.332520	204.369537	1340.648315	-573.524475	-141.423599	1341.725220	-514.391052	30.268236	1333.834717	-552.227966	28.310984	1629.196533	-612.848328	296.504120	1083.090088	-620.096252	-241.511276	1085.091431	-507.274292	268.521362	831.836060	-518.839233	-248.655869	823.211792	-519.453247	24.262659	957.369141	585.419312	-33.723637	956.069031	602.839661	142.738220
-546.460693	134.465012	860.226257	-550.368835	-87.770943	862.629517	-636.751831	174.890091	492.651886	-576.575623	-145.678604	507.377075	-649.768250	192.220062	83.681023	-653.541504	-150.508148	85.808098	-559.171509	203.971512	1340.442017	-573.446777	-141.820847	1341.522949	-514.444336	29.900585	1333.547852	-553.626770	28.465570	1628.952759	-612.389404	296.505554	1082.952515	-620.206787	-241.711823	1084.817505	-506.714569	268.773285	831.757690	-519.130737	-248.926025	822.873840	-519.459106	23.872896	957.142517	585.475342	-33.605316	956.072754	602.837219	142.896194
-546.132629	134.259903	860.039856	-550.086792	-88.143257	862.362183	-637.592346	175.179413	492.849762	-574.121460	-146.404190	507.151398	-650.005005	192.201630	83.730904	-652.992004	-150.238846	86.113922	-559.019897	203.481705	1340.209351	-573.424072	-142.323654	1341.354370	-514.585022	29.432394	1333.269043	-555.024231	28.379086	1628.674683	-611.900452	296.477783	1082.807739	-620.334534	-241.949768	1084.491821	-506.197021	268.967987	831.642456	-519.263428	-249.072006	822.530884	-519.237366	23.544714	956.941040	585.540466	-33.475529	956.102905	602.817322	143.059952
-545.637268	133.926712	859.826660	-549.622498	-88.673477	862.071472	-637.674622	174.889084	492.819427	-571.750122	-146.921173	507.153107	-650.013550	192.196899	83.688454	-652.661621	-150.010468	86.403915	-558.926331	202.861557	1339.963501	-573.519409	-142.916748	1341.071045	-514.838989	28.895695	1332.988525	-556.298767	28.324707	1628.366211	-611.406067	296.440979	1082.617554	-620.446350	-242.173111	1084.103394	-505.596710	269.146667	831.494934	-519.356262	-249.244385	822.102966	-518.876892	23.077700	956.725159	585.606934	-33.354649	956.137451	602.804443	143.235840
-545.119019	133.444305	859.617249	-549.109192	-89.232887	861.790771	-637.700867	174.470108	492.776947	-569.512329	-147.125122	507.122314	-649.942505	192.225159	83.699081	-652.122803	-149.746155	86.499046	-558.896912	202.114975	1339.726440	-573.753235	-143.629562	1340.754761	-515.261292	28.194931	1332.682861	-557.448486	28.321037	1628.046509	-610.939087	296.626648	1082.522705	-620.502197	-242.457764	1083.612183	-505.068542	269.386688	831.281738	-519.319092	-249.308945	821.646545	-518.502380	22.528301	956.522522	585.698242	-33.186558	956.163208	602.787903	143.406265
-544.536377	132.830200	859.389404	-548.397400	-89.953186	861.498413	-637.731934	173.958420	492.733063	-567.999390	-147.373276	507.215393	-649.957092	192.184662	83.700882	-652.047974	-149.481049	86.515160	-559.019043	201.322678	1339.449585	-574.072754	-144.446579	1340.479614	-515.723083	27.435205	1332.448242	-558.526367	28.139364	1627.748413	-610.421387	296.477600	1082.295532	-620.533875	-242.701340	1083.007690	-504.509155	269.558899	831.066406	-519.153381	-249.376129	821.115356	-518.036865	21.853371	956.316528	585.780090	-33.034245	956.189453	602.766296	143.566895
-543.786621	132.233780	859.167053	-547.678284	-90.440750	861.170654	-637.768738	173.379532	492.742096	-567.482910	-147.768326	507.146881	-649.921448	192.154785	83.735451	-651.829590	-149.168213	86.415520	-559.075500	200.543167	1339.239746	-574.542847	-145.378174	1340.114746	-516.388367	26.524206	1332.258179	-559.470703	27.694065	1627.489624	-609.959167	296.637665	1082.064087	-620.603149	-243.108017	1082.347046	-503.611511	269.256744	830.698181	-518.682312	-249.245560	820.656067	-517.481873	21.265911	956.094727	585.891235	-32.856232	956.210632	602.765137	143.719315
-542.792542	131.316376	858.902771	-546.185913	-91.785080	861.005798	-637.572266	172.639877	492.671570	-567.865173	-148.179764	507.131866	-649.794189	192.125900	83.732979	-651.512329	-148.930618	86.206886	-559.678650	199.470901	1338.890869	-575.164307	-146.342316	1339.776489	-517.176270	25.612879	1332.135254	-560.382629	27.317165	1627.271851	-609.318787	296.094696	1081.742798	-620.662598	-243.606277	1081.607056	-503.020325	269.392212	830.362061	-518.074585	-249.015106	820.185425	-516.513855	20.245102	955.960266	586.005798	-32.670841	956.227722	602.775513	143.914658
-541.799194	130.384521	858.717957	-544.770447	-92.835861	860.796875	-637.354248	171.837341	492.662750	-569.101013	-148.440048	507.108276	-649.671387	192.051834	83.754333	-651.718445	-148.821060	85.823959	-560.101074	198.544067	1338.686523	-575.865723	-147.474960	1339.396973	-518.084106	24.579802	1332.107788	-561.218994	26.546160	1627.124756	-608.742920	296.297302	1081.535767	-620.533325	-243.907639	1080.899536	-502.576447	269.959442	830.181274	-517.212646	-248.686188	819.774353	-515.578857	19.300404	955.841248	586.110291	-32.483505	956.232971	602.773010	144.066345
-540.506714	129.424011	858.638611	-542.903015	-94.038864	860.658875	-637.210571	171.062622	492.812347	-570.916870	-148.263504	507.098114	-649.580688	191.934021	83.825066	-652.359680	-148.842957	85.238899	-561.033997	197.282486	1338.341553	-576.713989	-148.593414	1339.087280	-519.057190	23.511982	1332.190796	-562.045532	25.795315	1627.090088	-607.943909	295.437073	1081.165405	-620.380676	-244.285568	1080.101563	-501.739075	269.999817	829.798401	-516.104492	-248.242279	819.372314	-514.336060	18.268639	955.828857	586.217773	-32.330315	956.227173	602.789856	144.262222
-539.698730	127.765610	858.309998	-541.191284	-95.323769	860.594116	-637.204712	170.275269	492.933289	-573.173584	-147.698547	507.168915	-649.525146	191.833664	83.970078	-652.779907	-149.081238	84.530556	-562.150452	196.122025	1338.126709	-577.803894	-149.719147	1338.779053	-520.118286	22.405657	1332.420410	-562.783203	24.619648	1627.237549	-607.117554	295.323547	1081.024902	-620.248291	-244.851059	1079.337646	-500.845245	269.963318	829.541321	-514.810974	-247.890961	819.063354	-513.289429	17.024595	955.690979	586.335571	-32.174744	956.228699	602.811707	144.425064
-538.050415	127.200531	858.470520	-539.052429	-96.339531	860.717773	-636.912170	169.323456	493.203979	-575.330872	-146.916840	507.410553	-649.362976	191.683472	84.115395	-653.114868	-149.415298	83.847176	-563.459717	195.003586	1338.057861	-578.998718	-150.878845	1338.499268	-521.209717	21.247986	1332.801270	-563.626648	23.313347	1627.530396	-606.424622	295.202484	1080.852295	-619.956970	-245.387817	1078.602661	-499.819916	270.001190	829.370605	-512.963257	-247.406128	818.958252	-511.788544	16.279135	955.942627	586.426392	-31.992098	956.222290	602.810974	144.590576
-537.202759	125.471985	858.397034	-537.172058	-97.559341	860.986694	-636.566040	168.315521	493.225922	-577.692932	-146.283966	508.083557	-649.308899	191.513809	84.256866	-653.488708	-149.760300	83.294327	-564.987000	193.880188	1338.078613	-580.297668	-152.060532	1338.371094	-522.372742	20.123583	1333.353882	-564.528809	21.743885	1627.957031	-605.488464	294.550140	1080.739258	-619.456970	-245.870544	1077.949585	-498.693604	269.971283	829.270447	-510.610107	-246.870926	819.100403	-510.637054	15.079350	956.096313	586.490479	-31.864712	956.236267	602.832703	144.728760
-535.637024	124.908112	858.876526	-535.265686	-98.069862	861.373779	-635.875549	167.194366	493.398529	-579.948059	-145.988434	509.014984	-649.133545	191.350769	84.444801	-653.843262	-150.063736	83.004463	-566.750061	192.930756	1338.276733	-581.811646	-153.191406	1338.309570	-523.554565	19.043921	1334.022461	-565.586182	19.932858	1628.442505	-604.494934	293.288422	1080.621582	-618.714111	-246.467911	1077.380127	-497.138916	269.801880	829.290710	-507.851288	-246.511353	819.373596	-509.199432	14.543442	956.611267	586.593567	-31.750103	956.233337	602.852173	144.871658
-534.520996	123.575264	859.145081	-533.306458	-99.281067	862.024170	-635.075623	166.095123	493.451233	-583.170410	-146.436096	510.408417	-648.982605	191.111160	84.639359	-654.449036	-150.250275	83.000755	-568.879456	191.849945	1338.378052	-583.325195	-154.285233	1338.331665	-524.745850	18.022013	1334.809937	-566.795288	17.871447	1628.962524	-603.428955	292.688080	1080.639038	-617.639343	-246.956726	1076.907715	-495.172974	269.568695	829.532837	-504.225739	-246.198303	819.961975	-507.865753	13.536245	957.122559	586.697754	-31.606205	956.219360	602.890259	145.028976
-533.506958	122.368591	859.531494	-531.682007	-100.034637	862.748108	-634.100708	165.090378	493.510010	-585.328674	-146.759964	511.587036	-648.694580	190.813187	84.771118	-654.730896	-150.532166	83.100990	-570.921021	190.976471	1338.710571	-584.784241	-155.217194	1338.393677	-525.956238	17.054703	1335.680054	-568.221680	15.585487	1629.490356	-602.397644	291.767670	1080.632080	-616.179810	-247.241364	1076.489014	-492.836182	269.635315	830.016724	-499.929779	-246.182465	820.860474	-506.728882	12.776113	957.723328	586.781799	-31.517857	956.240234	602.911011	145.168808
-532.423401	121.009575	860.020142	-529.921875	-101.095467	863.565674	-632.315552	163.726852	493.327423	-587.121887	-147.140778	512.654846	-648.186768	190.569931	84.820641	-654.790039	-150.886368	83.247200	-572.979309	190.160843	1339.073975	-586.135437	-156.116730	1338.497803	-527.163574	16.213058	1336.495483	-569.931152	13.079304	1629.979126	-601.470093	290.651276	1080.694336	-614.244019	-247.563034	1076.174927	-489.876770	269.592010	830.981750	-494.714447	-246.463760	822.052002	-505.526123	11.788565	958.430908	586.874634	-31.406397	956.252563	602.942383	145.302216
-531.551331	119.715652	860.520996	-528.483765	-102.117897	864.435120	-631.655640	163.146973	493.557098	-589.006042	-147.463120	513.520752	-648.165588	190.252716	85.051460	-654.924622	-151.171906	83.326950	-574.935730	189.409668	1339.488037	-587.414246	-156.815781	1338.483643	-528.329285	15.465978	1337.308594	-571.952087	10.490899	1630.425781	-600.601074	289.470581	1080.811157	-611.798157	-247.766876	1075.884033	-486.185577	269.520508	832.331116	-488.332153	-246.884842	823.775391	-504.566711	10.856790	959.163208	586.966187	-31.285730	956.272034	602.943298	145.413116
-530.648254	118.519234	861.084961	-527.352112	-102.679955	865.161377	-629.601318	161.995300	493.398865	-590.707275	-147.681320	514.205994	-647.738159	190.056381	85.200714	-654.973206	-151.464722	83.297897	-576.833374	188.602036	1339.931030	-588.437134	-157.490768	1338.506714	-529.467651	14.804616	1338.026733	-574.335022	7.866255	1630.807251	-599.749878	288.561554	1081.162354	-608.873962	-248.017517	1075.781738	-481.684998	269.427704	834.284241	-481.023132	-247.685852	825.863647	-503.742065	10.078691	959.856689	587.068665	-31.150131	956.278870	602.977478	145.546265
-529.727966	117.022095	861.536560	-525.709473	-104.199371	866.038757	-627.973694	161.227600	493.376465	-592.085815	-147.671951	514.840759	-647.563049	189.850433	85.376686	-655.156555	-151.730255	83.227966	-578.608887	187.743027	1340.308838	-589.394653	-158.086746	1338.375610	-530.487000	14.170220	1338.637451	-576.952515	5.263050	1631.099243	-599.048096	288.454834	1081.591309	-605.445923	-248.435135	1075.676636	-476.267456	269.283356	836.860352	-472.588837	-248.799881	828.430603	-502.781281	8.834595	960.598022	587.210388	-31.023493	956.287781	603.031921	145.684143
-529.052490	115.838318	862.019287	-525.025269	-105.110947	866.497437	-626.328369	160.665619	493.448364	-593.638672	-147.838623	515.294983	-647.430908	189.710251	85.605537	-655.225708	-151.958008	83.085846	-580.212524	186.804291	1340.676392	-590.076172	-158.615295	1338.233276	-531.335693	13.539466	1339.061768	-579.909180	2.676886	1631.230835	-598.224487	287.760162	1081.896606	-601.414917	-249.163208	1075.547729	-469.959808	269.184052	839.890076	-462.719116	-249.971863	831.481140	-502.319489	7.777523	961.124878	587.366150	-30.886261	956.306396	603.093872	145.787415
-528.501892	114.541565	862.305603	-524.330688	-106.249039	866.883850	-624.482605	160.053772	493.336975	-595.036804	-147.997696	515.643555	-647.188416	189.602325	85.814842	-655.262634	-152.120224	82.948837	-581.650330	185.823730	1340.905396	-590.712341	-159.161697	1337.910645	-532.126770	12.911146	1339.362549	-583.012329	0.283603	1631.314819	-597.174988	287.334259	1082.197266	-597.009949	-250.404251	1075.550537	-462.752380	268.973358	843.432800	-452.771667	-251.747101	834.792419	-501.941986	6.618495	961.522034	587.494934	-30.770733	956.334351	603.155151	145.925537
-528.130676	113.409195	862.584656	-524.101563	-106.974014	866.997681	-623.143921	159.857178	493.413361	-596.364502	-148.059616	515.836792	-647.141235	189.606979	85.974953	-655.374573	-152.273209	82.838470	-582.924133	184.770065	1341.054932	-591.111633	-159.768814	1337.538574	-532.799744	12.238302	1339.463135	-586.237732	-1.911575	1631.255005	-595.927795	287.282074	1082.506470	-591.967896	-251.772690	1075.491577	-454.716888	268.768616	847.681763	-441.000610	-253.478699	838.917542	-501.832367	5.603449	961.768494	587.695435	-30.646429	956.345581	603.255737	146.051865
-527.659607	111.916023	862.740479	-523.267151	-108.838104	867.219238	-621.487000	159.537750	493.265564	-597.145508	-148.100479	516.218445	-646.983154	189.491882	86.044800	-655.192444	-152.444031	82.733315	-584.028503	183.666580	1341.154541	-591.402649	-160.432846	1337.004028	-533.374451	11.457651	1339.427246	-589.446960	-3.910011	1631.088745	-594.449097	287.509888	1082.896973	-586.386536	-253.321915	1075.459839	-445.573334	268.486572	852.777832	-428.045929	-255.453476	843.884216	-501.492126	3.985012	962.033447	587.817810	-30.541945	956.391052	603.327087	146.126785
-527.533386	110.506271	862.746826	-522.898132	-110.566010	867.108093	-619.949280	159.290649	493.125885	-598.225952	-148.376801	516.571411	-646.928650	189.419022	86.162270	-655.176270	-152.585449	82.683968	-584.983887	182.426208	1341.189941	-591.531860	-161.228088	1336.432007	-533.939148	10.589465	1339.223999	-592.514099	-5.663418	1630.791138	-592.695740	287.881561	1083.316528	-580.343323	-255.337158	1075.512695	-435.685669	268.433868	858.672302	-413.945496	-257.628845	849.881714	-501.444366	2.384193	962.031006	587.966614	-30.434177	956.408691	603.389343	146.239502
-527.490906	109.181877	862.607849	-522.824524	-112.056053	866.837891	-618.318298	158.992432	492.938721	-599.358093	-148.750687	516.888672	-646.805542	189.357574	86.280075	-655.205200	-152.713806	82.660324	-585.857117	181.083572	1341.196045	-591.600952	-162.123138	1335.776001	-534.439697	9.582780	1338.911255	-595.341797	-7.172578	1630.414551	-590.639282	288.346375	1083.868652	-574.019165	-257.501801	1075.698486	-424.836456	268.310364	865.849731	-398.773468	-260.017029	857.122375	-501.573669	0.917869	961.873535	588.090576	-30.326042	956.410278	603.454224	146.317184
-527.619385	108.047791	862.366150	-523.183472	-113.147240	866.393311	-616.883789	158.786697	492.694977	-600.331177	-149.114105	517.035034	-646.753845	189.299561	86.374763	-655.119934	-152.850082	82.585526	-586.629211	179.574554	1341.224976	-591.619202	-163.083511	1335.157959	-534.900635	8.474174	1338.511841	-597.822449	-8.433568	1629.970703	-588.269470	288.791260	1084.477783	-567.242310	-259.781433	1076.205811	-413.253387	268.209229	874.157166	-382.825623	-262.634735	865.659912	-501.950592	-0.310035	961.565369	588.209839	-30.219627	956.430908	603.493225	146.385651
-527.657776	106.744423	862.034729	-522.962952	-115.327995	865.999084	-615.463379	158.568314	492.339142	-601.144104	-149.633789	517.414001	-646.889465	189.393280	86.561768	-655.120239	-152.931091	82.513649	-587.404907	177.925446	1341.229370	-591.794556	-164.044556	1334.555542	-535.327942	7.277354	1338.097656	-599.871094	-9.557834	1629.475586	-585.693054	289.264954	1085.281982	-560.266968	-262.323914	1077.025513	-401.101013	268.290009	883.821838	-366.178864	-264.870667	875.835938	-502.082672	-2.064843	961.256409	588.332581	-30.136805	956.449707	603.543091	146.480225
-528.337341	106.177505	861.687500	-524.988342	-114.930611	864.937317	-614.368286	158.413422	492.067688	-602.128540	-150.357071	517.219788	-646.760376	189.177521	86.467621	-655.225891	-152.924011	82.467384	-588.297791	176.231720	1341.265381	-592.114075	-164.944290	1334.007202	-535.839966	5.970793	1337.684937	-601.426636	-10.543077	1629.011108	-582.924377	289.836700	1086.175537	-553.140930	-264.879120	1078.087769	-388.693115	267.693695	895.006348	-349.307007	-268.066406	887.658325	-503.390900	-2.594872	960.550476	588.472595	-30.094294	956.477661	603.616821	146.544220
-528.640320	103.712395	861.003479	-523.909241	-117.539452	865.336975	-612.806152	158.097488	491.433594	-602.166931	-150.823349	517.538696	-646.581787	189.143799	86.462784	-655.127686	-152.957764	82.394646	-589.280579	174.515579	1341.388062	-592.418579	-165.903336	1333.651855	-536.417297	4.651001	1337.300537	-602.469849	-11.486283	1628.593140	-580.076294	290.364410	1087.293213	-546.122009	-267.447357	1079.540771	-376.152252	267.237335	907.525696	-332.376556	-270.878815	901.285950	-503.346680	-4.517392	960.476746	588.658752	-30.040390	956.537964	603.692566	146.660095
-528.830811	102.982559	860.851685	-524.226868	-118.773727	865.070129	-611.576111	157.835342	491.068237	-602.051697	-151.419281	517.542358	-646.508362	189.148529	86.523178	-655.065491	-152.962402	82.379349	-590.252197	172.703690	1341.558594	-592.947266	-166.926865	1333.400269	-537.097229	3.365786	1337.003052	-602.965210	-12.485463	1628.287720	-577.004456	290.772766	1088.478149	-539.292908	-270.124817	1081.273071	-363.498169	266.412964	921.974670	-315.485077	-272.785461	917.222656	-503.800598	-5.571743	960.316040	588.882568	-29.916573	956.598267	603.798767	146.745911
-528.792236	101.690475	860.712097	-524.366882	-119.683327	864.951538	-610.194031	157.486557	490.666992	-601.475464	-152.136749	517.447449	-646.395630	189.123566	86.537865	-654.875549	-153.002823	82.373093	-591.279724	171.016098	1341.839722	-593.390320	-167.952179	1333.423218	-537.785461	2.068051	1336.823608	-602.932861	-13.567802	1628.108887	-573.849915	291.028778	1089.787231	-532.729797	-272.778320	1083.348389	-351.057861	265.764343	937.977356	-298.932343	-274.814636	935.203552	-504.143005	-6.682197	960.254822	589.111694	-29.829723	956.681824	603.897461	146.836029
-529.183777	100.446396	860.536011	-524.406372	-120.438538	864.960693	-608.927124	157.076462	490.265778	-600.602600	-152.959000	517.282715	-646.323730	189.137268	86.662392	-654.744873	-153.006668	82.402542	-592.518677	169.306671	1342.284058	-593.924133	-168.986588	1333.594116	-538.360962	0.794309	1336.756348	-602.402588	-14.777226	1628.054199	-570.604431	291.106140	1091.256348	-526.569092	-275.527832	1085.697510	-338.963959	265.140289	955.266907	-283.565674	-276.019592	955.200378	-504.614685	-7.563702	960.227112	589.343201	-29.690180	956.742126	603.996704	146.930969
-529.963257	99.530411	860.569946	-525.458496	-121.820442	864.782837	-607.895630	156.900299	490.004578	-599.967041	-154.169708	517.305725	-646.278015	189.095428	86.808395	-654.915405	-152.975876	82.523636	-593.836731	167.695251	1342.779175	-594.444824	-170.005768	1334.027832	-538.967773	-0.486013	1336.817749	-601.404663	-16.070415	1628.108643	-567.121887	290.885071	1092.746826	-520.690247	-278.282166	1088.348389	-327.711273	264.932434	973.116760	-269.315308	-277.199707	977.113403	-505.632935	-8.839919	960.181519	589.583496	-29.575451	956.768005	604.109253	147.003647
-530.566528	98.477631	860.704102	-526.039917	-122.806160	864.960083	-606.803040	156.551666	489.643616	-598.609192	-154.551804	516.818115	-646.439453	189.373001	87.211258	-654.979248	-152.989090	82.552170	-595.180725	166.071396	1343.350464	-595.011841	-171.052353	1334.596680	-539.610779	-1.690980	1337.041016	-599.983643	-17.484753	1628.229492	-563.388611	290.263977	1094.380737	-514.973511	-280.991028	1091.365601	-317.161560	264.820801	991.478943	-256.712158	-278.254333	1000.400879	-506.410522	-9.840299	960.378540	589.753296	-29.501141	956.842041	604.178101	147.119019
-532.068909	98.182457	860.884033	-527.628357	-124.404083	864.968689	-606.184570	156.614655	489.651123	-597.996338	-157.023499	517.138489	-646.482971	189.395081	87.581268	-654.942749	-152.995087	82.849358	-596.595764	164.467789	1343.964355	-595.683289	-172.078461	1335.354736	-540.245422	-2.857442	1337.316406	-598.192627	-18.978848	1628.364746	-559.421875	289.563324	1096.218262	-509.364319	-283.651886	1094.786011	-307.716370	264.940430	1009.703918	-245.855606	-279.306061	1024.424683	-507.896942	-10.883008	960.461792	589.976685	-29.451855	956.924194	604.279480	147.199005
-533.025391	97.378868	861.333862	-528.802490	-124.585297	864.989685	-605.309509	156.469711	489.569519	-596.589539	-158.563187	516.786926	-646.108459	189.084290	87.700691	-655.114929	-153.082016	83.057648	-598.082886	162.858322	1344.671021	-596.424927	-173.030426	1336.234985	-540.791687	-3.948498	1337.678711	-596.071045	-20.524395	1628.502808	-555.106262	288.548370	1098.320679	-503.843140	-286.393280	1098.720581	-298.699463	264.208527	1028.422363	-236.644180	-280.214417	1048.893555	-508.973633	-11.579243	960.704224	590.229614	-29.330944	956.974182	604.368042	147.326691
-533.810730	96.024200	861.739380	-528.343933	-125.820763	865.869141	-604.216919	156.208740	489.391571	-594.524719	-159.846039	516.589905	-645.865845	189.105743	88.069885	-655.284546	-153.194519	83.251663	-599.442871	161.100311	1345.432495	-597.212463	-174.027786	1337.239502	-541.380676	-5.130294	1338.139160	-593.684143	-22.143742	1628.642700	-550.580322	287.519623	1100.762939	-498.359375	-289.280212	1103.200562	-291.100433	263.900085	1046.842041	-229.219315	-280.814697	1073.396729	-509.367859	-12.546692	961.390991	590.495667	-29.236877	957.070679	604.478699	147.447006
-534.979187	95.180542	862.238525	-528.850342	-126.432701	866.281555	-603.372314	156.161514	489.582336	-592.470337	-161.263550	516.249695	-645.776367	189.062042	88.676048	-655.529785	-153.320068	83.520554	-600.779236	159.298874	1346.283691	-598.085449	-174.901047	1338.329956	-541.857666	-6.251859	1338.655518	-591.192627	-23.743454	1628.715576	-546.071045	286.643799	1103.707275	-492.918945	-292.113434	1108.249268	-283.983429	262.933502	1064.867554	-223.370743	-281.340515	1097.384155	-510.222961	-13.245797	961.849976	590.712952	-29.146599	957.185303	604.567749	147.528427
-536.419373	93.897102	862.720459	-529.418457	-127.190170	866.688416	-602.427429	156.010788	489.690338	-590.483582	-162.814713	515.923706	-645.598450	189.087555	89.383614	-655.630005	-153.431992	83.813011	-602.113159	157.334366	1347.163452	-599.028870	-175.582291	1339.448608	-542.300049	-7.446120	1339.236694	-588.652405	-25.373432	1628.706299	-541.300171	285.573578	1107.082886	-487.387848	-294.856415	1113.827515	-277.978821	262.318085	1082.214233	-218.872849	-281.821259	1120.467163	-511.184052	-14.206977	962.283325	591.023804	-28.994324	957.301392	604.673767	147.646774
-537.694031	93.586266	863.368958	-529.937744	-127.924896	866.981567	-601.497253	155.882431	489.917542	-588.219666	-164.103455	515.459656	-645.757996	189.555038	90.315712	-655.710815	-153.571854	84.071487	-603.338257	155.301865	1348.057007	-600.007751	-176.053314	1340.515503	-542.603821	-8.665335	1339.776245	-586.160767	-26.963146	1628.597656	-536.424866	284.551483	1110.847168	-481.834412	-297.464081	1119.786987	-272.711578	261.784119	1098.611572	-215.408981	-282.393982	1142.226318	-512.048767	-14.815824	962.749146	591.364075	-28.840551	957.466919	604.797363	147.728271
-539.752563	92.844879	863.684631	-530.654602	-128.870880	867.284668	-600.856079	155.992111	490.218323	-586.004395	-165.569031	514.968628	-645.223694	189.179077	90.623299	-655.818115	-153.616898	84.326340	-604.509216	153.096130	1348.881348	-600.910767	-176.533569	1341.577759	-542.867310	-9.986874	1340.280273	-583.834290	-28.497150	1628.384155	-531.537903	283.668762	1114.915039	-476.306000	-300.115265	1126.148438	-268.167694	261.422180	1113.849609	-212.496368	-283.353638	1162.132202	-513.299927	-15.530442	963.024719	591.717529	-28.685642	957.634583	604.941040	147.867538
-541.248779	91.636864	864.080688	-531.175781	-129.510300	867.473877	-599.946777	155.890244	490.319763	-583.672180	-166.915207	514.355530	-645.036255	189.333847	91.240219	-656.012573	-153.666489	84.566238	-605.613159	150.829117	1349.606689	-601.751587	-176.905045	1342.544922	-543.122131	-11.256539	1340.701294	-581.792175	-30.011017	1628.123169	-526.653687	282.763062	1119.205444	-470.700439	-302.656830	1132.814575	-264.059906	261.331207	1127.688599	-209.626236	-285.040894	1179.828857	-514.219360	-16.438656	963.296875	592.013550	-28.605497	957.815796	605.051697	147.953568
-542.799927	90.732056	864.747681	-531.765564	-129.864975	867.645203	-599.120972	155.912048	490.556274	-581.217346	-168.123459	513.593079	-645.303223	190.040436	92.353119	-655.790100	-153.769730	84.715691	-606.551270	148.502853	1350.199951	-602.251160	-177.265213	1343.522461	-543.165039	-12.599765	1341.107666	-580.076538	-31.541958	1627.850708	-521.807251	281.842773	1123.543823	-465.136047	-304.974915	1139.669556	-260.289673	261.195343	1140.561646	-206.747955	-287.087341	1195.587646	-515.306946	-17.186207	963.722839	592.336304	-28.484478	957.992676	605.188965	148.075150
-544.524231	89.967964	865.170593	-532.469116	-130.423355	867.609863	-598.307373	155.856583	490.644196	-579.101685	-169.440598	512.848755	-644.736572	189.837845	92.517815	-655.738464	-153.844666	84.919106	-607.280884	146.148788	1350.663330	-602.494446	-177.588226	1344.413208	-543.199219	-13.959008	1341.443115	-578.846191	-33.050026	1627.588013	-517.145203	280.928589	1127.835083	-459.599060	-307.078186	1146.603760	-256.820709	261.237488	1152.070068	-203.250946	-289.708466	1209.281128	-516.508789	-17.945572	963.916260	592.680115	-28.422813	958.189087	605.313049	148.194656
-546.338318	89.187103	865.291809	-533.260254	-131.305161	867.529785	-597.452209	155.745926	490.634949	-577.149841	-170.673706	512.148743	-644.534973	190.093033	92.978348	-655.890991	-153.807098	85.126610	-607.795105	143.805710	1351.078247	-602.722595	-177.938644	1345.084839	-543.236023	-15.341084	1341.686646	-578.086365	-34.562164	1627.436890	-512.680298	279.905884	1131.933350	-454.211060	-308.986023	1153.285278	-253.519012	261.262054	1162.213867	-199.258896	-292.915100	1221.056519	-517.779175	-18.763151	963.929199	593.060852	-28.254107	958.321350	605.477234	148.340073
-548.101563	88.102348	865.593750	-534.139954	-132.173203	867.360901	-596.549866	155.611298	490.568604	-575.528748	-171.914032	511.505615	-644.363770	190.339615	93.386734	-655.877319	-153.861664	85.297104	-608.186401	141.450287	1351.328613	-602.711975	-178.477142	1345.689819	-543.187927	-16.848774	1341.865967	-577.741150	-36.095776	1627.375244	-508.528870	278.937073	1135.750977	-448.952850	-310.806122	1159.586060	-250.449921	261.239502	1171.294556	-195.241333	-296.454437	1231.244385	-519.111938	-19.858068	964.001038	593.412109	-28.044888	958.461487	605.626404	148.458481
-549.756958	86.923737	865.673279	-535.105774	-133.249527	867.239075	-595.769531	155.593781	490.454071	-574.285095	-173.190598	510.928833	-644.212952	190.568924	93.850769	-655.970032	-153.879944	85.452240	-608.427612	139.174942	1351.533325	-602.506714	-179.063553	1346.244629	-543.203552	-18.339439	1341.901123	-577.833008	-37.631557	1627.390869	-504.795074	278.042084	1139.163574	-444.176483	-312.726563	1165.303101	-247.659561	261.248932	1178.795288	-191.062653	-299.557678	1239.545410	-520.449707	-21.006538	963.986450	593.779785	-27.902878	958.653015	605.765808	148.615112
-551.434021	85.797890	865.599487	-536.152527	-134.145996	866.786865	-594.847229	155.389694	490.164429	-573.171021	-174.219467	510.329803	-643.986816	190.788406	94.192169	-655.717224	-153.972992	85.482010	-608.493652	136.965057	1351.680054	-602.020935	-179.854919	1346.821899	-543.114563	-19.912844	1341.844971	-578.293640	-39.175007	1627.442993	-501.616669	277.222168	1142.141968	-439.869537	-314.700287	1170.483765	-245.151718	261.134766	1185.006958	-186.576096	-303.240387	1246.010986	-521.741943	-22.115505	963.709839	594.139587	-27.777151	958.851196	605.932068	148.744324
-553.023743	84.562553	865.432190	-537.109741	-135.557999	866.450500	-593.777344	155.148438	489.845367	-572.593628	-175.278046	509.916565	-643.747986	190.914948	94.496307	-656.041870	-154.000641	85.556137	-608.465271	134.748367	1351.760620	-601.687378	-180.765594	1347.117432	-543.087402	-21.494019	1341.674194	-579.061584	-40.754562	1627.512451	-498.927856	276.490845	1144.637207	-436.064972	-316.828705	1174.988892	-242.929214	261.014313	1189.865967	-182.062759	-307.365143	1250.352051	-522.974426	-23.449444	963.448975	594.449402	-27.638861	959.034302	606.073975	148.915054
-554.568298	83.172997	865.175720	-538.112488	-137.038467	866.074219	-592.756470	154.849777	489.595581	-572.249023	-176.244568	509.568024	-643.827576	191.408020	95.166840	-656.117371	-154.062454	85.529121	-608.386780	132.704773	1351.795532	-601.049011	-181.890381	1347.481812	-543.030518	-23.087969	1341.427246	-579.986206	-42.390869	1627.632446	-496.900574	275.684021	1146.668945	-432.841553	-319.016693	1178.797119	-241.093903	260.806946	1193.244629	-177.789230	-311.329468	1252.965088	-524.138916	-24.875942	963.107605	594.793518	-27.471825	959.201904	606.228882	149.087265
-556.026611	81.676521	864.915527	-539.159058	-138.584564	865.706238	-591.637207	154.496536	489.384033	-572.178467	-177.060287	509.232971	-643.273315	191.022110	95.183319	-656.061768	-154.154785	85.419220	-608.309326	130.709213	1351.767944	-600.562378	-183.153168	1347.617676	-542.956909	-24.750492	1341.115234	-581.133179	-43.997383	1627.746338	-495.447449	274.990845	1148.229004	-430.136627	-321.361511	1181.897583	-239.624908	260.565155	1195.041992	-173.721115	-315.348450	1253.750488	-525.265198	-26.394335	962.764587	595.155823	-27.274132	959.339539	606.361633	149.270737
-557.420349	80.099113	864.619141	-540.190491	-140.231201	865.364136	-590.536499	153.927094	489.160950	-572.379333	-177.938446	509.020630	-642.930542	190.919647	95.533142	-656.249146	-154.308167	85.340576	-608.190979	128.694839	1351.729614	-599.893372	-184.617249	1347.702515	-542.888428	-26.382101	1340.750366	-582.341003	-45.671806	1627.885986	-494.742096	274.239807	1149.298828	-427.943146	-323.766937	1184.284424	-238.587463	260.194733	1195.303711	-169.944565	-319.229523	1252.793579	-526.330811	-27.979149	962.411011	595.478149	-27.019127	959.463318	606.496948	149.488800
-558.783447	78.520142	864.324036	-541.234741	-141.816483	865.012451	-589.520935	153.449707	489.015625	-572.808777	-178.727875	508.880798	-642.594116	190.879349	96.015396	-656.663757	-154.395935	85.290504	-608.101440	126.784897	1351.667603	-599.176636	-186.141220	1347.742798	-542.755310	-28.030878	1340.389771	-583.537109	-47.363117	1627.999023	-494.703796	273.519257	1149.958618	-426.281372	-326.308075	1186.009155	-237.989410	259.666840	1194.149536	-166.535797	-323.063171	1250.242554	-527.340210	-29.538494	962.042114	595.770935	-26.800512	959.630249	606.606384	149.707962
-560.027954	76.931374	864.120850	-542.194153	-143.435638	864.736328	-588.451416	152.850967	488.995422	-573.353699	-179.491394	508.855469	-642.145020	190.733032	96.520142	-656.599304	-154.531479	85.121384	-608.098083	125.031059	1351.618896	-598.642700	-187.777542	1347.630249	-542.708740	-29.683989	1340.059814	-584.599121	-49.101543	1628.144897	-495.246735	272.574432	1150.022339	-425.136688	-328.940399	1186.974365	-237.890976	259.176880	1191.442993	-163.655716	-326.785797	1246.175415	-528.247498	-31.130009	961.756653	596.101379	-26.570053	959.776489	606.724609	149.921661
-561.175415	75.286232	863.937256	-543.040100	-145.366592	864.688843	-587.460266	152.285629	489.049683	-574.024841	-180.245514	508.965118	-642.033752	191.119293	97.449944	-656.863037	-154.665085	85.053497	-608.033142	123.258835	1351.608521	-597.811218	-189.561493	1347.590698	-542.607178	-31.307098	1339.729004	-585.576050	-50.825413	1628.305786	-496.405609	271.512451	1149.578369	-424.521301	-331.638458	1187.280518	-238.274261	258.696075	1187.289551	-161.247055	-330.470978	1240.613037	-529.069458	-32.815311	961.597595	596.380066	-26.388380	959.932678	606.863586	150.103836
-562.422119	73.770607	863.861206	-544.044617	-146.506424	864.371521	-586.697083	151.733215	489.093201	-574.658752	-180.947342	509.015320	-641.687439	191.024521	98.056473	-657.068726	-154.816803	84.973297	-607.971741	121.577133	1351.544189	-597.044861	-191.384018	1347.534424	-542.479553	-32.954643	1339.468872	-586.381531	-52.572159	1628.530273	-498.267303	270.352997	1148.682739	-424.420593	-334.469727	1186.840576	-239.177765	258.027161	1181.779663	-159.557144	-333.853912	1233.682251	-529.896057	-34.195679	961.330811	596.761108	-26.163216	960.110107	607.030090	150.287308
-563.518127	72.146065	863.927673	-544.977844	-148.064087	864.457031	-585.871460	151.161713	489.303101	-575.449829	-181.696442	509.112030	-641.285889	191.035294	98.791847	-657.313660	-154.977814	84.909744	-607.978699	119.976219	1351.480469	-596.255798	-193.279388	1347.434448	-542.421509	-34.552021	1339.260620	-586.985474	-54.363419	1628.793335	-500.735748	269.085327	1147.347168	-424.893555	-337.380157	1185.785400	-240.719391	257.347321	1174.952271	-158.492035	-337.166199	1225.472656	-530.734314	-35.745728	961.363403	597.103516	-25.958521	960.285278	607.144775	150.497284
-564.513550	70.509796	864.044434	-545.696411	-149.943802	864.651672	-585.109070	150.516846	489.590515	-576.286743	-182.521835	509.356873	-640.680969	190.686310	99.233093	-657.772766	-155.125702	84.916306	-607.849915	118.412697	1351.422241	-595.246521	-195.210892	1347.398193	-542.263733	-36.153831	1339.165894	-587.477234	-56.112316	1629.071533	-503.718445	267.710907	1145.628906	-425.926483	-340.332306	1184.038086	-242.812485	256.680054	1166.847900	-158.174667	-340.222778	1216.093140	-531.476379	-37.432575	961.489563	597.436707	-25.721518	960.417725	607.279236	150.663574
-565.485840	69.034294	864.250427	-546.376160	-151.228882	864.626526	-584.323914	149.854858	489.966980	-577.080200	-183.316345	509.448517	-640.201477	190.241196	99.712982	-658.065613	-155.324478	84.870377	-607.821411	116.944725	1351.394409	-594.424622	-197.239380	1347.260010	-542.147217	-37.754410	1339.112793	-587.757874	-57.921082	1629.370605	-507.223724	266.162933	1143.644409	-427.555603	-343.318756	1181.660645	-245.528656	255.881332	1157.663574	-158.668243	-343.016418	1205.660278	-532.153503	-38.868599	961.544922	597.752014	-25.479456	960.569763	607.371033	150.831528
-566.493103	67.654526	864.331787	-547.113831	-152.620346	864.736938	-583.635132	149.244324	490.364288	-577.750244	-184.072754	509.493713	-640.205017	190.723740	101.000000	-658.269958	-155.546890	84.799156	-607.724731	115.518974	1351.256104	-593.471069	-199.267990	1347.136963	-542.009277	-39.328598	1339.106079	-587.809814	-59.734386	1629.652100	-511.104309	264.537903	1141.321411	-429.718475	-346.279602	1178.658813	-248.868698	255.122696	1147.252319	-160.048752	-345.660370	1194.011963	-532.902832	-40.201649	961.609375	598.019287	-25.335249	960.734863	607.457092	151.003632
-567.409912	66.240166	864.602417	-547.770020	-154.007126	864.913452	-582.744873	148.587006	490.792053	-578.507935	-184.924545	509.607239	-639.629395	190.480133	101.586143	-658.291687	-155.783173	84.716797	-607.674500	114.169807	1351.133667	-592.463684	-201.365387	1346.974365	-541.774109	-40.931175	1339.174316	-587.682739	-61.524010	1629.893066	-515.497925	262.833160	1138.819702	-432.396759	-349.235077	1175.149902	-252.867493	254.320450	1135.869385	-162.244934	-348.032104	1181.491699	-533.634277	-41.610245	961.819580	598.315674	-25.128731	960.898743	607.528870	151.190536
-568.485474	64.814087	865.034546	-548.294739	-155.341995	865.080811	-582.100586	148.148544	491.123169	-579.242737	-185.673752	509.734467	-639.476379	190.381241	102.431999	-658.706604	-155.985764	84.670425	-607.584045	112.928032	1351.024536	-591.383484	-203.476837	1346.829834	-541.823975	-42.345169	1339.138062	-587.281311	-63.361671	1630.101318	-520.162354	261.004028	1136.091309	-435.507507	-352.105133	1171.270386	-257.454742	253.657303	1123.393433	-165.286179	-350.850800	1167.879883	-534.433899	-43.046513	962.120483	598.685181	-24.882782	961.049927	607.646606	151.418396
-569.479309	63.402035	865.338501	-548.880127	-156.893692	865.111938	-581.204102	147.623230	491.496643	-580.134155	-186.541382	509.936615	-639.020386	190.432892	103.275360	-658.938354	-156.177628	84.611847	-607.509888	111.702209	1350.794067	-590.289307	-205.620026	1346.618286	-541.538940	-43.841713	1339.163696	-586.692505	-65.203766	1630.257813	-525.106323	259.068665	1133.219727	-439.092834	-354.697357	1166.805176	-262.781860	252.892273	1110.107422	-169.022202	-353.065918	1153.541504	-535.170654	-44.600605	962.276550	599.070801	-24.604166	961.239746	607.764771	151.664429
-570.314819	61.893795	865.616516	-549.192139	-158.057983	865.311951	-580.154907	147.062469	491.783234	-580.772583	-187.226257	510.026062	-638.855713	190.628525	104.366837	-658.812683	-156.326859	84.493706	-607.426941	110.501312	1350.588501	-589.158936	-207.837814	1346.342529	-541.148926	-45.370876	1339.270386	-585.861023	-67.089127	1630.375854	-530.315491	256.971008	1130.271606	-443.081421	-357.234192	1162.059082	-268.750183	252.228760	1095.984985	-173.509796	-354.919586	1138.701294	-535.783386	-45.914555	962.524719	599.421570	-24.366405	961.404480	607.893494	151.877670
-571.307434	60.618927	865.869324	-549.797241	-159.590744	865.338257	-579.120483	146.474365	492.178894	-581.705261	-187.985931	510.183105	-638.461304	190.463013	105.307816	-659.319336	-156.440689	84.475174	-607.363647	109.370613	1350.364014	-588.039490	-210.060471	1346.015869	-540.900085	-46.904655	1339.255371	-584.878174	-68.988800	1630.369995	-535.718689	254.835419	1127.342041	-447.550446	-359.663300	1157.077515	-275.523743	251.496811	1081.206055	-178.819809	-356.638031	1123.154419	-536.550293	-47.375439	962.657654	599.794861	-24.192326	961.605164	608.027527	152.099045
-572.171448	59.311150	866.059509	-550.029297	-160.776947	865.449341	-577.853027	145.831100	492.539856	-582.566162	-188.684769	510.362732	-637.969482	190.255554	106.181122	-659.489380	-156.595062	84.402779	-607.180786	108.311523	1350.103394	-586.910889	-212.333649	1345.528809	-540.620667	-48.364880	1339.158569	-583.664063	-70.903404	1630.297363	-541.262024	252.417740	1124.318604	-452.289001	-361.771332	1151.796875	-283.017731	250.724213	1065.801270	-184.976898	-358.572632	1106.909912	-537.126343	-48.590073	962.814514	600.206604	-23.957987	961.762207	608.136902	152.310944
-573.178101	57.787392	866.181030	-550.448181	-162.162003	865.418579	-576.370544	145.206589	492.789734	-583.509766	-189.331299	510.534241	-637.410950	190.071884	107.170502	-659.634827	-156.751648	84.305550	-607.016785	107.306297	1349.762329	-585.805908	-214.647644	1344.899414	-540.307068	-49.804974	1338.975098	-582.296875	-72.874641	1630.157593	-546.967834	249.829941	1121.261230	-457.460083	-363.699951	1146.304932	-291.386169	250.027069	1049.791626	-191.861496	-359.935486	1090.042847	-537.792603	-50.041401	962.848328	600.650269	-23.670801	961.877991	608.278198	152.534760
-574.176270	56.364388	866.249939	-550.875854	-163.538116	865.439697	-574.909607	144.697281	493.171753	-584.523682	-190.010391	510.720337	-636.900146	189.748779	108.090462	-659.807373	-156.917938	84.204521	-606.748962	106.317299	1349.359619	-584.737488	-216.979752	1344.119019	-539.905029	-51.263348	1338.683716	-580.821533	-74.848007	1629.934204	-552.805664	247.109680	1118.215088	-462.973480	-365.623016	1140.842651	-300.560852	249.249527	1033.342529	-199.876740	-361.309753	1072.682129	-538.468994	-51.395393	962.883240	601.121521	-23.414307	962.022400	608.444519	152.760269
-575.256775	55.176472	866.249268	-551.351929	-164.922546	865.372131	-573.255554	144.120575	493.417145	-585.608215	-190.676712	510.923859	-636.311401	189.514725	109.088943	-660.105164	-157.061493	84.165398	-606.479004	105.386673	1348.901978	-583.572571	-219.337372	1343.262817	-539.496887	-52.639847	1338.295532	-579.265625	-76.840874	1629.586792	-558.718933	244.223373	1115.146729	-468.740417	-367.335144	1135.265503	-310.640320	248.489716	1016.635864	-208.736725	-362.658203	1054.834351	-539.161560	-52.637539	962.826782	601.539917	-23.282721	962.206543	608.572998	152.960739
-575.935730	53.719009	866.356018	-551.782776	-166.161316	865.248596	-571.270813	143.465118	493.711334	-586.564697	-191.294144	511.159210	-635.667053	189.186661	110.122597	-660.251160	-157.180466	84.064713	-605.943237	104.137695	1348.156372	-582.410217	-221.637238	1342.270020	-538.891296	-54.023029	1337.870605	-577.558105	-78.859123	1629.186401	-564.675049	241.133972	1112.151367	-474.735260	-368.810364	1129.726318	-321.692291	247.618515	999.737671	-218.420975	-363.849915	1036.692139	-539.647400	-54.050121	962.802673	602.037537	-23.061176	962.368896	608.745728	153.192017
-577.000549	52.663643	866.229431	-552.197449	-167.502808	865.098022	-569.472473	142.970337	494.075684	-587.456299	-191.855743	511.338165	-635.006348	188.781509	111.248833	-660.147827	-157.355820	83.927032	-605.511902	103.188820	1347.782593	-581.294983	-223.946594	1341.119507	-538.158081	-55.407043	1337.383301	-575.853455	-80.832542	1628.708740	-570.616943	237.928070	1109.406006	-480.978546	-370.174011	1124.208862	-333.752014	246.598160	982.752625	-229.236572	-364.988525	1018.243103	-540.258545	-55.175774	962.630249	602.657898	-22.792652	962.544800	608.938477	153.473358
-577.688293	50.919773	866.139587	-552.678406	-168.711151	864.908325	-567.334839	142.413132	494.284271	-588.371094	-192.480896	511.467468	-634.218018	188.257431	112.257057	-660.563049	-157.486649	83.916969	-604.934814	102.174950	1347.373291	-580.003845	-226.152054	1339.938843	-537.365540	-56.758060	1336.860352	-574.083862	-82.857292	1628.230591	-576.494446	234.313400	1106.669800	-487.334229	-371.287170	1118.795288	-347.016510	245.596146	965.621094	-240.684128	-365.774109	1000.005188	-540.724854	-56.653973	962.460815	603.130981	-22.582003	962.722046	609.091431	153.710098
-578.470581	49.449795	865.921082	-552.459839	-169.326370	864.929688	-565.077393	141.871506	494.645569	-588.801392	-192.787949	511.519348	-633.440186	187.820206	113.397362	-660.687134	-157.635742	83.806686	-604.316528	101.224846	1346.992310	-578.680786	-228.272476	1338.658203	-536.468750	-58.143047	1336.249023	-572.265991	-84.884460	1627.703125	-582.297852	230.472824	1104.129028	-493.808868	-372.219177	1113.504517	-361.264008	244.510559	948.878418	-253.065582	-366.438690	981.842285	-540.997070	-57.468452	962.354309	604.133850	-21.793524	962.891785	609.394958	154.101181
-579.575256	48.586777	865.808289	-553.259888	-170.908447	864.606201	-563.025696	141.370224	494.990753	-589.740051	-193.472580	511.663788	-632.739136	187.345291	114.640358	-660.944519	-157.776840	83.766594	-603.640930	100.346260	1346.625732	-577.301331	-230.353210	1337.337402	-535.460083	-59.491222	1335.598145	-570.470093	-86.877037	1627.143066	-588.100464	226.478546	1101.786011	-500.380951	-372.967316	1108.367188	-376.570068	242.971481	932.536804	-266.183044	-366.992493	963.964294	-541.794678	-58.739429	962.098145	604.246704	-22.067184	963.137634	609.448303	154.272949
-580.510620	47.629425	865.701172	-553.893799	-172.084763	864.358459	-561.014282	140.908859	495.367462	-590.532837	-194.067703	511.742371	-631.918274	186.712402	115.743301	-661.179077	-157.921326	83.687569	-602.866394	99.484062	1346.282593	-575.777893	-232.369354	1336.043457	-534.430481	-60.792702	1334.871338	-568.666443	-88.859436	1626.577148	-593.808411	222.443893	1099.505249	-507.013641	-373.430939	1103.377075	-392.540405	240.896164	916.989075	-280.130768	-367.463013	946.471985	-542.393372	-59.814056	961.873474	604.860352	-21.770245	963.352051	609.565796	154.613174
-581.403198	46.987442	865.829163	-554.590332	-172.913208	863.997131	-558.884644	140.349426	495.727875	-591.232056	-194.650772	511.738190	-630.842590	185.767654	116.702774	-660.985168	-158.044632	83.538780	-602.001160	98.757439	1345.908081	-574.228088	-234.272766	1334.598145	-533.345886	-62.028877	1334.121948	-566.891174	-90.799675	1626.023682	-599.627258	218.554886	1097.351929	-513.664978	-373.615692	1098.530029	-409.532562	239.034286	902.328918	-294.784454	-367.955414	929.533997	-543.050903	-60.727772	961.725891	605.875000	-21.002001	963.466003	609.834229	155.027756
-582.290283	46.047714	865.714478	-554.719666	-173.819565	863.914673	-556.748474	139.876678	496.177856	-591.763977	-195.099884	511.798523	-630.307068	185.258270	118.180931	-661.070679	-158.129547	83.421288	-601.054382	98.053680	1345.520996	-572.600159	-236.058609	1333.204834	-532.131104	-63.226906	1333.424683	-565.124268	-92.670975	1625.495361	-605.536804	214.911865	1095.376099	-520.272400	-373.774597	1094.058594	-426.967651	236.920319	888.927429	-309.945435	-368.476959	913.388184	-543.466980	-61.538536	961.600891	606.431702	-20.730274	963.674377	609.981384	155.279724
-583.592712	45.162052	865.559570	-555.374756	-174.958939	863.760376	-554.577576	139.269913	496.558319	-592.577576	-195.689880	511.864288	-629.336243	184.322540	119.359734	-661.595886	-158.224274	83.423668	-599.991943	97.468636	1345.153931	-570.858521	-237.782944	1331.822388	-530.910583	-64.390800	1332.749756	-563.276733	-94.533257	1625.043213	-611.485291	211.381866	1093.630005	-526.666443	-373.392090	1089.751709	-444.943390	234.525925	876.707275	-325.227448	-368.806763	898.281189	-544.219055	-62.450294	961.384827	607.101868	-20.498981	963.876526	610.132080	155.572632
-584.082031	45.158829	865.804199	-555.941956	-175.481995	863.374939	-552.561157	138.590302	497.073456	-593.268311	-196.181274	511.843842	-628.583740	183.235168	120.653885	-661.361023	-158.330734	83.301865	-598.794556	96.895439	1344.755493	-569.015564	-239.336792	1330.469482	-529.640991	-65.496986	1332.063843	-561.486206	-96.283394	1624.583008	-617.429382	207.744125	1092.067139	-533.046143	-372.753418	1085.759399	-463.611725	232.993607	865.850098	-341.483093	-369.597473	883.703552	-544.555542	-62.979378	961.270569	607.558655	-20.480917	964.043762	610.302673	155.734314
-584.767395	44.698082	865.946472	-556.294128	-176.044388	863.237671	-550.427795	137.725845	497.536133	-593.929016	-196.589111	511.870148	-627.725464	181.938110	121.745415	-661.824524	-158.434174	83.309608	-597.408203	96.413345	1344.263184	-567.127197	-240.853134	1329.212646	-528.324951	-66.492172	1331.392090	-559.624756	-97.989441	1624.197144	-623.549622	204.288544	1090.848022	-539.265503	-371.938721	1082.141968	-482.070282	230.400375	856.274536	-358.085938	-370.357941	870.082153	-544.903625	-63.553421	961.229309	608.415466	-20.014740	964.265991	610.578979	155.965988
-585.340576	44.131096	866.123901	-556.272827	-176.357941	863.266907	-548.410339	136.951874	497.944214	-594.421448	-196.764587	511.868988	-627.027039	180.505447	122.879768	-661.868713	-158.517807	83.166786	-595.988342	96.061646	1343.792603	-565.179626	-242.292053	1328.081787	-526.981140	-67.393196	1330.782837	-557.832520	-99.560059	1623.785156	-629.624390	200.741257	1089.791138	-545.365295	-370.872833	1078.950073	-500.615692	228.564728	848.309265	-375.218079	-371.083435	857.514526	-545.068237	-63.972038	961.302612	609.110107	-19.814606	964.377991	610.961792	156.016220
-586.078003	44.005413	866.406250	-556.830383	-176.840866	863.088867	-546.224548	135.852325	498.413849	-595.716064	-197.360855	512.012756	-626.324890	178.791428	123.826744	-662.102478	-158.622604	83.169273	-594.469849	95.750191	1343.334717	-563.299988	-243.585693	1327.115112	-525.579346	-68.221016	1330.213745	-555.984924	-101.033531	1623.431152	-635.640503	197.618134	1089.289063	-551.396606	-369.503876	1076.189697	-519.086914	226.277771	841.552673	-392.647461	-371.652466	846.023499	-545.464600	-64.426010	961.290649	609.787231	-19.616636	964.592163	611.273376	156.074295
-586.646057	43.889050	866.765015	-557.098450	-177.011154	863.074097	-545.136292	135.200928	498.775208	-596.634705	-197.560013	512.122986	-625.951599	176.827469	124.861191	-662.136169	-158.688965	83.060677	-592.953552	95.480362	1342.999878	-561.429077	-244.737762	1326.331177	-524.179138	-68.860291	1329.721680	-554.146423	-102.361427	1623.096069	-641.767883	194.169342	1089.015137	-557.380615	-367.889862	1073.911011	-537.242554	223.893066	836.023010	-410.264160	-372.011444	835.765808	-545.682495	-64.670135	961.410583	610.479980	-19.390825	964.796387	611.617004	156.125687
-587.114990	43.762001	867.135986	-557.302246	-177.167709	863.080872	-544.390442	134.486877	499.210968	-597.550415	-197.567337	512.248169	-625.735840	174.398285	125.826607	-662.239624	-158.751648	82.966866	-591.486877	95.288017	1342.787354	-559.574036	-245.739944	1325.749634	-522.717224	-69.440819	1329.330933	-552.204895	-103.577171	1622.865601	-647.889954	190.707047	1089.170166	-563.237427	-366.136292	1072.188110	-554.278320	221.091949	832.250549	-428.109497	-372.286377	826.807739	-545.807800	-64.910324	961.543823	611.072449	-19.149128	964.957336	611.882629	156.283325
-587.491821	43.668159	867.588501	-557.437988	-177.243515	863.125916	-542.879089	133.258698	499.516785	-598.594360	-197.532410	512.402710	-625.124390	171.671860	126.412453	-661.977112	-158.817200	82.854729	-590.066956	95.142288	1342.869751	-557.701050	-246.565308	1325.407104	-521.255554	-69.946182	1329.067505	-550.281677	-104.593781	1622.703003	-654.274475	187.163849	1089.648193	-568.955505	-363.891357	1070.937866	-570.770386	217.957352	829.446716	-446.031128	-372.460175	819.212524	-545.863647	-65.115715	961.739685	611.682190	-18.918156	965.110168	612.145264	156.467911
-587.452332	44.111202	868.163513	-557.462646	-177.067062	863.137329	-541.712219	132.038132	499.886993	-599.642944	-197.324524	512.557617	-624.346985	168.188385	126.626358	-661.996033	-158.843552	82.752205	-588.714050	95.041115	1343.182251	-555.869019	-247.311874	1325.127930	-519.825439	-70.266151	1328.874878	-548.238525	-105.491585	1622.661865	-660.635925	184.113144	1090.917969	-574.899231	-361.969055	1070.107422	-586.593384	214.767776	827.932190	-463.644257	-372.358490	812.940369	-545.656921	-65.033096	961.981323	612.200562	-18.734749	965.234558	612.454590	156.693466
-588.368652	43.527855	868.397644	-557.654602	-177.357559	863.239197	-541.049988	130.975739	500.028625	-600.836365	-196.992691	512.787537	-623.990845	164.994888	127.306358	-661.916870	-158.863785	82.650581	-587.433289	95.059525	1343.670166	-553.936157	-247.899124	1325.021606	-518.445374	-70.496277	1328.789063	-546.133179	-106.190712	1622.701172	-667.106445	181.352280	1092.749146	-580.949280	-359.825470	1069.611328	-601.688538	211.564636	827.483582	-480.956573	-372.093445	807.956116	-545.896179	-65.392029	962.059998	612.805969	-18.430773	965.280396	612.822632	156.973022
-588.388672	43.984386	869.111206	-557.647583	-177.128708	863.353210	-540.266968	129.626236	500.313324	-601.795471	-196.448700	512.964600	-623.179016	161.288757	127.311905	-661.977112	-158.840973	82.556953	-586.190491	95.106842	1344.360718	-552.097900	-248.441605	1324.974609	-517.071838	-70.631523	1328.761353	-543.963318	-106.704956	1622.881714	-673.695313	179.089661	1095.081177	-587.127258	-357.725769	1069.568970	-615.802490	208.214508	827.837402	-497.734833	-371.699341	804.086121	-545.633423	-65.269211	962.400696	613.323364	-18.219391	965.361511	613.158691	157.224518
-588.725891	43.897350	869.511841	-557.664429	-177.029526	863.437500	-539.871094	128.242737	500.337311	-603.646423	-196.276016	513.165039	-622.505005	157.384216	127.319008	-662.163940	-158.808441	82.526634	-585.011047	95.197067	1345.248901	-550.208313	-248.912445	1325.043579	-515.770142	-70.640366	1328.876343	-541.704773	-107.072678	1623.126709	-680.213318	177.070343	1097.836426	-593.391052	-355.522003	1069.863281	-628.758972	204.894318	829.014221	-513.935974	-371.141785	801.373291	-545.490356	-65.312523	962.552124	613.817261	-17.981169	965.429993	613.484924	157.523819
-588.676025	44.147236	869.986267	-557.487427	-176.793121	863.490051	-539.403564	126.608795	500.442200	-604.842468	-195.646011	513.501587	-621.424744	153.135910	126.677025	-661.982727	-158.786987	82.447723	-583.886841	95.354713	1346.302124	-548.349670	-249.243423	1325.204834	-514.486450	-70.609039	1329.097290	-539.372314	-107.279373	1623.505737	-686.703003	175.352188	1101.051392	-599.700378	-353.140808	1070.584229	-640.350891	201.545990	830.803528	-529.260681	-370.112030	799.777344	-545.114929	-65.197792	962.741272	614.336121	-17.637033	965.434937	613.839905	157.806732
-588.577087	44.535305	870.583252	-557.340332	-176.429611	863.570190	-539.646423	124.972206	500.410248	-606.246033	-195.118027	513.748657	-620.941711	149.270752	126.609428	-661.845398	-158.765305	82.375244	-582.905640	95.586777	1347.509399	-546.624023	-249.501221	1325.398071	-513.212952	-70.511299	1329.486206	-536.975769	-107.363968	1623.993408	-693.078552	174.000778	1104.677979	-606.022705	-351.268036	1071.916626	-651.476990	198.511459	833.170715	-544.411255	-369.070770	798.933228	-544.649475	-64.989044	962.981201	614.834351	-17.342487	965.450012	614.242737	158.144821
-588.433105	44.893921	871.302612	-557.101563	-175.987137	863.700256	-539.388550	123.123711	500.593353	-607.488708	-194.384125	514.039185	-619.537231	144.828186	125.548843	-661.478699	-158.753403	82.243050	-581.937927	95.789742	1348.823730	-544.953735	-249.703766	1325.834473	-512.132385	-70.302078	1329.899780	-534.566040	-107.273636	1624.514282	-699.031189	172.752396	1108.350220	-612.401672	-349.206024	1073.512451	-660.415405	195.503555	836.174561	-558.957520	-368.048676	798.802734	-544.119080	-64.780373	963.306885	615.308655	-17.031521	965.500061	614.595093	158.561951
-588.038635	45.327770	871.937012	-556.541443	-175.579147	863.957275	-539.959595	121.690277	500.525940	-608.910767	-193.928101	514.347717	-618.940308	140.628769	125.089622	-661.357605	-158.760208	82.237358	-581.048645	96.024551	1350.186157	-543.389526	-249.765640	1326.280029	-511.033508	-70.059830	1330.407104	-532.202026	-106.975189	1625.029419	-704.783997	171.858398	1112.315308	-618.507507	-347.506653	1075.540405	-669.579163	192.767166	839.166138	-572.104614	-366.420715	799.419922	-543.350098	-64.456993	963.665649	615.826721	-16.775625	965.546570	615.067505	158.779968
-587.610474	45.993019	872.584290	-556.301025	-174.865112	864.132080	-540.692932	120.248604	500.320251	-610.463501	-193.190323	514.668762	-617.811279	135.695435	123.841202	-661.577881	-158.717026	82.229523	-580.275330	96.299507	1351.605103	-542.015137	-249.755722	1326.827881	-510.014404	-69.794571	1331.017090	-529.822571	-106.596680	1625.558838	-710.441406	171.589096	1116.417847	-624.524231	-346.081970	1077.913818	-678.047180	190.358398	842.505005	-584.977722	-365.083954	800.510559	-542.671021	-63.943710	963.972839	616.335266	-16.354279	965.530884	615.462280	159.187683
-586.926575	46.748760	873.119873	-555.644775	-174.466461	864.323059	-541.457214	118.939156	500.094269	-612.185364	-192.782715	514.745911	-617.402832	130.898468	122.716766	-661.631287	-158.721024	82.209404	-579.469727	96.650055	1353.000854	-540.706299	-249.673813	1327.456421	-509.039734	-69.456032	1331.642578	-527.479675	-106.095581	1626.022583	-715.544495	171.290558	1120.692505	-630.292175	-344.657013	1080.458862	-685.957520	188.258469	845.937866	-596.367737	-363.339203	802.025452	-541.710510	-63.475327	964.247192	616.797302	-16.006296	965.550049	615.849060	159.573624
-586.446655	47.616810	873.745667	-555.691833	-173.298111	864.497314	-542.471863	117.707909	499.691101	-613.440674	-191.610107	515.222351	-616.798767	126.173439	121.437515	-661.409241	-158.767838	82.088661	-578.671082	97.044266	1354.267334	-539.545837	-249.502136	1328.129761	-508.089264	-69.043137	1332.250122	-525.243225	-105.457069	1626.394653	-720.216125	171.289383	1125.118408	-635.855957	-343.633759	1083.210205	-693.241516	186.317902	849.552429	-607.165466	-361.788239	803.896667	-541.141846	-62.668800	964.538086	617.243958	-15.740889	965.599060	616.276611	159.916458
-585.689026	48.354301	874.226379	-555.227295	-172.367126	864.700073	-543.528809	116.416031	499.209625	-614.789307	-190.777023	515.449402	-616.259949	121.467628	119.959091	-661.135376	-158.802795	82.018547	-577.847778	97.452774	1355.507080	-538.556152	-249.222916	1328.762939	-507.158142	-68.618660	1332.822998	-523.024902	-104.754539	1626.770874	-724.411987	171.361710	1129.133667	-641.127197	-342.722412	1086.021606	-700.094360	184.659546	853.155090	-616.950439	-360.295044	805.963196	-540.267273	-61.954353	964.796875	617.764648	-15.468009	965.649231	616.759460	160.269623
-584.815430	49.089485	874.628235	-554.745605	-171.542892	864.911987	-544.501770	114.910866	498.456299	-616.194824	-190.348862	515.605957	-616.000427	117.156181	118.670052	-661.178345	-158.821960	82.040588	-576.984192	97.907318	1356.568970	-537.655640	-248.828445	1329.375244	-506.189301	-68.136520	1333.308960	-520.991211	-103.920609	1626.999146	-728.266907	171.753601	1133.095215	-646.040833	-341.894073	1088.837036	-706.188660	183.285919	856.858643	-625.574036	-358.807800	808.078613	-539.357666	-61.275459	965.029968	618.267273	-15.108617	965.640503	617.175293	160.653580
-583.903259	49.938881	874.948364	-554.217163	-170.549088	865.067932	-545.639954	113.431808	497.678986	-616.813171	-188.928467	516.021729	-615.628845	112.668282	116.853477	-660.653809	-158.885818	81.857910	-576.209045	98.551620	1357.495361	-536.834534	-248.271317	1329.938354	-505.209991	-67.595444	1333.746948	-519.138550	-102.961151	1627.131226	-731.865051	172.479095	1136.921631	-650.678894	-341.496887	1091.725830	-712.536377	182.069885	860.227173	-634.302307	-357.713898	810.335571	-538.419006	-60.445236	965.197937	618.720032	-14.821254	965.668396	617.523499	160.998032
-582.990479	50.851231	875.129639	-553.728882	-169.490768	865.115356	-547.084900	111.845108	496.831116	-618.756958	-188.389755	516.487915	-615.366211	108.358147	114.940102	-660.931946	-158.808380	81.939117	-575.273132	99.207275	1358.238892	-536.212708	-247.578552	1330.406128	-504.197113	-66.930206	1334.054321	-517.436768	-101.935417	1627.168457	-735.057495	173.398911	1140.463867	-654.842102	-340.950958	1094.450439	-718.082764	181.022568	863.518616	-641.389709	-356.544159	812.680542	-537.510986	-59.546227	965.245117	619.156006	-14.610229	965.746704	617.945190	161.312195
-581.908081	51.793705	875.205566	-553.089600	-168.491257	865.212830	-548.453003	110.075867	495.884247	-619.679077	-187.340759	516.698669	-615.217957	104.462929	112.712395	-660.699829	-158.772400	81.882614	-574.118103	99.859711	1358.758301	-535.578125	-246.744232	1330.822876	-503.214417	-66.196205	1334.245850	-515.916138	-100.779808	1627.132324	-737.875244	174.485031	1143.741455	-658.724548	-340.984650	1097.277466	-723.186157	180.222626	866.913940	-649.374390	-355.953918	814.678711	-536.496887	-58.605766	965.281860	619.670959	-14.390870	965.836792	618.426208	161.597961
-580.704346	52.716057	875.076233	-552.316528	-167.636215	865.219971	-549.987854	108.130516	494.787964	-620.759583	-186.317032	516.999512	-615.130615	100.687767	110.353973	-660.626648	-158.737381	81.862999	-572.992249	100.773476	1359.094849	-535.073547	-245.754700	1331.088989	-502.258575	-65.319946	1334.323730	-514.584717	-99.537788	1626.985229	-740.353882	175.752899	1146.676880	-662.051697	-340.838165	1099.730957	-727.690063	179.297668	869.507080	-654.817383	-354.873169	816.953003	-535.389587	-57.701626	965.181946	620.180786	-14.111050	965.883606	618.835938	161.908401
-579.440369	53.796196	874.844604	-551.718872	-166.534271	865.236877	-551.923645	106.280342	493.650696	-621.858398	-185.394943	517.288086	-615.521790	97.284988	108.238167	-660.482544	-158.682144	81.824501	-571.784546	101.822083	1359.198486	-534.628906	-244.690872	1331.284790	-501.341156	-64.345749	1334.262451	-513.404785	-98.199493	1626.774780	-742.609192	177.379959	1149.293457	-665.024414	-340.851044	1102.041016	-731.821838	178.582306	871.971680	-660.198120	-354.084717	819.116150	-534.364319	-56.584301	965.043640	620.643188	-13.846818	965.940125	619.200989	162.201477
-578.142883	54.854832	874.395142	-550.966919	-165.530045	865.127319	-554.029663	104.248573	492.480591	-622.756897	-184.370773	517.500916	-615.772095	93.829269	105.864174	-660.343079	-158.633713	81.770409	-570.460388	102.972054	1359.157104	-534.217773	-243.462509	1331.367798	-500.399231	-63.262905	1334.071045	-512.377502	-96.793816	1626.514648	-744.512329	179.163406	1151.675293	-667.637451	-341.098083	1104.228149	-735.618286	178.111755	874.288330	-665.269714	-353.435333	821.049683	-533.245300	-55.470642	964.733276	621.072754	-13.731691	965.993286	619.590027	162.466614
-576.771606	55.963356	873.841431	-550.242432	-164.517426	864.895508	-556.365845	102.126923	491.259888	-623.646606	-183.457901	517.772095	-616.191956	91.276894	103.633537	-660.206970	-158.582672	81.750984	-569.199646	104.394653	1358.979004	-534.010132	-242.127319	1331.353882	-499.510010	-62.072861	1333.852417	-511.495972	-95.261620	1626.252075	-745.937256	181.052185	1153.713135	-669.966248	-341.423218	1106.122192	-739.010803	177.798172	876.240540	-669.683228	-352.746674	822.832458	-532.117310	-54.352497	964.314148	621.565857	-13.514113	966.044800	619.964111	162.723343
-575.305115	57.077728	873.140076	-549.481140	-163.412918	864.621948	-558.921143	100.278320	490.053436	-624.457336	-182.403503	517.916443	-616.489258	89.808372	101.620056	-660.149353	-158.508774	81.689156	-567.736267	105.908646	1358.590088	-533.704529	-240.662430	1331.303833	-498.668762	-60.780155	1333.461060	-510.721863	-93.628113	1625.953735	-746.967590	183.068924	1155.389160	-671.872681	-341.658386	1107.776367	-741.844482	177.650681	877.853760	-673.480774	-352.081848	824.405701	-530.926636	-53.149239	963.801270	622.107849	-13.264254	966.080566	620.298828	162.938110
-573.837646	58.263653	872.282104	-548.725525	-162.448715	864.353821	-562.440918	99.411499	489.026764	-625.233765	-181.530869	518.133728	-616.483337	88.412094	99.478859	-659.985229	-158.479385	81.666893	-566.213806	107.504074	1358.054321	-533.510254	-239.095505	1331.210327	-497.843781	-59.365513	1333.020264	-510.096680	-91.882133	1625.635010	-747.586914	185.226715	1156.608765	-673.508911	-342.029968	1109.302612	-744.237244	177.682800	879.079468	-677.683289	-351.734985	825.739014	-529.739685	-51.912521	963.213074	622.601013	-13.090520	966.123779	620.530457	163.162064
-572.285400	59.529800	871.485779	-547.955078	-161.383972	864.058716	-565.740723	98.336136	488.195404	-625.869812	-180.444870	518.307739	-616.024475	86.510620	96.833405	-659.827026	-158.424103	81.613327	-564.716125	109.323700	1357.397583	-533.383484	-237.445236	1331.092285	-497.072266	-57.828026	1332.575684	-509.535950	-90.068169	1625.391846	-747.835144	187.546234	1157.441650	-674.766479	-342.059204	1110.524414	-746.187683	177.916718	879.937988	-680.373413	-351.055206	826.888550	-528.529846	-50.637657	962.650940	623.121826	-13.063735	966.275879	620.696167	163.307343
-570.821838	60.684345	870.620239	-547.227661	-160.348373	863.768066	-569.167236	97.345299	487.440308	-626.444092	-179.481110	518.514221	-616.326416	84.959778	94.899078	-659.708984	-158.338165	81.604851	-563.247803	111.270348	1356.677246	-533.298096	-235.720612	1330.923584	-496.278778	-56.212048	1332.129028	-509.065369	-88.116173	1625.142090	-747.595947	190.006744	1157.824219	-675.676819	-342.052429	1111.490112	-747.581055	178.380142	880.347412	-682.411743	-350.393372	827.917480	-527.357849	-49.392227	962.046753	623.706116	-12.976946	966.358948	620.818237	163.470306
-569.260681	61.951370	869.862915	-546.494263	-159.244492	863.510254	-572.106140	96.342415	486.791840	-626.916016	-178.358704	518.661377	-616.782471	83.421295	92.948799	-659.622864	-158.265701	81.592659	-561.718689	113.265251	1355.894409	-533.234497	-233.861801	1330.789673	-495.554047	-54.522324	1331.687866	-508.683258	-86.054520	1624.952759	-746.956543	192.575409	1157.766479	-676.330200	-341.870544	1112.281738	-748.544495	179.060669	880.380432	-684.156006	-349.787964	828.885559	-526.173645	-48.107231	961.526306	624.304688	-12.862874	966.491333	620.868530	163.570557
-567.724060	63.159573	869.171875	-545.759949	-158.071793	863.289917	-574.438599	95.446938	486.198395	-627.233948	-177.297943	518.772095	-617.414185	82.451996	91.376877	-659.498657	-158.182983	81.610397	-560.234619	115.336090	1355.096436	-533.199036	-231.972900	1330.751953	-494.850891	-52.754841	1331.246826	-508.378845	-83.894669	1624.773682	-745.878113	195.210648	1157.375000	-676.625793	-341.521179	1112.935059	-749.029541	180.046677	880.020142	-685.070129	-349.012054	829.784546	-524.991516	-46.825016	961.054443	624.946472	-12.783035	966.657288	620.892456	163.612640
-566.248596	64.418152	868.566040	-545.132568	-156.917053	863.120178	-576.590332	94.907654	485.912750	-627.485168	-176.141998	518.875854	-617.852173	81.984756	89.904045	-659.346375	-158.057556	81.612236	-558.828918	117.545265	1354.278809	-533.295227	-230.045502	1330.813354	-494.127350	-51.019897	1330.935547	-508.184326	-81.570869	1624.630371	-744.383545	197.893799	1156.561279	-676.684753	-340.855896	1113.342773	-749.073975	181.271561	879.324036	-685.132080	-348.265778	830.321350	-523.878967	-45.547112	960.645691	625.588562	-12.822433	966.826172	620.882019	163.630096
-564.766296	65.701866	868.110779	-544.509583	-155.604630	863.040466	-578.245239	94.319405	485.649353	-627.549622	-175.114075	518.994263	-618.722351	82.417351	89.041695	-659.168945	-157.970825	81.648026	-557.424927	119.710114	1353.458130	-533.463074	-228.064911	1330.950439	-493.440063	-49.211479	1330.652466	-507.998322	-79.156235	1624.552246	-742.505981	200.662430	1155.450439	-676.545959	-339.932678	1113.630615	-748.634888	182.776474	878.264587	-684.862061	-347.600739	830.862854	-522.780151	-44.207008	960.362366	626.287842	-12.808031	966.977600	620.868713	163.627960
-563.329651	66.953171	867.763000	-543.956482	-154.289673	863.047852	-579.771240	94.017471	485.589600	-627.503113	-174.075226	519.032654	-619.078613	82.585243	87.960670	-659.050354	-157.823532	81.641121	-556.107178	121.950897	1352.689087	-533.574585	-226.044052	1331.281372	-492.853180	-47.329815	1330.508911	-507.795471	-76.669296	1624.596802	-740.266235	203.502045	1154.049316	-676.091553	-338.766144	1113.892212	-747.720032	184.524826	876.880371	-683.820862	-346.829895	831.147339	-521.750916	-42.895458	960.180420	627.010925	-12.805910	967.157349	620.841309	163.620117
-562.002869	68.308670	867.665405	-543.554504	-152.758270	863.141357	-581.046448	93.948433	485.820953	-627.210876	-172.964111	518.956848	-619.364685	82.828697	87.354706	-658.885986	-157.677551	81.673439	-554.781006	124.192169	1352.009155	-533.781555	-224.016068	1331.727173	-492.250183	-45.489334	1330.514038	-507.623260	-74.020020	1624.707764	-737.642273	206.364410	1152.386475	-675.491638	-337.274719	1114.043335	-746.457764	186.573074	875.307129	-682.387146	-346.075836	831.474548	-520.869751	-41.501350	960.173096	627.634949	-12.824388	967.332947	620.745483	163.584457
-560.744263	69.698387	867.691406	-543.078979	-151.312073	863.263367	-582.191223	94.310081	486.238007	-626.748352	-171.918610	518.935303	-619.221191	82.795715	86.952332	-658.718262	-157.520401	81.681511	-553.526917	126.434258	1351.356567	-534.001343	-221.939713	1332.383057	-491.679230	-43.621666	1330.623535	-507.451385	-71.266090	1624.953979	-734.706299	209.143387	1150.432007	-674.747925	-335.303162	1114.188232	-744.386230	188.865494	873.452148	-680.478149	-345.340668	831.758789	-519.999268	-40.154842	960.246460	628.429932	-12.742162	967.346313	620.743713	163.639420
-559.563721	71.037750	867.916138	-542.613586	-149.841446	863.520813	-583.127075	95.023567	486.795685	-626.066406	-170.883057	518.856262	-619.317566	82.993256	86.970955	-658.547852	-157.338425	81.752197	-552.327393	128.691437	1350.802856	-534.206787	-219.865219	1333.141846	-491.158356	-41.741741	1330.915649	-507.303070	-68.344536	1625.293457	-731.436096	211.784134	1148.272217	-673.813904	-333.080261	1114.327393	-741.569153	191.414444	871.394775	-678.215332	-344.559113	832.070679	-519.207458	-38.841335	960.498596	628.991638	-12.906529	967.573120	620.685547	163.514603
-558.453308	72.437111	868.308899	-542.161438	-148.407379	863.841064	-584.281006	96.250717	487.491699	-625.246826	-169.899048	518.733704	-619.436768	83.262840	87.179337	-658.333679	-157.159531	81.828384	-551.158508	130.978043	1350.361328	-534.397766	-217.845078	1334.130127	-490.630371	-39.850899	1331.314087	-507.040833	-65.374336	1625.772705	-727.930481	214.307617	1146.046021	-672.860352	-330.484161	1114.351685	-738.007874	194.188187	869.179199	-675.446167	-343.700684	832.334045	-518.471252	-37.554340	960.870972	629.669250	-12.862019	967.644714	620.740601	163.488800
-557.530334	73.940392	868.754944	-541.912537	-146.762497	864.175903	-584.898315	97.403336	488.075043	-624.173462	-169.023056	518.588257	-619.601563	83.597160	87.385231	-658.158875	-156.964127	81.888062	-550.061340	133.181259	1349.960693	-534.621887	-215.792465	1335.211182	-490.203674	-37.898262	1331.817871	-506.781097	-62.272976	1626.310059	-724.235352	216.672729	1143.773560	-671.934387	-327.908966	1114.545166	-734.009705	197.189102	866.977295	-673.226196	-343.281921	831.774414	-517.900024	-36.126137	961.266907	630.194763	-12.966911	967.607666	620.794373	163.510818
-556.638733	75.322723	869.217957	-541.541565	-145.401917	864.578369	-585.776672	98.793953	488.623657	-622.900635	-168.150162	518.382141	-619.440491	84.050262	87.580681	-657.954163	-156.738724	81.951149	-549.063354	135.395737	1349.603394	-534.869446	-213.769821	1336.404053	-489.735565	-36.023670	1332.375732	-506.510468	-59.017017	1626.816162	-720.297791	218.812119	1141.484985	-670.684998	-324.522705	1114.465698	-729.229736	200.308380	864.695190	-668.745300	-341.949951	832.144409	-517.309326	-34.858849	961.713501	630.630554	-13.197489	967.774292	620.837219	163.437317
-555.833496	76.798759	869.639343	-541.296265	-143.986023	864.990784	-586.439026	99.965431	489.128937	-621.466919	-167.383804	518.194275	-619.622620	84.440331	87.763962	-658.100891	-156.523895	82.028374	-548.118713	137.488007	1349.357910	-535.140442	-211.739685	1337.657837	-489.336884	-34.140976	1332.936035	-506.208191	-55.639805	1627.329712	-716.440735	221.031357	1139.228271	-669.371460	-321.041107	1114.474731	-723.862244	203.629944	862.417480	-664.379944	-340.623932	832.500549	-516.812500	-33.499447	962.140015	631.125122	-13.176781	967.855713	620.920166	163.425720
-555.019653	78.312950	869.978149	-541.142822	-142.283066	865.341675	-587.068604	101.071480	489.585571	-619.779358	-166.629333	517.860291	-619.760254	84.702576	87.909424	-657.544495	-156.270645	82.073227	-547.299133	139.603821	1349.128540	-535.338867	-209.659348	1338.924072	-488.968658	-32.238541	1333.453247	-505.849335	-52.224052	1627.780762	-712.545776	223.164291	1137.013184	-667.952759	-317.419952	1114.502075	-718.432434	207.074707	860.176270	-659.794678	-339.155182	832.881714	-516.362061	-31.982975	962.496033	631.691406	-13.107886	967.913452	621.053589	163.449860
-554.248352	79.890129	870.252686	-540.857483	-140.954895	865.643738	-587.646240	101.975044	489.939606	-617.958679	-166.012238	517.631470	-619.836609	84.867310	87.919014	-657.366516	-156.025528	82.156761	-546.546082	141.684784	1348.881836	-535.604370	-207.527588	1340.171387	-488.601532	-30.367069	1333.959961	-505.511597	-48.627609	1628.146851	-708.641541	225.098267	1134.751343	-666.472717	-313.752533	1114.550049	-711.853882	210.521545	857.946106	-654.902893	-337.477386	833.231873	-515.883850	-30.591667	962.801086	632.242554	-13.053478	967.970703	621.231873	163.501953
-553.539551	81.547371	870.415527	-540.769958	-139.217194	865.828125	-588.240479	102.906731	490.194977	-615.914551	-165.430649	517.263794	-619.944153	84.921890	87.907974	-657.193726	-155.753922	82.213341	-545.821899	143.702499	1348.691040	-535.910095	-205.390305	1341.397095	-488.305511	-28.386435	1334.373047	-505.116486	-45.006592	1628.465942	-704.698792	227.014008	1132.512085	-664.958496	-310.264801	1114.497803	-704.752319	213.987900	855.644348	-649.667908	-335.607666	833.619934	-515.494812	-28.974680	962.977661	632.774170	-12.928706	968.028259	621.432556	163.622086
-552.805786	83.122414	870.430176	-540.632263	-137.762756	866.020508	-588.637451	103.578499	490.184601	-613.675354	-164.888626	516.782898	-619.964844	84.917419	87.739838	-656.997925	-155.494644	82.330040	-545.150818	145.817245	1348.393921	-536.221985	-203.146042	1342.441895	-487.944000	-26.424440	1334.718140	-504.662598	-41.223450	1628.662964	-700.837341	228.927338	1130.135376	-663.418274	-306.904388	1114.473999	-697.187622	217.417236	853.439819	-644.514954	-333.618286	833.915833	-515.114380	-27.472391	963.099609	633.356750	-12.792224	968.099792	621.692749	163.807587
-552.031677	84.643196	870.314148	-540.249390	-136.564880	866.194702	-589.146362	104.315674	490.179321	-611.231323	-164.485687	516.391479	-620.065735	84.880402	87.547531	-656.769531	-155.245697	82.389374	-544.529785	147.906769	1348.101929	-536.594116	-200.879227	1343.388428	-487.679108	-24.395174	1334.984741	-504.188599	-37.423847	1628.794678	-696.976685	230.912308	1127.822388	-661.699707	-303.571259	1114.204590	-689.246033	220.739029	851.239563	-637.749023	-331.144135	834.409302	-514.633911	-26.050089	963.161377	633.926636	-12.633904	968.179688	621.983032	163.979156
-551.270996	86.407578	870.176331	-540.183716	-134.930725	866.224365	-589.789795	104.887337	490.247101	-608.573059	-164.165359	515.886902	-620.176575	84.876045	87.345612	-656.507690	-155.062531	82.487564	-543.918213	150.116577	1347.715454	-536.928101	-198.512375	1344.218628	-487.326874	-22.357731	1335.172241	-503.642090	-33.573223	1628.857788	-693.156433	232.901215	1125.405029	-660.182312	-300.767578	1114.070435	-680.889160	224.053955	849.102966	-632.788269	-328.946869	834.564270	-514.317261	-24.383293	963.139282	634.461731	-12.445389	968.261780	622.265381	164.171814
-550.560791	87.893440	869.936707	-540.016296	-133.476822	866.266113	-590.209351	105.188026	490.279572	-605.884521	-164.023132	515.368408	-620.202698	84.775269	87.078773	-656.421021	-154.830856	82.680084	-543.302673	152.318832	1347.249878	-537.352173	-196.121445	1344.823608	-487.062195	-20.202902	1335.218384	-503.150085	-29.786312	1628.841187	-689.254761	234.854797	1122.879272	-658.571716	-298.108215	1113.771240	-671.708191	227.225006	847.096863	-627.195374	-326.563965	834.660095	-513.916016	-22.871738	963.052795	634.967834	-12.259415	968.338196	622.544250	164.343903
-549.824646	89.630157	869.696716	-540.007141	-131.820374	866.230957	-590.831421	105.559036	490.358246	-602.744141	-163.900803	514.665222	-620.277161	84.706856	86.877464	-656.216736	-154.617447	82.842667	-542.734436	154.562729	1346.629883	-537.727539	-193.653900	1345.333984	-486.738434	-18.086878	1335.173096	-502.577789	-25.883873	1628.747925	-685.519836	237.051682	1120.366699	-656.799622	-295.585358	1113.240601	-663.178894	230.435013	844.836243	-620.788757	-323.914825	834.745422	-513.576416	-21.191933	962.926086	635.475159	-12.057134	968.375183	622.822998	164.493118
-549.154236	91.171257	869.272522	-539.941162	-130.176804	866.146545	-591.531433	106.120529	490.403381	-599.293152	-163.128906	513.730225	-620.394165	84.603249	86.676376	-656.126709	-154.429672	82.976852	-542.177551	156.892380	1345.929688	-538.054749	-191.192551	1345.598145	-486.435638	-15.807129	1335.069580	-501.931458	-21.964779	1628.585327	-681.611328	239.130127	1117.605713	-654.990234	-293.194397	1112.548828	-652.929138	233.545425	843.018799	-614.073547	-321.221161	834.819580	-513.253418	-19.541531	962.686707	635.944885	-11.840660	968.397217	623.093018	164.672287
-548.419617	92.940147	869.023621	-539.956482	-128.399872	866.055420	-592.291199	106.871620	490.508667	-596.038452	-164.018356	513.239685	-620.506042	84.489288	86.574554	-655.973206	-154.215775	83.386086	-541.652527	159.228790	1345.109009	-538.383362	-188.653214	1345.692383	-486.156433	-13.496268	1334.817383	-501.234009	-18.103470	1628.369263	-677.746033	241.461548	1114.813599	-653.061279	-291.044098	1111.725464	-643.255676	236.695709	841.060852	-607.353271	-318.535400	834.782837	-512.952148	-17.809465	962.535889	636.376099	-11.712687	968.427002	623.375244	164.835251
-547.816101	94.525040	868.664001	-539.953491	-126.692604	865.987610	-593.626343	108.186874	490.675995	-592.428833	-164.258102	512.436218	-620.874878	84.436623	86.517700	-655.723267	-154.085480	83.711304	-541.170105	161.652054	1344.127686	-538.633240	-186.069412	1345.714111	-485.810181	-11.134498	1334.480957	-500.511566	-14.171763	1628.036987	-673.828491	243.938583	1112.021851	-651.033630	-288.849091	1110.747437	-633.678162	239.946976	839.195007	-599.996643	-315.680023	834.796692	-512.713196	-16.125422	962.343323	636.800537	-11.641353	968.492920	623.676758	164.961578
-547.203369	96.223969	868.333069	-540.002136	-124.879120	865.868042	-594.217529	109.195145	490.808472	-588.546387	-164.557343	511.567322	-621.066467	84.507736	86.439774	-655.543274	-153.936600	84.086540	-540.661804	164.121429	1343.168213	-538.913757	-183.432098	1345.557983	-485.515106	-8.725684	1334.132324	-499.774536	-10.288169	1627.667725	-669.930969	246.594543	1109.310425	-648.923889	-286.883392	1109.751709	-624.580688	243.073608	837.268799	-593.146179	-313.014832	834.862183	-512.496704	-14.374036	962.139526	637.256592	-11.571950	968.550598	623.997620	165.050583
-546.597656	97.936722	868.023987	-540.061584	-123.004898	865.751648	-594.544983	110.282455	490.925934	-584.511414	-165.016083	510.685822	-621.240906	84.635399	86.347046	-655.396484	-153.825439	84.530823	-540.158752	166.558258	1342.158813	-539.096497	-180.775497	1345.377441	-485.186920	-6.304438	1333.726807	-498.988251	-6.370885	1627.225098	-665.878845	249.144623	1106.495972	-646.759705	-284.899658	1108.728516	-614.714722	245.996521	835.431946	-586.092285	-310.268982	834.984131	-512.318848	-12.594472	961.957947	637.657104	-11.455614	968.592163	624.266113	165.136780
-545.948303	99.570839	867.725037	-540.013123	-121.254181	865.585999	-594.632141	111.498253	491.070862	-580.257996	-165.448044	509.739929	-621.465942	84.823074	86.287331	-654.881226	-153.793167	85.059372	-539.690247	169.001648	1341.143188	-539.279114	-178.112869	1345.150391	-484.854675	-3.888349	1333.210327	-498.172577	-2.483889	1626.711304	-661.691589	251.818558	1103.757568	-644.414368	-282.982422	1107.690186	-604.553955	249.097122	834.057556	-578.861084	-307.505951	835.160339	-512.095337	-10.932845	961.766418	638.094177	-11.314413	968.624207	624.541870	165.216156
-545.402222	101.369949	867.503662	-540.106567	-119.306282	865.375183	-594.371765	112.686333	491.081268	-575.924988	-166.018570	508.848389	-621.622131	85.028839	86.190666	-654.510498	-153.722672	85.740585	-539.238403	171.389923	1340.022949	-539.517212	-175.447678	1344.850098	-484.529449	-1.418631	1332.719482	-497.300537	1.409081	1626.093872	-657.467041	254.520737	1100.969849	-641.995605	-281.001770	1106.605469	-594.122803	252.029160	832.919434	-571.841370	-304.774780	835.381592	-512.025818	-9.148603	961.601013	638.484802	-11.221639	968.638428	624.781860	165.261566
-544.829529	103.071419	867.223877	-540.101074	-117.555412	865.111633	-593.990295	114.021263	491.037201	-570.930725	-166.392548	507.856781	-621.849915	85.346130	86.059494	-654.087891	-153.627960	86.424347	-538.771240	173.838699	1338.809204	-539.717224	-172.745346	1344.509399	-484.149384	1.021374	1332.089966	-496.424286	5.279301	1625.331177	-653.236023	257.403625	1098.265991	-639.487305	-278.980713	1105.547852	-584.078613	254.986572	831.781738	-564.458069	-301.854248	835.819763	-511.942627	-7.499526	961.395386	638.875610	-11.175751	968.630859	625.031677	165.310410
-544.329651	104.786858	866.906799	-540.194702	-115.746567	864.780090	-593.332520	115.387527	490.911957	-566.429077	-167.225006	507.008728	-621.897705	85.665451	86.006821	-653.422852	-153.626587	87.319679	-538.298035	176.196838	1337.531372	-539.952759	-170.047974	1344.186035	-483.845062	3.491630	1331.418823	-495.523499	9.146564	1624.472900	-648.906311	260.226501	1095.505249	-636.860718	-276.959473	1104.560547	-573.835938	257.932434	830.861328	-557.146790	-298.939392	836.359497	-511.911652	-5.829635	961.125793	639.272156	-11.169659	968.601379	625.316895	165.348038
-543.948303	106.404869	866.532288	-540.251770	-114.007088	864.316833	-593.133301	117.101654	490.846313	-562.050781	-168.141846	506.144165	-622.283142	85.970589	85.968102	-653.095459	-153.547028	88.335037	-537.812805	178.558517	1336.228882	-540.116943	-167.366547	1343.935547	-483.447723	5.890938	1330.696655	-494.601288	13.026613	1623.554321	-644.516724	263.017853	1092.751099	-634.263611	-274.926361	1103.633301	-563.432434	260.774658	830.145325	-549.813232	-295.783752	836.948547	-511.947418	-4.253779	960.769287	639.687378	-11.174918	968.553345	625.586060	165.402786
-543.200378	108.521172	866.313171	-540.267578	-112.140373	863.802795	-592.701172	118.672089	490.732727	-558.026367	-169.307251	505.425323	-622.443726	86.214996	85.930916	-652.489746	-153.507477	89.537331	-537.308228	180.886948	1334.912354	-540.304993	-164.734497	1343.700928	-483.141937	8.302951	1329.994263	-493.647705	16.757263	1622.653320	-639.956177	265.542389	1089.770142	-631.578186	-272.873871	1102.773560	-553.127075	263.580231	829.635803	-542.658020	-292.688141	837.771851	-511.838226	-2.497863	960.482117	640.113159	-11.201478	968.531799	625.858337	165.432999
-543.151428	109.784538	865.753479	-540.400696	-110.663269	863.357422	-590.522644	119.056862	490.280212	-552.961304	-170.094711	504.705505	-621.875183	86.367538	85.679848	-651.598083	-153.292435	90.811310	-536.743591	183.139450	1333.599243	-540.454163	-162.083328	1343.484253	-482.749939	10.635135	1329.309814	-492.611542	20.743942	1621.758179	-635.469421	268.221893	1087.160645	-628.897949	-270.800201	1102.033203	-542.820740	266.178284	829.364441	-535.642517	-289.691101	838.715088	-512.048950	-1.106179	960.032410	640.489563	-11.196593	968.539612	626.085388	165.412384
-542.852295	111.562691	865.410339	-540.577332	-108.952179	862.825623	-589.833862	120.448380	490.082611	-550.384888	-171.924286	504.348389	-621.878052	86.474243	85.659828	-651.330139	-153.083435	92.694550	-536.322510	185.587036	1332.473511	-540.502502	-159.442047	1343.371704	-482.385986	13.000411	1328.599609	-491.590088	24.439716	1620.939941	-631.183899	270.909271	1084.605103	-626.229919	-268.720947	1101.354004	-532.738342	268.894501	829.323669	-528.679626	-286.757111	839.791016	-512.207703	0.489772	959.662048	640.863708	-11.133971	968.542419	626.291260	165.416946
-542.628784	113.352753	865.046387	-540.808289	-107.257874	862.258789	-589.790222	122.160431	489.956543	-546.295410	-173.220047	504.025604	-622.181274	86.560951	85.706192	-650.510315	-152.970428	94.595161	-535.644714	187.626297	1331.061035	-540.524109	-156.847656	1343.270630	-481.964508	15.313792	1327.978027	-490.531860	28.232677	1620.105347	-626.836792	273.821625	1082.335815	-623.565796	-266.701874	1100.766235	-523.026489	271.720367	829.533447	-521.914734	-283.701965	840.973633	-512.384949	2.081565	959.248657	641.222351	-11.104117	968.587952	626.507629	165.398560
-542.421143	115.104279	864.670105	-541.058167	-105.640976	861.802368	-587.019226	122.038544	489.387756	-541.121643	-174.144669	503.745880	-621.479309	86.659027	85.427582	-649.127502	-152.926498	96.428642	-535.192261	190.027023	1329.896362	-540.485535	-154.255295	1343.223145	-481.515869	17.663626	1327.236084	-489.467072	32.157990	1619.293579	-622.487671	276.440582	1079.899536	-620.935913	-264.660004	1100.306396	-513.088318	273.917419	829.731262	-515.193298	-280.508362	842.254395	-512.585510	3.669050	958.886169	641.566040	-11.105797	968.596985	626.678772	165.390030
-542.186707	117.168671	864.386475	-541.506531	-103.577583	861.293823	-585.777100	122.912170	489.071014	-536.752319	-174.933289	503.387085	-621.368652	86.746574	85.324791	-648.084290	-152.925583	98.591492	-534.621643	192.199127	1328.549683	-540.515503	-151.670486	1343.166138	-481.054718	19.982124	1326.564209	-488.430511	35.845234	1618.557739	-618.264160	279.144012	1077.660645	-618.317688	-262.694458	1099.885254	-503.426056	276.150055	830.152405	-508.798645	-277.368591	843.595581	-512.831421	5.544341	958.530029	641.892395	-11.132272	968.639709	626.877014	165.376862
-541.689209	118.706940	864.014038	-541.102417	-102.803169	861.127136	-584.922119	123.959801	488.793854	-532.341980	-176.365128	503.665253	-621.418884	86.836121	85.237167	-646.897156	-153.048737	101.073547	-534.019836	194.355942	1327.236938	-540.320984	-149.012161	1343.206055	-480.527100	22.332230	1325.848877	-487.408875	39.617584	1617.802246	-614.027344	281.712372	1075.473633	-615.718872	-260.776306	1099.580566	-494.174194	278.284668	830.705078	-502.493774	-274.131195	845.026062	-512.648621	6.779864	958.342285	642.211182	-11.177651	968.656433	627.061462	165.379364
-541.349976	121.011635	863.815552	-541.932861	-100.694550	860.569397	-584.387512	125.153450	488.644104	-528.286987	-178.162308	503.879486	-621.506775	86.957497	85.206375	-645.763123	-153.267197	103.692078	-533.398926	196.479706	1326.010986	-540.165833	-146.429367	1343.282471	-479.901611	24.587498	1325.171143	-486.404053	43.361362	1617.057983	-609.861145	284.118866	1073.404541	-613.133667	-258.819763	1099.379028	-485.586273	280.961212	831.635193	-496.466736	-270.968719	846.542175	-512.936401	8.680689	957.972656	642.539307	-11.205644	968.687317	627.241760	165.372467
-541.002258	122.967674	863.637146	-542.335266	-98.836090	860.241333	-585.077087	126.981796	488.652954	-524.184265	-180.617813	504.516602	-621.989258	87.068924	85.339615	-644.387634	-153.587082	106.601120	-532.710144	198.568207	1324.790405	-539.921143	-143.863174	1343.417603	-479.287842	26.901703	1324.583130	-485.319061	46.992046	1616.306274	-605.833496	286.518646	1071.586182	-610.586060	-256.869568	1099.298706	-476.669373	282.490814	832.494934	-490.584564	-267.734161	848.174438	-513.069275	10.427072	957.748352	642.871765	-11.219276	968.719360	627.416565	165.380249
-541.467224	124.021851	863.181946	-542.916077	-97.618530	860.059387	-584.248779	127.463150	488.301727	-519.578064	-181.311661	505.129547	-621.835693	87.192657	85.356972	-643.121216	-154.006348	109.352570	-531.985413	200.672180	1323.721069	-539.668030	-141.281067	1343.601318	-478.657196	29.156219	1323.985962	-484.405640	50.778038	1615.750732	-601.992493	288.899323	1069.974121	-608.072021	-255.040787	1099.309692	-468.350037	284.175201	833.513550	-484.898560	-264.583099	849.845886	-513.541992	11.664760	957.416443	643.203918	-11.248463	968.779907	627.625244	165.358414
-541.290222	125.595619	862.944275	-543.306152	-96.118576	859.954956	-583.822754	128.492126	488.194183	-516.558899	-183.161224	506.128723	-621.872986	87.295952	85.375015	-641.882080	-154.500259	112.337311	-531.226196	202.750381	1322.714478	-539.350281	-138.768906	1343.851196	-477.984680	31.446514	1323.445923	-483.463348	54.402573	1615.125977	-598.355164	291.256378	1068.448242	-605.611267	-253.219940	1099.439087	-460.432983	285.906281	834.698730	-479.406677	-261.401428	851.664124	-513.694092	13.186641	957.258789	643.535645	-11.225797	968.820374	627.864807	165.392197
-541.112366	127.066261	862.630310	-543.561707	-94.889481	859.972839	-583.430664	129.418961	488.042419	-514.132996	-185.755005	507.285004	-621.856995	87.368034	85.368507	-640.812927	-154.981384	115.512825	-530.350830	204.768127	1321.695068	-539.041565	-136.352875	1344.149536	-477.300903	33.648743	1323.006836	-482.529205	58.005230	1614.605225	-594.815430	293.483093	1067.016357	-603.234924	-251.403702	1099.681152	-452.698700	287.541412	836.102417	-474.319214	-258.297272	853.434814	-513.773499	14.625909	957.124268	643.863464	-11.213244	968.866272	628.125671	165.442627
-540.726563	128.554626	862.413940	-543.813843	-93.532372	860.011475	-582.993164	130.270126	487.808228	-508.929504	-185.601898	508.370667	-621.768433	87.459656	85.280647	-638.820313	-155.682159	118.011185	-529.472900	206.834854	1320.798218	-538.636230	-133.912567	1344.454468	-476.632568	35.899422	1322.554688	-481.686951	61.567375	1614.082886	-591.519104	295.757782	1065.700806	-600.920776	-249.690628	1099.951050	-445.653748	288.885162	837.382751	-469.210449	-255.183167	855.364502	-513.741638	16.077854	957.046265	644.196411	-11.205253	968.895630	628.395386	165.434174
-540.466309	129.752045	862.118591	-543.961548	-92.439728	860.105347	-582.647705	130.951828	487.576050	-506.015015	-187.463715	509.696777	-621.764038	87.549614	85.200333	-637.356750	-156.282013	120.779320	-528.592957	208.877762	1319.967407	-538.103577	-131.546555	1344.797119	-475.931396	38.025085	1322.270874	-480.708130	65.209282	1613.691650	-588.429565	297.985382	1064.572510	-598.733398	-248.107452	1100.309814	-439.142365	290.105469	838.811646	-464.618500	-252.180725	857.079041	-513.681335	17.338995	956.945984	644.487671	-11.203899	968.920776	628.641357	165.449524
-540.095703	131.009888	861.870911	-544.002502	-91.345894	860.272949	-582.406250	131.580917	487.385895	-503.318909	-188.395477	510.992310	-621.735352	87.571503	85.120636	-635.976318	-156.908035	123.264023	-527.689026	210.781876	1319.265137	-537.523438	-129.244644	1345.171387	-475.174622	40.120533	1322.052246	-479.850372	68.545181	1613.478638	-585.555359	300.206421	1063.533813	-596.642456	-246.585892	1100.704712	-432.899353	291.140076	840.301514	-460.621399	-249.356079	858.736511	-513.499878	18.641701	956.902649	644.776794	-11.211375	968.922363	628.858765	165.456375
-539.783875	131.993057	861.631348	-544.013855	-90.304451	860.473145	-582.128601	132.147491	487.267426	-500.946472	-189.082565	512.294189	-621.749878	87.555161	85.115608	-634.555420	-157.371094	125.492287	-526.748596	212.640106	1318.625854	-536.890625	-127.027946	1345.583252	-474.440979	42.147144	1321.981567	-478.975098	71.738815	1613.313354	-582.898254	302.321777	1062.647339	-594.600098	-245.127945	1101.161133	-427.087677	291.977203	841.850159	-456.543152	-246.446198	860.565857	-513.281555	19.800562	956.864319	645.049805	-11.180304	968.896851	629.040039	165.470413
-539.324402	132.997787	861.461487	-543.844849	-89.299706	860.761047	-581.977234	132.625458	487.209351	-498.944672	-189.570251	513.484985	-621.708252	87.517853	85.075600	-633.423035	-157.764618	127.509964	-525.835327	214.500488	1318.122437	-536.219849	-124.850281	1346.042236	-473.707703	44.059513	1322.005493	-478.055756	75.123245	1613.321289	-580.380981	304.403198	1061.906494	-592.600281	-243.816467	1101.760254	-421.733215	292.593384	843.464722	-452.588654	-243.600952	862.398987	-512.908936	20.964087	956.907532	645.339233	-11.185294	968.912720	629.256531	165.480423
-538.923584	134.459091	861.411865	-544.475525	-87.083740	860.809204	-582.043396	133.173859	487.208588	-497.384766	-189.894058	514.392334	-621.751404	87.498405	85.050270	-632.266724	-157.994217	129.175812	-524.934998	216.341263	1317.759521	-535.483582	-122.835518	1346.598633	-472.928345	45.948074	1322.119629	-477.150299	78.418007	1613.358398	-578.090149	306.393158	1061.278198	-590.700928	-242.312714	1102.315674	-416.875305	293.063904	845.097656	-448.854614	-240.727890	864.236938	-512.804138	22.703131	956.839783	645.608215	-11.141833	968.924500	629.470886	165.495163
-538.453247	135.006485	861.221191	-544.104187	-86.342995	861.378235	-581.921631	133.537338	487.133698	-496.413086	-190.113007	515.460144	-621.708618	87.535950	85.002037	-631.394775	-157.987457	130.610519	-524.031982	218.073425	1317.524658	-534.771362	-120.850845	1347.242432	-472.142120	47.794621	1322.389893	-476.361969	81.490639	1613.523193	-576.006348	308.326416	1060.808716	-588.797424	-241.003677	1103.063232	-412.427551	293.486053	846.682434	-445.399750	-237.959167	866.038147	-512.279541	23.659307	957.000244	645.907898	-11.120016	968.930603	629.749634	165.509354
-537.577698	135.265076	861.099609	-542.698669	-86.853912	862.405823	-581.812622	133.707962	487.061401	-495.473297	-189.977341	516.650330	-621.588379	87.563744	84.971558	-630.445068	-157.885513	131.587357	-523.157898	219.831604	1317.453735	-534.017822	-118.925682	1347.975098	-471.304840	49.551289	1322.766357	-475.546173	84.528381	1613.843628	-574.115967	310.172607	1060.447021	-587.006165	-239.687073	1103.879761	-408.417480	293.702972	848.293945	-442.294983	-235.260376	867.818787	-511.195251	24.101204	957.472595	646.169617	-11.102744	968.962952	630.019104	165.557022
-536.813782	135.842743	861.077026	-541.992798	-86.279236	863.152649	-581.656494	133.757980	487.123779	-494.985168	-189.744888	517.419250	-621.448853	87.592972	84.950714	-629.521729	-157.689148	132.093719	-522.302490	221.456787	1317.475098	-533.257751	-117.054283	1348.731934	-470.451721	51.298347	1323.238159	-474.789368	87.480881	1614.148193	-572.421936	311.915375	1060.230835	-585.322754	-238.442871	1104.779297	-404.935638	293.767303	849.868164	-439.438965	-232.671005	869.587280	-510.378571	24.999264	957.809753	646.428528	-11.018069	968.956970	630.285461	165.567947
-536.061157	136.464737	861.148987	-541.325073	-85.463371	863.829285	-582.139893	134.140854	487.307037	-494.773010	-189.254288	517.980225	-621.519531	87.610847	85.068611	-628.296875	-157.589798	131.961731	-521.480713	223.064209	1317.616333	-532.428467	-115.304848	1349.540405	-469.555573	52.957031	1323.796509	-474.104187	90.289444	1614.505249	-570.954651	313.528900	1060.262329	-583.678589	-237.044189	1105.671509	-401.854370	293.707245	851.395752	-436.714294	-230.112091	871.324524	-509.562164	25.965082	958.150879	646.675964	-10.916353	968.953125	630.541199	165.630951
-535.003662	137.062347	861.300537	-540.359253	-84.954498	864.651001	-582.537842	134.411423	487.561798	-494.997223	-188.621597	518.420105	-621.505798	87.564133	85.181473	-626.775940	-157.580673	131.245636	-520.650635	224.582764	1317.804688	-531.609375	-113.574211	1350.415405	-468.605865	54.531693	1324.442505	-473.410248	93.007889	1614.933105	-569.585205	315.040161	1060.292236	-582.105164	-235.813217	1106.620850	-399.220306	293.565155	852.796814	-434.280762	-227.629700	872.943298	-508.489258	26.793047	958.617126	646.913879	-10.842341	968.936646	630.769470	165.679153
-534.588013	137.638336	861.360107	-540.401367	-83.128258	865.010498	-583.164490	134.754059	487.809509	-495.887054	-188.005157	518.503052	-621.621948	87.547623	85.346245	-625.009399	-157.701294	130.026474	-519.818176	226.053925	1318.072144	-530.715576	-111.936035	1351.292480	-467.652283	56.081776	1325.092529	-472.788452	95.450165	1615.333740	-568.432678	316.419220	1060.450195	-580.609131	-234.658264	1107.634399	-396.918854	293.259338	854.167908	-432.177734	-225.329269	874.454285	-508.000977	28.058311	958.733582	647.107666	-10.754360	968.917603	630.948242	165.762024
-533.670166	137.988419	861.403687	-539.313049	-82.781723	865.828369	-583.440918	134.779068	488.009155	-496.902954	-186.937866	518.700623	-621.583557	87.543884	85.399368	-623.158203	-157.806076	128.409470	-519.008911	227.475677	1318.321655	-529.796509	-110.348595	1352.161133	-466.641022	57.592949	1325.750854	-472.124878	97.969894	1615.804688	-567.367371	317.737915	1060.601196	-579.147522	-233.487839	1108.649658	-394.992493	292.886505	855.379822	-430.147858	-223.073151	875.957947	-506.874634	28.760477	959.122559	647.296021	-10.659562	968.894287	631.122620	165.858383
-532.817688	138.257492	861.436768	-538.259644	-82.364044	866.629578	-583.631104	134.760208	488.173431	-498.099701	-185.694153	518.783142	-621.500000	87.526505	85.454041	-621.273804	-157.886856	126.389473	-518.173828	228.851959	1318.614014	-528.779236	-108.827606	1353.095703	-465.619690	59.115753	1326.436646	-471.404541	100.546486	1616.385742	-566.480652	319.029449	1060.760864	-577.751648	-232.369125	1109.706177	-393.403778	292.455597	856.412659	-428.392639	-221.012863	877.281006	-505.759552	29.458828	959.484314	647.475769	-10.636168	968.880981	631.305603	165.918762
-531.789612	138.457901	861.421692	-536.972168	-82.126747	867.455627	-584.030212	135.170380	488.371704	-499.580048	-184.267288	518.794067	-621.539551	87.517105	85.563377	-619.442871	-157.898636	124.128448	-517.337769	230.188171	1318.859741	-527.659851	-107.389771	1354.028564	-464.570038	60.561420	1327.067749	-470.693542	102.926620	1616.938965	-565.722351	320.229950	1060.929077	-576.395569	-231.345108	1110.829712	-392.180084	291.897949	857.267334	-426.761139	-218.962128	878.613220	-504.504730	30.073622	959.852356	647.661377	-10.633754	968.914795	631.497192	165.976501
-530.310120	138.385437	861.448730	-534.663635	-83.093582	868.676331	-584.050476	135.162659	488.542664	-501.054138	-182.536392	518.878174	-621.498962	87.457199	85.640121	-617.392273	-157.949158	121.626610	-516.502075	231.468185	1319.182129	-526.487915	-106.038879	1354.940430	-463.531158	61.965405	1327.744507	-470.080322	105.074059	1617.464844	-565.072144	321.273041	1061.111938	-575.078979	-230.365540	1111.895508	-391.254272	291.313080	857.968811	-425.363007	-217.051651	879.775635	-502.685059	30.174103	960.485046	647.840027	-10.583825	968.940491	631.667786	166.059784
-529.456177	138.931122	861.559753	-534.237000	-81.614243	869.016357	-584.160095	135.132416	488.755280	-502.908112	-180.918289	518.361755	-621.457092	87.391823	85.758118	-615.405640	-158.049271	119.084915	-515.677124	232.651230	1319.498535	-525.264282	-104.724983	1355.788818	-462.432526	63.280434	1328.413940	-469.421265	107.153969	1617.973267	-564.527893	322.263397	1061.289551	-573.796814	-229.499420	1112.973755	-390.617706	290.540222	858.507568	-424.092010	-215.223648	880.883911	-501.791382	31.230419	960.629883	648.026733	-10.551238	968.979980	631.837097	166.105057
-528.261475	138.374359	861.489075	-532.015747	-82.710388	870.114441	-583.852966	134.855621	488.828949	-504.772552	-179.101883	518.220642	-621.303528	87.311905	85.801270	-613.519897	-158.216476	116.436989	-514.816528	233.819839	1319.770508	-523.978394	-103.495766	1356.598389	-461.343628	64.511818	1328.979614	-468.763123	109.088402	1618.451416	-564.063354	323.177734	1061.486206	-572.533997	-228.717316	1113.998291	-390.284790	289.731140	858.878418	-422.991302	-213.510178	881.830872	-500.106110	31.041168	961.131470	648.220764	-10.495924	969.022034	632.015381	166.122253
-527.316223	138.864761	861.568848	-531.418945	-81.363602	870.388428	-583.864380	134.912964	489.031891	-507.005341	-177.429565	517.488342	-621.340515	87.261650	85.909004	-611.670654	-158.293976	113.781647	-513.997559	234.941711	1319.981445	-522.684021	-102.306206	1357.310059	-460.228271	65.695915	1329.543701	-468.047211	110.996536	1618.868652	-563.698669	323.980621	1061.656738	-571.328064	-227.934479	1114.878906	-390.258850	288.870667	858.995544	-422.004791	-211.956436	882.557312	-499.088501	32.001019	961.228882	648.370667	-10.425709	969.059814	632.134216	166.167679
-526.108704	138.977005	861.478821	-530.013672	-81.140144	870.859802	-583.532227	134.921890	489.127869	-509.033203	-175.526428	516.985596	-621.276062	87.268158	85.980217	-610.015930	-158.128174	111.154289	-513.157166	235.947952	1320.059692	-521.332214	-101.278206	1357.945923	-459.094238	66.855179	1329.985474	-467.456726	112.648857	1619.186279	-563.423523	324.698212	1061.745483	-570.097839	-227.319229	1115.680298	-390.449127	287.970123	858.917053	-421.143311	-210.539551	883.117188	-497.665100	32.436592	961.372803	648.544067	-10.394907	969.071106	632.285339	166.239685
-524.442627	138.807816	861.422058	-527.513062	-82.123695	871.650146	-583.018799	134.841904	489.173676	-510.810913	-173.317184	516.659912	-621.128052	87.272774	86.029335	-608.864807	-157.604523	108.927246	-512.256348	236.898285	1320.085571	-519.935242	-100.301308	1358.539063	-457.972656	67.931366	1330.334839	-466.807800	114.266792	1619.465576	-563.172119	325.366882	1061.714600	-568.825439	-226.764160	1116.483521	-390.899689	287.041473	858.655884	-420.463409	-209.301636	883.482727	-495.653168	32.328300	961.743896	648.668762	-10.322283	969.095520	632.374390	166.297546
-523.149292	138.734833	861.353210	-525.903992	-82.015694	872.001709	-582.428772	134.763474	489.162323	-512.681458	-171.165665	516.145996	-621.151123	87.420502	86.130089	-608.674805	-156.615204	107.060951	-511.402618	237.793442	1320.054077	-518.522461	-99.349091	1358.974121	-456.807587	68.958565	1330.633423	-466.122498	115.743263	1619.748291	-563.044739	325.939178	1061.656982	-567.555359	-226.205704	1117.150513	-391.534637	286.013977	858.189575	-419.824524	-208.122696	883.702576	-494.124512	32.571129	961.850830	648.808228	-10.243503	969.095520	632.473999	166.385941
-522.028809	138.581741	861.237122	-524.389160	-81.975929	872.216736	-581.705566	134.775467	489.105255	-514.231873	-168.196106	515.557190	-620.984436	87.458244	86.216225	-608.902771	-155.255142	105.403053	-510.510406	238.630234	1319.939697	-517.014893	-98.542191	1359.414185	-455.597809	69.890076	1330.878662	-465.469849	117.183571	1619.880005	-563.012207	326.446075	1061.567261	-566.218384	-225.837204	1117.749756	-392.415985	284.943115	857.480713	-419.305786	-207.083206	883.753601	-492.676788	32.711464	961.849731	648.883911	-10.188622	969.118164	632.532288	166.450928
-520.658081	138.530594	861.136841	-522.725647	-81.910812	872.380249	-580.981934	134.816177	489.103485	-515.611511	-165.754288	515.119812	-620.906250	87.489120	86.271858	-609.319763	-153.903152	104.119019	-509.570831	239.379852	1319.767334	-515.521484	-97.780357	1359.751099	-454.409729	70.759109	1331.108154	-464.803436	118.524178	1620.027588	-563.017212	326.865723	1061.406250	-564.848877	-225.493927	1118.251831	-393.499573	283.904694	856.644897	-418.858765	-206.245056	883.651428	-491.105255	32.873390	961.856567	648.986877	-10.126236	969.147766	632.619629	166.495468
-519.641785	138.929443	861.097412	-521.982483	-80.644569	872.056702	-580.261353	134.962051	489.112366	-517.425354	-164.279953	514.795959	-620.913879	87.565140	86.407356	-609.517517	-152.891022	102.989014	-508.666595	240.084793	1319.607056	-513.931274	-97.195839	1360.025391	-453.208679	71.526505	1331.227783	-464.109863	119.764778	1620.144287	-563.080750	327.216980	1061.159790	-563.455017	-225.144836	1118.691528	-394.809113	282.823273	855.643860	-418.456329	-205.483963	883.359558	-489.999542	33.557178	961.609131	649.107849	-10.047640	969.146240	632.713806	166.573380
-518.322021	139.020889	861.012268	-520.410522	-80.558762	872.070740	-579.454285	135.137207	489.148743	-518.919189	-161.876648	514.668823	-620.676575	87.456818	86.418312	-609.536438	-152.044418	101.723846	-507.716583	240.740631	1319.364746	-512.347656	-96.588310	1360.236816	-451.945190	72.235451	1331.304199	-463.409821	120.928276	1620.238770	-563.206665	327.497162	1060.910645	-562.033020	-224.993393	1119.031494	-396.269958	281.708832	854.476501	-418.119568	-204.867676	882.959351	-488.487701	33.722130	961.548584	649.196228	-9.988569	969.152100	632.787598	166.643173
-516.718689	138.650314	860.852051	-517.862061	-81.705978	872.411255	-578.418945	135.127914	489.046539	-520.565063	-159.619858	514.807800	-620.480652	87.503014	86.514771	-609.387878	-151.418579	100.376160	-506.793182	241.336197	1319.100220	-510.708740	-96.121056	1360.425171	-450.709534	72.884682	1331.351318	-462.601349	122.056984	1620.342896	-563.352844	327.628418	1060.644653	-560.561462	-224.820206	1119.341064	-397.960022	280.644897	853.074585	-417.888153	-204.441910	882.369202	-486.497742	33.296761	961.650269	649.273621	-9.924939	969.139832	632.869019	166.710968
-515.715759	139.011276	860.756836	-517.135437	-80.573235	872.023132	-577.456421	135.232056	489.004913	-523.001404	-157.943130	514.642456	-620.344604	87.559402	86.606720	-609.110840	-150.934021	99.054161	-505.813812	241.876099	1318.865845	-509.068390	-95.741905	1360.551514	-449.472382	73.482468	1331.383423	-461.881775	123.020142	1620.434448	-563.522461	327.622192	1060.339355	-559.084412	-224.700455	1119.551025	-399.838684	279.538330	851.549011	-417.752594	-204.141312	881.716797	-485.402100	33.890152	961.341125	649.337952	-9.857693	969.125549	632.932800	166.789597
-514.208496	138.535416	860.630188	-514.661804	-81.707581	872.394348	-576.374023	135.219223	488.928192	-525.238586	-156.229324	514.892883	-620.208679	87.609840	86.750969	-609.012085	-150.530441	97.713036	-504.828522	242.352829	1318.650757	-507.425537	-95.340607	1360.700806	-448.202789	74.022255	1331.416992	-461.087494	123.971886	1620.518677	-563.722717	327.520569	1060.089844	-557.587830	-224.521469	1119.743408	-401.884277	278.410095	849.966064	-417.704895	-203.919189	880.859558	-483.478394	33.422199	961.468018	649.325928	-9.766095	969.087219	632.935486	166.871323
-512.934387	138.556305	860.560425	-513.086853	-81.780258	872.383301	-575.372131	135.253845	488.908051	-527.514893	-154.734894	514.949585	-620.084473	87.648880	86.911613	-608.939331	-150.132935	96.458252	-503.794952	242.826431	1318.460571	-505.762482	-94.985916	1360.801636	-446.911377	74.472145	1331.475220	-460.236633	124.801483	1620.622070	-563.944885	327.239349	1059.915039	-556.075989	-224.449936	1119.944214	-404.042511	277.326324	848.322571	-417.718872	-203.857544	880.043579	-481.972961	33.460117	961.397827	649.338501	-9.661159	969.075623	632.981873	166.955826
-511.654114	138.503067	860.523621	-511.529053	-81.698204	872.416809	-574.467712	135.402359	488.897705	-529.516541	-153.376007	514.981018	-619.926575	87.716393	87.077530	-609.056763	-149.714355	95.371010	-502.753204	243.239059	1318.386719	-504.150574	-94.659813	1360.928833	-445.636353	74.900856	1331.613892	-459.301544	125.659897	1620.823364	-564.207703	326.829712	1059.793823	-554.527283	-224.393188	1120.165894	-406.686615	276.374634	846.453796	-417.643341	-203.883484	879.151489	-480.481049	33.545609	961.368530	649.353638	-9.594394	969.040344	633.006653	167.044189
-510.451080	138.559158	860.507141	-510.032410	-81.672356	872.421143	-573.529175	135.481552	488.824890	-531.025146	-152.146347	514.987000	-619.758484	87.797371	87.289734	-609.003662	-149.375275	94.619080	-501.670959	243.573547	1318.398315	-502.535919	-94.413368	1361.162476	-444.375244	75.277969	1331.813354	-458.415192	126.281425	1621.010376	-564.546570	326.313446	1059.751465	-552.940491	-224.237381	1120.371338	-409.268188	275.322632	844.647095	-417.612671	-204.035141	878.275635	-479.037109	33.634678	961.328857	649.413574	-9.538386	969.033936	633.082764	167.151398
-509.098877	138.581650	860.520813	-508.492615	-81.601051	872.537476	-572.597656	135.581345	488.869324	-532.268494	-150.996918	515.080566	-619.781860	88.047035	87.553680	-609.193970	-149.062653	94.112160	-500.628876	243.952301	1318.459106	-501.231262	-94.061378	1361.125732	-443.131439	75.706757	1331.987671	-457.497864	126.938477	1621.174561	-564.859924	325.613007	1059.754639	-551.378601	-224.279922	1120.563721	-411.937836	274.401886	842.815857	-417.580353	-204.222107	877.462280	-477.559631	33.752872	961.379639	649.494019	-9.491008	969.008911	633.173157	167.220123
-508.109314	139.143158	860.568420	-507.975922	-80.267891	872.197266	-572.108887	135.893082	488.997406	-533.320190	-149.994568	515.080872	-619.746277	88.139877	87.805298	-609.033081	-148.957321	93.791557	-499.571228	244.266617	1318.551758	-499.519958	-93.938141	1361.667236	-441.883606	76.003197	1332.233887	-456.487976	127.523186	1621.389282	-565.221313	324.802521	1059.848145	-549.870422	-224.044220	1120.854126	-414.804443	273.524139	840.947021	-417.709503	-204.571991	876.602661	-476.574677	34.480423	961.168579	649.574219	-9.437386	968.974487	633.277283	167.317261
-506.883514	139.220108	860.601624	-506.534363	-80.211647	872.353821	-571.276550	136.004669	489.086853	-534.011108	-149.065613	515.332336	-619.599487	88.207726	87.982758	-608.906189	-148.937973	93.567703	-498.519653	244.565033	1318.735718	-498.088654	-93.759247	1361.965454	-440.640686	76.318672	1332.505615	-455.536530	127.896866	1621.589111	-565.597351	323.878021	1060.067749	-548.358459	-224.066544	1121.120972	-417.740814	272.548309	839.154907	-418.369385	-205.317886	875.568054	-475.184479	34.629616	961.240234	649.626099	-9.395928	968.960876	633.349121	167.382172
-505.553589	139.213058	860.643433	-505.016571	-80.058243	872.534180	-570.389893	135.909058	489.160522	-534.582092	-148.143585	515.664063	-619.401917	88.294838	88.185280	-608.878540	-148.920670	93.402702	-497.454681	244.838898	1318.920776	-496.630524	-93.572990	1362.215698	-439.324677	76.583817	1332.816284	-454.452271	128.318573	1621.803833	-565.973633	322.809875	1060.301758	-546.890259	-223.940323	1121.437378	-420.735840	271.618469	837.388916	-418.705750	-206.028290	874.594666	-473.706757	34.792328	961.328491	649.677612	-9.355891	968.955322	633.439331	167.435257
-504.089935	138.885925	860.632813	-502.765991	-81.156349	873.086487	-569.308472	135.668518	489.193115	-535.138184	-147.511978	516.329956	-619.125916	88.374275	88.339279	-608.674805	-149.016266	93.269981	-496.347992	245.082062	1319.174316	-495.198639	-93.421387	1362.495483	-438.085602	76.821236	1333.133301	-453.416382	128.630463	1622.048584	-566.344116	321.691559	1060.627563	-545.434998	-223.895172	1121.681641	-423.868073	270.783813	835.635193	-419.081512	-206.893204	873.684753	-471.938995	34.416805	961.609985	649.724854	-9.298297	968.942566	633.517639	167.483826
-502.844635	138.884705	860.707825	-501.306671	-81.072540	873.403015	-568.486023	135.703934	489.287079	-535.638000	-146.965790	516.775330	-618.923584	88.431725	88.538269	-608.681519	-149.069107	93.182869	-495.276154	245.356888	1319.497314	-493.780182	-93.300949	1362.765015	-436.796783	77.026581	1333.457275	-452.393616	128.818680	1622.277588	-566.720947	320.506897	1060.975220	-544.006531	-223.778824	1121.923218	-427.138397	269.916504	833.955444	-419.386230	-207.726166	872.823547	-470.542633	34.593910	961.783020	649.762085	-9.225802	968.929382	633.603333	167.538391
-501.907959	139.406921	860.829773	-500.957245	-79.684616	873.235107	-567.998291	135.832901	489.482971	-536.195923	-146.647964	516.920105	-618.918884	88.486465	88.749062	-608.871887	-149.151871	93.267769	-494.155151	245.609268	1319.822754	-492.350769	-93.200203	1363.015137	-435.510010	77.216118	1333.772095	-451.233978	129.042984	1622.539673	-567.031311	319.136688	1061.381104	-542.666992	-223.695587	1122.166748	-430.322113	269.154297	832.217896	-419.707245	-208.657837	872.000671	-469.672699	35.358936	961.695435	649.836304	-9.167723	968.921021	633.699036	167.590500
-500.064514	139.519241	860.972107	-498.682404	-80.454483	873.865967	-567.425110	136.042923	489.724701	-535.917175	-145.599945	517.237305	-618.800842	88.599388	89.006531	-608.717712	-149.396988	93.307861	-493.002167	245.848068	1320.136719	-490.894623	-93.121346	1363.254150	-434.236572	77.414642	1334.081909	-450.158081	129.117966	1622.745239	-567.410950	317.954590	1061.812744	-541.348694	-223.604813	1122.421387	-433.598114	268.491425	830.618896	-420.008514	-209.723083	871.200684	-467.776703	35.281937	962.121643	649.924683	-9.124615	968.928589	633.830200	167.677826
-499.099030	140.193375	861.119690	-498.356537	-79.086914	873.735657	-567.120056	136.399567	489.992401	-536.317444	-146.401382	517.615845	-618.798462	88.680389	89.285446	-608.759338	-149.579742	93.702278	-491.820221	246.087372	1320.474365	-489.424957	-93.068420	1363.507568	-432.965271	77.558746	1334.344604	-448.922485	129.235474	1622.966431	-567.828003	316.834717	1062.362915	-540.063049	-223.620407	1122.655884	-436.875336	267.851685	829.082031	-420.322601	-210.796265	870.460571	-466.931305	36.106304	962.075134	650.014771	-9.051212	968.931641	634.004456	167.761108
-497.819977	139.911392	861.170959	-496.344543	-80.100365	874.353088	-566.423462	136.459442	490.103638	-535.977478	-146.323257	518.198486	-618.652405	88.773285	89.536682	-608.653015	-149.804184	94.022644	-490.583191	246.285797	1320.820679	-487.981323	-93.036102	1363.714722	-431.646027	77.694801	1334.552124	-447.692139	129.232346	1623.144531	-568.219299	315.612885	1062.865601	-538.863831	-223.470413	1122.863403	-440.180481	267.247955	827.638611	-420.674591	-211.999573	869.751038	-465.361786	35.789440	962.415039	650.112732	-9.007275	968.927307	634.155945	167.822311
-496.843719	139.793030	861.213318	-495.164642	-80.169182	874.714844	-565.962280	136.664124	490.280975	-535.574219	-146.380890	518.543579	-618.600220	88.819351	89.846916	-608.575317	-149.970306	94.360626	-489.360016	246.459885	1321.176514	-486.501984	-92.990852	1363.854736	-430.330383	77.814728	1334.794556	-446.505096	129.150772	1623.292847	-568.608887	314.604309	1063.413818	-537.675049	-223.449982	1123.030884	-443.473938	266.696747	826.254456	-420.934875	-213.228714	869.079407	-464.228729	35.862614	962.588135	650.185303	-8.954784	968.921509	634.293579	167.899734
-495.920776	139.744705	861.241821	-494.097382	-80.169762	874.949768	-565.432373	136.821228	490.448639	-534.909607	-146.365509	518.884827	-618.526917	88.835030	90.138855	-608.423279	-150.091476	94.612839	-488.077484	246.635818	1321.491211	-485.024536	-93.003616	1363.961792	-429.028931	77.891823	1334.953735	-445.183990	129.069641	1623.400391	-568.987122	313.577606	1063.932861	-536.600647	-223.417557	1123.179443	-446.738556	266.184021	824.906982	-421.168182	-214.429062	868.461304	-463.151550	35.947674	962.685181	650.245239	-8.898436	968.914856	634.413635	167.943741
-494.979706	139.700882	861.298767	-493.021698	-80.104103	875.160278	-564.977234	137.117111	490.628296	-534.111084	-146.477219	519.135559	-618.268433	88.634766	90.252235	-608.415955	-150.179977	94.928192	-486.827057	246.764206	1321.754150	-483.524231	-92.995491	1363.995361	-427.723236	77.974983	1335.083008	-443.885864	128.987854	1623.411743	-569.348206	312.746338	1064.425537	-535.521179	-223.278351	1123.224487	-449.980591	265.839783	823.619385	-421.390869	-215.681549	867.828369	-462.083984	36.046154	962.793152	650.286194	-8.839400	968.899536	634.536377	167.996979
-494.018158	139.633148	861.306030	-491.997894	-80.039604	875.319214	-564.199036	137.081680	490.707489	-533.207092	-146.603195	519.377686	-618.105225	88.670189	90.511497	-608.150513	-150.343384	95.213036	-485.513519	246.910843	1322.001587	-482.058197	-93.056458	1363.992676	-426.395325	78.014511	1335.081543	-442.635010	128.753754	1623.414185	-569.626587	311.941345	1064.953247	-534.518188	-223.286057	1123.251831	-453.170776	265.512238	822.458801	-421.579041	-217.029724	867.249695	-461.022675	36.121464	962.848022	650.314148	-8.772483	968.875122	634.634583	168.114105
-493.373291	140.054001	861.370605	-491.903809	-78.841896	874.979553	-564.052063	137.665085	490.969299	-532.209412	-146.793564	519.337952	-618.416443	88.997429	91.084297	-608.120667	-150.438187	95.552597	-484.258911	247.046265	1322.196045	-480.594269	-93.134735	1363.975708	-425.100586	78.060020	1335.090698	-441.331909	128.604904	1623.367676	-569.897522	311.241211	1065.460815	-533.648743	-223.335831	1123.330200	-456.292297	265.286407	821.322021	-421.833618	-218.286530	866.637817	-460.432648	36.695923	962.650940	650.380798	-8.736563	968.848389	634.770081	168.161285
-492.179108	139.818695	861.417664	-490.102997	-79.777954	875.375183	-563.195313	137.706619	491.038116	-530.980835	-146.787796	519.582520	-618.262146	89.082642	91.373741	-607.916870	-150.561554	95.824280	-482.934875	247.136215	1322.316650	-479.114197	-93.205154	1363.875732	-423.759613	78.062073	1335.053589	-440.011749	128.418747	1623.270752	-570.146729	310.775421	1065.969971	-532.731018	-223.450317	1123.291260	-459.320862	265.163116	820.297974	-422.048523	-219.544418	866.131592	-459.064026	36.330372	962.901733	650.413818	-8.705845	968.839294	634.890869	168.234604
-491.484711	140.167725	861.502197	-489.911499	-78.636963	875.072205	-562.444214	137.896744	491.161530	-530.266235	-147.131744	519.511230	-618.136353	89.127686	91.655479	-607.932068	-150.582062	96.122414	-481.627197	247.201248	1322.470947	-477.636444	-93.348976	1363.795288	-422.492676	78.035942	1335.015259	-438.640900	128.331726	1623.192139	-570.338074	310.404388	1066.484619	-531.892944	-223.502304	1123.284912	-462.285065	265.271240	819.403381	-422.254517	-220.860901	865.651917	-458.455475	36.855724	962.750549	650.476318	-8.704185	968.800598	635.100403	168.274673
-490.358429	139.872726	861.554749	-488.078613	-79.694069	875.396790	-561.551331	137.962952	491.198883	-529.260071	-147.273834	519.830872	-617.939697	89.155441	91.856705	-607.945007	-150.610596	96.352608	-480.328705	247.194504	1322.566284	-476.191650	-93.447968	1363.704956	-421.204102	77.979500	1334.941895	-437.284119	128.105255	1623.063965	-570.499573	310.100006	1067.013306	-531.150391	-223.620773	1123.305420	-465.055695	265.107269	818.560791	-422.614441	-222.220795	865.111084	-457.099609	36.379856	962.968140	650.531555	-8.668765	968.779907	635.270569	168.306442
-489.767944	140.259903	861.623596	-487.959595	-78.597939	875.026367	-561.343933	138.481995	491.355347	-528.289856	-147.542572	519.603943	-618.054016	89.207680	92.161911	-607.867188	-150.652588	96.580513	-479.087128	247.196106	1322.680298	-474.787842	-93.573303	1363.568115	-419.926758	77.936287	1334.851807	-436.036621	127.863297	1622.915039	-570.597351	309.886719	1067.488281	-530.347290	-223.827057	1123.302612	-467.681854	265.264954	817.752808	-422.871155	-223.423050	864.632080	-456.599274	36.882153	962.783325	650.564758	-8.649579	968.752319	635.459412	168.342926
-488.974762	140.318375	861.628540	-487.039001	-78.476791	874.857178	-560.479980	138.693207	491.397614	-526.980530	-147.535919	519.495300	-617.923828	89.214981	92.342064	-607.622498	-150.766449	96.738075	-477.887054	247.132324	1322.717407	-473.399231	-93.733650	1363.387329	-418.652252	77.781761	1334.725342	-434.615601	127.662491	1622.747070	-570.670166	309.797943	1067.935791	-529.629272	-223.966202	1123.234985	-470.323212	265.544556	816.946106	-423.111969	-224.700439	864.188232	-455.715179	36.917229	962.695435	650.600037	-8.651814	968.729370	635.628113	168.359848
-487.928986	140.021179	861.547424	-485.196228	-79.568306	875.045349	-558.719849	138.177002	491.135712	-525.554138	-147.559525	519.570251	-617.501648	89.287758	92.435783	-607.603821	-150.820755	96.874146	-476.736969	247.075775	1322.687866	-472.137543	-93.905403	1363.246216	-417.483551	77.707314	1334.550537	-433.357697	127.390724	1622.529663	-570.662720	309.793518	1068.320068	-528.912109	-224.194000	1123.202759	-472.730988	265.939148	816.239075	-423.363556	-225.944031	863.753418	-454.391327	36.434387	962.776367	650.582581	-8.598329	968.713257	635.758850	168.429718
-487.407166	140.398773	861.541077	-485.015656	-78.494911	874.562744	-556.953186	137.827286	490.942200	-524.442200	-147.731522	519.165894	-616.995544	89.368622	92.484467	-607.454712	-150.911667	96.986435	-475.470947	246.755798	1322.552368	-471.040466	-94.011795	1362.804077	-416.325623	77.521370	1334.391113	-432.014893	127.297562	1622.205444	-570.606628	309.897858	1068.677002	-528.241455	-224.545120	1123.156738	-475.021118	266.525360	815.601318	-423.470734	-227.018799	863.392517	-453.887909	36.923370	962.495178	650.570862	-8.585530	968.714233	635.884583	168.481430
-486.694763	140.528839	861.511963	-484.174408	-78.336327	874.288635	-555.991211	137.960999	490.865814	-523.458618	-147.919067	519.024353	-616.786438	89.458313	92.672783	-607.551331	-150.936340	97.175484	-474.387054	246.535416	1322.522217	-469.675446	-94.365166	1362.912354	-415.231049	77.329117	1334.203979	-430.722412	127.077431	1621.965942	-570.517578	310.090851	1069.066895	-527.632080	-224.705627	1123.133301	-477.098511	267.080109	815.049805	-423.654083	-228.225952	863.010071	-453.069977	36.981747	962.334900	650.575989	-8.541254	968.722290	636.026306	168.532150
-485.695831	140.305527	861.476013	-482.340668	-79.497169	874.434265	-555.159546	138.239349	490.795746	-522.170654	-147.892426	519.068665	-616.443787	89.245773	92.647079	-607.390747	-151.029449	97.273361	-473.363586	246.323990	1322.501465	-468.530121	-94.634583	1362.814087	-414.163605	77.107086	1334.075439	-429.537109	126.758644	1621.729248	-570.383484	310.382660	1069.436157	-527.010742	-225.053421	1123.117798	-479.017334	267.784393	814.494873	-423.697418	-229.307999	862.757385	-451.791443	36.465530	962.425720	650.592773	-8.503420	968.726379	636.184082	168.560623
-484.982941	140.388336	861.476624	-481.359619	-79.462555	874.296753	-554.544556	138.543411	490.818939	-521.130249	-148.068512	518.906372	-616.409912	89.348419	92.840424	-607.284546	-151.089569	97.360619	-472.422150	246.082993	1322.516724	-467.393982	-94.956116	1362.687134	-413.148865	76.842499	1333.944336	-428.324280	126.539955	1621.502930	-570.220947	310.740845	1069.791870	-526.483093	-225.432922	1123.133301	-480.790466	268.652130	814.058594	-423.904449	-230.384689	862.447510	-450.956757	36.503010	962.362854	650.634460	-8.495493	968.752808	636.389587	168.594772
-484.286774	140.432816	861.483154	-480.426025	-79.410034	874.057739	-554.152832	139.032898	490.824921	-520.121826	-148.195374	518.742432	-616.435913	89.423683	93.061096	-607.314941	-151.056839	97.455399	-471.534637	245.793488	1322.492432	-466.298798	-95.277710	1362.620850	-412.176483	76.599495	1333.831421	-427.132507	126.288544	1621.318604	-570.173035	311.322449	1070.144897	-525.964294	-225.727509	1123.135010	-482.476593	269.428467	813.642273	-423.878998	-231.341675	862.304810	-450.129120	36.481205	962.246704	650.662537	-8.458052	968.752441	636.576965	168.621964
-483.490997	140.625351	861.536682	-479.464569	-79.303078	873.918518	-555.500305	140.662079	491.218781	-519.176392	-148.324905	518.500793	-617.195129	89.515785	93.533752	-607.106445	-151.127411	97.496170	-470.723145	245.471436	1322.500610	-465.226837	-95.576256	1362.527100	-411.198944	76.314873	1333.741333	-425.981110	126.058838	1621.120117	-570.091919	311.969727	1070.418213	-525.423828	-226.265472	1123.186157	-483.869904	270.313690	813.260498	-424.027496	-232.466995	862.130249	-449.275513	36.570332	962.216187	650.699219	-8.434847	968.763977	636.794617	168.591324
-482.538269	141.051834	861.710388	-478.513580	-79.063545	873.698303	-556.710144	142.321030	491.630981	-518.257446	-148.414505	518.317688	-618.069275	89.904381	94.215302	-607.206238	-151.112366	97.577995	-469.950348	245.141449	1322.539917	-464.155609	-95.976395	1362.431885	-410.324127	76.026360	1333.620972	-424.835815	125.844780	1620.958740	-569.848999	312.565094	1070.728516	-524.923950	-226.758804	1123.251099	-484.755615	271.400574	813.079163	-423.988831	-233.349731	861.963623	-448.356476	36.729568	962.214844	650.729248	-8.473160	968.769836	636.981934	168.609039
-481.850098	141.156891	861.755493	-477.614777	-79.001839	873.493164	-556.969727	143.254700	491.840485	-517.437073	-148.505417	518.130127	-618.376160	89.995041	94.495224	-607.151062	-151.124252	97.622734	-469.271851	244.823517	1322.589966	-463.177826	-96.302773	1362.374023	-409.439941	75.758316	1333.549805	-423.781891	125.591049	1620.788452	-569.523376	313.072632	1071.054443	-524.485291	-227.099701	1123.261963	-485.898834	272.469025	812.830627	-423.874420	-234.134811	861.822449	-447.539581	36.735447	962.131531	650.762451	-8.456772	968.762817	637.153198	168.615601
-481.207275	141.183182	861.781860	-476.767365	-78.886497	873.352966	-556.203674	143.314651	491.895294	-516.683472	-148.541122	517.961121	-618.187744	90.076141	94.652359	-606.977661	-151.161026	97.629196	-468.586212	244.452408	1322.686035	-462.152466	-96.666550	1362.276245	-408.629639	75.427643	1333.513550	-422.805847	125.248917	1620.649048	-569.168945	313.617493	1071.363770	-523.932068	-227.695618	1123.352905	-486.868042	273.535919	812.615723	-423.819946	-234.978043	861.716492	-446.775085	36.767105	962.070313	650.814575	-8.476364	968.763916	637.316101	168.608353
-480.534576	141.219055	861.848389	-475.906586	-78.844124	873.233032	-554.947388	142.835831	491.820007	-515.933716	-148.638718	517.816589	-617.808167	90.114502	94.773994	-606.901489	-151.213730	97.669014	-468.009064	244.060043	1322.807617	-461.190521	-97.044792	1362.240479	-407.851593	75.129784	1333.496216	-421.860443	124.876190	1620.591187	-568.789246	314.128845	1071.712280	-523.438599	-228.194336	1123.423828	-487.780945	274.630280	812.461853	-423.659607	-235.766785	861.656677	-445.992157	36.754074	962.041199	650.854187	-8.497481	968.775940	637.454468	168.592300
-479.902740	141.266403	861.947266	-475.034973	-78.848068	873.128235	-553.997498	142.600021	491.869354	-515.367981	-148.677628	517.714661	-617.566101	90.139618	94.903366	-606.899475	-151.266663	97.731033	-467.463837	243.685318	1322.958496	-460.258087	-97.454941	1362.256104	-407.129089	74.825745	1333.517090	-420.936066	124.697624	1620.452515	-568.430847	314.795197	1072.136475	-522.950867	-228.605637	1123.506836	-488.556793	275.766327	812.384827	-423.458038	-236.423599	861.673645	-445.227356	36.722370	962.036926	650.891785	-8.520161	968.794800	637.580078	168.564621
-479.565491	141.644806	862.102661	-475.172913	-77.637100	872.697510	-554.031250	143.088501	492.110474	-515.248718	-148.868729	517.489014	-617.715759	90.199570	95.224533	-607.009583	-151.279419	97.838455	-466.970947	243.286255	1323.195801	-459.399109	-97.823853	1362.274414	-406.425110	74.484367	1333.588867	-420.139648	124.296730	1620.391968	-568.000305	315.342773	1072.517456	-522.413086	-229.245117	1123.677856	-489.287964	276.897308	812.286011	-423.201996	-237.018387	861.728516	-444.967102	37.216919	961.861389	650.940979	-8.546782	968.806641	637.731567	168.519501
-478.693329	141.236252	862.173157	-473.529419	-78.764366	873.043579	-554.189026	143.609299	492.338562	-514.597595	-148.778854	517.729309	-617.673828	89.950989	95.281891	-606.960205	-151.322464	97.901085	-466.550262	242.893890	1323.457886	-458.561646	-98.202377	1362.290405	-405.814697	74.170525	1333.662720	-419.375732	123.969833	1620.395752	-567.494995	315.847198	1072.993652	-521.944824	-229.831451	1123.842896	-489.960663	278.056854	812.263306	-423.067352	-237.647690	861.758667	-443.851471	36.662357	962.106262	650.963135	-8.577929	968.832458	637.835022	168.491714
-478.104828	141.093063	862.269470	-472.648682	-78.898827	873.035645	-553.622192	143.567108	492.388702	-513.980164	-148.702164	517.694580	-617.499878	89.983414	95.431488	-606.948425	-151.328339	97.933891	-466.187714	242.525543	1323.717285	-457.798645	-98.599762	1362.323364	-405.252075	73.846680	1333.748413	-418.606262	123.619034	1620.456909	-567.035217	316.470856	1073.439331	-521.477905	-230.299911	1124.011597	-490.480347	279.251068	812.301392	-422.842072	-238.236206	861.820801	-443.119812	36.521835	962.151550	651.015625	-8.636234	968.851074	637.985657	168.449615
-477.518097	141.056274	862.399719	-471.911194	-78.892113	873.046143	-552.844299	143.367844	492.482544	-513.457642	-148.713486	517.655212	-617.472839	90.295723	95.846611	-606.899109	-151.392212	98.033859	-465.854797	242.073914	1323.993286	-457.045074	-98.963440	1362.362427	-404.708862	73.513802	1333.869141	-418.013367	123.192200	1620.438110	-566.518738	317.010223	1073.833496	-520.924011	-230.957779	1124.185791	-490.837494	280.384857	812.405762	-422.627533	-238.759552	861.867737	-442.464691	36.478535	962.225952	651.039124	-8.697391	968.860229	638.107910	168.396835
-476.928162	141.017212	862.539795	-471.206421	-78.903206	873.044373	-551.966614	143.018753	492.561890	-512.934448	-148.705978	517.616394	-617.249756	90.307419	96.022774	-606.864685	-151.398834	98.056122	-465.519897	241.629868	1324.318970	-456.354126	-99.346001	1362.404663	-404.193085	73.216499	1333.990601	-417.414093	122.759308	1620.576294	-565.922974	317.399323	1074.336426	-520.419495	-231.525986	1124.350220	-491.066711	281.542023	812.548157	-422.393188	-239.226044	861.910706	-441.819824	36.410141	962.298401	651.077454	-8.735056	968.852600	638.237610	168.388962
-476.302277	140.890457	862.634155	-470.360107	-79.068756	873.012573	-551.323853	142.789322	492.701752	-512.406189	-148.685425	517.587952	-617.067566	90.308273	96.255753	-606.967896	-151.373444	98.093819	-465.241180	241.243866	1324.571899	-455.736786	-99.683762	1362.420044	-403.728760	72.885521	1334.142700	-416.883972	122.332191	1620.628418	-565.348816	317.819763	1074.795898	-519.885498	-232.066193	1124.459839	-491.185394	282.673401	812.733276	-422.041473	-239.602585	861.960693	-441.094940	36.241093	962.334778	651.139343	-8.803353	968.852722	638.369934	168.359604
-475.718170	140.807846	862.804077	-469.627991	-79.144264	872.965332	-550.574402	142.524338	492.841614	-511.804840	-148.599854	517.525085	-616.810730	90.377762	96.513710	-607.032959	-151.325165	98.087440	-464.990387	240.803818	1324.886230	-455.124268	-100.099289	1362.486084	-403.281250	72.478653	1334.288330	-416.405518	121.917259	1620.672485	-564.817810	318.120972	1075.203735	-519.356201	-232.512100	1124.513550	-491.124451	283.750427	812.995422	-421.626556	-239.961792	862.034851	-440.443604	36.090687	962.402466	651.173584	-8.842388	968.848145	638.495300	168.306839
-475.164337	140.697830	862.961426	-468.915192	-79.238808	872.967224	-550.038879	142.373474	492.961060	-513.309814	-149.569458	517.907898	-616.664429	90.438507	96.749619	-607.792358	-151.139984	98.430328	-464.737793	240.374130	1325.203613	-454.606995	-100.462288	1362.554688	-402.870636	72.128349	1334.428467	-416.013306	121.450455	1620.790894	-564.300415	318.436096	1075.651855	-518.852539	-233.081802	1124.677490	-490.974365	284.777924	813.245483	-421.229645	-240.252701	862.088867	-439.816681	35.945263	962.486633	651.204590	-8.893524	968.848572	638.621277	168.316391
-474.693390	140.449615	863.023682	-468.144440	-79.503456	872.993958	-547.586975	140.809540	492.684357	-512.821594	-149.697311	517.896057	-615.719727	90.486771	96.667458	-607.795227	-151.142487	98.471283	-464.511749	239.958847	1325.495728	-454.199677	-100.818672	1362.633789	-402.509399	71.797501	1334.611938	-415.696625	120.961990	1620.923340	-563.842224	318.717865	1076.011353	-518.344421	-233.595398	1124.819092	-490.629150	285.661682	813.526550	-420.772949	-240.509018	862.183472	-439.207031	35.716877	962.533386	651.237427	-8.925683	968.864136	638.742981	168.256546
-474.230164	140.298721	863.118164	-467.448547	-79.674774	872.990234	-547.101379	140.712158	492.823212	-512.176453	-149.682404	517.837830	-615.551758	90.552971	96.850082	-607.689819	-151.155258	98.483986	-464.330231	239.548096	1325.777466	-453.808777	-101.197784	1362.776001	-402.222046	71.459694	1334.796753	-415.437286	120.400948	1621.087891	-563.421326	318.884155	1076.363159	-517.872253	-233.978333	1124.946533	-490.195892	286.538055	813.807861	-420.334656	-240.809601	862.303894	-438.635864	35.547047	962.582092	651.269043	-9.013581	968.883667	638.855530	168.229797
-473.875122	139.958206	863.140198	-466.826080	-79.824928	872.960205	-546.827148	140.720016	492.986908	-511.852783	-149.789581	517.796204	-615.442322	90.624527	97.039665	-607.698792	-151.167511	98.550705	-464.155609	239.118607	1326.056885	-453.498444	-101.602570	1362.895264	-401.968353	71.072342	1334.967529	-415.256317	119.843552	1621.223267	-563.040222	319.064972	1076.695557	-517.424622	-234.383224	1125.054932	-489.668854	287.288635	814.066772	-419.730499	-240.922882	862.471252	-438.122406	35.323387	962.568542	651.257446	-9.025064	968.887268	638.927490	168.177582
-473.360535	139.670059	863.255798	-466.046570	-80.074104	872.992676	-546.622620	140.703659	493.190887	-511.328491	-149.865814	517.745117	-615.366333	90.682510	97.188484	-607.666504	-151.247879	98.577919	-463.978485	238.670380	1326.328491	-453.264099	-101.975487	1362.977173	-401.725250	70.665749	1335.139771	-415.096741	119.405937	1621.329712	-562.673462	319.096802	1076.977661	-517.009644	-234.769638	1125.102539	-489.114868	288.066711	814.342407	-419.205261	-241.073135	862.569641	-437.517334	35.058006	962.656677	651.261902	-9.085197	968.877625	639.019592	168.148499
-472.830963	139.545395	863.359802	-465.330109	-80.202522	872.946533	-546.467346	140.652512	493.405548	-510.846649	-150.025040	517.723938	-615.079712	90.397957	97.079773	-607.612793	-151.338455	98.635590	-463.835510	238.212769	1326.581909	-453.060852	-102.363174	1363.032593	-401.530609	70.290863	1335.302490	-415.062653	118.812843	1621.462891	-562.294983	319.061310	1077.239990	-516.558167	-235.188736	1125.098022	-488.405518	288.764008	814.628967	-418.479614	-241.156677	862.693542	-436.915253	34.893845	962.694824	651.218506	-9.151220	968.857239	639.078003	168.112747
-472.526184	139.714996	863.500793	-465.461182	-79.293839	872.554504	-546.615662	140.689117	493.653168	-510.551178	-150.256134	517.466980	-615.128418	90.387985	97.238243	-607.677734	-151.418579	98.714424	-463.761353	237.815323	1326.838623	-452.899292	-102.768669	1363.105347	-401.351318	69.891769	1335.453735	-415.146942	118.108551	1621.644531	-561.905273	318.990021	1077.485352	-516.187622	-235.414490	1125.017578	-487.522003	289.319427	814.907166	-417.725037	-241.217773	862.742920	-436.721344	35.159058	962.547546	651.165100	-9.244517	968.825317	639.124146	168.083298
-471.737396	139.217392	863.531128	-463.967102	-80.498795	872.829834	-546.435059	140.547867	493.791534	-509.645996	-150.030441	517.480774	-615.030701	90.380005	97.342850	-607.518372	-151.574509	98.654594	-463.717896	237.329697	1327.053467	-452.764954	-103.184677	1363.143188	-401.198212	69.483597	1335.646484	-415.200226	117.518143	1621.715576	-561.561768	318.829071	1077.631470	-515.847229	-235.717468	1124.938599	-486.643921	289.906891	815.179565	-416.960114	-241.223923	862.812317	-435.752655	34.496784	962.749084	651.119629	-9.314449	968.801453	639.166687	168.040024
-471.220673	139.008011	863.592346	-463.245972	-80.766586	872.822388	-546.415283	140.482468	493.954651	-509.521912	-150.166809	517.541565	-615.195496	90.656944	97.690353	-607.628540	-151.649704	98.720596	-463.701843	236.936661	1327.247437	-452.698334	-103.626740	1363.204834	-401.089203	69.086212	1335.817993	-415.313782	116.896423	1621.864502	-561.181824	318.649628	1077.789795	-515.547607	-235.968674	1124.817627	-485.592926	290.401062	815.468140	-416.207001	-241.255142	862.863647	-435.182343	34.256081	962.792542	651.007202	-9.393631	968.794556	639.184021	167.976700
-470.961731	139.111984	863.681274	-463.423584	-79.853165	872.483032	-546.453796	140.459198	494.119507	-509.377075	-150.390320	517.361633	-615.167114	90.623512	97.794907	-607.684814	-151.740128	98.789192	-463.689972	236.536880	1327.508423	-452.665558	-104.046349	1363.233521	-401.024231	68.689156	1335.996582	-415.498108	116.245102	1622.014160	-560.764771	318.379883	1077.948364	-515.247070	-236.263382	1124.719849	-484.377625	290.919098	815.722107	-415.435028	-241.274704	862.910156	-435.029114	34.537670	962.641235	650.918213	-9.452948	968.784546	639.196045	167.958435
-470.183960	138.553864	863.698853	-461.975952	-81.081039	872.861023	-546.148804	140.097336	494.174652	-508.906891	-150.347183	517.600708	-615.072388	90.561127	97.845016	-607.645996	-151.830902	98.801414	-463.759552	236.085587	1327.780151	-452.601349	-104.534752	1363.303467	-400.993805	68.261833	1336.172607	-415.681641	115.608551	1622.220703	-560.346802	318.093597	1078.060791	-514.921814	-236.626114	1124.616211	-483.161713	291.329224	815.976318	-414.514404	-241.220062	863.021973	-434.135101	33.877361	962.900757	650.790100	-9.536448	968.804077	639.187500	167.877365
-469.686066	138.302811	863.738281	-461.327911	-81.316071	872.870361	-545.932983	139.745865	494.238831	-508.239105	-150.301498	517.521118	-614.997864	90.452141	97.830589	-607.552612	-151.975693	98.778091	-463.827698	235.673935	1328.080200	-452.625244	-104.986595	1363.327026	-400.992188	67.841339	1336.367432	-415.983337	114.966454	1622.347656	-559.869263	317.678223	1078.088013	-514.678833	-236.808655	1124.442749	-481.740082	291.716675	816.276428	-413.630554	-241.061737	863.091125	-433.641479	33.641663	962.951477	650.659241	-9.569185	968.814148	639.135559	167.851776
-469.257996	138.093353	863.768738	-460.758942	-81.489510	872.855286	-546.098816	139.633316	494.369354	-506.525055	-149.725449	517.147583	-615.049927	90.364845	97.899017	-607.051270	-152.184067	98.567970	-463.902954	235.227112	1328.321167	-452.676453	-105.433479	1363.333252	-401.021454	67.389694	1336.572754	-416.407623	114.208092	1622.492432	-559.346497	317.294556	1078.173584	-514.402222	-237.033188	1124.225342	-480.397736	292.044373	816.534180	-412.624451	-240.916367	863.142456	-433.204590	33.450352	962.979919	650.536255	-9.650752	968.816101	639.135437	167.779236
-469.083588	138.172241	863.808838	-461.049042	-80.569313	872.492371	-546.358948	139.599960	494.515930	-506.391754	-149.825806	516.884521	-615.103271	90.217720	97.893738	-607.144470	-152.266418	98.576591	-464.036011	234.783844	1328.565308	-452.725586	-105.923981	1363.338745	-401.089844	66.968079	1336.756958	-416.751312	113.501343	1622.700928	-558.788086	316.826599	1078.184448	-514.085083	-237.269775	1123.948120	-478.874878	292.300507	816.794250	-411.659943	-240.816010	863.153259	-433.185699	33.730000	962.804382	650.353333	-9.708561	968.777649	639.084839	167.719330
-468.440521	137.703293	863.745056	-459.793701	-81.692413	872.717224	-545.928162	139.092438	494.444977	-506.060242	-149.795761	516.967834	-614.954407	90.088730	97.780731	-607.201843	-152.344879	98.524612	-464.186371	234.371902	1328.782959	-452.839447	-106.361702	1363.268066	-401.170502	66.558113	1336.927246	-417.266876	112.774452	1622.760498	-558.199158	316.379089	1078.206909	-513.711182	-237.584305	1123.615112	-477.364624	292.640198	817.024536	-410.498657	-240.548676	863.154175	-432.443726	33.127056	962.944214	650.162903	-9.726088	968.731506	639.008240	167.695282
-468.094513	137.546539	863.681641	-459.325714	-81.858627	872.629211	-546.014343	139.011078	494.472809	-505.895020	-149.895813	516.847046	-614.992432	89.949966	97.743980	-607.293762	-152.368042	98.453026	-464.361816	233.941513	1328.958496	-452.976746	-106.809715	1363.170532	-401.263824	66.130760	1337.087769	-417.809082	112.025612	1622.858398	-557.556519	315.929077	1078.199097	-513.327454	-237.906570	1123.344360	-475.806976	292.854034	817.247070	-409.560516	-240.475815	863.096252	-432.107361	32.970440	962.891846	649.957092	-9.768517	968.684570	638.912598	167.684616
-467.757751	137.368591	863.619263	-458.883484	-81.984909	872.532043	-546.259277	138.996078	494.489624	-505.568512	-149.977859	516.764038	-615.087341	89.882095	97.722054	-607.281494	-152.403824	98.388771	-464.521027	233.529648	1329.180908	-453.128418	-107.245567	1363.096313	-401.365295	65.698364	1337.228271	-418.368347	111.283501	1622.959717	-556.917603	315.432037	1078.150146	-512.980774	-238.120819	1123.014648	-474.250763	293.019775	817.516296	-408.497192	-240.319504	863.007874	-431.789459	32.817787	962.835938	649.729370	-9.782677	968.647034	638.804565	167.648773
-467.419037	137.197311	863.558167	-458.436646	-82.165581	872.460999	-546.435608	138.993988	494.554138	-504.891357	-149.889084	516.563965	-614.920349	89.446075	97.396149	-607.188660	-152.472748	98.278893	-464.714294	233.074005	1329.393433	-453.283966	-107.727730	1363.030396	-401.481903	65.252655	1337.360718	-418.924896	110.558273	1623.079102	-556.213745	314.915161	1078.073242	-512.530212	-238.369461	1122.655029	-472.512390	293.092712	817.738342	-407.316986	-240.116150	862.982910	-431.482697	32.650448	962.798035	649.539124	-9.826853	968.607544	638.734070	167.658875
-467.149841	137.074966	863.513123	-458.079071	-82.306953	872.330200	-546.778992	139.088943	494.613159	-504.705811	-150.137161	516.437317	-615.076294	89.393700	97.396202	-607.161804	-152.504868	98.258987	-464.911041	232.661942	1329.589478	-453.386688	-108.133858	1363.002930	-401.649292	64.809731	1337.484985	-419.637329	109.728104	1623.185303	-555.506165	314.452881	1077.975098	-512.097351	-238.546265	1122.292969	-470.735657	293.151978	817.969543	-406.185120	-239.896637	862.912170	-431.247437	32.491634	962.737427	649.322510	-9.887481	968.608093	638.628296	167.601288
-467.136871	137.237930	863.481567	-458.544678	-81.491470	871.907532	-544.474060	137.363632	494.115143	-504.693268	-150.422653	516.130615	-614.448730	89.649231	97.188591	-607.259583	-152.540115	98.217148	-465.093781	232.249161	1329.773315	-453.569733	-108.575165	1362.924561	-401.847046	64.394180	1337.583618	-420.237274	108.984192	1623.306152	-554.738342	313.979034	1077.850220	-511.604797	-238.772064	1121.906860	-468.960358	293.223694	818.168457	-404.980499	-239.762970	862.821838	-431.421661	32.759750	962.504700	649.104736	-9.940670	968.609985	638.506348	167.522720
-466.711090	136.804459	863.358887	-457.512115	-82.624367	872.062561	-543.739380	136.761276	493.913513	-504.273010	-150.447708	516.072388	-613.968750	89.392113	96.741539	-607.214417	-152.563065	98.095306	-465.305969	231.822906	1329.928345	-453.705170	-109.038177	1362.859619	-402.055176	63.954632	1337.669067	-420.988770	108.120445	1623.425537	-553.983276	313.513641	1077.705566	-511.082336	-239.012787	1121.523560	-467.148529	293.213470	818.344727	-403.794922	-239.479263	862.719604	-430.902863	32.161407	962.580627	648.908508	-9.993560	968.589417	638.421326	167.458099
-466.503357	136.646133	863.251343	-457.205383	-82.872551	871.910706	-543.816772	136.682419	493.886963	-504.038910	-150.494308	515.901550	-614.015869	89.384460	96.654236	-607.392517	-152.552292	97.975769	-465.572266	231.389145	1330.056396	-453.892151	-109.472229	1362.731689	-402.274475	63.521801	1337.721069	-421.696564	107.355446	1623.493652	-553.219421	313.112061	1077.532471	-510.479706	-239.287460	1121.103516	-465.181122	293.119171	818.584656	-402.551483	-239.293243	862.593323	-430.720886	31.948812	962.476135	648.691711	-10.090784	968.576660	638.291504	167.411087
-466.372467	136.492371	863.163940	-457.002045	-83.038780	871.733765	-543.977844	136.628143	493.843445	-504.053375	-150.627365	515.714233	-614.129456	89.398743	96.516968	-607.323853	-152.555344	97.780800	-465.857574	230.979233	1330.131714	-454.116516	-109.916092	1362.605103	-402.523041	63.099548	1337.745361	-422.359009	106.682533	1623.522949	-552.427917	312.640656	1077.290771	-509.883179	-239.370071	1120.610352	-463.261871	293.058167	818.742249	-401.252045	-238.967453	862.417725	-430.603180	31.758686	962.361816	648.466980	-10.187314	968.543579	638.147095	167.328674
-466.255402	136.330673	863.045288	-456.840546	-83.211800	871.543152	-544.128479	136.559753	493.820190	-504.005554	-150.704300	515.465088	-614.203125	89.420349	96.397713	-607.350342	-152.522034	97.623116	-466.139801	230.569870	1330.188965	-454.343781	-110.351509	1362.469482	-402.760132	62.671501	1337.756836	-423.122131	105.877678	1623.567383	-551.668579	312.292542	1077.121826	-509.274292	-239.543396	1120.183594	-461.254974	292.854218	818.956055	-400.055603	-238.786880	862.265076	-430.505493	31.565054	962.222107	648.211060	-10.306795	968.515564	637.988159	167.255447
-466.168488	136.176422	862.944641	-456.706940	-83.371834	871.344116	-544.308289	136.467850	493.799591	-503.971191	-150.701889	515.291138	-614.237122	89.402367	96.246620	-607.391479	-152.490555	97.384811	-466.427246	230.128159	1330.240356	-454.560211	-110.781639	1362.376587	-403.014221	62.238342	1337.764282	-423.782532	105.228920	1623.607056	-550.880432	311.908905	1076.906494	-508.644470	-239.785202	1119.770874	-459.298615	292.631439	819.191528	-398.859039	-238.553268	862.070862	-430.441223	31.370501	962.089233	647.990417	-10.375971	968.483704	637.848816	167.183487
-466.076996	136.044571	862.879761	-456.610504	-83.504692	871.162354	-544.420532	136.324463	493.747192	-504.156067	-150.708588	515.098145	-614.263245	89.418716	96.108406	-607.419617	-152.407028	97.093369	-466.712036	229.648987	1330.286377	-454.845673	-111.199394	1362.240479	-403.298645	61.839375	1337.784058	-424.535492	104.467690	1623.622925	-550.073059	311.514465	1076.645508	-508.015442	-239.844406	1119.329468	-457.203552	292.403015	819.401978	-397.678528	-238.267441	861.904297	-430.391937	31.187012	961.983215	647.798218	-10.403259	968.422668	637.703735	167.127670
-465.991119	135.900146	862.799561	-456.511597	-83.688507	870.992004	-544.645935	136.156448	493.711212	-504.449402	-150.520782	514.912476	-614.281616	89.366539	95.953392	-607.569153	-152.222610	96.776543	-467.017029	229.244476	1330.311523	-455.121429	-111.599030	1362.119629	-403.586426	61.434223	1337.799805	-425.182892	103.859070	1623.624634	-549.335144	311.199371	1076.383545	-507.375763	-239.946442	1118.914307	-455.157684	292.197784	819.592590	-396.401489	-237.969406	861.797241	-430.347717	30.983446	961.875610	647.692871	-10.338348	968.333374	637.600342	167.118347
-465.933197	135.749603	862.714844	-456.418610	-83.888268	870.810120	-544.831970	135.939117	493.632935	-504.925171	-150.292526	514.728699	-614.550720	89.598358	96.003235	-607.347534	-152.021729	96.198822	-467.348602	228.827286	1330.307373	-455.380310	-112.023705	1362.005127	-403.889374	61.054787	1337.796509	-425.887238	103.175095	1623.614258	-548.539490	310.817230	1076.113770	-506.751099	-240.089355	1118.517822	-453.091431	291.917450	819.851685	-395.217865	-237.649475	861.664612	-430.308929	30.769039	961.756287	647.649353	-10.191932	968.192505	637.497131	167.146378
-465.873566	135.647232	862.643616	-456.351074	-84.109764	870.611267	-544.591675	135.310364	493.466187	-505.745789	-150.066620	514.609009	-614.340210	89.541252	95.710541	-607.387695	-151.587631	95.466103	-467.713074	228.392868	1330.290771	-455.642517	-112.406242	1361.897339	-404.208282	60.661030	1337.739136	-426.470917	102.605743	1623.550781	-547.836304	310.494202	1075.829346	-506.123901	-240.273056	1118.133667	-451.008453	291.534180	820.042236	-393.973969	-237.274368	861.578918	-430.284424	30.549313	961.636841	647.375610	-10.350469	968.346497	637.291687	166.947662
-466.074005	135.820465	862.579956	-457.122711	-83.256302	870.045593	-545.801025	135.581421	493.646729	-506.921112	-149.789017	514.283203	-614.700867	89.454224	95.601440	-607.519775	-151.289200	94.884163	-468.111298	228.009109	1330.264404	-455.930267	-112.787666	1361.750610	-404.539856	60.277660	1337.669312	-427.148010	102.003471	1623.471436	-547.105896	310.217712	1075.494507	-505.548706	-240.328079	1117.717773	-448.925842	291.206085	820.313782	-392.809082	-237.018921	861.401855	-430.651184	30.783401	961.297058	647.091248	-10.462256	968.323120	637.120239	166.857941
-466.075043	135.647049	862.458557	-457.133759	-83.358643	869.780396	-546.347412	135.379959	493.630005	-508.233948	-149.374054	514.079224	-614.592285	89.068520	95.096489	-607.658630	-150.960541	94.169312	-468.484100	227.594879	1330.166260	-456.215057	-113.149315	1361.558594	-404.855469	59.933277	1337.586914	-427.732727	101.438454	1623.391357	-546.418396	309.898895	1075.131226	-504.948730	-240.481567	1117.301147	-446.840668	290.744690	820.535156	-391.658966	-236.622574	861.305725	-430.665375	30.583055	961.109314	646.819092	-10.553079	968.294312	636.950378	166.773209
-465.865021	135.169754	862.291809	-456.364807	-84.481262	869.773682	-546.600464	134.869705	493.492310	-509.610107	-148.817856	514.059326	-614.571045	88.944756	94.728989	-607.771851	-150.610092	93.395828	-468.918762	227.188461	1330.024292	-456.518219	-113.488060	1361.422241	-405.157593	59.612179	1337.496460	-428.298340	100.929825	1623.277832	-545.795166	309.606476	1074.798950	-504.428711	-240.561890	1116.909912	-444.865631	290.336853	820.707825	-390.417511	-236.186142	861.226196	-430.304840	29.913643	961.058289	646.486145	-10.654755	968.265137	636.743530	166.648270
-465.887939	135.023010	862.146423	-456.415405	-84.595535	869.480957	-546.994202	134.544434	493.442383	-511.208405	-148.154968	513.877441	-614.608948	88.860176	94.424339	-607.970825	-150.303894	92.622437	-469.346161	226.823837	1329.897827	-456.813873	-113.793961	1361.269775	-405.520142	59.285709	1337.409546	-428.858368	100.456268	1623.149902	-545.154541	309.339966	1074.401367	-503.939117	-240.733459	1116.547119	-442.855377	289.809448	820.954712	-389.433594	-235.867065	861.086121	-430.332611	29.716557	960.839539	646.176453	-10.750004	968.236267	636.537720	166.553299
-465.919647	134.955566	862.032532	-456.458069	-84.702904	869.174683	-545.498840	133.144165	492.913086	-512.782349	-147.553909	513.694214	-613.931396	88.814087	93.851341	-608.021118	-150.044266	91.771263	-469.788300	226.481628	1329.781128	-457.095215	-114.130135	1361.142090	-405.857208	58.962124	1337.306519	-429.329773	100.063652	1623.023682	-544.617615	309.070343	1074.009277	-503.466797	-240.874741	1116.190063	-440.937622	289.225922	821.142151	-388.346710	-235.428818	861.019653	-430.375031	29.543539	960.635193	645.880310	-10.831003	968.234436	636.311584	166.488998
-465.999451	134.858856	861.883057	-456.547424	-84.852386	868.880920	-547.377380	133.742447	493.089569	-514.523499	-146.963150	513.563293	-614.748718	89.000786	93.942726	-608.148682	-149.819717	91.014175	-470.219635	226.173264	1329.619019	-457.399689	-114.412605	1360.978638	-406.163391	58.697742	1337.206177	-429.884125	99.588013	1622.891846	-544.091431	308.810547	1073.632813	-503.042450	-241.078873	1115.869629	-439.060486	288.617065	821.384277	-387.377899	-234.986893	860.992310	-430.454315	29.355907	960.414795	645.627686	-10.896032	968.226685	636.102417	166.393478
-466.093231	134.817368	861.735596	-456.706879	-84.935951	868.585999	-549.331787	134.556564	493.348389	-516.157654	-146.263596	513.385193	-615.416809	88.978394	93.853310	-608.669189	-149.590012	90.246078	-470.624786	225.864166	1329.459595	-457.676544	-114.721107	1360.865479	-406.471375	58.425243	1337.073364	-430.403320	99.235313	1622.733643	-543.583496	308.495636	1073.189697	-502.683716	-241.203735	1115.575195	-437.254547	287.966888	821.580811	-386.393372	-234.572830	860.976135	-430.580078	29.219704	960.196655	645.348083	-10.943380	968.221619	635.830750	166.358734
-466.204773	134.763168	861.593140	-456.867065	-85.075722	868.291687	-551.272339	135.372787	493.544830	-517.666687	-145.741837	513.218689	-616.041504	88.980171	93.765854	-608.832520	-149.389099	89.541107	-471.039276	225.601379	1329.279175	-457.888733	-114.983955	1360.732422	-406.779053	58.175579	1336.944458	-430.874634	98.893921	1622.569458	-543.177795	308.264008	1072.759521	-502.320160	-241.367371	1115.275024	-435.507904	287.196899	821.749023	-385.497803	-234.180069	860.971130	-430.713531	29.048756	959.980835	645.044067	-11.043519	968.202698	635.563354	166.283386
-466.344330	134.710464	861.425171	-457.057953	-85.200706	868.009949	-552.468079	135.813431	493.607880	-519.128235	-145.319275	513.104065	-616.475220	88.986359	93.591904	-609.166199	-149.216568	88.895126	-471.421051	225.339966	1329.073730	-458.110748	-115.255829	1360.580322	-407.063629	57.938198	1336.798828	-431.296814	98.646912	1622.410400	-542.819031	307.963654	1072.342041	-501.993896	-241.608612	1114.985474	-433.880188	286.432922	821.976929	-384.634094	-233.657257	860.931519	-430.869385	28.902552	959.755493	644.719360	-11.144918	968.181335	635.309998	166.223328
-466.528107	134.633316	861.289124	-457.336121	-85.240959	867.723328	-552.614197	135.577225	493.464142	-519.871521	-144.508713	512.762329	-616.283203	88.738678	93.136787	-609.294434	-149.223267	88.277451	-471.777863	225.087585	1328.875122	-458.338470	-115.504761	1360.463013	-407.365997	57.694752	1336.653809	-431.838989	98.337311	1622.248535	-542.508179	307.659698	1071.961914	-501.689636	-241.915619	1114.738770	-432.342102	285.617920	822.175415	-383.825745	-233.163025	860.958252	-431.076416	28.767088	959.539673	644.383118	-11.260593	968.171082	635.052185	166.122635
-466.740692	134.521545	861.162109	-457.620605	-85.372902	867.471069	-552.240051	134.975098	493.183258	-520.794006	-143.992508	512.580872	-616.127625	88.753777	92.824837	-609.444092	-149.253815	87.823181	-472.119019	224.837875	1328.693604	-458.629395	-115.722099	1360.307251	-407.667419	57.475796	1336.521484	-432.310516	98.121460	1622.111572	-542.252563	307.389160	1071.577026	-501.443909	-242.124924	1114.502075	-430.890839	284.604431	822.406677	-383.010529	-232.675552	861.029785	-431.292786	28.581760	959.342285	644.018494	-11.385367	968.127380	634.779175	166.045044
-466.997986	134.414124	861.067688	-457.932587	-85.513885	867.258240	-550.489807	133.555450	492.612427	-521.619812	-143.656357	512.432373	-615.470947	88.842117	92.401428	-609.631714	-149.282440	87.453949	-472.405396	224.639313	1328.515747	-458.876251	-115.940712	1360.227661	-407.942291	57.288162	1336.403076	-432.754089	97.968445	1621.998169	-542.028992	307.058136	1071.191895	-501.244537	-242.223755	1114.265259	-429.638123	283.794678	822.530518	-382.323883	-232.217972	861.022827	-431.552277	28.398981	959.182922	643.627380	-11.475299	968.101807	634.437012	165.960648
-467.230774	134.328613	861.023071	-458.252136	-85.635666	867.126770	-550.549988	133.395218	492.510132	-522.363464	-143.432327	512.375305	-615.455261	88.861595	92.240746	-609.766724	-149.357956	87.249496	-472.703918	224.455811	1328.351074	-459.152954	-116.145370	1360.167603	-408.226105	57.082050	1336.335938	-433.177124	97.843056	1621.923950	-541.854858	306.694458	1070.873291	-501.042969	-242.444778	1114.125610	-428.456543	282.796936	822.792725	-381.786926	-231.756561	861.109863	-431.807983	28.245672	959.090271	643.284302	-11.516668	968.060913	634.128784	165.884277
-467.482544	134.268112	861.021301	-458.594238	-85.755692	867.072449	-550.970520	133.454147	492.544647	-522.945679	-143.310684	512.387451	-615.858948	89.128464	92.415726	-609.872375	-149.416626	87.101265	-472.944000	224.315857	1328.276123	-459.393677	-116.331779	1360.187988	-408.519592	56.906605	1336.302246	-433.591675	97.774376	1621.892944	-541.726379	306.351990	1070.573486	-500.900452	-242.486847	1114.018066	-427.362061	281.750519	823.005432	-381.252380	-231.233063	861.212952	-432.102448	28.119057	959.062927	642.975281	-11.508294	967.997742	633.811890	165.846954
-467.739136	134.154800	861.063293	-458.895111	-85.855316	867.138916	-551.252869	133.454575	492.587036	-523.305603	-143.193344	512.389648	-615.927490	89.144928	92.391136	-609.931763	-149.508270	87.068687	-473.181183	224.195847	1328.250244	-459.687927	-116.519432	1360.258789	-408.807617	56.753437	1336.346313	-433.912781	97.791138	1621.928467	-541.643127	306.019653	1070.410278	-500.706238	-242.758026	1113.977417	-426.503632	280.723846	823.230408	-380.814606	-230.828598	861.350647	-432.396942	28.016708	959.122070	642.599365	-11.521315	967.958679	633.399902	165.940475
-468.044647	134.095428	861.148926	-459.301422	-85.914978	867.207825	-551.740295	133.618942	492.691925	-523.971497	-143.447815	512.620300	-616.047546	89.131050	92.439812	-610.147766	-149.498184	87.202255	-473.366547	224.080917	1328.288086	-459.986969	-116.660126	1360.387817	-409.123657	56.607079	1336.445557	-434.263062	97.771286	1621.994385	-541.586853	305.641296	1070.284302	-500.554474	-242.866943	1114.017456	-425.731049	279.623169	823.537170	-380.421326	-230.301926	861.535156	-432.752563	27.935825	959.200134	642.125244	-11.555408	967.936646	632.862244	166.118164
-468.340759	133.939896	861.251282	-459.653778	-86.037491	867.356201	-553.006470	134.258820	492.983582	-524.029175	-143.538910	512.718201	-616.475830	89.138351	92.592155	-610.202881	-149.592224	87.304161	-473.585754	223.958389	1328.377319	-460.335968	-116.764885	1360.577148	-409.438019	56.461105	1336.607910	-434.640015	97.731415	1622.084106	-541.547668	305.316895	1070.244629	-500.468262	-242.962936	1114.114990	-425.139832	278.495636	823.816467	-380.131378	-229.796127	861.779236	-433.079041	27.809269	959.325745	641.734436	-11.625863	967.897156	632.510803	166.007767
-468.655243	133.901718	861.389282	-460.092133	-86.109001	867.538025	-553.319092	134.326797	493.092407	-523.431274	-143.478088	512.708679	-616.566467	89.128571	92.638275	-610.053223	-149.680786	87.376938	-473.803192	223.845642	1328.517822	-460.708038	-116.865509	1360.811646	-409.774506	56.330223	1336.782837	-434.958832	97.771011	1622.191528	-541.559265	304.931519	1070.280518	-500.393616	-242.996719	1114.240234	-424.679474	277.341492	824.148010	-379.881470	-229.326523	862.054626	-433.455170	27.755367	959.485474	641.365051	-11.776107	967.869690	632.195923	165.773743
-469.026703	133.792068	861.525879	-460.572876	-86.191742	867.770386	-553.582825	134.379318	493.141144	-523.279419	-143.738510	512.817017	-616.633423	89.190887	92.672913	-610.094299	-149.743896	87.540787	-474.015137	223.760330	1328.649658	-461.070435	-116.944687	1361.069336	-410.113495	56.222324	1336.969116	-435.277252	97.817833	1622.302490	-541.552734	304.518982	1070.334595	-500.357300	-243.039993	1114.497559	-424.360504	276.255005	824.477356	-379.888428	-229.062378	862.274414	-433.884521	27.685518	959.669983	641.028076	-11.869244	967.846436	631.870300	165.584579
-469.318604	133.708145	861.666748	-461.018005	-86.295036	868.063354	-553.752747	134.359543	493.174683	-523.058655	-144.081177	512.943970	-616.658630	89.238022	92.676056	-610.128052	-149.741562	87.742661	-474.308105	223.681412	1328.840332	-461.496399	-116.995728	1361.385254	-410.459106	56.132603	1337.202148	-435.593628	97.868271	1622.411987	-541.629150	304.219299	1070.484253	-500.373047	-243.020126	1114.730713	-424.180511	275.076630	824.812500	-379.785095	-228.616730	862.609619	-434.288574	27.634659	959.896667	640.666565	-11.934479	967.806580	631.523926	165.487518
-469.872498	133.993774	861.841858	-462.309326	-85.330971	867.967651	-554.069580	134.472839	493.235413	-522.928833	-144.514114	512.837463	-616.521179	88.980934	92.447693	-610.096680	-149.768692	87.959068	-474.573059	223.614883	1329.028809	-461.947083	-117.028069	1361.697754	-410.863037	56.052612	1337.440674	-435.911743	97.919426	1622.520996	-541.745239	303.874359	1070.634033	-500.479797	-242.892410	1114.957031	-424.128876	274.033020	825.122925	-379.763397	-228.183151	862.972473	-435.075073	28.054178	959.900330	640.306396	-11.989591	967.790833	631.149841	165.390610
-470.160339	133.923538	861.942261	-462.769470	-85.409958	868.215210	-554.218811	134.480042	493.272980	-522.562500	-144.884491	512.892212	-616.563232	89.047432	92.446655	-609.732361	-149.863846	88.101219	-474.877502	223.552048	1329.238647	-462.429108	-117.039101	1361.991699	-411.250458	55.958546	1337.671753	-436.243500	97.975822	1622.613525	-541.896057	303.571899	1070.792603	-500.586884	-242.923843	1115.272583	-424.148926	272.909821	825.484924	-379.835114	-227.852890	863.317993	-435.486786	28.017849	960.085083	639.947693	-12.054351	967.789795	630.717957	165.332947
-470.072815	133.491577	861.999573	-462.263153	-86.621925	868.822205	-554.179993	134.350403	493.220245	-522.044983	-145.202271	513.147827	-616.503418	89.114922	92.404510	-609.529236	-149.889435	88.276283	-475.167023	223.491791	1329.439331	-462.902039	-117.047165	1362.310669	-411.673340	55.900803	1337.863159	-436.595978	98.029663	1622.690674	-542.098389	303.328247	1070.977051	-500.714722	-242.900497	1115.531372	-424.282196	271.878601	825.718506	-379.693268	-227.411865	863.743347	-435.427460	27.472374	960.483093	639.578979	-12.138045	967.790527	630.284668	165.317535
-470.658691	133.026550	861.947998	-462.690247	-86.925842	869.051208	-554.330994	134.324905	493.163940	-521.847351	-145.678024	513.280396	-616.776001	89.446640	92.612068	-609.513977	-149.915131	88.481888	-475.472107	223.437134	1329.635376	-463.418030	-117.048088	1362.596802	-412.040070	55.824703	1338.039917	-436.944183	98.089005	1622.759033	-542.339844	303.144562	1071.158081	-500.889160	-242.951263	1115.787720	-424.538300	270.781525	825.978882	-379.721466	-227.019272	864.131958	-435.939880	27.233961	960.567383	639.243835	-12.203659	967.787415	629.929138	165.266129
-470.460846	133.299271	862.065796	-462.963776	-86.867081	869.160645	-554.410461	134.260300	493.215607	-521.501953	-146.068069	513.293762	-616.760071	89.483932	92.553238	-609.414124	-149.933838	88.609070	-475.799561	223.409683	1329.795776	-463.921509	-117.054810	1362.803955	-412.452942	55.787159	1338.193481	-437.297272	98.146942	1622.793335	-542.655884	303.001801	1071.278564	-501.142639	-243.015564	1116.013794	-424.989594	269.773102	826.116272	-379.922729	-226.676529	864.432251	-436.090332	27.323650	960.720642	638.914978	-12.330090	967.798767	629.606628	165.170685
-470.610321	133.245926	862.056580	-463.311554	-86.919197	869.224060	-554.553040	134.219589	493.194550	-521.262756	-146.447815	513.302307	-616.800171	89.532043	92.441185	-609.363525	-149.953308	88.725700	-476.141144	223.408173	1329.841675	-464.412720	-117.057770	1362.946899	-412.835114	55.732403	1338.287354	-437.671051	98.193634	1622.792969	-542.977051	302.888397	1071.304688	-501.407898	-243.347870	1116.265381	-425.372345	268.725830	826.251099	-380.413055	-226.464661	864.583801	-436.397858	27.273415	960.766541	638.621521	-12.348742	967.777954	629.239990	165.131973
-470.742889	133.193512	861.991638	-463.647278	-86.989365	869.242249	-554.737976	134.189514	493.176666	-521.161377	-146.820877	513.318481	-616.838989	89.564079	92.377357	-609.449036	-149.947433	88.801155	-476.480194	223.353729	1329.825439	-464.906158	-117.054062	1363.065552	-413.254181	55.683987	1338.321899	-438.019836	98.289925	1622.760498	-543.360413	302.805145	1071.274536	-501.757996	-243.480042	1116.380615	-425.822357	267.801636	826.263428	-380.778748	-226.231934	864.728638	-436.676086	27.218540	960.757080	638.286133	-12.411628	967.782593	628.847229	165.031158
-470.829742	133.123184	861.925598	-463.913208	-87.081573	869.219971	-554.901367	134.137619	493.163757	-521.069702	-147.152237	513.286499	-616.880310	89.611092	92.287506	-609.479370	-149.939346	88.828583	-476.798431	223.346222	1329.756470	-465.372131	-117.085983	1363.125244	-413.640198	55.646393	1338.322754	-438.417114	98.342690	1622.694458	-543.752869	302.740601	1071.232788	-502.167450	-243.545303	1116.445801	-426.367218	266.866516	826.265503	-381.056580	-225.950409	864.829956	-436.899994	27.129971	960.728455	637.966125	-12.444188	967.756714	628.456421	164.991730
-470.872589	133.099136	861.834167	-464.168976	-87.206841	869.166016	-555.099792	134.080490	493.194061	-521.029907	-147.397507	513.247009	-616.938171	89.634346	92.182487	-609.390198	-149.961914	88.767258	-477.155609	223.372055	1329.664307	-465.848694	-117.097603	1363.145508	-414.030701	55.608288	1338.300903	-438.892761	98.349487	1622.603027	-544.201965	302.694183	1071.133423	-502.600037	-243.440353	1116.411621	-426.997223	266.035187	826.170715	-381.160370	-225.547668	864.993408	-437.093292	27.039303	960.670532	637.659729	-12.487035	967.700134	628.121399	164.928635
-470.930084	133.044296	861.750244	-464.373688	-87.324181	869.098022	-555.362549	134.028931	493.186768	-521.077759	-147.608826	513.156555	-617.054504	89.641609	92.105911	-609.585632	-149.958420	88.743561	-477.535217	223.379349	1329.561646	-466.332428	-117.152863	1363.094482	-414.457153	55.576080	1338.273682	-439.307861	98.367622	1622.553711	-544.661133	302.660461	1071.019531	-503.033905	-243.532104	1116.410400	-427.611481	265.252289	826.053345	-381.533386	-225.210526	865.099121	-437.276489	26.937656	960.611877	637.334534	-12.561739	967.678772	627.776855	164.874741
-470.962402	132.943237	861.650146	-464.585083	-87.454620	869.038696	-555.589294	133.920044	493.184998	-521.206909	-147.836578	513.081177	-616.889221	89.375626	91.771484	-609.661438	-149.981750	88.674728	-477.912231	223.355408	1329.421631	-466.813965	-117.197876	1363.082031	-414.868927	55.552364	1338.213867	-439.761230	98.480789	1622.399414	-545.153992	302.637024	1070.860229	-503.542084	-243.817474	1116.446533	-428.382904	264.510193	825.923645	-382.298889	-225.121414	865.051758	-437.454590	26.813267	960.550476	637.017273	-12.646349	967.662720	627.434631	164.752380
-471.017151	132.811676	861.577209	-464.728973	-87.588051	868.986694	-555.865173	133.845383	493.191315	-521.356750	-148.046722	512.973267	-616.936707	89.345100	91.674530	-609.718140	-150.009476	88.544228	-478.284454	223.341705	1329.290039	-467.249115	-117.262657	1363.077148	-415.235443	55.515587	1338.184814	-440.207306	98.554535	1622.274536	-545.712585	302.585083	1070.675537	-504.088959	-243.796921	1116.362183	-429.140594	263.842682	825.760620	-382.823425	-224.943130	865.055115	-437.609100	26.676546	960.505737	636.733582	-12.729336	967.615112	627.091492	164.657227
-471.259979	133.191681	861.590515	-465.732513	-86.494812	868.526855	-556.256348	133.890610	493.282684	-521.551270	-148.156693	512.649292	-617.312500	89.579369	91.835350	-609.764160	-150.023422	88.465340	-478.678223	223.314941	1329.120361	-467.669128	-117.359581	1363.097900	-415.623352	55.445305	1338.142212	-440.614929	98.600082	1622.218262	-546.277832	302.608765	1070.530762	-504.725281	-244.028351	1116.340942	-430.000641	263.207062	825.515564	-383.414520	-224.782089	865.001099	-438.133728	27.118343	960.263245	636.470276	-12.774841	967.583435	626.745361	164.632507
-471.131927	132.610596	861.471863	-465.051880	-87.698410	868.794250	-556.344727	133.705536	493.181702	-521.487915	-148.038437	512.750977	-617.057312	89.303009	91.524193	-609.734009	-150.044510	88.291412	-479.055878	223.280579	1328.978149	-468.090363	-117.435478	1363.068115	-416.007904	55.379204	1338.107910	-441.071991	98.748466	1622.062866	-546.869995	302.572540	1070.335815	-505.302490	-244.121109	1116.317749	-430.873962	262.727325	825.259277	-384.025909	-224.608215	864.948853	-437.910950	26.454943	960.385986	636.167358	-12.852418	967.546875	626.421631	164.580246
-471.364532	132.206619	861.350098	-465.170898	-87.974976	868.757690	-556.553955	133.634140	493.145966	-521.732544	-148.037750	512.723938	-617.260376	89.557281	91.682022	-609.774963	-150.057693	88.218498	-479.426727	223.243851	1328.836182	-468.503113	-117.524544	1363.057861	-416.382172	55.307999	1338.099243	-441.520782	98.855415	1621.977783	-547.407410	302.425262	1070.190552	-505.951080	-244.113159	1116.280151	-431.790344	262.282532	824.987915	-384.779144	-224.549057	864.845154	-438.101410	26.169079	960.309143	635.884583	-12.890356	967.486389	626.059082	164.536697
-471.812225	132.303207	861.317627	-466.216919	-86.985825	868.336182	-556.908936	133.657806	493.205017	-522.187439	-148.039841	512.522278	-617.388977	89.575119	91.652130	-609.881653	-150.009186	88.153389	-479.773560	223.199402	1328.714478	-468.908508	-117.607689	1363.044556	-416.729980	55.249508	1338.101807	-441.880676	99.027199	1621.926025	-548.008484	302.310760	1070.045776	-506.547485	-244.312958	1116.292603	-432.793457	261.944519	824.704895	-385.475830	-224.448898	864.803101	-438.691895	26.479855	960.042114	635.613953	-12.960112	967.440308	625.717346	164.492371
-471.998077	132.075027	861.301453	-466.351257	-87.130348	868.327515	-557.126038	133.538422	493.230713	-522.470886	-147.988983	512.551147	-617.378967	89.562569	91.598679	-609.892456	-150.018387	88.129440	-480.118774	223.176331	1328.669312	-469.335083	-117.745361	1363.109497	-417.108765	55.205185	1338.150024	-442.298584	99.154076	1621.927246	-548.623901	302.175659	1069.953613	-507.183197	-244.373428	1116.270996	-433.793488	261.608734	824.414490	-386.247406	-224.439697	864.750366	-438.868011	26.305079	960.034302	635.314270	-13.036882	967.412964	625.389709	164.390732
-472.170929	131.846695	861.320007	-466.465973	-87.331963	868.409546	-557.309937	133.403244	493.255005	-522.834778	-147.933640	512.635071	-617.396118	89.583298	91.562370	-609.771301	-150.024323	88.100792	-480.484070	223.134079	1328.645874	-469.714996	-117.856010	1363.213501	-417.497681	55.129467	1338.253662	-442.777130	99.245995	1621.965454	-549.260071	302.071686	1069.980103	-507.835754	-244.431366	1116.346558	-434.999664	261.431274	824.116272	-387.045135	-224.377518	864.723938	-439.038757	26.125711	960.091736	635.034119	-13.158588	967.409363	625.092407	164.333298
-472.010590	131.479141	861.367249	-465.719025	-88.560364	868.872620	-557.341553	133.171051	493.250763	-523.003418	-147.865646	512.977112	-617.356812	89.627800	91.552887	-609.741272	-150.039978	88.132706	-480.822754	223.103729	1328.708008	-470.066040	-117.943962	1363.359253	-417.834747	55.059074	1338.403076	-443.170044	99.389313	1622.035156	-549.583557	301.449219	1070.041626	-508.477325	-244.466827	1116.473999	-436.125305	261.298248	823.865112	-387.921814	-224.450226	864.688904	-438.779755	25.569496	960.398438	634.753052	-13.205104	967.406921	624.787292	164.273071
-472.183105	131.349960	861.463257	-465.838135	-88.725342	868.994385	-557.510742	133.026535	493.299713	-523.337891	-147.920700	513.149231	-617.345886	89.640770	91.496391	-609.897949	-150.017380	88.202606	-481.146820	223.038727	1328.807617	-470.416534	-118.035835	1363.513184	-418.132324	54.977169	1338.577393	-443.552887	99.535629	1622.124512	-550.432922	301.650879	1070.110962	-509.153168	-244.361801	1116.594727	-437.283600	261.186188	823.648560	-388.802521	-224.631805	864.627136	-438.937256	25.439955	960.510254	634.458069	-13.278639	967.408875	624.461182	164.198730
-472.424103	131.176697	861.561768	-466.032318	-88.796440	869.134827	-557.631714	132.857010	493.317535	-523.576355	-147.896103	513.294800	-617.328613	89.678581	91.484177	-609.782410	-150.074936	88.224503	-481.407562	222.997437	1328.911987	-470.710968	-118.110619	1363.733154	-418.407959	54.891659	1338.758179	-443.909912	99.673363	1622.248291	-551.025757	301.442810	1070.290649	-509.683014	-244.330139	1116.789429	-438.565948	261.265045	823.373535	-389.686493	-224.695114	864.671692	-439.156494	25.344173	960.629089	634.169922	-13.295387	967.374512	624.125000	164.150192
-472.800049	130.872360	861.636902	-466.269165	-88.951004	869.280701	-557.668884	132.614929	493.331665	-523.856262	-147.939453	513.485107	-617.068359	89.452118	91.262733	-609.828613	-150.078598	88.278145	-481.677307	222.948044	1329.051147	-471.022430	-118.213623	1363.942139	-418.681702	54.839180	1338.948364	-444.206970	99.866539	1622.369995	-551.593750	301.250519	1070.487305	-510.198700	-244.300201	1116.980469	-439.830719	261.440216	823.199524	-390.662872	-224.883041	864.671082	-439.431671	25.167755	960.727417	633.770325	-13.447163	967.409058	623.789185	164.040466
-473.076843	130.755646	861.753418	-466.471313	-89.030281	869.468018	-558.245422	132.748108	493.476563	-524.066711	-147.962204	513.627197	-617.208313	89.493065	91.350754	-609.825500	-150.131424	88.349846	-481.934113	222.912979	1329.218872	-471.281158	-118.252388	1364.133545	-418.940613	54.778759	1339.122437	-444.537781	100.001480	1622.490845	-552.148804	301.108826	1070.715454	-510.750275	-244.416626	1117.247559	-441.093536	261.551086	823.025146	-391.488220	-225.057907	864.680176	-439.672485	25.111292	960.877991	633.660522	-13.383076	967.329895	623.596375	164.043808
-473.231934	130.814545	861.936768	-466.659180	-89.053719	869.664063	-557.675720	132.131195	493.421204	-524.209045	-147.944275	513.733276	-616.934082	89.537361	91.260849	-609.923218	-150.100403	88.436783	-482.178131	222.860321	1329.382568	-471.518799	-118.309464	1364.333984	-419.197754	54.716774	1339.297852	-444.855957	100.142120	1622.594238	-552.717834	300.890564	1070.937744	-511.262207	-244.398773	1117.505493	-442.395355	261.841248	822.832825	-392.443848	-225.378204	864.664734	-439.873016	25.127920	961.076843	633.451721	-13.408878	967.302246	623.388428	163.949356
-473.544250	130.705536	862.058289	-466.908234	-89.127304	869.842712	-558.505920	132.400436	493.619995	-524.427917	-147.964615	513.849243	-617.213196	89.551201	91.368187	-609.934570	-150.148544	88.503845	-482.417297	222.804749	1329.573486	-471.724945	-118.356453	1364.513794	-419.421753	54.664650	1339.469482	-445.191071	100.191589	1622.692627	-553.163757	300.589447	1071.184204	-511.721649	-244.463181	1117.790405	-443.686066	262.115814	822.603821	-393.433136	-225.698456	864.696350	-440.148010	25.070742	961.223633	633.213440	-13.463246	967.282532	623.144592	163.906357
-473.870514	130.681808	862.187317	-467.178345	-89.200867	870.017334	-558.764404	132.348511	493.712830	-524.600159	-147.999374	513.953064	-617.227783	89.570923	91.387474	-609.848450	-150.211655	88.541626	-482.618622	222.735260	1329.751587	-471.883881	-118.423378	1364.720703	-419.630554	54.620663	1339.631958	-445.447327	100.284584	1622.819336	-553.694031	300.505371	1071.472656	-512.185547	-244.516998	1118.023804	-445.023132	262.583954	822.461426	-394.437744	-226.065521	864.686340	-440.445892	25.048538	961.374146	632.957764	-13.486298	967.280151	622.860413	163.858368
-474.577789	130.783081	862.291870	-468.292694	-88.287430	869.808716	-559.094788	132.254654	493.782990	-524.947632	-148.200653	513.866699	-617.304810	89.600616	91.436432	-610.026489	-150.152084	88.628395	-482.825806	222.679810	1329.908936	-472.047913	-118.436150	1364.888794	-419.831696	54.581116	1339.761475	-445.711884	100.367805	1622.904053	-554.273682	300.480865	1071.725830	-512.640808	-244.743805	1118.288574	-446.254974	263.011597	822.289917	-395.355530	-226.457932	864.721985	-441.174072	25.383286	961.271912	632.728760	-13.518104	967.256287	622.556580	163.823685
-474.973206	130.775482	862.374634	-468.628723	-88.324524	869.914856	-559.431763	132.202469	493.835846	-525.156982	-148.379791	513.932129	-617.384827	89.654724	91.425995	-610.037781	-150.173645	88.661255	-483.032166	222.603790	1330.038818	-472.158020	-118.462265	1365.014771	-419.988434	54.553734	1339.844116	-445.891754	100.485435	1622.944458	-554.767151	300.426758	1071.909912	-513.053345	-244.928375	1118.546143	-447.528564	263.549866	821.984802	-396.294678	-226.919647	864.652527	-441.512665	25.379213	961.356934	632.448242	-13.541416	967.240662	622.250549	163.824966
-475.209930	130.864929	862.439453	-468.879883	-88.348717	869.989075	-559.897278	132.272446	493.931641	-525.166870	-148.399170	513.937134	-617.511108	89.650337	91.406670	-610.073181	-150.206543	88.661476	-483.242859	222.544952	1330.086060	-472.239838	-118.482140	1365.091675	-420.167114	54.552402	1339.878174	-446.137543	100.492752	1622.956909	-555.176575	300.378082	1072.058594	-513.467102	-245.221252	1118.769653	-448.494507	264.200378	821.845337	-397.182983	-227.399368	864.597839	-441.760223	25.411707	961.427673	632.183777	-13.551420	967.209106	621.975098	163.814117
-475.654022	130.638397	862.400818	-469.148590	-88.488953	870.039185	-558.625183	131.201462	493.576599	-525.202087	-148.520874	513.944092	-617.218811	89.931831	91.332664	-609.966980	-150.236694	88.644943	-483.481354	222.506607	1330.097412	-472.300079	-118.506409	1365.115356	-420.313934	54.541836	1339.856323	-446.323486	100.556183	1622.918945	-555.631287	300.375763	1072.154175	-513.813171	-245.603363	1118.969849	-449.664459	264.817505	821.559509	-398.016235	-227.868820	864.550598	-442.091125	25.293161	961.422424	631.972473	-13.571771	967.168640	621.752869	163.841248
-475.901306	130.559525	862.387207	-469.225891	-88.737251	870.087097	-558.570068	130.945755	493.498566	-525.098755	-148.593765	513.920410	-617.164673	89.953415	91.250206	-609.950806	-150.294601	88.595055	-483.703857	222.481476	1330.062012	-472.377319	-118.511711	1365.076050	-420.465027	54.529594	1339.808350	-446.461151	100.544296	1622.909180	-556.128296	300.487244	1072.231323	-514.109558	-245.818481	1119.119507	-450.918884	265.559326	821.215210	-398.922058	-228.406097	864.414246	-442.265106	25.176203	961.441223	631.770325	-13.605044	967.129700	621.506653	163.814011
-476.296936	130.281601	862.308594	-469.408844	-88.991623	870.095581	-558.821106	130.846298	493.459564	-525.055969	-148.708496	513.852966	-617.284790	89.955070	91.193581	-609.919128	-150.348206	88.575661	-483.966705	222.404617	1329.960205	-472.416687	-118.548508	1365.051270	-420.626678	54.514179	1339.747437	-446.580963	100.576157	1622.840698	-556.585388	300.647369	1072.259766	-514.434021	-245.882385	1119.205811	-452.009003	266.284882	820.901245	-399.714081	-228.903641	864.283630	-442.534363	24.978014	961.396667	631.548523	-13.596532	967.101807	621.240967	163.795883
-476.458282	129.899673	862.244141	-468.949463	-90.020149	870.338135	-558.790466	130.595383	493.330170	-524.914917	-148.805634	513.951721	-617.194824	89.956779	91.123589	-609.917786	-150.408295	88.581116	-484.221466	222.354782	1329.859131	-472.471649	-118.574593	1364.998047	-420.785248	54.500744	1339.666870	-446.664520	100.661346	1622.705078	-557.086487	300.885864	1072.272339	-514.744751	-246.167450	1119.283203	-453.181213	267.050903	820.549500	-400.486420	-229.419678	864.142883	-442.491821	24.475775	961.510132	631.350830	-13.612286	967.079712	620.939758	163.753082
-476.825073	129.760452	862.204468	-469.135132	-90.198891	870.314575	-560.729614	131.653809	493.690216	-524.883972	-148.957825	513.896179	-617.872803	89.885124	91.330254	-609.885803	-150.455261	88.546799	-484.470978	222.296036	1329.748291	-472.543121	-118.605553	1364.934448	-420.942841	54.482769	1339.569580	-446.713867	100.697327	1622.629395	-557.567932	301.058228	1072.232422	-515.091125	-246.505371	1119.345703	-454.233582	267.884796	820.209167	-401.250031	-229.976196	864.015015	-442.757050	24.348024	961.473572	631.126282	-13.620967	967.081421	620.652344	163.693863
-477.187317	129.652557	862.185547	-469.384827	-90.300598	870.272522	-560.518738	131.300598	493.569580	-524.941284	-149.122833	513.875122	-617.709656	89.866653	91.228645	-609.879761	-150.515610	88.560020	-484.723083	222.255463	1329.628784	-472.605560	-118.653465	1364.855713	-421.117981	54.468811	1339.482788	-446.707642	100.656960	1622.622314	-558.058594	301.251007	1072.161865	-515.426758	-246.848587	1119.396362	-455.308594	268.761322	819.849365	-402.090881	-230.586655	863.789063	-443.053070	24.249029	961.439636	630.931274	-13.661385	967.058655	620.392090	163.666733
-477.646240	129.583923	862.181946	-469.873322	-90.102570	870.168701	-559.450439	130.433990	493.232147	-524.997070	-149.275391	513.798950	-617.292725	89.870972	91.018410	-609.856384	-150.544922	88.557030	-484.996582	222.182022	1329.478882	-472.694977	-118.701439	1364.779907	-421.287018	54.445793	1339.404297	-446.711761	100.758629	1622.481689	-558.540283	301.461639	1072.116577	-515.763611	-247.120728	1119.473999	-456.334412	269.663818	819.449890	-402.974152	-231.172882	863.593994	-443.471924	24.273169	961.370422	630.735107	-13.708863	967.043823	620.139771	163.635956
-478.011078	129.456268	862.177307	-470.106537	-90.220284	870.140015	-559.459106	130.255493	493.140869	-525.080383	-149.423981	513.790405	-617.237183	89.860558	90.947632	-609.905823	-150.589279	88.570206	-485.304474	222.127365	1329.321167	-472.823456	-118.762451	1364.711914	-421.451691	54.409798	1339.307617	-446.676453	100.796349	1622.380005	-559.038269	301.634491	1072.076782	-516.110352	-247.576324	1119.567017	-457.323212	270.550934	819.103333	-403.807739	-231.810074	863.393066	-443.756653	24.158741	961.348816	630.507324	-13.767011	967.028381	619.876343	163.551422
-478.367920	129.349976	862.178894	-470.316772	-90.329979	870.106873	-559.703125	130.226151	493.109406	-525.140442	-149.541855	513.781372	-617.317566	89.855270	90.910347	-609.952393	-150.628601	88.563751	-485.616302	222.080063	1329.187622	-472.944977	-118.831497	1364.620361	-421.643066	54.389275	1339.209717	-446.576111	100.835899	1622.362671	-559.575073	301.825073	1072.011597	-516.492188	-247.688110	1119.579224	-458.316193	271.481445	818.783997	-404.546936	-232.327103	863.202698	-444.015381	24.056486	961.324829	630.246887	-13.834656	966.991333	619.583008	163.511978
-478.732605	129.195099	862.189758	-470.489807	-90.476654	870.097534	-558.297119	129.219498	492.720856	-525.192444	-149.579727	513.796509	-616.771240	89.910423	90.703751	-609.998474	-150.673508	88.563171	-485.936188	222.018921	1329.114868	-473.082611	-118.872749	1364.550293	-421.803009	54.333721	1339.174927	-446.546478	100.843193	1622.295532	-560.069397	301.928833	1071.985962	-516.971497	-247.867752	1119.608887	-459.285767	272.459839	818.524902	-405.374908	-232.840347	863.030212	-444.273560	23.923832	961.321350	630.014221	-13.848236	966.942810	619.301819	163.478989
-479.094421	128.992294	862.224487	-470.630402	-90.614555	870.133606	-558.261169	129.064697	492.628571	-525.319153	-149.702072	513.807556	-616.781067	89.889931	90.665627	-610.053528	-150.702545	88.582085	-486.263519	221.913116	1329.066528	-473.171814	-118.966156	1364.573364	-421.990845	54.279697	1339.158691	-446.480469	100.883263	1622.238647	-560.549683	301.990875	1071.995605	-517.539063	-248.107529	1119.676025	-460.193848	273.392487	818.307922	-406.302948	-233.377930	862.915894	-444.519592	23.786037	961.353455	629.770386	-13.883253	966.928345	618.989258	163.431976
-479.442261	128.847183	862.286499	-470.784363	-90.749916	870.168335	-558.144714	128.904404	492.573517	-525.625061	-149.865570	513.942078	-616.689819	89.856819	90.616447	-610.159363	-150.684357	88.651543	-486.562897	221.791565	1329.051270	-473.312866	-119.074570	1364.599609	-422.171875	54.226921	1339.172729	-446.398376	100.923698	1622.224243	-561.107300	302.075714	1072.084473	-518.137817	-248.259979	1119.773682	-461.178894	274.382416	818.126709	-407.269928	-233.828491	862.826904	-444.766663	23.661037	961.399902	629.524841	-13.865136	966.910767	618.692871	163.440521
-479.711060	128.612411	862.334778	-470.669464	-91.169495	870.325439	-559.976501	129.876205	492.911407	-525.573364	-149.864243	514.046814	-617.329956	89.836044	90.844025	-610.095642	-150.727493	88.672356	-486.859314	221.698654	1329.103638	-473.411621	-119.156342	1364.713989	-422.359283	54.178780	1339.236328	-446.335175	100.971199	1622.216675	-561.635254	302.093353	1072.189819	-518.788879	-248.305832	1119.933960	-462.052307	275.292908	818.048401	-408.303467	-234.284851	862.742126	-444.883728	23.428753	961.510803	629.332397	-13.858976	966.896790	618.446472	163.426773
-480.090393	128.554260	862.409302	-470.976501	-91.071220	870.383850	-560.524841	130.108078	492.981110	-525.801575	-150.069992	514.117676	-617.491394	89.846222	90.888809	-610.141357	-150.732086	88.786385	-487.179077	221.596176	1329.172607	-473.495239	-119.266640	1364.833984	-422.558929	54.136532	1339.304443	-446.259583	101.031136	1622.247070	-562.188354	302.127167	1072.357544	-519.492981	-248.180725	1120.079346	-462.948181	276.187927	818.004456	-409.373627	-234.755661	862.691467	-445.202057	23.455870	961.568970	629.130188	-13.843946	966.885132	618.193970	163.404373
-480.417267	128.299469	862.450012	-470.874603	-91.498260	870.560059	-560.461426	129.987976	492.879974	-525.839172	-150.121277	514.294373	-617.409668	89.866142	90.859093	-610.094360	-150.753159	88.825447	-487.573242	221.571548	1329.296021	-473.620880	-119.352493	1364.947021	-422.763855	54.092312	1339.394775	-446.229645	101.131645	1622.238403	-562.788513	302.159393	1072.576660	-520.231445	-248.236069	1120.279419	-463.855682	277.176666	817.949707	-410.587219	-235.204117	862.642822	-445.342926	23.228004	961.680786	628.887268	-13.866137	966.879028	617.894104	163.405380
-480.756500	128.151413	862.522095	-470.968231	-91.683807	870.686279	-560.459595	129.864639	492.843964	-525.970581	-150.231339	514.409729	-617.415710	89.872528	90.816803	-610.104736	-150.762436	88.889923	-487.919067	221.502670	1329.374390	-473.711609	-119.441521	1365.105469	-422.975861	54.048046	1339.486938	-446.223602	101.174927	1622.288452	-563.368713	302.149658	1072.764282	-521.014343	-248.322723	1120.504150	-464.747162	278.088440	817.934937	-411.643982	-235.392136	862.692200	-445.575195	23.117048	961.782104	628.627136	-13.875643	966.861206	617.603638	163.372482
-481.055176	127.978012	862.596924	-471.011963	-91.831421	870.804871	-560.492004	129.759842	492.819305	-526.035400	-150.395248	514.534973	-617.440308	89.853455	90.874794	-610.074219	-150.812759	89.005005	-488.227356	221.370377	1329.503052	-473.775146	-119.540199	1365.232300	-423.161102	54.006989	1339.585693	-446.180725	101.256371	1622.326660	-563.988525	302.119629	1072.969604	-521.844727	-248.421173	1120.734741	-465.566772	278.856384	817.981140	-412.941040	-235.838791	862.661621	-445.755371	23.010780	961.878906	628.359985	-13.908015	966.843567	617.309570	163.306061
-481.411072	127.897415	862.666016	-471.317230	-91.669830	870.871460	-560.623352	129.693970	492.847778	-526.116333	-150.516235	514.591736	-617.451172	89.797646	90.847527	-610.083252	-150.839096	89.087296	-488.530548	221.272781	1329.627930	-473.874054	-119.650833	1365.366943	-423.367371	53.946178	1339.695313	-446.228943	101.281311	1622.379150	-564.575134	302.043579	1073.160156	-522.634399	-248.599045	1120.984619	-466.424591	279.720917	818.086304	-414.230804	-236.109756	862.631714	-446.059998	23.063473	961.937866	628.096680	-13.966516	966.815430	617.049988	163.262390
-481.628571	127.670578	862.737793	-471.158325	-92.075699	871.055359	-560.634216	129.517654	492.816528	-526.212036	-150.708344	514.769592	-617.430603	89.769249	90.875946	-610.054993	-150.889175	89.180763	-488.815582	221.082489	1329.653320	-473.956696	-119.744492	1365.514648	-423.560028	53.878464	1339.805542	-446.302124	101.273415	1622.448975	-565.217590	301.949127	1073.370239	-523.470276	-248.603409	1121.198975	-467.173645	280.524292	818.190918	-415.385376	-236.256042	862.712891	-446.129425	22.841934	962.073486	627.816589	-14.020749	966.805359	616.782532	163.171997
-481.910797	127.679871	862.824158	-471.428345	-91.921188	871.128296	-560.852051	129.530838	492.869049	-526.355530	-150.914185	514.855713	-617.488708	89.744385	90.899551	-610.100037	-150.917908	89.288475	-489.126434	221.012360	1329.765503	-474.037384	-119.824181	1365.615234	-423.740601	53.829079	1339.898560	-446.408630	101.260353	1622.505371	-565.864319	301.902893	1073.583130	-524.218994	-248.663162	1121.481079	-467.992706	281.269165	818.275879	-416.712921	-236.515366	862.690369	-446.391846	22.923540	962.148804	627.542725	-14.089684	966.797241	616.507629	163.133942
-482.108551	127.470383	862.859314	-471.257813	-92.355743	871.310425	-560.834900	129.362289	492.839722	-526.355042	-151.030579	515.041443	-617.431824	89.702286	90.852623	-610.079773	-150.989456	89.384247	-489.428070	220.930649	1329.859009	-474.080688	-119.898521	1365.769531	-423.935486	53.763363	1340.004150	-446.546936	101.201317	1622.626709	-566.536682	301.779602	1073.757690	-525.050537	-248.965088	1121.748535	-468.689240	281.978149	818.390503	-417.992554	-236.630600	862.741821	-446.450012	22.708841	962.265869	627.250183	-14.115551	966.785461	616.200806	163.088898
-482.342987	127.353775	862.913818	-471.310333	-92.481049	871.447937	-560.842163	129.235123	492.829071	-526.531250	-151.237335	515.152161	-617.443665	89.724823	90.874672	-610.251648	-150.984161	89.511887	-489.709351	220.855072	1329.940796	-474.155701	-119.991417	1365.900391	-424.148224	53.716991	1340.078491	-446.717499	101.195541	1622.671143	-567.202209	301.715820	1073.930176	-525.714966	-249.289017	1122.051025	-469.400574	282.634155	818.462097	-419.297211	-236.843918	862.739807	-446.617432	22.647600	962.366211	627.046875	-14.117635	966.748169	615.922058	163.067337
-482.635742	127.336891	862.983154	-471.637115	-92.284515	871.472351	-560.976685	129.201309	492.840057	-526.694519	-151.444748	515.219055	-617.475098	89.681046	90.843201	-610.255920	-151.020050	89.554649	-489.981689	220.758804	1329.986816	-474.236816	-120.077972	1366.000244	-424.353851	53.670353	1340.133545	-446.936768	101.194138	1622.680298	-567.895325	301.571594	1074.102051	-526.384155	-249.585403	1122.346924	-470.099670	283.261597	818.588318	-420.625183	-236.982559	862.775818	-446.913818	22.718884	962.409851	626.823364	-14.130641	966.716309	615.645691	163.061340
-482.818390	127.197586	863.007507	-471.722260	-92.371826	871.527344	-560.984009	129.078735	492.819916	-526.825073	-151.583786	515.299500	-617.443298	89.672768	90.823280	-610.151062	-151.097610	89.597000	-490.286194	220.674850	1330.028687	-474.289886	-120.192223	1366.085571	-424.542816	53.638954	1340.189941	-447.177979	101.176491	1622.709106	-568.576172	301.479767	1074.223877	-526.988037	-249.872940	1122.570190	-470.662292	283.779175	818.740601	-421.820160	-237.089035	862.731506	-447.061798	22.632904	962.452515	626.581482	-14.185591	966.691589	615.403809	162.995789
-483.004333	127.037392	863.015564	-471.792297	-92.512695	871.559998	-561.022461	128.969452	492.797668	-526.922852	-151.709793	515.359375	-617.437622	89.678474	90.826729	-610.135010	-151.108368	89.606377	-490.613464	220.606796	1330.060913	-474.384277	-120.272476	1366.137085	-424.743866	53.582489	1340.239258	-447.477203	101.071465	1622.771484	-569.264771	301.374542	1074.360596	-527.559143	-250.092819	1122.761230	-471.287140	284.339203	818.825073	-423.087341	-237.312454	862.659424	-447.205414	22.508780	962.476379	626.320251	-14.210248	966.650391	615.157227	162.972046
-483.110809	126.900131	863.050354	-471.823975	-92.642311	871.583374	-560.596741	128.596420	492.694092	-527.031799	-151.865402	515.383789	-617.292358	89.684471	90.749962	-610.143860	-151.128830	89.624062	-490.920807	220.521240	1330.047241	-474.463470	-120.352341	1366.158691	-424.941254	53.525570	1340.280151	-447.763702	101.027451	1622.799072	-569.960083	301.231049	1074.445557	-528.063477	-250.393616	1122.989136	-471.809265	284.754700	818.962036	-424.421783	-237.500732	862.502808	-447.304871	22.379662	962.514832	625.986267	-14.223415	966.602600	614.803101	162.998245
-483.243774	126.735146	863.051636	-471.888916	-92.810150	871.585571	-561.135559	128.751724	492.760925	-527.046021	-151.887756	515.402527	-617.277100	89.450310	90.608727	-610.154541	-151.166092	89.620613	-491.220520	220.394043	1330.040527	-474.557922	-120.437996	1366.181152	-425.126221	53.463722	1340.296143	-448.063507	101.001717	1622.811157	-570.592224	301.139923	1074.515869	-528.470215	-250.663879	1123.154053	-472.286865	285.096832	819.057861	-425.364685	-237.527527	862.448181	-447.415375	22.222458	962.519714	625.673950	-14.274374	966.558716	614.555359	162.987701
-483.328094	126.606018	863.048645	-471.946503	-92.939331	871.578308	-561.329895	128.775848	492.781128	-527.119690	-151.984650	515.420593	-617.534790	89.651924	90.742256	-610.137939	-151.170303	89.625023	-491.487976	220.309265	1330.043701	-474.658447	-120.520531	1366.217285	-425.321869	53.400185	1340.334473	-448.368408	100.977989	1622.807495	-571.268311	301.061676	1074.565063	-528.843262	-251.003693	1123.360840	-472.766296	285.419922	819.180481	-426.552795	-237.762421	862.319397	-447.508179	22.094255	962.521484	625.332642	-14.306658	966.521667	614.241882	162.993042
-483.413879	126.434921	863.043823	-472.006989	-93.075546	871.604919	-561.396667	128.658859	492.753967	-527.239624	-152.131653	515.453674	-617.559143	89.679565	90.726044	-610.181213	-151.159225	89.605759	-491.787598	220.204941	1330.044189	-474.764069	-120.636375	1366.265137	-425.533417	53.333839	1340.349609	-448.710480	100.963257	1622.808594	-571.897827	300.976563	1074.618652	-529.162109	-251.300980	1123.531982	-473.279053	285.886658	819.330750	-427.479919	-237.822647	862.275208	-447.600891	21.957726	962.537598	624.984741	-14.366427	966.488098	613.926025	163.028809
-483.514038	126.252228	863.041260	-472.087982	-93.239594	871.611694	-561.445313	128.576889	492.712738	-527.288574	-152.236252	515.475769	-617.546448	89.678787	90.669044	-610.151794	-151.161850	89.582733	-492.112244	220.083069	1330.006836	-474.886780	-120.752205	1366.339355	-425.759674	53.290119	1340.398438	-449.066406	101.005905	1622.767822	-572.534668	300.891876	1074.613281	-529.429382	-251.577133	1123.750366	-473.650208	286.121552	819.410645	-428.491211	-237.959869	862.198303	-447.721863	21.790270	962.549011	624.675110	-14.377258	966.461426	613.660339	163.017746
-483.532318	125.975464	863.028259	-471.888062	-93.731895	871.692749	-561.419739	128.409271	492.685638	-527.291199	-152.329300	515.517578	-617.300781	89.457108	90.454178	-610.125488	-151.192291	89.580383	-492.437714	220.011276	1330.045166	-475.007233	-120.838333	1366.395264	-425.980255	53.211208	1340.413330	-449.425934	101.001221	1622.785645	-573.106384	300.810089	1074.689941	-529.662720	-251.741531	1123.904297	-473.931915	286.067963	819.499573	-429.344727	-238.066818	862.163574	-447.684967	21.468861	962.596497	624.391418	-14.317248	966.417908	613.416809	163.041489
-483.640533	125.772591	863.036194	-471.991730	-93.880440	871.697205	-561.479614	128.286270	492.660431	-527.504456	-152.570343	515.539429	-617.328186	89.435669	90.456085	-610.179443	-151.169846	89.579918	-492.757446	219.904831	1330.058838	-475.146545	-120.902100	1366.458374	-426.185852	53.147190	1340.450073	-449.768585	100.943062	1622.864014	-573.689758	300.753510	1074.713501	-529.854065	-252.018784	1124.098145	-474.342285	286.272308	819.648376	-430.210083	-238.282501	862.101196	-447.805664	21.292974	962.607361	624.116333	-14.304103	966.388794	613.238220	163.005997
-483.764923	125.587624	863.076843	-472.086029	-94.064400	871.715210	-561.633545	128.215118	492.670319	-527.591187	-152.724350	515.538147	-617.334961	89.401047	90.446014	-610.304688	-151.133850	89.574135	-493.051788	219.810425	1330.045776	-475.289886	-120.992592	1366.541748	-426.401245	53.062965	1340.504883	-450.139618	100.938591	1622.851074	-574.213196	300.635559	1074.757202	-530.095581	-252.171219	1124.254883	-474.636993	286.305542	819.755371	-430.959991	-238.470535	862.045227	-447.929108	21.102295	962.641479	623.849976	-14.343994	966.365784	613.068726	162.992416
-483.860321	125.429573	863.074585	-472.182556	-94.200439	871.706848	-561.819214	128.165710	492.706573	-527.678833	-152.886230	515.541077	-617.405945	89.373390	90.397049	-610.187195	-151.150116	89.548500	-493.332062	219.687866	1330.054321	-475.475739	-121.064690	1366.602051	-426.608643	52.981697	1340.548706	-450.493347	100.914757	1622.898926	-574.694336	300.529175	1074.811035	-530.325256	-252.097748	1124.346558	-474.920410	286.253662	819.855530	-431.724640	-238.652344	861.952026	-448.045044	20.952181	962.642639	623.683899	-14.549760	966.351746	613.191589	162.553314
-483.984650	125.233109	863.078186	-472.279785	-94.377792	871.722290	-561.911865	128.058975	492.693085	-527.694031	-152.965256	515.551025	-617.420105	89.394333	90.366936	-610.132874	-151.160233	89.551414	-493.630707	219.590103	1330.033569	-475.603302	-121.166290	1366.690552	-426.807617	52.887104	1340.566162	-450.853516	100.898193	1622.911011	-575.151001	300.429962	1074.795288	-530.609741	-252.314880	1124.486694	-475.190704	286.171021	819.921692	-432.308502	-238.728821	861.942139	-448.167389	20.774054	962.655273	623.401794	-14.601879	966.338379	613.004944	162.519180
-484.069702	125.106140	863.076965	-472.355255	-94.540260	871.731323	-562.000244	127.949905	492.688873	-527.782532	-153.103943	515.568665	-617.406494	89.366608	90.324341	-610.150635	-151.118988	89.577499	-493.923035	219.473389	1330.032593	-475.767120	-121.258636	1366.764893	-427.016022	52.802406	1340.609863	-451.196655	100.950035	1622.863281	-575.580322	300.345551	1074.838623	-530.834900	-252.408524	1124.610352	-475.391754	285.952515	819.978943	-432.838684	-238.826675	861.974609	-448.254883	20.633928	962.661194	623.069397	-14.657875	966.348389	612.741089	162.463120
-484.175446	125.026421	863.092773	-472.440765	-94.679466	871.742065	-562.169128	127.868202	492.681580	-527.611145	-152.334671	515.364624	-617.409302	89.365677	90.252213	-610.140564	-151.102249	89.475250	-494.205841	219.341171	1330.044434	-475.944336	-121.338455	1366.859375	-427.234680	52.695492	1340.659424	-451.536926	100.910156	1622.939331	-575.976318	300.234894	1074.858765	-531.084045	-252.565353	1124.751221	-475.613770	285.780090	820.041748	-433.386505	-238.895996	862.006409	-448.371643	20.522715	962.681213	622.764587	-14.711084	966.369690	612.519287	162.436661
-484.265747	124.927582	863.126160	-472.498291	-94.844063	871.799683	-562.273804	127.724297	492.684570	-527.751221	-153.258408	515.553284	-617.412903	89.356300	90.213959	-610.083008	-151.110855	89.540771	-494.449524	219.248047	1330.078979	-476.127869	-121.444077	1366.959717	-427.453857	52.609913	1340.714844	-451.887451	100.908714	1622.972046	-576.307617	300.086792	1074.875732	-531.330444	-252.670273	1124.870239	-475.805450	285.540710	820.124390	-433.829132	-238.944214	862.082336	-448.481201	20.402853	962.737244	622.484863	-14.716549	966.363831	612.295349	162.393616
-484.359558	124.867577	863.143616	-472.578217	-94.935020	871.830078	-562.432922	127.564270	492.730988	-527.844910	-153.405243	515.577637	-617.387634	89.309937	90.204407	-610.088684	-151.122635	89.570213	-494.672974	219.170181	1330.122437	-476.288635	-121.523415	1367.053345	-427.651886	52.515930	1340.781738	-452.242615	100.966103	1622.925659	-576.602966	299.921173	1074.916870	-531.562256	-252.682846	1124.981689	-475.994629	285.219360	820.225159	-434.188049	-238.973953	862.142273	-448.592804	20.333113	962.768616	622.208252	-14.710337	966.354004	612.079773	162.367203
-484.469391	124.774994	863.182495	-472.633179	-95.064491	871.870789	-562.630493	127.455971	492.755646	-527.866089	-153.495529	515.586487	-617.424255	89.286942	90.176064	-610.077698	-151.106049	89.571457	-494.881775	219.067535	1330.146606	-476.491699	-121.615891	1367.154541	-427.854126	52.436581	1340.836914	-452.569092	100.967957	1622.964844	-576.852905	299.728149	1074.942871	-531.794617	-252.714279	1125.094849	-476.235321	285.020081	820.354675	-434.569092	-239.006241	862.195251	-448.698212	20.228470	962.815308	621.977844	-14.672202	966.339661	611.893860	162.345230
-484.610779	124.725006	863.194763	-472.761780	-95.088806	871.891968	-562.885376	127.366409	492.798309	-527.846741	-153.508789	515.576660	-617.433167	89.243896	90.127930	-610.025330	-151.136200	89.554756	-495.114349	218.955887	1330.168335	-476.670074	-121.683441	1367.261353	-428.058350	52.363674	1340.892334	-452.881104	100.949913	1622.996094	-577.088562	299.545593	1074.942749	-532.042847	-252.864929	1125.228149	-476.375763	284.588654	820.419617	-434.872040	-239.026062	862.270630	-448.841888	20.197163	962.834412	621.730530	-14.665652	966.319763	611.710510	162.323120
-484.763275	124.652550	863.204773	-472.842773	-95.158295	871.924011	-563.020752	127.223549	492.827484	-527.958313	-153.598831	515.570435	-617.433899	89.227661	90.106842	-610.060791	-151.138214	89.536217	-495.307373	218.880646	1330.178711	-476.873383	-121.757469	1367.352905	-428.238037	52.291626	1340.932007	-453.154724	100.879219	1623.099731	-577.279236	299.268036	1074.905640	-532.303040	-252.969208	1125.327637	-476.504700	284.257080	820.464294	-435.123718	-239.004364	862.354187	-448.968567	20.145065	962.857483	621.443298	-14.691177	966.304688	611.508118	162.329117
-484.946289	124.543701	863.190125	-472.970398	-95.192245	871.932739	-563.269653	127.188118	492.838287	-527.981567	-153.603836	515.578125	-617.459167	89.187653	90.057297	-610.058777	-151.158859	89.521210	-495.503540	218.787613	1330.161865	-477.041321	-121.839882	1367.427490	-428.394165	52.253613	1340.982300	-453.388306	100.931198	1623.117676	-577.481445	299.045624	1074.870850	-532.564514	-253.016022	1125.424438	-476.549103	283.660645	820.450989	-435.356873	-238.977692	862.442139	-449.117493	20.093403	962.851379	621.170776	-14.751595	966.322083	611.337830	162.270889
-485.130859	124.457474	863.186157	-473.105988	-95.215508	871.948303	-563.393738	127.059616	492.851196	-528.064758	-153.697266	515.595215	-617.479797	89.197777	90.045341	-610.095337	-151.147644	89.518143	-495.700714	218.741531	1330.148315	-477.199677	-121.890343	1367.518188	-428.563507	52.182247	1340.995850	-453.724976	100.871017	1623.138428	-577.627686	298.843933	1074.842773	-532.830994	-253.058380	1125.479492	-476.600342	283.174133	820.457642	-435.554169	-238.908691	862.561096	-449.271606	20.055523	962.854370	620.896606	-14.766535	966.313354	611.113586	162.256912
-485.316498	124.386574	863.197571	-473.188995	-95.308006	871.977600	-563.184204	126.727715	492.786987	-528.184021	-153.801285	515.603333	-617.371704	89.180504	89.978416	-610.218323	-151.134949	89.530838	-495.866608	218.661057	1330.148560	-477.367432	-121.965019	1367.575317	-428.730774	52.135876	1341.044312	-453.998657	100.917160	1623.100952	-577.785706	298.661560	1074.819214	-533.087708	-253.116455	1125.586304	-476.689178	282.587097	820.475281	-435.684906	-238.831680	862.687439	-449.413696	19.994627	962.875977	620.598877	-14.850864	966.320984	610.869324	162.213760
-485.476440	124.313705	863.236328	-473.275574	-95.337563	871.992004	-563.596680	126.789803	492.852997	-528.289124	-153.941910	515.598083	-617.495361	89.142761	89.989052	-610.212280	-151.158325	89.536102	-496.023987	218.609833	1330.195801	-477.494781	-122.032745	1367.636108	-428.889557	52.072186	1341.085083	-454.268188	100.911507	1623.106201	-577.906921	298.438843	1074.797363	-533.352112	-253.184128	1125.657959	-476.727142	281.954559	820.505066	-435.815948	-238.763901	862.807983	-449.545013	19.943514	962.905029	620.340576	-14.891460	966.323914	610.634827	162.169662
-485.625702	124.248047	863.276550	-473.398315	-95.340538	872.002258	-563.813538	126.805336	492.890656	-528.461365	-154.116760	515.629456	-617.556702	89.137009	89.988708	-610.122009	-151.205383	89.552231	-496.172607	218.550705	1330.204956	-477.624054	-122.087372	1367.679321	-429.037811	52.018856	1341.135742	-454.493286	100.856476	1623.176758	-578.030029	298.162476	1074.779785	-533.625610	-253.337128	1125.715820	-476.760132	281.362396	820.495911	-435.842773	-238.644333	862.984253	-449.687103	19.901129	962.932678	620.017578	-14.940311	966.337158	610.391785	162.107071
-485.783081	124.191849	863.295105	-473.516602	-95.407463	872.017090	-563.956787	126.740395	492.885345	-528.544006	-154.220337	515.629822	-617.565125	89.142975	89.980492	-610.112854	-151.213531	89.540436	-496.286316	218.509781	1330.213135	-477.707672	-122.147659	1367.761841	-429.168152	51.963833	1341.159546	-454.689941	100.841240	1623.193604	-578.109497	297.842316	1074.695068	-533.871399	-253.338531	1125.752808	-476.760193	280.800049	820.491394	-435.823853	-238.513840	863.134888	-449.830536	19.842754	962.950867	619.749268	-14.942322	966.316956	610.168396	162.088058
-485.936737	124.116188	863.297180	-473.651764	-95.426971	872.031433	-564.056152	126.662285	492.852753	-528.553589	-154.276611	515.651611	-617.563171	89.151909	89.949455	-610.101196	-151.269104	89.555336	-496.408783	218.475937	1330.197510	-477.813812	-122.207642	1367.820801	-429.304077	51.914017	1341.176147	-454.878448	100.882248	1623.139160	-578.191956	297.583069	1074.643555	-534.126770	-253.283279	1125.790283	-476.703644	280.127258	820.501465	-435.741791	-238.367599	863.314148	-449.977539	19.804268	962.959412	619.445435	-14.965744	966.309998	609.938843	162.055832
-486.114594	124.048347	863.309631	-473.757629	-95.509140	872.058533	-564.216187	126.706284	492.863922	-528.582703	-154.319107	515.647461	-617.604126	89.162796	89.934334	-610.147827	-151.300323	89.566200	-496.503387	218.430038	1330.180054	-477.907776	-122.221893	1367.853149	-429.436432	51.881874	1341.171875	-455.040649	100.848175	1623.196167	-578.286194	297.341309	1074.572144	-534.360657	-253.323227	1125.812256	-476.662323	279.459412	820.523621	-435.640594	-238.201523	863.452820	-450.118164	19.745064	962.977905	619.167908	-14.988958	966.291992	609.743713	162.039139
-486.261993	123.980911	863.296631	-473.897156	-95.515190	872.061584	-564.330872	126.684212	492.854523	-528.649048	-154.404343	515.678101	-617.612671	89.166405	89.901054	-610.170349	-151.306503	89.606453	-496.649139	218.398224	1330.145508	-478.037872	-122.255013	1367.885620	-429.558777	51.858715	1341.193481	-455.170288	100.823090	1623.243896	-578.370972	297.069031	1074.483154	-534.512268	-253.325851	1125.843140	-476.619049	278.785645	820.512268	-435.577667	-238.106094	863.580078	-450.252686	19.718256	962.969543	618.860840	-15.042987	966.299255	609.542236	161.994110
-486.427551	123.908813	863.306946	-474.016296	-95.563690	872.079346	-564.348694	126.633575	492.856781	-528.528503	-154.354431	515.630432	-617.636841	89.165955	89.907234	-610.133240	-151.313080	89.596901	-496.782288	218.378571	1330.127563	-478.151764	-122.264122	1367.905396	-429.675903	51.836159	1341.197632	-455.318726	100.836746	1623.228149	-578.454224	296.803589	1074.369629	-534.665405	-253.308563	1125.849609	-476.487244	278.041046	820.502014	-435.463806	-237.996429	863.673828	-450.389740	19.668278	962.981323	618.561829	-15.102358	966.295532	609.345093	161.957809
-486.604767	123.902199	863.357544	-474.195007	-95.562637	872.108276	-564.426147	126.597031	492.859680	-528.510559	-154.368179	515.630005	-617.598389	89.190147	89.900818	-610.134094	-151.332321	89.628899	-496.928894	218.363266	1330.130127	-478.271454	-122.295631	1367.961548	-429.808411	51.827160	1341.220459	-455.404480	100.876671	1623.239990	-578.531738	296.538513	1074.304688	-534.784546	-253.368515	1125.901123	-476.419159	277.348053	820.505188	-435.377777	-237.886642	863.785400	-450.563110	19.656340	963.020203	618.221863	-15.151150	966.316162	609.117188	161.888870
-486.761322	123.877724	863.396423	-474.328735	-95.600128	872.137085	-564.548096	126.612709	492.906433	-528.578857	-154.491943	515.665710	-617.632019	89.176674	89.920647	-610.094604	-151.372223	89.688217	-497.195160	218.573364	1330.302612	-478.405334	-122.302910	1368.026855	-429.919556	51.812687	1341.241211	-455.487793	100.878212	1623.270874	-578.601318	296.281616	1074.249878	-534.864441	-253.320313	1125.909668	-476.287445	276.674988	820.571167	-435.268066	-237.811737	863.873230	-450.713867	19.623489	963.055847	617.911316	-15.205666	966.283752	608.916565	161.880737
-486.898132	123.839874	863.432922	-474.432068	-95.675476	872.201965	-564.685547	126.648346	492.940857	-528.729919	-154.628342	515.732117	-617.652832	89.174500	89.928810	-610.184875	-151.354721	89.738434	-497.202209	218.369797	1330.144653	-478.519958	-122.329582	1368.078979	-430.043854	51.805538	1341.272339	-455.506409	100.954582	1623.301392	-578.683289	296.036407	1074.162109	-534.914795	-253.281387	1125.919189	-476.150330	275.945343	820.612549	-435.069733	-237.701492	863.982239	-450.841827	19.582430	963.108154	617.584045	-15.212285	966.250610	608.683472	161.854691
-487.068573	123.858894	863.478271	-474.576050	-95.696609	872.225891	-564.787109	126.609459	492.958557	-528.710876	-154.657333	515.765564	-617.641724	89.190239	89.887085	-610.149231	-151.372757	89.765610	-497.493256	218.602295	1330.303589	-478.638214	-122.314377	1368.147339	-430.166382	51.803761	1341.301758	-455.555511	100.973686	1623.322998	-578.760315	295.769806	1074.082642	-534.887756	-253.209244	1125.950073	-476.034668	275.228638	820.624817	-434.822998	-237.549377	864.104980	-450.995667	19.574850	963.142090	617.293396	-15.235582	966.218872	608.468384	161.853821
-487.222687	123.803719	863.483704	-474.698181	-95.734619	872.272217	-564.908691	126.586700	492.963440	-528.747559	-154.693619	515.817322	-617.695923	89.182663	89.909042	-610.159363	-151.352173	89.796837	-497.490082	218.409454	1330.160889	-478.783997	-122.317101	1368.178589	-430.275665	51.808617	1341.325195	-455.619476	101.005356	1623.325928	-578.849365	295.521027	1073.995728	-534.901733	-253.198715	1125.930176	-475.887207	274.539917	820.687805	-434.585602	-237.460785	864.196716	-451.135101	19.550669	963.167114	617.033936	-15.199056	966.167114	608.271362	161.861771
-487.348511	123.788742	863.501648	-474.811157	-95.753532	872.315491	-565.005249	126.547539	492.962280	-528.777344	-154.699387	515.844177	-617.678894	89.182938	89.888412	-610.185791	-151.334152	89.827980	-497.610535	218.437180	1330.137817	-478.927704	-122.297981	1368.199829	-430.410431	51.830936	1341.354370	-455.659424	101.031357	1623.333618	-578.959900	295.273865	1073.957520	-534.875000	-253.146729	1125.930420	-475.752380	273.851257	820.787903	-434.340118	-237.344131	864.272522	-451.261353	19.546024	963.199097	616.705261	-15.201283	966.150391	608.050293	161.818192
-487.473114	123.763550	863.497131	-474.907288	-95.776649	872.323914	-565.138672	126.528313	492.995270	-528.793518	-154.734848	515.851501	-617.686951	89.156593	89.871246	-610.188965	-151.326675	89.823158	-497.869690	218.665985	1330.328003	-479.054657	-122.268890	1368.220703	-430.532166	51.834282	1341.359985	-455.700897	101.070450	1623.344482	-579.082642	295.083405	1073.937744	-534.797607	-253.019638	1125.893188	-475.596100	273.144073	820.913452	-434.061920	-237.220840	864.364746	-451.373962	19.531277	963.201294	616.364685	-15.133490	966.105286	607.819458	161.816879
-487.610626	123.741386	863.512207	-475.006866	-95.799377	872.339539	-565.248962	126.499229	492.974426	-528.841125	-154.709305	515.858582	-617.718872	89.121651	89.873238	-610.167542	-151.353546	89.840324	-497.977356	218.708954	1330.332275	-479.213867	-122.232063	1368.220581	-430.661713	51.848152	1341.354248	-455.795227	101.045151	1623.346924	-579.211487	294.851837	1073.916504	-534.773682	-252.965424	1125.865967	-475.443359	272.496277	821.026550	-433.957794	-237.240677	864.373535	-451.494720	19.514118	963.216980	616.003357	-15.110526	966.074036	607.618652	161.837860
-487.772400	123.801941	863.533386	-475.308502	-95.555466	872.312500	-565.357849	126.475746	492.980133	-528.802551	-154.729935	515.771667	-617.733093	89.097168	89.866112	-610.122864	-151.370102	89.823090	-498.080017	218.754578	1330.358032	-479.378113	-122.205429	1368.225220	-430.775940	51.866486	1341.380249	-455.852509	101.074486	1623.342163	-579.354248	294.598389	1073.865845	-534.747864	-252.948898	1125.819580	-475.259003	271.873138	821.154663	-433.574066	-237.045029	864.462280	-451.706909	19.631960	963.209961	615.632324	-15.103237	966.046265	607.411621	161.829422
-487.891907	123.770332	863.523376	-475.381226	-95.557953	872.310852	-565.406494	126.454285	492.974396	-528.905640	-154.772232	515.761169	-617.709717	89.067764	89.878975	-610.109375	-151.373535	89.827019	-498.196442	218.797897	1330.353394	-479.515747	-122.187004	1368.224243	-430.903625	51.897827	1341.388672	-455.905151	101.113365	1623.342041	-579.524292	294.377258	1073.836792	-534.744690	-252.962402	1125.784546	-475.061310	271.269135	821.267517	-433.439850	-237.040833	864.464478	-451.815460	19.625051	963.207458	615.276733	-15.116968	966.032959	607.198792	161.828705
-487.987000	123.787231	863.514160	-475.466644	-95.532654	872.306702	-565.470947	126.446182	492.961670	-528.914551	-154.728683	515.789063	-617.769836	89.062820	89.857117	-610.088806	-151.385925	89.793777	-498.275940	218.818954	1330.345581	-479.626190	-122.147446	1368.208618	-431.002594	51.930927	1341.401489	-455.942505	101.091576	1623.393677	-579.700256	294.147186	1073.767090	-534.661743	-252.853439	1125.717041	-474.857422	270.657837	821.414856	-432.982086	-236.805450	864.568848	-451.912048	19.649586	963.202515	614.920105	-15.080402	966.013916	606.984558	161.848480
-488.075439	123.800171	863.504395	-475.546448	-95.529793	872.304138	-565.494934	126.463577	492.910370	-529.234558	-154.842117	515.831665	-617.774231	89.058632	89.839844	-610.187683	-151.351273	89.820969	-498.360291	218.875778	1330.340942	-479.732513	-122.137833	1368.218750	-431.111298	51.985977	1341.401489	-455.994476	101.187920	1623.326416	-579.879211	293.946533	1073.706299	-534.596436	-252.720978	1125.655151	-474.665070	270.099609	821.565247	-432.655457	-236.692871	864.623840	-452.005066	19.661154	963.198914	614.582214	-15.058317	965.973145	606.753601	161.895096
-488.150879	123.832085	863.490662	-475.599213	-95.526176	872.301941	-565.484802	126.459938	492.902771	-529.279541	-154.851624	515.835938	-617.743958	89.090935	89.821342	-610.215271	-151.356705	89.832596	-498.455414	218.924744	1330.320679	-479.833282	-122.108047	1368.201660	-431.205536	52.003860	1341.393677	-456.055847	101.218033	1623.315552	-580.082336	293.811035	1073.648438	-534.495117	-252.568939	1125.594238	-474.419403	269.527527	821.715515	-432.325806	-236.565903	864.674438	-452.069824	19.686258	963.190735	614.266235	-15.020756	965.951294	606.526123	161.941544
-488.234253	123.828453	863.458374	-475.691803	-95.499634	872.269043	-565.406677	126.440468	492.862885	-529.274475	-154.771896	515.818970	-617.672974	89.076180	89.795074	-610.234436	-151.338028	89.813667	-498.536713	218.951462	1330.312378	-479.956970	-122.057472	1368.150513	-431.304535	52.044209	1341.385986	-456.114929	101.209953	1623.365723	-580.268005	293.647125	1073.610840	-534.439026	-252.534286	1125.525269	-474.214233	269.031250	821.854309	-432.096130	-236.506943	864.695618	-452.150787	19.697268	963.156006	613.864746	-14.790619	965.918152	606.035645	162.330307
-488.302887	123.833542	863.454163	-475.734070	-95.488533	872.258545	-565.464722	126.484329	492.834106	-529.277649	-154.763412	515.798889	-617.748962	89.093552	89.818314	-610.192749	-151.357437	89.794914	-498.652679	219.005936	1330.294678	-480.046661	-122.032646	1368.119019	-431.412262	52.076458	1341.369507	-456.170654	101.255638	1623.353394	-580.461365	293.511780	1073.559937	-534.369385	-252.401215	1125.466064	-474.017090	268.523438	822.018494	-431.771790	-236.360092	864.738220	-452.208313	19.706234	963.149231	613.525269	-14.740417	965.890381	605.790894	162.389786
-488.366241	123.871094	863.466370	-475.791077	-95.450157	872.239624	-565.589783	126.590157	492.875183	-529.352234	-154.768875	515.783203	-617.799194	89.089577	89.838081	-610.181824	-151.345108	89.784576	-498.740936	219.029587	1330.286011	-480.151398	-121.995735	1368.094482	-431.515808	52.131729	1341.358276	-456.249451	101.296196	1623.344971	-580.653625	293.425140	1073.536621	-534.311279	-252.306320	1125.382202	-473.815033	268.017456	822.207886	-431.587341	-236.297684	864.778076	-452.261139	19.731947	963.144287	613.211975	-14.673853	965.860168	605.582214	162.406708
-488.444214	123.878304	863.458801	-475.875916	-95.435593	872.229858	-565.554993	126.584641	492.869080	-529.373901	-154.709579	515.757568	-617.779541	89.121696	89.838974	-610.180603	-151.356522	89.754532	-498.846832	219.065308	1330.286621	-480.242584	-121.970840	1368.103882	-431.620667	52.148418	1341.376343	-456.334503	101.339882	1623.334473	-580.842590	293.312347	1073.497803	-534.329224	-252.397110	1125.397217	-473.586487	267.608032	822.398376	-431.593414	-236.321274	864.706055	-452.344238	19.741051	963.136230	612.907593	-14.666417	965.838196	605.416321	162.394836
-488.506104	123.904617	863.462769	-475.934784	-95.400467	872.209229	-565.610596	126.623703	492.836975	-529.375427	-154.629471	515.753662	-617.772156	89.106506	89.832985	-610.175903	-151.332138	89.732422	-498.965485	219.098526	1330.281860	-480.354889	-121.971008	1368.103516	-431.742767	52.182014	1341.384644	-456.420959	101.398384	1623.332520	-581.022095	293.250305	1073.457642	-534.275940	-252.396606	1125.328491	-473.368652	267.223938	822.588318	-431.214813	-236.110947	864.843872	-452.408234	19.761587	963.129639	612.637573	-14.643828	965.798401	605.270203	162.369980
-488.582123	123.934967	863.476196	-475.981995	-95.401787	872.229126	-565.633057	126.624115	492.830292	-529.441040	-154.644379	515.759033	-617.789124	89.134247	89.846848	-610.189270	-151.320480	89.717781	-499.074371	219.125168	1330.277832	-480.451202	-121.945129	1368.109253	-431.860352	52.227203	1341.387817	-456.520569	101.450714	1623.336670	-581.180176	293.201385	1073.448975	-534.223267	-252.304901	1125.308838	-473.173065	266.916443	822.769531	-430.996613	-235.996857	864.885742	-452.475525	19.781750	963.147766	612.367065	-14.631703	965.772949	605.138184	162.349731
-488.642883	123.954231	863.483887	-476.030701	-95.355896	872.230957	-565.637207	126.632195	492.820801	-529.523621	-154.658005	515.767151	-617.783264	89.125671	89.839798	-610.203308	-151.278778	89.733810	-499.160828	219.130600	1330.284546	-480.541718	-121.953201	1368.129028	-431.946930	52.254200	1341.403564	-456.567688	101.577003	1623.329590	-581.338745	293.155396	1073.426758	-534.183105	-252.248550	1125.268066	-473.010010	266.626129	822.929932	-430.788300	-235.876663	864.932312	-452.536224	19.813812	963.154419	612.142944	-14.618670	965.732117	605.008606	162.335083
-488.697083	123.976959	863.484253	-476.055298	-95.329590	872.223633	-565.608521	126.593658	492.781128	-529.399597	-154.431015	515.760498	-617.763428	89.096581	89.790024	-610.326477	-151.242004	89.728394	-499.245850	219.162704	1330.288086	-480.617828	-121.913467	1368.144409	-432.051239	52.278271	1341.423462	-456.703003	101.647392	1623.296631	-581.439697	293.104187	1073.410889	-534.145874	-252.189392	1125.239746	-472.843140	266.360626	823.094788	-430.628448	-235.766144	864.945984	-452.584198	19.838737	963.153564	611.941833	-14.592759	965.689270	604.913391	162.319183
-488.706787	124.038490	863.487854	-476.049316	-95.281937	872.221008	-565.707947	126.639389	492.805603	-529.471558	-154.523727	515.747437	-617.767700	89.101166	89.820862	-610.198425	-151.276062	89.722664	-499.337708	219.151260	1330.269165	-480.735992	-121.903000	1368.147095	-432.127747	52.290882	1341.434204	-456.855225	101.639229	1623.331055	-581.544678	293.103424	1073.389648	-534.038086	-252.050629	1125.197998	-472.673401	266.118988	823.237183	-430.429626	-235.648987	864.980225	-452.608673	19.891369	963.161255	611.726013	-14.549004	965.651733	604.795593	162.328720
-488.776978	124.020714	863.468628	-476.064178	-95.286346	872.213379	-566.332520	126.975777	492.936737	-529.383118	-154.417252	515.744080	-617.981445	89.081589	89.893051	-610.202454	-151.253342	89.708717	-499.428406	219.173111	1330.285645	-480.828949	-121.894417	1368.125854	-432.214233	52.304497	1341.443237	-456.984039	101.702217	1623.328003	-581.623108	293.119812	1073.397217	-534.021545	-252.064331	1125.158203	-472.513702	265.936890	823.386780	-430.306305	-235.567215	864.965698	-452.652252	19.893085	963.147400	611.515503	-14.525105	965.633118	604.645203	162.335922
-488.809113	124.065613	863.478149	-476.067352	-95.233856	872.198914	-566.548218	127.145187	492.989166	-529.133911	-154.281509	515.676025	-618.000854	89.074951	89.911705	-610.118164	-151.270676	89.678368	-499.514435	219.174240	1330.292847	-480.906067	-121.868965	1368.141357	-432.311462	52.307228	1341.450195	-457.119934	101.820740	1623.279053	-581.673462	293.114838	1073.387573	-533.971619	-252.043106	1125.116577	-472.355713	265.774750	823.506287	-430.115845	-235.446960	865.012329	-452.674774	19.935251	963.146851	611.287964	-14.500200	965.598694	604.519714	162.338013
-488.846252	124.129768	863.482727	-476.076660	-95.191414	872.189819	-566.702087	127.197800	493.033478	-529.064697	-154.235046	515.675232	-618.076599	89.061996	89.903664	-610.076111	-151.263062	89.680374	-499.609436	219.161377	1330.291626	-480.993744	-121.840752	1368.128052	-432.408569	52.339157	1341.459839	-457.248657	101.867218	1623.286987	-581.727234	293.164978	1073.385010	-533.917664	-252.011017	1125.100220	-472.222321	265.675110	823.596680	-429.990784	-235.356155	865.021545	-452.716766	19.984991	963.150635	611.099426	-14.432323	965.557922	604.404663	162.353592
-488.849945	124.167030	863.493896	-476.064453	-95.154037	872.185791	-566.779907	127.269753	493.039734	-529.128662	-154.291595	515.664185	-618.074158	89.045891	89.901047	-610.100830	-151.245834	89.687881	-499.693848	219.178787	1330.313477	-481.068207	-121.816711	1368.123657	-432.492188	52.347801	1341.477905	-457.403412	101.851654	1623.359863	-581.741455	293.209991	1073.373047	-533.878845	-252.058014	1125.074829	-472.098419	265.626495	823.665894	-429.846283	-235.252319	865.034912	-452.722504	20.017427	963.157593	610.929138	-14.386128	965.511230	604.307068	162.383530
-488.827972	124.133072	863.495483	-475.839386	-95.401756	872.246948	-566.778381	127.241158	493.029633	-529.119873	-154.292725	515.703796	-618.076538	89.045189	89.898399	-610.071167	-151.257233	89.701241	-499.791626	219.191223	1330.317139	-481.161346	-121.813713	1368.127808	-432.564270	52.366814	1341.488281	-457.557098	101.892258	1623.377808	-581.743530	293.273132	1073.378784	-533.850525	-252.075195	1125.042480	-471.979706	265.600128	823.708130	-429.759003	-235.189224	865.039368	-452.641632	19.922482	963.199646	610.707275	-14.362339	965.485779	604.178650	162.396576
-488.901001	124.271423	863.517822	-476.081848	-95.064117	872.196899	-566.933411	127.337906	493.078796	-529.088867	-154.256943	515.653870	-618.144104	89.068718	89.918968	-610.210571	-151.212845	89.695366	-499.897247	219.202621	1330.331665	-481.244720	-121.777832	1368.110107	-432.656433	52.392506	1341.500244	-457.669708	102.016563	1623.376587	-581.733826	293.352417	1073.372070	-533.766541	-252.001709	1125.004028	-471.905151	265.617523	823.727905	-429.628540	-235.085419	865.038269	-452.793884	20.111507	963.186890	610.548889	-14.317887	965.473145	604.085693	162.365265
-488.846649	124.191788	863.494995	-475.793396	-95.347038	872.250244	-566.870300	127.311539	493.050232	-529.316650	-154.367554	515.728882	-618.111267	89.082367	89.913712	-610.157166	-151.219803	89.685440	-499.987152	219.214417	1330.324341	-481.304901	-121.760048	1368.088623	-432.718262	52.414661	1341.517944	-457.835693	102.053719	1623.392944	-581.709167	293.418243	1073.352783	-533.676697	-251.961273	1124.975708	-471.822723	265.686462	823.730957	-429.523376	-235.004852	865.040161	-452.663513	19.987808	963.211609	610.393555	-14.341991	965.463867	603.991821	162.376007
-488.863983	124.234558	863.482117	-475.788757	-95.341576	872.253967	-566.963013	127.336655	493.051514	-529.264648	-154.330887	515.718872	-618.141785	89.109428	89.933174	-610.258179	-151.191238	89.699860	-500.068665	219.229370	1330.313110	-481.373077	-121.727379	1368.075928	-432.792114	52.427860	1341.518921	-457.993439	102.090202	1623.408203	-581.664001	293.496613	1073.345947	-533.622375	-252.034531	1124.938599	-471.766052	265.777618	823.730469	-429.384674	-234.906876	865.051331	-452.675385	20.020884	963.208191	610.224487	-14.320815	965.443237	603.901367	162.366684
-488.868988	124.295738	863.485046	-475.789429	-95.278198	872.227539	-566.962524	127.330887	493.064545	-529.190674	-154.277008	515.695557	-618.124390	89.111664	89.930428	-610.126343	-151.230118	89.678520	-500.166107	219.232498	1330.322144	-481.441833	-121.714424	1368.049072	-432.845856	52.460300	1341.527344	-458.155640	102.112373	1623.424683	-581.608154	293.568756	1073.299561	-533.508911	-251.960449	1124.896973	-471.695221	265.901428	823.706360	-429.216614	-234.830338	865.050537	-452.679779	20.070995	963.197632	610.066345	-14.349156	965.434204	603.804871	162.335938
-488.887939	124.323792	863.456909	-475.769073	-95.251129	872.215027	-566.992432	127.303185	493.084686	-529.076538	-154.143051	515.662231	-618.136658	89.051003	89.920845	-610.098267	-151.199432	89.661880	-500.255280	219.251968	1330.322510	-481.483002	-121.684196	1368.050415	-432.904083	52.490829	1341.546631	-458.331818	102.138229	1623.415649	-581.541504	293.636078	1073.289307	-533.436890	-251.977692	1124.842773	-471.636993	266.048462	823.667175	-429.038757	-234.736984	865.053162	-452.691711	20.110014	963.180542	609.914612	-14.360258	965.432495	603.697021	162.339630
-488.888397	124.382202	863.471680	-475.792084	-95.191612	872.206787	-566.980896	127.283714	493.083221	-529.118530	-154.205627	515.664307	-618.145996	89.054146	89.919327	-610.116516	-151.193283	89.672432	-500.321381	219.276031	1330.308716	-481.542206	-121.654503	1368.024414	-432.972412	52.508118	1341.537476	-458.533844	102.103058	1623.426025	-581.474670	293.747040	1073.266479	-533.374939	-252.039658	1124.809082	-471.641693	266.254608	823.601746	-428.908539	-234.684540	865.044922	-452.705444	20.155907	963.185242	609.745667	-14.413028	965.441345	603.587524	162.315781
-488.910004	124.362099	863.445862	-475.756195	-95.197121	872.184326	-566.925171	127.262474	493.049774	-529.119568	-154.214279	515.646423	-618.118896	89.051971	89.888130	-610.175171	-151.151413	89.688515	-500.401947	219.275986	1330.295898	-481.571167	-121.624657	1368.025635	-433.011810	52.518814	1341.540527	-458.699707	102.162437	1623.382813	-581.409302	293.809235	1073.223022	-533.256897	-252.100357	1124.822876	-471.604645	266.489197	823.528015	-428.776398	-234.611252	865.036987	-452.703613	20.152401	963.162231	609.613708	-14.409692	965.418579	603.490417	162.292892
-488.897797	124.433922	863.434143	-475.750275	-95.150665	872.175415	-566.076172	126.782509	492.860046	-529.125488	-154.155243	515.662354	-617.790222	89.065170	89.746056	-610.187439	-151.130417	89.685730	-500.483002	219.281662	1330.274536	-481.633972	-121.610657	1367.998413	-433.076141	52.555290	1341.526489	-458.876587	102.151443	1623.400879	-581.337402	293.907318	1073.189209	-533.160522	-252.075119	1124.772583	-471.608978	266.752411	823.429749	-428.627625	-234.587296	865.023621	-452.711029	20.210503	963.157043	609.523560	-14.410002	965.400696	603.429749	162.280090
-488.967712	124.518707	863.432312	-476.005035	-94.822487	872.100098	-565.904602	126.724052	492.791382	-529.200989	-154.195251	515.585938	-617.738220	89.070709	89.713181	-610.188049	-151.129898	89.691315	-500.542847	219.297195	1330.234985	-481.667572	-121.594727	1368.001465	-433.133209	52.586567	1341.512573	-459.012421	102.150581	1623.433838	-581.274902	294.013214	1073.166382	-533.143494	-252.197174	1124.730103	-471.637146	267.064240	823.311890	-428.470490	-234.534073	865.008911	-452.847595	20.367580	963.113342	609.409607	-14.436763	965.364441	603.349182	162.232285
-488.975769	124.558266	863.412476	-475.969360	-94.798859	872.085327	-565.947144	126.748108	492.784424	-529.135498	-154.094025	515.587158	-617.770325	89.088943	89.722847	-610.182068	-151.112823	89.654549	-500.592041	219.299911	1330.226685	-481.700439	-121.576813	1367.972412	-433.174805	52.612801	1341.499146	-459.152893	102.164665	1623.429199	-581.203735	294.115417	1073.141113	-533.049988	-252.107208	1124.669922	-471.700684	267.419891	823.178101	-428.300354	-234.509995	864.976440	-452.845032	20.406357	963.099121	609.315491	-14.449351	965.335022	603.274902	162.211990
-488.897675	124.473541	863.374817	-475.702332	-95.110931	872.111145	-565.853760	126.724922	492.765411	-529.004822	-153.992157	515.609863	-617.749023	89.091225	89.717300	-610.135620	-151.124222	89.640160	-500.653259	219.329254	1330.201050	-481.728516	-121.543648	1367.909180	-433.222321	52.630032	1341.483398	-459.283234	102.187790	1623.431396	-581.106140	294.183105	1073.085938	-532.950134	-252.003815	1124.592773	-471.754028	267.771973	823.052246	-428.123840	-234.490891	864.949707	-452.711426	20.253300	963.102661	609.195984	-14.501295	965.324036	603.194946	162.180313
-488.878571	124.485359	863.358032	-475.683685	-95.066025	872.073975	-565.885071	126.774147	492.802734	-528.990051	-153.972382	515.594116	-617.753052	89.097305	89.729210	-610.169495	-151.112686	89.636353	-500.702148	219.343842	1330.176270	-481.756500	-121.536339	1367.876099	-433.248810	52.660057	1341.484985	-459.397583	102.195518	1623.434570	-581.028809	294.274963	1073.046875	-532.843689	-252.021118	1124.540283	-471.788940	268.119446	822.927490	-427.991241	-234.502899	864.902771	-452.694427	20.273497	963.076721	609.089294	-14.509017	965.302124	603.124329	162.164536
-488.829285	124.525055	863.364136	-475.605499	-95.086617	872.070740	-565.872864	126.761589	492.812134	-528.945068	-153.975891	515.585815	-617.757446	89.072693	89.736794	-610.168030	-151.113312	89.648804	-500.755371	219.346756	1330.139648	-481.772308	-121.512711	1367.873535	-433.294830	52.679214	1341.474243	-459.509979	102.202843	1623.437500	-580.952209	294.367981	1073.013306	-532.763000	-251.944168	1124.487915	-471.835907	268.524750	822.840942	-427.839966	-234.532196	864.879272	-452.652740	20.280336	963.085144	608.968628	-14.545769	965.283997	603.044312	162.120972
-488.810699	124.511581	863.352661	-475.575745	-95.064323	872.076172	-565.799316	126.744835	492.797974	-528.854431	-153.909943	515.581604	-617.760986	89.094330	89.742683	-610.120605	-151.125183	89.639229	-500.774445	219.364502	1330.125366	-481.789795	-121.496033	1367.858398	-433.349396	52.713825	1341.466309	-459.611542	102.235886	1623.448486	-580.881165	294.445313	1072.979370	-532.641846	-251.843323	1124.412964	-471.916016	268.910034	822.698303	-427.639496	-234.543457	864.840820	-452.635529	20.294138	963.083740	608.883362	-14.571637	965.302246	602.990601	162.073517
-488.780579	124.508514	863.333313	-475.521057	-95.073647	872.066101	-565.863525	126.829887	492.808350	-528.835632	-153.925369	515.600647	-617.750793	89.103943	89.747017	-610.106445	-151.110046	89.680428	-500.826355	219.369629	1330.108643	-481.813538	-121.486031	1367.859863	-433.374939	52.728058	1341.465698	-459.704681	102.252663	1623.469116	-580.816772	294.559235	1072.941162	-532.565430	-251.839096	1124.381836	-472.067627	269.368561	822.570435	-427.499329	-234.564774	864.820557	-452.605804	20.294495	963.072632	608.767822	-14.623470	965.293152	602.949097	162.066940
-488.760864	124.554375	863.341797	-475.508606	-95.059517	872.083801	-565.838684	126.843491	492.808502	-528.814453	-153.982193	515.630859	-617.766357	89.102165	89.750114	-610.102844	-151.120163	89.696655	-500.903351	219.392151	1330.103271	-481.817566	-121.465469	1367.857788	-433.424225	52.757885	1341.479004	-459.793915	102.276413	1623.479248	-580.762878	294.640808	1072.916382	-532.518616	-251.811951	1124.362915	-472.203186	269.809601	822.415894	-427.324585	-234.614258	864.813232	-452.593567	20.326521	963.086792	608.690491	-14.634753	965.302246	602.886658	162.034454
-488.729980	124.564941	863.351624	-475.450531	-95.070679	872.095215	-565.822449	126.846596	492.815247	-528.855957	-154.071060	515.643982	-617.768311	89.106026	89.774925	-610.091980	-151.099609	89.717056	-500.947327	219.392059	1330.084106	-481.869110	-121.449120	1367.856934	-433.479553	52.785030	1341.473389	-459.888245	102.281197	1623.504150	-580.711487	294.746887	1072.897583	-532.390198	-251.715469	1124.331299	-472.351501	270.277313	822.277161	-427.222321	-234.693985	864.799927	-452.558624	20.329544	963.100159	608.627319	-14.675701	965.298157	602.852905	162.001755
-488.758026	124.682945	863.375427	-475.701752	-94.721924	872.035034	-565.873169	126.893845	492.843353	-528.889404	-154.101456	515.602600	-617.770020	89.127739	89.791748	-609.980408	-151.143433	89.753487	-501.021454	219.395981	1330.096313	-481.907013	-121.443260	1367.856323	-433.560760	52.820232	1341.497192	-459.972839	102.300583	1623.529053	-580.644958	294.901825	1072.901611	-532.308289	-251.695465	1124.306274	-472.506378	270.713287	822.154480	-427.095032	-234.705414	864.792114	-452.668365	20.503801	963.076111	608.530701	-14.730094	965.280823	602.817505	161.965820
-488.722931	124.664841	863.382935	-475.644104	-94.690086	872.034424	-565.841797	126.878922	492.872681	-528.857605	-154.141983	515.605652	-617.787781	89.115120	89.801834	-609.966003	-151.149445	89.775269	-501.066437	219.394547	1330.097534	-481.949799	-121.424164	1367.820313	-433.592712	52.841324	1341.509155	-460.043396	102.355507	1623.492920	-580.580688	295.001709	1072.924561	-532.214417	-251.577240	1124.258667	-472.661438	271.195923	822.078247	-426.912323	-234.765747	864.795471	-452.625366	20.511272	963.080566	608.448364	-14.772646	965.265930	602.770203	161.916458
-488.681427	124.658699	863.368408	-475.584564	-94.705978	872.035950	-565.758118	126.828346	492.857361	-528.754211	-154.106934	515.631104	-617.767761	89.120247	89.840073	-610.096924	-151.115936	89.815628	-501.143829	219.409485	1330.102295	-481.978180	-121.402687	1367.831421	-433.652649	52.858452	1341.516113	-460.118408	102.370735	1623.517334	-580.528503	295.089600	1072.927856	-532.119446	-251.567657	1124.240601	-472.801300	271.652771	821.951843	-426.777802	-234.833694	864.778015	-452.573425	20.509460	963.073120	608.383789	-14.843092	965.263733	602.745850	161.879410
-488.627960	124.689026	863.365234	-475.525665	-94.653946	872.042419	-565.716248	126.851730	492.895874	-528.644836	-154.070007	515.614563	-617.742676	89.126137	89.848106	-609.930969	-151.147202	89.829468	-501.191498	219.385651	1330.116089	-481.995239	-121.359840	1367.831665	-433.703613	52.892735	1341.520752	-460.242523	102.274689	1623.479614	-580.465027	295.217804	1072.948975	-532.009460	-251.567474	1124.240967	-472.950531	272.162231	821.838623	-426.553650	-234.818237	864.803711	-452.524170	20.555777	963.076660	608.316162	-14.874236	965.229797	602.732300	161.869659
-488.583282	124.687790	863.359741	-475.447418	-94.656143	872.055847	-565.783997	126.900749	492.928894	-528.527710	-154.052307	515.636353	-617.763306	89.124207	89.856422	-609.948242	-151.138809	89.838242	-501.256927	219.401688	1330.123657	-482.009644	-121.366989	1367.830322	-433.740784	52.907738	1341.553101	-460.249084	102.363449	1623.510376	-580.443726	295.343933	1072.973022	-531.908630	-251.492859	1124.203491	-473.149963	272.652954	821.734924	-426.394623	-234.850266	864.815369	-452.468994	20.566486	963.081787	608.255371	-14.915524	965.235596	602.677307	161.805161
-488.541687	124.721603	863.357971	-475.388824	-94.640015	872.059509	-565.775574	126.914169	492.924774	-528.449890	-154.051208	515.662720	-617.759216	89.124710	89.857079	-609.939880	-151.147034	89.880112	-501.317505	219.405258	1330.141479	-482.067505	-121.344101	1367.835693	-433.789612	52.910717	1341.574219	-460.314026	102.325638	1623.606323	-580.429810	295.443756	1072.979980	-531.805298	-251.532013	1124.222778	-473.357452	273.128998	821.643494	-426.246460	-234.867554	864.869446	-452.435791	20.594816	963.087830	608.202637	-14.971840	965.215027	602.655884	161.765320
-488.493317	124.720940	863.381531	-475.291748	-94.622871	872.074768	-565.682861	126.906693	492.900330	-528.338379	-154.003464	515.668701	-617.710754	89.137123	89.894875	-609.913147	-151.139282	89.930557	-501.378082	219.399445	1330.167969	-482.114777	-121.327980	1367.837769	-433.837585	52.938023	1341.592773	-460.328186	102.415001	1623.684082	-580.430847	295.568634	1073.038452	-531.744629	-251.514221	1124.206665	-473.605042	273.617859	821.545776	-426.114685	-234.934601	864.880737	-452.381317	20.605572	963.112671	608.143555	-15.017237	965.083191	602.675903	161.770203
-488.433960	124.761932	863.389893	-475.206665	-94.608871	872.082581	-565.654480	126.898193	492.946747	-528.251587	-154.046844	515.682312	-617.703369	89.134956	89.899551	-609.911560	-151.120499	89.988525	-501.429749	219.410706	1330.187500	-482.149048	-121.325691	1367.863159	-433.884064	52.954788	1341.611206	-460.403473	102.422119	1623.712158	-580.428162	295.676361	1073.067383	-531.680054	-251.513733	1124.207642	-473.845093	274.123993	821.432007	-425.981079	-234.972504	864.902527	-452.330902	20.634581	963.127441	608.106873	-15.072764	965.076233	602.674377	161.744980
-488.391571	124.768089	863.376221	-475.117676	-94.584282	872.064758	-565.640869	126.939659	492.953064	-528.129517	-154.051880	515.690430	-617.714844	89.123108	89.914482	-609.641602	-151.049500	90.018959	-501.464417	219.409180	1330.192383	-482.195038	-121.305588	1367.852051	-433.939758	52.969917	1341.627686	-460.476135	102.422531	1623.745239	-580.456970	295.769165	1073.112061	-531.618103	-251.463623	1124.177368	-474.133209	274.617798	821.331665	-425.786621	-234.965454	864.928406	-452.272766	20.654505	963.113770	608.080322	-15.115485	965.197571	602.629089	161.637115
-488.247833	124.700272	863.366699	-474.721863	-94.890839	872.123169	-565.462708	126.850594	492.920685	-527.920776	-154.007233	515.738892	-617.648743	89.134850	89.918892	-609.619568	-151.028809	90.060341	-501.532806	219.398621	1330.212769	-482.200165	-121.302177	1367.862793	-433.985199	52.980873	1341.630859	-460.573334	102.445007	1623.734253	-580.482178	295.878906	1073.127075	-531.531921	-251.458420	1124.164185	-474.423828	275.093842	821.228455	-425.631836	-235.030762	864.958801	-452.054474	20.521950	963.150879	608.030640	-15.161333	965.193848	602.624756	161.587723
-488.213257	124.748138	863.367126	-474.645233	-94.869324	872.102417	-565.472168	126.925621	492.957794	-527.794189	-154.065338	515.752319	-617.656006	89.134941	89.927895	-609.589600	-151.031906	90.099800	-501.602661	219.408630	1330.212769	-482.242188	-121.292465	1367.853027	-434.016663	53.010597	1341.646851	-460.633759	102.443520	1623.784546	-580.511536	296.003723	1073.159180	-531.496155	-251.456879	1124.143433	-474.695984	275.517303	821.145630	-425.549194	-235.107224	864.936157	-452.012451	20.551741	963.145203	608.007813	-15.205136	965.170166	602.625305	161.570557
-488.151917	124.795349	863.347473	-474.528809	-94.817322	872.093872	-565.444580	126.922729	492.963013	-527.610962	-154.114822	515.715942	-617.668396	89.133362	89.928734	-609.452820	-151.043030	90.129089	-501.654358	219.419769	1330.195557	-482.267090	-121.278160	1367.822876	-434.065796	53.002541	1341.635620	-460.710938	102.447525	1623.789917	-580.541504	296.094421	1073.170410	-531.433960	-251.445724	1124.091309	-474.963013	275.977386	821.035583	-425.369171	-235.135101	864.944275	-451.940979	20.612759	963.135803	608.000854	-15.219356	965.171753	602.639099	161.523575
-488.117432	124.818657	863.336914	-474.429657	-94.783470	872.085449	-565.415344	126.957848	492.936188	-527.371704	-154.144180	515.716858	-617.655823	89.145706	89.920860	-609.428894	-151.041534	90.153923	-501.693665	219.423615	1330.187988	-482.316284	-121.271645	1367.805908	-434.117218	53.015152	1341.641357	-460.817810	102.468132	1623.768555	-580.581055	296.173401	1073.190918	-531.387756	-251.439545	1124.079346	-475.277679	276.484833	820.896790	-425.211029	-235.146362	864.940979	-451.887115	20.650541	963.129761	607.973022	-15.285742	965.161499	602.632935	161.482498
-488.020966	124.856415	863.329651	-474.267120	-94.768799	872.080200	-565.368713	126.990105	492.958069	-527.075073	-154.149704	515.683594	-617.661499	89.113655	89.941635	-609.359924	-151.040375	90.190819	-501.774017	219.410263	1330.183228	-482.354065	-121.279907	1367.800415	-434.146057	53.021328	1341.646729	-460.896515	102.465698	1623.812256	-580.628357	296.278992	1073.188843	-531.335938	-251.385086	1124.012817	-475.648987	276.962830	820.766846	-424.985901	-235.144882	864.983032	-451.795319	20.683943	963.134705	607.978760	-15.319227	965.153442	602.656738	161.440369
-487.971954	124.887497	863.321167	-474.161224	-94.762383	872.074158	-565.325928	126.997452	492.961395	-526.805603	-154.183304	515.659302	-617.607788	89.102882	89.977081	-609.344116	-151.064911	90.226974	-501.838928	219.439285	1330.177368	-482.395782	-121.272110	1367.763550	-434.198792	53.039482	1341.639160	-460.997742	102.458778	1623.824219	-580.686646	296.331940	1073.207153	-531.305969	-251.431335	1123.973511	-475.988037	277.404602	820.662415	-424.818329	-235.151840	864.992737	-451.742462	20.709476	963.134583	607.957825	-15.371650	965.146057	602.649658	161.393005
-487.892700	124.938324	863.316223	-474.052094	-94.692993	872.046204	-565.357727	127.043663	492.985962	-526.488098	-154.223785	515.591248	-617.621826	89.098061	90.002823	-609.329163	-151.073395	90.275650	-501.916687	219.425049	1330.163330	-482.438599	-121.285606	1367.741455	-434.220978	53.038967	1341.641968	-461.098511	102.460815	1623.815186	-580.759094	296.423401	1073.214844	-531.249390	-251.381470	1123.936768	-476.321869	277.755524	820.570190	-424.669708	-235.168777	864.978516	-451.669312	20.762985	963.125000	607.946594	-15.426122	965.163025	602.663330	161.314529
-487.828003	124.961639	863.271912	-473.919830	-94.681107	872.007019	-565.309509	127.067314	492.966064	-526.233337	-154.329941	515.576111	-617.621582	89.075653	89.996765	-609.343323	-151.069199	90.315056	-501.992126	219.435059	1330.159180	-482.489014	-121.260803	1367.717407	-434.275513	53.065948	1341.633789	-461.186615	102.466789	1623.814575	-580.845093	296.462402	1073.224365	-531.182983	-251.402069	1123.880005	-476.663483	278.160675	820.472412	-424.503448	-235.184830	864.973755	-451.599060	20.790085	963.091370	607.921082	-15.502127	965.146851	602.676025	161.276627
-487.749603	125.016541	863.254333	-473.807678	-94.623474	871.979980	-565.217590	127.118195	492.959381	-526.003845	-154.399017	515.514099	-617.611206	89.077339	89.987114	-609.352234	-151.069366	90.360817	-502.056244	219.457748	1330.111328	-482.495270	-121.262466	1367.681763	-434.307861	53.076855	1341.613525	-461.291473	102.470856	1623.766602	-580.934326	296.539398	1073.215942	-531.122192	-251.326630	1123.808838	-477.038849	278.574158	820.361755	-424.368195	-235.204361	864.928162	-451.527710	20.845591	963.076416	607.917786	-15.599669	965.167847	602.674927	161.216003
-487.712402	125.053131	863.214661	-473.726135	-94.577492	871.942444	-565.122192	127.128616	492.934601	-525.706421	-154.438385	515.466553	-617.587524	89.057091	89.969978	-609.354492	-151.074188	90.424774	-502.131897	219.467712	1330.089355	-482.516357	-121.232269	1367.632568	-434.340240	53.109211	1341.591431	-461.352905	102.457085	1623.782227	-581.050781	296.573486	1073.183472	-531.059021	-251.318405	1123.764404	-477.363922	278.929596	820.237061	-424.216431	-235.199646	864.891479	-451.483154	20.893175	963.041992	607.917908	-15.680727	965.150574	602.701721	161.144470
-487.688416	125.092773	863.168762	-473.650452	-94.507568	871.874451	-565.069458	127.205154	492.913483	-525.410767	-154.573837	515.406616	-617.627991	89.069710	89.993034	-609.341919	-151.077774	90.493332	-502.201630	219.491745	1330.051147	-482.537018	-121.227615	1367.572754	-434.384827	53.128792	1341.552124	-461.500244	102.386497	1623.753296	-581.171143	296.631714	1073.197876	-530.977783	-251.276428	1123.689697	-477.733459	279.283203	820.096619	-424.066895	-235.201126	864.847351	-451.448792	20.945208	962.989929	607.882385	-15.766131	965.151733	602.702515	161.094940
-487.600647	125.152412	863.159302	-473.523499	-94.468254	871.842468	-564.927246	127.212852	492.916199	-525.032166	-154.663116	515.333252	-617.571167	89.071648	89.983200	-609.285278	-151.096939	90.515182	-502.276031	219.516159	1330.039673	-482.534393	-121.229675	1367.549438	-434.423309	53.146610	1341.534424	-461.530731	102.439560	1623.727295	-581.301453	296.658966	1073.183594	-530.887573	-251.307388	1123.632690	-478.082703	279.559875	819.988403	-423.943939	-235.200806	864.807312	-451.386658	20.987278	962.983521	607.891357	-15.821384	965.138611	602.709839	161.027786
-487.535736	125.160347	863.148926	-473.391632	-94.458199	871.810669	-564.769653	127.219467	492.895874	-524.718079	-154.775589	515.281006	-617.532654	89.113983	90.020103	-609.364563	-151.077026	90.630569	-502.334167	219.514679	1330.016846	-482.596771	-121.239563	1367.502930	-434.449890	53.180676	1341.513672	-461.584229	102.418083	1623.742798	-581.416809	296.671387	1073.182251	-530.831848	-251.233597	1123.545288	-478.374908	279.853149	819.910278	-423.817780	-235.236496	864.763367	-451.319946	20.994253	962.972168	607.897949	-15.885600	965.122437	602.717224	160.960571
-487.492279	125.203407	863.126892	-473.301758	-94.439598	871.797058	-564.742126	127.304688	492.898468	-524.419067	-154.861099	515.221558	-617.563232	89.089485	90.025871	-609.225830	-151.109009	90.674644	-502.390167	219.540298	1330.016724	-482.617798	-121.236160	1367.477173	-434.476654	53.182316	1341.504272	-461.683289	102.354836	1623.738525	-581.547302	296.699707	1073.192627	-530.752991	-251.342499	1123.504150	-478.668457	280.114288	819.856384	-423.672363	-235.204041	864.750732	-451.283569	21.032654	962.963196	607.893005	-15.955239	965.117615	602.719116	160.920807
-487.457397	125.239838	863.132141	-473.222687	-94.405357	871.765320	-564.630920	127.288780	492.856140	-523.989441	-154.861694	515.153992	-617.539185	89.070091	90.021355	-609.165710	-151.107910	90.704124	-502.450989	219.547348	1330.003418	-482.553284	-121.194298	1367.436035	-434.517822	53.219669	1341.485474	-461.699219	102.409882	1623.723389	-581.670837	296.717102	1073.164063	-530.649109	-251.255341	1123.462158	-478.889435	280.325348	819.781311	-423.531311	-235.190414	864.712646	-451.252045	21.056374	962.958374	607.906433	-16.014853	965.084045	602.743225	160.901505
-487.431396	125.271049	863.101929	-473.165344	-94.348251	871.735535	-564.553284	127.367271	492.856323	-523.794128	-154.992004	515.145569	-617.495728	89.086029	90.030510	-609.139587	-151.100845	90.759407	-502.523468	219.556168	1329.966064	-482.540924	-121.177673	1367.422241	-434.526611	53.232796	1341.484375	-461.796783	102.375504	1623.717529	-581.803650	296.712830	1073.142700	-530.522827	-251.212250	1123.409668	-479.098236	280.560516	819.731934	-423.418884	-235.202805	864.683777	-451.231323	21.104446	962.934509	607.914307	-16.060530	965.088318	602.746582	160.847031
-487.403107	125.282829	863.085632	-473.053650	-94.377289	871.735657	-566.720886	128.712463	493.311676	-523.528625	-155.065628	515.158508	-618.299377	89.018585	90.304932	-609.300720	-151.031219	90.881592	-502.598358	219.589462	1329.937012	-482.530060	-121.164589	1367.416138	-434.575012	53.269096	1341.467163	-461.787048	102.426804	1623.706421	-581.952393	296.715698	1073.098389	-530.429077	-251.166763	1123.375610	-479.317993	280.766968	819.658386	-423.309479	-235.221695	864.647949	-451.185150	21.111593	962.932739	607.911194	-16.103771	965.078857	602.728333	160.858978
-487.378418	125.293999	863.071106	-472.985535	-94.344627	871.713440	-564.797729	127.600632	492.901581	-523.164368	-155.144302	515.133606	-617.628662	89.080498	90.101974	-609.203857	-151.036514	90.938728	-502.695221	219.600845	1329.914307	-482.533508	-121.151390	1367.388428	-434.624176	53.309551	1341.438232	-461.882385	102.391914	1623.711304	-582.100952	296.719635	1073.084839	-530.309021	-251.187180	1123.355957	-479.490631	280.976563	819.611816	-423.188171	-235.196152	864.610413	-451.156464	21.135530	962.919678	607.938599	-16.165503	965.091553	602.756042	160.821121
-487.363922	125.339264	863.080627	-472.904083	-94.344894	871.714722	-566.075134	128.438782	493.178558	-522.860596	-155.187836	515.119995	-618.100281	89.048897	90.257858	-609.155029	-151.021835	90.978928	-502.785400	219.619614	1329.898560	-482.513550	-121.152367	1367.379761	-434.664459	53.335869	1341.443481	-461.923157	102.406471	1623.707031	-582.230835	296.705078	1073.062500	-530.243774	-251.064880	1123.282227	-479.655151	281.183350	819.571960	-423.071259	-235.205612	864.570740	-451.126801	21.161127	962.930420	607.939758	-16.205660	965.062195	602.758484	160.821793
-487.330780	125.343109	863.083130	-472.837921	-94.291840	871.706726	-565.941650	128.427582	493.143402	-522.656006	-155.285080	515.081909	-618.087219	89.038437	90.274773	-609.144714	-151.015610	91.051788	-502.873566	219.620529	1329.898682	-482.516266	-121.151428	1367.387451	-434.709351	53.352123	1341.439819	-461.923370	102.496780	1623.707275	-582.334351	296.706726	1073.042358	-530.086731	-251.271851	1123.339966	-479.796692	281.401215	819.559753	-422.959564	-235.186310	864.549622	-451.097534	21.189524	962.933838	607.971252	-16.250484	965.065491	602.777588	160.782761
-487.311798	125.358521	863.086426	-472.770874	-94.297279	871.709839	-565.650024	128.293991	493.077362	-522.402100	-155.324387	515.062195	-617.963501	89.084549	90.267609	-608.994385	-151.063995	91.066750	-502.961273	219.638199	1329.882568	-482.503693	-121.146271	1367.376709	-434.745819	53.385681	1341.443115	-461.957214	102.531097	1623.707031	-582.425903	296.696747	1073.064697	-529.999939	-251.123077	1123.253296	-479.922974	281.553131	819.520935	-422.796265	-235.150620	864.526428	-451.074860	21.199135	962.942932	608.018494	-16.281548	965.057007	602.827576	160.771652
-487.297974	125.372581	863.089111	-472.700714	-94.303238	871.741089	-565.462524	128.287918	493.058594	-522.297852	-155.491699	515.094299	-617.918884	89.099098	90.276970	-608.970398	-151.050659	91.160141	-503.056458	219.639648	1329.889893	-482.472076	-121.105446	1367.378418	-434.781921	53.419102	1341.455933	-462.058990	102.508308	1623.694214	-582.511292	296.689850	1073.061768	-529.915161	-251.157547	1123.266235	-480.027557	281.707764	819.497559	-422.690552	-235.142029	864.508057	-451.052094	21.221436	962.964661	608.052246	-16.290533	965.047913	602.869202	160.741104
-487.305389	125.365150	863.088867	-472.668884	-94.258682	871.739258	-565.236511	128.195755	492.969421	-522.131897	-155.568130	515.071045	-617.847839	89.122169	90.244110	-608.959900	-151.058853	91.205009	-503.172852	219.646469	1329.878662	-482.485291	-121.094368	1367.391602	-434.827789	53.457981	1341.442993	-462.045898	102.609390	1623.692871	-582.591187	296.720734	1073.034912	-529.787781	-251.382309	1123.307373	-480.102142	281.828644	819.479919	-422.555695	-235.091263	864.530701	-451.053711	21.245049	962.967529	608.089355	-16.357216	965.041443	602.921570	160.709534
-487.332367	125.376015	863.093384	-472.639587	-94.238007	871.727783	-565.143311	128.175400	492.943451	-521.912170	-155.676147	515.044739	-617.810730	89.123993	90.242165	-608.982788	-151.064667	91.274017	-503.268646	219.647095	1329.857056	-482.460266	-121.100304	1367.422729	-434.857300	53.498787	1341.465454	-462.097534	102.664444	1623.698364	-582.668152	296.751282	1073.040649	-529.667236	-251.124298	1123.246948	-480.160248	281.918518	819.438538	-422.405090	-235.027710	864.547729	-451.058594	21.261177	962.965820	608.107727	-16.383327	965.045349	602.955017	160.693741
-487.346252	125.357819	863.091187	-472.605072	-94.220772	871.738770	-565.038269	128.139389	492.921906	-521.499146	-155.002625	514.826477	-617.810120	89.127975	90.240173	-608.975952	-151.074066	91.267593	-503.347534	219.641556	1329.860840	-482.434448	-121.069710	1367.411987	-434.889099	53.528172	1341.467773	-462.151367	102.718857	1623.691650	-582.719177	296.743561	1072.998169	-529.507874	-251.349365	1123.339844	-480.229095	282.005341	819.419617	-422.300476	-234.999573	864.568176	-451.058990	21.273125	962.972717	608.156860	-16.407074	965.050659	603.021423	160.649384
-487.374725	125.359573	863.093018	-472.565948	-94.250015	871.743835	-564.956970	128.109695	492.908234	-521.395813	-155.879501	514.974243	-617.767822	89.141739	90.229965	-609.059448	-151.060120	91.466873	-503.433197	219.647766	1329.832764	-482.404327	-121.045654	1367.438599	-434.918488	53.542217	1341.462524	-462.214172	102.817955	1623.638550	-582.779846	296.740021	1072.960449	-529.427856	-251.394867	1123.356812	-480.241455	282.062866	819.388428	-422.151459	-234.969620	864.573547	-451.069214	21.268015	962.980347	608.195984	-16.440386	965.044739	603.067749	160.605484
-487.403107	125.335548	863.099304	-472.532623	-94.231827	871.738892	-564.896851	128.065506	492.925781	-521.148132	-156.054871	514.941040	-617.746765	89.139671	90.256599	-609.072388	-151.076126	91.588356	-503.515137	219.636292	1329.794312	-482.376343	-121.064026	1367.456055	-434.944031	53.569752	1341.462646	-462.260529	102.828445	1623.686768	-582.810364	296.761536	1072.941284	-529.284668	-251.294479	1123.356689	-480.279694	282.131256	819.369080	-421.974274	-234.945297	864.608276	-451.073883	21.269007	962.982971	608.190491	-16.494892	965.020752	603.134155	160.591904
-487.438019	125.317589	863.091919	-472.522430	-94.222359	871.718994	-564.880493	128.040115	492.898346	-520.814758	-156.228348	514.870911	-617.754944	89.121880	90.251633	-608.908386	-151.146652	91.673058	-503.566803	219.639557	1329.772583	-482.342163	-121.023628	1367.465820	-434.969086	53.601597	1341.431763	-462.316101	102.885071	1623.679199	-582.861206	296.757233	1072.903076	-529.167480	-251.303543	1123.368042	-480.266998	282.146912	819.337769	-421.772247	-234.906616	864.667053	-451.097595	21.265345	962.972717	608.262207	-16.515862	964.989319	603.204956	160.578201
-487.502533	125.329712	863.094543	-472.548401	-94.210869	871.725342	-564.899048	128.050369	492.898224	-520.522583	-156.465561	514.857361	-617.765930	89.120483	90.254028	-609.060120	-151.128845	91.833824	-503.638245	219.638733	1329.730713	-482.332397	-121.020203	1367.480103	-434.978668	53.609310	1341.419556	-462.379395	102.940590	1623.668945	-582.886292	296.737640	1072.853027	-529.056824	-251.307785	1123.381592	-480.239807	282.157379	819.317139	-421.562836	-234.841843	864.720215	-451.153778	21.283173	962.980103	608.296265	-16.531675	965.014221	603.286499	160.562805
-487.568146	125.289734	863.074646	-472.545074	-94.254089	871.723022	-564.929260	128.083893	492.882660	-520.159912	-156.740677	514.853027	-617.741028	89.143837	90.244629	-608.842041	-151.210281	91.936668	-503.674866	219.623337	1329.699585	-482.308533	-121.009087	1367.516724	-435.036041	53.638878	1341.388794	-462.417603	102.994087	1623.653320	-582.914307	296.740417	1072.803589	-528.922913	-251.303833	1123.399170	-480.240265	282.113770	819.266174	-421.349731	-234.786697	864.788574	-451.194733	21.257616	962.971008	608.359863	-16.582233	965.024475	603.385864	160.524994
-487.642700	125.256958	863.061951	-472.566101	-94.265045	871.730225	-564.966187	128.082458	492.868164	-519.762878	-156.939514	514.819641	-617.744446	89.143776	90.245514	-608.845459	-151.205658	92.128342	-503.729614	219.627945	1329.652222	-482.271393	-120.974800	1367.534546	-435.034393	53.655331	1341.377563	-462.459229	103.038078	1623.642090	-582.949463	296.724274	1072.744507	-528.811157	-251.323853	1123.395264	-480.203247	282.076538	819.238770	-421.126007	-234.734070	864.838989	-451.245850	21.251799	962.968323	608.390564	-16.625469	965.003418	603.469177	160.486984
-487.719208	125.239830	863.047913	-472.569427	-94.292923	871.739502	-564.988281	128.041382	492.862091	-519.327454	-157.218185	514.792358	-617.773071	89.125313	90.221321	-608.778748	-151.266571	92.323639	-503.781769	219.609512	1329.618896	-482.250732	-120.988152	1367.557129	-435.068695	53.674076	1341.339722	-462.517029	103.104820	1623.588745	-582.952576	296.696472	1072.694580	-528.722168	-251.190872	1123.360474	-480.197906	282.013153	819.187622	-420.892700	-234.660721	864.875244	-451.291809	21.248402	962.966614	608.431519	-16.644951	965.012939	603.550842	160.472748
-487.794006	125.220215	863.031677	-472.589508	-94.323357	871.735046	-565.095337	128.052490	492.853912	-518.837952	-157.578918	514.766296	-617.800720	89.119614	90.217941	-608.727844	-151.309662	92.537903	-503.827087	219.612854	1329.556641	-482.200623	-120.978531	1367.548218	-435.085693	53.673325	1341.310547	-462.525269	103.142929	1623.619385	-582.949829	296.665314	1072.607788	-528.565369	-251.208969	1123.375366	-480.154297	281.919098	819.132874	-420.673737	-234.601196	864.913879	-451.339447	21.235365	962.955627	608.464417	-16.704508	965.021973	603.634888	160.412460
-487.879944	125.181480	863.012939	-472.606567	-94.357918	871.736572	-565.296021	128.091446	492.895691	-518.373779	-157.919968	514.747864	-617.832092	89.101372	90.219086	-608.697449	-151.373245	92.769196	-503.898743	219.587769	1329.500488	-482.198090	-120.978180	1367.552002	-435.104156	53.666023	1341.292480	-462.548828	103.174774	1623.616211	-582.955383	296.619141	1072.543335	-528.420044	-251.362869	1123.441528	-480.150665	281.819153	819.093384	-420.506317	-234.551300	864.935974	-451.386566	21.216904	962.944580	608.479370	-16.718739	965.032349	603.692749	160.389023
-487.987885	125.135574	862.984741	-472.633301	-94.416412	871.746887	-565.437988	128.081711	492.893311	-517.932678	-158.340576	514.731079	-617.844666	89.097626	90.190193	-608.729248	-151.416977	93.035217	-503.958527	219.574326	1329.471680	-482.179749	-120.994026	1367.585449	-435.162598	53.693600	1341.262573	-462.579376	103.211906	1623.615845	-582.960510	296.556824	1072.481934	-528.310059	-251.299637	1123.404053	-480.119934	281.670624	819.039429	-420.339691	-234.513733	864.938354	-451.446167	21.192207	962.931641	608.521179	-16.725319	965.042664	603.780640	160.354340
-488.090149	125.135941	862.963135	-472.716370	-94.405464	871.754700	-565.628845	128.127289	492.943298	-517.246948	-158.696609	514.735535	-617.913696	89.094315	90.200302	-608.723450	-151.503372	93.313858	-504.024445	219.557022	1329.433716	-482.177338	-121.002937	1367.586670	-435.202057	53.695984	1341.219971	-462.649567	103.174408	1623.628052	-582.960449	296.472656	1072.399658	-528.142700	-251.410324	1123.425781	-480.088806	281.518158	818.990234	-420.159821	-234.441238	864.937744	-451.530334	21.213905	962.921204	608.544495	-16.811373	965.011047	603.866028	160.350845
-488.173737	125.079063	862.953125	-472.722107	-94.512993	871.786072	-565.843384	128.155609	492.949341	-516.454102	-159.071854	514.729858	-617.958801	89.095146	90.164856	-608.681030	-151.627884	93.649269	-504.094543	219.556046	1329.403687	-482.185730	-121.009361	1367.597412	-435.254730	53.670341	1341.213745	-462.689575	103.173286	1623.645996	-582.946045	296.413849	1072.355591	-527.986450	-251.451614	1123.422485	-480.032471	281.312256	818.955994	-420.012543	-234.411758	864.933411	-451.577332	21.158413	962.930969	608.561523	-16.836754	965.037964	603.926941	160.315216
-488.258148	125.052284	862.967896	-472.782013	-94.481590	871.804626	-565.998352	128.163437	492.976868	-515.707214	-159.570541	514.710754	-617.992188	89.048691	90.173203	-608.613586	-151.775436	94.022285	-504.181396	219.512772	1329.371338	-482.196838	-121.027756	1367.606445	-435.300446	53.679520	1341.180420	-462.732666	103.178978	1623.643677	-582.935242	296.329559	1072.288574	-527.857178	-251.489090	1123.420044	-479.978027	281.101776	818.914124	-419.926025	-234.399902	864.897644	-451.660309	21.166515	962.950500	608.589355	-16.852854	965.010803	604.019836	160.277908
-488.344086	125.012688	862.941284	-472.796936	-94.566406	871.844360	-566.216797	128.164261	493.030212	-514.970337	-160.061157	514.663696	-618.032654	89.052666	90.164459	-608.559265	-151.889023	94.388680	-504.277710	219.506912	1329.369385	-482.194153	-121.036842	1367.599854	-435.335541	53.673130	1341.173218	-462.748169	103.152534	1623.700439	-582.909058	296.221222	1072.216309	-527.701660	-251.516769	1123.405640	-479.924194	280.835571	818.867676	-419.773438	-234.342545	864.900208	-451.715515	21.140923	962.956238	608.613098	-16.875244	965.002625	604.086853	160.251877
-488.461548	124.969795	862.948853	-472.790375	-94.651749	871.893738	-566.460144	128.219559	493.059723	-514.064941	-160.565460	514.652893	-618.112549	89.054794	90.168060	-608.412231	-151.999741	94.785667	-504.365601	219.454346	1329.352905	-482.197266	-121.066788	1367.611084	-435.420868	53.662304	1341.140991	-462.805847	103.087273	1623.754395	-582.895691	296.138641	1072.175415	-527.586853	-251.444778	1123.339844	-479.865997	280.582886	818.835510	-419.629578	-234.344513	864.863220	-451.782318	21.109394	962.986145	608.650574	-16.874384	964.979309	604.183167	160.275406
-488.531342	124.907448	862.941589	-472.768036	-94.725662	871.933044	-566.759705	128.269226	493.132233	-513.079529	-161.024780	514.686340	-618.194519	89.085609	90.171524	-608.310242	-152.115936	95.199509	-504.483917	219.429520	1329.344116	-482.174011	-121.091896	1367.603516	-435.481476	53.640923	1341.113525	-462.889435	103.103508	1623.847656	-582.870056	296.039429	1072.110596	-527.453857	-251.467758	1123.305054	-479.762878	280.336212	818.817505	-419.490631	-234.332840	864.845703	-451.823883	21.072161	963.005615	608.697815	-16.912634	964.978088	604.281860	160.229172
-488.587433	124.862869	862.953735	-472.725525	-94.776443	872.002136	-567.044434	128.281021	493.158569	-512.145935	-161.566544	514.687195	-618.263794	89.133240	90.143051	-608.223267	-152.264694	95.687302	-504.605103	219.432999	1329.335327	-482.188843	-121.111710	1367.565674	-435.576141	53.635071	1341.059082	-463.031189	103.017395	1623.934570	-582.834961	295.954773	1072.042725	-527.306519	-251.520248	1123.272461	-479.688873	280.091614	818.796387	-419.407959	-234.322067	864.785767	-451.858765	21.060276	963.052490	608.716675	-16.938318	964.979004	604.369324	160.195038
-488.628296	124.876038	862.943115	-472.638397	-94.871704	872.043701	-567.302246	128.263428	493.231537	-511.011047	-162.008743	514.733093	-618.317383	89.155533	90.092346	-608.088440	-152.407104	96.173607	-504.715363	219.389786	1329.351196	-482.180145	-121.130753	1367.542725	-435.681335	53.632179	1341.028809	-463.196686	102.874283	1624.023438	-582.784119	295.870789	1071.959717	-527.109985	-251.701721	1123.277100	-479.549591	279.793182	818.753906	-419.267883	-234.303268	864.764954	-451.853088	21.054581	963.070923	608.717896	-16.990913	964.977783	604.433594	160.119110
-488.679993	124.854950	862.960938	-472.562408	-94.903870	872.115601	-565.361572	126.816170	492.786652	-509.880737	-162.485580	514.794922	-617.587463	89.261131	89.779228	-607.906921	-152.557236	96.641380	-504.857422	219.358170	1329.334595	-482.173096	-121.177803	1367.508545	-435.805145	53.633835	1341.000244	-463.398499	102.680679	1624.131470	-582.750977	295.817474	1071.900513	-526.957520	-251.763748	1123.241821	-479.417145	279.513092	818.721863	-419.137299	-234.316025	864.727295	-451.864227	21.066366	963.120361	608.719727	-17.012518	964.966370	604.509949	160.102081
-488.692902	124.844917	862.948547	-472.450806	-94.990036	872.205994	-565.100220	126.329651	492.765167	-508.886841	-163.033752	514.864624	-617.453430	89.275391	89.676292	-607.805969	-152.747055	97.198235	-505.021606	219.325912	1329.361572	-482.186737	-121.211136	1367.466431	-435.948029	53.626701	1340.963867	-463.679443	102.431030	1624.275024	-582.674744	295.767059	1071.818726	-526.788574	-251.882523	1123.204224	-479.217499	279.186554	818.689819	-418.984558	-234.266876	864.691345	-451.844910	21.075140	963.164734	608.737488	-17.037249	964.953674	604.593201	160.080399
-488.623718	124.793869	862.933716	-472.240967	-95.096199	872.296021	-565.546509	126.145767	492.879730	-507.731110	-163.571350	514.980957	-617.507263	89.243454	89.672615	-607.594360	-152.935532	97.723808	-505.251740	219.289200	1329.375854	-482.209290	-121.278854	1367.437866	-436.082947	53.616478	1340.998657	-464.015564	102.109421	1624.454956	-582.616089	295.752197	1071.770508	-526.675964	-251.909393	1123.119141	-479.017517	278.863586	818.641418	-418.823303	-234.285202	864.636108	-451.750671	21.056007	963.212097	608.766296	-17.035641	964.921265	604.656128	160.076019
-488.559357	124.731728	862.926147	-471.987671	-95.215332	872.415466	-566.144409	125.936096	493.027588	-506.353058	-163.214325	514.824951	-617.593140	89.181786	89.667374	-607.600525	-153.082123	98.191246	-505.441437	219.260941	1329.391235	-482.255768	-121.341896	1367.410889	-436.258392	53.593212	1341.006958	-464.406647	101.732285	1624.641357	-582.512085	295.704834	1071.708008	-526.481262	-252.186462	1123.155396	-478.844360	278.594482	818.601379	-418.698364	-234.304749	864.572388	-451.644043	21.040129	963.278809	608.788452	-17.087900	964.940552	604.719849	160.014023
-488.434723	124.662094	862.923096	-471.779449	-95.246407	872.501587	-566.510620	125.555161	493.182495	-505.732605	-164.723541	515.154846	-617.535706	89.085815	89.592567	-607.353638	-153.289368	98.817345	-505.675690	219.247101	1329.429688	-482.309967	-121.424973	1367.414063	-436.447845	53.567432	1341.091797	-464.850006	101.337334	1624.839966	-582.387207	295.637329	1071.639282	-526.416931	-252.034195	1123.007568	-478.637604	278.317444	818.551270	-418.492035	-234.303955	864.486267	-451.524689	21.037428	963.331299	608.805054	-17.108427	964.935913	604.794678	159.996246
-488.302673	124.506248	862.892578	-471.494171	-95.360817	872.619263	-566.975647	125.170296	493.407745	-504.367126	-164.316452	515.089722	-617.536438	89.006432	89.569130	-607.208679	-153.495682	99.229767	-505.916290	219.207764	1329.484131	-482.261963	-121.590080	1367.468262	-436.669922	53.528027	1341.151611	-465.373688	100.885681	1625.031006	-582.237366	295.558807	1071.578613	-526.300232	-251.946182	1122.881470	-478.424805	278.021759	818.493835	-418.280701	-234.280777	864.425476	-451.377563	20.983751	963.387817	608.814880	-17.125357	964.934021	604.848938	159.967560
-488.230072	124.479088	862.915100	-471.575775	-95.004089	872.678650	-567.509033	124.831551	493.621094	-503.661896	-165.529099	515.309448	-617.732605	89.117203	89.684479	-607.128235	-153.688232	99.805817	-506.208984	219.139374	1329.564209	-482.355743	-121.677216	1367.453979	-436.900482	53.471367	1341.252197	-465.952789	100.343819	1625.274048	-582.036743	295.505341	1071.489990	-526.130554	-252.060349	1122.832886	-478.182831	277.721527	818.456909	-418.076904	-234.303970	864.381226	-451.413605	21.153776	963.437805	608.811401	-17.150618	964.933655	604.908325	159.960114
-488.033875	124.260559	862.902466	-471.202332	-95.154900	872.841492	-568.189819	124.503487	493.828949	-502.824493	-165.998337	515.429993	-617.752625	89.025940	89.701988	-607.091248	-153.887024	100.263084	-506.507141	219.062286	1329.621460	-482.483582	-121.774406	1367.480713	-437.144684	53.409428	1341.361328	-466.561951	99.748627	1625.559082	-581.825928	295.433228	1071.415405	-525.900635	-252.365021	1122.886597	-477.896362	277.412506	818.418396	-417.871826	-234.342331	864.369751	-451.213409	21.064938	963.531616	608.816162	-17.172960	964.927002	604.954407	159.938919
-487.708221	123.899391	862.889465	-470.429688	-95.836723	873.113342	-568.568176	124.047615	494.079346	-501.816101	-166.261414	515.686829	-617.689209	88.983299	89.687668	-606.969116	-154.112473	100.672592	-506.841888	218.956345	1329.698730	-482.649994	-121.862869	1367.504639	-437.430786	53.356422	1341.476318	-467.244873	99.099533	1625.851929	-581.578674	295.427216	1071.376465	-525.776367	-252.343430	1122.812622	-477.635834	277.140594	818.404846	-417.748535	-234.471512	864.302124	-450.811371	20.705688	963.693420	608.825378	-17.176256	964.919373	605.004822	159.925446
-487.408173	123.605324	862.923096	-469.944855	-96.099632	873.300720	-569.080933	123.660583	494.309998	-500.999969	-166.518021	515.838745	-617.692688	88.927719	89.714005	-606.878357	-154.314865	101.054054	-507.189606	218.842880	1329.817017	-482.835815	-121.968262	1367.575928	-437.735413	53.290371	1341.615967	-468.004089	98.397530	1626.145630	-581.354858	295.398560	1071.338257	-525.399475	-252.781067	1122.910278	-477.324951	276.835724	818.395630	-417.268555	-234.385651	864.446350	-450.537323	20.510811	963.832947	608.784668	-17.226433	964.898010	605.016357	159.932236
-487.094604	123.274612	862.953857	-469.379181	-96.478958	873.484436	-569.485291	123.216682	494.488922	-500.357391	-166.788528	516.079651	-617.710449	88.892990	89.736588	-606.828674	-154.520996	101.417915	-507.588531	218.698654	1329.912476	-483.027069	-122.101456	1367.691406	-438.079529	53.213528	1341.783447	-468.798462	97.655609	1626.435425	-581.143066	295.369507	1071.290894	-525.259521	-252.705170	1122.822998	-477.020813	276.537445	818.374817	-416.871796	-234.411942	864.510315	-450.211151	20.245350	963.967102	608.780579	-17.257069	964.923706	605.051331	159.894104
-486.753265	122.932770	863.010925	-468.837463	-96.852303	873.670837	-569.849548	122.856964	494.686005	-499.801422	-166.912811	516.283691	-617.695801	88.856392	89.744835	-606.888977	-154.691086	101.698364	-507.989502	218.530045	1329.957031	-483.339935	-122.201591	1367.711182	-438.430481	53.091900	1341.957153	-469.603394	96.840881	1626.793823	-580.914307	295.280334	1071.194336	-524.941101	-253.010910	1122.903076	-476.658966	276.316162	818.320801	-416.442810	-234.501724	864.622009	-449.868469	19.961775	964.112366	608.779968	-17.229713	964.892761	605.054871	159.911133
-486.471741	122.567886	863.024292	-468.288177	-97.241898	873.861572	-570.156494	122.532967	494.897003	-499.316010	-166.994766	516.421753	-617.676086	88.814713	89.784126	-606.868774	-154.852509	101.917664	-508.417542	218.366302	1330.024414	-483.638947	-122.361015	1367.801147	-438.774597	52.952320	1342.129639	-470.603363	95.823380	1627.007324	-580.665161	295.188507	1071.112793	-524.767578	-252.952255	1122.831909	-476.210419	276.031708	818.302917	-415.940521	-234.592789	864.713562	-449.562805	19.687178	964.238892	608.748901	-17.254887	964.876221	605.065979	159.908356
-486.144257	122.180923	863.016418	-467.733032	-97.605904	874.042358	-570.344788	122.060516	495.025940	-498.880280	-167.030151	516.536255	-617.663696	88.784615	89.792076	-606.871521	-154.970108	102.059059	-508.878235	218.194260	1330.069580	-483.722229	-122.621208	1367.952637	-439.115448	52.822121	1342.305176	-471.488800	94.828545	1627.452271	-580.403809	295.076477	1071.025146	-524.524475	-253.056915	1122.861328	-475.764984	275.805481	818.318787	-415.433868	-234.664459	864.811279	-449.236664	19.415121	964.351074	608.705994	-17.297916	964.860413	605.072510	159.861008
-485.773804	121.713249	863.035522	-467.050934	-98.067230	874.214722	-570.452454	121.611412	495.184814	-498.610687	-167.105164	516.660767	-617.643921	88.749603	89.818199	-606.852051	-155.056427	102.141716	-509.341766	217.959610	1330.106323	-483.927704	-122.863602	1368.066284	-439.519928	52.662769	1342.462158	-472.424042	93.937721	1627.762695	-580.192627	294.962585	1070.888794	-524.293579	-253.092834	1122.811890	-475.254913	275.518768	818.319397	-414.864685	-234.747833	864.923584	-448.833191	19.047897	964.474915	608.718811	-17.307976	964.840942	605.098816	159.861511
-485.321747	121.233795	863.051025	-466.337860	-98.569122	874.367188	-570.413879	121.182869	495.269897	-498.453552	-167.053085	516.771851	-617.528381	88.707108	89.855774	-606.890137	-155.096680	102.164093	-509.829071	217.698975	1330.121094	-484.120544	-123.101540	1368.174438	-439.925873	52.525532	1342.586426	-473.374298	92.951401	1628.096802	-580.010925	294.824188	1070.724243	-523.946655	-253.423767	1122.912842	-474.670929	275.274078	818.322510	-414.232483	-234.903320	865.093750	-448.380432	18.639320	964.589966	608.655701	-17.330162	964.848145	605.082581	159.833817
-484.938141	120.767822	863.039063	-465.730164	-98.931999	874.445068	-570.425842	120.798805	495.379700	-498.405579	-167.041214	516.862915	-617.494385	88.659592	89.874252	-606.885803	-155.120331	102.117844	-510.335327	217.437653	1330.112183	-484.564240	-123.202942	1368.193359	-440.317993	52.358295	1342.740845	-474.385071	91.873711	1628.372803	-579.813110	294.614258	1070.531616	-523.574585	-253.907700	1122.920654	-474.063110	275.014465	818.327148	-413.565704	-235.091660	865.263367	-447.991425	18.287556	964.648621	608.658264	-17.336262	964.810059	605.111511	159.812561
-484.579865	120.321739	863.027893	-465.169373	-99.305771	874.566589	-570.385193	120.408417	495.491974	-498.471771	-166.946854	516.912415	-617.422729	88.629463	89.908463	-606.909058	-155.080673	102.013336	-510.857300	217.151520	1330.065918	-484.499420	-123.594826	1368.381714	-440.689331	52.160175	1342.876831	-475.369049	91.003288	1628.732910	-579.631287	294.372742	1070.282104	-523.186157	-254.093628	1122.979614	-473.418854	274.736389	818.330933	-412.720551	-235.167419	865.518860	-447.629730	17.955688	964.725586	608.588623	-17.386473	964.822205	605.079590	159.793884
-484.186249	119.943672	863.025269	-464.522400	-99.707779	874.651489	-570.340515	120.079620	495.535706	-498.651215	-166.936371	516.998596	-617.382874	88.577820	89.940041	-606.934204	-155.016617	101.876060	-511.424194	216.908585	1329.993042	-484.675476	-123.818298	1368.460449	-441.121613	51.938641	1342.976196	-476.387146	89.931206	1629.029907	-579.483093	294.087738	1070.027100	-522.898621	-254.182343	1122.938477	-472.760559	274.542816	818.316956	-411.905914	-235.271027	865.735352	-447.234497	17.624924	964.797546	608.555115	-17.373709	964.816895	605.049438	159.815430
-483.755493	119.510445	863.000122	-463.882263	-100.113808	874.687134	-570.291016	119.812836	495.627655	-498.898773	-166.831406	517.049194	-617.334167	88.552246	89.986855	-606.962036	-154.926453	101.676971	-512.052734	216.590256	1329.911011	-484.950043	-124.069534	1368.464355	-441.530212	51.732407	1343.082764	-477.418701	88.801346	1629.262329	-579.345154	293.737244	1069.718750	-522.427734	-254.693924	1123.011719	-471.999084	274.309021	818.272339	-410.942841	-235.474350	865.983704	-446.817200	17.249540	964.832642	608.487915	-17.402960	964.820801	605.006653	159.824753
-483.389679	119.160973	862.979370	-463.284790	-100.534515	874.702942	-570.251831	119.536049	495.718384	-499.274963	-166.771698	517.073669	-617.360168	88.518150	90.048508	-607.006592	-154.815613	101.437874	-512.653564	216.270447	1329.801514	-485.451660	-124.197060	1368.443604	-441.953064	51.512627	1343.155762	-478.412689	87.624420	1629.568970	-579.267029	293.472321	1069.466553	-521.956055	-255.294846	1123.065552	-471.250458	273.994171	818.188782	-410.080017	-235.685501	866.170166	-446.441681	16.898216	964.857300	608.466858	-17.402782	964.888000	604.977661	159.795639
-482.985687	118.726799	862.950867	-462.661224	-100.918007	874.709961	-569.916992	119.163719	495.728363	-499.566162	-166.627747	517.052551	-617.239807	88.481842	90.044815	-607.035339	-154.714340	101.108360	-513.294373	215.915405	1329.681519	-485.494080	-124.577301	1368.464722	-442.442719	51.258350	1343.197998	-479.348633	86.563080	1629.845459	-579.188538	293.090149	1069.139771	-521.374817	-255.813995	1123.051147	-470.435852	273.781677	818.179199	-409.041504	-235.949936	866.415894	-446.036194	16.524986	964.874023	608.404968	-17.374720	964.849487	604.947266	159.790375
-482.502106	118.292770	862.935181	-461.970856	-101.318359	874.644165	-569.560974	118.812279	495.711853	-499.856781	-166.355042	516.988831	-617.180481	88.496872	90.081383	-607.085388	-154.572205	100.746239	-513.987305	215.556274	1329.506470	-485.715179	-124.844841	1368.437500	-442.887054	51.039398	1343.236206	-480.345520	85.339378	1630.036865	-579.090271	292.627838	1068.771851	-520.822205	-256.125305	1122.963989	-469.620972	273.552643	818.128174	-407.854279	-236.162582	866.688538	-445.578003	16.102150	964.869507	608.364014	-17.406359	964.840393	604.941589	159.782471
-482.094299	117.898994	862.879578	-461.352875	-101.722107	874.580811	-567.133667	117.505592	495.244446	-500.178772	-166.145126	516.914124	-616.436462	88.613342	89.870445	-607.140625	-154.461670	100.345146	-514.652527	215.178070	1329.373413	-485.981720	-125.135674	1368.386475	-443.350983	50.756912	1343.273682	-481.395874	84.044220	1630.118896	-579.002686	292.151184	1068.379150	-520.172852	-256.730072	1122.924072	-468.721527	273.301849	818.122742	-406.664154	-236.448334	866.922791	-445.179016	15.716043	964.840576	608.297302	-17.438461	964.862122	604.930359	159.731171
-481.712646	117.506454	862.806030	-460.797974	-102.073380	874.504883	-566.967224	117.366997	495.261108	-500.567566	-165.946213	516.800598	-616.231567	88.393036	89.775551	-607.251526	-154.364166	99.951775	-515.328003	214.770752	1329.213745	-486.176575	-125.453674	1368.341064	-443.811310	50.482319	1343.294189	-482.310303	82.810722	1630.334351	-578.967224	291.617950	1067.949829	-519.465881	-257.405823	1122.894409	-467.827179	273.068451	818.115173	-405.358734	-236.735291	867.131836	-444.820313	15.356597	964.795044	608.251953	-17.451860	964.822327	604.925110	159.762039
-481.260773	117.087547	862.743164	-460.182037	-102.554588	874.433167	-567.024170	117.393738	495.357513	-500.882568	-165.077866	516.521301	-616.556763	88.546036	89.938522	-607.318909	-154.220352	99.438210	-516.082275	214.332932	1329.019165	-486.381409	-125.798859	1368.239746	-444.265808	50.160095	1343.305664	-483.289001	81.502113	1630.466553	-578.957764	291.158447	1067.559082	-518.737122	-257.946411	1122.789673	-466.937531	272.835632	818.089539	-404.041199	-237.068436	867.329285	-444.416626	14.909614	964.763245	608.183289	-17.474134	964.809143	604.927795	159.731186
-480.852783	116.671806	862.652100	-459.623169	-102.945595	874.290405	-566.755737	117.247086	495.385559	-501.458374	-165.606567	516.636780	-616.587463	88.552078	89.983841	-607.320129	-154.109329	99.094925	-516.823853	213.910812	1328.839966	-486.577362	-126.202698	1368.180176	-444.743134	49.843754	1343.280518	-484.214417	80.177681	1630.593994	-578.959961	290.589813	1067.188721	-517.829651	-258.689819	1122.806641	-466.013763	272.541809	818.077148	-402.658905	-237.422806	867.548645	-444.035736	14.494162	964.675293	608.134644	-17.475803	964.783936	604.950012	159.695831
-480.494934	116.205566	862.556213	-459.085968	-103.367729	874.167725	-566.537842	117.089333	495.399475	-502.080780	-165.593811	516.533997	-616.605591	88.538872	89.993607	-607.461365	-153.957840	98.679024	-517.588867	213.434036	1328.657837	-486.753418	-126.590469	1368.084961	-445.235748	49.472061	1343.260010	-485.139923	78.867821	1630.698120	-578.960144	289.949860	1066.773682	-517.123169	-259.026886	1122.549438	-465.112762	272.274017	818.065918	-401.135040	-237.822327	867.751038	-443.703003	14.051621	964.597046	607.882446	-17.767902	964.703430	604.922424	159.636246
-480.066864	115.821548	862.506165	-458.562775	-103.766548	874.037842	-566.410645	117.019409	495.403931	-502.510193	-165.468918	516.434753	-616.612244	88.527664	90.036041	-607.540405	-153.820969	98.305428	-518.337036	212.912979	1328.462036	-486.940430	-127.006485	1367.974121	-445.750275	49.096405	1343.248535	-486.004242	77.575333	1630.846680	-578.951904	289.343597	1066.407593	-516.118164	-259.934723	1122.523071	-464.156738	272.023590	818.068909	-399.587006	-238.255707	867.937744	-443.356262	13.625354	964.544678	607.824158	-17.791487	964.688599	604.931213	159.602066
-479.625549	115.404305	862.457031	-458.012573	-104.233986	873.928589	-566.099915	116.906357	495.423035	-502.849487	-165.317535	516.334167	-616.400574	88.309738	89.908623	-607.590515	-153.694458	97.924530	-519.152893	212.409866	1328.294800	-487.136353	-127.503464	1367.869995	-446.273560	48.730110	1343.239746	-486.842438	76.319260	1630.965210	-578.946045	288.645721	1065.992676	-515.245972	-260.419891	1122.327148	-463.202057	271.765228	818.090576	-398.080231	-238.658463	868.044006	-442.980957	13.157727	964.499878	607.768066	-17.818583	964.691528	604.929749	159.572571
-479.234222	114.954323	862.372986	-457.530548	-104.668785	873.774780	-565.782349	116.833298	495.443146	-503.260437	-165.345703	516.275574	-616.372925	88.342758	89.950546	-607.725037	-153.575851	97.651634	-519.949463	211.835709	1328.199707	-487.328491	-128.004684	1367.739990	-446.799866	48.343529	1343.255493	-487.673218	75.090637	1631.066895	-578.961426	287.971649	1065.622192	-514.374878	-260.801544	1121.979126	-462.258301	271.492859	818.166382	-396.346222	-239.147781	868.194397	-442.665771	12.685762	964.415771	607.631226	-17.931000	964.677795	604.918701	159.502441
-478.832947	114.535805	862.311462	-457.113037	-105.007378	873.643188	-565.566406	116.758957	495.447479	-503.766571	-165.490540	516.262634	-616.430359	88.352585	89.991722	-607.931519	-153.419785	97.517624	-520.774475	211.256775	1328.132080	-487.496887	-128.545700	1367.665771	-447.342224	47.869770	1343.252686	-488.457611	73.880394	1631.141357	-578.972229	287.289886	1065.322510	-513.417175	-261.269562	1121.717651	-461.362640	271.203064	818.257446	-394.615723	-239.638412	868.301880	-442.378082	12.270905	964.354431	607.552185	-17.987789	964.688171	604.917114	159.454208
-478.464355	114.095520	862.257813	-456.670959	-105.425682	873.556763	-565.323547	116.654930	495.414124	-504.162903	-165.783417	516.277100	-616.434509	88.353539	90.008553	-608.104858	-153.331604	97.465103	-521.566101	210.636826	1328.047729	-487.677917	-129.119690	1367.552002	-447.856812	47.364021	1343.286987	-489.181030	72.663857	1631.216919	-578.997986	286.594635	1065.075684	-512.430115	-261.886444	1121.466675	-460.497528	270.927979	818.377563	-392.878876	-240.078568	868.413330	-442.108124	11.824988	964.321533	607.503357	-18.033979	964.671814	604.960083	159.416138
-478.139252	113.717270	862.240479	-456.251312	-105.920929	873.506409	-565.097107	116.571327	495.419830	-503.922485	-165.938812	516.238586	-616.499573	88.337997	90.059433	-608.129578	-153.279617	97.469803	-522.393860	210.020187	1328.076660	-487.838898	-129.757095	1367.460571	-448.375122	46.832733	1343.348267	-489.857483	71.453400	1631.307739	-578.988281	285.706512	1064.860229	-511.321289	-262.641968	1121.268677	-459.620819	270.598938	818.603699	-391.089172	-240.551361	868.498779	-441.864655	11.369682	964.323059	607.431396	-18.093748	964.664856	604.976807	159.332169
-477.826508	113.291702	862.265686	-455.885468	-106.307678	873.470520	-564.800110	116.479485	495.458527	-503.459808	-166.254272	516.187012	-616.496948	88.324738	90.111443	-608.114502	-153.321274	97.635765	-523.194336	209.350204	1328.126343	-487.993011	-130.435883	1367.361816	-448.924866	46.248329	1343.394409	-490.481873	70.234421	1631.400757	-578.989563	285.002869	1064.724609	-510.424164	-262.952118	1120.848511	-458.755127	270.261597	818.890503	-389.253479	-241.066833	868.579163	-441.647247	10.933720	964.351990	607.374817	-18.118383	964.658020	604.990356	159.281143
-477.607727	112.856461	862.319214	-455.637817	-106.640617	873.439819	-564.601990	116.417686	495.464783	-502.827209	-166.829559	516.200256	-616.533630	88.320442	90.182449	-608.126038	-153.359360	97.967201	-524.002014	208.643524	1328.236084	-488.122467	-131.137451	1367.289795	-449.447876	45.635815	1343.518677	-491.027405	68.968628	1631.472290	-579.010864	284.136841	1064.634521	-509.389130	-263.509644	1120.547241	-457.950684	269.957977	819.174622	-387.443481	-241.624237	868.644165	-441.522827	10.510104	964.394836	607.334900	-18.135418	964.650330	605.022217	159.247269
-477.442627	112.458061	862.358093	-455.413696	-106.956284	873.445374	-564.353271	116.300255	495.455353	-501.792297	-167.472458	516.205383	-616.501404	88.330650	90.245270	-608.014099	-153.504868	98.389572	-524.742737	207.937531	1328.425415	-488.219666	-131.863968	1367.231567	-449.979492	45.004829	1343.641235	-491.525696	67.696457	1631.616943	-579.063965	283.414886	1064.626465	-508.393768	-263.862274	1120.193359	-457.254120	269.582977	819.487000	-385.625214	-242.108856	868.709229	-441.438202	10.138377	964.446655	607.268799	-18.203251	964.664673	605.053589	159.181747
-477.313446	112.076187	862.394592	-455.221069	-107.293602	873.515991	-564.176270	116.248734	495.469177	-500.260742	-168.083328	516.176758	-616.549683	88.343620	90.348831	-607.869507	-153.675690	98.964790	-525.514709	207.190247	1328.585938	-488.348755	-132.613876	1367.143799	-450.477966	44.326935	1343.745972	-491.958496	66.377647	1631.740479	-579.074158	282.584717	1064.672363	-507.364319	-264.431671	1119.915161	-456.558624	269.217438	819.906555	-383.849701	-242.654251	868.750977	-441.396332	9.792031	964.529968	607.210327	-18.237040	964.649109	605.064148	159.146713
-477.218689	111.742363	862.480286	-455.056488	-107.636635	873.601257	-564.116882	116.273575	495.509460	-498.059814	-168.689804	516.082947	-616.567871	88.329315	90.425125	-607.531555	-154.010803	99.604630	-526.231262	206.409592	1328.869019	-488.497864	-133.392319	1367.062622	-451.002502	43.632286	1343.921265	-492.347412	65.020920	1631.866455	-579.153992	281.815125	1064.848145	-506.365448	-264.932129	1119.584961	-455.891663	268.838440	820.360291	-382.056824	-243.118744	868.845154	-441.403564	9.449021	964.650940	607.166504	-18.270535	964.637512	605.062927	159.136414
-477.130981	111.366333	862.611755	-454.901306	-107.922256	873.697876	-564.001953	116.267029	495.568329	-495.517670	-169.440674	515.888855	-616.575806	88.344925	90.515633	-607.352722	-154.328323	100.417648	-526.952881	205.606689	1329.107178	-488.610626	-134.158691	1367.000977	-451.520813	42.953491	1344.091187	-492.681519	63.587276	1631.999756	-579.251465	281.069153	1065.073242	-505.384827	-265.294159	1119.234741	-455.368835	268.406555	820.857971	-380.337738	-243.675964	868.744141	-441.431763	9.100337	964.804504	607.343079	-18.024523	964.687012	605.115417	159.123016
-477.078735	111.042152	862.770508	-454.776031	-108.173256	873.798523	-563.942078	116.268433	495.667023	-493.533722	-170.708176	515.907288	-616.885315	88.563904	90.775124	-607.145569	-154.737885	101.445045	-527.618530	204.824356	1329.514282	-488.714661	-134.952698	1366.940918	-452.032440	42.221851	1344.242310	-492.965973	62.115021	1632.139160	-579.292236	280.266632	1065.355835	-504.427582	-265.673859	1118.917358	-454.826294	267.937103	821.468201	-378.710815	-244.183319	868.812805	-441.499817	8.783913	964.976196	607.266663	-18.058155	964.671875	605.103271	159.055817
-477.093689	110.723427	862.900024	-454.713287	-108.504913	873.923279	-563.918884	116.277000	495.744263	-491.068787	-171.867737	515.891968	-616.914734	88.565453	90.868904	-606.906311	-155.221619	102.519524	-528.297241	204.023972	1329.891968	-488.859833	-135.753067	1366.847534	-452.529480	41.523521	1344.388062	-493.196594	60.581139	1632.255371	-579.409790	279.535980	1065.679321	-503.497040	-266.149353	1118.576294	-454.368835	267.446655	822.113403	-377.187988	-244.702972	868.773315	-441.628418	8.451233	965.142334	606.961182	-18.424734	964.616150	605.057861	158.967270
-477.184357	110.381279	862.986267	-454.709991	-108.813789	874.004456	-563.929199	116.264320	495.786591	-488.518585	-173.202682	515.843628	-617.010986	88.574722	90.948196	-606.630188	-155.699570	103.730011	-528.924622	203.200272	1330.331421	-489.016876	-136.556671	1366.754395	-453.044037	40.738529	1344.504150	-493.386047	59.019302	1632.372803	-579.538513	278.799774	1066.073730	-502.571838	-266.545929	1118.236084	-453.961823	266.937561	822.725708	-375.657990	-245.197266	868.764709	-441.818787	8.121834	965.263000	606.924316	-18.472261	964.604309	605.067383	158.919937
-477.298828	110.061409	863.069336	-454.709869	-109.132713	874.077637	-563.969788	116.336021	495.821228	-485.851898	-174.592880	515.832947	-616.820557	88.387924	90.855583	-606.264954	-156.236404	105.028358	-529.524292	202.435364	1330.749390	-489.201813	-137.346970	1366.607422	-453.514526	40.007496	1344.627808	-493.520203	57.402496	1632.434326	-579.731140	278.135559	1066.518799	-501.593384	-267.195435	1118.056885	-453.635590	266.414551	823.414917	-374.080414	-245.631531	868.798401	-442.024597	7.797292	965.378418	606.848206	-18.589067	964.607910	605.075012	158.828979
-477.458984	109.761795	863.134583	-454.721191	-109.468025	874.131348	-564.055115	116.399689	495.856720	-483.154480	-175.997681	515.822937	-617.104248	88.606712	91.058372	-605.963135	-156.799759	106.359352	-530.071106	201.558594	1331.151611	-489.414795	-138.153397	1366.463135	-453.970459	39.237843	1344.691772	-493.600281	55.764874	1632.490723	-579.918213	277.501923	1066.952515	-500.833740	-267.302399	1117.501709	-453.389862	265.923950	824.137634	-372.577698	-245.996353	868.761658	-442.256409	7.476479	965.474243	607.053284	-18.353876	964.583313	605.122925	158.840683
-477.674469	109.429352	863.180908	-454.778717	-109.768257	874.141479	-563.075623	115.850105	495.623199	-480.608185	-177.459961	515.814941	-616.807190	88.641411	90.968697	-605.596436	-157.317078	107.697510	-530.668091	200.735641	1331.571167	-489.557983	-138.985458	1366.302856	-454.440308	38.455299	1344.735962	-493.603821	54.123432	1632.523804	-580.148865	276.852631	1067.475098	-499.921478	-267.975861	1117.220093	-453.129333	265.287567	824.879700	-371.122803	-246.339493	868.698608	-442.543427	7.148562	965.540283	607.025330	-18.397129	964.578552	605.147583	158.769302
-477.897461	109.086731	863.221069	-454.807709	-110.117584	874.140320	-563.151184	115.803123	495.622711	-478.061493	-178.744720	515.825134	-616.861267	88.631157	91.018288	-605.224243	-157.863464	109.015526	-531.184509	199.809296	1331.979370	-489.765991	-139.868591	1366.019897	-454.846832	37.621426	1344.773804	-493.561554	52.457409	1632.517700	-580.423889	276.281525	1067.982666	-499.270721	-268.195068	1116.635620	-452.974518	264.699860	825.565247	-369.694855	-246.608597	868.620972	-442.831360	6.790016	965.600159	606.986145	-18.472076	964.566284	605.140747	158.682739
-478.191010	108.678085	863.201477	-454.859283	-110.495407	874.114990	-563.266968	115.750603	495.631134	-475.612213	-179.931229	515.794983	-616.715393	88.352783	90.859314	-604.807312	-158.381973	110.277771	-531.720398	198.879929	1332.435303	-490.004059	-140.769577	1365.694336	-455.250549	36.739868	1344.755493	-493.477509	50.751804	1632.443237	-580.699524	275.681305	1068.472656	-498.563812	-268.621124	1116.064941	-452.887268	264.121490	826.299622	-368.342743	-246.901978	868.420227	-443.146088	6.407788	965.611267	606.936218	-18.546503	964.559692	605.135071	158.580383
-478.427429	108.358055	863.180664	-454.874878	-110.832779	874.039063	-563.309448	115.605530	495.602295	-473.491669	-181.173004	515.806946	-616.750305	88.317863	90.853920	-604.463440	-158.816498	111.428085	-532.244019	197.963593	1332.784058	-490.163940	-141.676880	1365.325317	-455.645355	35.866146	1344.706421	-493.308228	49.067585	1632.372314	-581.064392	275.163788	1069.002441	-497.925507	-269.030640	1115.426147	-452.844666	263.502502	827.020935	-367.041321	-247.166611	868.220276	-443.428619	6.062791	965.601746	606.885925	-18.634382	964.560425	605.111877	158.485184
-478.718536	108.040405	863.123718	-454.857300	-111.225441	873.913757	-563.275818	115.440910	495.573944	-471.492218	-182.170288	515.761047	-616.807678	88.286896	90.829147	-604.145020	-159.274063	112.491905	-532.818665	196.974655	1333.151123	-490.287170	-142.680496	1364.895142	-456.020996	34.945732	1344.653931	-493.100342	47.344006	1632.221436	-581.442505	274.631989	1069.449463	-497.319244	-269.606628	1114.767578	-452.836670	262.864105	827.705566	-365.832916	-247.282166	867.899475	-443.715851	5.693031	965.547607	606.835144	-18.723270	964.540466	605.097717	158.383652
-479.051636	107.629700	863.073303	-454.805969	-111.660255	873.797180	-563.332458	115.265541	495.513702	-469.556488	-182.297699	515.549255	-616.831482	88.241699	90.758957	-603.804382	-159.632950	113.308548	-533.359802	196.003128	1333.479370	-490.443970	-143.676117	1364.377930	-456.426300	34.023487	1344.492188	-492.837219	45.636349	1632.060547	-581.853333	274.115173	1069.886841	-496.752472	-270.279541	1114.104370	-452.918030	262.188354	828.367004	-364.696777	-247.465210	867.538635	-444.011353	5.265356	965.501099	606.791870	-18.799551	964.531372	605.096863	158.300903
-479.374939	107.207161	863.000305	-454.743011	-112.073563	873.610413	-563.303223	115.055519	495.461731	-468.266418	-183.764450	515.644348	-616.857605	88.235542	90.744965	-603.570435	-159.952362	114.117073	-533.874084	194.939606	1333.820313	-490.542145	-144.734711	1363.837402	-456.837433	33.082207	1344.355591	-492.517181	43.931854	1631.870117	-582.295959	273.662750	1070.339478	-496.291412	-270.794739	1113.263062	-453.061798	261.682587	828.964539	-363.646271	-247.473312	867.105103	-444.271057	4.824755	965.403381	606.762756	-18.856110	964.517273	605.056763	158.257278
-479.716034	106.757698	862.951721	-454.685425	-112.533478	873.421692	-563.335083	114.871529	495.399597	-467.261444	-184.461166	515.553528	-616.885864	88.144791	90.713661	-603.462036	-160.165848	114.686424	-534.474609	193.906540	1334.082397	-490.626953	-145.849167	1363.256714	-457.219910	32.055454	1344.205933	-492.153900	42.206165	1631.668823	-582.763550	273.130829	1070.731934	-495.944580	-271.187347	1112.297607	-453.165497	260.981628	829.617432	-362.689087	-247.535172	866.585510	-444.537140	4.336401	965.316345	606.706848	-18.960697	964.511536	605.041443	158.165100
-480.141144	106.233269	862.910522	-454.603180	-113.010139	873.216736	-563.363647	114.586372	495.347443	-466.527191	-185.060852	515.463257	-617.134216	88.336418	90.862076	-603.415466	-160.323227	115.037865	-535.092896	192.770401	1334.369263	-490.645660	-146.966415	1362.671143	-457.576691	31.006233	1344.063599	-491.751343	40.503990	1631.452148	-583.300171	272.547424	1071.117432	-495.563934	-271.840668	1111.402710	-453.378540	260.369812	830.183411	-361.838684	-247.502701	866.017395	-444.832336	3.804404	965.224426	606.715271	-19.021116	964.500549	605.037354	158.103745
-480.478088	105.778793	862.858643	-454.449127	-113.506866	872.992920	-563.396118	114.268982	495.341705	-466.136993	-185.365021	515.256714	-616.920227	88.008987	90.723198	-603.443848	-160.386673	115.178139	-535.749084	191.648468	1334.572510	-490.703308	-148.158310	1362.006104	-457.949646	29.952953	1343.915894	-491.332001	38.734501	1631.205811	-583.867798	272.064087	1071.519897	-495.312805	-272.446320	1110.512939	-453.610718	259.688538	830.758301	-361.155884	-247.459625	865.388367	-445.034058	3.289907	965.114990	606.659851	-19.115160	964.499023	605.014282	158.009781
-480.840454	105.182022	862.817810	-454.308228	-114.062584	872.773682	-563.388367	113.894493	495.323029	-465.956451	-185.529099	515.021606	-616.901245	87.927086	90.687981	-603.558960	-160.374847	115.072021	-536.447021	190.483154	1334.834717	-490.701385	-149.368607	1361.391724	-458.357452	28.888775	1343.784058	-490.821411	37.094585	1631.019287	-584.434753	271.414001	1071.860352	-494.946899	-273.255310	1109.599487	-453.978210	259.121643	831.226196	-360.539307	-247.413895	864.722351	-445.245575	2.676397	965.010864	606.603638	-19.197683	964.495117	604.978149	157.922379
-481.257446	104.516930	862.828125	-454.165253	-114.568832	872.554871	-563.455200	113.546295	495.295776	-466.083740	-185.576782	514.700073	-616.897156	87.862274	90.663315	-603.731445	-160.322449	114.721687	-537.020996	189.190155	1335.097900	-490.718628	-150.665009	1360.816040	-458.746368	27.754759	1343.659424	-490.308411	35.401657	1630.797485	-585.095642	270.823944	1072.223022	-494.749847	-273.795227	1108.652832	-454.378815	258.492157	831.732666	-360.046997	-247.336334	863.985779	-445.473389	2.041158	964.931030	606.593811	-19.282953	964.468567	604.968750	157.828751
-481.628754	103.964752	862.866638	-453.985748	-115.101753	872.315674	-563.474182	113.121452	495.288574	-466.512421	-185.497360	514.418457	-616.828979	87.810150	90.632370	-604.004211	-160.154327	114.232002	-537.839661	188.040070	1335.320801	-490.722534	-151.918243	1360.218018	-459.077118	26.579596	1343.526123	-489.809570	33.675034	1630.563599	-585.695068	270.110046	1072.550781	-494.406433	-274.774841	1107.901123	-454.813690	257.942535	832.213440	-359.707062	-247.186768	863.276672	-445.653351	1.422310	964.855408	606.565979	-19.352793	964.454468	604.942383	157.772171
-482.033997	103.252228	862.883728	-453.773804	-115.793297	872.108826	-563.538391	112.683319	495.289276	-467.267426	-185.316071	514.125305	-617.033691	88.005585	90.807602	-604.366577	-159.934570	113.528236	-538.588806	186.701630	1335.589233	-490.607025	-153.285843	1359.712524	-459.436768	25.400782	1343.439453	-489.204041	32.061775	1630.405640	-586.424316	269.296600	1072.884155	-494.300018	-275.174408	1106.930664	-455.376862	257.424774	832.651978	-359.436951	-247.046860	862.492371	-445.811127	0.676770	964.777527	606.545166	-19.444773	964.451233	604.913086	157.693207
-482.443604	102.568680	862.916321	-453.592560	-116.469627	871.848572	-563.567932	112.260040	495.273895	-468.213837	-184.935593	513.794067	-616.967285	87.969856	90.794693	-604.679993	-159.634094	112.656715	-539.332825	185.335205	1335.863525	-490.556000	-154.636642	1359.191162	-459.783905	24.204586	1343.390015	-488.608063	30.390686	1630.225464	-587.133362	268.430328	1073.232666	-494.060181	-275.977539	1106.108032	-455.977081	256.881592	833.096924	-359.321716	-246.964493	861.715820	-445.955414	-0.076872	964.675781	606.530334	-19.546467	964.440674	604.891296	157.583786
-482.884613	101.806084	863.044006	-453.448425	-117.110031	871.647888	-563.535095	111.789986	495.231903	-469.419434	-184.514984	513.476807	-616.673157	87.684143	90.639114	-605.078308	-159.254242	111.656296	-540.092712	183.951965	1336.154419	-490.417908	-156.019730	1358.806152	-460.168793	22.935019	1343.347656	-487.998108	28.746967	1630.079102	-587.919800	267.454041	1073.659424	-493.766632	-276.895630	1105.543945	-456.661316	256.331055	833.546814	-359.318512	-246.876663	861.013062	-446.128418	-0.864366	964.650879	606.514526	-19.603811	964.412903	604.866882	157.533188
-483.343903	101.034439	863.128906	-453.381866	-117.795647	871.423401	-563.572083	111.335938	495.226471	-470.850250	-183.998032	513.146484	-616.853394	87.865166	90.811920	-605.468872	-158.776230	110.575218	-540.852966	182.453537	1336.485229	-490.298584	-157.433289	1358.408936	-460.472961	21.612495	1343.390991	-487.434174	27.047449	1629.891602	-588.751709	266.391785	1074.092163	-493.585938	-277.558105	1104.862305	-457.388641	255.766968	834.016785	-359.392639	-246.747818	860.256226	-446.326813	-1.674984	964.587219	606.501404	-19.715425	964.413330	604.851563	157.424500
-483.852325	100.163635	863.187073	-453.209045	-118.580597	871.219849	-563.646545	110.884575	495.189545	-472.408813	-183.343811	512.833740	-616.818970	87.834282	90.823692	-605.882141	-158.332077	109.398956	-541.606812	180.909500	1336.806763	-490.108276	-158.920456	1358.061279	-460.811432	20.281002	1343.440430	-486.833618	25.380503	1629.785400	-589.618652	265.237610	1074.480103	-493.481567	-278.157959	1104.100586	-458.233093	255.252304	834.403748	-359.574036	-246.622482	859.490051	-446.470001	-2.544675	964.511841	606.473694	-19.803532	964.390564	604.830139	157.364822
-484.397888	99.341202	863.359375	-453.152283	-119.336983	871.017517	-563.817322	110.482643	495.169464	-474.087402	-182.674026	512.528931	-616.594543	87.594978	90.648804	-606.215942	-157.842834	108.150459	-542.325745	179.329697	1337.163452	-489.926422	-160.371948	1357.827759	-461.162140	18.978081	1343.449341	-486.144043	23.815639	1629.777100	-590.538635	263.937561	1074.963135	-493.199799	-279.173676	1103.725708	-459.115387	254.678543	834.838074	-359.860748	-246.493073	858.803101	-446.672882	-3.432168	964.494080	606.457275	-19.930965	964.367981	604.809265	157.281540
-484.966064	98.453545	863.504028	-453.148346	-120.099960	870.808411	-564.018799	110.131828	495.187927	-475.980774	-181.955246	512.317139	-616.779724	87.833199	90.833328	-606.663757	-157.310654	106.930069	-543.076660	177.710968	1337.563965	-489.663391	-161.912186	1357.607544	-461.452789	17.553308	1343.538574	-485.546204	22.164389	1629.701294	-591.498901	262.570923	1075.413696	-492.987915	-280.031006	1103.267578	-460.104004	254.111679	835.278442	-360.255157	-246.407639	858.122803	-446.878937	-4.342713	964.450256	606.427856	-20.010910	964.352295	604.782654	157.178253
-485.522369	97.687691	863.662109	-453.154327	-120.870209	870.582886	-562.596069	108.936951	494.872162	-477.822449	-181.319656	512.104980	-616.210388	87.916245	90.676270	-607.004578	-156.882156	105.688141	-543.813110	176.061325	1337.925293	-489.430695	-163.451035	1357.452271	-461.712402	16.126301	1343.650146	-484.963898	20.471357	1629.684326	-592.502197	261.088623	1075.855103	-492.937714	-280.785553	1102.709351	-461.091522	253.577896	835.698059	-360.745697	-246.310501	857.410889	-447.070068	-5.212946	964.402710	606.402771	-20.091883	964.307068	604.748840	157.087128
-486.192657	96.674469	863.891785	-453.190948	-121.652832	870.436646	-564.414612	109.259613	495.206299	-479.684387	-180.616287	511.916718	-616.742920	87.802055	90.870033	-607.471863	-156.465485	104.519264	-544.552917	174.359604	1338.362061	-489.108704	-165.043060	1357.389038	-462.045715	14.702883	1343.801025	-484.318573	18.864849	1629.747314	-593.572327	259.489136	1076.360474	-492.638336	-281.961823	1102.518188	-462.248260	252.984818	836.130432	-361.322693	-246.161163	856.812988	-447.327881	-6.193023	964.427795	606.405701	-20.163193	964.278381	604.752991	156.999146
-486.852600	95.859741	864.107910	-453.317871	-122.404243	870.291504	-564.778809	108.807533	495.215881	-481.657990	-179.976990	511.791626	-616.771973	87.773643	90.892769	-607.768982	-156.140518	103.354401	-545.351074	172.663315	1338.839355	-488.802734	-166.606049	1357.337036	-462.309662	13.214967	1343.985229	-483.750763	17.157986	1629.776245	-594.628113	257.763580	1076.923218	-492.488922	-282.940704	1102.126343	-463.512085	252.413254	836.601013	-361.976440	-246.111664	856.162964	-447.598572	-7.062426	964.440613	606.387207	-20.238035	964.252930	604.727661	156.915787
-487.644104	94.875580	864.344788	-453.545227	-123.226173	870.160583	-565.134705	108.372032	495.247742	-483.537109	-179.283997	511.633606	-616.804260	87.764801	90.954094	-608.197449	-155.883438	102.289879	-546.100098	170.933304	1339.334351	-488.450806	-168.209335	1357.316162	-462.505005	11.700173	1344.233398	-483.144226	15.475449	1629.879883	-595.596741	256.023407	1077.633057	-492.183075	-284.131775	1101.938232	-464.615753	251.779907	837.110901	-362.704437	-246.006424	855.593262	-447.935333	-8.040623	964.458252	606.344299	-20.352137	964.229614	604.697693	156.788544
-488.407043	93.987190	864.614990	-453.729218	-124.011223	870.056396	-564.373291	107.376549	495.038239	-485.380707	-178.713531	511.546600	-616.432983	87.832680	90.874878	-608.487061	-155.685593	101.186478	-546.851257	169.181473	1339.823364	-488.097961	-169.767548	1357.302979	-462.783813	10.218151	1344.406006	-482.528992	13.802997	1630.001709	-596.843628	254.241043	1078.198486	-491.867615	-285.521973	1101.801392	-465.961182	251.099533	837.582153	-363.514252	-245.949677	855.039246	-448.250519	-8.956811	964.509155	606.335388	-20.446493	964.209229	604.688110	156.672333
-489.230194	93.082085	864.869934	-454.024689	-124.777725	869.959412	-565.987366	107.482254	495.346069	-487.330658	-178.303543	511.497620	-616.575378	87.487244	90.824272	-608.944824	-155.526825	100.245186	-547.611206	167.471954	1340.335083	-487.691376	-171.409332	1357.298096	-462.985229	8.679060	1344.592041	-481.928589	12.198107	1630.084717	-598.086914	252.348206	1078.791748	-491.507751	-286.960541	1101.736206	-467.445679	250.460999	838.018982	-364.454803	-245.995483	854.480286	-448.627991	-9.861992	964.549622	606.318176	-20.533150	964.178955	604.697083	156.594330
-490.099884	92.200500	865.162903	-454.371552	-125.596817	869.880249	-565.477966	106.410957	495.185394	-489.194733	-177.842804	511.417114	-616.216003	87.514778	90.707031	-609.247559	-155.419983	99.293312	-548.292480	165.710571	1340.893188	-487.286957	-172.997345	1357.297852	-463.220642	7.177324	1344.770264	-481.330566	10.455077	1630.215088	-599.347534	250.441986	1079.409790	-491.053040	-288.569611	1101.745728	-468.987915	249.669128	838.516968	-365.284027	-245.888580	854.044067	-449.053436	-10.792199	964.617981	606.272339	-20.654408	964.161377	604.667480	156.475449
-491.011749	91.301338	865.465698	-454.750946	-126.310814	869.800049	-566.000244	105.859337	495.220276	-491.106262	-177.500961	511.409363	-616.233093	87.501495	90.717308	-609.618530	-155.355682	98.414436	-549.038757	163.971436	1341.424316	-486.871490	-174.600769	1357.287598	-463.408295	5.672752	1344.963501	-480.666473	8.674299	1630.354736	-600.678406	248.446457	1080.071655	-490.688721	-290.002472	1101.593018	-470.636017	248.911316	838.874756	-366.182251	-246.081543	853.500366	-449.507141	-11.676766	964.687866	606.231262	-20.779560	964.127014	604.668030	156.380646
-491.985077	90.352989	865.756470	-455.166840	-127.090233	869.764038	-566.762085	105.352570	495.309235	-492.969543	-177.172394	511.381805	-616.288452	87.457214	90.733116	-609.887939	-155.244873	97.522942	-549.733521	162.192108	1341.972900	-486.378265	-176.191116	1357.274902	-463.516113	4.103839	1345.136841	-480.076263	6.906383	1630.509033	-601.988708	246.461472	1080.748413	-490.162537	-291.805206	1101.655640	-472.339172	248.061157	839.356567	-367.078033	-246.251587	853.068298	-450.019318	-12.591926	964.774231	606.217773	-20.887150	964.102600	604.663025	156.279465
-493.014435	89.472183	866.083252	-455.687164	-127.835152	869.655945	-567.545288	104.814873	495.423370	-494.960449	-177.028015	511.389008	-616.349854	87.435570	90.728813	-610.164612	-155.184799	96.731430	-550.374573	160.390762	1342.549805	-485.864960	-177.796600	1357.255981	-463.663269	2.624652	1345.307007	-479.448578	5.092702	1630.658203	-603.345947	244.409531	1081.430176	-489.886444	-292.976105	1101.450439	-474.074738	247.237762	839.831177	-368.126343	-246.411118	852.519897	-450.581482	-13.504358	964.837585	605.769653	-21.521561	964.113892	604.525513	156.050781
-494.079956	88.583855	866.344421	-456.242188	-128.600952	869.584473	-568.382507	104.213959	495.525909	-496.919952	-176.957809	511.423096	-616.400574	87.380394	90.749550	-610.364563	-155.113358	95.881683	-550.846802	158.426498	1343.007690	-485.382660	-179.354446	1357.157959	-463.650299	1.052207	1345.457886	-478.810791	3.244176	1630.789307	-604.713623	242.428986	1082.175903	-489.215515	-295.113190	1101.540039	-475.850159	246.340103	840.324219	-368.919983	-246.492767	852.144226	-451.181091	-14.384899	964.883667	605.717468	-21.679295	964.096375	604.524536	155.912247
-495.200897	87.632881	866.600403	-456.769684	-129.355606	869.512878	-569.344482	103.698853	495.646973	-498.924225	-176.788666	511.464752	-616.474854	87.349388	90.719154	-610.570923	-155.044724	95.102074	-551.422058	156.630127	1343.601563	-484.830139	-180.968246	1357.050659	-463.777924	-0.416491	1345.567261	-478.224030	1.392213	1630.918701	-606.123108	240.413742	1082.896606	-488.726501	-296.806915	1101.464233	-477.707336	245.303131	840.801819	-369.761200	-246.749817	851.699158	-451.806305	-15.278735	964.928772	605.685974	-21.813852	964.035767	604.532776	155.838120
-496.332092	86.803711	866.868042	-457.430664	-130.050415	869.390869	-570.281616	103.033966	495.737793	-500.954559	-176.765884	511.495483	-616.559143	87.297073	90.679459	-610.694336	-154.952316	94.346733	-551.952515	154.838058	1344.142090	-484.260864	-182.518265	1356.883545	-463.763641	-1.947074	1345.635620	-477.583954	-0.491707	1631.027344	-607.526245	238.404495	1083.613647	-488.235321	-298.506073	1101.324585	-479.587921	244.278519	841.294006	-370.588867	-247.056625	851.235291	-452.484497	-16.120382	964.951538	605.694763	-21.914736	963.976013	604.544922	155.714966
-497.562012	85.925560	867.086548	-458.131104	-130.786652	869.273621	-571.357910	102.344688	495.789642	-503.048065	-176.695801	511.503479	-616.677063	87.202171	90.621773	-610.961670	-154.834747	93.534485	-552.481262	153.074448	1344.686401	-483.687531	-184.109390	1356.662476	-463.761780	-3.437946	1345.706543	-476.931702	-2.412845	1631.128540	-608.964966	236.378571	1084.327148	-487.938538	-300.005737	1100.958618	-481.629303	243.220062	841.676147	-371.593048	-247.570084	850.616943	-453.218597	-16.972897	964.946167	605.642761	-22.065987	963.922913	604.542603	155.604355
-498.822296	85.072891	867.289856	-458.800873	-131.585037	869.144592	-572.358704	101.615211	495.865448	-505.154175	-176.571426	511.558716	-616.772949	87.093735	90.547470	-611.096985	-154.743042	92.748642	-552.919250	151.306732	1345.198975	-483.106354	-185.656113	1356.384521	-463.737518	-5.009813	1345.722778	-476.337219	-4.368883	1631.240234	-610.418762	234.392715	1085.062622	-487.563568	-301.538574	1100.649292	-483.626587	242.053467	842.104736	-372.159058	-247.934006	850.166016	-453.984131	-17.841928	964.934753	605.609192	-22.214878	963.852966	604.547058	155.494247
-500.052612	84.189072	867.488464	-459.568848	-132.293808	868.960632	-573.524353	100.907013	496.025238	-507.403870	-176.571381	511.609650	-616.822876	86.991364	90.492569	-611.355225	-154.638443	91.968575	-553.357117	149.518311	1345.751343	-482.462189	-187.274033	1356.086792	-463.726593	-6.514499	1345.704712	-475.666138	-6.355619	1631.302979	-611.901062	232.451218	1085.831665	-487.191437	-303.253784	1100.365112	-485.678101	240.813202	842.566345	-373.074463	-248.555771	849.538513	-454.774719	-18.713066	964.892517	606.009216	-21.789446	963.702515	604.677856	155.504166
-501.347809	83.324776	867.622559	-460.329987	-133.052368	868.759155	-574.694580	100.165634	496.046417	-509.476105	-176.417221	511.587280	-616.922913	86.875336	90.420494	-611.459351	-154.567657	91.112534	-553.739624	147.726364	1346.269531	-481.870941	-188.810822	1355.720703	-463.643829	-8.060133	1345.662598	-475.051880	-8.370641	1631.337158	-613.414673	230.572281	1086.608154	-486.838043	-304.891357	1099.976807	-487.848267	239.512344	842.938416	-373.940735	-248.955963	848.907410	-455.600250	-19.571886	964.808716	605.980896	-21.887007	963.637268	604.685181	155.383484
-502.746918	82.421288	867.735352	-461.229828	-133.881775	868.552185	-575.891846	99.342804	496.073151	-511.747284	-176.267960	511.639221	-617.006836	86.744797	90.330734	-611.651855	-154.450775	90.290947	-554.128113	145.964828	1346.780884	-481.229401	-190.400604	1355.336548	-463.608093	-9.518777	1345.597290	-474.398285	-10.395095	1631.383545	-614.803162	228.987015	1087.515869	-486.603058	-306.349884	1099.523682	-490.047638	238.257706	843.395508	-374.544617	-249.643417	848.264465	-456.507324	-20.474794	964.699951	605.504883	-22.618101	963.637756	604.596741	155.117447
-504.097931	81.582779	867.888977	-462.055664	-134.621933	868.313354	-577.050781	98.561806	496.141327	-513.969055	-176.134201	511.640137	-617.361877	86.771477	90.506958	-611.845764	-154.375793	89.596718	-554.479797	144.219391	1347.256104	-480.579956	-191.959869	1354.941162	-463.483673	-11.090629	1345.488647	-473.620300	-12.465219	1631.371094	-616.341248	227.178909	1088.294800	-486.321594	-307.848083	1099.030396	-492.295624	236.892227	843.818848	-375.287720	-250.138565	847.543762	-457.400818	-21.337282	964.609680	605.507935	-22.731932	963.549561	604.614990	154.992416
-505.553680	80.581482	867.961792	-462.935852	-135.512375	868.077576	-578.349731	97.884758	496.142914	-516.244995	-175.988983	511.753387	-617.517334	86.674538	90.422607	-612.029358	-154.307373	88.856316	-554.798462	142.473007	1347.745239	-479.954712	-193.557892	1354.502930	-463.457031	-12.576380	1345.365112	-472.888153	-14.560669	1631.386719	-617.848755	225.429306	1088.987305	-486.086060	-309.309204	1098.482666	-494.632233	235.692825	844.211914	-375.839111	-250.692871	846.831116	-458.345276	-22.305891	964.469666	605.516968	-22.851044	963.436157	604.653442	154.884201
-507.002228	79.662766	868.004395	-463.851776	-136.423080	867.884766	-579.419189	97.006592	496.114899	-518.342957	-175.787766	511.866699	-617.228210	86.265007	90.087807	-612.223511	-154.226364	88.248215	-555.106262	140.754822	1348.211548	-479.357391	-195.147049	1353.987671	-463.336884	-14.114756	1345.255859	-472.093567	-16.653631	1631.378662	-619.364929	223.704941	1089.712158	-485.898071	-310.582092	1097.819580	-496.985138	234.351685	844.620789	-376.422302	-251.426361	846.013428	-459.308746	-23.217928	964.335388	605.484314	-22.946434	963.341248	604.651306	154.766663
-508.430573	78.645531	868.113403	-464.721130	-137.340408	867.676331	-580.564514	96.233932	496.092804	-520.454285	-175.642700	512.037170	-617.676575	86.434998	90.181801	-612.395569	-154.157166	87.821884	-555.356873	138.986588	1348.718384	-478.732330	-196.717682	1353.486328	-463.219879	-15.603039	1345.136353	-471.285126	-18.791664	1631.373901	-620.903564	221.986694	1090.511475	-485.560791	-312.111237	1097.308105	-499.643250	233.328842	844.961060	-377.064301	-252.340332	845.135193	-460.263428	-24.217501	964.234558	605.458740	-23.096994	963.230286	604.666443	154.631256
-509.964722	77.650909	868.265381	-465.708984	-138.273178	867.541321	-581.687378	95.343651	496.029907	-522.455200	-175.637100	512.309998	-617.876648	86.318481	90.133308	-612.731567	-154.068115	87.508575	-555.624451	137.202194	1349.214233	-478.083466	-198.364426	1352.997314	-463.099182	-17.172691	1345.013672	-470.349976	-20.933544	1631.375244	-622.451965	220.360031	1091.317749	-485.507904	-313.042145	1096.463867	-502.174011	231.950287	845.360229	-377.553650	-253.237000	844.191833	-461.314087	-25.197889	964.186279	605.416443	-23.232140	963.113342	604.675476	154.476700
-511.558197	76.537979	868.383362	-466.696106	-139.238541	867.434021	-582.789856	94.615326	496.039948	-524.293335	-175.676590	512.608765	-617.554626	85.856384	89.841919	-612.690430	-154.048233	87.140175	-555.871033	135.482193	1349.722046	-477.477692	-199.926514	1352.469604	-462.979584	-18.719231	1344.940430	-469.371063	-23.096672	1631.394287	-623.949829	218.655807	1092.116455	-485.303528	-314.188751	1095.732178	-504.556519	230.613403	845.846863	-377.999329	-254.140717	843.260559	-462.385101	-26.213688	964.129700	605.369385	-23.335056	962.952393	604.663696	154.377716
-513.240967	75.357170	868.473267	-467.761047	-140.278564	867.353149	-583.800781	93.842529	496.012482	-526.039795	-175.773346	512.883789	-617.608826	85.698647	89.786438	-613.017212	-154.045670	86.946800	-556.068726	133.729813	1350.291992	-476.886017	-201.555145	1351.977539	-462.885742	-20.221931	1344.820801	-468.398956	-25.265188	1631.382568	-625.443848	217.002075	1092.972412	-485.038971	-315.445435	1095.126831	-507.025909	229.005829	846.234253	-378.483551	-255.077591	842.308838	-463.517212	-27.268972	964.063721	605.328918	-23.481197	962.799133	604.665222	154.231018
-514.789551	74.389214	868.794006	-468.770172	-141.172501	867.343811	-584.817078	93.094185	496.004852	-527.686096	-176.033859	513.217163	-617.660889	85.589859	89.769630	-613.169067	-154.099304	86.777885	-556.294128	132.017014	1350.838745	-476.329681	-203.154755	1351.487427	-462.772400	-21.775906	1344.767822	-467.296722	-27.447163	1631.405396	-626.935425	215.289154	1093.880127	-484.938965	-316.334045	1094.389526	-509.409210	227.244125	846.608337	-378.882935	-256.100220	841.312012	-464.598633	-28.235325	964.165710	605.270386	-23.636713	962.639954	604.632080	154.082489
-516.524780	73.227432	869.041504	-469.929504	-142.188477	867.372803	-585.832153	92.278450	495.965759	-529.243286	-176.264740	513.464355	-617.747986	85.496292	89.759651	-613.150085	-154.204910	86.618515	-556.488708	130.268692	1351.472778	-475.747040	-204.796692	1351.058350	-462.670380	-23.346624	1344.717651	-466.247955	-29.637619	1631.418579	-628.354919	213.566605	1094.870117	-484.890930	-316.988281	1093.501221	-511.944458	225.795181	847.012329	-379.235443	-257.183685	840.335876	-465.808929	-29.293747	964.234985	605.203308	-23.806494	962.520935	604.618896	153.883316
-518.257080	72.136337	869.355347	-471.061523	-143.130524	867.413330	-586.748901	91.555702	495.927948	-530.654297	-176.625244	513.674377	-617.726807	85.424019	89.778587	-613.315796	-154.332840	86.535858	-556.681702	128.526642	1352.136841	-475.141388	-206.352631	1350.593262	-462.556976	-24.883503	1344.713379	-465.069641	-31.860462	1631.397095	-629.840149	211.899139	1095.935181	-484.774933	-317.796204	1092.809448	-514.414551	224.040283	847.527283	-379.541962	-258.334381	839.398743	-467.012909	-30.301563	964.346252	605.117249	-23.965405	962.380127	604.570801	153.719193
-520.040161	71.000267	869.674011	-472.220490	-144.117477	867.490784	-587.736023	90.874489	495.996796	-531.924500	-176.886078	513.769409	-617.795898	85.351036	89.775955	-613.455505	-154.443726	86.399849	-556.865479	126.744781	1352.832153	-474.599091	-207.983643	1350.163208	-462.460968	-26.434954	1344.688965	-463.837799	-34.061672	1631.347168	-631.311829	210.226089	1097.053711	-484.555450	-318.755951	1092.257202	-517.030518	222.402298	848.173767	-379.855896	-259.564697	838.488098	-468.272217	-31.339163	964.481689	605.039429	-24.132200	962.215393	604.507324	153.557556
-521.820251	69.957039	870.017944	-473.378479	-145.015930	867.552124	-588.721436	90.133003	495.988861	-533.178528	-177.222443	513.859863	-617.860352	85.272171	89.761955	-613.625732	-154.575104	86.279533	-557.020691	124.928078	1353.557495	-473.991425	-209.587906	1349.757446	-462.318451	-28.013765	1344.661865	-462.560150	-36.292435	1631.297119	-632.773560	208.619537	1098.216675	-484.492279	-319.529602	1091.560669	-519.596069	220.773514	848.812073	-380.212921	-260.595551	837.559753	-469.551239	-32.308483	964.628906	604.965820	-24.320936	962.036194	604.499573	153.360855
-523.641968	68.862686	870.381104	-474.614777	-145.961899	867.624268	-589.629944	89.491432	495.946777	-534.536133	-177.623886	514.034912	-618.338379	85.562431	90.001465	-613.826660	-154.680359	86.198196	-557.181824	123.138298	1354.290405	-473.458435	-211.144272	1349.320435	-462.244995	-29.546057	1344.599365	-461.212006	-38.518009	1631.189453	-634.244385	206.926407	1099.412720	-484.499939	-319.999695	1090.780884	-522.156372	219.197632	849.553894	-380.495911	-261.778656	836.626648	-470.879028	-33.331753	964.787598	604.856140	-24.486895	961.862732	604.477600	153.188202
-525.520691	67.794708	870.677307	-475.867828	-146.834610	867.648376	-590.592102	88.823685	495.928925	-535.800476	-178.125107	514.117737	-618.482300	85.524292	89.996582	-614.023071	-154.790161	86.089676	-557.414246	121.391563	1355.062988	-472.939819	-212.700485	1348.899292	-462.179840	-31.067919	1344.570557	-459.846649	-40.747524	1631.041504	-635.728333	205.295013	1100.631714	-484.427124	-320.790894	1090.115723	-524.716736	217.585129	850.272095	-380.648956	-263.184784	835.716248	-472.222626	-34.284069	964.880920	604.815857	-24.632374	961.665100	604.441956	153.053467
-527.404297	66.841949	870.949097	-477.150238	-147.768204	867.670410	-591.382813	88.064674	495.857025	-537.008972	-178.590393	514.162598	-618.327576	85.375900	89.829971	-614.245117	-154.886536	85.948456	-557.646057	119.586723	1355.802368	-472.384491	-214.272507	1348.457031	-462.182098	-32.637848	1344.512695	-458.477081	-43.003296	1630.875000	-637.248535	203.634674	1101.843384	-484.354095	-321.501251	1089.462891	-527.301514	216.038101	851.002014	-380.949524	-264.271240	834.837341	-473.596222	-35.208389	964.964233	604.778320	-24.824701	961.491882	604.426331	152.893021
-529.271729	65.634285	871.194946	-478.328461	-148.774582	867.688354	-592.360352	87.456284	495.816589	-538.422241	-179.266083	514.357178	-618.537109	85.393288	89.914261	-614.621948	-154.981216	85.896172	-557.890015	117.798500	1356.578369	-471.866211	-215.834595	1348.005981	-462.179810	-34.177986	1344.443604	-457.027588	-45.263054	1630.632813	-638.713623	201.978287	1103.135132	-484.143250	-322.543335	1088.935181	-529.796570	214.450348	851.763306	-381.144623	-265.564941	833.974854	-474.904572	-36.267879	965.028931	604.742371	-24.995733	961.303040	604.385925	152.707520
-531.106934	64.781303	871.473999	-479.587158	-149.636932	867.615295	-593.189331	86.704773	495.792725	-539.671814	-179.794022	514.358398	-618.604492	85.375870	89.898827	-614.696228	-155.090210	85.720818	-558.189758	116.014023	1357.349976	-471.443604	-217.356094	1347.442017	-462.237549	-35.724709	1344.376465	-455.678802	-47.568375	1630.362183	-640.170593	200.197281	1104.343018	-484.168793	-323.028015	1088.012573	-532.223999	212.958557	852.570374	-381.099609	-266.851257	833.072021	-476.207001	-37.145035	965.058777	604.668152	-25.162378	961.105957	604.361816	152.528046
-532.990906	63.627071	871.657837	-480.743408	-150.634445	867.534729	-593.995239	85.898544	495.634094	-540.834412	-180.266769	514.341309	-618.653931	85.291122	89.878555	-614.783386	-155.188431	85.548531	-558.525513	114.206482	1358.092773	-471.019379	-218.917740	1346.901855	-462.314972	-37.304390	1344.297729	-454.288605	-49.897175	1630.072510	-641.446167	198.349045	1105.677612	-484.022858	-323.961456	1087.262939	-534.664490	211.430069	853.341675	-381.335114	-268.133728	832.073181	-477.473297	-38.172462	965.029907	604.571716	-25.351711	960.938965	604.307312	152.302536
-534.847412	62.550911	871.816223	-481.894836	-151.640213	867.431763	-594.753235	85.068649	495.518158	-542.238525	-180.840225	514.395935	-618.682861	85.225845	89.843445	-614.941833	-155.289902	85.399254	-558.920166	112.415115	1358.857666	-470.663147	-220.469193	1346.308838	-462.462952	-38.831520	1344.234009	-452.894897	-52.265366	1629.747437	-642.836914	196.556442	1106.879272	-483.935059	-324.820801	1086.405029	-537.042419	209.972443	854.105286	-381.371307	-269.538940	831.069214	-478.710907	-39.163784	964.972412	604.482849	-25.580008	960.738464	604.273315	152.069473
-536.654663	61.406639	871.964417	-482.985779	-152.601379	867.308655	-595.604919	84.258636	495.373535	-543.638184	-181.375488	514.463806	-618.688782	85.076897	89.841400	-615.252563	-155.385971	85.262840	-559.379333	110.645531	1359.602051	-470.410675	-222.035614	1345.621704	-462.670258	-40.392803	1344.129639	-451.606598	-54.628654	1629.382324	-644.277710	194.918060	1107.994019	-483.609528	-326.126434	1085.745728	-539.458496	208.638794	854.931274	-381.499481	-270.741211	830.095764	-479.886322	-40.162941	964.896362	604.400940	-25.822735	960.575989	604.220520	151.821838
-538.429504	60.284599	872.071289	-483.976257	-153.644714	867.202454	-596.553589	83.498352	495.270599	-545.104614	-181.872238	514.555237	-618.761475	84.991425	89.880882	-615.367798	-155.511230	85.116386	-559.852722	108.870583	1360.334473	-470.158264	-223.646576	1345.006104	-462.919708	-41.920788	1344.004761	-450.355621	-57.015003	1628.966553	-645.768127	193.296509	1109.134766	-483.566833	-326.755127	1084.640625	-541.652832	207.186203	855.646667	-381.440308	-271.987854	829.054443	-481.002289	-41.158859	964.807434	604.357971	-26.056522	960.432922	604.195740	151.629593
-540.269775	58.932571	872.213745	-484.931152	-154.647827	867.104614	-597.452209	82.576050	495.114044	-546.792480	-182.392410	514.755066	-618.734436	84.911682	89.904800	-615.318604	-155.619171	84.960495	-560.382629	107.123558	1361.052734	-470.071655	-225.138992	1344.262451	-463.236633	-43.432072	1343.867310	-449.238220	-59.482124	1628.537964	-647.243286	191.722504	1110.238647	-483.201782	-328.119049	1083.951050	-544.058044	205.901596	856.473511	-381.360596	-273.442108	828.084045	-482.127808	-42.236561	964.737122	604.290283	-26.300777	960.296448	604.131348	151.404099
-541.735901	58.146729	872.406128	-485.703247	-155.469528	866.974976	-598.427673	81.734566	495.178436	-548.546570	-182.751816	514.938049	-618.754150	84.759918	89.980736	-615.642639	-155.687744	84.851173	-560.958374	105.378609	1361.834473	-469.970367	-226.675308	1343.594727	-463.572815	-45.001472	1343.798218	-448.130951	-61.900414	1628.095459	-648.752869	190.127075	1111.343384	-483.105408	-328.958374	1082.869507	-546.193909	204.452576	857.296570	-381.294556	-274.519867	827.083435	-483.043518	-43.030586	964.702515	604.256531	-26.497450	960.148315	604.093811	151.208740
-543.178955	56.997448	872.554199	-486.387787	-156.319550	866.882690	-599.171875	80.678223	495.146149	-550.562317	-183.321548	515.354858	-618.729736	84.560257	90.040749	-615.931702	-155.765533	84.750351	-561.562561	103.590019	1362.570068	-469.966522	-228.206497	1342.869263	-464.019318	-46.517105	1343.711548	-447.198242	-64.433922	1627.696533	-650.272705	188.610504	1112.445557	-482.816772	-330.095703	1081.982788	-548.340820	203.049866	858.081604	-381.234192	-276.060608	826.018127	-483.920013	-43.968712	964.666077	604.210632	-26.693031	960.031982	604.036560	151.018539
-544.647888	55.762089	872.729370	-486.981812	-157.248230	866.798462	-600.137756	79.720314	495.114655	-552.595947	-183.823364	515.752136	-618.351440	84.118797	89.935898	-615.936523	-155.891479	84.623932	-562.225159	101.742378	1363.318848	-470.054321	-229.789124	1342.136475	-464.500000	-48.086056	1343.664307	-446.397888	-66.973328	1627.308716	-651.782349	187.151276	1113.571899	-482.554932	-331.352905	1081.046753	-550.442749	201.682709	858.878906	-381.227875	-277.265686	825.017151	-484.796631	-44.987988	964.657288	604.196167	-26.890409	959.923035	603.989685	150.818863
-545.953125	54.649094	872.893555	-487.448914	-158.130035	866.731445	-601.048035	78.786629	495.204102	-554.908142	-184.518768	516.310181	-618.373047	83.864113	89.992676	-616.197205	-156.006668	84.521606	-563.008789	99.971161	1364.049438	-470.219574	-231.338257	1341.411987	-465.010040	-49.671028	1343.664673	-445.707611	-69.491730	1626.906372	-653.267883	185.635925	1114.632324	-482.184692	-332.695221	1080.337402	-552.463135	200.360489	859.717957	-381.014191	-278.665436	824.055847	-485.575043	-45.929314	964.667114	604.233521	-27.070347	959.819580	604.037537	150.557159
-547.099182	53.709038	873.114624	-487.801727	-158.896423	866.682312	-601.892334	77.795532	495.229065	-556.706543	-184.775177	516.568115	-618.224854	83.658997	90.003853	-616.273743	-156.144516	84.379799	-563.814941	98.178406	1364.744873	-470.422974	-232.846603	1340.726318	-465.652496	-51.191891	1343.642456	-445.198944	-72.037025	1626.525391	-654.700867	184.273972	1115.718872	-481.929718	-333.901794	1079.403564	-554.418091	199.123718	860.504456	-380.807220	-279.571045	823.194824	-486.264465	-46.764820	964.732300	604.244995	-27.298357	959.749939	604.045227	150.337128
-548.099182	52.620552	873.240356	-488.017029	-159.690628	866.658325	-602.665283	76.804192	495.243011	-558.551941	-184.920975	516.788635	-618.163147	83.344254	89.992233	-616.528748	-156.275940	84.249542	-564.736511	96.311829	1365.410889	-470.744659	-234.443253	1340.048340	-466.288605	-52.732388	1343.701294	-444.772461	-74.593513	1626.171387	-656.143921	182.915558	1116.737061	-481.806824	-334.827637	1078.358521	-556.351318	197.962357	861.315369	-380.574554	-280.943207	822.217163	-486.856750	-47.645077	964.774353	604.272827	-27.520220	959.703430	604.080078	150.071304
-549.003845	51.641556	873.585571	-488.163696	-160.370926	866.630371	-603.391479	75.941696	495.335327	-560.291016	-184.955872	517.000793	-618.581055	83.441444	90.293869	-616.476318	-156.454193	84.100357	-565.759583	94.498405	1366.101440	-471.112305	-235.937149	1339.401733	-466.952454	-54.319065	1343.768066	-444.591125	-77.165138	1625.870483	-657.558289	181.537842	1117.739990	-481.475250	-336.204254	1077.682983	-558.168213	196.831909	862.171021	-380.528992	-282.245514	821.348938	-487.415985	-48.531887	964.947571	604.304260	-27.754433	959.674255	604.120239	149.844666
-549.828430	50.558174	873.740540	-488.272980	-161.120316	866.597778	-604.248840	75.072746	495.443848	-562.297607	-184.992325	517.258362	-618.569336	83.241447	90.383324	-616.681763	-156.583496	83.984627	-566.813049	92.681564	1366.765869	-471.483398	-237.468796	1338.803345	-467.739960	-55.868961	1343.895996	-444.463440	-79.718483	1625.579224	-658.945374	180.177078	1118.694702	-481.401093	-337.123383	1076.723267	-559.912964	195.733704	863.040771	-380.193298	-283.766174	820.570496	-487.921173	-49.429279	965.020142	604.289734	-28.006012	959.687805	604.148499	149.597183
-550.594910	49.598835	873.990784	-488.335327	-161.772125	866.567017	-604.904907	74.318390	495.618713	-564.242615	-184.820343	517.561401	-618.552429	83.118011	90.511528	-616.866333	-156.727005	83.879539	-567.952637	90.848648	1367.450562	-471.975433	-239.034393	1338.219849	-468.538147	-57.416325	1344.039185	-444.657349	-82.313019	1625.356445	-660.343750	178.806351	1119.701660	-481.146027	-338.459900	1076.163330	-561.605652	194.722229	863.900635	-380.045990	-284.929352	819.854248	-488.402618	-50.269344	965.153931	604.295044	-28.231003	959.707886	604.222595	149.344818
-551.170410	48.662239	874.193115	-488.271576	-162.401459	866.510071	-605.314880	73.438744	495.708374	-566.256958	-184.708878	517.931519	-618.522400	82.992828	90.592743	-617.001465	-156.850845	83.785225	-569.148804	89.038300	1368.122192	-472.478882	-240.579620	1337.713989	-469.382446	-58.959801	1344.221191	-444.990997	-84.903168	1625.176270	-661.752136	177.458344	1120.606567	-481.128967	-339.329651	1075.294434	-563.224060	193.755203	864.731934	-379.611084	-286.259003	819.185425	-488.752838	-51.095661	965.260132	604.311707	-28.479242	959.762939	604.318848	149.085388
-551.690247	47.830959	874.433716	-488.140808	-163.009720	866.474182	-606.027954	72.928955	495.887512	-568.120361	-184.581284	518.204773	-618.554565	82.905716	90.762543	-617.103699	-156.975815	83.669395	-570.385620	87.139153	1368.698608	-473.031860	-242.086136	1337.232056	-470.254944	-60.538132	1344.385498	-445.487854	-87.508751	1625.013184	-663.138916	176.140137	1121.507568	-481.006195	-340.563965	1074.742920	-564.812317	192.828613	865.555786	-379.499451	-287.413055	818.561340	-489.055817	-51.872353	965.401245	604.301697	-28.684401	959.813232	604.386353	148.879395
-552.202515	46.932404	874.604492	-487.964203	-163.662750	866.363281	-606.529114	72.355515	496.011841	-570.247131	-184.772125	518.738403	-618.599182	82.870468	90.911758	-617.202332	-157.119644	83.614189	-571.657776	85.289543	1369.228516	-473.610504	-243.615158	1336.751587	-471.197174	-62.058498	1344.512573	-446.185791	-90.084610	1624.903442	-664.606079	174.846451	1122.301636	-480.935608	-341.646240	1074.146484	-566.520935	191.933746	866.260071	-379.146606	-288.765472	818.014404	-489.323578	-52.699417	965.466675	604.326477	-28.854015	959.887573	604.503967	148.690979
-552.580261	46.189243	874.746765	-487.785980	-164.262711	866.194336	-607.091370	71.907112	496.158905	-572.054993	-184.822296	519.021118	-618.684387	82.790512	91.024132	-617.276550	-157.264664	83.555191	-573.009521	83.461395	1369.716309	-474.177612	-245.184891	1336.337524	-472.105988	-63.594231	1344.647583	-447.054993	-92.663322	1624.841064	-666.020020	173.439209	1122.982788	-480.987488	-342.720673	1073.570679	-567.790344	191.125961	867.066833	-378.936798	-289.834351	817.535889	-489.512573	-53.455147	965.487183	604.346863	-29.048140	959.928711	604.653809	148.497467
-552.991150	45.403664	874.929077	-487.688812	-164.741470	865.973694	-607.321045	71.529160	496.258209	-573.815735	-184.831100	519.264526	-618.310730	82.573967	90.995018	-617.321594	-157.390747	83.457939	-574.317810	81.608116	1370.130371	-474.735931	-246.726105	1335.964233	-473.052856	-65.150375	1344.812500	-448.086517	-95.221085	1624.808350	-667.471008	172.130920	1123.654907	-481.189789	-343.446075	1072.839844	-569.204529	190.327347	867.780884	-378.515564	-291.068512	817.098389	-489.740051	-54.210453	965.497925	604.340515	-29.231230	960.004639	604.795105	148.367828
-553.349915	44.731514	875.104126	-487.607086	-165.198975	865.723755	-607.491455	71.153061	496.358032	-575.510498	-184.894653	519.454468	-618.318298	82.614052	91.092209	-617.413147	-157.521820	83.377068	-575.630920	79.755951	1370.489136	-475.328247	-248.237656	1335.561523	-473.960297	-66.679550	1344.933960	-449.287292	-97.785179	1624.789673	-668.898010	170.777832	1124.238770	-481.272949	-344.641266	1072.303711	-570.354004	189.573715	868.473572	-378.301270	-292.035858	816.719727	-489.952087	-54.922344	965.492493	604.305420	-29.409767	960.076416	604.910034	148.191238
-553.626831	44.074650	875.277588	-487.448944	-165.698441	865.481812	-607.515686	70.819664	496.457977	-577.173218	-185.448868	519.807983	-618.342468	82.670006	91.205307	-617.449524	-157.641739	83.323479	-576.987671	77.878571	1370.832275	-475.884430	-249.779343	1335.224365	-474.878754	-68.237617	1345.099121	-450.613800	-100.295227	1624.888672	-670.342163	169.386780	1124.682983	-481.357391	-345.795593	1071.880249	-571.406494	188.846939	869.152710	-377.976074	-293.091888	816.423889	-490.099976	-55.651146	965.494873	604.289795	-29.570124	960.153870	605.075806	148.019699
-553.861145	43.386990	875.418396	-487.260773	-166.222412	865.259094	-607.564392	70.553871	496.522156	-578.553528	-185.529358	519.993835	-618.325806	82.766968	91.286690	-617.351318	-157.759705	83.275795	-578.315674	76.037376	1371.095703	-476.433868	-251.342163	1334.903687	-475.776947	-69.793419	1345.218994	-452.069092	-102.795525	1624.963379	-671.724670	167.984009	1125.144287	-481.581085	-346.681427	1071.253296	-572.311523	188.236893	869.824524	-377.506622	-294.143585	816.144958	-490.213165	-56.386875	965.489685	604.260986	-29.677158	960.209534	605.250916	147.911987
-554.031067	42.758312	875.461670	-487.042389	-166.762009	864.965027	-607.316833	70.357140	496.584198	-579.895386	-185.649200	520.119263	-618.271423	82.916817	91.389900	-617.370178	-157.888260	83.203056	-579.687073	74.204048	1371.318115	-477.028961	-252.920288	1334.536987	-476.716217	-71.347420	1345.352905	-453.626495	-105.260300	1625.110840	-673.157593	166.572098	1125.438843	-481.709412	-348.022003	1070.865234	-573.313049	187.602295	870.329468	-377.309998	-295.109741	815.841187	-490.336456	-57.115757	965.418762	604.238525	-29.820086	960.254578	605.477112	147.747620
-554.275391	42.066151	875.583313	-486.919006	-167.263596	864.709595	-607.432800	70.306580	496.651062	-581.030457	-185.707611	520.236877	-618.328796	83.004631	91.443481	-617.388977	-158.038727	83.166428	-581.055237	72.382500	1371.458618	-477.606140	-254.471634	1334.244019	-477.544098	-72.813652	1345.527954	-455.284576	-107.705986	1625.243042	-674.515747	165.109131	1125.614746	-481.853485	-349.107056	1070.383057	-574.182495	187.084732	870.822021	-376.885223	-295.877869	815.676453	-490.478363	-57.854527	965.384827	604.210022	-29.944067	960.289063	605.735413	147.596481
-554.482666	41.471107	875.709045	-486.935120	-167.709366	864.449097	-607.158386	70.232643	496.719147	-582.109680	-185.902527	520.332886	-618.001770	82.856010	91.214523	-617.311462	-158.168243	83.100121	-582.395508	70.569656	1371.615601	-478.169617	-255.966949	1333.909546	-478.419922	-74.340706	1345.628906	-457.018219	-110.118881	1625.440063	-675.856812	163.608521	1125.780518	-482.147797	-350.141693	1069.785522	-574.917908	186.486176	871.301941	-376.591675	-297.028259	815.397339	-490.650360	-58.540817	965.344604	604.182190	-30.061243	960.309143	605.926758	147.462906
[truncated: 15 more rows]
[truncated: 40 more columns]
