# Supplementary material for: A dyadic stimulus set of audiovisual affective displays for the study of multisensory, emotional, social interactions
Source: Behav Res Methods. 2015 Nov 5;48(4):1285–95. doi: 10.3758/s13428-015-0654-4 (PMC5101291; doi:10.3758/s13428-015-0654-4)
Supplement: Supplementary file 1 — (ZIP 270 MB) [file 13428_2015_654_MOESM1_ESM.zip › supplementary_material_2_stimuli_set_files/H/H13.txt]

-515.687195	52.666531	868.039917	-479.532104	-165.565338	870.567749	-594.921387	65.550362	493.299530	-538.250549	-196.093353	517.297180	-608.728699	65.687042	86.053299	-585.478027	-190.832138	82.818100	-565.374512	115.931152	1345.413452	-516.271118	-224.308105	1359.926880	-483.534485	-44.952633	1348.619751	-564.534729	-13.491698	1638.782959	-633.335388	192.476349	1086.739014	-529.739136	-330.177155	1101.654785	-509.920074	197.786774	841.892456	-400.369324	-299.224152	854.551941	-471.395569	-50.990402	965.652283	618.371460	-6.876490	955.739624	609.316345	169.654465
-515.822510	52.760334	868.046387	-479.620026	-165.489578	870.573242	-595.010620	65.583328	493.302002	-538.473572	-196.029755	517.316711	-608.707642	65.694283	86.058899	-585.508850	-190.824768	82.808517	-565.539246	115.983162	1345.429688	-516.394958	-224.272644	1359.922485	-483.683258	-44.860500	1348.632690	-564.729004	-13.456995	1638.785889	-633.373596	192.133667	1086.442017	-529.778870	-329.929321	1101.554565	-508.960327	196.940887	842.150818	-400.328308	-298.343872	854.605103	-471.503815	-50.900295	965.657043	618.597290	-7.039948	955.739258	609.291443	169.444916
-515.901611	52.843220	868.056152	-479.656769	-165.421021	870.585449	-594.993652	65.583626	493.300995	-538.667786	-195.972092	517.342102	-608.706482	65.736557	86.033424	-585.539124	-190.829727	82.797913	-565.731445	116.039856	1345.449829	-516.506531	-224.203995	1359.893555	-483.817627	-44.800037	1348.630981	-564.931580	-13.422060	1638.781982	-633.261902	192.024536	1086.361816	-529.792725	-329.788666	1101.509888	-508.156311	196.179703	842.396118	-400.295715	-297.444244	854.622620	-471.569275	-50.819996	965.669800	618.681641	-7.305463	955.794617	609.234558	169.205872
-515.987000	52.924660	868.066101	-479.698090	-165.366653	870.594727	-595.151917	65.645607	493.308563	-538.866455	-195.885483	517.378113	-608.736755	65.719063	86.037727	-585.530273	-190.831070	82.780159	-565.924988	116.091972	1345.458862	-516.602722	-224.138275	1359.877930	-483.978760	-44.731190	1348.639526	-565.126160	-13.376956	1638.797363	-633.189087	191.927261	1086.279175	-529.814331	-329.593781	1101.424072	-507.376373	195.370636	842.703369	-400.279907	-296.665466	854.654236	-471.630768	-50.747459	965.678650	619.015259	-7.343433	955.774048	609.245056	169.084091
-516.071533	53.005310	868.062256	-479.764221	-165.260910	870.589783	-595.247253	65.649017	493.310486	-538.801086	-195.635132	517.338013	-608.714966	65.728943	86.022331	-585.470032	-190.850098	82.729622	-566.117371	116.145050	1345.489502	-516.710144	-224.101578	1359.879883	-484.098572	-44.668579	1348.671387	-565.334229	-13.324723	1638.802368	-633.114075	191.831268	1086.219482	-529.815796	-329.372894	1101.359375	-506.686340	194.681808	842.963745	-400.182617	-295.869965	854.728882	-471.705505	-50.651798	965.673950	619.243225	-7.532833	955.782654	609.266602	168.927368
-516.154846	53.054752	868.059692	-479.822388	-165.204437	870.590210	-595.054077	65.565468	493.253662	-539.279907	-195.730637	517.436096	-608.647705	65.752289	86.002785	-585.600708	-190.826004	82.743729	-566.317444	116.190697	1345.510498	-516.781189	-224.040283	1359.865967	-484.216675	-44.579121	1348.661011	-565.546936	-13.269821	1638.791016	-633.081543	191.755966	1086.151978	-529.823120	-329.199371	1101.306641	-506.078186	194.048065	843.190613	-400.127075	-295.166046	854.755310	-471.766296	-50.592724	965.669861	619.443481	-7.724511	955.814880	609.277771	168.726669
-516.188599	53.140400	868.086365	-479.850525	-165.092270	870.604614	-595.085938	65.515961	493.257782	-539.509155	-195.653534	517.469604	-608.650696	65.758247	85.989220	-585.598572	-190.849808	82.750443	-566.489502	116.229492	1345.542114	-516.872559	-223.982498	1359.849243	-484.349274	-44.526546	1348.685791	-565.750061	-13.216908	1638.819580	-633.033386	191.651474	1086.099609	-529.824280	-329.037903	1101.235718	-505.486084	193.422760	843.472412	-400.093903	-294.505554	854.775696	-471.799347	-50.498203	965.691223	619.640381	-7.878927	955.821106	609.293152	168.550980
-516.296631	53.192249	868.089172	-479.916840	-165.033539	870.591064	-595.279785	65.578506	493.251740	-539.415222	-195.398941	517.414734	-608.679504	65.761887	86.008606	-585.480591	-190.869659	82.676849	-566.658630	116.269127	1345.527710	-516.951721	-223.923279	1359.825806	-484.465790	-44.438328	1348.684326	-565.944763	-13.173000	1638.825195	-633.007019	191.543884	1086.039917	-529.831726	-328.918854	1101.208618	-504.915314	192.842392	843.707520	-400.086060	-293.916412	854.779968	-471.872009	-50.442619	965.681824	619.837708	-8.025435	955.838928	609.331787	168.370743
-516.356506	53.246658	868.082458	-479.934662	-164.989731	870.604553	-595.402100	65.596100	493.289764	-539.543823	-195.257614	517.398621	-608.691711	65.767670	86.021721	-585.456360	-190.859772	82.638313	-566.839783	116.336761	1345.560425	-517.031921	-223.877136	1359.821899	-484.578247	-44.385761	1348.680176	-566.148743	-13.122106	1638.820923	-632.995056	191.482224	1085.983521	-529.797302	-328.799469	1101.167969	-504.451508	192.342239	843.880371	-400.042694	-293.361328	854.812683	-471.908142	-50.379337	965.683716	620.019836	-8.217016	955.861450	609.372192	168.196762
-516.433716	53.318245	868.080139	-479.984497	-164.925262	870.575562	-595.634155	65.686592	493.318542	-539.722107	-195.157166	517.428589	-608.736633	65.751770	86.040176	-585.482910	-190.869827	82.617172	-567.012573	116.392769	1345.584961	-517.074951	-223.815735	1359.822021	-484.679047	-44.311275	1348.687500	-566.364746	-13.064010	1638.828735	-632.999939	191.380341	1085.920410	-529.849609	-328.420868	1101.047119	-504.018585	191.892761	844.061890	-399.988739	-292.860352	854.831482	-471.954315	-50.317162	965.663635	620.138123	-8.397214	955.892090	609.372437	168.032791
-516.503906	53.337898	868.065796	-479.989075	-164.878922	870.579407	-595.704224	65.664284	493.288513	-539.969482	-195.106308	517.441772	-608.747070	65.765823	85.986160	-585.475403	-190.877167	82.605530	-567.151611	116.442245	1345.583740	-517.110107	-223.751999	1359.827881	-484.769165	-44.241329	1348.677979	-566.573425	-13.009026	1638.828003	-633.014771	191.287552	1085.885620	-529.827698	-328.284210	1101.024414	-503.635773	191.394775	844.237610	-399.950348	-292.449615	854.859802	-471.993927	-50.267914	965.658081	620.294739	-8.527096	955.897888	609.410767	167.842499
-516.578796	53.422966	868.080688	-480.015076	-164.848221	870.576294	-595.936035	65.708954	493.313477	-540.220886	-195.018570	517.493225	-608.775879	65.755852	86.012085	-585.486938	-190.881683	82.579910	-567.315247	116.499344	1345.575073	-517.162659	-223.694199	1359.834595	-484.862335	-44.157234	1348.663452	-566.782349	-12.939604	1638.815308	-633.038025	191.228821	1085.845337	-529.775085	-328.219788	1101.026001	-503.321686	190.974991	844.370300	-399.934082	-292.115417	854.872620	-472.032257	-50.211494	965.660767	620.391235	-8.727786	955.947205	609.428223	167.677536
-516.648315	53.489716	868.074158	-480.028534	-164.757477	870.554077	-596.062195	65.747551	493.359406	-540.445984	-194.956345	517.543457	-608.785339	65.769379	86.009956	-585.497131	-190.891769	82.577736	-567.476318	116.540543	1345.585205	-517.200989	-223.647034	1359.842407	-484.950775	-44.098148	1348.680664	-566.992065	-12.869007	1638.830200	-633.087891	191.120361	1085.769165	-529.668030	-328.366425	1101.121460	-503.077515	190.632904	844.471863	-399.937714	-291.814514	854.910522	-472.065338	-50.130932	965.643982	620.225403	-9.143413	956.071838	609.385376	167.331238
-516.693542	53.515442	868.055847	-480.032288	-164.709686	870.553589	-596.178955	65.736977	493.362640	-540.698853	-194.871521	517.568481	-608.817017	65.766838	86.026779	-585.485046	-190.890289	82.556137	-567.599426	116.588463	1345.568237	-517.200928	-223.563751	1359.853394	-485.050415	-44.033527	1348.658936	-567.192566	-12.788086	1638.823975	-633.102295	191.040649	1085.712280	-529.601624	-328.301941	1101.117554	-502.872925	190.354431	844.542725	-399.904572	-291.612915	854.922668	-472.095337	-50.081642	965.635376	620.262085	-9.347670	956.132996	609.365540	167.098846
-516.739258	53.590015	868.043457	-480.036438	-164.678146	870.546143	-596.349976	65.756126	493.400085	-540.931824	-194.795395	517.599854	-608.826172	65.765480	86.027458	-585.513794	-190.903427	82.546021	-567.737671	116.632866	1345.551636	-517.240356	-223.514496	1359.844971	-485.123291	-43.961750	1348.654419	-567.397949	-12.706822	1638.817139	-633.163086	191.054321	1085.652832	-529.540161	-328.245941	1101.148560	-502.777893	190.116623	844.568420	-399.857178	-291.426758	854.936462	-472.115814	-50.021786	965.623840	620.370972	-9.547781	956.168884	609.417603	166.888367
-516.816650	53.601906	868.005859	-480.064636	-164.633118	870.523499	-596.512939	65.784416	493.399414	-541.200195	-194.739746	517.645142	-608.836304	65.764099	86.037270	-585.554688	-190.898300	82.541718	-567.872559	116.693398	1345.525757	-517.226013	-223.448120	1359.880981	-485.211609	-43.905102	1348.642090	-567.574097	-12.615643	1638.818726	-633.231567	191.010605	1085.586670	-529.467651	-328.231903	1101.162476	-502.695068	189.925507	844.568726	-399.811798	-291.301239	854.952332	-472.154358	-49.977619	965.588928	620.444092	-9.744314	956.227173	609.439758	166.656815
-516.867249	53.661823	868.007446	-480.050415	-164.601318	870.507690	-596.601135	65.794518	493.410583	-541.451538	-194.662079	517.669067	-608.815735	65.770828	86.038742	-585.524475	-190.895172	82.532074	-568.021484	116.735382	1345.483887	-517.220581	-223.396744	1359.895752	-485.284668	-43.823875	1348.638916	-567.764465	-12.522419	1638.811035	-633.295227	191.000366	1085.535278	-529.414063	-328.205170	1101.187012	-502.727905	189.798233	844.536987	-399.774658	-291.288086	854.962952	-472.170258	-49.931957	965.581177	621.049866	-9.566360	956.064453	609.631531	166.694427
-516.895813	53.711845	868.009949	-480.058319	-164.547150	870.505493	-596.752380	65.790321	493.424347	-541.657532	-194.589142	517.692078	-608.858948	65.756058	86.027557	-585.509705	-190.889572	82.507561	-568.133301	116.772766	1345.467773	-517.206787	-223.328369	1359.916992	-485.348602	-43.767323	1348.636597	-567.944519	-12.420424	1638.812378	-633.378479	190.957535	1085.458130	-529.360229	-328.163269	1101.209595	-502.788635	189.710815	844.462646	-399.754120	-291.295502	854.961853	-472.188507	-49.879341	965.581360	620.687134	-10.047048	956.283020	609.502258	166.313309
-516.937866	53.761517	868.002136	-480.062103	-164.503311	870.485474	-596.866333	65.761314	493.405762	-541.897705	-194.499268	517.727905	-608.877625	65.738907	86.020660	-585.498169	-190.891846	82.500397	-568.275208	116.826828	1345.446167	-517.194641	-223.268814	1359.937500	-485.442108	-43.695877	1348.614502	-568.106018	-12.320432	1638.817871	-633.449463	190.936142	1085.417236	-529.277588	-328.197296	1101.261719	-502.919220	189.664444	844.410583	-399.703522	-291.357208	854.984619	-472.202698	-49.832077	965.565002	620.795776	-10.188851	956.304138	609.530640	166.148468
-516.974365	53.813007	867.995056	-480.033905	-164.494125	870.469421	-596.936646	65.720222	493.438904	-542.146912	-194.427765	517.759705	-608.895569	65.770943	86.032883	-585.466125	-190.909500	82.469002	-568.392883	116.877846	1345.411255	-517.188904	-223.207321	1359.961060	-485.508423	-43.608578	1348.610474	-568.275635	-12.222475	1638.802856	-633.560730	190.941040	1085.361572	-529.276550	-327.970276	1101.211792	-503.147858	189.687790	844.289856	-399.655731	-291.500732	854.974243	-472.204926	-49.798656	965.552734	620.925110	-10.309938	956.324768	609.585266	165.997803
-516.984314	53.839485	867.990662	-479.987885	-164.457611	870.472229	-597.021973	65.709534	493.424591	-542.370789	-194.346390	517.830444	-608.891541	65.775696	86.031372	-585.494080	-190.895737	82.466919	-568.509338	116.910576	1345.364746	-517.167664	-223.135574	1359.988770	-485.588654	-43.525730	1348.599365	-568.414429	-12.108674	1638.797119	-633.678467	190.951218	1085.311768	-529.192383	-327.989502	1101.281494	-503.417572	189.752655	844.169617	-399.598267	-291.679993	855.002014	-472.189453	-49.757446	965.552063	621.075073	-10.431888	956.354553	609.640503	165.857407
-517.040405	53.870846	867.966675	-479.989075	-164.423141	870.446777	-597.119019	65.716385	493.411591	-542.605591	-194.260910	517.830933	-608.875977	65.780846	86.034798	-585.485535	-190.902145	82.461365	-568.615967	116.942154	1345.321411	-517.138855	-223.063431	1360.023315	-485.632507	-43.433338	1348.573120	-568.558716	-12.007814	1638.769531	-633.805664	190.926743	1085.243774	-529.002197	-328.280914	1101.426270	-503.750885	189.879456	844.006409	-399.544525	-291.912842	855.028687	-472.205505	-49.716354	965.523438	621.218506	-10.551429	956.366333	609.694946	165.707993
-517.083557	53.909939	867.952698	-479.976166	-164.389725	870.440063	-597.185608	65.695442	493.409210	-542.834290	-194.176590	517.899780	-608.821167	65.664993	85.953743	-585.459656	-190.881775	82.438202	-568.756409	117.013802	1345.255005	-517.103088	-222.991531	1360.048218	-485.666840	-43.353905	1348.589355	-568.681702	-11.896860	1638.748169	-633.940308	190.911346	1085.183472	-528.891541	-328.307404	1101.490112	-504.094513	190.024567	843.806213	-399.482941	-292.216675	855.041077	-472.213684	-49.669155	965.510559	621.383301	-10.612807	956.369812	609.726624	165.622925
-517.092590	53.951511	867.926819	-479.931061	-164.352631	870.417603	-597.216064	65.644913	493.385895	-543.022705	-194.095627	517.897522	-608.818054	65.662766	85.929443	-585.456787	-190.892212	82.438545	-568.867310	117.044205	1345.188232	-517.097412	-222.922272	1360.069336	-485.710297	-43.278961	1348.575928	-568.785095	-11.795906	1638.747925	-634.106750	190.916306	1085.124878	-528.804443	-328.368439	1101.572754	-504.471710	190.189056	843.598389	-399.415680	-292.612305	855.060730	-472.188721	-49.620724	965.484009	621.684387	-10.605235	956.316467	609.822205	165.598984
-517.101318	53.976551	867.914185	-479.898560	-164.302338	870.409973	-597.240173	65.618813	493.378326	-543.231506	-194.035843	517.919312	-608.876587	65.788818	85.993668	-585.473511	-190.922897	82.393127	-568.971863	117.100060	1345.139771	-517.058838	-222.843491	1360.106567	-485.751129	-43.164948	1348.575317	-568.891052	-11.681341	1638.715088	-634.296753	190.939484	1085.090820	-528.703064	-328.427399	1101.631104	-504.994263	190.489487	843.366577	-399.340576	-293.004761	855.059387	-472.171417	-49.574352	965.471863	621.954468	-10.552876	956.252930	609.904175	165.551910
-517.143127	53.984917	867.895264	-479.878326	-164.271332	870.391479	-597.290344	65.585022	493.370758	-543.440857	-193.981003	517.957397	-608.887878	65.801117	85.993042	-585.511597	-190.928635	82.402199	-569.083435	117.149948	1345.083496	-517.022461	-222.762436	1360.134521	-485.772003	-43.083378	1348.564941	-568.976990	-11.563974	1638.702637	-634.510315	190.946838	1085.049316	-528.597473	-328.487213	1101.712280	-505.509369	190.756409	843.152100	-399.266174	-293.421906	855.080322	-472.163422	-49.543262	965.447388	622.038635	-10.633389	956.270325	609.907898	165.448029
-517.163757	54.033531	867.891418	-479.857361	-164.229553	870.379089	-597.263123	65.513550	493.377625	-543.657349	-193.935867	517.991089	-608.854614	65.814857	85.980179	-585.443542	-190.932755	82.394684	-569.179749	117.208878	1345.034302	-516.959106	-222.675476	1360.163696	-485.808075	-42.985882	1348.540283	-569.057617	-11.465495	1638.688965	-634.743652	190.979858	1085.038696	-528.517822	-328.549286	1101.826416	-506.079712	191.029861	842.902832	-399.233551	-293.880402	855.098328	-472.150116	-49.494785	965.435425	622.127869	-10.691777	956.266418	609.917847	165.405075
-517.209290	54.073071	867.888489	-479.874023	-164.161118	870.356628	-597.257507	65.476868	493.352997	-543.954407	-193.980637	518.023193	-608.823303	65.830139	85.965866	-585.487610	-190.928452	82.389938	-569.269287	117.258476	1344.978638	-516.925110	-222.595963	1360.198730	-485.842102	-42.901905	1348.538696	-569.125732	-11.369176	1638.682373	-634.985657	190.990692	1085.017456	-528.412964	-328.636353	1101.915894	-506.705475	191.357285	842.640625	-399.177582	-294.431183	855.115906	-472.158569	-49.441380	965.416565	622.202332	-10.721122	956.268250	609.912659	165.329453
-517.239197	54.103939	867.881409	-479.847748	-164.129211	870.362488	-597.261597	65.439087	493.360138	-544.499878	-194.189285	518.145142	-608.807495	65.831001	85.949692	-585.677063	-190.926834	82.432457	-569.379639	117.309387	1344.949707	-516.865906	-222.539566	1360.236816	-485.845093	-42.821487	1348.529175	-569.191895	-11.268129	1638.676514	-635.236023	190.999573	1084.987305	-528.277100	-328.750824	1102.026245	-507.387177	191.778275	842.417847	-399.084961	-294.946289	855.163574	-472.146332	-49.395115	965.411255	622.290588	-10.774437	956.271301	609.927307	165.309235
-517.255737	54.146461	867.872803	-479.820374	-164.107559	870.367249	-597.659180	65.543098	493.455444	-544.667053	-194.176376	518.177612	-608.911438	65.789955	85.991051	-585.682556	-190.923721	82.423180	-569.446533	117.374016	1344.881836	-516.801208	-222.430786	1360.274292	-485.879608	-42.724930	1348.506348	-569.230286	-11.141097	1638.692505	-635.494873	191.012543	1084.969849	-528.182800	-328.819580	1102.120483	-508.044586	192.178741	842.152039	-399.012085	-295.508881	855.164551	-472.130524	-49.350590	965.405762	622.348511	-10.828876	956.278381	609.898376	165.278458
-517.261597	54.140362	867.873474	-479.806610	-164.064117	870.382507	-597.766602	65.538170	493.496460	-544.505249	-193.960434	518.136963	-608.951721	65.766968	86.007706	-585.523254	-190.937164	82.386299	-569.569580	117.424904	1344.925781	-516.734253	-222.363007	1360.301147	-485.885864	-42.635834	1348.498413	-569.264404	-11.043174	1638.679199	-635.800964	191.064056	1084.945435	-528.047974	-328.977814	1102.251831	-508.791809	192.564178	841.880249	-398.927887	-296.117401	855.211609	-472.116577	-49.320179	965.410339	622.435730	-10.810941	956.274170	609.910339	165.275986
-517.263672	54.165421	867.874329	-479.780762	-164.035828	870.390625	-597.798950	65.515732	493.496918	-544.844604	-194.117798	518.185425	-608.921631	65.769302	86.025169	-585.626892	-190.964172	82.422745	-569.590149	117.477707	1344.808350	-516.639771	-222.265717	1360.355713	-485.886902	-42.547874	1348.471436	-569.271606	-10.940787	1638.682373	-636.123657	191.116272	1084.948486	-527.903809	-329.123047	1102.374268	-509.589142	192.989517	841.644531	-398.902161	-296.753998	855.224854	-472.090637	-49.284481	965.410400	622.488281	-10.843522	956.258728	609.944458	165.240112
-517.285767	54.203838	867.880676	-479.799622	-164.026001	870.384216	-597.835388	65.474899	493.532715	-544.933960	-194.097137	518.201721	-608.926453	65.771339	86.000252	-585.604736	-190.975952	82.414307	-569.637573	117.538300	1344.785889	-516.601501	-222.186768	1360.377563	-485.886993	-42.469143	1348.449951	-569.280518	-10.830616	1638.665039	-636.427429	191.127106	1084.964600	-527.796753	-329.242920	1102.487793	-510.379395	193.484604	841.399109	-398.840179	-297.339142	855.243286	-472.099518	-49.264355	965.407410	622.542603	-10.832788	956.270386	609.945313	165.225510
-517.302673	54.183472	867.849792	-479.798920	-163.997635	870.388062	-597.927307	65.475258	493.532166	-544.994385	-194.092834	518.198303	-608.953064	65.767311	85.994118	-585.614197	-190.963547	82.408852	-569.703857	117.589165	1344.754028	-516.492126	-222.073624	1360.398560	-485.869171	-42.361320	1348.427124	-569.270996	-10.706638	1638.649658	-636.779175	191.185669	1084.986572	-527.750549	-329.135101	1102.492188	-511.264679	193.999191	841.159180	-398.776703	-298.015350	855.234131	-472.097473	-49.239929	965.389954	622.556091	-10.865602	956.279053	609.939819	165.210876
-517.293640	54.241333	867.847961	-479.781128	-163.998047	870.392273	-597.941223	65.472137	493.545715	-545.016846	-194.140594	518.214355	-608.941956	65.770348	85.990211	-585.630615	-190.973862	82.437035	-569.753418	117.651924	1344.706421	-516.409180	-221.997131	1360.417358	-485.849121	-42.258480	1348.405884	-569.254333	-10.592690	1638.627197	-637.146484	191.285690	1085.025024	-527.638306	-329.227600	1102.582397	-512.193970	194.560959	840.886414	-398.724213	-298.686981	855.252991	-472.083740	-49.208973	965.390869	622.607849	-10.838429	956.266235	609.938782	165.258972
-517.308777	54.239529	867.837280	-479.783966	-163.966873	870.391907	-597.971436	65.457329	493.545197	-545.026917	-194.173096	518.193665	-608.941956	65.761932	86.010452	-585.665955	-190.983444	82.437340	-569.846436	117.699524	1344.744751	-516.330383	-221.894592	1360.432495	-485.804291	-42.153603	1348.379761	-569.226074	-10.452038	1638.615234	-637.524048	191.359009	1085.064941	-527.529114	-329.333557	1102.686401	-513.078430	195.134415	840.684265	-398.671570	-299.330078	855.271423	-472.080475	-49.185314	965.381470	622.619080	-10.813249	956.269287	609.937317	165.307785
-517.322937	54.245529	867.815430	-479.796478	-163.975647	870.387756	-597.981567	65.443954	493.542694	-544.981750	-194.189789	518.194763	-608.953430	65.772438	86.010208	-585.655273	-190.983124	82.442650	-569.799561	117.787308	1344.662231	-516.212036	-221.833710	1360.467041	-485.773407	-42.075409	1348.352539	-569.179932	-10.326696	1638.600708	-637.893738	191.427216	1085.114624	-527.412109	-329.469604	1102.791138	-514.052368	195.665329	840.493103	-398.641693	-300.016693	855.298828	-472.084442	-49.177502	965.365356	622.634155	-10.777693	956.262451	609.948486	165.316879
-517.327271	54.254406	867.806458	-479.774353	-164.012726	870.393372	-598.017517	65.457443	493.551941	-544.940979	-194.240967	518.203735	-608.946106	65.772400	86.016014	-585.628967	-190.985794	82.444801	-569.903259	117.826408	1344.693970	-516.083679	-221.750214	1360.481812	-485.730347	-41.971432	1348.312988	-569.104248	-10.191568	1638.580078	-638.273071	191.492844	1085.137085	-527.196594	-329.850250	1102.999390	-515.029297	196.247391	840.223755	-398.648712	-300.654388	855.304626	-472.072876	-49.182724	965.362427	622.636230	-10.728868	956.246948	609.971191	165.357162
-517.317566	54.249084	867.802429	-479.757629	-164.024567	870.402039	-598.020874	65.447540	493.544617	-544.871460	-194.296371	518.215149	-608.958435	65.765259	86.033714	-585.631836	-191.005753	82.465797	-569.919983	117.877296	1344.696777	-515.961365	-221.665298	1360.511963	-485.668213	-41.894882	1348.289307	-569.008545	-10.058001	1638.567627	-638.658203	191.534302	1085.192993	-527.079529	-329.985901	1103.115601	-515.932373	196.734131	839.987793	-398.638977	-301.348358	855.291870	-472.068848	-49.186562	965.367004	622.618652	-10.697126	956.236877	609.975952	165.392380
-517.307434	54.247326	867.794617	-479.728027	-164.007263	870.407715	-597.950806	65.415436	493.554596	-544.763062	-194.341400	518.203003	-608.930176	65.760918	86.021843	-585.637573	-191.027466	82.494225	-569.922424	117.935646	1344.655396	-515.803223	-221.600113	1360.546875	-485.621521	-41.798698	1348.263306	-568.905762	-9.911057	1638.544678	-638.916870	191.804962	1085.395020	-526.938843	-330.105286	1103.231445	-517.017578	197.369812	839.850708	-398.634888	-302.014832	855.298340	-472.053619	-49.170776	965.366760	622.579102	-10.625110	956.234192	609.965454	165.470337
-517.311768	54.253616	867.776611	-479.730286	-164.024734	870.417175	-597.967590	65.421631	493.559509	-544.622620	-194.388062	518.213196	-608.960022	65.757095	86.019310	-585.615417	-191.030060	82.495468	-569.924683	117.988007	1344.640869	-515.649658	-221.509720	1360.583374	-485.582153	-41.707870	1348.244873	-568.784912	-9.792025	1638.537231	-639.348450	191.861694	1085.454346	-526.909607	-329.984772	1103.262573	-517.954102	197.846817	839.652893	-398.594879	-302.668335	855.281250	-472.056152	-49.164494	965.361511	622.542664	-10.591458	956.250000	609.961914	165.497223
-517.313904	54.259743	867.763184	-479.719421	-164.022369	870.415955	-597.941589	65.450966	493.539459	-544.979004	-194.772263	518.304993	-608.946167	65.750969	86.031601	-585.804260	-191.012146	82.590790	-569.934326	118.019554	1344.591797	-515.522339	-221.426620	1360.604248	-485.520081	-41.636623	1348.218994	-568.648865	-9.646078	1638.532227	-639.770386	191.951889	1085.473022	-526.697632	-330.291626	1103.468506	-518.946655	198.421677	839.384766	-398.615021	-303.339172	855.297058	-472.055328	-49.153996	965.354797	622.513794	-10.542890	956.228271	609.977600	165.591553
-517.299011	54.235359	867.739868	-479.650879	-164.044250	870.422546	-597.934387	65.439651	493.516846	-544.804443	-194.803040	518.296143	-608.955322	65.747597	86.030548	-585.801331	-191.000946	82.600685	-569.941833	118.080345	1344.569580	-515.361511	-221.355194	1360.664551	-485.461365	-41.545303	1348.190430	-568.494690	-9.505537	1638.523560	-640.194275	192.058823	1085.536499	-526.573914	-330.442596	1103.576782	-519.948425	198.982117	839.162415	-398.633972	-303.953247	855.326660	-472.028015	-49.159832	965.349365	622.442566	-10.474437	956.216370	609.997070	165.658203
-517.301270	54.212505	867.716125	-479.633301	-164.070679	870.438965	-597.875854	65.430847	493.505585	-544.591187	-194.838455	518.255676	-608.958801	65.746437	86.027695	-585.754700	-191.010483	82.625999	-569.945801	118.143028	1344.528198	-515.235535	-221.278717	1360.710083	-485.402771	-41.490635	1348.166626	-568.323914	-9.367210	1638.516724	-640.614197	192.176834	1085.584473	-526.444702	-330.575745	1103.707397	-520.989258	199.566452	838.938232	-398.662476	-304.520844	855.322266	-472.027618	-49.165684	965.346619	622.354004	-10.413260	956.209290	609.989441	165.730728
-517.386780	54.130817	867.810913	-479.616180	-164.061462	870.439636	-597.901001	65.436501	493.494446	-544.420654	-194.879349	518.226563	-608.945374	65.753716	86.039520	-585.734680	-191.010147	82.631966	-569.935303	118.158531	1344.484741	-515.110107	-221.212753	1360.750610	-485.377167	-41.395477	1348.142822	-568.128174	-9.230583	1638.514282	-640.993347	192.215408	1085.582153	-526.243530	-330.918243	1103.937134	-522.317871	200.650604	838.686584	-398.729462	-305.160889	855.336670	-472.079926	-49.231659	965.401062	622.292603	-10.346861	956.202759	610.038940	165.819641
-517.379578	54.125858	867.808228	-479.592102	-164.056412	870.435303	-597.841309	65.444221	493.509064	-544.223145	-194.896637	518.207520	-608.943726	65.729240	86.027626	-585.721313	-191.012390	82.615822	-569.940369	118.213318	1344.439819	-514.972412	-221.134003	1360.801025	-485.311554	-41.341763	1348.120117	-567.917969	-9.102629	1638.515137	-641.438538	192.294861	1085.597778	-526.234375	-330.715210	1103.898438	-522.987610	200.719315	838.449097	-398.730652	-305.738373	855.306335	-472.068146	-49.230701	965.398560	622.185547	-10.273038	956.192993	610.017578	165.910248
-517.364441	54.122734	867.790222	-479.547821	-164.037460	870.444702	-597.824890	65.430214	493.487976	-544.028442	-194.883301	518.200623	-608.961426	65.724693	86.026749	-585.694336	-191.017853	82.644348	-569.949585	118.241478	1344.398682	-514.880066	-221.076782	1360.841309	-485.257202	-41.273254	1348.100464	-567.706543	-8.975174	1638.521729	-641.795593	192.385254	1085.588867	-526.162903	-330.717163	1103.969238	-524.106873	201.423615	838.229858	-398.732971	-306.266724	855.304565	-472.057098	-49.209770	965.398560	622.092896	-10.210525	956.177490	610.032654	165.972519
-517.373047	54.124012	867.787537	-479.520538	-164.039902	870.447632	-597.807007	65.456085	493.491058	-543.878906	-194.880432	518.179443	-608.951111	65.721443	86.045921	-585.652283	-191.016159	82.663910	-569.963501	118.280968	1344.357300	-514.772705	-220.995865	1360.861816	-485.158722	-41.190002	1348.132324	-567.465271	-8.831837	1638.520508	-642.186523	192.439667	1085.595703	-526.058289	-330.817169	1104.068115	-525.002991	201.863602	837.958557	-398.745026	-306.821075	855.312927	-472.053619	-49.204617	965.399963	621.968018	-10.135457	956.164185	610.061951	166.058624
-517.375488	54.113651	867.772705	-479.452820	-164.063187	870.452332	-597.791199	65.459648	493.472168	-543.757019	-194.856003	518.154785	-608.944885	65.723595	86.045708	-585.645508	-190.999878	82.668190	-569.960815	118.312225	1344.305420	-514.657959	-220.946854	1360.897461	-485.101654	-41.111801	1348.108643	-567.207153	-8.699928	1638.511597	-642.602112	192.512726	1085.622925	-525.872925	-331.185516	1104.287476	-525.824463	202.069870	837.729309	-398.796600	-307.290924	855.332703	-472.020660	-49.204617	965.393799	621.872314	-10.076822	956.145935	610.107056	166.139145
-517.377075	54.103230	867.763062	-479.406433	-164.079956	870.438782	-597.740356	65.391342	493.467041	-543.720703	-194.847824	518.174683	-608.933838	65.721443	86.039093	-585.597473	-190.994125	82.656143	-569.966492	118.366287	1344.264893	-514.502502	-220.881500	1360.938843	-485.035400	-41.065144	1348.099731	-566.948853	-8.562906	1638.510010	-642.943176	192.541290	1085.619507	-525.858826	-331.005402	1104.278687	-526.758240	202.691284	837.516357	-398.833923	-307.719360	855.311218	-471.997040	-49.214127	965.381653	621.710144	-9.991626	956.124268	610.094055	166.233307
-517.352600	54.097412	867.760620	-479.342621	-164.050827	870.437744	-597.701416	65.418175	493.452271	-543.701843	-194.838654	518.156006	-608.903992	65.715485	86.063004	-585.607422	-190.988876	82.666603	-569.974121	118.383530	1344.189697	-514.402649	-220.826691	1360.965088	-484.945679	-40.987225	1348.106567	-566.677124	-8.427687	1638.499390	-643.266663	192.619385	1085.630249	-525.654541	-331.399414	1104.513794	-527.545593	203.041122	837.289063	-398.901825	-308.136230	855.339600	-471.958405	-49.197098	965.381104	621.583008	-9.927268	956.109253	610.115784	166.321945
-517.316589	54.114670	867.750549	-479.240662	-164.059723	870.422607	-597.626953	65.371803	493.475403	-543.676331	-194.798584	518.163391	-608.886169	65.715828	86.072502	-585.545349	-190.995819	82.676109	-569.970215	118.408539	1344.163818	-514.295471	-220.761948	1360.987671	-484.965912	-40.944981	1348.008179	-566.424683	-8.335781	1638.489258	-643.575928	192.647003	1085.635498	-525.615784	-331.417847	1104.551514	-528.336731	203.288040	837.047668	-398.960632	-308.546570	855.321594	-471.892426	-49.188393	965.369019	621.463684	-9.829893	956.108398	610.154358	166.402328
-517.346619	54.098309	867.723938	-479.207611	-164.058594	870.402466	-597.621582	65.348129	493.439362	-543.771545	-194.782349	518.149658	-608.879395	65.710732	86.059738	-585.556458	-190.998657	82.677757	-569.991455	118.420158	1344.103027	-514.190552	-220.723602	1361.000244	-484.844666	-40.859749	1348.054565	-566.140320	-8.182594	1638.482178	-643.887878	192.655899	1085.616821	-525.579102	-331.456268	1104.636597	-529.094177	203.611069	836.828247	-399.014191	-308.923126	855.308411	-471.870667	-49.181602	965.339233	621.310730	-9.796052	956.095642	610.168579	166.473328
-517.336670	54.085323	867.722534	-479.142822	-164.046082	870.383179	-597.640198	65.367424	493.467194	-543.847717	-194.794388	518.188721	-608.873535	65.695267	86.061455	-585.550293	-191.008163	82.672371	-569.968994	118.455406	1344.057129	-514.036011	-220.669510	1361.040894	-484.844299	-40.812435	1347.977539	-565.831970	-8.066715	1638.524170	-644.155945	192.665634	1085.594727	-525.510559	-331.542480	1104.709961	-529.809265	203.956314	836.636169	-399.041168	-309.243378	855.320007	-471.820465	-49.180206	965.325317	621.142334	-9.732092	956.114014	610.176636	166.520630
-517.335083	54.106712	867.720520	-479.087555	-164.018158	870.380005	-597.631287	65.323448	493.471191	-543.979980	-194.749573	518.209412	-608.878479	65.693161	86.056953	-585.524109	-191.026337	82.675308	-569.973145	118.476860	1343.989624	-513.910583	-220.622131	1361.067261	-484.772736	-40.745434	1347.946411	-565.542847	-7.951032	1638.552490	-644.420044	192.690201	1085.607300	-525.433960	-331.591919	1104.790771	-530.555542	204.313980	836.407593	-399.081940	-309.517151	855.308472	-471.783752	-49.147953	965.319946	620.998230	-9.680449	956.105713	610.207764	166.610092
-517.322754	54.095123	867.704102	-479.003967	-164.024689	870.374512	-597.628601	65.317902	493.437103	-544.156921	-194.699173	518.264099	-608.872742	65.698112	86.052658	-585.495056	-191.025955	82.682549	-569.980164	118.523346	1343.936401	-513.772278	-220.561111	1361.095825	-484.702087	-40.670200	1347.936768	-565.257141	-7.844301	1638.567505	-644.664124	192.696884	1085.591187	-525.373230	-331.645111	1104.858521	-531.237000	204.564774	836.134827	-399.101563	-309.759674	855.303955	-471.722229	-49.141109	965.304321	620.822571	-9.647802	956.121216	610.209473	166.633240
-517.297974	54.099503	867.689331	-478.955841	-163.992874	870.365845	-597.617737	65.314156	493.436432	-544.354553	-194.651093	518.270142	-608.842041	65.713776	86.064575	-585.502136	-191.013321	82.666161	-569.953064	118.541016	1343.898804	-513.627563	-220.524918	1361.125732	-484.621674	-40.609222	1347.916626	-564.951294	-7.721702	1638.581787	-644.901794	192.720367	1085.563477	-525.302429	-331.678162	1104.922852	-531.936279	204.867950	835.956238	-399.145142	-309.976532	855.303589	-471.673492	-49.114628	965.288696	620.681519	-9.593520	956.117676	610.220642	166.698456
-517.298828	54.106167	867.685120	-478.924530	-163.968842	870.330322	-597.626343	65.293388	493.432404	-544.604614	-194.628784	518.326843	-608.875671	65.697380	86.066589	-585.541809	-191.022461	82.670586	-569.942688	118.557945	1343.853516	-513.459778	-220.479645	1361.172607	-484.394348	-40.502426	1348.041260	-564.661987	-7.640013	1638.592285	-645.089355	192.717270	1085.553467	-525.230347	-331.714050	1104.984253	-532.551941	205.135574	835.737610	-399.173187	-310.144379	855.313477	-471.629150	-49.103710	965.261108	620.556763	-9.580112	956.119263	610.251282	166.719742
-517.277832	54.107399	867.688599	-478.876953	-163.946075	870.331238	-597.635071	65.296310	493.435516	-544.859131	-194.583557	518.351868	-608.890015	65.696373	86.061241	-585.521606	-191.035721	82.676910	-569.906067	118.589592	1343.812012	-513.302307	-220.431442	1361.200195	-484.307648	-40.451439	1348.021606	-564.397278	-7.597477	1638.600830	-645.268188	192.699600	1085.528564	-525.179443	-331.735352	1105.058350	-533.112793	205.339447	835.562988	-399.197113	-310.307007	855.308350	-471.573608	-49.085377	965.257080	620.419678	-9.571111	956.114807	610.229431	166.777527
-517.268005	54.105579	867.674622	-478.830902	-163.958069	870.325989	-597.693726	65.297295	493.456116	-545.093323	-194.513062	518.383850	-608.895996	65.686829	86.053452	-585.473755	-191.038086	82.654968	-569.859680	118.614998	1343.768799	-513.120056	-220.378052	1361.228760	-484.197327	-40.388165	1348.011353	-564.088318	-7.501774	1638.630859	-645.420654	192.658798	1085.538940	-525.097656	-331.782898	1105.124878	-533.679993	205.554413	835.414063	-399.237946	-310.410645	855.310242	-471.524750	-49.080692	965.240967	620.271973	-9.544500	956.119507	610.224365	166.798386
-517.261292	54.068897	867.666199	-478.811035	-163.915802	870.327393	-597.709351	65.288544	493.421143	-545.350830	-194.432648	518.412415	-608.900391	65.685127	86.053123	-585.461304	-191.076080	82.671417	-569.813904	118.645096	1343.739502	-512.978577	-220.316513	1361.256592	-484.064514	-40.325489	1347.995728	-563.812378	-7.448823	1638.677734	-645.574402	192.644363	1085.532959	-525.018188	-331.777649	1105.145752	-534.196289	205.753036	835.264160	-399.263916	-310.456818	855.302185	-471.482086	-49.064774	965.228638	620.124878	-9.574536	956.113098	610.220825	166.814651
-517.247803	54.088749	867.656006	-478.816589	-163.891571	870.292786	-597.736206	65.269241	493.446167	-545.575256	-194.386185	518.435547	-608.914124	65.682510	86.065094	-585.437622	-191.052887	82.648262	-569.745728	118.697250	1343.708252	-512.802856	-220.276093	1361.261719	-483.944794	-40.261871	1347.958130	-563.530762	-7.416587	1638.703979	-645.696533	192.615448	1085.538208	-524.938904	-331.760895	1105.206177	-534.614746	205.883209	835.113770	-399.289886	-310.477020	855.286865	-471.440979	-49.049286	965.196350	619.955688	-9.542084	956.113220	610.169800	166.820343
-517.262390	54.056210	867.641357	-478.825623	-163.889771	870.290405	-597.773376	65.253418	493.449402	-545.849548	-194.304764	518.449219	-608.902283	65.684822	86.054207	-585.449524	-191.079910	82.638458	-569.639038	118.742470	1343.683838	-512.596924	-220.201324	1361.260254	-483.956451	-40.234863	1347.802612	-563.249756	-7.375638	1638.742432	-645.812744	192.578949	1085.569092	-524.851501	-331.759613	1105.260132	-535.043945	206.049225	834.965576	-399.300018	-310.487396	855.272400	-471.410828	-49.050381	965.175354	619.871216	-9.466623	955.869324	610.225647	166.958206
-517.253357	54.085102	867.624939	-478.836273	-163.880157	870.253723	-597.777649	65.233040	493.445129	-546.102966	-194.262833	518.484558	-608.915161	65.692444	86.046082	-585.445435	-191.091522	82.625130	-569.534058	118.780228	1343.663452	-512.394836	-220.118301	1361.287598	-483.815521	-40.179775	1347.782104	-562.955261	-7.360541	1638.778809	-645.914368	192.531174	1085.579712	-524.757202	-331.710571	1105.313110	-535.414246	206.152359	834.871033	-399.303864	-310.422821	855.257324	-471.371918	-49.036133	965.138062	619.713013	-9.517593	955.862854	610.160461	166.926743
-517.278320	54.078835	867.613647	-478.876923	-163.845047	870.239075	-597.828918	65.217010	493.439514	-546.324646	-194.202469	518.491760	-608.935791	65.698402	86.050499	-585.465454	-191.076706	82.627083	-569.424805	118.821556	1343.634644	-512.174683	-220.078888	1361.329956	-483.663116	-40.122456	1347.764526	-562.667786	-7.354969	1638.816162	-645.992065	192.441360	1085.597290	-524.647156	-331.639496	1105.340088	-535.759033	206.214111	834.783264	-399.308563	-310.321930	855.229553	-471.364929	-49.017124	965.113770	619.552979	-9.615083	956.128235	610.059753	166.757462
-517.280640	54.046345	867.604492	-478.916351	-163.859924	870.250305	-597.902283	65.233765	493.429321	-546.561096	-194.154709	518.507263	-608.928528	65.704002	86.036324	-585.514343	-191.085480	82.610947	-569.271912	118.880379	1343.656860	-511.943146	-220.025909	1361.344849	-483.488312	-40.023556	1347.744263	-562.369202	-7.339950	1638.862183	-646.052246	192.364914	1085.641113	-524.513245	-331.589508	1105.360107	-536.019897	206.262451	834.727356	-399.304108	-310.197266	855.223022	-471.344177	-49.028690	965.102478	619.433472	-9.659969	956.136047	610.009949	166.749161
-517.343079	54.031387	867.599976	-479.017578	-163.861389	870.238525	-597.985901	65.244141	493.447113	-546.766357	-194.166672	518.522644	-608.937317	65.704811	86.033897	-585.493652	-191.088608	82.587997	-569.098145	118.924744	1343.641235	-511.700104	-219.955597	1361.360107	-483.313934	-39.954575	1347.712402	-562.074951	-7.372408	1638.897217	-646.106934	192.328918	1085.673950	-524.404602	-331.494598	1105.391602	-536.252991	206.304413	834.677612	-399.272675	-310.032135	855.203674	-471.375824	-49.035873	965.080322	619.299072	-9.751671	956.166504	609.951172	166.679764
-517.366089	53.994785	867.581604	-479.081543	-163.873581	870.254150	-598.050354	65.233345	493.425354	-546.949768	-194.173187	518.533997	-608.959045	65.685158	86.028419	-585.556885	-191.076431	82.601387	-568.963196	118.995102	1343.663208	-511.489594	-219.879471	1361.392090	-482.968994	-39.851177	1347.842529	-561.784119	-7.400563	1638.946777	-646.155945	192.277679	1085.701660	-524.279297	-331.425507	1105.406128	-536.443542	206.282608	834.674622	-399.257050	-309.846802	855.180420	-471.373322	-49.041737	965.065002	619.211548	-9.804559	956.184265	609.897766	166.600754
-517.431213	53.981236	867.572754	-479.197235	-163.880478	870.239502	-598.113708	65.212692	493.442261	-547.060852	-194.157104	518.530701	-608.956299	65.707527	86.044228	-585.520447	-191.093582	82.577324	-568.756287	119.053665	1343.653564	-511.251343	-219.804703	1361.392944	-482.738678	-39.786819	1347.811646	-561.435120	-7.427174	1638.999268	-646.185303	192.257156	1085.760010	-524.133484	-331.353058	1105.429077	-536.584473	206.219406	834.651306	-399.234650	-309.631073	855.170837	-471.419952	-49.053013	965.041077	619.109131	-9.920189	956.207397	609.863281	166.484039
-517.506958	53.960426	867.555176	-479.303284	-163.892776	870.237305	-598.221680	65.187210	493.424713	-547.094666	-194.171921	518.523987	-608.986145	65.696541	86.028450	-585.559387	-191.085007	82.565994	-568.543030	119.152245	1343.686890	-510.973175	-219.733704	1361.444214	-482.657776	-39.747292	1347.623047	-561.038330	-7.447768	1639.064697	-646.173645	192.205994	1085.799316	-524.029480	-331.228943	1105.449097	-536.708069	206.137299	834.661194	-399.192169	-309.421417	855.144226	-471.467865	-49.058941	965.018494	619.002380	-10.016028	956.243225	609.801331	166.382568
-517.585266	53.934280	867.533142	-479.440216	-163.903412	870.223145	-598.309204	65.175949	493.449707	-547.125244	-194.224686	518.517578	-608.984741	65.698326	86.014732	-585.605286	-191.084137	82.576530	-568.317810	119.220512	1343.683838	-510.737030	-219.653870	1361.441284	-482.410431	-39.700294	1347.615112	-560.646729	-7.508616	1639.118774	-646.167847	192.188324	1085.850098	-523.885071	-331.141449	1105.451538	-536.777832	206.035736	834.675232	-399.153503	-309.157715	855.117676	-471.530304	-49.072926	964.987427	618.935486	-10.126047	956.255432	609.718323	166.268036
-517.695984	53.923325	867.518921	-479.571045	-163.937073	870.223816	-598.408936	65.164803	493.434082	-547.066895	-194.287445	518.504944	-608.997070	65.715996	86.007378	-585.602051	-191.078827	82.549156	-568.031799	119.274910	1343.676636	-510.510406	-219.578140	1361.430542	-482.165741	-39.644779	1347.573853	-560.243408	-7.587142	1639.156738	-646.123596	192.173981	1085.911011	-523.713684	-331.049805	1105.478516	-536.822144	205.888733	834.685364	-399.103882	-308.838470	855.103821	-471.609375	-49.084606	964.968323	618.849426	-10.299423	956.275574	609.625183	166.149796
-517.771606	53.871925	867.500671	-479.667511	-163.984512	870.226563	-598.511108	65.147644	493.434875	-546.934204	-194.301422	518.444214	-609.027527	65.704132	86.013809	-585.605530	-191.098801	82.545937	-567.774902	119.350754	1343.697998	-510.287201	-219.497574	1361.421631	-481.905548	-39.577541	1347.523438	-559.776001	-7.668616	1639.203247	-646.101501	192.229401	1085.967285	-523.550903	-330.925842	1105.472046	-536.826477	205.723633	834.699707	-399.041534	-308.494110	855.080688	-471.666412	-49.122288	964.951721	618.769104	-10.419439	956.289978	609.522095	166.003876
-517.861694	53.819286	867.484375	-479.793640	-164.016464	870.239197	-598.589783	65.100510	493.402039	-546.734009	-194.394775	518.391174	-609.030823	65.695137	86.018257	-585.605225	-191.077576	82.540115	-567.528748	119.426178	1343.719482	-510.076385	-219.437088	1361.417358	-481.532776	-39.500359	1347.645020	-559.247009	-7.723064	1639.285889	-646.005615	192.207596	1086.017456	-523.361633	-330.844421	1105.495117	-536.795288	205.551071	834.743103	-398.964722	-308.112244	855.041992	-471.746246	-49.150906	964.941040	618.719238	-10.586693	956.313965	609.426514	165.828415
-517.972168	53.795654	867.453857	-479.933258	-164.063293	870.228455	-598.693176	65.062363	493.442108	-546.507141	-194.502136	518.321899	-609.015320	65.700577	86.017822	-585.588318	-191.100174	82.556931	-567.238953	119.472275	1343.725830	-509.816284	-219.364883	1361.405518	-481.282440	-39.425610	1347.582031	-558.702271	-7.803976	1639.347900	-645.895264	192.255096	1086.057739	-523.207031	-330.658569	1105.452026	-536.710205	205.353622	834.771790	-398.877380	-307.763702	855.022278	-471.831970	-49.174961	964.908630	618.645691	-10.777993	956.105835	609.369690	165.761627
-518.074219	53.755310	867.437744	-480.059967	-164.103622	870.233704	-598.818420	65.067383	493.434204	-546.236938	-194.623306	518.273010	-609.046814	65.719406	86.021339	-585.574951	-191.098053	82.566483	-566.953552	119.562325	1343.762085	-509.570465	-219.288589	1361.374268	-481.056458	-39.365791	1347.494141	-558.127014	-7.954199	1639.393555	-645.773315	192.297699	1086.108154	-523.044861	-330.465332	1105.421631	-536.598755	205.116028	834.794495	-398.818451	-307.427582	854.991760	-471.921295	-49.204662	964.895447	618.632019	-10.928300	956.334412	609.182495	165.499573
-518.202820	53.715240	867.411194	-480.200043	-164.165298	870.226379	-598.896423	65.023972	493.429779	-545.923279	-194.767242	518.227356	-609.062561	65.674431	86.018967	-585.572388	-191.079346	82.574303	-566.601074	119.640976	1343.773193	-509.320679	-219.201324	1361.358887	-480.926361	-39.328159	1347.294067	-557.485229	-8.071777	1639.442383	-645.586975	192.324509	1086.169800	-522.916077	-330.257385	1105.348511	-536.473816	204.914734	834.827576	-398.708527	-306.996735	854.911499	-472.031403	-49.244961	964.870972	618.605713	-11.105573	956.378723	609.024475	165.311234
-518.325134	53.701992	867.378723	-480.317352	-164.234360	870.229980	-599.028625	65.020805	493.421539	-545.618652	-194.888260	518.163269	-609.080811	65.669876	86.020226	-585.611755	-191.068588	82.615616	-566.286682	119.723640	1343.771118	-509.093018	-219.131210	1361.309814	-480.690613	-39.259071	1347.219360	-556.763916	-8.123772	1639.511963	-645.403198	192.360306	1086.211914	-522.811035	-330.042755	1105.287842	-536.280823	204.654953	834.871521	-398.632233	-306.561493	854.846375	-472.132202	-49.267872	964.850037	618.576294	-11.280124	956.381836	608.852478	165.140060
-518.452393	53.673267	867.359619	-480.446869	-164.287308	870.249695	-599.069946	64.983559	493.426270	-545.317261	-195.007843	518.114197	-609.053711	65.674156	86.031082	-585.602539	-191.033661	82.631660	-565.996460	119.823715	1343.826416	-508.883606	-219.057907	1361.242798	-480.382629	-39.154392	1347.233398	-556.008301	-8.254175	1639.545288	-645.170593	192.372955	1086.241455	-522.719238	-329.812439	1105.188599	-536.112854	204.431320	834.894897	-398.522949	-306.072327	854.777466	-472.246948	-49.290291	964.845337	618.548767	-11.473431	956.391785	608.657410	164.947708
-518.591248	53.655640	867.340271	-480.584625	-164.316483	870.246094	-599.161560	64.985115	493.436554	-544.983582	-195.125870	518.069336	-609.071045	65.662292	86.037453	-585.608704	-191.010971	82.653503	-565.677002	119.892365	1343.849854	-508.702057	-219.000427	1361.163940	-480.133850	-39.093952	1347.154541	-555.220154	-8.392256	1639.565552	-644.961792	192.440994	1086.289673	-522.574280	-329.755341	1105.184326	-535.861084	204.176788	834.941040	-398.456909	-305.643127	854.740662	-472.368713	-49.304085	964.828613	618.542847	-11.677325	956.420593	608.490356	164.694199
-518.756348	53.642010	867.327087	-480.727325	-164.360825	870.249207	-599.189148	64.937424	493.414642	-544.623230	-195.248642	518.024475	-609.073975	65.641518	86.022438	-585.599182	-190.991104	82.685989	-565.376831	119.978058	1343.845703	-508.521515	-218.951462	1361.094116	-479.901764	-39.045815	1347.054077	-554.399048	-8.496586	1639.619995	-644.699890	192.493332	1086.367310	-522.539673	-329.451569	1105.006836	-535.606934	203.917572	834.981384	-398.381836	-305.120789	854.646545	-472.507172	-49.321323	964.818420	618.497559	-11.892664	956.444580	608.322754	164.482269
-518.905090	53.613651	867.286255	-480.831177	-164.453873	870.272278	-599.265015	64.938705	493.432404	-544.239746	-195.384186	517.949280	-609.102722	65.621353	86.042686	-585.628540	-190.992996	82.698746	-565.059631	120.062561	1343.873901	-508.341553	-218.910416	1361.019897	-479.690002	-39.035133	1346.959473	-553.504272	-8.586195	1639.661743	-644.422485	192.536026	1086.422607	-522.472534	-329.289520	1104.896240	-535.361938	203.651047	835.022461	-398.332153	-304.606293	854.561646	-472.626282	-49.348877	964.805420	618.480774	-12.130287	956.470215	608.163696	164.203705
-519.047241	53.592590	867.272766	-480.951111	-164.469604	870.255371	-599.238586	64.918533	493.409119	-543.839905	-195.549820	517.909302	-609.080139	65.621841	86.029427	-585.630493	-190.988464	82.752419	-564.758240	120.128128	1343.890747	-508.156036	-218.868561	1360.935913	-479.478790	-39.030388	1346.842896	-552.575562	-8.699472	1639.704834	-644.146851	192.560287	1086.467651	-522.401062	-329.148193	1104.805908	-535.061279	203.336807	835.098328	-398.299561	-304.117401	854.451477	-472.745300	-49.363804	964.786560	618.490051	-12.400230	956.473755	608.036011	163.947281
-519.208801	53.578419	867.253113	-481.087524	-164.503616	870.255066	-599.287598	64.904198	493.401489	-543.024292	-195.371094	517.749023	-609.071350	65.624924	86.029305	-585.436768	-190.972305	82.705803	-564.451965	120.191063	1343.926514	-507.986511	-218.837402	1360.842407	-479.270691	-39.023407	1346.714111	-551.612488	-8.787998	1639.732666	-643.859314	192.629364	1086.514771	-522.352539	-328.926086	1104.661987	-534.772156	203.064560	835.167969	-398.244415	-303.583344	854.369263	-472.884430	-49.375126	964.773010	618.435852	-12.657118	956.495544	607.850342	163.696564
-519.358643	53.565731	867.229248	-481.215912	-164.545044	870.250610	-599.328857	64.953392	493.390076	-542.625000	-195.482742	517.655945	-609.085388	65.597588	86.040085	-585.447083	-190.960052	82.739647	-564.157043	120.258972	1343.952759	-507.826691	-218.818787	1360.753174	-479.063995	-39.023163	1346.648315	-550.625488	-8.857576	1639.730713	-643.542603	192.677567	1086.560547	-522.303162	-328.706146	1104.518799	-534.458252	202.825760	835.229492	-398.216187	-303.040741	854.250610	-473.013306	-49.389996	964.755127	618.333435	-12.951805	956.319946	607.674316	163.520035
-519.527649	53.517147	867.205444	-481.336700	-164.578110	870.245605	-599.309998	64.977020	493.374817	-542.151245	-195.584045	517.618164	-609.069275	65.598717	86.050720	-585.479675	-190.931488	82.793648	-563.887451	120.288818	1343.991699	-507.680664	-218.821426	1360.663818	-478.852295	-39.033001	1346.572998	-549.609436	-8.935778	1639.744263	-643.244873	192.711151	1086.584229	-522.241699	-328.552887	1104.372925	-534.040466	202.499634	835.275085	-398.201813	-302.506897	854.140930	-473.142059	-49.413345	964.735046	618.336060	-13.149425	956.490906	607.424622	163.236832
-519.651123	53.499001	867.204590	-481.406647	-164.598099	870.248535	-599.293030	65.013924	493.373077	-541.677368	-195.722397	517.527039	-609.062988	65.601059	86.053680	-585.433228	-190.933929	82.828056	-563.600464	120.297417	1344.023193	-507.546051	-218.827347	1360.583008	-478.676697	-39.038414	1346.509277	-548.562561	-8.996365	1639.762085	-642.892151	192.691254	1086.628174	-522.120728	-328.607147	1104.363647	-533.688843	202.221191	835.325256	-398.207703	-302.026917	854.054504	-473.250122	-49.426033	964.738892	618.289856	-13.381870	956.310486	607.280396	163.060043
-519.797852	53.473717	867.224487	-481.533112	-164.606842	870.239624	-599.219421	65.041321	493.344360	-541.217773	-195.852264	517.411499	-609.056519	65.575111	86.042336	-585.493286	-190.906998	82.840607	-563.366699	120.333900	1344.076416	-507.429962	-218.855484	1360.488403	-478.490448	-39.052074	1346.460571	-547.487854	-9.048279	1639.799927	-642.517700	192.695755	1086.647461	-522.082642	-328.420441	1104.230957	-533.308777	201.945801	835.392334	-398.214081	-301.471436	853.926575	-473.373383	-49.450432	964.741089	618.273132	-13.643995	956.308838	607.126526	162.765137
-519.944641	53.464085	867.227417	-481.670349	-164.617752	870.230591	-599.173401	65.068596	493.317078	-540.762268	-196.017456	517.355591	-609.059326	65.563637	86.071121	-585.480530	-190.920334	82.893875	-563.129333	120.326927	1344.101440	-507.290833	-218.874146	1360.416992	-478.338837	-39.084927	1346.380615	-546.414673	-9.077011	1639.834229	-642.153870	192.699615	1086.669556	-522.172241	-327.949921	1103.957520	-532.894226	201.633331	835.472168	-398.253906	-300.884216	853.787903	-473.505219	-49.463081	964.735291	618.216492	-13.834925	956.434265	606.854492	162.540573
-520.044922	53.474537	867.238770	-481.769745	-164.623718	870.238403	-599.112732	65.154503	493.285889	-540.365845	-196.108307	517.308960	-609.037354	65.583946	86.084694	-585.490784	-190.930603	82.934402	-562.920593	120.324814	1344.138916	-507.158539	-218.914413	1360.317749	-478.187195	-39.118477	1346.310669	-545.336426	-9.102993	1639.841919	-641.808167	192.683121	1086.750000	-522.230774	-327.633636	1103.728271	-532.474670	201.356537	835.505371	-398.288544	-300.340881	853.650330	-473.605499	-49.462822	964.745117	618.184021	-14.025232	956.400635	606.663696	162.375275
-520.152161	53.496834	867.248047	-481.864655	-164.613342	870.214050	-598.984802	65.218590	493.268738	-539.951233	-196.169815	517.215698	-609.030334	65.584244	86.081795	-585.435974	-190.934326	82.939850	-562.737183	120.274849	1344.182007	-507.040436	-218.960983	1360.250244	-478.016876	-39.179813	1346.249268	-544.243530	-9.067989	1639.826904	-641.445618	192.673965	1086.774292	-522.137939	-327.764832	1103.713135	-532.043274	201.124741	835.569824	-398.370209	-299.800079	853.565247	-473.698395	-49.458656	964.736084	618.153015	-14.300810	956.383667	606.570984	162.067261
-520.269836	53.496029	867.257263	-481.990265	-164.612656	870.204712	-598.894836	65.299301	493.263092	-539.633850	-196.275681	517.144409	-609.056396	65.604179	86.081642	-585.468506	-190.937469	82.980759	-562.555542	120.243034	1344.180786	-506.933716	-219.020905	1360.187256	-477.850647	-39.250393	1346.184814	-543.153076	-9.092201	1639.870117	-641.076355	192.671844	1086.821167	-522.163452	-327.589722	1103.568970	-531.636597	200.945251	835.617432	-398.478333	-299.259491	853.428589	-473.815765	-49.467113	964.735291	618.090942	-14.493155	956.380005	606.402954	161.828003
-520.353149	53.519981	867.287170	-482.090820	-164.603104	870.213013	-598.792542	65.404434	493.229340	-539.315430	-196.323395	517.109375	-609.073303	65.606148	86.098907	-585.437561	-190.936676	82.991219	-562.365784	120.189369	1344.226807	-506.798157	-219.070801	1360.107910	-477.703979	-39.296509	1346.123657	-542.079041	-9.071873	1639.846069	-640.729248	192.655731	1086.845703	-522.156433	-327.533539	1103.490356	-531.121399	200.569809	835.674255	-398.603912	-298.796234	853.294373	-473.897125	-49.460594	964.752075	617.968323	-14.737375	956.305847	606.220520	161.687332
-520.439819	53.532806	867.307739	-482.201477	-164.593231	870.199097	-598.630615	65.481163	493.226929	-538.962158	-196.313629	517.038086	-609.040588	65.590218	86.092606	-585.431641	-190.918793	83.016632	-562.201050	120.138313	1344.266357	-506.683105	-219.118103	1360.011963	-477.524445	-39.376999	1346.074219	-541.009644	-9.059814	1639.844238	-640.362732	192.605774	1086.869751	-522.153320	-327.465302	1103.387573	-530.601135	200.257324	835.793518	-398.708466	-298.276337	853.153748	-473.992035	-49.466850	964.755432	617.912842	-14.902147	956.301208	606.051025	161.496582
-520.522888	53.566666	867.323059	-482.315277	-164.582748	870.176208	-598.484253	65.549629	493.181274	-538.729248	-196.356766	517.005371	-609.043884	65.594200	86.115242	-585.460266	-190.896133	83.047272	-562.059570	120.087997	1344.325562	-506.536621	-219.173615	1359.954224	-477.364349	-39.423298	1346.040161	-539.967041	-9.041834	1639.834229	-639.987854	192.506378	1086.905151	-522.180359	-327.422424	1103.293945	-530.117004	200.023178	835.908386	-398.859131	-297.742401	853.027039	-474.082794	-49.464680	964.750671	617.869629	-15.084201	956.404968	605.905701	161.227417
-520.597107	53.597805	867.346802	-482.412537	-164.543823	870.170166	-598.325317	65.607735	493.169739	-538.510010	-196.330490	516.921448	-609.028320	65.615982	86.111183	-585.425476	-190.892853	83.063400	-561.930115	120.040085	1344.375854	-506.383118	-219.240875	1359.871094	-477.210602	-39.484188	1346.019775	-538.974365	-8.994682	1639.836182	-639.627991	192.392899	1086.903809	-522.215271	-327.332947	1103.169067	-529.610046	199.785843	836.016846	-399.027130	-297.209137	852.908508	-474.162811	-49.444424	964.758850	617.779358	-15.263325	956.418701	605.749878	161.026550
-520.687683	53.623959	867.373596	-482.503754	-164.547180	870.152893	-598.192383	65.690140	493.125549	-538.340271	-196.336349	516.902832	-609.017639	65.628937	86.111992	-585.400879	-190.872040	83.061859	-561.801819	119.991173	1344.431641	-506.216614	-219.315033	1359.813354	-477.047668	-39.533260	1345.977661	-537.985718	-8.987638	1639.814453	-639.258240	192.257446	1086.911377	-522.280029	-327.225128	1103.023315	-529.132385	199.589035	836.088745	-399.209167	-296.744293	852.744751	-474.239410	-49.450829	964.760620	617.700989	-15.410651	956.332336	605.666504	160.912140
-520.758728	53.675995	867.388855	-482.579987	-164.546295	870.126892	-598.036072	65.776993	493.103363	-538.218140	-196.325150	516.870117	-609.041687	65.642166	86.127640	-585.398010	-190.855560	83.091858	-561.663269	119.939934	1344.467773	-506.034363	-219.382401	1359.743896	-476.882629	-39.580090	1345.935425	-537.054932	-8.992426	1639.803467	-638.898071	192.162186	1086.937012	-522.312073	-327.153870	1102.904907	-528.581787	199.320251	836.198730	-399.412903	-296.300781	852.605469	-474.293365	-49.441193	964.750732	617.646057	-15.533650	956.409668	605.556641	160.753403
-520.865173	53.691082	867.401611	-482.660553	-164.549896	870.106689	-597.938354	65.877350	493.087463	-538.151550	-196.319077	516.866699	-609.047852	65.634560	86.122887	-585.408997	-190.836319	83.082535	-561.516479	119.899483	1344.516235	-505.802094	-219.456055	1359.683716	-476.741791	-39.617973	1345.883057	-536.159485	-8.987621	1639.784180	-638.595947	192.037750	1086.978638	-522.352966	-327.089294	1102.818604	-528.062195	198.992416	836.305298	-399.656586	-295.852722	852.447815	-474.362488	-49.443039	964.740479	617.566711	-15.631414	956.413635	605.458313	160.634171
-520.935425	53.742558	867.412659	-482.758331	-164.512299	870.076416	-597.850830	65.931183	493.038086	-538.100769	-196.295837	516.840027	-609.045410	65.620712	86.115891	-585.437073	-190.828949	83.114502	-561.345154	119.850060	1344.556396	-505.568817	-219.516052	1359.631470	-476.562897	-39.666424	1345.836060	-535.310181	-8.982004	1639.784302	-638.315002	191.929153	1086.981201	-522.422058	-326.936096	1102.671631	-527.502686	198.693268	836.444275	-399.903168	-295.448181	852.282776	-474.417206	-49.415470	964.723572	617.472656	-15.712850	956.394653	605.336121	160.532135
-520.916138	53.820480	867.319824	-482.809357	-164.519897	870.048584	-597.718994	65.999283	493.056122	-538.088318	-196.283478	516.850708	-609.049744	65.621490	86.130692	-585.423706	-190.830185	83.112190	-561.198120	119.828171	1344.594971	-505.347107	-219.549774	1359.568481	-476.397614	-39.729603	1345.796753	-534.502197	-9.001015	1639.782837	-638.041992	191.776566	1087.008179	-522.470093	-326.808472	1102.542603	-527.006348	198.533371	836.617188	-400.174835	-295.029358	852.108459	-474.391754	-49.355877	964.649902	617.393311	-15.787140	956.410156	605.228271	160.449234
-520.980103	53.849907	867.321472	-482.869110	-164.515656	870.020813	-597.611755	66.056023	493.025696	-538.113037	-196.264999	516.830688	-609.000977	65.650047	86.154228	-585.414795	-190.830856	83.109428	-561.040405	119.805740	1344.664917	-505.109009	-219.603592	1359.535156	-476.200043	-39.776348	1345.745605	-533.754883	-8.988285	1639.731201	-637.775818	191.688507	1087.051880	-522.497253	-326.779480	1102.455200	-526.482483	198.158752	836.757874	-400.428070	-294.649872	851.950745	-474.428101	-49.347752	964.630066	617.328918	-15.784904	956.410950	605.130920	160.369843
-521.033386	53.902130	867.357910	-482.921631	-164.482819	870.013428	-597.554565	66.139404	493.027710	-538.200195	-196.234253	516.841736	-609.023987	65.659294	86.152443	-585.372559	-190.839371	83.123474	-560.867249	119.768570	1344.719971	-504.934509	-219.637619	1359.482178	-476.027649	-39.835850	1345.703979	-533.042542	-9.059444	1639.762817	-637.504456	191.607513	1087.100830	-522.543152	-326.759430	1102.396118	-525.998413	197.889496	836.903503	-400.699615	-294.291809	851.779541	-474.453735	-49.320221	964.637756	617.254456	-15.773081	956.407532	605.027283	160.345688
-521.062683	53.959484	867.367249	-482.978729	-164.483185	869.995850	-597.483398	66.214035	493.036224	-538.287415	-196.163513	516.837769	-609.030762	65.631340	86.158058	-585.363098	-190.849686	83.131783	-560.718384	119.736519	1344.795776	-504.757446	-219.697189	1359.425537	-475.837097	-39.890427	1345.668335	-532.431091	-9.119997	1639.672852	-637.234192	191.509735	1087.115723	-522.550232	-326.739838	1102.314453	-525.517273	197.665207	837.039185	-400.972717	-294.013702	851.642517	-474.466034	-49.303356	964.625427	617.158752	-15.777111	956.319580	604.905945	160.398163
-521.124390	54.019459	867.388977	-483.049133	-164.447235	869.976685	-597.409607	66.296982	493.043793	-538.454163	-196.152527	516.861145	-609.047363	65.620827	86.170517	-585.417664	-190.836975	83.112343	-560.548096	119.682167	1344.842773	-504.574768	-219.762955	1359.385010	-475.668152	-39.946598	1345.649292	-531.785950	-9.138229	1639.739502	-637.003601	191.422363	1087.139282	-522.551880	-326.731293	1102.246338	-525.037354	197.404892	837.177124	-401.225281	-293.765259	851.497742	-474.503418	-49.270187	964.619446	617.089783	-15.738777	956.348206	604.763855	160.419205
-521.141785	54.048504	867.398560	-483.100861	-164.438705	869.967407	-597.361572	66.360550	493.030396	-538.591797	-196.134476	516.860046	-609.012939	65.645111	86.179680	-585.351990	-190.840195	83.094986	-560.398438	119.632683	1344.902222	-504.372040	-219.819366	1359.328979	-475.512817	-39.992851	1345.643066	-531.229492	-9.196394	1639.742554	-636.783508	191.337769	1087.185669	-522.522034	-326.826904	1102.255615	-524.453430	196.923965	837.322449	-401.518555	-293.564117	851.320496	-474.508850	-49.259613	964.611694	617.032349	-15.650079	956.337769	604.618469	160.480560
-521.176697	54.063931	867.416870	-483.154602	-164.401657	869.944641	-597.294678	66.429749	493.021637	-538.770813	-196.093002	516.871948	-609.013306	65.634773	86.169266	-585.412964	-190.831619	83.090858	-560.184692	119.576180	1344.965820	-504.163849	-219.887817	1359.289551	-475.359192	-40.037861	1345.595825	-530.708435	-9.257601	1639.728027	-636.512512	191.210846	1087.219849	-522.476929	-326.892151	1102.235229	-524.129089	196.914719	837.479797	-401.792877	-293.381927	851.143555	-474.517914	-49.247162	964.600159	616.969849	-15.575847	956.360657	604.442810	160.537827
-521.201477	54.109898	867.429443	-483.202148	-164.381943	869.935120	-597.268799	66.493797	493.037018	-538.969727	-196.026596	516.882996	-609.000488	65.661919	86.172173	-585.359741	-190.811157	83.067749	-560.008850	119.526993	1345.030518	-503.948944	-219.947739	1359.222778	-475.183716	-40.077152	1345.585327	-530.248413	-9.381588	1639.721924	-636.265259	191.186188	1087.308350	-522.450623	-326.864563	1102.168823	-523.728516	196.672226	837.632446	-402.061554	-293.208954	850.931702	-474.530609	-49.223614	964.595520	616.922913	-15.488171	956.360840	604.277161	160.618164
-521.232666	54.102779	867.443970	-483.239227	-164.384430	869.925354	-597.239807	66.553429	493.015167	-539.189148	-195.986862	516.906128	-609.033813	65.650772	86.178146	-585.416382	-190.801956	83.055954	-559.811890	119.459892	1345.100708	-503.776947	-220.029999	1359.175781	-475.034546	-40.133259	1345.556152	-529.749756	-9.409874	1639.744141	-635.996765	191.107346	1087.363770	-522.434753	-326.831055	1102.070923	-523.237793	196.326157	837.797607	-402.307312	-293.035095	850.757935	-474.533691	-49.234398	964.589294	616.883728	-15.409813	956.348938	604.114380	160.690765
-521.256775	54.144924	867.467285	-483.298920	-164.337830	869.886902	-597.226501	66.572906	493.039856	-539.388062	-195.948959	516.898926	-609.027771	65.674850	86.179001	-585.399658	-190.824371	83.053558	-559.649048	119.407532	1345.153809	-503.585602	-220.090256	1359.123413	-474.840881	-40.192135	1345.521729	-529.329224	-9.501272	1639.737671	-635.805115	191.081711	1087.423340	-522.427185	-326.802277	1101.987793	-522.728760	195.772614	837.920471	-402.577484	-292.969574	850.541748	-474.535278	-49.214630	964.571594	616.807922	-15.329744	956.336487	603.916687	160.777496
-521.266968	54.148682	867.475830	-483.333679	-164.326447	869.885986	-597.172058	66.593391	492.990814	-539.571106	-195.882355	516.941162	-609.026794	65.661064	86.173447	-585.373108	-190.821640	83.028770	-559.466858	119.377831	1345.224243	-503.426971	-220.143600	1359.035522	-474.696411	-40.247364	1345.483887	-528.924622	-9.567024	1639.741211	-635.561584	191.008469	1087.480225	-522.418091	-326.788757	1101.894653	-522.459229	195.719803	838.042908	-402.820129	-292.877502	850.356201	-474.528778	-49.209202	964.567139	616.789185	-15.243603	956.438843	603.709656	160.793335
-521.274780	54.176674	867.484192	-483.369904	-164.331223	869.881592	-597.178711	66.596199	492.995392	-539.789307	-195.788498	516.973816	-609.027222	65.664749	86.159508	-585.349304	-190.813568	82.999298	-559.300659	119.341560	1345.289429	-503.281952	-220.178391	1358.970703	-474.522308	-40.298603	1345.463135	-528.581238	-9.699292	1639.736938	-635.325745	190.999924	1087.535522	-522.401001	-326.811676	1101.823120	-522.114624	195.472122	838.195740	-403.012482	-292.848480	850.167480	-474.510162	-49.200756	964.557556	616.721069	-15.184017	956.311829	603.518250	160.900970
-521.310791	54.155777	867.489990	-483.418091	-164.330750	869.888306	-597.238525	66.612144	492.999054	-540.059875	-195.760178	517.003174	-609.038940	65.700066	86.179436	-585.368896	-190.812271	82.990395	-559.117065	119.297211	1345.353027	-503.144043	-220.227798	1358.887329	-474.347351	-40.366272	1345.436890	-528.207520	-9.728610	1639.716309	-635.129578	191.020538	1087.634399	-522.416992	-326.757294	1101.701172	-521.534363	194.829269	838.330933	-403.189667	-292.856873	849.984070	-474.511627	-49.204624	964.551636	616.688049	-15.106509	956.370178	603.280640	160.939957
-521.332764	54.190449	867.487366	-483.493500	-164.299988	869.843445	-597.278259	66.613121	493.006775	-540.285034	-195.696350	517.026184	-609.013489	65.709396	86.180473	-585.397522	-190.834229	82.979935	-558.935547	119.268005	1345.420776	-503.003204	-220.260925	1358.824463	-474.171783	-40.426502	1345.420776	-527.847778	-9.816327	1639.745117	-634.905212	190.994446	1087.731567	-522.400696	-326.714233	1101.596680	-521.077759	194.408005	838.485535	-403.367310	-292.895203	849.797302	-474.514038	-49.189472	964.515442	616.620422	-15.063159	956.341125	603.098267	161.007477
-521.344177	54.176445	867.503784	-483.522583	-164.294403	869.842224	-597.359009	66.593826	493.023071	-540.511963	-195.636688	517.068237	-609.030151	65.707359	86.175331	-585.372253	-190.825531	82.960388	-558.740723	119.247772	1345.479004	-502.861938	-220.315018	1358.769409	-473.989532	-40.487972	1345.402222	-527.526978	-9.899911	1639.758057	-634.701904	190.969513	1087.800415	-522.406311	-326.648895	1101.513672	-520.737183	194.121750	838.588806	-403.543182	-292.997162	849.611633	-474.504456	-49.198067	964.514648	616.479004	-15.029600	956.341553	602.913391	161.034927
-521.356995	54.213913	867.509949	-483.564087	-164.286575	869.808472	-597.433411	66.547707	493.020538	-540.765015	-195.589325	517.098572	-609.036316	65.703682	86.193108	-585.389771	-190.819519	82.944687	-558.519348	119.195770	1345.538696	-502.703857	-220.349167	1358.700562	-473.839661	-40.539989	1345.387939	-527.214111	-9.995910	1639.770386	-634.480286	190.952667	1087.899292	-522.421265	-326.645538	1101.455200	-520.494385	193.937973	838.683716	-403.714233	-293.095276	849.451538	-474.488739	-49.190117	964.489258	616.518372	-14.877871	956.261780	602.818542	161.168045
-521.377136	54.200611	867.517395	-483.609985	-164.275253	869.792297	-597.478577	66.489189	493.039398	-540.997559	-195.511429	517.113281	-609.056091	65.712563	86.190002	-585.386414	-190.832916	82.927933	-558.317261	119.158478	1345.597412	-502.590332	-220.404968	1358.651978	-473.696960	-40.581112	1345.359741	-526.917358	-10.092115	1639.773193	-634.259338	190.952896	1087.948730	-522.440796	-326.571381	1101.377441	-520.248901	193.727951	838.771851	-403.868500	-293.202362	849.278992	-474.483612	-49.197620	964.474182	616.448792	-14.791985	956.225159	602.685181	161.277130
-521.367554	54.207726	867.508728	-483.651733	-164.270157	869.778015	-597.563477	66.456558	493.018311	-541.236267	-195.465744	517.126953	-609.069580	65.692986	86.169731	-585.395996	-190.849136	82.923294	-558.105713	119.159805	1345.656860	-502.445801	-220.452209	1358.570557	-473.550171	-40.626297	1345.313843	-526.617371	-10.176785	1639.773926	-634.029785	190.963013	1088.045898	-522.449768	-326.574158	1101.301147	-519.936768	193.374084	838.829529	-403.982635	-293.336609	849.128052	-474.464142	-49.194569	964.452454	616.391357	-14.674643	956.180603	602.594604	161.400208
-521.392639	54.206947	867.504395	-483.670166	-164.278473	869.759277	-597.612915	66.445480	493.024658	-541.471558	-195.416931	517.159485	-609.055664	65.679512	86.185379	-585.415649	-190.836609	82.892273	-557.911743	119.118660	1345.710205	-502.313721	-220.501068	1358.513306	-473.384857	-40.658669	1345.296509	-526.309082	-10.276859	1639.781982	-633.829590	190.972733	1088.097900	-522.464783	-326.551849	1101.258911	-519.690063	193.143814	838.892456	-404.097748	-293.505646	848.977295	-474.457031	-49.199902	964.432495	616.317261	-14.587580	956.158997	602.517517	161.517029
-521.417786	54.226196	867.513489	-483.746124	-164.263062	869.723755	-597.715576	66.425690	493.030823	-541.723022	-195.401642	517.174622	-609.081055	65.671509	86.180229	-585.388000	-190.842773	82.887962	-557.709717	119.078827	1345.747192	-502.193848	-220.547302	1358.483643	-473.244659	-40.713223	1345.249756	-525.995911	-10.351638	1639.795288	-633.637634	190.991592	1088.153564	-522.475464	-326.512848	1101.158936	-519.479858	192.920944	838.925964	-404.237915	-293.706238	848.833069	-474.465240	-49.201557	964.408081	616.226074	-14.460327	956.107300	602.471008	161.637436
-521.437073	54.227909	867.494141	-483.790955	-164.288177	869.705444	-597.763611	66.383934	493.044067	-542.014343	-195.370712	517.226013	-609.063721	65.694916	86.179268	-585.436768	-190.839310	82.885994	-557.525940	119.063568	1345.804810	-502.063019	-220.578217	1358.427856	-473.082275	-40.736908	1345.226929	-525.715515	-10.423042	1639.760986	-633.420166	190.968628	1088.208008	-522.496765	-326.452820	1101.112549	-519.301086	192.812332	838.986938	-404.329437	-293.903442	848.724365	-474.460999	-49.210686	964.378418	616.131226	-14.349825	956.076660	602.418945	161.764053
-521.487427	54.223804	867.494324	-483.871857	-164.291641	869.665588	-597.897583	66.402443	493.043274	-542.237549	-195.326935	517.249939	-609.111389	65.669693	86.189423	-585.398621	-190.839233	82.878250	-557.338501	119.065895	1345.853271	-501.960815	-220.609329	1358.384766	-472.947296	-40.783108	1345.182861	-525.368286	-10.531912	1639.814697	-633.205383	190.952560	1088.250610	-522.494934	-326.470398	1101.068237	-519.169861	192.684357	839.000671	-404.435242	-294.124756	848.620728	-474.478699	-49.227795	964.345276	616.068298	-14.233040	956.041931	602.421570	161.883453
-521.513062	54.238667	867.499207	-483.908386	-164.299011	869.647522	-597.933472	66.349342	493.059540	-542.457520	-195.276428	517.272034	-609.088501	65.696220	86.187904	-585.407715	-190.850937	82.855080	-557.128296	119.038231	1345.890137	-501.828156	-220.641113	1358.352295	-472.797211	-40.800049	1345.161987	-525.027710	-10.662839	1639.769165	-632.986023	190.957581	1088.298340	-522.491333	-326.488159	1101.065552	-518.989685	192.546494	839.029236	-404.508392	-294.371613	848.525146	-474.484436	-49.231815	964.331726	615.789124	-14.399951	955.960388	602.389526	161.972260
-521.540222	54.244633	867.507324	-483.967346	-164.268921	869.622742	-598.005371	66.357620	493.087494	-542.696838	-195.279602	517.290344	-609.084229	65.696663	86.179176	-585.401855	-190.847794	82.842033	-556.954346	119.032707	1345.913452	-501.744019	-220.677185	1358.304810	-472.652283	-40.858288	1345.141724	-524.585388	-10.707655	1639.793701	-632.778931	190.961853	1088.381592	-522.473877	-326.565887	1101.067627	-518.848938	192.417709	839.042358	-404.583771	-294.621155	848.466614	-474.487457	-49.224895	964.312256	615.883301	-14.068323	955.989624	602.430786	162.114914
-521.584290	54.249775	867.496033	-484.042084	-164.281387	869.602356	-598.067871	66.327110	493.059540	-542.939636	-195.234634	517.319946	-609.098999	65.701920	86.171150	-585.362488	-190.857208	82.831467	-556.793457	119.041466	1345.928467	-501.668762	-220.663971	1358.293701	-472.519684	-40.864780	1345.082397	-524.107910	-10.714873	1639.813965	-632.585083	190.967667	1088.378052	-522.463379	-326.589935	1101.048218	-518.728882	192.342163	839.052795	-404.650085	-294.891357	848.387024	-474.509949	-49.230721	964.285583	615.789856	-13.958896	955.861145	602.481445	162.277084
-521.638306	54.280239	867.523682	-484.134827	-164.276733	869.578979	-598.131653	66.315216	493.069427	-543.153931	-195.199539	517.352600	-609.105042	65.706841	86.162567	-585.384094	-190.858902	82.814903	-556.619812	119.064964	1345.934692	-501.576416	-220.663696	1358.271240	-472.388702	-40.887344	1345.063477	-523.665955	-10.751694	1639.766602	-632.401733	190.968323	1088.417725	-522.434326	-326.683716	1101.081299	-518.618469	192.262421	839.036743	-404.707886	-295.140594	848.340637	-474.545746	-49.234879	964.277893	615.660522	-13.910600	955.853638	602.526978	162.365402
-521.674133	54.246799	867.515198	-484.194183	-164.287216	869.567017	-598.184937	66.320679	493.098083	-543.398804	-195.162140	517.380371	-609.122253	65.689369	86.185928	-585.367493	-190.863510	82.808342	-556.482239	119.064583	1345.929810	-501.503265	-220.659866	1358.221313	-472.289734	-40.918640	1345.016602	-523.138123	-10.769153	1639.741699	-632.222412	190.967606	1088.416260	-522.490723	-326.545868	1100.984863	-518.529602	192.183334	839.013062	-404.732483	-295.413818	848.288940	-474.562134	-49.255558	964.258362	615.528259	-13.870090	955.844482	602.567322	162.459610
-521.725281	54.239338	867.496948	-484.256317	-164.297668	869.542847	-598.257813	66.314690	493.118011	-543.675293	-195.098221	517.386841	-609.094055	65.715652	86.178391	-585.412842	-190.861176	82.774429	-556.346069	119.070580	1345.928467	-501.421722	-220.657333	1358.210083	-472.165375	-40.928268	1344.987427	-522.616028	-10.862676	1639.762207	-632.053955	190.988724	1088.456543	-522.405701	-326.815857	1101.089111	-518.446533	192.119904	838.977356	-404.805573	-295.707825	848.269592	-474.580750	-49.262188	964.225769	615.394348	-13.832561	955.854126	602.607971	162.540085
-521.730042	54.230209	867.498657	-484.289551	-164.332382	869.524475	-598.322632	66.267326	493.107147	-543.904297	-195.020172	517.393555	-609.121277	65.705521	86.164803	-585.404785	-190.876572	82.763908	-556.200623	119.085281	1345.939575	-501.352539	-220.662445	1358.184204	-472.026886	-40.945774	1344.961792	-522.048706	-10.869646	1639.739990	-631.878479	191.004990	1088.482422	-522.375732	-326.896851	1101.119629	-518.368042	192.060333	838.943542	-404.843597	-295.995270	848.239868	-474.572235	-49.292645	964.209778	615.267578	-13.799529	955.843567	602.670898	162.570969
-521.797791	54.242775	867.498474	-484.379242	-164.354538	869.490540	-598.381104	66.264427	493.120941	-544.198608	-195.013657	517.441040	-609.111511	65.703621	86.181892	-585.401123	-190.878555	82.751640	-556.079834	119.085831	1345.925171	-501.297180	-220.660065	1358.166748	-471.929321	-40.948467	1344.923584	-521.382935	-10.795877	1639.684082	-631.719055	191.029449	1088.499268	-522.363708	-326.967255	1101.134155	-518.296326	192.019012	838.887817	-404.909973	-296.269592	848.199524	-474.607300	-49.308617	964.180420	614.903748	-14.091991	955.850281	602.701843	162.539459
-521.815979	54.218086	867.485107	-484.415070	-164.386581	869.485535	-598.450562	66.228905	493.133606	-544.478027	-194.974899	517.504883	-609.047546	65.594635	86.114174	-585.406128	-190.852463	82.724014	-555.940430	119.097572	1345.921265	-501.248749	-220.641815	1358.156250	-471.831635	-40.942062	1344.892212	-520.727051	-10.760484	1639.666748	-631.555969	191.026825	1088.471802	-522.344299	-327.047455	1101.154785	-518.242859	192.014786	838.845215	-404.943970	-296.564270	848.178284	-474.601074	-49.330196	964.160889	614.775879	-14.096731	955.852051	602.767578	162.603226
-521.863220	54.221642	867.488342	-484.491913	-164.401657	869.464111	-598.508972	66.212479	493.126648	-544.779907	-194.962280	517.518127	-609.132935	65.699722	86.172684	-585.423035	-190.870956	82.720879	-555.825195	119.108490	1345.895020	-501.177856	-220.605484	1358.144531	-471.760529	-40.942772	1344.871460	-520.094299	-10.802632	1639.601196	-631.400940	191.042984	1088.450073	-522.324829	-327.141510	1101.211670	-518.200195	192.022156	838.780029	-405.019989	-296.864990	848.163940	-474.619781	-49.343822	964.139343	614.892273	-13.779397	955.864258	602.917908	162.719131
-521.907043	54.220963	867.481201	-484.548981	-164.411621	869.446167	-598.618286	66.205826	493.137146	-545.041321	-194.853119	517.525818	-609.126221	65.707443	86.158867	-585.452698	-190.861847	82.688034	-555.734802	119.127548	1345.871826	-501.148743	-220.627869	1358.155762	-471.696411	-40.932686	1344.818237	-519.304871	-10.607903	1639.582397	-631.270569	191.060043	1088.435547	-522.411682	-327.032715	1101.141479	-518.164978	192.018356	838.731201	-405.038513	-297.151917	848.134460	-474.628632	-49.348843	964.114380	614.747742	-13.760572	955.888306	603.001221	162.712448
-521.930115	54.194901	867.477600	-484.606903	-164.443741	869.422791	-598.664856	66.144653	493.145691	-545.345886	-194.884506	517.597900	-609.118347	65.700600	86.170647	-585.445007	-190.869568	82.689537	-555.641052	119.123138	1345.838989	-501.104309	-220.627319	1358.159546	-471.602295	-40.911907	1344.785522	-518.607056	-10.572635	1639.565063	-631.119690	191.074860	1088.405518	-522.397339	-327.071014	1101.167969	-518.149719	192.023987	838.657959	-405.084625	-297.432190	848.149597	-474.623901	-49.383705	964.087708	614.601440	-13.796963	955.924805	603.103271	162.689590
-521.984619	54.189201	867.462524	-484.680145	-164.453430	869.390442	-598.790405	66.143051	493.162048	-545.625183	-194.802826	517.584412	-609.121643	65.707390	86.154526	-585.434692	-190.874908	82.642334	-555.562927	119.130341	1345.812012	-501.064331	-220.607559	1358.168335	-471.520721	-40.913780	1344.764038	-517.868225	-10.444193	1639.506348	-631.002563	191.109970	1088.356567	-522.405701	-327.149414	1101.209106	-518.132935	192.053802	838.597534	-405.117889	-297.685760	848.154175	-474.643280	-49.394035	964.050781	614.430603	-13.817876	955.947266	603.167236	162.698761
-522.016602	54.175488	867.451843	-484.739166	-164.477371	869.360474	-598.855042	66.088692	493.154663	-545.872742	-194.762619	517.581238	-609.139832	65.705887	86.148209	-585.458618	-190.888748	82.641090	-555.479919	119.149857	1345.773315	-501.001007	-220.592209	1358.159424	-471.436554	-40.914940	1344.721558	-517.092834	-10.229465	1639.407471	-630.877625	191.125946	1088.326782	-522.389954	-327.246246	1101.248779	-518.106628	192.040085	838.521667	-405.144409	-297.906891	848.162170	-474.644226	-49.417629	964.017395	614.252319	-13.874903	955.980042	603.247009	162.640396
-522.005859	54.157780	867.454102	-484.770996	-164.504349	869.352234	-598.905884	66.065102	493.159668	-546.168152	-194.719086	517.618958	-609.154846	65.723053	86.167130	-585.436584	-190.884445	82.613808	-555.394653	119.172676	1345.726929	-500.936920	-220.549698	1358.163574	-471.344330	-40.906013	1344.677734	-516.414856	-10.164729	1639.374023	-630.788086	191.172028	1088.278442	-522.390564	-327.278320	1101.314087	-518.113586	192.081329	838.431641	-405.177063	-298.187256	848.179138	-474.614227	-49.443607	964.002380	614.129211	-13.916353	955.988708	603.349060	162.639938
-522.050293	54.151123	867.440796	-484.858887	-164.520401	869.337952	-599.039307	66.038651	493.160675	-546.420166	-194.686249	517.630127	-609.173584	65.719971	86.174614	-585.392700	-190.908936	82.586960	-555.283264	119.206497	1345.668457	-500.872406	-220.524033	1358.169434	-471.245728	-40.868664	1344.646240	-515.720703	-9.999742	1639.303101	-630.677795	191.179153	1088.228394	-522.398560	-327.352142	1101.365601	-518.110962	192.126617	838.364197	-405.194366	-298.472595	848.190063	-474.629242	-49.452778	963.973083	613.971069	-13.992025	956.003845	603.389526	162.574738
-522.043579	54.116928	867.434448	-484.904846	-164.545059	869.333130	-599.102173	66.019569	493.165863	-546.727173	-194.670639	517.668213	-609.151978	65.731277	86.159950	-585.439026	-190.917633	82.583504	-555.184875	119.222275	1345.623413	-500.773926	-220.499710	1358.187622	-471.127716	-40.856190	1344.592651	-515.088623	-9.722956	1639.229126	-630.585571	191.254974	1088.186768	-522.386536	-327.389526	1101.406250	-518.141968	192.164474	838.289307	-405.212708	-298.726593	848.217224	-474.616241	-49.482769	963.957703	613.834229	-14.070248	956.046997	603.440430	162.539459
-522.060608	54.123737	867.432068	-484.958527	-164.593277	869.320984	-599.186035	66.001083	493.178314	-546.982422	-194.647827	517.697510	-609.182617	65.709435	86.189125	-585.409973	-190.944687	82.594055	-555.085205	119.273758	1345.575562	-500.682556	-220.441925	1358.200439	-471.009979	-40.807789	1344.590576	-514.443054	-9.585545	1639.166992	-630.494446	191.289413	1088.157349	-522.396606	-327.412994	1101.480469	-518.148987	192.185272	838.212280	-405.241180	-298.992035	848.252747	-474.602692	-49.505871	963.935791	613.703674	-14.161227	956.085815	603.471985	162.454895
-522.055786	54.086185	867.426575	-485.009247	-164.615982	869.340759	-599.226013	65.973183	493.153168	-547.251465	-194.646790	517.721069	-609.177002	65.708755	86.189583	-585.457825	-190.957993	82.578445	-554.966797	119.325661	1345.550781	-500.579590	-220.402176	1358.241577	-470.882751	-40.746010	1344.552368	-513.857300	-9.397284	1639.109741	-630.420288	191.333221	1088.119751	-522.403564	-327.452850	1101.532837	-518.160645	192.202072	838.128906	-405.290253	-299.237030	848.282227	-474.589661	-49.525906	963.931396	613.592773	-14.275690	956.106689	603.488159	162.347092
-522.053833	54.065193	867.417419	-485.066528	-164.629715	869.315857	-599.241211	65.921638	493.169220	-547.476318	-194.659729	517.742798	-609.173157	65.695534	86.180878	-585.430359	-190.954865	82.574242	-554.826965	119.362495	1345.510986	-500.486847	-220.351761	1358.241333	-470.715027	-40.690086	1344.560181	-513.256592	-9.186575	1639.032837	-630.331787	191.361801	1088.082886	-522.477905	-327.228394	1101.507935	-518.184631	192.243454	838.065002	-405.311035	-299.443848	848.287354	-474.570251	-49.549969	963.900513	613.507080	-14.359033	956.136414	603.501343	162.258255
-522.045715	54.043068	867.392395	-485.110352	-164.635559	869.300232	-599.354126	65.902428	493.155426	-547.690369	-194.674271	517.743591	-609.181335	65.687477	86.187553	-585.420593	-190.979126	82.572212	-554.675964	119.409248	1345.448242	-500.354340	-220.303802	1358.290894	-470.648163	-40.650475	1344.454468	-512.714355	-9.202982	1639.016479	-630.259644	191.429413	1088.048706	-522.400818	-327.515656	1101.686035	-518.215820	192.256226	837.963684	-405.375336	-299.648651	848.312073	-474.546509	-49.559387	963.867249	613.428650	-14.504650	956.174805	603.501953	162.133743
-522.032959	54.005798	867.366760	-485.161591	-164.696075	869.308655	-599.362610	65.891685	493.155365	-547.919495	-194.705307	517.763977	-609.172546	65.705040	86.192322	-585.437073	-190.972000	82.549080	-554.513672	119.485550	1345.375732	-500.249512	-220.215622	1358.302979	-470.451172	-40.581997	1344.452515	-512.247864	-9.027411	1638.967407	-630.175293	191.477036	1088.020996	-522.375916	-327.531708	1101.751465	-518.243896	192.276764	837.869080	-405.415161	-299.835968	848.333496	-474.528412	-49.596325	963.846619	613.380676	-14.638202	956.232971	603.466553	161.996078
-522.053589	53.979702	867.336304	-485.215607	-164.745255	869.303406	-599.433899	65.866257	493.157043	-548.129089	-194.747589	517.778015	-609.169556	65.682487	86.177315	-585.435730	-190.962952	82.559372	-554.340210	119.543381	1345.312622	-500.133881	-220.160873	1358.316406	-470.356445	-40.550468	1344.366821	-511.780457	-8.834867	1638.935059	-630.093933	191.548523	1087.973633	-522.379517	-327.543762	1101.819824	-518.292236	192.324402	837.760620	-405.468140	-300.016174	848.355225	-474.520874	-49.620567	963.814270	613.396973	-14.768715	956.268066	603.473267	161.841415
-522.007202	53.968239	867.325195	-485.243164	-164.748520	869.291443	-599.434448	65.857094	493.149261	-548.283203	-194.730515	517.781311	-609.169800	65.698563	86.183197	-585.454224	-190.975220	82.563721	-554.162292	119.632690	1345.254883	-499.996460	-220.079575	1358.341431	-470.201965	-40.492004	1344.341309	-511.483887	-8.518261	1638.880371	-629.989990	191.616257	1087.932373	-522.430054	-327.305786	1101.792725	-518.342346	192.348022	837.664612	-405.505737	-300.192963	848.358459	-474.477417	-49.632301	963.792664	613.377625	-14.905288	956.310852	603.421143	161.693863
-521.993958	53.971611	867.307129	-485.287537	-164.788696	869.293091	-599.489197	65.831535	493.137726	-548.435425	-194.759506	517.784912	-609.160828	65.692703	86.183548	-585.383728	-190.986252	82.558510	-553.944702	119.680511	1345.192383	-499.868103	-220.038254	1358.377319	-470.037018	-40.431549	1344.311890	-511.152405	-8.364801	1638.898926	-629.872620	191.690094	1087.908325	-522.381165	-327.295868	1101.863403	-518.376526	192.355469	837.559082	-405.560425	-300.353302	848.369751	-474.460327	-49.645519	963.774170	613.440002	-15.029950	956.346008	603.349792	161.567535
-521.977844	53.912415	867.277954	-485.326324	-164.810684	869.286011	-599.518188	65.812874	493.136475	-548.629761	-194.791565	517.763428	-609.173462	65.695038	86.180634	-585.403137	-190.969025	82.558113	-553.765625	119.777542	1345.156860	-499.705170	-219.938080	1358.408813	-469.904724	-40.352531	1344.270996	-510.832275	-8.209608	1638.882568	-629.762573	191.756836	1087.880615	-522.324646	-327.325226	1101.971680	-518.444580	192.369690	837.446838	-405.622040	-300.510376	848.393677	-474.431946	-49.676292	963.743225	613.535461	-15.163427	956.410217	603.276672	161.393066
-521.964050	53.878613	867.273254	-485.357819	-164.842239	869.288391	-599.530090	65.793030	493.182922	-548.737183	-194.784775	517.749939	-609.177551	65.679314	86.173523	-585.347839	-191.012802	82.564285	-553.585144	119.878471	1345.106934	-499.558563	-219.859985	1358.468872	-469.736694	-40.280922	1344.234741	-510.540802	-8.046003	1638.874023	-629.647705	191.816498	1087.862427	-522.276672	-327.300385	1102.033813	-518.508667	192.409988	837.341370	-405.668579	-300.638245	848.398071	-474.409424	-49.706696	963.732361	613.631348	-15.349186	956.452698	603.162415	161.165527
-521.918030	53.891479	867.260864	-485.410034	-164.867416	869.274475	-599.552002	65.776543	493.163910	-548.872314	-194.816696	517.768127	-609.209229	65.660271	86.179512	-585.378784	-191.015869	82.560226	-553.388916	119.948967	1345.078003	-499.417419	-219.775848	1358.490601	-469.517059	-40.218258	1344.271362	-510.281372	-7.875322	1638.857056	-629.518372	191.883102	1087.831055	-522.218689	-327.309326	1102.096558	-518.573242	192.419815	837.209900	-405.720764	-300.722961	848.407166	-474.386078	-49.723324	963.711792	613.822571	-15.533679	956.517212	603.046997	160.988770
-521.919312	53.848801	867.229126	-485.461761	-165.012375	869.297363	-599.578186	65.788406	493.170563	-548.986511	-194.847260	517.797119	-609.218567	65.655174	86.192635	-585.409912	-191.013840	82.556938	-553.181702	120.045273	1345.027344	-499.266846	-219.701004	1358.541504	-469.332306	-40.130226	1344.268677	-509.989777	-7.670555	1638.839233	-629.372986	191.945435	1087.785400	-522.148499	-327.271393	1102.171387	-518.633484	192.464798	837.102722	-405.777069	-300.838043	848.415710	-474.385803	-49.798405	963.697998	614.002869	-15.817125	956.587708	602.887573	160.742569
-521.900391	53.840050	867.213440	-485.542297	-165.117767	869.330078	-599.616211	65.803345	493.179077	-549.068115	-194.904129	517.783264	-609.207397	65.667015	86.189102	-585.390076	-191.017593	82.551758	-552.962769	120.125778	1344.981567	-499.137451	-219.624374	1358.575928	-469.235382	-40.077187	1344.146729	-509.819916	-7.571184	1638.816895	-629.210022	192.006470	1087.759033	-522.095276	-327.279022	1102.254883	-518.695679	192.500092	836.973511	-405.840454	-300.916870	848.419128	-474.391541	-49.846149	963.698181	614.177856	-16.097353	956.651672	602.718872	160.415009
-521.868042	53.813278	867.196655	-485.600769	-165.184540	869.354919	-599.612244	65.790306	493.168060	-549.146301	-194.907043	517.791504	-609.202576	65.674782	86.188080	-585.382263	-191.033554	82.561241	-552.755066	120.198891	1344.935669	-498.968750	-219.538620	1358.600464	-469.056458	-39.997456	1344.114868	-509.591003	-7.357899	1638.792236	-629.057678	192.091324	1087.739624	-522.014038	-327.240540	1102.297485	-518.752563	192.516800	836.856201	-405.885040	-300.998779	848.419373	-474.376831	-49.883488	963.693115	614.016724	-16.783998	956.757446	602.456482	160.019775
-521.827148	53.777225	867.180176	-485.580017	-165.277420	869.369263	-599.573303	65.800430	493.150269	-549.192566	-194.958328	517.824951	-609.186157	65.685249	86.215385	-585.383057	-191.027985	82.583145	-552.563416	120.279060	1344.875732	-498.843781	-219.474457	1358.625000	-468.890350	-39.938046	1344.084839	-509.453125	-7.232040	1638.777954	-628.881348	192.140015	1087.692383	-521.948486	-327.231750	1102.361206	-518.809814	192.570984	836.716064	-405.919220	-301.006989	848.415894	-474.323181	-49.935040	963.684265	614.282715	-17.074909	956.799500	602.277283	159.725067
-521.775208	53.765358	867.185425	-485.585602	-165.332993	869.383728	-599.570251	65.794357	493.170105	-549.185242	-194.990524	517.806946	-609.204346	65.674706	86.221725	-585.345154	-191.035019	82.609398	-552.353882	120.354721	1344.854980	-498.678955	-219.386902	1358.654053	-468.737244	-39.889820	1344.054443	-509.273804	-7.073784	1638.756348	-628.714661	192.239029	1087.671753	-521.807129	-327.333923	1102.505249	-518.848145	192.586288	836.601074	-405.952057	-301.055634	848.440735	-474.282135	-49.970722	963.688721	614.587463	-17.406483	956.870544	602.055664	159.351425
-521.732483	53.724052	867.166504	-485.573578	-165.379196	869.413208	-599.527649	65.811523	493.186951	-549.198364	-195.034622	517.805237	-609.220337	65.648636	86.229660	-585.337646	-191.040359	82.602676	-552.149841	120.431602	1344.813232	-498.531982	-219.325714	1358.694580	-468.596161	-39.830318	1344.027588	-509.121368	-6.896370	1638.693848	-628.538391	192.296722	1087.653931	-521.746887	-327.278259	1102.556152	-518.886047	192.589859	836.497070	-405.963379	-301.051392	848.452271	-474.239288	-49.995155	963.688049	615.195251	-17.304993	956.917053	601.868042	159.125641
-521.668945	53.714252	867.154175	-485.506165	-165.432129	869.416077	-599.440979	65.785599	493.162811	-549.174805	-195.072983	517.798157	-609.216797	65.646652	86.227463	-585.330444	-191.036896	82.615997	-551.963928	120.493980	1344.792725	-498.402313	-219.265747	1358.709961	-468.441528	-39.788292	1344.011108	-508.963928	-6.791945	1638.709961	-628.367798	192.348068	1087.621948	-521.669800	-327.251678	1102.599487	-518.906433	192.633453	836.387085	-405.971130	-301.052795	848.440369	-474.167786	-50.019569	963.681091	615.437134	-17.667080	956.998962	601.640381	158.729630
-521.624695	53.673218	867.136292	-485.487823	-165.429703	869.411804	-599.416077	65.817986	493.151062	-549.113342	-195.074142	517.772217	-609.190125	65.664009	86.225098	-585.347229	-191.034836	82.616982	-551.781616	120.547852	1344.754517	-498.242523	-219.187897	1358.743408	-468.312195	-39.730576	1343.985229	-508.799774	-6.665194	1638.678955	-628.189697	192.410263	1087.573486	-521.591125	-327.207336	1102.644531	-518.902893	192.653809	836.270142	-405.984650	-301.039551	848.443848	-474.113190	-50.031509	963.662292	615.761353	-18.011902	957.042175	601.434448	158.335571
-521.565735	53.634014	867.120605	-485.436829	-165.469070	869.421143	-599.387573	65.854897	493.150604	-549.075256	-195.122925	517.788147	-609.219543	65.657845	86.213959	-585.327698	-191.032593	82.604874	-551.605652	120.607292	1344.716797	-498.100769	-219.129669	1358.766113	-468.151550	-39.679874	1343.957642	-508.638245	-6.543144	1638.652588	-628.006531	192.460968	1087.550293	-521.509766	-327.144897	1102.671875	-518.887146	192.669205	836.192139	-405.995819	-300.979126	848.442078	-474.048981	-50.059513	963.655579	616.124207	-18.419600	957.104492	601.182617	157.968109
-521.500244	53.626030	867.109680	-485.372131	-165.485565	869.422119	-599.332947	65.848946	493.151489	-548.950256	-195.091782	517.761230	-609.137268	65.550735	86.203056	-585.312744	-191.033432	82.614960	-551.430725	120.669647	1344.675049	-497.984253	-219.086655	1358.783936	-467.980774	-39.642017	1343.935791	-508.492188	-6.388405	1638.609253	-627.816467	192.504898	1087.507813	-521.354675	-327.367004	1102.806030	-518.866516	192.677780	836.073303	-405.995483	-300.916779	848.459534	-473.977600	-50.065868	963.648315	616.438354	-18.683508	957.161133	600.870728	157.598892
-521.427979	53.620819	867.108704	-485.299866	-165.505997	869.415344	-599.203613	65.849358	493.154083	-548.932190	-195.165512	517.749084	-609.097717	65.533157	86.166084	-585.312378	-191.013336	82.631218	-551.229004	120.718048	1344.603149	-497.812683	-219.023422	1358.802979	-467.860687	-39.588997	1343.889526	-508.337982	-6.253889	1638.583618	-627.588501	192.511002	1087.438477	-521.260498	-327.295990	1102.845215	-519.317993	193.494034	835.972046	-405.975128	-300.853027	848.470703	-473.906006	-50.081730	963.644836	616.804871	-18.989223	957.221252	600.702026	157.216690
-521.376526	53.605659	867.093384	-485.261566	-165.497299	869.428528	-599.186096	65.892372	493.152496	-548.816162	-195.168686	517.755310	-609.213562	65.606491	86.248543	-585.301392	-191.010117	82.628120	-551.064453	120.791092	1344.577881	-497.700562	-218.968185	1358.809814	-467.726471	-39.550934	1343.855591	-508.186188	-6.108665	1638.557373	-627.390076	192.519257	1087.383301	-521.291382	-326.901154	1102.731445	-519.243652	193.521515	835.870605	-405.912201	-300.765594	848.457642	-473.848541	-50.071651	963.639099	617.188965	-19.326330	957.246643	600.539124	156.829895
-521.275513	53.592587	867.082642	-485.166168	-165.500610	869.425720	-599.091614	65.902702	493.171265	-548.759949	-195.196594	517.750061	-609.214172	65.625633	86.248154	-585.281982	-191.026169	82.655273	-550.895447	120.841866	1344.541626	-497.580383	-218.928436	1358.841187	-467.599030	-39.503479	1343.816895	-508.026062	-5.983551	1638.522583	-627.220764	192.568268	1087.347656	-521.122253	-327.105682	1102.853027	-519.182739	193.535126	835.769897	-405.901459	-300.666351	848.488281	-473.752533	-50.077240	963.632813	617.563599	-19.553423	957.228027	600.314819	156.536743
-521.221924	53.580650	867.081909	-485.118103	-165.511002	869.443237	-598.965454	65.916924	493.135925	-548.678833	-195.192459	517.745361	-609.140869	65.622025	86.278061	-585.280640	-191.026672	82.654236	-550.725952	120.899071	1344.492554	-497.465912	-218.870346	1358.864014	-467.468689	-39.454975	1343.793457	-507.866150	-5.824255	1638.446777	-627.051025	192.610138	1087.312134	-521.024902	-327.067169	1102.879883	-519.064270	193.511337	835.696655	-405.842468	-300.537567	848.499573	-473.693512	-50.079834	963.638123	617.867493	-19.838242	957.278748	600.071655	156.160110
-521.130798	53.588741	867.055359	-485.032349	-165.516296	869.422729	-598.849976	65.914009	493.139069	-548.550659	-195.205215	517.746338	-609.117126	65.632599	86.274467	-585.253296	-191.025436	82.666412	-550.574951	120.952705	1344.453979	-497.346130	-218.833908	1358.892944	-467.356750	-39.415016	1343.770386	-507.712006	-5.719746	1638.421387	-626.919006	192.652969	1087.307617	-520.953674	-326.989227	1102.903687	-518.713806	193.031540	835.639587	-405.799469	-300.392639	848.497742	-473.602264	-50.076443	963.613647	618.234375	-20.157627	957.323425	599.895813	155.828995
-521.062622	53.580410	867.040283	-484.968781	-165.505356	869.419312	-598.743713	65.923256	493.109314	-548.478455	-195.232712	517.734741	-609.126526	65.649620	86.254143	-585.266968	-191.023788	82.669579	-550.456299	120.997551	1344.425171	-497.219421	-218.782913	1358.898315	-467.220825	-39.383102	1343.750488	-507.537476	-5.628633	1638.391479	-626.720581	192.652313	1087.241211	-520.893127	-326.893951	1102.920776	-518.773071	193.416595	835.565369	-405.731171	-300.229156	848.524780	-473.533600	-50.069706	963.603149	618.623047	-20.439312	957.343262	599.768738	155.509415
-520.971252	53.601505	867.037476	-484.857056	-165.498718	869.411743	-598.693665	65.939682	493.113007	-548.390137	-195.248566	517.729187	-609.147217	65.608925	86.266510	-585.230164	-191.024811	82.671898	-550.348755	121.079979	1344.398682	-497.122070	-218.733734	1358.914185	-467.126343	-39.330414	1343.731079	-507.372253	-5.528151	1638.357422	-626.539001	192.674652	1087.201782	-520.813782	-326.852722	1102.918945	-518.623291	193.406174	835.513306	-405.678772	-300.065521	848.534729	-473.438782	-50.056644	963.600098	618.719910	-20.967106	957.351685	599.571106	155.142166
-520.909363	53.591972	867.026611	-484.804199	-165.488861	869.418335	-598.565430	65.939514	493.111969	-548.310303	-195.305832	517.743958	-609.131653	65.592171	86.265953	-585.222656	-191.006836	82.674469	-550.219421	121.126495	1344.368042	-497.023071	-218.676544	1358.927979	-467.007385	-39.284069	1343.699585	-507.161865	-5.423874	1638.358398	-626.401733	192.743866	1087.182129	-520.733765	-326.760223	1102.936279	-518.489929	193.360718	835.481689	-405.583466	-299.913147	848.561523	-473.373932	-50.048374	963.595154	619.251953	-20.882280	957.327942	599.470520	154.932526
-520.835144	53.593235	867.018921	-484.729614	-165.457672	869.406616	-598.530212	65.976212	493.116516	-548.217285	-195.320374	517.734497	-609.117493	65.601494	86.255714	-585.249573	-191.005219	82.689232	-550.121521	121.180847	1344.335327	-496.922180	-218.643799	1358.951538	-466.914856	-39.239059	1343.680420	-507.055054	-5.357969	1638.341797	-626.242676	192.755005	1087.153687	-520.646790	-326.694092	1102.923950	-518.321838	193.329132	835.472839	-405.525391	-299.741608	848.583191	-473.297699	-50.032780	963.584900	619.595154	-21.151001	957.334534	599.319275	154.642990
-520.752686	53.574329	867.007568	-484.644043	-165.462875	869.413513	-598.442993	65.976433	493.125061	-548.074158	-195.324097	517.717834	-609.103088	65.601227	86.294991	-585.209167	-191.012863	82.700539	-550.021606	121.224655	1344.312256	-496.807587	-218.594391	1358.963867	-466.801758	-39.222965	1343.675537	-506.887604	-5.268442	1638.313721	-626.091248	192.788086	1087.114502	-520.573120	-326.621155	1102.931152	-518.132080	193.283249	835.451782	-405.441071	-299.569885	848.606995	-473.207489	-50.035099	963.580139	619.905945	-21.363163	957.342285	599.172424	154.449753
-520.658386	53.600677	866.982971	-484.557678	-165.447906	869.413757	-598.375122	65.996994	493.104767	-547.954590	-195.322250	517.705444	-609.105103	65.597740	86.313507	-585.228027	-191.002304	82.713486	-549.909241	121.280701	1344.279663	-496.731232	-218.551422	1358.942871	-466.726837	-39.186138	1343.666260	-506.740662	-5.159981	1638.295654	-625.951233	192.809280	1087.051758	-520.475769	-326.561340	1102.930176	-517.922363	193.267044	835.450745	-405.351013	-299.386292	848.618469	-473.119263	-50.005341	963.568115	620.201843	-21.633518	957.388000	599.101074	154.103226
-520.594177	53.612862	866.985962	-484.490723	-165.449432	869.393433	-598.272766	66.005531	493.087952	-547.855347	-195.318924	517.715637	-609.100220	65.595451	86.322151	-585.206177	-191.011414	82.719917	-549.815979	121.311325	1344.263916	-496.630768	-218.503510	1358.979736	-466.648926	-39.140182	1343.637451	-506.639099	-5.130613	1638.226929	-625.799622	192.812637	1087.007080	-520.376770	-326.526489	1102.951416	-517.739502	193.282547	835.433655	-405.248535	-299.201843	848.663025	-473.041595	-50.008213	963.556213	620.489563	-21.817619	957.425659	599.063599	153.820236
-520.511353	53.614307	866.969421	-484.399780	-165.435333	869.399597	-598.216858	66.042076	493.095337	-547.709961	-195.327576	517.700989	-609.106384	65.601181	86.317886	-585.198792	-190.989227	82.719437	-549.716919	121.360046	1344.256714	-496.570282	-218.469757	1358.985107	-466.561310	-39.124592	1343.643555	-506.448486	-4.964830	1638.245117	-625.680725	192.830582	1086.964111	-520.279602	-326.452667	1102.953979	-517.494324	193.214249	835.442444	-405.142578	-299.015381	848.679565	-472.957733	-49.989609	963.551270	620.736084	-22.085304	957.471680	599.025024	153.525101
-520.433472	53.607941	866.969788	-484.332611	-165.410751	869.391235	-598.161133	66.045677	493.073608	-547.632935	-195.328918	517.686890	-609.109741	65.590431	86.301262	-585.223145	-190.980255	82.736725	-549.631714	121.388092	1344.236450	-496.517700	-218.411606	1358.977173	-466.471344	-39.089058	1343.636230	-506.307007	-4.881973	1638.232666	-625.540161	192.821182	1086.923218	-520.204651	-326.385284	1102.940552	-517.246765	193.196243	835.467224	-405.042053	-298.810394	848.706055	-472.875244	-49.983303	963.544373	621.027161	-22.319099	957.497192	599.033691	153.285828
-520.325867	53.615623	866.971375	-484.240540	-165.391373	869.395508	-598.064880	66.066299	493.069611	-547.511841	-195.318924	517.658020	-609.059875	65.600777	86.313461	-585.199646	-190.971558	82.737617	-549.549133	121.427238	1344.226685	-496.445801	-218.407166	1359.010254	-466.396698	-39.050404	1343.627197	-506.170135	-4.801119	1638.222900	-625.418396	192.822174	1086.887451	-520.104004	-326.256378	1102.929810	-516.965698	193.106827	835.483032	-404.921509	-298.619537	848.716370	-472.782104	-49.971462	963.549438	621.297729	-22.566540	957.519348	599.034729	153.080704
-520.248596	53.626278	866.973450	-484.177612	-165.380569	869.401917	-598.005066	66.077805	493.080658	-547.380371	-195.303024	517.656067	-609.068481	65.593895	86.317482	-585.160645	-190.972473	82.746193	-549.460999	121.433250	1344.208008	-496.370361	-218.378387	1359.031128	-466.330017	-39.025597	1343.611816	-506.052979	-4.713116	1638.194824	-625.310608	192.863190	1086.876099	-519.996643	-326.226929	1102.925781	-516.732239	193.063873	835.513672	-404.782776	-298.419556	848.744934	-472.703674	-49.959415	963.551086	621.482300	-22.762606	957.551331	599.049622	152.834595
-520.151062	53.632248	866.971313	-484.098145	-165.352432	869.398743	-597.932007	66.090797	493.075195	-547.267883	-195.336182	517.638672	-609.058411	65.585342	86.343628	-585.159851	-190.955887	82.767776	-549.393799	121.453316	1344.204346	-496.298615	-218.348251	1359.018677	-466.264374	-39.005074	1343.618408	-505.935608	-4.634388	1638.180786	-625.169800	192.880737	1086.853638	-519.909241	-326.137421	1102.915649	-516.498169	193.047348	835.543640	-404.648346	-298.257233	848.754272	-472.620239	-49.945477	963.550171	621.674072	-22.952339	957.587341	599.073486	152.576599
-520.072998	53.677826	866.980713	-484.014160	-165.317139	869.406433	-597.911560	66.131165	493.100769	-547.130066	-195.317352	517.646423	-609.076660	65.578926	86.347702	-585.160889	-190.963806	82.760544	-549.311584	121.481766	1344.188477	-496.266479	-218.310028	1359.023804	-466.179993	-38.999840	1343.607422	-505.824677	-4.539537	1638.165283	-625.103088	192.970062	1086.887451	-519.813110	-326.080780	1102.923340	-515.649658	191.895203	835.551575	-404.506134	-298.075073	848.770752	-472.537659	-49.905006	963.558228	621.856140	-23.112411	957.606079	599.089661	152.361404
-519.981750	53.696239	866.966736	-483.940765	-165.316467	869.408020	-597.806702	66.147888	493.092804	-547.026245	-195.303436	517.602478	-609.056519	65.583229	86.348534	-585.117981	-190.968918	82.772308	-549.238342	121.499962	1344.199707	-496.204498	-218.316010	1359.022705	-466.113312	-38.954052	1343.617065	-505.719757	-4.456281	1638.132813	-624.982544	193.006989	1086.867554	-519.716675	-326.044739	1102.914307	-515.377441	191.765930	835.584351	-404.371246	-297.895081	848.777222	-472.457001	-49.891846	963.552368	621.989624	-23.362337	957.668274	599.122314	152.134567
-519.933044	53.695744	866.967346	-483.884369	-165.297836	869.403137	-597.791138	66.172882	493.103577	-546.885437	-195.268372	517.576782	-609.061157	65.583519	86.342377	-585.102356	-190.973251	82.792641	-549.185364	121.511078	1344.207031	-496.146790	-218.295364	1359.007324	-466.042206	-38.942669	1343.607178	-505.582886	-4.331695	1638.130615	-624.858154	193.034012	1086.853149	-519.627930	-325.978424	1102.900757	-515.114929	191.696655	835.634766	-404.218384	-297.728912	848.785828	-472.401764	-49.883171	963.549377	622.074951	-23.574844	957.717957	599.126587	151.920364
-519.846741	53.716064	866.967590	-483.781708	-165.307037	869.396484	-597.717957	66.214027	493.098297	-546.790710	-195.251617	517.590332	-609.040100	65.587303	86.356407	-585.097961	-190.980774	82.805328	-549.118713	121.547203	1344.213623	-496.084778	-218.288116	1358.983032	-465.986115	-38.950100	1343.609009	-505.545624	-4.321898	1638.115601	-624.713257	193.028992	1086.839966	-519.545166	-325.883820	1102.841797	-514.859619	191.626633	835.686646	-404.053955	-297.550049	848.789551	-472.317749	-49.880905	963.549622	622.217346	-23.691801	957.729187	599.148804	151.819275
-519.777161	53.766060	866.960632	-483.702850	-165.278503	869.389160	-597.620850	66.212517	493.120239	-546.744080	-195.304901	517.598938	-609.043457	65.593605	86.361237	-585.091125	-190.950516	82.793327	-549.067017	121.552574	1344.231934	-496.022400	-218.263016	1358.979614	-465.927063	-38.907734	1343.620728	-505.491089	-4.253297	1638.080078	-624.581970	193.041595	1086.848633	-519.450195	-325.810242	1102.825684	-514.600586	191.559464	835.734741	-403.888824	-297.376343	848.797180	-472.243622	-49.841148	963.542480	622.263245	-23.907112	957.787659	599.150024	151.685165
-519.680969	53.764294	866.962158	-483.605377	-165.241058	869.391113	-597.562378	66.263992	493.142822	-546.623047	-195.299866	517.579285	-609.033875	65.579887	86.380150	-585.043152	-190.940384	82.803841	-549.002991	121.551903	1344.236694	-495.972717	-218.255249	1358.945435	-465.859070	-38.902122	1343.613281	-505.371735	-4.162966	1638.081055	-624.438660	192.999374	1086.824341	-519.353149	-325.756378	1102.786865	-514.333923	191.516357	835.775391	-403.721466	-297.188049	848.791260	-472.151581	-49.822666	963.545654	622.326660	-24.090431	957.825256	599.142273	151.583389
-519.610718	53.821487	866.953430	-483.517212	-165.242493	869.387817	-597.483582	66.276573	493.141022	-546.545593	-195.296677	517.571289	-609.011536	65.588737	86.381966	-585.065491	-190.941101	82.841469	-548.972778	121.589981	1344.260864	-495.906097	-218.231064	1358.954224	-465.811951	-38.885738	1343.617065	-505.298553	-4.129668	1638.113892	-624.329651	193.031708	1086.826782	-519.235107	-325.694916	1102.746216	-514.103516	191.487885	835.817993	-403.537018	-297.001434	848.796875	-472.072388	-49.791599	963.539429	622.385193	-24.231836	957.845703	599.149353	151.523010
-519.542908	53.842468	866.941833	-483.434998	-165.216446	869.380981	-597.426086	66.326111	493.133606	-546.422058	-195.272278	517.564209	-609.008728	65.586784	86.380989	-585.066406	-190.937515	82.831764	-548.926514	121.598083	1344.265625	-495.830017	-218.215546	1358.930420	-465.761353	-38.845486	1343.598389	-505.294861	-4.154541	1638.100464	-624.219788	193.022888	1086.813599	-519.110657	-325.643951	1102.732666	-513.867310	191.398743	835.866028	-403.373535	-296.848785	848.800720	-471.996368	-49.763790	963.529663	622.452454	-24.412107	957.876038	599.227539	151.388657
-519.497314	53.848457	866.929077	-483.370483	-165.189957	869.374084	-597.364197	66.352676	493.148926	-546.374146	-195.294083	517.543884	-608.994751	65.602600	86.378738	-585.057617	-190.921982	82.848358	-548.885742	121.620621	1344.260132	-495.797760	-218.189392	1358.908325	-465.718597	-38.830490	1343.596680	-505.263184	-4.117795	1638.106079	-624.101501	193.012741	1086.819824	-519.059631	-325.388885	1102.581177	-513.650940	191.356567	835.903259	-403.206543	-296.696228	848.784851	-471.932007	-49.740383	963.516479	622.531189	-24.669598	957.918640	599.451294	151.102737
-519.418030	53.904232	866.925171	-483.289673	-165.146408	869.365234	-597.296509	66.376205	493.155579	-546.270569	-195.278564	517.554688	-608.966370	65.601143	86.379379	-585.026550	-190.956772	82.856583	-548.850342	121.642265	1344.265259	-495.734589	-218.178482	1358.901245	-465.688477	-38.797428	1343.586304	-505.273468	-4.105177	1638.074951	-623.981506	193.026978	1086.791748	-518.952454	-325.319153	1102.572876	-513.409607	191.284454	835.947327	-403.030884	-296.562103	848.795166	-471.859375	-49.694210	963.512634	622.495605	-25.150440	957.983215	599.708435	150.707443
-519.353333	53.932018	866.920532	-483.212097	-165.128220	869.358215	-597.224731	66.410088	493.138947	-546.178467	-195.267029	517.548218	-608.977905	65.598694	86.395103	-585.021912	-190.933655	82.848885	-548.803711	121.647041	1344.290527	-495.715851	-218.149231	1358.890747	-465.640015	-38.773796	1343.578979	-505.236237	-4.108253	1638.115356	-623.871765	193.071152	1086.797119	-518.802368	-325.289520	1102.523682	-513.199097	191.257675	835.998413	-402.858917	-296.422089	848.812073	-471.785431	-49.670296	963.505859	622.760071	-25.045593	957.975098	599.914795	150.614899
-519.283142	53.960712	866.920288	-483.133972	-165.087143	869.365601	-597.178711	66.435852	493.164673	-546.130981	-195.282959	517.567993	-608.950562	65.601364	86.384109	-585.031067	-190.920288	82.842438	-548.768982	121.657433	1344.286499	-495.634674	-218.137970	1358.890259	-465.583496	-38.759098	1343.598145	-505.232697	-4.112422	1638.119141	-623.767029	193.070541	1086.791504	-518.686401	-325.230225	1102.505249	-512.998474	191.217209	836.041565	-402.688263	-296.323608	848.827637	-471.721710	-49.632393	963.512512	622.726929	-25.537746	958.051392	600.207275	150.224091
-519.192627	54.008331	866.908997	-483.068268	-165.038498	869.351746	-597.118591	66.445213	493.155945	-546.029297	-195.255692	517.549500	-608.932678	65.583832	86.396011	-585.022095	-190.913513	82.844635	-548.723206	121.703041	1344.280151	-495.599701	-218.128311	1358.894775	-465.558441	-38.751991	1343.589966	-505.241272	-4.125395	1638.109741	-623.647522	193.081680	1086.796875	-518.551514	-325.185150	1102.476196	-512.796753	191.194687	836.085449	-402.514099	-296.210846	848.831238	-471.644318	-49.588795	963.500427	622.794617	-25.686001	958.081238	600.367493	150.076736
-519.115051	54.072235	866.935974	-482.988800	-165.014053	869.353882	-597.052490	66.448380	493.170013	-545.947205	-195.252930	517.565186	-608.936096	65.607277	86.402954	-585.010498	-190.914658	82.850029	-548.703918	121.697357	1344.271118	-495.536133	-218.120209	1358.886108	-465.519531	-38.742794	1343.584351	-505.276398	-4.129692	1638.116943	-623.555786	193.098297	1086.780273	-518.432251	-325.125122	1102.450317	-512.610046	191.141907	836.093140	-402.332306	-296.140472	848.819580	-471.575348	-49.557789	963.518738	622.879150	-25.855303	958.095642	600.553223	149.911896
-519.065063	54.084454	866.908875	-482.936340	-164.988647	869.351501	-597.031128	66.518547	493.174805	-545.935608	-195.264832	517.565247	-608.941040	65.603027	86.414612	-585.002502	-190.909439	82.854767	-548.650574	121.702850	1344.274658	-495.480103	-218.104706	1358.889038	-465.503601	-38.724987	1343.579956	-505.293671	-4.140554	1638.127930	-623.428406	193.132248	1086.747314	-518.284607	-325.104919	1102.434326	-512.436462	191.105255	836.109375	-402.169739	-296.043854	848.840576	-471.514496	-49.525990	963.500244	622.978943	-26.019321	958.143372	600.778259	149.753448
-518.998718	54.114120	866.916809	-482.863129	-164.962173	869.347107	-596.968872	66.520439	493.172760	-545.876343	-195.235413	517.562439	-608.944824	65.612801	86.406876	-584.995422	-190.905563	82.861702	-548.629700	121.716362	1344.283691	-495.466522	-218.075455	1358.862549	-465.476654	-38.716103	1343.578735	-505.341370	-4.151803	1638.121582	-623.329346	193.142929	1086.723877	-518.176270	-325.026276	1102.393066	-512.289307	191.064499	836.145508	-401.971619	-295.987061	848.820007	-471.453979	-49.503933	963.505249	623.073059	-26.170898	958.172058	600.975159	149.631454
-518.935608	54.171516	866.912781	-482.806915	-164.900635	869.333130	-596.918213	66.568748	493.170959	-545.878113	-195.239853	517.565979	-608.914124	65.604004	86.407875	-585.000916	-190.901962	82.868004	-548.618042	121.722504	1344.292114	-495.417358	-218.075150	1358.860718	-465.454285	-38.696285	1343.578247	-505.384613	-4.166054	1638.129761	-623.228882	193.133286	1086.708740	-518.037170	-325.030853	1102.394897	-512.129578	191.051041	836.164978	-401.785828	-295.881592	848.846313	-471.388855	-49.448723	963.494812	623.338806	-26.090681	958.204102	601.227295	149.589142
-518.862732	54.192364	866.912720	-482.714355	-164.863312	869.333862	-596.867432	66.569336	493.169434	-545.849609	-195.216934	517.558960	-608.932617	65.610367	86.400322	-585.041809	-190.876633	82.894646	-548.602844	121.725243	1344.292847	-495.380585	-218.047485	1358.828857	-465.437347	-38.670864	1343.592041	-505.392761	-4.150088	1638.131958	-623.132019	193.147919	1086.692017	-517.927002	-324.977753	1102.357422	-512.011353	191.062149	836.203247	-401.616211	-295.838837	848.845764	-471.318939	-49.418289	963.499023	623.302063	-26.418310	958.227844	601.425110	149.435715
-518.795288	54.251114	866.929504	-482.647339	-164.837708	869.338013	-596.801636	66.598465	493.176758	-545.800842	-195.213409	517.561523	-608.915710	65.617859	86.424583	-585.020203	-190.867950	82.875549	-548.599976	121.754990	1344.294556	-495.370850	-218.031036	1358.829956	-465.426086	-38.674194	1343.606323	-505.498138	-4.219149	1638.139282	-623.060120	193.171432	1086.662964	-517.797852	-325.000031	1102.337402	-511.897186	191.056351	836.230530	-401.431915	-295.776062	848.869019	-471.260132	-49.383884	963.512573	623.548828	-26.369169	958.260193	601.662903	149.359695
-518.740601	54.283257	866.934143	-482.599762	-164.780228	869.338928	-596.734619	66.612961	493.188965	-545.768005	-195.205017	517.576599	-608.895569	65.606644	86.423775	-585.026245	-190.878082	82.891006	-548.603638	121.775291	1344.301147	-495.351685	-218.034546	1358.832764	-465.402008	-38.659740	1343.620117	-505.519836	-4.195284	1638.157227	-622.990601	193.169418	1086.652344	-517.695129	-324.972137	1102.318726	-511.796906	191.088043	836.268677	-401.255402	-295.732300	848.911560	-471.214264	-49.341824	963.517151	623.646545	-26.484339	958.284241	601.871521	149.248062
-518.680847	54.313412	866.952209	-482.539642	-164.751587	869.321411	-596.690125	66.668083	493.175903	-545.726074	-195.164978	517.548828	-608.869751	65.623024	86.420624	-585.010986	-190.873474	82.889740	-548.609497	121.759506	1344.312500	-495.352844	-218.022842	1358.829956	-465.412994	-38.638092	1343.638184	-505.594757	-4.228456	1638.164185	-622.926331	193.182251	1086.622314	-517.571777	-324.965149	1102.321655	-511.664917	191.065430	836.287109	-401.075806	-295.687012	848.938782	-471.157135	-49.328377	963.519287	623.582703	-26.826519	958.325256	602.056885	149.086258
-518.638794	54.327377	866.956360	-482.472839	-164.725708	869.347595	-596.641663	66.687714	493.169434	-545.689026	-195.162109	517.565186	-608.896606	65.621056	86.431412	-585.007446	-190.873672	82.888634	-548.599487	121.758163	1344.305664	-495.336578	-218.017700	1358.830444	-465.418945	-38.634869	1343.642944	-505.656738	-4.249211	1638.178223	-622.870117	193.199158	1086.628540	-517.368835	-325.208923	1102.433716	-511.443054	191.072845	836.227722	-400.904938	-295.660736	848.997070	-471.105438	-49.295654	963.534485	623.697449	-26.924278	958.338501	602.280334	148.984756
-518.594971	54.391941	866.954712	-482.444000	-164.692947	869.332153	-596.608459	66.708542	493.187256	-545.652527	-195.158646	517.574585	-608.882996	65.623055	86.435600	-585.033630	-190.866791	82.891769	-548.601257	121.778641	1344.319580	-495.340607	-218.004761	1358.834839	-465.418213	-38.628090	1343.670044	-505.786621	-4.309861	1638.186279	-622.825012	193.192154	1086.623779	-517.356323	-324.989410	1102.313599	-511.458588	191.094635	836.339661	-400.717346	-295.640900	849.017273	-471.068695	-49.255802	963.526367	624.003662	-26.779337	958.348694	602.527771	148.946686
-518.517212	54.450069	866.997437	-482.393280	-164.627686	869.331177	-596.524597	66.697052	493.191589	-545.588440	-195.141556	517.562012	-608.871521	65.622971	86.437553	-585.007263	-190.876648	82.902885	-548.618958	121.770851	1344.340210	-495.355225	-217.997711	1358.844604	-465.419067	-38.623970	1343.686890	-505.878845	-4.337780	1638.202515	-622.780701	193.210953	1086.606567	-517.277039	-324.963379	1102.275635	-511.228241	191.093628	836.280945	-400.512390	-295.609833	849.070557	-471.016174	-49.218445	963.552368	623.958191	-27.105928	958.376892	602.725525	148.768921
-518.451233	54.452946	866.992798	-482.324677	-164.604034	869.326355	-596.458862	66.713310	493.180695	-545.516968	-195.085480	517.555603	-608.884338	65.618507	86.437347	-585.003845	-190.880295	82.891289	-548.612427	121.762306	1344.346558	-495.350555	-217.989044	1358.850586	-465.403290	-38.628849	1343.704712	-505.970032	-4.371292	1638.209595	-622.756653	193.205948	1086.627319	-517.081421	-325.201691	1102.393066	-511.142914	191.093185	836.305237	-400.319824	-295.586761	849.122742	-470.960388	-49.206184	963.551208	624.153809	-27.159859	958.392151	603.005371	148.678787
-518.412292	54.509430	867.003967	-482.276703	-164.591782	869.330994	-596.422974	66.752785	493.193085	-545.472290	-195.072464	517.540771	-608.866028	65.632301	86.447548	-584.991699	-190.860443	82.907051	-548.615417	121.758072	1344.361694	-495.371399	-218.012238	1358.831543	-465.416962	-38.620029	1343.732178	-506.061096	-4.401641	1638.139893	-622.726318	193.211731	1086.654419	-517.015198	-325.177765	1102.410034	-511.076904	191.149200	836.338013	-400.176208	-295.595093	849.163635	-470.919434	-49.175049	963.560120	624.415710	-27.143141	958.371155	603.309326	148.576324
-518.365112	54.537170	867.009338	-482.238586	-164.547043	869.333618	-596.419922	66.794937	493.200562	-545.432739	-195.057877	517.558167	-608.875732	65.636780	86.445961	-584.993225	-190.844650	82.896545	-548.627747	121.742897	1344.375244	-495.383179	-217.995300	1358.844604	-465.424469	-38.624527	1343.740845	-506.110077	-4.402788	1638.230225	-622.706726	193.213837	1086.643066	-516.939636	-325.181488	1102.393677	-511.006500	191.187592	836.356323	-399.995605	-295.581665	849.195618	-470.881866	-49.141579	963.565857	624.440918	-27.420670	958.393616	603.501892	148.428238
-518.334412	54.571995	867.015747	-482.198364	-164.512558	869.331604	-596.329407	66.803398	493.197968	-545.399597	-195.046844	517.554382	-608.851990	65.645073	86.442825	-584.989319	-190.840408	82.898163	-548.631409	121.745529	1344.388428	-495.393738	-217.995239	1358.857544	-465.423920	-38.626404	1343.750488	-506.258911	-4.465115	1638.240112	-622.708923	193.267120	1086.665283	-516.863281	-325.210815	1102.427612	-510.943970	191.223434	836.389893	-399.843842	-295.606018	849.233887	-470.853455	-49.110474	963.570435	624.722412	-27.438063	958.410522	603.798462	148.352676
-518.297058	54.624592	867.040344	-482.155334	-164.469360	869.331665	-596.306274	66.846809	493.195160	-545.373657	-195.025314	517.560425	-608.874817	65.636864	86.447052	-585.013794	-190.838516	82.893318	-548.643738	121.719063	1344.391235	-495.383728	-218.012970	1358.876221	-465.420441	-38.630898	1343.779541	-506.349976	-4.509437	1638.233643	-622.697632	193.285324	1086.668823	-516.800781	-325.234863	1102.431763	-510.883484	191.296082	836.419495	-399.695251	-295.626129	849.281860	-470.822571	-49.074276	963.586365	624.983704	-27.431534	958.396240	604.022827	148.308655
-518.260742	54.630341	867.057312	-482.124451	-164.447754	869.340576	-596.280457	66.878830	493.182251	-545.318726	-194.979492	517.564270	-608.894287	65.630333	86.449974	-584.992981	-190.832458	82.891335	-548.636841	121.727776	1344.401245	-495.399078	-218.007919	1358.884277	-465.435120	-38.630962	1343.783813	-506.466248	-4.543089	1638.238892	-622.677307	193.312256	1086.680054	-516.834778	-325.052277	1102.338501	-510.848450	191.348343	836.444824	-399.540710	-295.628723	849.310852	-470.794830	-49.065338	963.601379	625.196533	-27.494284	958.411194	604.261047	148.230652
-518.195068	54.662830	867.071533	-482.052856	-164.436920	869.345520	-596.203125	66.886009	493.178162	-545.281860	-194.950317	517.564880	-608.866150	65.661438	86.438454	-584.974243	-190.838348	82.885017	-548.650513	121.723274	1344.424561	-495.413361	-217.998459	1358.868652	-465.437866	-38.635593	1343.811401	-506.575165	-4.699052	1638.194946	-622.672974	193.318573	1086.697510	-516.756470	-325.085693	1102.335571	-510.824005	191.388077	836.477844	-399.385651	-295.673065	849.356384	-470.741821	-49.050014	963.616150	625.387390	-27.558298	958.408325	604.449646	148.193695
-518.188599	54.658649	867.070129	-482.027069	-164.427109	869.338196	-596.187378	66.912430	493.187164	-545.242065	-194.900467	517.562439	-608.852234	65.659813	86.452789	-584.983276	-190.833572	82.881966	-548.665894	121.728920	1344.428711	-495.444946	-217.995712	1358.876709	-465.443756	-38.643490	1343.819824	-506.653351	-4.826997	1638.206787	-622.678528	193.350998	1086.703125	-516.704712	-325.088684	1102.353149	-510.816223	191.455917	836.494568	-399.229401	-295.703644	849.396912	-470.726593	-49.046974	963.612061	625.609131	-27.638695	958.431946	604.730103	148.118134
-518.154541	54.716114	867.079041	-481.997131	-164.401718	869.329163	-596.131653	66.902176	493.181763	-545.262878	-194.914612	517.566711	-608.877991	65.648079	86.452240	-585.004578	-190.834915	82.884132	-548.677917	121.717728	1344.446777	-495.430267	-217.996964	1358.872803	-465.470917	-38.645206	1343.815308	-506.753113	-4.851976	1638.206787	-622.692139	193.403214	1086.711792	-516.571411	-325.287872	1102.439209	-510.893097	191.513077	836.591309	-399.116882	-295.760254	849.432373	-470.707672	-49.016857	963.616760	625.836365	-27.673218	958.416138	604.999023	148.089935
-518.118958	54.731045	867.057556	-481.985992	-164.380157	869.304504	-596.095093	66.912415	493.192200	-545.282104	-194.935501	517.576294	-608.883606	65.653549	86.447128	-585.002869	-190.838547	82.885147	-548.699219	121.709290	1344.427979	-495.444733	-217.995544	1358.862183	-465.477539	-38.666729	1343.835327	-506.816559	-4.808409	1638.247559	-622.696228	193.430481	1086.720093	-516.516663	-325.318451	1102.440674	-510.889740	191.637924	836.601685	-398.998260	-295.800934	849.450500	-470.685760	-49.003338	963.594421	626.081787	-27.734491	958.449707	605.279297	148.011292
-518.110779	54.722492	867.045654	-481.944183	-164.385696	869.312988	-596.052551	66.950676	493.179504	-545.208069	-194.878998	517.556824	-608.864868	65.658035	86.448875	-584.988770	-190.832977	82.880005	-548.702148	121.707832	1344.448120	-495.459534	-217.992661	1358.887817	-465.494720	-38.657227	1343.837769	-506.909241	-4.827105	1638.257446	-622.693115	193.456955	1086.703247	-516.464294	-325.329193	1102.432129	-510.851440	191.736160	836.617310	-398.865387	-295.834778	849.475342	-470.665192	-48.997665	963.593262	626.318970	-27.829636	958.527039	605.533325	147.886551
-518.089355	54.788208	867.080261	-481.917267	-164.373154	869.309265	-596.057312	66.966904	493.191620	-545.236633	-194.862335	517.570007	-608.861511	65.663132	86.441330	-585.005676	-190.838120	82.877808	-548.734497	121.695137	1344.456299	-495.497772	-218.003036	1358.868286	-465.518982	-38.646614	1343.853394	-507.046448	-4.852159	1638.233276	-622.718018	193.513397	1086.734985	-516.421082	-325.308411	1102.411865	-510.849060	191.762894	836.508179	-398.759583	-295.907867	849.489014	-470.644073	-48.976364	963.610718	626.580139	-27.895414	958.448608	605.826965	147.864563
-518.091125	54.795727	867.072510	-481.893127	-164.339691	869.294739	-596.044312	66.972496	493.196289	-545.223877	-194.842606	517.547729	-608.874451	65.658699	86.441765	-584.985718	-190.840561	82.873886	-548.776367	121.695618	1344.474487	-495.510834	-217.998245	1358.858032	-465.538635	-38.649948	1343.865845	-507.136536	-4.870872	1638.255127	-622.724792	193.543457	1086.746338	-516.474365	-325.090302	1102.310913	-510.875671	191.831757	836.518127	-398.653351	-295.972687	849.502014	-470.630219	-48.954231	963.598633	626.830139	-27.987175	958.465332	606.057495	147.784454
-518.054260	54.835140	867.108948	-481.857666	-164.346588	869.298889	-596.017090	66.966812	493.199615	-545.249390	-194.860504	517.558044	-608.858459	65.657516	86.452583	-584.999268	-190.835617	82.878227	-548.806091	121.687508	1344.487549	-495.513031	-217.995560	1358.879028	-465.566681	-38.646622	1343.882813	-507.234436	-4.902275	1638.271973	-622.763916	193.563202	1086.769165	-516.335571	-325.392700	1102.427979	-510.987671	191.896957	836.535461	-398.576080	-296.057220	849.537109	-470.607605	-48.955624	963.624207	627.125244	-28.062300	958.567444	606.282043	147.694336
-518.046936	54.854828	867.115479	-481.837006	-164.318390	869.303650	-596.020020	66.992043	493.207428	-545.240540	-194.854431	517.554077	-608.874329	65.649307	86.457199	-584.978943	-190.837875	82.875656	-548.821716	121.662086	1344.496704	-495.554108	-218.006714	1358.865479	-465.590240	-38.644688	1343.914795	-507.332642	-4.932261	1638.279175	-622.769165	193.598389	1086.793091	-516.323303	-325.349335	1102.398193	-510.970734	191.986542	836.522888	-398.493347	-296.119568	849.547791	-470.594391	-48.930584	963.630005	627.394409	-28.177050	958.582947	606.493530	147.625412
-518.032532	54.895409	867.109192	-481.830902	-164.290268	869.284363	-596.021362	66.996010	493.222290	-545.238770	-194.848068	517.562256	-608.872070	65.655396	86.452606	-584.985291	-190.837189	82.875603	-548.856689	121.667503	1344.494263	-495.561157	-218.005508	1358.873657	-465.612976	-38.649220	1343.908325	-507.386078	-4.906290	1638.287476	-622.809692	193.607529	1086.816528	-516.262085	-325.379272	1102.398193	-510.999176	192.067703	836.519409	-398.425812	-296.178589	849.548828	-470.582458	-48.903061	963.617126	627.714417	-28.286327	958.566467	606.771179	147.577927
-518.018555	54.901985	867.099670	-481.821228	-164.280945	869.271545	-596.024902	67.001663	493.206268	-545.203552	-194.803238	517.540649	-608.864197	65.662216	86.443741	-584.982300	-190.837540	82.870583	-548.880615	121.662231	1344.478516	-495.582520	-217.984177	1358.870483	-465.647705	-38.650490	1343.904663	-507.508179	-4.820030	1638.282471	-622.842102	193.618774	1086.800415	-516.245422	-325.357727	1102.376343	-511.071655	192.172974	836.483093	-398.346619	-296.247559	849.555847	-470.569672	-48.896870	963.605774	628.036438	-28.390162	958.592163	607.010986	147.463150
-518.018250	54.906609	867.085632	-481.811554	-164.254196	869.260315	-596.041077	67.022903	493.173004	-545.214478	-194.833527	517.555420	-608.872620	65.655296	86.455780	-584.973389	-190.843140	82.869164	-548.932861	121.655724	1344.481689	-495.609314	-218.013351	1358.877197	-465.685852	-38.638084	1343.916138	-507.596008	-4.846565	1638.281494	-622.887329	193.643936	1086.802734	-516.192139	-325.439392	1102.416260	-511.127747	192.278625	836.472839	-398.294525	-296.309875	849.566101	-470.565948	-48.878326	963.593384	628.343750	-28.542551	958.633606	607.287354	147.313934
-517.987915	54.963444	867.098816	-481.786896	-164.228699	869.257874	-596.041931	67.032265	493.207306	-545.230591	-194.822205	517.543396	-608.845764	65.664719	86.456062	-584.981873	-190.837646	82.872658	-548.948425	121.657349	1344.488770	-495.611267	-218.009491	1358.867432	-465.687897	-38.644104	1343.937378	-507.736786	-4.905700	1638.288818	-622.963196	193.693420	1086.824219	-516.176819	-325.414154	1102.414673	-511.361969	192.309021	836.474548	-398.240997	-296.400635	849.577881	-470.547668	-48.847061	963.602173	628.654785	-28.748869	958.701111	607.578064	147.108826
-517.974182	54.970287	867.105469	-481.805847	-164.214767	869.249512	-596.030823	67.013107	493.219269	-545.239624	-194.818665	517.548401	-608.838196	65.687645	86.444687	-585.002747	-190.842590	82.865547	-548.995544	121.639984	1344.491455	-495.652039	-217.996307	1358.889404	-465.723328	-38.653118	1343.948975	-507.816589	-4.958430	1638.295532	-623.006531	193.681335	1086.833374	-516.155457	-325.387024	1102.412842	-511.397675	192.408493	836.474121	-398.188446	-296.446075	849.594238	-470.542236	-48.846085	963.599426	628.952209	-28.930305	958.748657	607.845886	146.928879
-517.967896	54.961559	867.099609	-481.769867	-164.223434	869.263733	-596.195374	67.065659	493.248108	-545.248108	-194.806900	517.562073	-608.878723	65.655098	86.466362	-585.002869	-190.838135	82.868034	-549.029907	121.635918	1344.503296	-495.668365	-218.009399	1358.873657	-465.773529	-38.653366	1343.958862	-507.829651	-5.032002	1638.312744	-623.048950	193.672913	1086.856567	-516.164551	-325.413177	1102.406982	-511.442566	192.494751	836.461121	-398.151367	-296.514618	849.596863	-470.534668	-48.844246	963.607117	629.237793	-29.081858	958.796082	608.124146	146.736847
-517.962219	54.975449	867.102722	-481.781738	-164.188583	869.237061	-596.169617	67.050766	493.233429	-545.226257	-194.778961	517.542847	-608.858276	65.665985	86.448166	-584.991882	-190.839294	82.864128	-549.067566	121.639908	1344.529175	-495.693207	-218.018066	1358.865601	-465.790436	-38.644665	1343.976563	-507.971008	-5.087064	1638.316650	-623.096436	193.693817	1086.863770	-516.148743	-325.418030	1102.408203	-511.418152	192.620422	836.449951	-398.129272	-296.596375	849.603516	-470.526855	-48.832874	963.592773	629.502930	-29.272738	958.751099	608.400146	146.611267
-517.958374	54.972103	867.102112	-481.776306	-164.199829	869.246460	-596.194824	67.032341	493.235962	-545.255371	-194.774399	517.549316	-608.870117	65.660110	86.455498	-584.972168	-190.831985	82.855934	-549.103882	121.647957	1344.518799	-495.707642	-218.014496	1358.878906	-465.814545	-38.668056	1343.966797	-508.079285	-5.102942	1638.312622	-623.156067	193.689346	1086.865601	-516.138306	-325.444275	1102.399292	-511.488434	192.684692	836.438354	-398.115845	-296.629150	849.619568	-470.526154	-48.836456	963.598145	629.817993	-29.413233	958.862976	608.645813	146.447830
-517.951111	55.021885	867.098267	-481.775726	-164.188263	869.239319	-596.172363	67.020126	493.225708	-545.276855	-194.789703	517.553162	-608.847961	65.652390	86.444283	-585.008362	-190.830460	82.855568	-549.150330	121.633110	1344.502197	-495.725739	-218.017883	1358.879150	-465.833069	-38.640167	1343.961304	-508.155457	-5.134608	1638.343018	-623.224426	193.708145	1086.861328	-516.131531	-325.438904	1102.381470	-511.569672	192.769379	836.429138	-398.076996	-296.698334	849.589233	-470.520844	-48.808884	963.592407	630.111755	-29.543446	958.882019	608.888000	146.298752
-517.967102	55.018871	867.097290	-481.770081	-164.172470	869.227173	-596.168213	67.037216	493.224701	-545.271057	-194.785797	517.550232	-608.844299	65.653427	86.445526	-584.995911	-190.833435	82.836220	-549.175903	121.628593	1344.500000	-495.739563	-218.031433	1358.871460	-465.875122	-38.648331	1343.974243	-508.287720	-5.047968	1638.339111	-623.283936	193.706436	1086.847778	-516.135498	-325.480469	1102.394653	-511.628479	192.839783	836.428589	-398.082916	-296.728149	849.600159	-470.522308	-48.803349	963.584778	630.401794	-29.709362	958.888123	609.167297	146.201523
-517.965271	55.016220	867.096863	-481.769775	-164.185150	869.236816	-596.173279	67.025955	493.258759	-545.272217	-194.786652	517.552246	-608.839294	65.649323	86.459045	-584.982178	-190.838028	82.849014	-549.228333	121.626022	1344.513672	-495.764618	-218.032623	1358.857178	-465.905243	-38.658394	1343.977905	-508.385132	-5.050045	1638.344482	-623.348450	193.752747	1086.873657	-516.152222	-325.516418	1102.379395	-511.723511	192.898727	836.443481	-398.069397	-296.785156	849.608093	-470.524567	-48.807655	963.590210	630.615173	-29.885572	958.956787	609.394165	146.033905
-517.940491	55.021576	867.113708	-481.728149	-164.192871	869.234436	-596.130981	67.021233	493.254852	-545.305115	-194.786377	517.550049	-608.867859	65.646782	86.455925	-585.001526	-190.811066	82.850868	-549.257080	121.609734	1344.508423	-495.797607	-218.033875	1358.841064	-465.923431	-38.657383	1344.001099	-508.471954	-5.086498	1638.363403	-623.404175	193.763123	1086.898438	-516.166870	-325.497559	1102.363892	-511.820007	192.955643	836.458252	-398.071594	-296.831970	849.586975	-470.500244	-48.816715	963.600647	630.894531	-30.035713	958.970154	609.690735	145.846130
-517.958435	55.053310	867.123596	-481.753937	-164.157364	869.222900	-596.143677	67.055336	493.268829	-545.296143	-194.761169	517.535583	-608.835999	65.667816	86.461464	-584.990295	-190.815781	82.848091	-549.290771	121.621841	1344.536621	-495.796722	-218.031433	1358.863892	-465.966797	-38.669140	1344.002197	-508.583893	-5.085129	1638.341187	-623.483582	193.779587	1086.914185	-516.173584	-325.506592	1102.360474	-511.912323	193.000046	836.457153	-398.094727	-296.876770	849.596985	-470.519592	-48.792969	963.599609	631.127197	-30.199177	958.991577	610.000427	145.658997
-517.966675	55.058773	867.138794	-481.748688	-164.172424	869.219482	-596.147400	67.064331	493.261597	-545.305298	-194.782745	517.562866	-608.878479	65.645599	86.469910	-585.006226	-190.806107	82.855888	-549.335388	121.615555	1344.546997	-495.823853	-218.035019	1358.851196	-465.987091	-38.671673	1344.007568	-508.645782	-5.119270	1638.378906	-623.533752	193.775330	1086.914063	-516.169373	-325.567963	1102.397827	-512.003845	193.073822	836.452087	-398.095886	-296.903534	849.611511	-470.525665	-48.805359	963.607422	631.375916	-30.401836	959.036499	610.302856	145.431580
-517.957275	55.091457	867.118225	-481.751587	-164.167984	869.222961	-596.174805	67.075172	493.273041	-545.316711	-194.817810	517.562622	-608.870056	65.648705	86.457573	-584.997559	-190.815063	82.854576	-549.389099	121.622429	1344.530029	-495.842651	-218.026459	1358.849487	-466.022583	-38.678360	1344.022339	-508.750305	-5.125835	1638.378174	-623.595520	193.820023	1086.910522	-516.194519	-325.572601	1102.409668	-512.108215	193.141525	836.443848	-398.133301	-296.934021	849.596069	-470.532410	-48.780331	963.601563	631.598328	-30.598085	959.100525	610.553589	145.225571
-517.985352	55.097164	867.127563	-481.764038	-164.161118	869.198425	-596.173157	67.084862	493.248932	-545.312866	-194.794586	517.570068	-608.860962	65.659126	86.466064	-584.985535	-190.817291	82.846519	-549.423645	121.606583	1344.524536	-495.860748	-218.053085	1358.862305	-466.053467	-38.674736	1344.014771	-508.827667	-5.142004	1638.378662	-623.660095	193.817642	1086.924072	-516.225891	-325.560791	1102.382324	-512.200378	193.180603	836.426636	-398.160889	-296.955383	849.593018	-470.543457	-48.785149	963.591797	631.807068	-30.790653	959.116760	610.797363	145.072601
-517.986877	55.077427	867.121765	-481.749481	-164.142227	869.196594	-596.174072	67.085167	493.245911	-545.321350	-194.820145	517.560059	-608.864746	65.638893	86.457390	-584.994934	-190.833038	82.864143	-549.456726	121.607445	1344.531494	-495.900787	-218.058258	1358.856201	-466.091400	-38.681686	1344.005371	-508.896057	-5.161913	1638.386108	-623.725403	193.840164	1086.939087	-516.252563	-325.563141	1102.372070	-512.300903	193.235031	836.430786	-398.198456	-297.009491	849.580078	-470.543213	-48.781704	963.589661	631.966492	-30.945251	959.137390	610.997498	144.879105
-517.997559	55.092186	867.124329	-481.759613	-164.161713	869.195496	-596.108704	67.028221	493.235229	-545.276001	-194.816711	517.572327	-608.849609	65.637825	86.463387	-584.986633	-190.841736	82.853874	-549.469604	121.596008	1344.544067	-495.906158	-218.045670	1358.856812	-466.136017	-38.687458	1344.021118	-508.971710	-5.188435	1638.394409	-623.777649	193.846527	1086.931519	-516.270508	-325.579681	1102.381836	-512.386902	193.267410	836.430847	-398.216217	-297.003174	849.562866	-470.553986	-48.786556	963.590698	632.150879	-31.108387	959.185547	611.175781	144.728302
-517.992859	55.091415	867.128723	-481.751129	-164.149994	869.197937	-596.126221	67.050064	493.256836	-545.268066	-194.836426	517.577454	-608.828796	65.658829	86.445129	-584.979553	-190.818176	82.849564	-549.510437	121.584518	1344.556641	-495.929901	-218.080612	1358.853271	-466.145477	-38.697319	1344.036987	-509.009399	-5.327129	1638.400146	-623.840942	193.833603	1086.957886	-516.292725	-325.585480	1102.374512	-512.500122	193.303131	836.420959	-398.238892	-297.020691	849.575623	-470.556580	-48.782589	963.596985	632.350403	-31.278788	959.196472	611.382813	144.578796
-518.002319	55.082657	867.125427	-481.744629	-164.145081	869.205322	-596.131042	67.064812	493.264435	-545.248230	-194.810425	517.564453	-608.863708	65.647858	86.473938	-584.983154	-190.848358	82.863914	-549.558105	121.562912	1344.550293	-495.971588	-218.076843	1358.841431	-466.176849	-38.705742	1344.034180	-509.120300	-5.378439	1638.335327	-623.893738	193.858734	1086.955811	-516.295288	-325.651581	1102.388794	-512.583435	193.322708	836.414917	-398.260712	-297.001404	849.572815	-470.563477	-48.778263	963.600281	632.498840	-31.443327	959.215820	611.562683	144.418259
-518.018372	55.098511	867.122620	-481.762177	-164.139435	869.195923	-596.111206	67.045036	493.253357	-545.225281	-194.826324	517.564514	-608.848877	65.638313	86.465462	-584.973511	-190.838882	82.872391	-549.591003	121.557014	1344.547974	-495.992676	-218.089371	1358.843872	-466.228485	-38.726185	1344.039185	-509.188354	-5.391096	1638.332520	-623.934448	193.864517	1086.972046	-516.359009	-325.544037	1102.319702	-512.670532	193.354553	836.410339	-398.312622	-297.041046	849.544250	-470.578583	-48.770569	963.593933	632.655090	-31.631914	959.209534	611.794434	144.256500
-518.012695	55.117050	867.126160	-481.767212	-164.129456	869.188110	-596.145752	67.077362	493.253784	-545.220703	-194.826813	517.546936	-608.874573	65.631897	86.466896	-584.972961	-190.838516	82.872231	-549.641052	121.564133	1344.550903	-496.037628	-218.096283	1358.833374	-466.269501	-38.738167	1344.035278	-509.213257	-5.333891	1638.372070	-623.986145	193.884781	1086.949463	-516.369324	-325.611664	1102.344238	-512.757080	193.397903	836.383240	-398.363251	-297.030365	849.537964	-470.586395	-48.764236	963.594727	632.803101	-31.818724	959.232300	611.993408	144.083633
-518.019165	55.125324	867.126282	-481.760376	-164.136002	869.187317	-596.117249	67.058304	493.235748	-545.248596	-194.851898	517.569458	-608.863220	65.649628	86.473793	-584.994690	-190.836105	82.876961	-549.685852	121.548950	1344.556885	-496.060120	-218.110382	1358.829712	-466.296967	-38.735615	1344.034180	-509.267761	-5.356482	1638.365967	-624.028931	193.857574	1086.952271	-516.402710	-325.569763	1102.332764	-512.845398	193.432205	836.373962	-398.391663	-297.013489	849.522827	-470.587769	-48.762615	963.594788	632.945984	-32.026909	959.243713	612.224365	143.870422
-518.060364	55.142464	867.140930	-481.797272	-164.110916	869.179565	-596.165955	67.096817	493.266846	-545.248840	-194.873032	517.579834	-608.875549	65.653824	86.458092	-585.000183	-190.839264	82.880699	-549.719971	121.526459	1344.551025	-496.123260	-218.142441	1358.823120	-466.350739	-38.742630	1344.030762	-509.330231	-5.395100	1638.395630	-624.092896	193.859756	1086.941895	-516.438416	-325.609436	1102.317871	-512.903259	193.425018	836.344543	-398.435455	-297.014404	849.513733	-470.626678	-48.750465	963.598755	633.092285	-32.223610	959.267761	612.461731	143.666748
-518.060486	55.154060	867.140076	-481.785339	-164.114120	869.174255	-596.174744	67.071358	493.265625	-545.240479	-194.870636	517.564697	-608.878235	65.638153	86.449951	-584.989502	-190.836777	82.878235	-549.760925	121.498512	1344.568481	-496.138214	-218.149704	1358.807861	-466.395874	-38.771103	1344.034180	-509.391632	-5.417242	1638.392822	-624.126892	193.817596	1086.944946	-516.479248	-325.629242	1102.322388	-512.967651	193.454483	836.358154	-398.489075	-297.003113	849.488953	-470.627899	-48.748138	963.597961	633.219299	-32.405529	959.291565	612.673950	143.451645
-518.059998	55.153816	867.140076	-481.779175	-164.130783	869.172546	-596.173889	67.070053	493.265015	-545.243896	-194.851822	517.578674	-608.866943	65.659264	86.450050	-584.993103	-190.836258	82.876740	-549.830688	121.505013	1344.570679	-496.209839	-218.177719	1358.791992	-466.462646	-38.778782	1344.032593	-509.430756	-5.426836	1638.397949	-624.171997	193.844742	1086.947876	-516.503967	-325.631805	1102.292114	-513.045715	193.461899	836.353577	-398.499359	-296.990479	849.493408	-470.624115	-48.756905	963.596985	633.290283	-32.535275	959.284607	612.824341	143.293503
-518.059875	55.160427	867.135254	-481.789520	-164.119904	869.159546	-596.177246	67.052124	493.277313	-545.244202	-194.829453	517.566528	-608.898682	65.649841	86.453133	-584.983154	-190.837433	82.873665	-549.849670	121.505180	1344.557251	-496.258423	-218.176147	1358.778076	-466.492645	-38.809505	1344.042358	-509.490692	-5.450840	1638.391846	-624.205627	193.817459	1086.939087	-516.656372	-325.335449	1102.150635	-513.080933	193.456589	836.342896	-398.525208	-296.963348	849.446045	-470.631989	-48.753468	963.589233	633.421326	-32.667339	959.291931	612.992554	143.163116
-518.082703	55.171673	867.133179	-481.805511	-164.099411	869.154114	-596.183167	67.034531	493.283508	-545.244995	-194.829559	517.562134	-608.881958	65.672127	86.461845	-584.998596	-190.842468	82.871056	-549.904175	121.477478	1344.569946	-496.292053	-218.196167	1358.776367	-466.540924	-38.819450	1344.035156	-509.538574	-5.459433	1638.398193	-624.270996	193.827744	1086.943848	-516.683594	-325.368317	1102.135742	-513.144104	193.436737	836.342285	-398.568298	-296.924591	849.435120	-470.655426	-48.738560	963.586792	633.517273	-32.815262	959.296387	613.157349	143.001190
-518.087158	55.179085	867.128601	-481.802948	-164.100998	869.150696	-596.251709	67.084755	493.255859	-545.259277	-194.834106	517.551697	-608.889709	65.647614	86.472183	-585.024658	-190.839600	82.874046	-549.954407	121.473427	1344.556519	-496.358429	-218.221741	1358.751587	-466.613861	-38.828201	1344.031006	-509.585968	-5.482220	1638.392212	-624.306824	193.779251	1086.918335	-516.610779	-325.686829	1102.262695	-513.167908	193.425354	836.343933	-398.606781	-296.906738	849.448608	-470.660431	-48.735081	963.584045	633.585022	-32.976158	959.342957	613.253784	142.886124
-518.127563	55.181355	867.108948	-481.834930	-164.081787	869.131287	-596.276672	67.079895	493.260956	-545.246216	-194.833481	517.542297	-608.900269	65.634491	86.463890	-585.014954	-190.829926	82.860214	-550.014587	121.478523	1344.546753	-496.418030	-218.249008	1358.755249	-466.662628	-38.847748	1344.027344	-509.637970	-5.502678	1638.394531	-624.335510	193.785599	1086.915039	-516.682068	-325.648010	1102.228516	-513.213806	193.414368	836.316895	-398.644104	-296.868652	849.423096	-470.687469	-48.721199	963.561462	633.678772	-33.104183	959.346008	613.390991	142.759949
-518.140198	55.166420	867.114075	-481.827820	-164.110550	869.140015	-596.279602	67.080612	493.258820	-545.286499	-194.860382	517.564453	-608.872742	65.645508	86.463753	-585.037109	-190.835663	82.862633	-550.040222	121.479767	1344.564453	-496.465088	-218.253281	1358.723145	-466.745361	-38.856262	1344.010132	-509.636658	-5.474419	1638.408325	-624.370728	193.764938	1086.928101	-516.726746	-325.645996	1102.194946	-513.246460	193.381210	836.324097	-398.672943	-296.804108	849.403442	-470.696259	-48.740181	963.570068	633.783752	-33.239693	959.367859	613.521301	142.695480
-518.139343	55.173565	867.115967	-481.834045	-164.088516	869.127319	-596.273010	67.049774	493.270386	-545.272217	-194.852005	517.549866	-608.882568	65.654320	86.465866	-585.025757	-190.832748	82.864304	-550.097778	121.468132	1344.575073	-496.511444	-218.284103	1358.711304	-466.826965	-38.857162	1343.979004	-509.699097	-5.500452	1638.425415	-624.395264	193.750977	1086.932251	-516.769592	-325.666443	1102.186279	-513.255737	193.353683	836.321960	-398.713989	-296.754730	849.395874	-470.706879	-48.733784	963.567627	633.886780	-33.341084	959.369263	613.644653	142.572678
-518.165710	55.182053	867.131287	-481.828674	-164.081787	869.130615	-596.261963	67.053802	493.256989	-545.270081	-194.832550	517.526245	-608.859314	65.648781	86.459511	-584.992859	-190.834167	82.852516	-550.143555	121.471481	1344.605835	-496.580872	-218.286957	1358.718018	-466.888977	-38.887573	1343.971924	-509.752441	-5.516357	1638.447510	-624.421692	193.701996	1086.914185	-516.794006	-325.718750	1102.169922	-513.267883	193.326569	836.331909	-398.753571	-296.711548	849.383057	-470.727325	-48.728840	963.580139	633.996765	-33.452404	959.387512	613.803833	142.447433
-518.169128	55.179375	867.124512	-481.840118	-164.077698	869.122253	-596.262146	67.054123	493.256409	-545.265686	-194.819412	517.526062	-608.877625	65.655922	86.465698	-585.016113	-190.838120	82.856491	-550.199158	121.470360	1344.588745	-496.650238	-218.316101	1358.693481	-466.988068	-38.892910	1343.948364	-509.823059	-5.544416	1638.482056	-624.434387	193.712723	1086.912720	-516.843262	-325.697021	1102.142212	-513.265015	193.297546	836.325073	-398.787933	-296.666870	849.367432	-470.739899	-48.730572	963.574280	634.087646	-33.565353	959.380737	613.930603	142.352020
-518.212280	55.204418	867.106323	-481.853577	-164.076813	869.105957	-596.271729	67.072884	493.247925	-545.252869	-194.803894	517.558167	-608.881470	65.645042	86.447838	-584.991089	-190.844101	82.855637	-550.238892	121.487404	1344.612183	-496.705231	-218.340652	1358.693604	-467.106262	-38.913719	1343.907593	-509.887848	-5.531191	1638.542480	-624.452087	193.685699	1086.907471	-516.884583	-325.690887	1102.124512	-513.270020	193.262497	836.338379	-398.820496	-296.622559	849.344604	-470.765259	-48.712971	963.555847	634.193665	-33.665634	959.404175	614.072083	142.261688
-518.229858	55.228317	867.113708	-481.872833	-164.046890	869.089966	-596.282349	67.077408	493.252716	-545.260437	-194.818222	517.547485	-608.882202	65.665527	86.463646	-585.019043	-190.836243	82.870781	-550.278442	121.494148	1344.625122	-496.767578	-218.368393	1358.682373	-467.210419	-38.920738	1343.851440	-509.967651	-5.534212	1638.626709	-624.458496	193.685028	1086.915771	-516.951111	-325.675842	1102.096191	-513.273499	193.230682	836.335388	-398.854065	-296.542633	849.354309	-470.786011	-48.696667	963.552917	634.288452	-33.795490	959.412781	614.237610	142.108963
-518.248840	55.217659	867.115356	-481.872070	-164.048950	869.083557	-596.297180	67.098854	493.258240	-545.272827	-194.818085	517.557800	-608.901367	65.638443	86.451996	-585.033142	-190.834595	82.872314	-550.317566	121.534103	1344.656128	-496.836243	-218.397903	1358.668457	-467.348999	-38.946720	1343.799438	-510.089905	-5.578207	1638.721069	-624.441162	193.654541	1086.917358	-516.972900	-325.699188	1102.094971	-513.264343	193.200699	836.345032	-398.873322	-296.492889	849.351318	-470.801544	-48.704716	963.552612	634.358765	-33.869667	959.402832	614.395752	142.021042
-518.269165	55.206215	867.122009	-481.866486	-164.075729	869.103210	-596.277283	67.102272	493.257843	-545.276794	-194.832962	517.540894	-608.871521	65.650696	86.477371	-584.983276	-190.842010	82.870689	-550.370178	121.560158	1344.711304	-496.927795	-218.417053	1358.662109	-467.477448	-38.979195	1343.764648	-510.148926	-5.550371	1638.830322	-624.420166	193.675919	1086.952026	-517.044983	-325.682281	1102.069336	-513.219543	193.143906	836.367676	-398.912292	-296.433807	849.353821	-470.814789	-48.716064	963.567078	634.454407	-33.924366	959.400635	614.547485	141.966660
-518.288696	55.177444	867.125061	-481.880066	-164.092789	869.103638	-596.259399	67.108078	493.283600	-545.285339	-194.809189	517.561401	-608.864380	65.653435	86.477501	-584.991211	-190.841125	82.869225	-550.414734	121.608284	1344.768921	-497.052307	-218.452316	1358.656128	-467.633423	-39.021549	1343.719360	-510.266083	-5.520823	1638.962158	-624.400269	193.666733	1086.978027	-517.108032	-325.659943	1102.040771	-513.198792	193.093491	836.380310	-398.934662	-296.380066	849.349243	-470.829132	-48.738689	963.568115	634.510071	-33.994541	959.375244	614.681641	141.916779
-518.296936	55.168640	867.137390	-481.881317	-164.090012	869.104614	-596.255737	67.091568	493.293274	-545.285217	-194.808655	517.561035	-608.862488	65.654068	86.475563	-584.985779	-190.845490	82.869827	-550.466736	121.658562	1344.819580	-497.214386	-218.470276	1358.638916	-467.791321	-39.061653	1343.641479	-510.413025	-5.444448	1639.069336	-624.356567	193.701599	1087.008911	-517.190491	-325.681824	1102.011841	-513.140320	193.016418	836.402222	-398.953247	-296.326447	849.366760	-470.844360	-48.747120	963.578308	634.541138	-34.035534	959.347717	614.836304	141.876846
-518.346985	55.164539	867.163330	-481.902802	-164.113525	869.109680	-596.277161	67.099449	493.294464	-545.278259	-194.821823	517.564941	-608.867920	65.664948	86.485390	-584.981567	-190.846039	82.870674	-550.505554	121.707649	1344.900024	-497.401093	-218.495728	1358.594482	-467.936432	-39.087261	1343.557495	-510.782898	-5.425220	1639.157593	-624.298401	193.726166	1087.041504	-517.276306	-325.701263	1101.986694	-513.078552	192.969406	836.433594	-398.976257	-296.269012	849.369141	-470.881195	-48.766861	963.594543	634.566711	-34.096470	959.301025	615.003418	141.855591
-518.393372	55.153839	867.165833	-481.951385	-164.108521	869.115112	-596.260010	67.107658	493.274017	-545.269775	-194.815994	517.557495	-608.855530	65.660294	86.493584	-585.016357	-190.822739	82.869408	-550.477417	121.763443	1344.945557	-497.557312	-218.526703	1358.541992	-468.025757	-39.110531	1343.462036	-511.538513	-5.314246	1639.164917	-624.213379	193.768768	1087.099731	-517.383240	-325.678741	1101.949097	-513.000916	192.934128	836.483398	-398.984344	-296.244659	849.396423	-470.919250	-48.766769	963.595398	634.563843	-34.122280	959.287048	615.168213	141.805939
-518.438782	55.095398	867.179810	-481.961914	-164.151291	869.146667	-596.281494	67.127960	493.275269	-545.275513	-194.853958	517.594666	-608.894043	65.657829	86.482498	-585.049744	-190.815964	82.886917	-550.360596	121.816391	1344.972046	-497.693481	-218.571152	1358.432251	-468.056152	-39.151531	1343.327026	-512.582886	-5.280334	1639.162964	-624.090454	193.811218	1087.193848	-517.493103	-325.648285	1101.871826	-512.907959	192.884354	836.550903	-398.956116	-296.200897	849.393555	-470.948273	-48.804859	963.617737	634.535034	-34.118549	959.235596	615.311707	141.840424
-518.493958	55.062172	867.195190	-482.010986	-164.173294	869.172180	-596.322876	67.137238	493.271851	-545.254883	-194.840790	517.575195	-608.908264	65.663696	86.467522	-585.007568	-190.817719	82.882698	-550.108398	121.862350	1344.983765	-497.759430	-218.591278	1358.306030	-467.999237	-39.202328	1343.215088	-514.085815	-5.375263	1639.006592	-623.961853	193.874451	1087.311401	-517.751709	-325.392365	1101.604980	-512.777710	192.833878	836.682190	-398.873688	-296.153473	849.330627	-470.990997	-48.825417	963.634888	634.526367	-34.158306	959.231201	615.508484	141.848511
-518.560303	54.979843	867.172974	-482.046967	-164.228439	869.198975	-596.337036	67.157555	493.219879	-545.249207	-194.846695	517.578491	-608.898376	65.684158	86.462067	-584.995544	-190.811951	82.866783	-549.789429	121.889046	1345.016968	-497.749786	-218.666550	1358.147705	-467.847900	-39.274399	1343.114868	-515.762085	-5.454050	1638.805054	-623.780334	193.976700	1087.451172	-517.913330	-325.432129	1101.426514	-512.611511	192.782730	836.848145	-398.837769	-296.112885	849.256104	-471.026245	-48.865444	963.630554	634.502563	-34.135159	959.183716	615.723206	141.863449
-518.571228	54.921989	867.179810	-482.035156	-164.277695	869.212463	-596.319519	67.139481	493.199615	-545.225098	-194.824646	517.566223	-608.909302	65.686226	86.438667	-584.977966	-190.792343	82.830658	-549.350952	121.893250	1345.062866	-497.653320	-218.759369	1357.960449	-467.668945	-39.364964	1343.037842	-517.666504	-5.525467	1638.559814	-623.600159	194.110092	1087.615479	-518.082703	-325.483154	1101.178223	-512.396301	192.708145	837.073975	-398.815125	-296.019775	849.111877	-471.022705	-48.912357	963.639404	634.500244	-34.090504	959.159363	615.919556	141.899796
-518.636597	54.864346	867.163818	-482.027802	-164.373459	869.238464	-596.375793	67.151863	493.202087	-545.190063	-194.785202	517.547974	-608.925537	65.680252	86.442123	-584.960266	-190.796310	82.833633	-548.858154	121.845795	1345.096191	-497.461273	-218.871780	1357.762085	-467.429230	-39.432941	1342.992798	-519.555603	-5.621922	1638.497437	-623.380554	194.343552	1087.816284	-518.260986	-325.575745	1100.918091	-512.158813	192.618515	837.316284	-398.850525	-295.925659	848.935181	-471.034637	-48.959282	963.637329	634.460388	-34.069439	959.129578	616.093811	141.922577
-518.714417	54.785156	867.138123	-482.018677	-164.480240	869.232361	-596.398193	67.164818	493.159607	-545.190063	-194.766678	517.518738	-608.942261	65.678757	86.438469	-584.929138	-190.777100	82.835777	-548.371460	121.823486	1345.118774	-497.183289	-218.929916	1357.605957	-467.130920	-39.510567	1342.954346	-521.459412	-5.675858	1638.501953	-623.115479	194.712997	1088.091064	-518.426819	-325.597504	1100.660400	-511.821686	192.524094	837.589661	-398.945251	-295.832977	848.747620	-471.032471	-49.026852	963.608704	634.446045	-33.993309	959.106506	616.269348	142.004227
-518.768860	54.718399	867.125671	-482.012543	-164.515625	869.196655	-596.442810	67.162949	493.157593	-545.228271	-194.742081	517.476013	-608.924927	65.702263	86.439781	-584.921326	-190.766846	82.823982	-547.920349	121.738976	1345.151733	-496.875458	-218.971558	1357.479248	-466.793945	-39.595524	1342.983032	-523.327637	-5.665740	1638.597168	-622.866150	195.233658	1088.348022	-518.485657	-325.886871	1100.605469	-511.405762	192.494598	837.900696	-399.137268	-295.738525	848.594849	-471.007263	-49.070995	963.568970	634.419617	-33.969425	959.093689	616.406555	142.037354
-518.899414	54.684200	867.116455	-482.171143	-164.516815	869.119995	-596.310669	67.069778	493.114868	-545.354492	-194.774933	517.478516	-608.846191	65.730003	86.423561	-584.903442	-190.768936	82.826828	-547.522522	121.633217	1345.118164	-496.497864	-218.964417	1357.444824	-466.508728	-39.637318	1342.977173	-525.099731	-5.664204	1638.756470	-622.607910	195.853516	1088.562988	-518.646118	-325.791901	1100.422852	-510.843903	192.388748	838.278015	-399.372711	-295.628265	848.425110	-471.055359	-49.105003	963.497314	634.346008	-33.909893	959.067688	616.508301	142.128540
-519.061462	54.747959	867.140686	-482.479248	-164.451126	868.934204	-596.321777	67.027985	493.079712	-545.529297	-194.861313	517.448120	-608.829651	65.754578	86.422180	-584.928589	-190.752045	82.808472	-547.197510	121.499893	1345.050781	-496.119354	-218.948395	1357.470581	-466.274719	-39.647709	1342.991333	-526.719727	-5.639701	1638.956787	-622.236206	196.655182	1088.730469	-518.686218	-325.866943	1100.425293	-510.024506	192.439560	838.670837	-399.668884	-295.590515	848.301575	-471.155426	-49.129025	963.380066	634.346436	-33.909687	959.052612	616.677185	142.144592
-519.181274	54.729687	867.117310	-482.653381	-164.440125	868.839294	-596.461914	66.967400	493.090332	-545.663879	-194.877167	517.440369	-608.879089	65.749367	86.411797	-584.899597	-190.751007	82.809387	-547.018799	121.334381	1344.951782	-495.687561	-218.920563	1357.593018	-466.153259	-39.651649	1343.026123	-528.122559	-5.589426	1639.223022	-621.906311	197.632721	1088.824829	-518.650818	-325.998932	1100.570923	-509.015869	192.568497	839.096130	-400.028076	-295.570526	848.213501	-471.193359	-49.152451	963.288147	634.353516	-33.873756	959.059998	616.836731	142.169373
-519.180969	54.712769	867.109497	-482.612793	-164.484772	868.826904	-596.555298	66.918312	493.121429	-545.810486	-194.899292	517.434509	-608.848450	65.758514	86.425240	-584.926453	-190.769760	82.805000	-546.982300	121.159462	1344.844482	-495.256683	-218.921951	1357.832397	-466.167389	-39.609215	1343.109253	-529.307312	-5.510667	1639.523804	-621.421265	198.810974	1088.895142	-518.534058	-326.059357	1100.780273	-507.579254	192.691376	839.628784	-400.412079	-295.572388	848.176270	-471.118500	-49.171562	963.260376	634.294922	-33.835556	959.042114	616.881897	142.304077
-519.172668	54.609940	867.110535	-482.525513	-164.558456	868.862244	-596.236755	66.633835	493.020294	-545.968323	-194.928284	517.495850	-608.786987	65.766548	86.389511	-584.944519	-190.760834	82.825050	-547.193237	120.996017	1344.698364	-494.848480	-218.880295	1358.182007	-466.297821	-39.537094	1343.192261	-530.324036	-5.410655	1639.873535	-620.887634	200.120468	1088.836182	-518.348755	-326.122650	1101.073608	-505.888550	192.926300	840.192627	-400.788208	-295.617523	848.183716	-471.039703	-49.228298	963.266907	634.332947	-33.899723	959.083618	617.180603	142.217407
-519.149475	54.575325	867.135132	-482.410492	-164.560730	868.910828	-596.584045	66.636856	493.115356	-546.103577	-194.894943	517.512878	-608.891663	65.763176	86.436516	-584.922241	-190.783279	82.834732	-547.622681	120.835434	1344.519165	-494.515717	-218.849518	1358.587524	-466.533691	-39.421528	1343.345581	-531.157959	-5.282988	1640.200684	-620.304565	201.579147	1088.697266	-517.983582	-326.391998	1101.546509	-504.001892	193.333267	840.838501	-401.166870	-295.635254	848.232422	-470.950195	-49.219631	963.295532	634.346924	-33.886116	959.087036	617.368469	142.249863
-519.073975	54.522350	867.166260	-482.240540	-164.572678	868.997681	-596.947510	66.631622	493.188080	-546.086182	-194.193176	517.330444	-608.931519	65.730637	86.462921	-584.883057	-190.763809	82.780426	-548.223938	120.669571	1344.314209	-494.226654	-218.803070	1359.003174	-466.869629	-39.290276	1343.458618	-531.843079	-5.097453	1640.506470	-619.622375	203.156433	1088.564209	-517.541016	-326.536316	1102.050293	-501.601349	193.832214	841.624878	-401.574432	-295.689850	848.259705	-470.830994	-49.214508	963.353333	634.280334	-33.820675	959.082092	617.338257	142.409531
-518.905273	54.320515	867.183655	-481.770721	-164.682251	869.213135	-597.064209	66.515762	493.181976	-546.318848	-194.814117	517.643311	-608.969177	65.712936	86.465858	-584.870605	-190.755569	82.847061	-549.052063	120.485199	1344.033447	-493.982513	-218.707169	1359.432251	-467.261749	-39.151245	1343.629883	-532.438416	-4.834493	1640.765869	-618.888916	204.714081	1088.428101	-517.109741	-326.434052	1102.378052	-498.724182	194.477982	842.644104	-401.924896	-295.770142	848.271667	-470.592133	-49.254086	963.487732	634.253357	-33.812054	959.088867	617.427795	142.474442
-518.755615	54.239578	867.243164	-481.438873	-164.687210	869.379761	-597.095398	66.391907	493.185852	-546.226868	-194.076523	517.439331	-608.929565	65.704201	86.455353	-584.778992	-190.755005	82.733292	-550.019897	120.224625	1343.721313	-493.711945	-218.593613	1359.868286	-467.706146	-38.986149	1343.792969	-532.975830	-4.488806	1640.941162	-618.171448	206.309906	1088.182495	-516.415405	-326.780487	1102.978638	-495.434265	195.215088	843.825378	-402.229187	-295.863953	848.356445	-470.425781	-49.236061	963.620178	634.259216	-33.725246	959.083252	617.511475	142.580597
-518.681946	54.237560	867.299988	-481.312408	-164.626068	869.469788	-597.202393	66.303238	493.245270	-546.540771	-194.776077	517.736267	-608.952576	65.683121	86.461746	-584.802002	-190.754211	82.817726	-551.170593	119.962059	1343.419678	-493.520111	-218.485825	1360.299194	-468.206451	-38.833122	1343.972046	-533.509644	-3.968745	1641.010986	-617.442078	207.893021	1087.935059	-515.746094	-326.814514	1103.320068	-491.756622	195.958481	845.326721	-402.411530	-295.940765	848.385864	-470.368835	-49.190388	963.705994	634.223083	-33.685169	959.096558	617.567810	142.684662
-518.630981	54.268410	867.338684	-481.281250	-164.500458	869.497375	-597.262207	66.240211	493.268585	-546.655334	-194.767029	517.789490	-608.972046	65.671722	86.445038	-584.839600	-190.723801	82.811707	-552.429626	119.585449	1343.079590	-493.284088	-218.424042	1360.706299	-468.703522	-38.673027	1344.124146	-534.096924	-3.286710	1640.963501	-616.687195	209.449570	1087.734375	-514.819946	-327.247284	1103.961304	-487.658112	196.911850	847.099548	-402.587738	-296.061127	848.468079	-470.361084	-49.122681	963.750183	634.188293	-33.610451	959.075745	617.625549	142.758865
-518.628418	54.366447	867.406189	-481.317657	-164.353073	869.492126	-597.301147	66.196083	493.272491	-546.772583	-194.779373	517.803040	-608.987976	65.656151	86.451485	-584.865967	-190.699051	82.811157	-553.701660	119.212250	1342.727539	-493.065826	-218.342606	1361.109253	-469.214294	-38.518768	1344.246704	-534.761047	-2.402112	1640.810059	-616.032471	210.908905	1087.531006	-514.105286	-327.177734	1104.255981	-483.276978	198.075943	849.288330	-402.615784	-296.161438	848.503418	-470.401703	-49.039547	963.791077	634.199646	-33.593975	959.058350	617.757324	142.841125
-518.586365	54.448154	867.448975	-481.250214	-164.212311	869.519470	-597.321960	66.240746	493.314056	-546.848450	-194.815201	517.824707	-609.015991	65.640694	86.479347	-584.825256	-190.667419	82.828903	-555.018921	118.840050	1342.378540	-492.786835	-218.253983	1361.470581	-469.744965	-38.361435	1344.335693	-535.540344	-1.333317	1640.559814	-615.450317	212.324570	1087.459106	-513.180725	-327.357697	1104.724121	-478.416412	198.879776	851.810486	-402.690979	-296.319458	848.573730	-470.395569	-48.938129	963.841858	634.206360	-33.547955	959.067444	617.909790	142.881622
-518.410461	54.387814	867.465332	-480.727814	-164.067474	869.595520	-597.008240	66.136246	493.267029	-546.766785	-194.700317	517.851929	-608.945679	65.645851	86.478691	-584.749268	-190.670731	82.798660	-556.338867	118.401733	1342.060059	-492.499512	-218.165253	1361.801514	-470.229828	-38.216175	1344.413696	-536.440063	-0.129032	1640.201416	-614.981567	213.565201	1087.368408	-512.239258	-327.626038	1105.133911	-473.276001	199.930130	854.678528	-402.619904	-296.429016	848.629395	-470.155487	-48.835953	963.917969	634.238892	-33.531982	959.059631	618.064575	142.907791
-518.215271	54.467396	867.529907	-480.275024	-163.922150	869.660828	-597.143433	66.247650	493.371277	-546.628174	-194.594238	517.892334	-608.988953	65.615379	86.492126	-584.697205	-190.637024	82.803871	-557.624207	117.926918	1341.724365	-492.271210	-218.103531	1362.089233	-470.518250	-38.053410	1344.668579	-537.441956	1.209909	1639.773438	-614.598633	214.738190	1087.278320	-511.323029	-327.728943	1105.501343	-467.832672	200.993988	858.112915	-402.299957	-296.383514	848.739746	-469.941254	-48.705418	964.015564	634.221497	-33.533058	959.042725	618.184509	142.941315
-518.009277	54.630661	867.625793	-479.908997	-163.813248	869.682434	-597.248352	66.308113	493.468658	-546.527527	-194.572723	517.925964	-609.053101	65.584618	86.495293	-584.631104	-190.629974	82.802231	-558.780457	117.517883	1341.474731	-491.937988	-217.998657	1362.343994	-471.140717	-37.972240	1344.568848	-538.546753	2.622868	1639.296875	-614.376282	215.692993	1087.271118	-510.300842	-328.272552	1105.931030	-462.087128	201.980972	861.988464	-401.986328	-296.435547	848.860352	-469.754761	-48.598877	964.106689	634.245300	-33.494110	959.048096	618.331848	142.932022
-517.735413	54.886902	867.727478	-479.550262	-163.651321	869.643799	-597.019714	66.287277	493.520966	-546.415283	-194.528168	517.941162	-608.973938	65.612999	86.486679	-584.635071	-190.624878	82.800476	-559.914673	116.992424	1341.170532	-491.552185	-217.892181	1362.635742	-471.603424	-37.847385	1344.585693	-539.771545	4.124982	1638.818115	-614.459595	216.608063	1087.356812	-509.333282	-328.580048	1106.248047	-456.149536	203.061630	866.403259	-401.532104	-296.490540	848.989868	-469.530273	-48.458076	964.170532	634.259460	-33.514584	959.058594	618.458008	142.896896
-517.455261	55.150536	867.879944	-479.137085	-163.475571	869.608887	-596.796021	66.276474	493.541534	-546.197144	-194.494171	517.915771	-608.931091	65.635468	86.484802	-584.563782	-190.649109	82.795692	-561.030640	116.483383	1340.859375	-491.240082	-217.759155	1362.902588	-471.782166	-37.699017	1344.850342	-541.095093	5.746678	1638.269531	-614.474854	217.271866	1087.270264	-508.455963	-328.924500	1106.574585	-449.982391	204.134277	871.271667	-401.077148	-296.486969	849.161255	-469.284973	-48.322365	964.265320	634.269287	-33.520588	959.037537	618.595215	142.831573
-517.262756	55.326080	868.004272	-478.776215	-163.346481	869.584839	-596.561340	66.245682	493.547119	-546.066833	-194.496689	517.930847	-608.891846	65.641518	86.495766	-584.571594	-190.626450	82.779678	-562.100281	116.060699	1340.534546	-490.975189	-217.649414	1363.133545	-472.154175	-37.678341	1344.911865	-542.383545	7.302352	1637.743408	-614.497559	217.641312	1087.056519	-507.718750	-328.933563	1106.713501	-443.624878	205.254440	876.775208	-400.442352	-296.432587	849.375610	-469.089111	-48.227795	964.343445	634.295349	-33.552204	959.030151	618.736511	142.791794
-517.482300	55.062035	867.957581	-478.496796	-163.492340	869.608032	-596.578796	66.305115	493.492218	-545.786072	-193.869766	517.740662	-608.922302	65.614563	86.504616	-584.545776	-190.645950	82.750099	-563.177673	115.619331	1340.234375	-490.712799	-217.439774	1363.404053	-472.583191	-37.572704	1344.933716	-543.725464	8.844412	1637.214111	-614.638489	217.943314	1086.894287	-506.853882	-329.261902	1107.070679	-437.121857	206.468628	882.761230	-399.726746	-296.335663	849.708374	-469.106567	-48.341427	964.340515	634.300293	-33.578476	959.012207	618.841797	142.769760
-517.755981	54.785206	867.790039	-478.219727	-163.665237	869.591370	-596.485168	66.328407	493.461304	-545.825256	-194.647446	518.056335	-608.905640	65.597870	86.507164	-584.608276	-190.638290	82.815094	-564.232910	115.200523	1339.914551	-490.476105	-217.247589	1363.721802	-473.033752	-37.432228	1344.925293	-545.055298	10.316921	1636.716553	-615.177063	218.100967	1086.763062	-506.030609	-329.661743	1107.541992	-430.479950	207.646347	889.502319	-399.092285	-296.445892	850.033386	-469.132751	-48.429703	964.248352	634.346375	-33.612598	958.947754	619.007019	142.734985
-517.695923	54.735500	867.815613	-477.794891	-163.646225	869.601746	-596.263733	66.315788	493.438629	-545.651855	-194.684677	518.101501	-608.833862	65.620941	86.534714	-584.626465	-190.638245	82.834724	-565.286804	114.877899	1339.583374	-490.285400	-216.947510	1364.100952	-473.439331	-37.276871	1344.966553	-546.339722	11.681922	1636.266235	-615.607727	217.900360	1086.464478	-505.169891	-329.842987	1108.006226	-423.660187	209.123810	896.783386	-398.040863	-296.304993	850.583923	-468.977936	-48.417435	964.290955	634.363037	-33.639412	958.948669	619.126831	142.667542
-517.644287	54.643616	867.846985	-477.393433	-163.638397	869.615662	-595.981018	66.203438	493.417084	-545.473999	-194.679230	518.164856	-608.806335	65.634178	86.537308	-584.597534	-190.628098	82.835091	-566.421631	114.647705	1339.288574	-490.173645	-216.630737	1364.498291	-473.854706	-37.084526	1344.997925	-547.589661	12.921379	1635.888672	-616.142029	217.503647	1085.961426	-504.431000	-330.017456	1108.484985	-416.800964	210.566589	904.821411	-397.122864	-296.163330	851.220093	-468.837616	-48.433929	964.337891	634.380066	-33.669491	958.964600	619.283691	142.614716
-517.594543	54.542049	867.887024	-476.957245	-163.653763	869.643860	-595.786987	66.160919	493.417175	-545.334229	-194.724457	518.195068	-608.753601	65.621971	86.536430	-584.595764	-190.641083	82.867912	-567.434937	114.558807	1338.997681	-490.000183	-216.211670	1364.984863	-474.587219	-36.836288	1344.713745	-548.748779	13.957600	1635.609863	-616.701538	216.979248	1085.357666	-503.703400	-330.000946	1108.989746	-410.039856	212.243530	913.502258	-396.075317	-296.046173	851.970703	-468.679108	-48.459949	964.395264	634.387756	-33.690353	958.943298	619.425903	142.575684
-517.681335	54.142681	867.616760	-476.588379	-163.818893	869.694031	-595.564697	66.108391	493.357574	-545.233704	-194.802048	518.284302	-608.681213	65.639168	86.529396	-584.640320	-190.646210	82.879532	-568.535889	114.531364	1338.616699	-489.965759	-215.791443	1365.488159	-474.828613	-36.408882	1344.959961	-549.845276	14.839376	1635.392334	-617.277649	216.325348	1084.495605	-502.794098	-330.352875	1109.827271	-403.423096	214.195313	922.842346	-395.079285	-296.190887	852.750610	-468.565063	-48.540401	964.280212	634.407715	-33.726143	958.952026	619.575073	142.561157
-517.457642	53.959309	867.678345	-476.064423	-163.809814	869.764893	-595.270630	66.009758	493.262787	-545.049316	-194.804642	518.324890	-608.578674	65.618439	86.526070	-584.624573	-190.664917	82.867821	-569.645508	114.677109	1338.203979	-489.854462	-215.264603	1366.018677	-475.298401	-36.003185	1344.982422	-550.824219	15.539579	1635.256836	-617.962585	215.427826	1083.451904	-502.076569	-330.140228	1110.407837	-397.032593	215.883362	932.946228	-393.672089	-295.930511	853.743591	-468.321625	-48.602974	964.383667	634.417542	-33.763855	958.929260	619.745117	142.524338
-517.617920	53.782925	867.570068	-475.616302	-163.915192	869.882263	-595.154785	65.971725	493.225891	-544.908630	-194.869629	518.396484	-608.575439	65.595795	86.522064	-584.641235	-190.664978	82.874542	-570.703674	114.939812	1337.772583	-489.917908	-214.736572	1366.523071	-475.840912	-35.438042	1344.948730	-551.695496	16.096281	1635.194336	-618.460022	214.283310	1082.289917	-501.161926	-330.461578	1111.375366	-390.977905	217.823349	943.557373	-392.557556	-295.960938	854.681335	-468.259735	-48.578823	964.401550	634.394409	-33.819069	958.902039	619.900635	142.519287
-518.324951	52.668270	867.015686	-475.274750	-164.428772	870.049927	-595.062439	65.899422	493.019806	-544.954773	-195.035614	518.543274	-608.551208	65.572227	86.505768	-584.737976	-190.677063	82.922241	-571.802002	115.369934	1337.259644	-489.999023	-214.114639	1366.981567	-476.410339	-34.850620	1344.954102	-552.445679	16.517914	1635.209961	-618.818604	212.799103	1080.990723	-500.342865	-330.424652	1112.152588	-385.339050	220.068771	954.860779	-391.132294	-295.934357	855.717407	-468.417328	-48.915394	964.167114	634.391235	-33.828766	958.856934	620.063171	142.521255
-517.749817	53.218769	867.625366	-474.542908	-163.985764	870.104797	-594.861328	65.736595	493.122131	-544.713257	-194.995621	518.538208	-608.509827	65.549911	86.504654	-584.669556	-190.687973	82.912064	-572.901428	115.907776	1336.855469	-490.036682	-213.549271	1367.511719	-477.036621	-34.186508	1344.985352	-553.109680	16.811729	1635.359619	-619.101685	211.075302	1079.629395	-499.416168	-330.433716	1112.976929	-380.074463	222.014267	966.805786	-389.585541	-295.913727	856.833923	-467.989960	-48.689865	964.585571	634.371887	-33.862709	958.860596	620.184509	142.504562
-517.515808	53.110809	867.767883	-473.916321	-163.899933	870.229919	-594.598450	65.551643	493.071899	-543.712708	-194.562897	518.329285	-608.423889	65.544174	86.483589	-584.295471	-190.760300	82.839539	-574.002991	116.483086	1336.363037	-490.258545	-212.868927	1368.002441	-477.631958	-33.524662	1345.100464	-553.700256	17.054438	1635.595459	-619.287170	209.251343	1078.141235	-498.577087	-330.269806	1113.657227	-375.459595	224.023376	979.317139	-388.038635	-295.678894	857.947083	-467.702362	-48.679909	964.759766	634.329529	-33.862583	958.847900	620.328186	142.470947
-517.212646	52.954525	867.783203	-473.238434	-163.826599	870.379883	-594.347046	65.333214	493.056274	-543.922119	-194.765823	518.575684	-608.333679	65.535561	86.473839	-584.482056	-190.771286	82.893150	-575.103210	117.170044	1335.921021	-490.519073	-212.259750	1368.416260	-478.332062	-32.771458	1345.147583	-554.185669	17.217825	1635.835693	-619.396606	207.289139	1076.578979	-497.563354	-330.375336	1114.490601	-371.468628	226.043060	992.305420	-386.147125	-295.548126	859.157837	-467.347595	-48.633514	964.875854	634.312683	-33.887341	958.837585	620.485535	142.460892
-517.041199	53.107777	867.229492	-472.582458	-163.987946	870.545410	-594.168701	65.149971	493.061798	-543.882263	-194.935898	518.717834	-608.315247	65.494766	86.460930	-584.502258	-190.785522	82.954102	-576.216919	117.868317	1335.463623	-490.859314	-211.609085	1368.842041	-479.003540	-32.090508	1345.258911	-554.561584	17.324118	1636.087646	-619.470032	205.564957	1074.984619	-496.714355	-330.135559	1115.050171	-368.313263	228.148926	1005.528442	-384.366638	-295.423859	860.206665	-466.986633	-48.278797	964.670959	634.287720	-33.910221	958.833862	620.667969	142.433975
-516.967896	52.917252	867.732910	-471.932068	-163.816727	870.646179	-594.176025	64.984734	493.033508	-543.886169	-195.072693	518.805054	-608.288513	65.495125	86.464043	-584.578674	-190.826202	82.987114	-577.255310	118.630569	1335.120239	-491.206329	-210.976898	1369.223022	-479.997833	-31.391693	1345.056396	-554.840820	17.440895	1636.312012	-619.367737	203.801025	1073.330811	-495.659393	-330.298950	1115.889526	-365.963440	230.402206	1018.940491	-382.530884	-295.222260	861.357727	-466.826782	-48.421417	965.041321	634.255127	-33.922588	958.825562	620.833618	142.439056
-516.839722	52.993210	867.590454	-471.302246	-163.822464	870.755737	-594.137024	64.797295	493.041321	-543.888367	-195.261993	518.905396	-608.265381	65.453346	86.447151	-584.579468	-190.858627	83.001663	-578.531433	119.394363	1334.714478	-491.765167	-210.312454	1369.489868	-480.381195	-30.644098	1345.397583	-554.949524	17.467947	1636.532227	-619.125305	202.057007	1071.748779	-494.782806	-330.170135	1116.463257	-364.082703	232.170624	1032.794189	-380.769562	-295.255798	862.326782	-466.570160	-48.238983	965.049133	634.237915	-33.969505	958.799438	621.053101	142.431671
-516.621643	52.920563	867.496887	-470.688385	-163.778214	870.881836	-594.060852	64.549889	493.070465	-543.899170	-195.415298	518.974976	-608.237366	65.399513	86.438789	-584.628113	-190.877365	83.021599	-579.705017	120.117111	1334.456421	-492.268127	-209.739410	1369.786011	-481.077759	-29.938721	1345.526245	-555.000366	17.561052	1636.742554	-618.632385	200.374969	1070.262695	-493.941376	-329.908569	1116.932495	-363.166412	234.349167	1046.188599	-378.681549	-295.214508	863.370239	-466.282898	-48.128750	965.092834	634.204041	-34.030651	958.806946	621.224121	142.395645
-516.325195	52.823006	867.408997	-470.055115	-163.733170	871.005493	-593.995117	64.319862	493.084900	-543.827515	-195.513855	519.030090	-608.204834	65.381348	86.433723	-584.627075	-190.907013	83.053299	-580.865540	120.755066	1334.243896	-492.873077	-209.131866	1369.969482	-481.807953	-29.276945	1345.606201	-554.948181	17.627197	1636.977783	-617.961609	198.741287	1068.873657	-493.081207	-329.662903	1117.376831	-363.021820	236.562408	1059.172363	-376.527100	-294.784485	864.495483	-465.976990	-48.047295	965.147705	634.154297	-34.052132	958.795166	621.387024	142.360657
-515.991028	52.801960	867.326965	-469.449768	-163.715683	871.126709	-593.967346	64.097298	493.135590	-543.765930	-195.601517	519.058044	-608.174438	65.354721	86.447685	-584.633240	-190.937363	83.038940	-581.923096	121.357201	1334.149780	-493.464355	-208.595810	1370.142334	-482.757172	-28.724819	1345.441406	-554.797424	17.730946	1637.194702	-617.151978	197.264114	1067.679932	-492.392761	-329.181213	1117.610474	-363.496643	238.824661	1071.671753	-374.429718	-294.868256	865.392822	-465.670593	-47.958038	965.206421	634.096741	-34.047405	958.780640	621.515686	142.381744
-515.606628	52.666550	867.235901	-468.807861	-163.741562	871.246216	-593.881958	63.872330	493.147369	-543.596924	-195.630112	519.128052	-608.145630	65.345650	86.440353	-584.592468	-190.933746	83.056831	-583.059265	121.943047	1334.082642	-494.161774	-208.091843	1370.261719	-483.196991	-28.074497	1345.826538	-554.581787	17.883625	1637.417358	-616.142578	195.935440	1066.678955	-491.634979	-328.819244	1117.922852	-364.720337	241.268509	1083.819214	-372.144836	-294.401367	866.480225	-465.317017	-47.943134	965.257935	634.049927	-34.098015	958.771729	621.658936	142.352676
-515.207520	52.553158	867.177795	-468.177063	-163.754745	871.392944	-593.886841	63.749332	493.179291	-543.517212	-195.661621	519.176086	-608.144653	65.313904	86.457138	-584.560303	-190.946014	83.083298	-584.111206	122.396774	1334.067139	-494.894928	-207.647659	1370.355713	-483.842865	-27.538858	1345.949951	-554.279663	18.040247	1637.577148	-615.062622	194.847717	1065.759155	-490.843323	-328.643158	1118.277954	-366.484283	243.778198	1094.953857	-369.845123	-294.264709	867.457458	-464.955109	-47.915752	965.337769	634.041138	-34.091274	958.755188	621.828125	142.372726
-514.719666	52.526424	866.945435	-467.601318	-163.812347	871.526428	-593.752563	63.557228	493.212677	-543.417236	-195.720291	519.274658	-608.065491	65.305916	86.430176	-584.555969	-190.966965	83.092072	-585.196411	123.014671	1334.216064	-495.581818	-207.284332	1370.436890	-484.485687	-27.089258	1346.107178	-553.936584	18.185980	1637.701416	-614.010193	193.999374	1065.060181	-490.367279	-327.778320	1118.306030	-368.577484	246.314301	1105.261353	-367.657104	-293.890869	868.323792	-464.551270	-47.813084	965.312134	634.017212	-34.157169	958.767212	622.012451	142.371155
-514.232361	52.127899	867.078064	-467.044647	-163.755753	871.632874	-593.629395	63.344810	493.157135	-543.262634	-195.731277	519.285583	-608.030640	65.307175	86.427193	-584.524719	-190.983719	83.121506	-586.097229	123.325256	1334.202881	-496.388428	-206.913406	1370.464966	-485.112640	-26.682730	1346.233154	-553.634216	18.385021	1637.765625	-613.038757	193.415894	1064.518677	-489.694916	-327.509521	1118.341187	-370.945465	248.741531	1114.634888	-365.362457	-293.638000	869.197388	-464.182831	-48.003284	965.475647	633.995117	-34.196098	958.768005	622.230652	142.359970
-513.919922	51.924683	867.116150	-466.599701	-163.809769	871.742371	-593.558716	63.211555	493.197235	-543.100037	-195.691238	519.317627	-608.022339	65.263313	86.428200	-584.440247	-190.981995	83.116486	-586.885681	123.655952	1334.243774	-497.018555	-206.676926	1370.465942	-485.607483	-26.328104	1346.352539	-553.387329	18.502432	1637.808105	-612.268005	193.140335	1064.129150	-489.094666	-326.913818	1118.333374	-373.328888	251.335220	1122.763428	-363.083130	-293.445557	870.022827	-463.903381	-48.099670	965.574097	633.988892	-34.272644	958.764954	622.428162	142.301758
-513.601624	51.807140	867.105347	-466.215454	-163.876221	871.850830	-593.486267	63.061905	493.242279	-542.974670	-195.726807	519.361511	-607.985779	65.277206	86.441566	-584.455505	-190.979126	83.119980	-587.657471	123.846878	1334.238037	-497.892365	-206.459732	1370.345825	-486.181702	-26.030840	1346.431030	-553.404236	18.687435	1637.809814	-611.746094	193.152344	1063.941162	-488.517487	-326.526184	1118.363037	-376.187958	253.824051	1130.195557	-360.841553	-292.991333	870.826660	-463.629761	-48.145267	965.640381	633.957214	-34.299606	958.737244	622.581116	142.279510
-513.424561	51.930771	866.866821	-465.847229	-164.038284	871.946472	-593.443054	62.960068	493.318054	-542.801147	-195.715683	519.404846	-608.018616	65.243576	86.448807	-584.419739	-190.969849	83.140427	-588.222656	124.034874	1334.258667	-498.612610	-206.362732	1370.195923	-486.518524	-25.799175	1346.442749	-553.663757	18.687794	1637.732056	-611.477417	193.452240	1063.867432	-488.033417	-325.968628	1118.192627	-379.198547	256.354828	1136.812500	-358.648712	-292.835602	871.509583	-463.434570	-48.019695	965.578064	633.916443	-34.334599	958.759521	622.722168	142.216248
-513.253113	51.766201	866.844238	-465.537537	-164.129074	872.039795	-593.433838	62.881100	493.310760	-542.639038	-195.739456	519.445801	-608.005432	65.236496	86.437431	-584.467285	-190.916718	83.159233	-588.648682	124.280235	1334.221924	-499.217438	-206.312317	1370.077271	-486.746490	-25.584902	1346.419800	-554.291016	18.654274	1637.701904	-611.604065	194.120422	1063.801758	-487.576508	-325.317444	1117.905518	-382.360748	258.913116	1142.607910	-356.423279	-292.246094	872.221802	-463.290436	-48.097015	965.635437	633.890625	-34.346806	958.746521	622.842102	142.219086
-512.981873	51.578178	866.877441	-465.316986	-164.175003	872.110962	-593.315979	62.859344	493.300537	-542.464478	-195.803711	519.477112	-607.978882	65.214249	86.425148	-584.462036	-190.920807	83.169724	-588.885681	124.525124	1334.188232	-499.764587	-206.229904	1369.833252	-486.850586	-25.437805	1346.392212	-555.236084	18.507814	1637.635620	-611.798584	194.793289	1063.817627	-487.116028	-324.713837	1117.555786	-385.261414	261.270325	1147.137573	-354.214783	-291.706970	872.870422	-463.090302	-48.207684	965.699524	633.849365	-34.427876	958.772156	622.964355	142.148849
-512.712830	51.456810	866.867554	-465.153320	-164.211426	872.124695	-593.189270	62.787640	493.231232	-542.144226	-195.782700	519.465637	-607.968689	65.218880	86.407234	-584.430054	-190.898956	83.178993	-588.672058	124.712791	1334.200806	-500.237061	-206.143814	1369.547241	-486.859375	-25.321054	1346.343262	-556.514282	18.255821	1637.616577	-612.797302	195.864685	1063.787598	-486.735321	-324.100403	1117.150391	-388.173676	263.448700	1151.039429	-352.158997	-291.168213	873.380127	-462.904144	-48.292053	965.710083	633.834412	-34.463493	958.781982	623.081299	142.119186
-512.497192	51.326145	866.848145	-465.005157	-164.287003	872.116394	-593.037415	62.734798	493.214935	-541.890930	-195.853134	519.447998	-607.976196	65.251366	86.381226	-584.424561	-190.854736	83.192551	-588.609436	125.020088	1334.127319	-500.504608	-206.094955	1369.255493	-486.803589	-25.236486	1346.267944	-557.975647	17.907494	1637.655762	-613.912598	196.839783	1063.789795	-486.313507	-323.552246	1116.756592	-391.026489	265.206543	1154.979004	-350.125854	-290.787537	873.877930	-462.771423	-48.406765	965.710510	633.828918	-34.511658	958.793884	623.201721	142.108841
-512.366638	51.221909	866.769165	-464.836761	-164.397095	872.097473	-592.861694	62.724701	493.164001	-541.538025	-195.858643	519.396423	-607.954773	65.247978	86.393715	-584.359253	-190.858582	83.193871	-588.216248	125.259247	1334.119873	-500.554626	-206.062225	1368.997437	-486.636230	-25.174574	1346.195068	-559.561279	17.458126	1637.693237	-615.172852	198.009491	1063.795166	-485.912781	-323.066040	1116.371338	-393.830536	267.650757	1157.311768	-348.317627	-289.989075	874.374695	-462.671661	-48.493458	965.673218	633.818726	-34.545181	958.777222	623.317444	142.080872
-511.807526	51.112198	866.759338	-464.636017	-164.356003	872.060425	-592.557495	62.701889	493.157959	-541.180420	-195.840271	519.318848	-607.930725	65.252357	86.386169	-584.319580	-190.868820	83.162117	-587.725586	125.541199	1334.126831	-500.493805	-206.013947	1368.794922	-486.415741	-25.107889	1346.090332	-561.184082	16.961241	1637.739258	-616.395203	199.141953	1063.925537	-485.539429	-322.514282	1115.960571	-396.413086	270.600891	1158.239624	-346.575409	-289.272827	874.798462	-462.355713	-48.590855	965.672302	633.825928	-34.570606	958.755554	623.425232	142.095779
-511.621124	51.057598	866.686707	-464.482819	-164.458160	872.045044	-592.367249	62.697742	493.136536	-540.883118	-195.830887	519.276855	-607.919678	65.246880	86.370270	-584.310059	-190.860245	83.179916	-587.125000	125.792244	1334.166748	-500.365662	-205.960678	1368.588867	-486.156067	-25.010504	1345.998657	-562.819824	16.383066	1637.792725	-618.044861	200.349701	1064.070435	-485.144745	-322.093445	1115.646118	-398.738739	273.464996	1158.439453	-345.009460	-288.683685	875.194885	-462.224030	-48.657524	965.637512	633.839966	-34.629879	958.761475	623.534851	142.065887
-511.513733	51.000336	866.606079	-464.371979	-164.580170	872.063110	-592.201599	62.749458	493.119690	-540.635010	-195.858414	519.243408	-607.867981	65.250740	86.359657	-584.277527	-190.864410	83.182632	-586.525940	126.064049	1334.233887	-500.106964	-205.848938	1368.441772	-486.167999	-24.963629	1345.640381	-564.398132	15.797581	1637.832642	-619.839783	201.561340	1064.261597	-484.762360	-321.653198	1115.384277	-400.851715	276.351105	1157.907593	-343.582062	-287.977936	875.590088	-462.152374	-48.713097	965.613464	633.830750	-34.674614	958.767395	623.610229	142.031647
-511.412994	50.981392	866.564819	-464.332184	-164.625046	872.052551	-592.004761	62.812256	493.061737	-540.392212	-195.828842	519.186157	-607.860718	65.251030	86.359932	-584.251770	-190.854904	83.175903	-586.020996	126.353493	1334.308838	-499.855194	-205.725266	1368.331787	-485.667175	-24.732307	1345.854370	-565.828064	15.160473	1637.856323	-621.784058	202.699570	1064.571167	-484.402313	-321.280426	1115.207642	-402.699158	279.261810	1156.598267	-342.359894	-287.159454	875.990723	-462.103302	-48.744041	965.593140	633.806213	-34.721031	958.762756	623.693665	142.024963
-511.405792	50.949532	866.513855	-464.371399	-164.673294	872.057983	-591.843445	62.856575	493.038025	-540.160400	-195.812393	519.154663	-607.841675	65.261139	86.346519	-584.278015	-190.854401	83.174026	-585.461304	126.638306	1334.418457	-499.548035	-205.558090	1368.277222	-485.438507	-24.562340	1345.805664	-567.099915	14.513561	1637.876465	-623.711792	203.681808	1064.815308	-484.041107	-320.933807	1115.105591	-404.312012	282.342773	1154.404907	-341.333649	-286.419800	876.348816	-462.127441	-48.766827	965.571106	633.804382	-34.775673	958.706299	623.750427	142.015839
-511.482483	51.033554	866.515625	-464.655151	-164.710052	871.986633	-591.756165	62.931129	493.015350	-540.057312	-195.820557	519.078186	-607.826538	65.268585	86.358536	-584.248169	-190.870575	83.173637	-584.915344	126.888275	1334.638916	-499.231415	-205.378922	1368.232056	-485.267517	-24.410967	1345.750977	-568.157959	13.879956	1637.913818	-626.008179	204.834793	1065.248169	-483.651672	-320.526703	1115.019531	-405.692322	285.388641	1151.526611	-340.354095	-285.590912	876.667786	-462.259308	-48.794815	965.527710	633.820190	-34.783855	958.774658	623.787354	141.983261
-511.689270	51.196808	866.522217	-465.184662	-164.686340	871.837708	-591.789856	63.041008	493.020721	-540.038330	-195.842346	518.994141	-607.835999	65.265312	86.361488	-584.340454	-190.879593	83.178596	-584.518494	127.136429	1334.868652	-498.906464	-205.210571	1368.222534	-485.180298	-24.245422	1345.743286	-568.984985	13.289180	1637.991211	-628.182434	205.886444	1065.930054	-483.258636	-320.116882	1114.960205	-406.865479	288.413300	1148.052734	-339.531616	-284.803070	876.918823	-462.523224	-48.792515	965.436096	633.820313	-34.858292	958.780884	623.827637	141.911667
-511.698273	51.230164	866.527893	-465.238556	-164.618271	871.851990	-591.675659	63.106289	493.037811	-539.889038	-195.718826	518.861938	-607.818115	65.261330	86.356384	-584.285767	-190.897949	83.172531	-584.256470	127.378616	1335.134277	-498.663666	-205.034195	1368.224609	-485.135651	-24.115608	1345.778931	-569.518921	12.704267	1638.098145	-630.539246	206.976578	1066.680176	-482.834259	-319.855103	1114.933716	-407.859985	291.552795	1143.789307	-338.916656	-283.940521	877.137756	-462.552368	-48.741577	965.445435	633.827942	-34.889622	958.768372	623.860107	141.928085
-511.742157	51.290234	866.549377	-465.238586	-164.532135	871.866211	-591.640564	63.138325	493.048187	-539.777283	-195.577927	518.877563	-607.840271	65.243324	86.401085	-584.304871	-190.900467	83.156013	-584.052490	127.559578	1335.470459	-498.442322	-204.902069	1368.250732	-485.180115	-24.005001	1345.801270	-569.786682	12.203463	1638.248169	-632.181824	207.994629	1067.369873	-482.325806	-319.664612	1114.946411	-409.295502	296.538666	1137.380737	-338.384949	-283.112946	877.267090	-462.579102	-48.666485	965.464417	633.865723	-34.897072	958.758118	623.907104	141.914993
-511.726898	51.365124	866.579773	-465.222412	-164.395447	871.907288	-591.605591	63.193855	493.042572	-539.663879	-195.540741	518.879578	-607.826538	65.250008	86.406326	-584.304932	-190.907028	83.162788	-583.967041	127.679329	1335.829956	-498.287598	-204.772705	1368.220947	-485.262634	-23.919323	1345.848267	-569.804016	11.765257	1638.430664	-634.156555	208.816116	1068.371948	-481.870544	-319.219147	1114.805298	-409.996796	299.654510	1131.807129	-337.892761	-282.452301	877.336853	-462.581573	-48.557354	965.504761	633.853088	-34.938591	958.733215	623.929260	141.895370
-511.802704	51.465740	866.622681	-465.216614	-164.263962	871.934204	-591.613525	63.209183	493.044983	-539.637085	-195.567902	518.863953	-607.837952	65.274254	86.396469	-584.340759	-190.925751	83.196861	-584.003845	127.750336	1336.222534	-498.181183	-204.686829	1368.226074	-485.395966	-23.880833	1345.907471	-569.532593	11.333179	1638.668579	-636.252808	209.413574	1069.107544	-481.272949	-319.263733	1114.943848	-410.434021	302.425751	1125.707642	-337.574982	-281.668091	877.341431	-462.631866	-48.440746	965.543701	633.865295	-34.963596	958.744568	623.941284	141.869583
-511.884033	51.616150	866.653076	-465.145935	-164.050156	871.958130	-591.634583	63.280285	493.066559	-539.239563	-195.230667	518.586548	-607.812866	65.277664	86.371758	-584.231934	-190.943329	83.143311	-584.114014	127.728981	1336.627563	-498.202850	-204.609314	1368.131836	-485.583740	-23.838718	1345.937256	-569.074036	11.009502	1638.873291	-638.010376	210.006729	1069.961670	-480.771851	-319.115295	1114.868286	-410.957489	305.672058	1118.514771	-337.415192	-280.871368	877.223328	-462.663757	-48.246544	965.577026	633.884216	-34.932770	958.706482	623.966125	141.906479
-511.903503	51.738476	866.696045	-464.837280	-163.857834	872.076233	-591.693420	63.305622	493.080170	-539.384033	-195.424377	518.873230	-607.812561	65.278114	86.376640	-584.353882	-190.931244	83.189377	-584.331482	127.619614	1337.012451	-498.266388	-204.596817	1368.023560	-485.808502	-23.847885	1345.981689	-568.435303	10.684762	1639.043823	-639.777222	210.543777	1070.832275	-480.255554	-318.948090	1114.778076	-411.217133	308.220093	1110.861572	-337.302307	-280.062164	877.037598	-462.618683	-48.034893	965.679749	633.913452	-34.949593	958.697388	623.989258	141.908798
-512.185669	52.075886	866.763672	-465.061218	-163.671478	871.970154	-591.839722	63.392551	493.142700	-539.240479	-195.240692	518.720093	-607.799011	65.268089	86.384224	-584.330383	-190.926331	83.179085	-584.679138	127.454681	1337.445801	-498.408783	-204.610367	1367.855957	-486.055176	-23.870892	1346.044067	-567.679016	10.463434	1639.194336	-641.291626	211.044510	1071.669312	-479.753082	-318.884308	1114.702271	-411.652557	310.924622	1102.655029	-337.277710	-279.297974	876.812012	-462.840393	-47.842430	965.657898	633.896912	-34.941467	958.684692	623.990479	141.934982
-512.348694	52.300617	866.806152	-464.998199	-163.413544	871.950012	-591.873840	63.428802	493.151306	-539.363525	-195.345200	518.871948	-607.815979	65.276474	86.396965	-584.421509	-190.924423	83.199112	-585.006653	127.255119	1337.847168	-498.523834	-204.650574	1367.665283	-486.569427	-23.969046	1345.793945	-566.875549	10.227588	1639.293335	-642.522583	211.435699	1072.482666	-479.313782	-318.809631	1114.567627	-412.010681	313.451965	1093.834961	-337.344971	-278.389465	876.484741	-462.933716	-47.610039	965.681335	633.950073	-34.894032	958.661255	624.005432	141.982834
-512.510681	52.489738	866.861633	-464.948181	-163.112564	871.940308	-591.986938	63.513077	493.200836	-539.253906	-195.230408	518.848816	-607.815674	65.252312	86.408295	-584.410706	-190.929855	83.206223	-585.458557	127.040779	1338.214966	-498.707001	-204.714142	1367.394653	-486.525452	-23.972403	1346.092529	-566.079468	10.013722	1639.275879	-643.714050	211.923721	1073.291016	-478.912079	-318.670502	1114.302734	-412.497925	315.899994	1084.128784	-337.339111	-277.711761	876.119568	-463.033539	-47.374027	965.716675	633.970703	-34.916382	958.642883	624.021851	141.999161
-513.046509	52.399597	866.996643	-464.957733	-162.889542	871.933777	-592.208191	63.627663	493.184784	-539.207886	-195.123627	518.845459	-607.859863	65.236809	86.412674	-584.471191	-190.917694	83.218124	-585.841553	126.786736	1338.545776	-498.825470	-204.797516	1367.094482	-486.660309	-24.001968	1346.104126	-565.314209	9.774430	1639.243164	-644.921753	212.449905	1074.125977	-478.634003	-318.443054	1113.932739	-413.046722	317.884918	1073.849976	-337.402618	-276.908722	875.718384	-463.358032	-47.307838	965.794800	633.980530	-34.892342	958.641724	624.019714	142.030365
-513.325073	52.862316	866.912598	-464.887360	-162.586304	871.924255	-592.371765	63.722492	493.221588	-539.097473	-194.977890	518.816956	-607.876526	65.238945	86.405006	-584.497375	-190.904648	83.219658	-586.085022	126.556473	1338.860962	-498.739594	-204.857071	1366.800293	-487.042969	-24.110277	1345.801758	-564.626831	9.569046	1639.168457	-645.516357	212.869095	1074.809814	-478.454620	-318.264160	1113.548584	-413.908386	319.799164	1063.075073	-337.707672	-276.099426	875.168884	-463.508545	-46.866131	965.755493	634.048828	-34.821323	958.613037	624.063354	142.068634
-513.708496	53.249046	866.959290	-465.047272	-162.294495	871.801331	-592.575806	63.850037	493.235077	-538.996399	-194.832748	518.781921	-607.914673	65.235542	86.402359	-584.518494	-190.902283	83.222870	-586.381836	126.323303	1339.087402	-498.702820	-204.982498	1366.426392	-486.778870	-24.114496	1346.014771	-564.058044	9.384649	1639.111572	-645.845581	213.203552	1075.471802	-478.360779	-317.978271	1113.001587	-414.950531	321.401154	1051.397949	-337.945496	-275.367981	874.603760	-463.795288	-46.582859	965.726013	634.086060	-34.791004	958.628479	624.067993	142.110748
-514.104248	53.590408	866.970337	-465.286560	-161.858017	871.619934	-592.755127	63.956169	493.202332	-538.866272	-194.726074	518.704956	-607.929504	65.258484	86.361481	-584.581970	-190.878021	83.200294	-586.513672	126.113274	1339.271240	-498.494781	-205.104401	1366.054077	-486.695282	-24.163137	1345.933350	-563.572388	9.160579	1639.061035	-646.172485	213.815140	1076.158325	-478.393433	-317.852661	1112.522705	-416.307587	322.676514	1039.523926	-338.484314	-274.313538	873.920654	-464.089355	-46.252621	965.639404	634.098511	-34.787533	958.631104	624.056152	142.134064
-514.442871	53.848412	866.960693	-465.186005	-161.639420	871.605103	-592.848633	64.056709	493.160675	-538.706360	-194.524628	518.662292	-607.918396	65.304916	86.334381	-584.547791	-190.840012	83.177139	-586.561462	125.906212	1339.407471	-498.216278	-205.224106	1365.716309	-486.606293	-24.239012	1345.819092	-563.215332	8.966481	1639.000732	-646.243591	214.131302	1076.805420	-478.471039	-317.665619	1111.989624	-418.132690	323.776672	1026.599365	-338.851959	-273.796356	873.287720	-464.257416	-45.976879	965.637085	634.144043	-34.721489	958.635437	624.041931	142.180923
-515.000549	54.119595	866.980957	-465.334564	-161.315155	871.503052	-593.015503	64.215958	493.138824	-538.581604	-194.418472	518.584290	-607.931519	65.323341	86.300522	-584.550476	-190.824188	83.135483	-586.578064	125.789513	1339.498047	-497.929443	-205.328384	1365.296143	-486.447113	-24.283216	1345.685425	-562.922241	8.759520	1639.002319	-646.101196	214.617905	1077.484619	-478.767242	-317.334442	1111.338379	-420.527313	324.529510	1013.404846	-339.515320	-272.923035	872.565491	-464.590485	-45.678871	965.590881	634.183289	-34.683762	958.625916	624.033936	142.229034
-515.423523	54.372795	867.074463	-465.527405	-160.896942	871.349854	-593.101624	64.404037	493.121277	-538.486511	-194.294373	518.518677	-607.928894	65.396828	86.287773	-584.542725	-190.782364	83.142769	-586.454163	125.636612	1339.582153	-497.485870	-205.439987	1364.952515	-486.284088	-24.322550	1345.513306	-562.692139	8.491985	1638.954712	-645.723877	215.078674	1078.063477	-479.122406	-317.168945	1110.795044	-423.161438	324.885803	1000.147644	-340.509033	-271.952332	871.759460	-464.882996	-45.416573	965.562927	634.238647	-34.618256	958.625366	624.023254	142.285980
-516.227600	54.615631	866.909485	-465.787109	-160.732986	871.248840	-593.410583	64.678375	493.105194	-538.410522	-194.141006	518.442139	-607.949036	65.413353	86.272194	-584.601013	-190.767929	83.136314	-586.233276	125.507790	1339.660156	-497.059204	-205.514450	1364.649658	-486.102509	-24.383226	1345.380493	-562.501465	8.214470	1638.935791	-645.197571	215.537750	1078.604736	-479.539856	-316.947388	1110.257080	-426.314667	324.716492	986.542480	-341.353760	-271.211151	871.007263	-465.347229	-45.107414	965.403259	634.279602	-34.576630	958.620300	624.019836	142.347015
-517.010681	54.199490	866.417908	-465.743683	-160.772705	871.294861	-593.600159	64.860275	492.968018	-538.255005	-193.963699	518.436096	-607.971924	65.462074	86.251747	-584.577148	-190.733658	83.126060	-585.956726	125.395515	1339.758667	-496.537628	-205.596909	1364.389404	-485.836914	-24.455212	1345.271362	-562.366516	7.923807	1638.954956	-644.528870	216.126663	1079.081421	-480.038483	-316.695984	1109.760376	-430.021484	324.018311	972.858154	-342.466553	-270.385559	870.209290	-465.669373	-44.971504	965.137085	634.331299	-34.521397	958.619507	624.028381	142.372147
-517.024719	55.156593	866.790771	-465.600281	-160.092102	871.282898	-593.583984	64.919731	493.034973	-538.029602	-193.659485	518.311462	-607.888062	65.559662	86.199730	-584.519226	-190.720917	83.065865	-585.694885	125.310318	1339.829346	-496.097565	-205.623810	1364.098999	-485.521301	-24.534672	1345.187256	-562.251343	7.636147	1638.989258	-643.696716	216.663406	1079.556152	-480.716156	-316.194305	1109.107666	-434.290131	322.899261	959.092468	-343.531708	-269.812775	869.402161	-465.690857	-44.336433	965.356201	634.380432	-34.464790	958.632080	624.021118	142.455063
-517.555359	55.360252	866.798584	-465.816895	-159.735764	871.180542	-593.573730	64.959610	492.921509	-538.037109	-193.521469	518.253662	-607.896301	65.610268	86.168457	-584.590759	-190.679977	83.074760	-585.228516	125.268463	1339.983521	-495.690826	-205.590500	1363.871094	-485.259888	-24.540209	1345.137085	-562.171326	7.299126	1639.026123	-642.627930	217.223373	1080.031982	-481.371429	-315.922058	1108.673828	-439.601807	321.700500	945.108826	-344.930115	-268.946991	868.577393	-466.015717	-44.051140	965.295471	634.412659	-34.393951	958.648315	624.006409	142.504410
-518.184326	55.683937	866.857483	-466.109497	-159.407562	871.078430	-593.815125	65.114502	492.900085	-538.021667	-193.373016	518.205444	-607.888916	65.639534	86.155563	-584.594543	-190.650970	83.043091	-584.989319	125.276405	1340.036865	-495.272797	-205.534714	1363.721924	-485.299866	-24.614834	1344.834595	-562.089600	6.952140	1639.068604	-641.460327	217.804672	1080.418213	-482.017181	-315.564209	1108.274292	-445.139740	319.621063	931.554810	-346.319794	-268.301941	867.782166	-466.420166	-43.743565	965.260376	634.435852	-34.327637	958.636780	623.983215	142.571198
-518.803833	56.054611	866.867004	-466.430176	-159.095993	870.980896	-594.077148	65.292015	492.873108	-538.058044	-193.213104	518.150940	-607.641602	65.432785	85.852669	-584.631531	-190.633026	83.057289	-584.621277	125.307457	1340.097046	-494.841248	-205.507126	1363.626465	-484.779053	-24.536783	1345.068604	-561.985901	6.623939	1639.116333	-640.248169	218.494278	1080.821289	-482.640747	-315.308594	1108.021729	-451.380524	316.961578	918.109802	-347.863403	-267.548401	866.995911	-466.812195	-43.398270	965.195129	634.502380	-34.254635	958.631226	623.984680	142.628250
-519.333618	56.365028	866.918945	-466.796906	-158.718445	870.862427	-594.240295	65.382484	492.832916	-538.129578	-193.076157	518.079590	-607.900146	65.722572	86.127121	-584.659973	-190.613159	83.005348	-584.142456	125.342995	1340.153931	-494.512360	-205.435226	1363.502075	-484.570953	-24.459585	1345.054321	-561.851318	6.296650	1639.176270	-638.991760	219.323456	1081.051270	-483.285156	-314.932831	1107.743164	-458.193909	313.599487	905.054749	-349.376251	-267.022308	866.222900	-467.171600	-43.087170	965.140747	634.547913	-34.166157	958.626221	623.941223	142.714233
-519.982361	56.810101	867.026550	-467.238159	-158.378723	870.810913	-594.678162	65.546165	492.892029	-538.252625	-192.993912	518.041199	-607.974976	65.731178	86.121384	-584.681824	-190.610611	83.000168	-583.612671	125.429131	1340.166016	-494.209412	-205.325470	1363.437012	-484.309967	-24.389833	1345.038696	-561.672363	5.984259	1639.223633	-637.495911	219.808350	1080.993286	-483.921356	-314.601593	1107.571045	-465.560577	309.354034	892.420471	-351.074463	-266.612488	865.392700	-467.621704	-42.722088	965.145508	634.553101	-34.161999	958.626343	623.933838	142.731918
-520.570923	57.114883	867.076721	-467.629059	-158.004150	870.777100	-595.004395	65.745705	492.871063	-538.415344	-192.895386	517.995850	-607.981567	65.742683	86.125542	-584.714783	-190.586823	83.000069	-582.974854	125.629486	1340.169556	-493.984802	-205.193832	1363.396484	-484.029297	-24.288095	1345.033081	-561.429016	5.709427	1639.311523	-635.928162	220.256088	1080.960693	-484.564056	-314.267853	1107.402710	-473.718384	305.036255	880.397522	-352.872833	-265.970306	864.615540	-468.031281	-42.374146	965.131348	634.561279	-34.087002	958.609985	623.896179	142.824631
-521.065063	57.513222	867.132141	-468.062195	-157.519623	870.687317	-595.326782	65.900566	492.893219	-538.517822	-192.714661	517.922546	-607.994263	65.783592	86.110008	-584.766907	-190.575958	82.986794	-582.146912	125.854683	1340.086914	-493.766266	-205.007874	1363.390869	-483.990143	-24.235983	1344.769653	-561.110535	5.456410	1639.434448	-635.112732	221.437164	1081.312378	-485.136230	-313.850952	1107.276123	-482.678802	300.317932	869.261963	-354.464478	-265.550446	863.953613	-468.396271	-41.963116	965.089905	634.545166	-33.983192	958.586182	623.832336	142.896408
-521.550354	57.949013	867.213989	-468.431152	-157.067108	870.599304	-595.947327	66.133698	492.976685	-538.612244	-192.549561	517.862976	-608.117249	65.742172	86.138977	-584.760132	-190.558929	82.961113	-581.286682	126.246712	1339.917236	-493.715546	-204.789810	1363.400024	-483.371552	-24.036476	1345.049438	-560.727234	5.287835	1639.528320	-634.065125	221.653900	1081.314331	-485.749603	-313.506195	1107.208130	-492.269714	295.312042	859.122559	-356.212921	-265.036072	863.239319	-468.733276	-41.558224	965.065491	634.568909	-33.921909	958.593323	623.825562	142.929947
-522.017029	58.400967	867.292358	-468.766937	-156.737320	870.586731	-596.331299	66.254585	493.020874	-538.720398	-192.399124	517.794495	-608.157837	65.763618	86.149780	-584.823303	-190.540833	82.939217	-580.238586	126.790291	1339.685181	-493.651672	-204.561325	1363.388428	-482.999695	-23.872940	1345.030151	-560.263428	5.179125	1639.613159	-633.533630	221.807281	1081.214600	-486.378296	-313.069611	1107.083130	-501.894623	290.396454	850.638489	-358.016907	-264.600891	862.551270	-469.064972	-41.179642	965.080444	634.558472	-33.839405	958.561096	623.763855	143.023621
-522.410034	58.785580	867.253723	-469.135773	-156.349258	870.538208	-596.681946	66.402275	493.006866	-538.734436	-192.156189	517.597778	-608.203979	65.777588	86.130127	-584.772522	-190.542969	82.896652	-578.855225	127.299530	1339.220703	-493.630676	-204.276703	1363.396606	-482.630066	-23.648613	1344.941406	-559.706604	5.160893	1639.666138	-633.378357	221.258911	1080.930542	-486.977905	-312.787292	1107.148315	-512.860474	285.214844	842.830811	-359.790161	-264.467834	861.905701	-469.366455	-40.775337	965.013550	634.545288	-33.779427	958.519348	623.732178	143.086700
-522.754333	59.194698	867.223145	-469.568756	-155.887512	870.489441	-596.980225	66.567802	493.010193	-539.011597	-192.132034	517.659180	-608.155701	65.674759	86.027504	-584.840210	-190.536179	82.904152	-577.595459	128.403534	1339.014038	-493.689819	-203.953308	1363.437622	-482.188843	-23.378515	1344.842529	-559.025696	5.219857	1639.760742	-633.366516	220.059753	1080.584595	-487.668732	-312.607391	1107.213867	-523.149231	280.152222	836.743530	-361.817749	-264.263977	861.207458	-469.677826	-40.338169	964.952515	634.528076	-33.694530	958.502869	623.676575	143.149490
-523.023987	59.661766	867.187866	-469.933411	-155.472229	870.453064	-597.295959	66.799904	493.068787	-538.996460	-191.862076	517.453491	-608.191528	65.691994	86.016205	-584.820801	-190.506317	82.838882	-575.815125	129.204330	1338.474243	-493.813049	-203.617294	1363.449463	-481.675293	-23.056152	1344.741333	-558.317993	5.402825	1639.782104	-633.673889	218.105408	1080.134277	-488.454193	-312.087982	1107.087036	-533.022705	275.032166	831.778320	-363.532928	-264.153931	860.612305	-469.925507	-39.894257	964.897278	634.492676	-33.663460	958.479858	623.614990	143.192581
-523.085388	60.325844	867.212097	-470.302368	-155.033554	870.380676	-597.518372	66.953926	493.108490	-539.037476	-191.680008	517.327942	-608.279846	65.818489	86.068817	-584.728577	-190.522293	82.794464	-574.077515	130.299042	1338.058716	-494.007111	-203.229477	1363.469604	-481.088898	-22.700747	1344.622070	-557.489136	5.673645	1639.830811	-634.309143	215.564819	1079.679688	-489.170044	-311.932343	1107.253906	-542.501221	269.873352	827.766113	-365.423553	-263.929291	860.106079	-470.084686	-39.418716	964.864014	634.450012	-33.603039	958.461304	623.544678	143.248352
-522.919250	61.146805	867.322815	-470.660339	-154.494980	870.324036	-598.062561	67.240326	493.232208	-539.109985	-191.434509	517.230896	-608.419617	65.779030	86.062927	-584.715698	-190.496536	82.765404	-572.214844	131.422592	1337.613159	-494.227631	-202.795761	1363.443237	-480.425476	-22.293539	1344.449707	-556.617371	6.079594	1639.859619	-635.418579	212.607117	1079.174072	-490.062378	-311.605011	1107.292480	-551.483215	264.272095	824.445129	-367.225739	-263.764038	859.634460	-470.150543	-38.881233	964.894348	634.403137	-33.532616	958.445068	623.493225	143.305115
-523.624634	60.755783	867.107849	-471.263428	-154.498764	870.346985	-598.097290	67.374847	493.091797	-539.392700	-191.430405	517.240784	-608.393738	65.814682	86.044823	-584.794922	-190.501175	82.742561	-570.353210	132.567307	1337.117920	-494.442719	-202.379852	1363.413330	-479.666046	-21.866438	1344.267212	-555.711182	6.655743	1639.824463	-637.128357	209.584824	1078.885620	-491.118195	-311.160126	1107.196045	-560.063721	258.122681	821.577271	-368.885437	-263.865417	859.148254	-470.678955	-38.915882	964.750000	634.330811	-33.484272	958.429077	623.390869	143.326599
-523.662598	61.163139	866.990051	-471.802460	-154.203598	870.306946	-598.584351	67.671684	493.164398	-539.669617	-191.362381	517.228027	-608.545288	65.804977	86.044289	-584.778687	-190.460220	82.704201	-568.629211	133.798248	1336.710938	-494.593872	-201.909439	1363.372314	-479.159271	-21.457182	1343.785034	-554.681458	7.153888	1639.769775	-639.521667	206.459564	1078.654297	-492.217590	-310.791077	1107.157349	-568.362854	251.420074	819.045532	-370.561890	-263.518707	858.852051	-470.878326	-38.575291	964.647095	634.286621	-33.455956	958.418579	623.314636	143.366974
-523.606750	61.636501	866.903015	-472.347809	-153.889603	870.207825	-598.804443	67.912788	493.187225	-539.988098	-191.277847	517.248718	-608.606384	65.813553	86.031311	-584.874207	-190.462219	82.712654	-567.095032	134.975449	1336.306152	-494.759033	-201.425385	1363.284058	-478.090790	-20.862278	1343.780273	-553.606384	7.874430	1639.717651	-642.571655	203.218750	1078.512329	-493.328247	-310.468201	1107.110718	-576.246094	244.332520	816.877686	-372.179077	-263.633423	858.480103	-471.013489	-38.242077	964.528259	634.230469	-33.385429	958.405273	623.232239	143.417236
-523.516907	61.966526	866.810059	-472.961761	-153.667999	870.128845	-598.976563	68.191833	493.236725	-540.273132	-191.105072	517.238892	-608.674255	65.803925	86.056938	-584.885437	-190.429504	82.663872	-565.663879	136.129684	1335.890381	-494.780792	-200.895554	1363.185913	-477.445221	-20.381533	1343.357910	-552.479248	8.767043	1639.576538	-646.228821	199.863983	1078.515991	-494.579559	-310.237610	1107.173828	-583.986267	236.933701	815.065186	-373.969788	-263.518005	858.135986	-471.152161	-38.023548	964.412292	634.151062	-33.343082	958.385193	623.118713	143.461731
-523.352417	62.178017	866.779968	-473.540497	-153.529282	870.104248	-599.120728	68.504608	493.265167	-540.613892	-190.954681	517.249695	-608.745789	65.815826	86.083366	-584.899109	-190.415665	82.630653	-564.484802	137.245468	1335.510864	-494.728394	-200.364304	1363.069946	-476.539551	-19.831364	1343.201660	-551.198364	9.542296	1639.393311	-650.478088	196.433441	1078.662964	-495.949554	-309.911804	1107.127930	-591.476746	229.396530	813.629272	-375.655334	-263.613312	857.861023	-471.274750	-37.922718	964.367065	634.053345	-33.354107	958.365723	623.036743	143.470764
-523.121887	62.447407	866.682007	-474.176727	-153.435196	870.090088	-599.446411	68.942749	493.350494	-540.947266	-190.813934	517.252869	-608.786011	65.691177	86.074203	-584.889160	-190.404327	82.603516	-563.546692	138.463745	1335.180176	-494.621429	-199.795746	1362.898560	-475.448273	-19.149797	1343.247314	-549.838440	10.493079	1639.159912	-655.178284	193.040573	1079.005615	-497.455872	-309.468384	1106.975464	-598.762451	221.886200	812.618958	-377.410065	-263.997833	857.468262	-471.365509	-37.794163	964.283447	633.967651	-33.288990	958.360168	622.909790	143.511810
-522.821777	62.914566	866.503906	-474.929565	-153.279816	870.034058	-599.230652	69.227913	493.361572	-541.244141	-190.649567	517.187134	-608.770264	65.718300	86.047424	-584.880188	-190.389236	82.590195	-562.695740	139.658920	1334.858398	-494.309601	-199.176605	1362.760742	-474.612823	-18.405552	1343.082764	-548.409058	11.555351	1638.924072	-660.138062	189.532654	1079.485596	-499.016235	-308.965576	1106.824463	-605.142456	214.468002	812.039673	-379.098877	-263.859680	857.218750	-471.448090	-37.541492	964.130066	633.863098	-33.266628	958.331421	622.804077	143.533783
-522.513184	63.332947	866.418152	-475.656860	-153.149887	869.997986	-599.185425	69.546585	493.344788	-541.584473	-190.441742	517.192627	-608.809631	65.729691	86.055389	-584.889832	-190.355026	82.566437	-562.003784	140.876083	1334.518799	-493.930176	-198.520630	1362.606323	-473.863037	-17.634388	1342.834595	-546.826782	12.681776	1638.697876	-665.303528	186.035507	1080.191895	-500.418427	-308.772644	1106.911377	-610.699463	207.141724	811.971313	-380.731384	-264.170715	856.998779	-471.531494	-37.359978	964.040344	633.774963	-33.246166	958.333008	622.678528	143.578079
-522.283203	63.595425	866.313049	-476.419067	-153.059845	869.981018	-599.527588	70.065620	493.428467	-541.955872	-190.290176	517.173340	-608.977966	65.708672	86.099129	-584.917175	-190.330917	82.548355	-561.412720	142.033066	1334.180908	-493.452209	-197.805969	1362.403320	-473.377991	-16.779448	1342.369873	-545.125977	13.916926	1638.420044	-670.604004	182.317200	1081.154419	-502.059998	-308.263458	1106.803589	-616.630127	200.070145	812.035706	-382.558624	-264.226044	856.696106	-471.648163	-37.245941	963.941101	633.668274	-33.217205	958.336182	622.577942	143.607803
-522.007690	63.933208	866.268372	-477.178375	-152.926834	869.978455	-599.500183	70.496262	493.440704	-542.281494	-190.088593	517.095276	-609.060242	65.711151	86.115059	-584.890198	-190.307190	82.514603	-561.065002	143.141022	1333.899170	-492.875519	-196.990860	1362.259033	-472.494995	-15.716287	1342.327637	-543.297974	15.195212	1638.192261	-676.175903	179.588898	1082.461914	-503.525604	-307.929382	1106.869141	-621.909546	193.438538	812.554443	-384.384979	-264.539917	856.426819	-471.758118	-37.104450	963.886536	633.556396	-33.197552	958.308716	622.487610	143.650101
-521.754883	64.312195	866.224854	-477.946259	-152.796143	869.982544	-599.373779	70.955536	493.428741	-542.580688	-189.877838	517.031982	-609.101257	65.743484	86.148979	-584.877991	-190.281723	82.486298	-560.726990	144.244736	1333.569092	-492.193268	-196.128189	1362.115967	-471.857880	-14.657779	1342.008789	-541.323181	16.552219	1637.987671	-681.456909	176.499939	1083.686157	-505.122070	-307.271057	1106.792603	-626.548950	187.172485	813.381042	-386.168671	-264.927277	856.161377	-471.876831	-36.940491	963.833313	633.469482	-33.214661	958.326294	622.402832	143.636459
-521.635071	64.591286	866.215881	-478.711151	-152.728699	870.059448	-599.033813	71.334969	493.428589	-542.908691	-189.663284	516.981995	-609.117737	65.748505	86.124710	-584.855469	-190.240814	82.456635	-560.479980	145.245102	1333.269653	-491.494843	-195.197662	1362.002808	-471.305481	-13.546346	1341.689819	-539.222229	18.025288	1637.765869	-686.453918	173.529175	1085.098755	-506.362610	-307.094727	1107.076050	-630.746216	181.397949	814.472778	-388.081360	-265.280121	855.945313	-472.075806	-36.826530	963.835632	633.366089	-33.222652	958.342896	622.326172	143.624634
-521.528015	64.974205	866.224548	-479.426422	-152.559418	870.104187	-598.918640	71.799950	493.436127	-543.249268	-189.458420	516.920715	-609.162476	65.761223	86.133850	-584.850403	-190.219223	82.424294	-560.391724	146.273849	1333.039063	-490.668793	-194.196259	1361.934570	-470.748932	-12.416123	1341.378418	-536.933716	19.508631	1637.718628	-691.215637	170.910461	1086.623535	-507.662323	-306.677399	1107.271973	-634.618408	176.093109	815.907593	-390.065125	-265.656311	855.697021	-472.255829	-36.624447	963.831360	633.258301	-33.224617	958.330383	622.254822	143.605652
-521.482605	65.389755	866.199402	-480.176453	-152.341232	870.105347	-598.719788	72.261246	493.383301	-543.543823	-189.232391	516.887451	-609.208435	65.790413	86.125351	-584.776001	-190.195663	82.381165	-560.421265	147.337631	1332.928955	-489.869965	-193.158875	1361.883789	-470.568573	-11.327652	1340.864502	-534.535889	21.089207	1637.625488	-695.428528	168.505203	1088.188599	-508.878510	-306.005676	1107.482178	-638.320801	171.493713	817.534058	-392.048676	-266.088989	855.431763	-472.461212	-36.378418	963.781189	633.152893	-33.244457	958.327209	622.173584	143.620956
-521.524780	65.797195	866.201904	-480.883270	-152.108978	870.152405	-598.541138	72.700684	493.362274	-543.823425	-188.951736	516.815918	-609.215515	65.811981	86.125221	-584.719238	-190.180054	82.361542	-560.630066	148.343262	1332.884766	-489.109985	-192.089050	1361.947876	-469.944824	-10.098825	1340.835571	-532.016357	22.730873	1637.546021	-699.251465	166.467148	1089.821533	-509.696014	-305.852386	1108.059082	-641.722168	167.224228	819.218506	-394.058685	-266.702972	855.216064	-472.692017	-36.105171	963.766663	633.063354	-33.276379	958.353210	622.131042	143.616531
-521.650208	66.179512	866.218628	-481.579010	-151.865814	870.258545	-598.363770	73.258621	493.347931	-544.178894	-188.702576	516.784302	-609.248230	65.848396	86.133324	-584.708313	-190.154984	82.324852	-560.782959	149.245895	1332.943237	-488.310394	-190.982910	1362.019897	-469.983002	-8.988191	1340.389404	-529.466736	24.528358	1637.456421	-702.666870	164.924179	1091.429565	-510.495026	-305.421295	1108.524536	-644.991211	163.480560	820.963745	-396.079529	-267.214783	855.025818	-472.962738	-35.807339	963.787354	632.939941	-33.284527	958.368286	622.035950	143.607956
-521.900024	66.610992	866.281494	-482.246490	-151.565643	870.344543	-598.259033	73.632927	493.247528	-544.538757	-188.442398	516.740601	-609.344299	65.848320	86.131279	-584.746704	-190.102249	82.316628	-561.116028	150.151199	1333.076416	-487.629608	-189.897705	1362.170654	-469.530548	-7.818691	1340.436279	-526.751709	26.258394	1637.394287	-705.654419	163.611450	1092.916138	-511.218506	-304.880005	1108.989136	-648.251831	160.184525	822.614868	-398.094666	-267.880707	854.745972	-473.280273	-35.465595	963.821106	632.828064	-33.325329	958.400269	621.957336	143.587799
-522.174133	67.107140	866.341614	-482.821198	-151.188416	870.431885	-597.980835	73.292892	493.040314	-544.874023	-188.235092	516.738220	-609.423889	65.844574	86.052078	-584.755554	-190.105850	82.280678	-561.562134	151.228638	1333.469849	-486.940094	-188.824310	1362.349365	-469.620422	-6.817098	1340.135010	-524.035767	28.053686	1637.273804	-708.408752	162.849060	1094.392822	-511.619843	-304.631805	1109.635742	-651.340698	157.185730	824.208252	-400.132874	-268.585358	854.510681	-473.578003	-35.038322	963.857300	632.736938	-33.367752	958.398071	621.915405	143.596359
-522.515381	67.574425	866.392700	-483.344788	-150.744843	870.512756	-597.369629	73.751152	493.194153	-545.113403	-187.968369	516.688477	-609.297913	65.933762	86.065643	-584.688538	-190.116302	82.274948	-561.943481	151.983063	1333.707153	-486.311981	-187.744476	1362.547729	-469.367523	-5.659534	1340.235596	-521.278381	29.816376	1637.130371	-710.989319	162.624084	1095.861938	-511.784393	-304.418549	1110.344971	-654.299561	154.609024	825.648621	-402.069397	-269.346954	854.299866	-473.895538	-34.574844	963.887817	632.627991	-33.377213	958.419739	621.868164	143.566055
-522.977600	68.055267	866.505920	-483.906219	-150.223267	870.657471	-597.220398	74.129921	493.159058	-545.400940	-187.715927	516.624268	-609.333801	65.936829	86.060158	-584.702759	-190.084198	82.288261	-562.278381	152.699707	1333.936035	-485.711853	-186.678558	1362.744629	-469.419861	-4.635396	1340.027832	-518.598267	31.586407	1636.909790	-713.417603	163.005524	1097.286133	-511.856354	-304.134888	1111.008179	-657.274414	152.469879	827.023193	-404.001404	-270.058044	854.037781	-474.274506	-34.048775	963.974426	632.505432	-33.397720	958.442444	621.779419	143.551163
-523.577087	68.646881	866.651001	-484.413513	-149.736206	870.807312	-597.142578	74.624641	493.143097	-545.561707	-187.382584	516.559998	-609.326416	65.978180	86.081558	-584.667358	-190.103027	82.233315	-562.602234	153.328262	1334.092285	-485.157166	-185.623154	1362.956665	-469.154083	-3.558698	1340.109253	-516.008728	33.330097	1636.612793	-715.216309	163.149887	1098.255737	-511.753052	-303.982452	1111.719116	-659.975891	150.669159	828.057068	-405.964508	-271.010712	853.657227	-474.674316	-33.471825	964.071960	632.392822	-33.428635	958.436707	621.728088	143.569153
-524.156799	69.163063	866.782898	-484.849579	-149.137436	870.910522	-597.118652	75.075020	493.155884	-545.646423	-187.019623	516.464600	-609.357544	65.988052	86.072952	-584.641113	-190.121307	82.215424	-562.895874	153.973297	1334.177856	-484.624268	-184.538147	1363.109009	-469.017975	-2.478404	1340.010254	-513.505371	35.057381	1636.276367	-716.759888	163.723816	1099.077026	-511.533447	-303.673279	1112.294800	-662.409851	149.261230	828.909058	-407.657959	-271.885193	853.328857	-475.067383	-32.884937	964.151978	632.291382	-33.438679	958.397827	621.723022	143.573517
-524.860168	69.730461	866.927612	-485.321533	-148.439529	870.976013	-597.125183	75.482903	493.127136	-545.964111	-186.848557	516.453613	-609.410339	65.995483	86.119057	-584.663757	-190.104950	82.237640	-563.100037	154.618759	1334.137695	-484.049713	-183.486725	1363.213989	-468.895599	-1.477059	1339.876953	-511.183655	36.746384	1635.924072	-718.431824	165.132523	1100.178833	-511.161987	-303.528931	1112.918701	-664.834351	148.308258	829.609680	-409.278168	-272.674713	853.006042	-475.545074	-32.232162	964.221558	632.185547	-33.411018	958.497742	621.634888	143.546494
-525.581299	70.280334	867.072876	-485.677948	-147.862030	871.052490	-597.110352	75.821327	493.081360	-546.302612	-186.657700	516.456787	-609.416748	66.000427	86.110985	-584.712769	-190.086182	82.248428	-563.246826	155.281219	1334.013184	-483.434143	-182.418259	1363.287598	-468.699432	-0.471443	1339.710083	-509.015167	38.350842	1635.537842	-719.559875	166.442596	1100.759399	-510.752441	-303.221100	1113.411377	-666.753418	147.719818	830.095886	-410.574646	-273.234344	852.764587	-475.987366	-31.631145	964.299622	632.076782	-33.390656	958.542297	621.581665	143.585861
-526.457458	70.897804	867.159302	-486.103363	-147.270477	871.080688	-597.209045	76.191040	493.065643	-546.711487	-186.589478	516.499817	-609.430481	66.016724	86.096863	-584.841064	-190.051682	82.272972	-563.303162	155.988388	1333.795776	-482.757874	-181.378937	1363.287354	-468.622314	0.397042	1339.360474	-507.023712	39.909271	1635.141846	-720.403259	167.875275	1101.126953	-510.395142	-302.649902	1113.693848	-668.783020	147.712082	830.361267	-411.890839	-274.002258	852.368652	-476.528870	-30.972136	964.318726	631.959167	-33.406158	958.574829	621.545044	143.545624
-527.329285	71.371368	867.228699	-486.558838	-146.565903	871.082153	-597.265869	76.571220	492.999847	-546.899109	-186.330688	516.425049	-609.398987	66.056793	86.070007	-584.925354	-190.028122	82.269035	-563.373169	156.703705	1333.501953	-482.098419	-180.369370	1363.310547	-468.262085	1.428051	1339.223389	-505.188721	41.454803	1634.730957	-720.991821	169.546753	1101.159912	-509.809784	-302.665894	1114.270996	-670.396912	148.013168	830.360291	-413.267517	-274.897614	851.989258	-477.083496	-30.328548	964.315857	631.846802	-33.369766	958.598694	621.502075	143.529266
-528.248535	72.010910	867.262085	-486.917542	-145.912216	871.026428	-597.385803	76.864532	492.932678	-547.003784	-186.092682	516.377136	-609.425842	66.054642	86.054413	-584.986328	-190.011932	82.264938	-563.342529	157.469742	1333.162598	-481.382416	-179.340576	1363.219971	-468.067596	2.392150	1338.915405	-503.476318	42.955967	1634.323730	-721.241638	171.255386	1101.023193	-509.276367	-302.328064	1114.596802	-671.794250	148.762695	830.171875	-414.249237	-275.448090	851.697510	-477.660156	-29.632130	964.281311	631.745300	-33.321960	958.605225	621.462524	143.586411
-529.116333	72.546120	867.230652	-487.190338	-145.306900	870.950012	-597.469666	77.126503	492.805084	-547.047791	-185.788284	516.264221	-609.439392	66.099541	85.994179	-585.021667	-189.990372	82.266762	-563.308594	158.179642	1332.719482	-480.663422	-178.326080	1363.202148	-467.794525	3.364087	1338.592285	-501.921021	44.407532	1633.934326	-721.286743	173.208527	1100.633179	-508.742981	-302.012756	1114.924561	-672.861328	149.976440	829.818848	-415.178070	-276.177368	851.407227	-478.161163	-28.984604	964.199585	631.626953	-33.314667	958.654236	621.427856	143.565170
-530.152710	73.267509	867.253601	-487.592041	-144.667038	870.825562	-597.596680	77.424225	492.727051	-547.204773	-185.564316	516.197693	-609.405457	66.125877	85.936325	-585.120972	-189.957031	82.253242	-563.252136	158.916916	1332.274536	-479.950043	-177.298096	1363.097900	-467.575195	4.305640	1338.223511	-500.485291	45.825943	1633.576416	-721.138672	175.312195	1100.108521	-508.482239	-301.074158	1114.924072	-673.646423	151.420547	829.201843	-416.089813	-276.887421	850.974060	-478.773376	-28.263460	964.111877	631.515320	-33.262081	958.669739	621.404480	143.620941
-531.118408	73.843117	867.234314	-487.958191	-143.987045	870.727051	-597.849792	77.802719	492.645325	-547.381714	-185.455383	516.160950	-609.437134	66.186852	85.934227	-585.257324	-189.931671	82.268028	-563.172058	159.667892	1331.815063	-479.216797	-176.232071	1363.004395	-467.485687	5.224501	1337.686279	-499.151733	47.245758	1633.216797	-720.734131	177.448975	1099.530884	-508.022644	-300.658325	1115.151733	-674.207947	153.294769	828.513672	-416.946320	-277.564484	850.664001	-479.345215	-27.565739	964.017700	631.436035	-33.179810	958.712646	621.376282	143.670303
-532.038940	74.458778	867.173767	-488.164612	-143.391205	870.660645	-598.133606	78.066261	492.594635	-547.526428	-185.341827	516.140259	-609.450256	66.207489	85.922356	-585.359131	-189.916336	82.305984	-563.196411	160.416031	1331.474243	-478.550201	-175.207443	1362.931641	-467.075958	6.277075	1337.544556	-497.927338	48.629822	1632.899414	-720.176453	179.740021	1098.807251	-507.409241	-300.575836	1115.518188	-674.448120	155.450378	827.566833	-417.617279	-278.080750	850.483521	-479.832001	-26.849333	963.921021	631.352905	-33.097668	958.754211	621.347656	143.732285
-533.096802	75.105598	867.169250	-488.482788	-142.723923	870.525391	-598.512268	78.287521	492.520142	-547.622681	-185.176117	516.131653	-609.461670	66.269196	85.858208	-585.459839	-189.878510	82.326683	-563.248108	161.116165	1331.099854	-477.902527	-174.134277	1362.853638	-466.847443	7.222289	1337.213501	-496.797241	49.979259	1632.581421	-719.447510	182.217819	1098.047119	-506.917480	-300.078400	1115.775757	-674.362915	158.072861	826.718628	-418.130127	-278.554016	850.308105	-480.407562	-26.123428	963.809692	631.306641	-33.063812	958.782837	621.362000	143.806793
-534.042480	75.748665	867.206543	-488.776001	-142.048813	870.435303	-598.878967	78.472260	492.502655	-547.623291	-184.970749	516.044617	-609.454590	66.331337	85.821030	-585.525757	-189.875778	82.343353	-563.319519	161.836792	1330.795288	-477.280121	-173.089355	1362.832275	-466.670166	8.184499	1336.934937	-495.749176	51.337730	1632.281982	-718.538208	184.561462	1097.168457	-506.548492	-299.498077	1115.984009	-673.941956	160.891739	825.704651	-418.536957	-278.922638	850.187927	-480.908142	-25.403648	963.740234	631.228210	-33.010647	958.846741	621.349976	143.876877
-534.971313	76.443954	867.198120	-489.057556	-141.368973	870.384460	-599.474182	78.819046	492.521179	-547.714417	-184.862137	516.016846	-609.524353	66.364540	85.811958	-585.638245	-189.824463	82.374794	-563.411133	162.599609	1330.494751	-476.659241	-171.994797	1362.808960	-466.808655	9.111833	1336.453125	-494.830750	52.608936	1631.946045	-717.465332	186.821838	1096.262329	-506.172638	-298.871735	1116.222046	-673.287781	164.011429	824.667175	-418.844910	-279.237549	850.127625	-481.391846	-24.619562	963.663574	631.152466	-32.958447	958.887024	621.372620	143.952148
-535.845947	77.023071	867.198914	-489.225067	-140.650314	870.342285	-599.944397	78.988289	492.446869	-547.621582	-184.641983	515.970642	-609.526184	66.431946	85.776306	-585.654602	-189.833115	82.392044	-563.628540	163.347107	1330.227417	-476.212006	-170.929108	1362.769287	-466.552643	10.176148	1336.402832	-493.869629	53.995064	1631.698730	-716.294373	189.129257	1095.345337	-505.786896	-298.147858	1116.446289	-672.195740	167.365875	823.593323	-418.950958	-279.459229	850.128052	-481.823151	-23.866205	963.605164	631.123230	-32.823868	958.904358	621.418091	144.053131
-536.757629	77.635696	867.166992	-489.449371	-139.986984	870.264343	-600.479248	79.159248	492.401733	-547.291565	-184.195618	515.852173	-609.444580	66.218956	85.434113	-585.638794	-189.803223	82.384583	-563.877930	164.083862	1330.017334	-475.766724	-169.881195	1362.825806	-466.487915	11.189727	1336.252441	-493.076385	55.240028	1631.369751	-715.049133	191.230728	1094.410278	-505.421356	-297.453217	1116.678101	-670.758423	170.990112	822.671631	-418.905792	-279.596619	850.171997	-482.290588	-23.128164	963.509155	631.042297	-32.711193	958.944763	621.411987	144.144180
-537.581787	78.232323	867.156799	-489.637299	-139.205414	870.211304	-601.149902	79.433212	492.424866	-547.276917	-183.991821	515.803833	-609.763489	66.531746	85.760696	-585.682556	-189.755569	82.428368	-564.102417	164.875168	1329.889648	-475.376007	-168.803391	1362.857178	-466.700348	12.104008	1335.912354	-492.243469	56.602310	1631.139526	-713.710205	193.292297	1093.516113	-504.906708	-296.973999	1117.094360	-669.082214	174.768585	821.794434	-418.795197	-279.587189	850.330139	-482.709839	-22.342131	963.440979	630.987610	-32.593376	958.949585	621.427734	144.288284
-538.293457	78.851280	867.204834	-489.731720	-138.464767	870.270386	-601.854858	79.607254	492.461060	-546.902710	-183.498962	515.679016	-609.844910	66.560020	85.727318	-585.617188	-189.743561	82.424637	-564.431274	165.669891	1329.834229	-475.069641	-167.737274	1362.938354	-466.583160	13.239942	1335.995361	-491.575806	57.870159	1630.866211	-712.325439	195.236893	1092.599365	-504.507172	-296.244049	1117.368286	-667.166443	178.642899	820.921082	-418.482788	-279.706116	850.524963	-483.077484	-21.557549	963.473938	630.898438	-32.394073	958.978943	621.404114	144.418228
-539.044312	79.416565	867.247559	-489.938904	-137.654846	870.212952	-602.425659	79.716789	492.445770	-547.057739	-183.443848	515.684570	-609.893616	66.622765	85.696487	-585.747192	-189.666031	82.472725	-564.751282	166.449005	1329.789185	-474.771729	-166.654312	1363.037598	-466.619202	14.214867	1335.925781	-490.873260	59.254429	1630.666992	-710.868774	197.029007	1091.726563	-504.169739	-295.292114	1117.576782	-664.911072	182.644287	820.201416	-418.060089	-279.636871	850.738464	-483.480927	-20.810205	963.436646	630.814026	-32.243771	959.027039	621.412231	144.533630
-539.670105	80.064972	867.273010	-490.043457	-136.900101	870.242249	-603.214539	79.894585	492.542236	-546.676636	-182.968246	515.577454	-609.867859	66.537239	85.630058	-585.655273	-189.647705	82.515800	-565.048950	167.281693	1329.769531	-474.527588	-165.572464	1363.118164	-466.983734	15.169326	1335.653687	-490.318298	60.493679	1630.415405	-709.386108	198.660492	1090.891235	-503.906464	-294.159576	1117.653198	-662.319824	186.684708	819.484802	-417.487244	-279.271942	851.014709	-483.811035	-20.020622	963.444763	630.706055	-32.073498	959.018433	621.399658	144.713837
-540.266296	80.619614	867.302429	-490.188019	-136.099197	870.326904	-604.529663	80.801163	492.619537	-546.656677	-182.812195	515.589600	-609.708923	66.107452	85.271729	-585.703918	-189.563141	82.562538	-565.474854	168.123138	1329.790527	-474.386688	-164.478134	1363.246338	-466.922638	16.267340	1335.783081	-489.738281	61.877178	1630.249268	-707.880127	200.216095	1090.046631	-503.372284	-293.478241	1118.051758	-659.584717	190.820831	818.927856	-416.737885	-278.921173	851.382263	-484.163147	-19.240471	963.486633	630.596375	-31.884443	959.004517	621.351318	144.905396
-540.894287	81.212830	867.306152	-490.342896	-135.344147	870.369141	-605.224487	80.979279	492.632843	-546.180237	-182.260986	515.479858	-610.114807	66.555511	85.668549	-585.567078	-189.531464	82.593895	-565.816406	168.979950	1329.839355	-474.269440	-163.388412	1363.380249	-467.068268	17.312922	1335.739014	-489.252258	63.181843	1630.051025	-706.345032	201.604141	1089.231323	-502.909241	-292.610870	1118.233154	-656.616333	194.975861	818.385315	-415.771057	-278.338196	851.782471	-484.518280	-18.467091	963.488770	630.465942	-31.655312	958.953674	621.335571	145.145523
-541.383850	81.856010	867.281738	-490.423004	-134.616577	870.398254	-606.062012	81.181183	492.670776	-545.892334	-181.836395	515.423035	-610.214844	66.593559	85.659859	-585.534851	-189.509369	82.627434	-566.206116	169.828781	1329.860107	-474.153809	-162.322327	1363.530396	-467.262024	18.371958	1335.721313	-488.850464	64.444046	1629.845703	-704.856201	203.021042	1088.410156	-502.430511	-291.734375	1118.489136	-653.526489	199.160934	818.025696	-414.918365	-277.841431	852.062683	-484.777374	-17.690319	963.474304	630.309204	-31.465694	958.944214	621.265930	145.386063
-541.852783	82.454544	867.231628	-490.554199	-133.826569	870.477539	-606.763000	81.361275	492.685394	-545.696899	-181.519669	515.391052	-610.256287	66.622192	85.618446	-585.532593	-189.463074	82.665443	-566.570984	170.736572	1329.944458	-474.124054	-161.220306	1363.612915	-467.424438	19.338943	1335.684448	-488.565033	65.658722	1629.602905	-703.335022	204.268341	1087.657349	-502.259827	-290.182037	1118.314209	-650.184998	203.299057	817.750305	-413.823395	-277.178009	852.376770	-485.073700	-16.882437	963.477173	630.179382	-31.270903	958.877014	621.215698	145.602310
-542.308777	83.177666	867.234619	-490.635956	-133.130325	870.524963	-607.833252	81.669609	492.822601	-545.326599	-181.102692	515.310669	-610.409058	66.632919	85.635925	-585.438721	-189.411163	82.706970	-566.979492	171.618423	1329.970459	-474.148315	-160.117294	1363.700562	-467.659851	20.407955	1335.676392	-488.238708	67.001953	1629.484741	-701.782715	205.100571	1086.797241	-501.557281	-289.620056	1118.594849	-646.716797	207.421799	817.484619	-412.484650	-276.152069	852.880798	-485.337952	-16.099554	963.494019	630.016113	-31.050648	958.823975	621.149231	145.854523
-542.627930	83.747955	867.175659	-490.694824	-132.384674	870.553589	-608.227417	81.717857	492.849548	-544.886169	-180.697739	515.275635	-610.394836	66.677429	85.619682	-585.389160	-189.362152	82.736397	-567.292480	172.480255	1330.001465	-474.125793	-159.038773	1363.831787	-468.085236	21.344078	1335.479126	-488.000183	68.254532	1629.314453	-700.486206	206.794800	1086.206787	-501.020905	-288.738617	1118.762451	-643.100159	211.498718	817.476807	-411.299652	-275.307037	853.277161	-485.523773	-15.357938	963.469910	629.756470	-30.797665	958.763306	621.023193	146.067596
-543.000916	84.558334	867.104919	-490.803375	-131.603638	870.558960	-608.882568	81.911278	492.871735	-544.535645	-180.282394	515.225708	-610.410767	66.738228	85.606003	-585.312622	-189.305298	82.786560	-567.683228	173.349396	1330.044189	-474.324066	-157.975357	1363.888550	-468.057373	22.422276	1335.686890	-487.891235	69.408951	1629.125122	-698.926208	207.542023	1085.302124	-500.379333	-288.129974	1119.022339	-639.313354	215.518600	817.424316	-410.087524	-274.377167	853.646484	-485.747986	-14.488228	963.424744	629.513550	-30.550621	958.711792	620.910645	146.297043
-543.301575	85.181679	867.029114	-490.831177	-130.916061	870.636169	-609.523132	82.101471	492.878662	-544.089905	-179.778992	515.177856	-610.427734	66.778595	85.575195	-585.249634	-189.229553	82.825211	-568.031006	174.227280	1330.062012	-474.431244	-156.934296	1363.991577	-468.321136	23.469126	1335.676025	-487.728088	70.714981	1629.018066	-697.632324	208.795074	1084.559937	-499.805145	-287.253998	1119.170410	-635.545166	219.512436	817.460144	-408.739197	-273.238068	854.057312	-485.943176	-13.731288	963.425903	629.263428	-30.283283	958.672241	620.750183	146.537888
-543.559082	85.973770	866.942322	-490.946869	-130.177490	870.639648	-610.493164	82.479263	493.022675	-543.606934	-179.286118	515.086182	-610.613098	66.795624	85.609802	-585.201111	-189.194565	82.869164	-568.397217	175.141449	1329.975098	-474.572784	-155.870056	1364.084595	-468.506744	24.439461	1335.652344	-487.676880	71.940773	1628.905029	-696.423889	210.432343	1083.902100	-499.266144	-286.320160	1119.204590	-631.278748	223.415268	817.722839	-407.195557	-271.824829	854.529480	-486.120331	-12.906154	963.375366	629.046509	-29.988413	958.602600	620.586121	146.873520
-543.791809	86.740273	866.865173	-491.000397	-129.399017	870.599609	-610.981445	82.782394	493.060638	-543.360718	-179.022278	515.059143	-610.800110	66.901062	85.617523	-585.206787	-189.118042	82.929749	-568.737244	176.017670	1329.913330	-474.813660	-154.840973	1364.094116	-468.795837	25.469261	1335.620850	-487.688934	73.115784	1628.769287	-695.101746	211.363525	1082.982910	-498.827850	-285.151917	1119.109619	-627.608276	227.049759	817.722900	-405.742493	-270.466003	854.926392	-486.261566	-12.090713	963.311890	628.788757	-29.723663	958.491760	620.400513	147.182938
-543.953735	87.447205	866.791687	-491.012787	-128.662979	870.592957	-611.493713	82.983810	493.058380	-542.913208	-178.529556	515.000427	-610.817017	66.959900	85.582581	-585.163940	-189.050613	82.974464	-569.099487	176.912430	1329.793091	-475.023407	-153.815964	1364.137573	-469.020966	26.421131	1335.582397	-487.729706	74.298943	1628.672607	-694.001892	212.774780	1082.317139	-498.333710	-284.173157	1119.114380	-623.810181	230.577286	817.860596	-404.366028	-269.121765	855.306885	-486.364838	-11.321151	963.272461	628.558655	-29.414787	958.445313	620.133728	147.507187
-544.109375	88.209755	866.680542	-491.098724	-127.862907	870.592224	-612.025391	83.317398	493.062988	-542.493347	-178.059235	514.896606	-610.851501	67.013260	85.572563	-585.117859	-188.985733	83.010849	-569.390381	177.785995	1329.645996	-475.287292	-152.781799	1364.146851	-469.450562	27.294495	1335.330688	-487.844299	75.516045	1628.587280	-692.854553	214.208878	1081.516846	-497.695282	-283.378082	1119.279297	-619.589600	234.199692	818.173096	-402.694153	-267.342926	855.809082	-486.493134	-10.481746	963.213257	628.274963	-29.150618	958.399170	619.895203	147.744446
-544.304199	89.010590	866.601807	-491.173767	-127.055824	870.573059	-612.591370	83.706902	493.173462	-542.247925	-177.720947	514.836853	-610.948792	67.053337	85.597160	-585.147156	-188.901474	83.029808	-569.738464	178.630493	1329.509644	-475.628571	-151.802673	1364.181885	-469.505188	28.369406	1335.509277	-487.979156	76.615997	1628.476685	-691.740662	215.679840	1080.738647	-497.203552	-282.387848	1119.272705	-615.392456	237.631851	818.638184	-401.374359	-265.839661	856.152588	-486.636597	-9.636306	963.162964	628.004944	-28.856794	958.346863	619.641113	147.995407
-544.399536	89.732597	866.556519	-491.169312	-126.262489	870.555298	-613.171570	84.163330	493.213165	-541.745911	-177.210556	514.741455	-611.006042	67.148102	85.585510	-585.073853	-188.848907	83.081619	-570.002563	179.514206	1329.398804	-475.884216	-150.844177	1364.303467	-469.898621	29.212591	1335.294189	-488.167297	77.767700	1628.404053	-690.648438	217.113449	1079.985229	-496.723633	-281.307434	1119.246338	-611.243835	241.124649	819.164063	-399.659729	-264.015625	856.650085	-486.701660	-8.853876	963.135437	627.582886	-28.860926	958.328674	619.369324	148.121109
-544.489075	90.488152	866.473206	-491.217560	-125.446678	870.539429	-614.388062	84.857796	493.340637	-541.365601	-176.815994	514.664734	-611.273376	67.127632	85.616829	-585.031311	-188.789185	83.138229	-570.361572	180.431580	1329.247681	-476.247986	-149.850662	1364.356689	-469.986755	30.256529	1335.476807	-488.346710	78.942551	1628.343750	-689.502075	218.622345	1079.184204	-496.252350	-280.237061	1119.228638	-606.868469	244.337173	819.631104	-398.138641	-262.106262	857.109863	-486.790314	-8.034896	963.089050	627.336060	-28.651264	958.328857	619.067871	148.348450
-544.534546	91.397911	866.366272	-491.302368	-124.558586	870.489807	-615.235291	85.501717	493.463898	-540.881836	-176.259415	514.536804	-611.255310	67.168762	85.679489	-584.980042	-188.717743	83.153076	-570.645203	181.282364	1329.058472	-476.552612	-148.910980	1364.439087	-470.226166	31.208902	1335.483521	-488.548920	80.071541	1628.286743	-688.413513	220.195908	1078.455200	-495.931122	-278.813873	1118.975830	-602.809082	247.684677	820.299438	-396.637024	-260.170929	857.520020	-486.864288	-7.119615	963.012024	627.060730	-28.488497	958.334656	618.740540	148.501938
-544.533997	92.204262	866.310425	-491.268402	-123.710197	870.493958	-615.789429	86.096054	493.552856	-540.072205	-175.478058	514.341125	-611.317566	67.236473	85.681908	-584.806458	-188.672607	83.127304	-570.912903	182.205505	1328.913330	-476.948425	-147.907379	1364.487183	-470.445313	32.124119	1335.462402	-488.930237	81.086594	1628.189331	-687.090210	221.808640	1077.916992	-495.555542	-277.645599	1118.930908	-598.665527	250.848282	820.955383	-395.184631	-258.157257	857.966248	-486.892487	-6.270296	962.998901	627.081360	-28.060240	958.360352	618.438965	148.781448
-544.517517	92.970314	866.243774	-491.231537	-122.840691	870.472656	-616.000732	86.455254	493.536224	-539.698059	-175.045258	514.300903	-611.379822	67.272102	85.632057	-584.799561	-188.592575	83.172600	-571.194214	183.047409	1328.774170	-477.252014	-146.939758	1364.567383	-470.743744	33.110195	1335.433716	-489.188293	82.194832	1628.135986	-685.894104	223.297318	1077.184692	-495.074005	-276.675415	1119.065552	-594.511963	253.936172	821.670715	-393.743011	-256.132233	858.420837	-486.906708	-5.435050	962.966553	626.894653	-27.853092	958.377075	618.061768	148.937927
-544.511719	93.833740	866.202515	-491.254150	-121.945045	870.439758	-615.809998	86.775055	493.499573	-539.592407	-174.796402	514.249512	-611.266968	67.419357	85.615875	-584.857117	-188.469070	83.263916	-571.464478	183.966721	1328.662354	-477.612366	-145.952042	1364.664673	-470.972504	33.996582	1335.447388	-489.541290	83.291908	1628.076904	-684.801575	224.972366	1076.574707	-494.708862	-275.535431	1119.028931	-590.451782	256.834076	822.430664	-392.508911	-254.023911	858.824097	-486.934235	-4.559062	962.936096	626.770203	-27.697556	958.460754	617.748108	149.044922
-544.453979	94.846458	866.174011	-491.179474	-121.029465	870.444275	-616.196777	87.384789	493.567993	-539.319763	-174.405243	514.209351	-611.304626	67.466530	85.603897	-584.866882	-188.410828	83.321556	-571.695435	184.867905	1328.580688	-477.973755	-145.020157	1364.717407	-471.268463	34.938602	1335.442383	-489.900635	84.283813	1628.017090	-683.628296	226.661957	1075.963135	-494.419250	-274.234680	1118.892090	-586.228638	259.708984	823.274353	-390.957031	-251.498428	859.339172	-486.923553	-3.595617	962.942322	626.622437	-27.556793	958.495422	617.408936	149.098709
-544.451965	95.561974	866.202271	-491.092194	-120.141571	870.453064	-616.443481	87.972839	493.563782	-538.959290	-173.903091	514.162903	-611.382446	67.542854	85.631874	-584.782104	-188.317383	83.359917	-571.901367	185.736160	1328.483521	-478.301392	-144.078842	1364.824707	-471.730774	35.751682	1335.243652	-490.286072	85.382790	1628.003906	-682.422302	228.191162	1075.401978	-494.205658	-272.636169	1118.637939	-582.358154	262.364716	824.069641	-389.612183	-249.233963	859.723694	-486.935516	-2.796290	962.979553	626.477478	-27.493319	958.581848	617.059265	149.151306
-544.388123	96.400528	866.102173	-491.018250	-119.304245	870.448547	-616.626709	88.569160	493.623199	-538.645630	-173.428070	514.134338	-611.419189	67.592880	85.619614	-584.858154	-188.200256	83.410248	-572.200623	186.679092	1328.434082	-478.694183	-143.121643	1364.894165	-471.795868	36.758251	1335.459229	-490.754944	86.347214	1627.951416	-681.308960	229.849014	1074.895508	-493.925507	-271.410431	1118.543945	-578.724365	264.806396	824.788269	-388.513794	-247.066772	860.043457	-486.904724	-1.924306	962.936218	626.382629	-27.369493	958.651245	616.621033	149.241547
-544.245422	97.348793	865.956299	-490.918365	-118.431076	870.457275	-616.747803	89.138008	493.645752	-538.144958	-172.882690	514.061340	-611.426147	67.704430	85.625488	-584.790039	-188.110733	83.464622	-572.432922	187.590073	1328.381836	-479.082397	-142.136169	1364.910645	-472.090912	37.701756	1335.481079	-491.180542	87.373055	1627.929932	-680.216492	231.635315	1074.460693	-493.513733	-270.327911	1118.551392	-575.100220	267.126831	825.534119	-387.082458	-244.547516	860.550232	-486.830780	-0.966668	962.878296	626.324707	-27.273230	958.774231	616.204285	149.287628
-544.068604	98.309509	865.871277	-490.763855	-117.458450	870.505371	-615.845276	89.311043	493.466888	-537.831726	-172.456497	514.029114	-611.192078	67.877136	85.508507	-584.763916	-187.986511	83.530197	-572.673523	188.479279	1328.348511	-479.473022	-141.230026	1364.999023	-472.353851	38.606647	1335.511841	-491.652924	88.361511	1627.931763	-679.061890	233.312271	1074.006958	-493.353485	-268.739868	1118.252930	-571.555359	269.301178	826.349304	-385.838074	-242.171219	860.935242	-486.754211	0.034321	962.885254	626.282104	-27.222925	958.866516	615.793762	149.352859
-543.950562	99.242432	865.754639	-490.648041	-116.585808	870.510254	-615.873230	89.921997	493.476715	-537.294067	-171.791565	513.930054	-610.853821	67.549400	85.099327	-584.672058	-187.937271	83.555656	-572.880554	189.378738	1328.297729	-479.873260	-140.269165	1365.053589	-472.665253	39.566200	1335.525513	-492.299316	89.179123	1627.829956	-677.804077	234.827118	1073.602539	-493.093201	-267.398468	1118.139282	-568.004150	271.339447	827.128357	-384.752655	-239.506821	861.299011	-486.702484	0.971679	962.846924	626.302368	-27.210962	959.007507	615.440918	149.340515
-543.816528	100.108727	865.716736	-490.542786	-115.718285	870.491516	-615.883057	90.495834	493.446960	-536.880188	-171.261841	513.880127	-611.220276	68.059059	85.496063	-584.616455	-187.881119	83.636765	-573.080139	190.278503	1328.294067	-480.216614	-139.316437	1365.100342	-472.898285	40.482800	1335.546509	-492.653503	90.386459	1627.948975	-676.734436	236.609589	1073.235596	-492.865601	-266.062927	1117.958374	-564.647827	273.112213	827.813232	-383.650482	-236.979477	861.665955	-486.631104	1.831432	962.834961	626.304749	-27.211414	959.142822	614.985535	149.311829
-543.638611	101.102989	865.656067	-490.475098	-114.719444	870.491577	-615.059265	90.835754	493.313507	-536.597595	-170.879379	513.834351	-610.982178	68.245750	85.455620	-584.634460	-187.831970	83.747833	-573.264282	191.194870	1328.278687	-480.631531	-138.369415	1365.118164	-473.159607	41.361492	1335.603516	-493.223694	91.358894	1627.959351	-675.620667	238.351730	1072.917358	-492.660095	-264.723267	1117.804321	-561.463135	274.810944	828.540710	-382.738068	-234.739655	861.907166	-486.575348	2.823222	962.826721	626.358276	-27.178688	959.196960	614.584045	149.278168
-543.540283	102.212311	865.599670	-490.550690	-113.743034	870.442566	-614.995483	91.495399	493.330811	-536.231140	-170.441391	513.786926	-611.030884	68.331619	85.475967	-584.653503	-187.790039	83.853905	-573.401428	192.142578	1328.266968	-480.997223	-137.444550	1365.111328	-473.440765	42.307602	1335.641113	-493.866455	92.288651	1627.957764	-674.508179	240.023071	1072.596191	-492.293976	-263.669067	1117.806763	-558.431885	276.395447	829.163208	-381.840485	-232.066483	862.240112	-486.613037	3.827276	962.793701	626.542908	-27.236303	959.352478	614.265320	149.199051
-543.462646	103.151970	865.585571	-490.764526	-112.843346	870.378052	-614.903320	92.093643	493.327881	-535.787903	-169.898560	513.711365	-611.265869	68.465637	85.459618	-584.630920	-187.707611	83.928352	-573.519287	193.069183	1328.282349	-481.416992	-136.495300	1365.114868	-473.659576	43.173473	1335.657471	-494.614441	92.906364	1627.832275	-673.371399	241.669174	1072.251953	-492.144104	-262.117126	1117.488037	-555.486633	277.864014	829.784546	-380.946655	-229.634293	862.470398	-486.691895	4.679597	962.764648	626.732483	-27.244699	959.601624	613.863464	149.029449
-543.338928	104.255936	865.542114	-491.020386	-111.841766	870.250671	-614.806030	92.777550	493.362305	-535.487000	-169.469818	513.657104	-611.050354	68.537781	85.466499	-584.687866	-187.665161	84.066620	-573.656433	194.009293	1328.261841	-481.805786	-135.539520	1365.126343	-473.936432	44.115570	1335.710327	-495.230530	93.837875	1627.854248	-672.194458	243.161224	1071.901245	-491.950073	-260.626434	1117.243408	-552.814026	279.242798	830.264771	-379.830017	-226.882278	862.847717	-486.743408	5.641183	962.683716	626.879456	-27.301428	959.762451	613.400146	148.872757
-543.181274	105.259476	865.448242	-490.999878	-110.833992	870.260742	-614.545532	93.370293	493.338226	-535.028625	-168.960159	513.621765	-611.043640	68.646019	85.472435	-584.642578	-187.613739	84.162155	-573.765381	194.946091	1328.210815	-482.208374	-134.604843	1365.142212	-474.195282	44.988846	1335.707275	-495.763153	94.943092	1627.928345	-671.053833	244.665207	1071.542969	-491.800354	-259.350464	1117.074585	-550.169983	280.453217	830.703125	-379.240082	-224.429031	862.987183	-486.722473	6.657329	962.662598	627.088989	-27.426231	959.968018	613.027771	148.686768
-543.038818	106.202148	865.418884	-491.068665	-109.928925	870.273010	-614.273315	94.035301	493.307434	-534.739563	-168.577438	513.596924	-611.001099	68.760010	85.474030	-584.655640	-187.533340	84.269363	-573.869385	195.860825	1328.191528	-482.628815	-133.668213	1365.107422	-474.434479	45.855534	1335.743286	-496.323547	95.914040	1628.009277	-669.913574	246.141479	1071.196289	-491.563110	-258.021332	1116.874634	-547.731445	281.604401	831.123474	-378.267059	-221.802872	863.349304	-486.738495	7.555859	962.673462	627.350037	-27.540356	960.156189	612.656433	148.491867
-542.678162	107.126480	865.322510	-490.679138	-108.982323	870.340942	-613.905762	94.647430	493.256317	-534.282227	-167.946198	513.555176	-611.193298	68.883072	85.493523	-584.632141	-187.480713	84.347733	-573.918762	196.841873	1328.203003	-482.998505	-132.759171	1365.093262	-474.900055	46.701645	1335.560547	-496.887390	96.882843	1628.042114	-668.826904	247.550842	1070.895508	-491.311218	-256.834747	1116.821899	-545.400879	282.486298	831.341736	-377.592529	-219.198639	863.618103	-486.500305	8.536431	962.698425	627.573059	-27.661011	960.321350	612.242065	148.374664
-542.425537	108.035843	865.232971	-490.558350	-107.978142	870.353943	-615.213928	95.969917	493.483093	-533.876465	-167.429321	513.536499	-611.702515	68.833534	85.607285	-584.479004	-187.578568	84.426956	-574.009277	197.823456	1328.152344	-483.462494	-131.858032	1365.074829	-474.883331	47.662014	1335.826904	-497.703827	97.507240	1627.926025	-667.793091	248.983505	1070.593506	-491.317383	-255.329819	1116.469238	-543.104492	283.305481	831.603821	-377.135895	-216.724213	863.704834	-486.404297	9.502843	962.687988	627.784363	-27.742939	960.474548	611.811279	148.151138
-542.328857	109.147980	865.205200	-490.882813	-106.969475	870.248169	-613.765320	96.182869	493.288696	-533.507813	-166.971573	513.510620	-611.125854	68.963783	85.549957	-584.453186	-187.482178	84.546730	-574.028870	198.805496	1328.151367	-483.917725	-130.934860	1364.998657	-475.118256	48.583141	1335.844238	-498.113739	98.536583	1628.089600	-666.720093	250.300262	1070.280640	-491.075409	-254.197403	1116.399170	-540.922180	283.948273	831.804199	-376.353271	-214.270355	864.029236	-486.531616	10.462936	962.635437	628.036743	-27.936672	960.645752	611.469055	147.888092
-542.095764	110.197929	865.145691	-490.873108	-106.074501	870.215149	-614.855469	97.378906	493.539703	-533.127563	-166.434326	513.435547	-611.728760	68.944687	85.648102	-584.594177	-187.266190	84.636490	-574.083313	199.779404	1328.107056	-484.368988	-129.971191	1364.951416	-475.342651	49.456741	1335.887085	-498.716064	99.438843	1628.098267	-665.755920	251.652359	1070.042358	-491.168915	-252.595871	1116.036377	-539.060303	284.618652	831.914185	-375.840698	-211.697601	864.205017	-486.478943	11.393580	962.615051	628.308350	-28.094740	960.772583	611.124756	147.657333
-541.851746	111.204018	865.065857	-490.763062	-105.072624	870.203674	-613.156311	97.577377	493.287354	-532.653625	-165.837997	513.363525	-611.072388	69.138168	85.583000	-584.390930	-187.367920	84.719193	-574.114502	200.802414	1328.087036	-484.848572	-129.048462	1364.922607	-475.574524	50.353477	1335.919922	-499.472534	100.000252	1627.977173	-664.744629	252.825653	1069.730103	-491.088074	-251.299927	1115.855469	-537.138550	284.952850	831.948547	-375.379547	-209.312698	864.427551	-486.382019	12.390523	962.595337	628.529236	-28.244179	960.869324	610.681580	147.471100
-541.555359	112.146454	865.003540	-490.690582	-104.115540	870.222778	-614.390930	98.930992	493.486481	-532.286133	-165.351608	513.360596	-611.836121	69.088364	85.724113	-584.345520	-187.299515	84.833572	-574.129333	201.836594	1328.075439	-485.334747	-128.170486	1364.919556	-475.833527	51.282196	1335.964478	-500.038025	100.875488	1627.989746	-663.787659	254.028320	1069.478149	-491.112549	-250.047379	1115.685791	-535.391113	285.327362	831.935120	-375.158417	-207.043304	864.493896	-486.289825	13.324691	962.604309	628.730835	-28.438910	960.946228	610.340759	147.279480
-541.293152	113.192131	864.958740	-490.757507	-103.072746	870.192810	-614.235291	99.765251	493.517609	-531.904297	-164.924026	513.348145	-611.869690	69.187653	85.735077	-584.376221	-187.252106	84.952324	-574.167236	202.802017	1327.997681	-485.870697	-127.257492	1364.883057	-476.051971	52.135990	1336.000732	-500.555756	101.762939	1628.000244	-662.914978	255.253754	1069.205200	-491.076996	-248.898834	1115.677490	-533.769226	285.562531	831.904358	-374.845001	-204.685028	864.712097	-486.256409	14.315529	962.592346	628.944519	-28.584084	961.018372	609.977905	147.063599
-540.977783	114.210991	864.866394	-490.618927	-102.194687	870.198853	-613.427307	100.249886	493.404327	-531.420105	-164.343140	513.323364	-611.702820	69.321472	85.717621	-584.433899	-187.189560	85.063004	-574.206726	203.865616	1328.002197	-486.370544	-126.324013	1364.864014	-476.329803	53.042831	1336.051636	-501.072174	102.652725	1627.987793	-661.991943	256.210205	1068.903320	-491.245300	-247.352188	1115.338135	-532.367065	285.789368	831.798462	-374.335602	-202.328430	864.975708	-486.134888	15.253149	962.583191	629.159180	-28.755386	961.047363	609.561646	146.851807
-540.684021	115.227158	864.820313	-490.494568	-101.222237	870.191162	-612.894592	100.878876	493.367462	-530.849609	-163.729691	513.263123	-611.670105	69.440315	85.687668	-584.385071	-187.130707	85.169922	-574.189514	204.893631	1327.984131	-486.913940	-125.371048	1364.856079	-476.566284	53.961678	1336.117432	-501.307983	103.894325	1628.129517	-661.150146	257.230774	1068.621582	-491.388123	-246.080017	1115.175293	-531.121216	285.941223	831.564087	-374.095428	-200.153900	865.175659	-486.015167	16.219292	962.586914	629.370117	-28.908527	961.074036	609.156494	146.669540
-540.401611	116.266090	864.769714	-490.564423	-100.198029	870.152161	-612.667236	101.710175	493.354156	-530.408386	-163.325272	513.245178	-611.675293	69.528473	85.709366	-584.390869	-187.101791	85.339531	-574.236755	205.939453	1327.905029	-487.407623	-124.494667	1364.946289	-476.772614	54.861546	1336.175171	-501.811829	104.701500	1628.075073	-660.289001	258.135651	1068.335449	-491.541107	-244.817856	1115.042236	-530.000732	286.064392	831.332214	-373.903015	-197.958694	865.401794	-485.974152	17.192823	962.567932	629.541870	-29.100306	961.085510	608.807190	146.491425
-540.071167	117.313110	864.672791	-490.559113	-99.195816	870.169373	-612.668579	102.565414	493.400330	-529.800049	-162.807739	513.186890	-611.748108	69.605293	85.712997	-584.306763	-187.051758	85.487183	-574.225647	207.014221	1327.907593	-487.981537	-123.548073	1364.890137	-477.009735	55.836685	1336.232178	-502.263947	105.614090	1628.040527	-659.534302	259.060364	1068.071655	-491.677704	-243.767029	1115.044312	-528.966431	286.024689	831.025757	-373.757477	-195.859558	865.631897	-485.900879	18.200510	962.559021	629.659912	-29.276981	961.070190	608.399414	146.268295
-539.749939	118.238731	864.586914	-490.386292	-98.372040	870.209229	-612.618713	103.428215	493.429657	-529.166382	-162.169998	513.158142	-611.819397	69.675331	85.755775	-584.279236	-187.023682	85.607826	-574.204712	208.136444	1327.848999	-488.446747	-122.622162	1364.915039	-477.395660	56.624065	1336.060303	-502.682373	106.483498	1627.979614	-658.741516	259.877441	1067.768188	-491.910095	-242.482056	1114.933716	-528.155701	286.102448	830.741272	-373.585907	-193.967590	865.896606	-485.754883	19.083731	962.566345	629.775818	-29.373386	961.026733	607.944031	146.057312
-539.430176	119.304794	864.517578	-490.424622	-97.324921	870.204285	-612.539673	104.299171	493.437317	-528.669250	-161.745010	513.162292	-611.913086	69.763672	85.793816	-584.315247	-186.978439	85.789330	-574.216003	209.228012	1327.751221	-489.060974	-121.658714	1364.858032	-477.427887	57.655750	1336.276611	-502.996429	107.536652	1627.969116	-658.134827	260.734985	1067.522705	-492.208466	-241.410202	1114.896606	-527.383789	285.984650	830.374084	-373.741791	-192.124771	866.016846	-485.693787	20.102089	962.557373	629.933716	-29.522438	960.984253	607.630249	145.903702
-539.161621	120.299774	864.437134	-490.498077	-96.308510	870.206848	-612.516785	105.183662	493.474030	-528.033875	-161.312103	513.122009	-612.053467	69.805656	85.829147	-584.336060	-186.930710	85.955391	-574.152710	210.312256	1327.680176	-489.557434	-120.723595	1364.871826	-477.642761	58.633915	1336.321777	-503.404572	108.434013	1627.948975	-657.560181	261.571045	1067.226074	-492.656769	-239.956085	1114.641235	-526.771545	285.817596	829.987366	-373.489868	-190.281784	866.324524	-485.676392	21.081720	962.545532	630.105408	-29.660217	960.939270	607.306946	145.710144
-538.815369	121.296692	864.371582	-490.412231	-95.378845	870.230652	-612.368103	105.975632	493.467834	-527.363586	-160.880829	513.069946	-612.109131	69.850311	85.852676	-584.298950	-186.917587	86.126152	-574.098450	211.435471	1327.537964	-490.078705	-119.753365	1364.879150	-477.783325	59.520100	1336.311768	-503.872833	109.367043	1627.900757	-657.135986	262.687958	1067.100830	-493.040649	-238.792908	1114.601807	-526.397400	285.758972	829.615112	-373.580475	-188.279816	866.566528	-485.567963	22.023333	962.559570	630.203186	-29.813665	960.858154	606.937927	145.497681
-538.539856	122.268066	864.293884	-490.349548	-94.508026	870.267212	-612.213562	106.862045	493.497894	-526.609985	-160.354736	513.013428	-612.182739	69.933571	85.879318	-584.216187	-186.899597	86.335915	-574.003052	212.599716	1327.445801	-490.579041	-118.760353	1364.842651	-477.956299	60.508232	1336.316528	-504.388306	110.197426	1627.842529	-656.646423	263.281891	1066.817749	-493.378418	-237.980377	1114.693115	-526.011292	285.439087	829.150269	-373.820526	-186.852280	866.711182	-485.498901	22.940517	962.569824	630.309143	-29.947395	960.760376	606.546265	145.308960
-538.234619	123.305359	864.200134	-490.548645	-93.393051	870.230225	-611.997559	107.638344	493.475647	-525.954468	-159.999466	512.970398	-612.172302	70.010406	85.873131	-584.151794	-186.875961	86.542244	-573.839844	213.757614	1327.339233	-491.095245	-117.794441	1364.798096	-478.088654	61.490768	1336.311523	-504.819885	111.147636	1627.809570	-656.332153	264.379486	1066.652710	-493.947571	-236.697342	1114.516357	-525.889893	285.327118	828.666199	-373.924469	-185.200531	866.954529	-485.516876	23.962614	962.531128	630.436646	-30.056040	960.653748	606.228210	145.105835
-537.912415	124.352020	864.144348	-490.580780	-92.476646	870.233582	-611.706543	108.392433	493.476227	-525.107483	-159.505493	512.918640	-612.223267	70.076683	85.892563	-584.099182	-186.867706	86.766533	-573.683472	214.923615	1327.210205	-491.547607	-116.791595	1364.816040	-478.316345	62.326481	1336.139038	-505.275543	112.133430	1627.793945	-655.938965	264.827759	1066.353516	-494.377991	-235.802704	1114.584229	-525.858337	284.963593	828.046997	-373.968475	-183.568710	867.286499	-485.450867	24.901058	962.532898	630.646057	-30.210325	960.562866	605.978638	144.960281
-537.648560	125.267288	864.071228	-490.577972	-91.563568	870.244507	-611.094910	108.974121	493.389923	-524.178162	-158.995621	512.846191	-612.114197	70.164360	85.855873	-583.984253	-186.858414	86.997429	-573.486145	216.107422	1327.081421	-492.014862	-115.838181	1364.822388	-478.434723	63.319641	1336.143188	-505.612213	113.175613	1627.798340	-655.653015	265.584442	1066.127563	-495.004913	-234.609680	1114.449463	-525.949219	284.820343	827.534607	-374.128906	-182.162262	867.524536	-485.406677	25.798927	962.530212	630.798218	-30.303925	960.481995	605.679626	144.792953
-537.364685	126.374245	863.973022	-490.689026	-90.591171	870.250610	-610.396484	109.556122	493.300232	-523.396790	-158.585297	512.811096	-612.011536	70.283791	85.825386	-584.004150	-186.806152	87.227783	-573.305298	217.276199	1326.940308	-492.481415	-114.828407	1364.843384	-478.385406	64.399086	1336.321289	-506.055115	114.217377	1627.781616	-655.516174	266.778046	1065.960815	-495.593719	-233.676041	1114.436157	-525.968262	284.513458	827.133301	-374.606049	-181.045959	867.633484	-485.394501	26.811382	962.509033	630.980408	-30.404280	960.409912	605.371765	144.599823
-537.164307	127.258934	863.894226	-490.823364	-89.688446	870.276428	-609.745422	110.190674	493.158295	-522.426392	-158.131256	512.768860	-611.960938	70.401245	85.801605	-583.862549	-186.763702	87.465027	-573.126892	218.495102	1326.778931	-492.997284	-113.851944	1364.807495	-478.256500	65.352203	1336.434082	-506.570953	115.087296	1627.728882	-655.258972	267.109039	1065.712402	-496.123230	-232.874985	1114.580811	-526.354492	284.199768	826.406738	-374.736572	-179.657562	867.993408	-485.427429	27.694178	962.503296	631.125061	-30.518276	960.414490	605.052490	144.448715
-536.871460	128.267487	863.806641	-490.907410	-88.787804	870.255981	-609.323181	110.873451	493.094055	-521.547485	-157.738663	512.717285	-611.938721	70.449081	85.812691	-583.883301	-186.663742	87.726982	-572.869995	219.660095	1326.678467	-493.426605	-112.819519	1364.781982	-478.369843	66.334282	1336.385620	-507.000977	116.135323	1627.708740	-655.129028	267.966583	1065.562378	-496.856659	-231.814529	1114.488647	-526.724548	283.859558	825.823181	-375.260773	-178.725098	868.106445	-485.384277	28.611946	962.471069	631.382080	-30.648491	960.410706	604.809937	144.262009
-536.625427	129.149063	863.694214	-491.027008	-87.904861	870.294495	-608.903137	111.589783	493.070099	-520.578796	-157.360291	512.685547	-611.932312	70.546997	85.814949	-583.753052	-186.557434	88.034615	-572.612732	220.871872	1326.495117	-493.873444	-111.859871	1364.805054	-478.388245	67.343605	1336.409668	-507.378723	117.172874	1627.684570	-655.077209	268.902924	1065.378174	-497.499298	-230.933609	1114.545166	-527.151855	283.537476	825.262146	-375.589264	-177.958191	868.325256	-485.388092	29.499102	962.453613	631.677917	-30.816530	960.446106	604.595581	144.146118
-536.416443	130.133606	863.614136	-491.180664	-87.004036	870.308228	-608.525757	112.343384	493.007294	-519.636108	-157.017014	512.666199	-611.961060	70.625504	85.833580	-583.665710	-186.460876	88.354042	-572.384705	222.051865	1326.387085	-494.334503	-110.819595	1364.808594	-478.343872	68.324829	1336.434448	-507.774994	118.248810	1627.664429	-655.006775	269.660004	1065.205444	-498.201691	-230.030960	1114.571899	-527.804993	283.202789	824.595642	-375.967407	-176.705261	868.567017	-485.423767	30.419588	962.441345	631.981201	-30.945276	960.468323	604.404968	143.961044
-536.161743	131.066574	863.529785	-491.339417	-86.145958	870.320129	-608.137573	113.033821	492.956268	-518.649841	-156.624939	512.675049	-611.954468	70.737419	85.823570	-583.503540	-186.454407	88.673050	-572.103699	223.306961	1326.293457	-494.757996	-109.803917	1364.816528	-478.465393	69.314224	1336.377197	-508.139343	119.298622	1627.646851	-654.992004	270.589844	1065.112427	-498.798676	-229.391342	1114.828735	-528.474609	282.925476	823.981384	-376.404449	-176.064758	868.768616	-485.429443	31.289845	962.423401	632.305786	-31.151003	960.536438	604.319824	143.701813
-535.961304	132.001724	863.441467	-491.511169	-85.322365	870.383789	-607.708984	113.749802	492.849487	-517.726440	-156.287003	512.711304	-611.975281	70.794998	85.845650	-583.366882	-186.450363	89.052330	-571.856567	224.498550	1326.186035	-495.225311	-108.759804	1364.833252	-478.541077	70.328148	1336.341187	-508.470337	120.392372	1627.622559	-654.963684	271.448181	1064.981934	-499.547424	-228.551620	1114.960327	-529.226990	282.719452	823.352844	-377.066162	-175.187225	868.936890	-485.476501	32.170998	962.429077	632.692017	-31.375082	960.670776	604.306763	143.394455
-535.728882	132.905487	863.350159	-491.711060	-84.466599	870.434265	-607.351929	114.428017	492.807678	-516.688843	-155.933395	512.750305	-611.958557	70.892761	85.850319	-583.277222	-186.378006	89.426514	-571.537903	225.681671	1326.040894	-495.590271	-107.748512	1364.971191	-478.783356	71.213326	1336.132446	-508.786530	121.474434	1627.581787	-655.263672	273.124298	1065.003052	-500.200592	-227.726501	1115.084595	-530.052734	282.279083	822.745178	-377.654419	-174.695206	869.065918	-485.505859	33.046131	962.422607	633.074829	-31.638157	960.828918	604.351440	143.048874
-535.507263	133.829605	863.310730	-491.889832	-83.538048	870.449280	-606.867065	115.031662	492.723511	-515.511230	-155.514420	512.712280	-611.890747	70.981705	85.844757	-583.066895	-186.389404	89.827316	-571.268799	226.852188	1325.903809	-496.002991	-106.690895	1365.042480	-478.832245	72.231194	1336.128174	-509.064209	122.588234	1627.557495	-655.373962	274.046967	1064.879028	-500.919861	-226.838028	1115.240112	-531.007507	282.104218	822.101746	-378.158966	-174.440353	869.202759	-485.525330	33.936882	962.425720	633.490723	-32.006207	961.040405	604.471863	142.584625
-535.274963	134.676559	863.215088	-491.988983	-82.785820	870.553284	-606.423279	115.584908	492.625305	-514.414185	-155.127747	512.769897	-611.873413	71.093178	85.854881	-583.038269	-186.298508	90.288841	-571.026733	228.040298	1325.769287	-496.455322	-105.680725	1365.105957	-478.625336	73.355942	1336.358521	-509.298767	123.737770	1627.533325	-655.426575	274.802429	1064.711304	-501.654236	-226.010559	1115.407715	-532.018372	282.008881	821.350159	-378.939514	-173.945282	869.269043	-485.522125	34.765339	962.445923	633.880798	-32.305069	961.265137	604.492493	142.178650
-535.088501	135.568634	863.136414	-492.231873	-81.947266	870.633728	-606.213501	116.395180	492.569794	-513.294922	-154.819641	512.835083	-611.605713	71.099983	85.847786	-582.746948	-186.469925	90.733543	-570.753174	229.261337	1325.666016	-496.847717	-104.594849	1365.158203	-478.865082	74.236130	1336.182983	-509.504578	124.861107	1627.470093	-655.579163	276.074341	1064.637329	-502.361481	-225.191345	1115.565918	-533.086670	281.949371	820.726868	-379.765167	-173.998138	869.218018	-485.575867	35.638126	962.453613	634.327698	-32.653111	961.484009	604.733398	141.672226
-534.920349	136.457214	863.074036	-492.471283	-81.138306	870.664368	-605.784363	116.974983	492.487488	-512.278625	-154.500076	512.906128	-611.532837	71.190880	85.835381	-582.665100	-186.535858	91.213989	-570.487244	230.473358	1325.596436	-497.298920	-103.530296	1365.289185	-478.904510	75.258705	1336.203979	-509.673401	126.001244	1627.428589	-655.602173	276.926453	1064.542114	-503.062622	-224.405930	1115.786133	-534.172302	281.796570	819.954956	-380.479187	-173.922333	869.246826	-485.632202	36.468132	962.445557	634.766907	-32.932785	961.687561	604.827637	141.353439
-534.680725	137.264832	862.978027	-492.604706	-80.340607	870.774780	-605.564575	117.584915	492.436432	-511.124390	-154.135300	512.961853	-611.552612	71.275246	85.851524	-582.519409	-186.631592	91.724388	-570.274475	231.671783	1325.469727	-497.766846	-102.497040	1365.385010	-478.730225	76.404015	1336.459351	-509.780273	127.208199	1627.392700	-655.744751	278.298737	1064.527222	-503.896667	-223.418915	1115.859741	-535.380493	281.854309	819.311279	-381.210266	-173.516983	869.289063	-485.635315	37.302559	962.466309	635.163330	-33.257988	961.913025	604.913086	140.971893
-534.385132	138.090393	862.904358	-492.614960	-79.466179	870.960327	-604.288208	117.729897	492.236145	-509.766785	-153.762512	513.059692	-611.241089	71.398026	85.801208	-582.306274	-186.740570	92.247131	-570.000122	232.870651	1325.334351	-498.249695	-101.410431	1365.469727	-478.735107	77.380554	1336.514648	-509.884338	128.377762	1627.339111	-655.787659	279.381348	1064.471436	-504.514618	-222.809464	1116.198975	-536.646484	281.981659	818.596375	-381.988403	-173.636871	869.337891	-485.587708	38.211651	962.544556	635.609131	-33.523880	962.136536	605.029785	140.607925
-534.244385	138.941772	862.827881	-492.848267	-78.754623	871.008606	-603.776306	118.218117	492.164703	-508.569916	-153.442780	513.112244	-611.184082	71.490326	85.778618	-582.217102	-186.699860	92.784508	-569.761841	234.109619	1325.264404	-498.655792	-100.359497	1365.580200	-478.775970	78.423187	1336.540894	-509.948914	129.554108	1627.278564	-655.913635	280.634949	1064.487915	-505.329681	-221.887741	1116.335815	-537.888428	281.999268	817.888367	-382.934723	-173.941727	869.252563	-485.647247	38.991852	962.534485	635.982361	-33.820236	962.348511	605.113281	140.234467
-534.103394	139.818771	862.720459	-493.130890	-77.964577	871.071655	-603.666382	118.862785	492.121490	-507.470093	-153.219666	513.234253	-611.203918	71.563019	85.752388	-582.043335	-186.842575	93.380325	-569.521851	235.305252	1325.142700	-499.082703	-99.258507	1365.644775	-478.928558	79.472687	1336.521606	-509.810516	130.906311	1627.229736	-655.960205	281.716370	1064.362793	-505.974060	-221.277863	1116.690308	-539.170166	282.228760	817.159424	-383.825928	-174.105377	869.177856	-485.736359	39.839119	962.516296	636.135193	-34.289127	962.642212	605.146545	139.760178
-533.882202	140.589462	862.596375	-493.283691	-77.159821	871.186829	-603.354309	119.402542	492.050598	-506.262665	-152.968430	513.356079	-611.138489	71.634422	85.750648	-581.782776	-187.065094	93.919220	-569.312073	236.524048	1325.011230	-499.540314	-98.186646	1365.710083	-478.934967	80.473114	1336.538818	-509.934174	132.004639	1627.134766	-656.072327	282.912994	1064.333496	-506.783844	-220.307419	1116.784912	-540.499695	282.447388	816.439026	-384.564972	-174.294052	869.192749	-485.763336	40.674534	962.525208	636.711060	-34.374714	962.738831	605.293152	139.538635
-533.543274	141.336487	862.511536	-493.126282	-76.442635	871.368347	-605.540955	121.178108	492.371277	-504.911957	-152.676178	513.499939	-611.939514	71.551788	85.952789	-581.574768	-187.116638	94.492065	-569.064636	237.747025	1324.838867	-499.978485	-97.128036	1365.812378	-479.022888	81.540062	1336.550049	-510.042206	132.971497	1626.899536	-656.127869	284.118774	1064.254883	-507.441772	-219.720703	1117.105713	-541.814819	282.766815	815.707397	-385.472931	-174.626389	869.131531	-485.623138	41.480137	962.598022	637.138062	-34.641842	962.903870	605.420105	139.153595
-533.207397	142.017609	862.401855	-492.887451	-75.679245	871.565857	-605.095520	121.600784	492.268707	-503.506775	-152.392227	513.643005	-611.845276	71.609489	85.890862	-581.299072	-187.271423	95.100883	-568.825684	238.928528	1324.712769	-500.378448	-96.010429	1365.874146	-479.372040	82.477028	1336.258057	-510.025452	134.182510	1626.799072	-656.196472	285.419861	1064.157104	-508.227417	-218.807159	1117.201294	-543.131226	283.219055	815.009338	-386.336884	-175.176697	869.049072	-485.473022	42.304279	962.671875	637.509949	-35.010265	963.086365	605.558777	138.737289
-533.063232	142.857468	862.277954	-493.118866	-74.850105	871.647156	-604.675964	122.065727	492.213531	-502.264191	-152.148239	513.732849	-611.833130	71.721062	85.920456	-581.108398	-187.395096	95.700348	-568.637207	240.119629	1324.541016	-500.840576	-94.968559	1365.963379	-479.173950	83.572411	1336.491821	-509.974060	135.428879	1626.680176	-656.249817	286.692535	1064.097778	-509.024261	-218.084106	1117.455811	-544.490540	283.623596	814.248291	-387.280396	-175.703583	868.919128	-485.544281	43.176075	962.655029	637.855896	-35.362068	963.265686	605.656189	138.335297
-532.876343	143.706741	862.173157	-493.293884	-74.070465	871.686829	-604.269958	122.469765	492.115601	-501.021973	-151.947906	513.860596	-611.750000	71.771477	85.843506	-580.858337	-187.540756	96.318794	-568.419067	241.301514	1324.450195	-501.284393	-93.865982	1366.013184	-479.256073	84.647110	1336.463867	-509.916199	136.690628	1626.564453	-656.265564	287.873322	1064.004028	-509.769440	-217.368851	1117.638794	-545.772949	284.131256	813.560730	-388.257599	-176.166962	868.836243	-485.569031	44.000088	962.630371	638.151917	-35.617783	963.445801	605.700378	137.948547
-532.704041	144.423264	862.057556	-493.407379	-73.452232	871.782227	-603.586731	122.745369	491.979095	-499.753693	-151.791153	514.037354	-611.553467	71.846466	85.782082	-580.632751	-187.742126	96.989052	-568.199463	242.526108	1324.240356	-501.657135	-92.788666	1366.074463	-479.384125	85.664459	1336.358032	-509.906342	137.944122	1626.447510	-656.278076	289.101624	1063.921753	-510.591370	-216.682175	1117.929810	-547.101257	284.679443	812.832031	-389.311035	-176.771378	868.675781	-485.577087	44.713402	962.626587	638.467529	-35.960072	963.621338	605.777466	137.516068
-532.555420	145.255661	861.903687	-493.655640	-72.653214	871.826599	-603.018311	123.067719	491.841370	-498.481201	-151.628754	514.145142	-611.453857	71.959961	85.748802	-580.400024	-187.896118	97.597519	-567.972046	243.734634	1324.087402	-502.045532	-91.670227	1366.105103	-479.608154	86.627144	1336.152954	-509.896790	139.183258	1626.306030	-656.294983	290.356201	1063.794067	-511.389771	-215.987823	1118.116333	-548.407471	285.375519	812.088379	-390.283630	-177.440002	868.578064	-485.648865	45.560974	962.575073	638.469971	-36.612743	963.917297	605.788208	136.923767
-532.409546	146.066467	861.763977	-493.924561	-71.844711	871.849548	-602.368958	123.292145	491.697601	-497.350983	-151.536301	514.285217	-611.267578	72.041245	85.682297	-580.200684	-188.029434	98.254295	-567.803345	244.924896	1323.905640	-502.418030	-90.637268	1366.175537	-479.448669	87.777107	1336.305054	-509.917297	140.430664	1626.170898	-656.303162	291.665802	1063.660767	-512.152588	-215.207611	1118.319336	-549.638733	286.088837	811.425842	-391.201752	-178.311691	868.486267	-485.718994	46.388233	962.517456	638.479797	-37.207104	964.212769	605.749512	136.403351
-532.275940	146.788910	861.655273	-494.098663	-71.217377	871.889099	-601.683228	123.524025	491.522064	-496.043640	-151.346954	514.424927	-611.069275	72.092186	85.575432	-579.934875	-188.152496	98.937538	-567.584229	246.088455	1323.739746	-502.819366	-89.514565	1366.179688	-479.486267	88.797119	1336.262573	-509.957092	141.694275	1626.019653	-656.291321	292.974213	1063.535278	-513.029053	-214.579483	1118.564087	-550.850952	286.837341	810.713379	-392.418732	-179.164658	868.274414	-485.758850	47.082153	962.486633	638.744995	-37.512131	964.388550	605.794861	135.946625
-532.176208	147.560471	861.537903	-494.309326	-70.542381	871.946106	-600.972839	123.730713	491.360809	-494.784851	-151.154312	514.560913	-610.959778	72.171982	85.529160	-579.658264	-188.283997	99.570244	-567.356506	247.281570	1323.489624	-503.103790	-88.467133	1366.290405	-479.520477	89.819534	1336.197754	-510.016785	142.964951	1625.907471	-656.247925	294.260010	1063.368042	-513.705505	-213.989227	1118.869141	-552.067139	287.696411	809.977295	-393.324158	-179.791473	868.240601	-485.836578	47.835094	962.459961	639.253113	-37.652016	964.537781	605.884155	135.585815
-532.063477	148.338455	861.431396	-494.568329	-69.770149	871.954651	-599.263367	123.466469	491.061493	-493.735809	-151.116440	514.718445	-610.496521	72.373459	85.402443	-579.490906	-188.374069	100.253555	-567.080688	248.460388	1323.313965	-503.489380	-87.382515	1366.283325	-479.718323	90.805138	1335.949341	-510.074768	144.261169	1625.802368	-656.202881	295.591766	1063.246582	-514.637329	-213.101822	1118.979614	-553.144165	288.510803	809.306030	-394.436462	-180.482132	868.117432	-485.922913	48.611664	962.414612	639.662354	-37.882702	964.666931	605.947144	135.176605
-531.965759	149.089203	861.337097	-494.716736	-69.065361	872.008240	-598.672302	123.742470	490.939972	-492.460602	-150.876801	514.864868	-610.344238	72.467804	85.387878	-579.151550	-188.494370	100.889359	-566.916504	249.602737	1323.112183	-503.806458	-86.332642	1366.361816	-479.518097	91.909409	1336.129883	-510.177612	145.502899	1625.685547	-656.148926	296.839081	1063.074829	-515.353027	-212.673767	1119.373901	-554.258545	289.527649	808.635132	-395.505890	-181.329361	868.047241	-485.967194	49.368332	962.396851	640.115479	-38.146893	964.789063	606.022583	134.812973
-531.917969	149.702744	861.217896	-494.849121	-68.408699	872.076721	-598.527588	124.248207	490.861633	-491.272003	-150.690323	515.021790	-610.297791	72.467659	85.348526	-578.879517	-188.606979	101.553223	-566.652710	250.732529	1322.929199	-504.097931	-85.211197	1366.428589	-479.702881	92.821709	1335.894531	-510.223358	146.835663	1625.618042	-656.008057	298.169220	1062.857788	-516.249817	-211.652069	1119.502563	-555.239380	290.514893	808.003540	-396.592346	-182.174500	867.955261	-486.030914	50.061436	962.371948	640.559753	-38.427132	964.897278	606.126282	134.396820
-531.807373	150.391510	861.072571	-494.931030	-67.818321	872.175415	-601.951294	126.433197	491.358612	-490.085022	-150.574982	515.271545	-611.467285	72.316216	85.703316	-578.676086	-188.743698	102.265045	-566.446411	251.862198	1322.718018	-504.406006	-84.160423	1366.500732	-479.519623	93.944977	1336.053345	-510.387787	148.003860	1625.492310	-655.876221	299.447906	1062.714478	-516.997620	-211.090012	1119.802124	-556.234741	291.628967	807.424255	-397.643890	-183.092636	867.898987	-486.045502	50.774834	962.349609	640.960571	-38.727261	965.044739	606.187744	133.973450
-531.677002	151.097488	860.981995	-495.076752	-67.094948	872.258850	-604.136169	128.139496	491.665955	-488.932129	-150.371841	515.455994	-612.265930	72.217270	85.886757	-578.368225	-188.868073	102.916306	-566.250061	252.984238	1322.519043	-504.683075	-83.097351	1366.606689	-479.538696	94.957375	1335.985229	-510.528687	149.238525	1625.399048	-655.698425	300.806641	1062.582031	-517.840149	-210.349808	1120.106934	-557.112305	292.779541	806.854797	-398.944000	-184.091110	867.783508	-486.075073	51.528469	962.348389	641.248047	-39.164162	965.212891	606.218445	133.525574
-531.623413	151.671082	860.915100	-495.178436	-66.459625	872.348877	-603.845520	128.568344	491.556213	-487.718750	-150.171219	515.662476	-612.264709	72.246376	85.857513	-578.094177	-188.972504	103.566841	-566.022705	254.079529	1322.294556	-504.904755	-82.036629	1366.764404	-479.525604	95.955505	1335.950562	-510.641541	150.455750	1625.309448	-655.523132	302.115692	1062.394653	-518.592896	-209.679398	1120.437500	-557.909851	293.938843	806.263794	-399.937592	-184.771835	867.826660	-486.124176	52.181000	962.362305	641.641907	-39.402840	965.333496	606.257263	133.108368
-531.586853	152.372223	860.822998	-495.242615	-65.850082	872.459167	-603.628967	129.075943	491.494019	-486.707764	-150.127060	515.927063	-612.282776	72.305038	85.883888	-577.807800	-189.159454	104.254112	-565.833679	255.169952	1322.105957	-505.154053	-80.990196	1366.878418	-479.581757	96.953018	1335.904785	-510.807281	151.633270	1625.235229	-655.281616	303.414490	1062.168335	-519.339905	-209.156418	1120.840942	-558.668884	295.232788	805.744385	-401.067261	-185.658005	867.803589	-486.169495	52.903393	962.373657	642.170898	-39.606346	965.447632	606.325867	132.724731
-531.484070	153.080200	860.741821	-495.296722	-65.149605	872.572449	-604.128662	129.892654	491.538269	-485.560516	-149.921982	516.144287	-612.220825	72.045944	85.662247	-577.519409	-189.323380	104.892029	-565.635559	256.273895	1321.922119	-505.423004	-79.931328	1367.014038	-479.849854	97.891167	1335.654663	-510.934296	152.826904	1625.161255	-655.074707	304.735291	1062.034180	-520.169067	-208.367157	1121.119995	-559.269531	296.532776	805.227600	-402.232422	-186.424713	867.809998	-486.189972	53.665951	962.396545	642.658630	-39.978527	965.590088	606.435364	132.276230
-531.372253	153.701035	860.696350	-495.361511	-64.501701	872.705261	-604.079590	130.354568	491.477539	-484.449158	-149.725937	516.369324	-612.286438	72.081268	85.713142	-577.211365	-189.476471	105.550720	-565.469543	257.290558	1321.738647	-505.613068	-78.902725	1367.194214	-479.861023	98.862259	1335.647217	-511.114594	153.944931	1625.074463	-654.859009	306.080231	1061.869263	-520.797119	-207.902557	1121.599243	-559.816467	297.842590	804.776367	-403.379028	-187.233185	867.883667	-486.209259	54.351032	962.447205	643.130371	-40.303028	965.705383	606.527588	131.809067
-531.318909	154.282806	860.620850	-495.377258	-63.933102	872.806824	-603.730103	130.719040	491.388947	-483.509949	-149.631607	516.635376	-612.515320	72.432602	85.986710	-576.962585	-189.567963	106.185310	-565.341797	258.329559	1321.552612	-505.895050	-77.862167	1367.316528	-479.666626	99.937569	1335.876831	-511.226013	155.089111	1625.055908	-654.557739	307.423401	1061.680786	-521.569336	-207.258194	1121.918945	-560.309875	299.235107	804.377380	-404.480042	-188.008636	867.933899	-486.223572	54.989426	962.463196	643.655273	-40.590752	965.780945	606.626038	131.360535
-531.209290	154.872437	860.507751	-495.344849	-63.300423	872.943970	-603.301208	131.033142	491.308411	-482.216980	-149.331955	516.939453	-612.435059	72.488319	85.978638	-576.517700	-189.690475	106.757797	-565.208923	259.393768	1321.413086	-506.079773	-76.827034	1367.443726	-479.909515	100.853279	1335.672607	-511.376068	156.193436	1625.015869	-654.230347	308.642548	1061.485229	-522.228699	-206.754120	1122.392334	-560.560791	300.606781	803.931396	-405.607025	-188.790863	867.986633	-486.202606	55.694782	962.479614	644.225098	-40.972759	965.870239	606.718872	130.922943
-531.109985	155.497482	860.441345	-495.372711	-62.639214	873.091187	-602.946289	131.366180	491.215637	-480.968353	-148.993652	517.171875	-612.433472	72.553802	86.018181	-576.131348	-189.807587	107.348389	-565.132141	260.387238	1321.243652	-506.293945	-75.830444	1367.675781	-479.734955	101.880226	1335.889526	-511.447052	157.350418	1625.019043	-653.947205	309.950134	1061.309937	-523.025574	-205.822937	1122.541138	-560.758423	301.994690	803.547913	-406.746521	-189.457443	868.043335	-486.209290	56.410835	962.524475	644.781494	-41.363213	965.947815	606.817566	130.415741
-530.993774	156.135406	860.377502	-495.402832	-61.974098	873.236694	-602.653809	131.711426	491.128174	-479.811462	-148.665283	517.415100	-612.356628	72.589188	86.026520	-575.777710	-189.779633	107.884270	-565.060181	261.376160	1321.090210	-506.488037	-74.823723	1367.769287	-479.748444	102.853973	1335.935913	-511.627563	158.316132	1624.966919	-653.640991	311.294495	1061.137329	-523.799744	-205.108521	1122.905762	-560.916260	303.530640	803.231873	-407.851746	-190.088409	868.129761	-486.211700	57.130291	962.571045	645.392395	-41.682606	965.935791	607.014160	129.914474
-530.938171	156.696213	860.278381	-495.368774	-61.467510	873.382629	-602.430725	132.140686	491.102264	-478.993225	-148.577667	517.726929	-612.323914	72.566429	85.974052	-575.504028	-189.885483	108.417793	-565.005981	262.397522	1320.979736	-506.680359	-73.833221	1367.958862	-479.836304	103.812836	1335.949219	-511.751831	159.341431	1624.934448	-653.320557	312.517212	1060.954224	-524.230713	-204.986298	1123.473267	-560.881592	304.959656	802.924561	-408.942444	-190.791992	868.219299	-486.205261	57.760185	962.595093	646.036255	-42.100349	965.934570	607.196899	129.431305
-530.818481	157.292648	860.176514	-495.283081	-60.908813	873.541626	-602.196533	132.523926	491.038757	-478.405548	-148.563477	518.000122	-612.020630	72.405983	85.770721	-575.352112	-189.991074	108.998459	-564.970154	263.358307	1320.863892	-506.851105	-72.855873	1368.101440	-479.886719	104.716194	1335.960693	-511.854126	160.329254	1624.915039	-652.966309	313.770020	1060.770630	-524.932800	-204.170242	1123.652588	-560.936462	306.618500	802.725891	-409.934052	-191.449966	868.322144	-486.156799	58.437740	962.628235	646.653442	-42.417995	965.873474	607.369263	128.948288
-530.678711	157.810806	860.126770	-495.242645	-60.248962	873.645874	-601.910461	132.800613	490.947052	-477.928101	-148.552124	518.281677	-612.014160	72.422859	85.739746	-575.168762	-190.078812	109.595642	-564.904480	264.306763	1320.760620	-507.026886	-71.891006	1368.201416	-480.188904	105.599747	1335.770752	-511.876617	161.395432	1624.899414	-652.587524	315.021942	1060.598877	-525.407837	-203.947189	1124.203857	-560.674255	308.072540	802.469238	-410.948669	-191.940430	868.421997	-486.110138	59.082119	962.661804	647.202820	-42.780647	965.780579	607.483032	128.512741
-530.523071	158.345917	860.074890	-495.227814	-59.614391	873.774597	-601.674377	133.093033	490.913910	-477.254272	-148.410370	518.530273	-611.913452	72.458008	85.775536	-574.914734	-190.208038	110.102318	-564.994629	265.246246	1320.669922	-507.228485	-70.947151	1368.325806	-480.072845	106.583588	1335.981445	-512.024414	162.281128	1624.830566	-652.232971	316.207153	1060.436646	-526.061401	-203.140137	1124.381714	-560.392578	309.665192	802.379700	-411.900482	-192.425476	868.494751	-486.066010	59.727325	962.705200	647.789551	-43.153934	965.690247	607.610962	128.073730
-530.409973	158.981384	859.997070	-495.179749	-58.997902	873.879395	-601.455994	133.481613	490.863098	-476.612885	-148.295349	518.772766	-612.144531	72.673347	86.033875	-574.713013	-190.253937	110.541763	-564.998169	266.158112	1320.553345	-507.405334	-69.994041	1368.470581	-480.156982	107.465523	1336.019653	-512.103821	163.153412	1624.813721	-651.888733	317.463898	1060.270264	-526.642578	-202.717194	1124.738281	-560.040771	311.250763	802.197449	-412.841125	-192.916595	868.611877	-486.030090	60.417774	962.724121	648.343567	-43.511803	965.536377	607.751160	127.613113
-530.288757	159.582748	859.915771	-495.083588	-58.455410	874.020752	-601.209290	133.913162	490.809509	-476.040009	-148.140442	519.052002	-611.956848	72.503830	85.844177	-574.484497	-190.297379	110.986015	-565.014954	267.033508	1320.440552	-507.615997	-69.059021	1368.571167	-480.261292	108.365494	1336.029663	-512.089294	164.147171	1624.813354	-651.500244	318.633484	1060.069946	-527.115784	-202.519287	1125.192261	-559.444214	312.791382	802.106873	-413.798615	-193.406723	868.682678	-485.974884	61.073357	962.759949	648.848083	-43.871868	965.355591	607.893738	127.189682
-530.113770	160.055862	859.849731	-494.947083	-57.927879	874.146118	-600.967041	134.304886	490.751129	-475.515900	-148.014008	519.240967	-612.138794	72.737534	86.095467	-574.295471	-190.352585	111.412895	-565.039246	267.911774	1320.368286	-507.743256	-68.195107	1368.716309	-480.573669	109.154198	1335.835571	-512.227783	164.943924	1624.778076	-651.141541	319.850708	1059.882813	-527.662476	-201.813431	1125.362549	-558.790344	314.339142	802.058105	-414.580841	-193.693375	868.812866	-485.872803	61.647518	962.796448	649.221069	-44.167221	965.196899	607.815918	126.854240
-529.956604	160.574265	859.781250	-494.836304	-57.420235	874.241455	-600.718994	134.590912	490.665375	-474.968079	-147.781281	519.429626	-611.867493	72.517570	85.838348	-574.049194	-190.377090	111.825523	-565.096191	268.772858	1320.251099	-507.906952	-67.316109	1368.861328	-480.712921	110.026711	1335.846802	-512.297424	165.780289	1624.755981	-650.767029	321.004425	1059.703979	-528.182556	-201.241531	1125.642822	-558.094299	315.942719	802.024292	-415.322235	-193.933609	868.923401	-485.792877	62.218197	962.818542	649.542603	-44.423504	965.012085	607.713440	126.509911
-529.816467	161.102081	859.667725	-494.735657	-56.876682	874.355103	-600.446411	134.905487	490.528656	-474.454224	-147.522690	519.653320	-612.112488	72.805984	86.123848	-573.787292	-190.615997	112.182579	-565.189087	269.606689	1320.181274	-508.140076	-66.479530	1368.947876	-480.628510	110.879341	1336.040527	-512.340637	166.580444	1624.711914	-650.396790	322.137939	1059.502319	-528.618225	-200.798889	1125.885498	-557.175354	317.426575	802.048828	-416.002808	-194.146484	869.009583	-485.735107	62.840103	962.826355	649.905579	-44.733944	964.807007	607.675964	126.182106
-529.647278	161.578796	859.556091	-494.638489	-56.356850	874.454529	-600.193787	135.230698	490.491058	-474.106689	-147.353241	519.838867	-611.888184	72.565704	85.896851	-573.689941	-190.413223	112.477150	-565.311096	270.431610	1320.139282	-508.344727	-65.638695	1369.005737	-480.733246	111.704422	1336.047607	-512.352600	167.411041	1624.697876	-650.018555	323.321381	1059.338379	-529.012390	-200.267868	1126.102783	-556.277588	318.951904	802.005493	-416.656616	-194.326096	869.126831	-485.651245	63.416916	962.825073	650.189453	-45.073490	964.601074	607.618347	125.807915
-529.458618	162.082764	859.504395	-494.520996	-55.785210	874.547546	-599.289795	135.178833	490.352264	-473.728088	-147.180786	519.985229	-612.278870	73.029152	86.214485	-573.538269	-190.390839	112.746941	-565.387268	271.175110	1320.042847	-508.534149	-64.839081	1369.101074	-480.855804	112.469627	1336.043335	-512.444214	168.176666	1624.659790	-649.585083	324.402924	1059.108154	-529.437866	-199.619888	1126.312622	-555.268738	320.479828	802.065430	-417.269440	-194.441223	869.199524	-485.551666	64.005150	962.854797	650.457336	-45.341633	964.404785	607.564575	125.419846
-529.291016	162.567688	859.437256	-494.414459	-55.269310	874.622925	-599.079041	135.532730	490.316315	-473.413391	-147.012817	520.121826	-612.326233	73.081238	86.257179	-573.397522	-190.358658	112.991020	-565.444519	271.912811	1319.936157	-508.718750	-64.041870	1369.128784	-480.955627	113.222839	1336.062500	-512.630432	168.830292	1624.548706	-649.132751	325.503082	1058.865601	-529.842896	-199.215088	1126.507568	-554.159302	322.019775	802.113647	-417.783569	-194.447784	869.316162	-485.466370	64.554710	962.867615	650.694214	-45.619942	964.188110	607.510681	124.959869
-529.111694	163.024582	859.339600	-494.291992	-54.848232	874.694641	-598.906616	135.901016	490.269867	-473.154022	-146.823776	520.296143	-612.312866	73.095909	86.253616	-573.268799	-190.308502	113.227692	-565.576355	272.693726	1319.865723	-508.879913	-63.298595	1369.188232	-481.067139	113.967560	1336.053345	-512.653687	169.574570	1624.558105	-648.686462	326.591095	1058.685059	-530.183533	-198.655762	1126.674561	-553.043518	323.536194	802.189148	-418.228729	-194.385010	869.438782	-485.370300	65.051331	962.863159	650.942017	-45.988319	963.980225	607.393555	124.541016
-528.960327	163.520859	859.266968	-494.212097	-54.367123	874.752686	-598.602966	136.192322	490.173462	-472.909149	-146.610916	520.454041	-611.882629	72.936096	86.113876	-573.102600	-190.247498	113.395782	-565.652466	273.387238	1319.781738	-509.076447	-62.551006	1369.239746	-481.200653	114.693481	1336.037231	-512.809692	170.232147	1624.500122	-648.221130	327.696686	1058.468750	-530.518066	-198.009888	1126.814697	-551.815552	325.030762	802.256531	-418.636047	-194.289612	869.512451	-485.294769	65.582169	962.862000	650.867676	-46.853382	963.825623	607.276672	123.974953
-528.750732	164.010849	859.203308	-494.052460	-53.836922	874.845764	-598.348328	136.495422	490.098969	-472.668304	-146.386749	520.562866	-611.856628	72.956772	86.135429	-572.953979	-190.143234	113.527443	-565.693420	274.082489	1319.663330	-509.238190	-61.824066	1369.324341	-481.500061	115.321678	1335.840454	-512.986511	170.871826	1624.437744	-647.764526	328.790802	1058.237305	-530.824707	-197.517792	1126.955688	-550.546021	326.470612	802.348328	-418.958527	-194.131393	869.609192	-485.191376	66.145454	962.892883	651.117737	-47.207096	963.659241	607.210938	123.471840
-528.545776	164.462631	859.149475	-493.912323	-53.368816	874.901855	-598.093262	136.744476	490.051361	-472.536499	-146.180115	520.668701	-612.234314	73.205132	86.291733	-572.853638	-190.034805	113.687851	-565.771118	274.709991	1319.519409	-509.448944	-61.126129	1369.314087	-481.628601	115.981926	1335.816284	-513.187988	171.489517	1624.386841	-647.257324	329.891876	1058.031006	-531.084534	-196.980957	1127.020996	-549.156677	327.909180	802.500366	-419.226593	-193.873260	869.704468	-485.079956	66.638023	962.906921	651.407410	-47.455750	963.478149	607.054077	122.995644
-528.377502	164.859436	859.078125	-493.817505	-52.891750	874.941223	-597.858582	137.050140	489.978912	-472.405426	-145.952515	520.710022	-612.215149	73.244545	86.276985	-572.740417	-189.899292	113.777321	-565.877686	275.342102	1319.421265	-509.639587	-60.499069	1369.389771	-481.462799	116.700729	1336.050537	-513.412476	172.058441	1624.331299	-646.728577	330.915527	1057.831543	-531.360352	-196.354111	1127.084839	-547.823425	329.311066	802.623230	-419.422577	-193.491577	869.788025	-485.008820	67.110291	962.903259	651.776428	-47.783607	963.306091	606.948547	122.512688
-528.209351	165.296982	858.994141	-493.722687	-52.452457	874.946289	-597.680359	137.370316	489.951691	-472.239502	-145.692612	520.761292	-612.274719	73.276001	86.303551	-572.625061	-189.749146	113.818207	-565.912109	275.967041	1319.341675	-509.830505	-59.865746	1369.407593	-481.538696	117.273674	1336.017212	-513.696228	172.632248	1624.248901	-646.131348	331.941437	1057.595337	-531.606445	-195.801208	1127.159302	-546.358032	330.663330	802.738403	-419.549622	-193.090485	869.878174	-484.930054	67.571709	962.875488	652.080872	-48.222019	963.172058	606.813354	121.979050
-528.025940	165.803665	858.894531	-493.636444	-52.009014	874.935059	-597.532776	137.713150	489.934082	-472.114990	-145.442062	520.779968	-612.256104	73.290199	86.314468	-572.498230	-189.764725	113.862450	-565.942566	276.485291	1319.216309	-510.036285	-59.261261	1369.350830	-481.632965	117.877914	1335.989868	-513.948242	173.194580	1624.192383	-645.537048	332.930023	1057.368652	-531.805725	-195.354630	1127.187378	-544.867065	331.970215	802.897034	-419.635040	-192.689529	869.946838	-484.835907	68.065079	962.828918	652.262329	-48.684002	963.058167	606.596558	121.338455
-527.833374	166.214142	858.788452	-493.560028	-51.606777	874.921875	-597.465515	138.060059	489.898224	-472.002441	-145.189407	520.782837	-612.279724	73.326561	86.313919	-572.381653	-189.519394	113.819672	-565.967102	277.057800	1319.113037	-510.174438	-58.706707	1369.349243	-481.700562	118.417564	1335.973267	-514.243286	173.671387	1624.163330	-644.929138	333.888336	1057.112549	-531.908630	-194.850693	1127.258667	-543.268738	333.228394	802.979126	-419.575623	-192.125534	870.046448	-484.737976	68.492844	962.776733	652.467712	-49.230839	962.947388	606.380859	120.693840
-527.636475	166.601105	858.695984	-493.479950	-51.236210	874.910339	-597.369385	138.375381	489.883209	-471.962769	-144.952789	520.808533	-612.288513	73.415192	86.303215	-572.347473	-188.964340	113.738373	-565.964417	277.541138	1318.924316	-510.294006	-58.177814	1369.363892	-481.945160	118.838562	1335.738892	-514.576355	174.165802	1624.100342	-644.305115	334.880646	1056.877319	-532.020874	-194.347290	1127.295898	-541.732971	334.457275	803.118591	-419.533081	-191.471481	870.107056	-484.633759	68.887680	962.732117	652.685425	-49.799507	962.850952	606.212769	120.030891
-527.449219	166.959869	858.626587	-493.385468	-50.830322	874.873657	-597.370789	138.684875	489.847412	-471.900116	-144.640610	520.744995	-612.273560	73.455963	86.296120	-572.320618	-188.541840	113.563644	-566.019043	278.021973	1318.834473	-510.507507	-57.650967	1369.328735	-481.751343	119.395844	1335.930420	-514.907104	174.648209	1624.039185	-643.604431	335.775513	1056.614746	-532.281738	-193.472336	1127.105957	-540.238708	335.758942	803.284973	-419.402802	-190.771805	870.118408	-484.531433	69.270531	962.689453	653.066956	-50.063663	962.779114	606.013977	119.532692
-527.185059	167.423569	858.571594	-493.262238	-50.439186	874.845642	-597.349365	138.936371	489.826813	-471.866913	-144.282974	520.642639	-612.302856	73.488716	86.293190	-572.277405	-188.056091	113.340050	-565.985107	278.426636	1318.726807	-510.662048	-57.179035	1369.325928	-481.823883	119.870995	1335.905029	-515.256836	175.087280	1623.975342	-642.911560	336.662933	1056.406128	-532.330872	-192.853241	1127.028320	-538.613586	336.891998	803.446472	-419.177124	-190.057144	870.217468	-484.386658	69.682861	962.662842	653.088745	-51.019814	962.774475	605.751770	118.698608
-526.857056	167.895813	858.515930	-493.151367	-50.077942	874.800964	-597.300049	139.114105	489.841248	-471.865265	-143.870834	520.497864	-612.291260	73.547974	86.316597	-572.251221	-187.512741	113.066574	-565.940674	278.836731	1318.607422	-510.813263	-56.709072	1369.345337	-481.856079	120.262039	1335.863281	-515.629395	175.549026	1623.825806	-642.246155	337.472839	1056.176880	-532.228638	-192.676193	1127.083984	-536.941772	338.019836	803.666931	-418.934204	-189.261047	870.318176	-484.210571	70.067444	962.628113	653.267456	-51.682911	962.764282	605.540894	117.909340
-526.500427	168.338074	858.447693	-492.996246	-49.789497	874.750977	-597.247559	139.229080	489.849854	-471.961548	-143.488647	520.324951	-612.239746	73.547005	86.282372	-572.273193	-186.833984	112.728889	-565.864929	279.209961	1318.472046	-510.909668	-56.316265	1369.311890	-482.121979	120.555466	1335.615845	-515.971497	175.863464	1623.815796	-641.530945	338.259491	1056.009155	-532.128723	-192.356430	1127.104980	-535.272217	339.117767	803.911011	-418.569519	-188.457489	870.417236	-484.014923	70.401337	962.588806	653.450439	-52.423275	962.759033	605.472595	117.093597
-526.149780	168.780106	858.382751	-492.883636	-49.510941	874.674377	-597.277039	139.394165	489.851501	-472.116638	-143.070801	520.152771	-612.207947	73.550812	86.286697	-572.296143	-186.093597	112.346802	-565.807983	279.524902	1318.350586	-511.084320	-55.963322	1369.280151	-482.143494	120.896370	1335.561035	-516.363037	176.274216	1623.671631	-640.823975	339.004425	1055.786377	-532.068909	-191.900833	1127.036621	-533.582642	340.152313	804.196350	-418.233551	-187.563751	870.461731	-483.811218	70.716835	962.530701	653.828430	-53.375633	962.806519	605.982056	116.175072
-525.801758	169.145996	858.295105	-492.768707	-49.226753	874.594055	-597.350952	139.578918	489.882446	-472.267151	-142.661041	519.914368	-612.190674	73.590340	86.275131	-572.320618	-185.260681	111.923668	-565.742310	279.821350	1318.203125	-511.222687	-55.639400	1369.239258	-482.148163	121.189270	1335.502563	-516.702271	176.593796	1623.600830	-640.147644	339.796143	1055.555054	-531.997131	-191.422073	1126.919922	-531.800598	341.115753	804.431885	-417.831390	-186.645691	870.486816	-483.610107	71.009796	962.458557	653.931335	-54.162685	962.826294	605.916382	115.269592
-525.502197	169.483292	858.220337	-492.677155	-48.966419	874.485596	-597.482300	139.683365	489.932434	-472.536133	-142.232788	519.688416	-612.166931	73.608177	86.278221	-572.464111	-184.372238	111.458107	-565.669006	280.105255	1318.088745	-511.373383	-55.347115	1369.161987	-482.168213	121.443771	1335.427246	-517.115601	176.852081	1623.471191	-639.486145	340.494781	1055.393066	-531.884827	-190.965149	1126.778198	-530.026611	342.000793	804.706421	-417.294586	-185.559799	870.543579	-483.410522	71.266304	962.370728	654.173889	-54.648716	962.804993	605.727905	114.353966
-525.392456	169.517685	858.062500	-492.625366	-48.854527	874.399414	-597.617981	139.775284	489.934174	-472.872040	-141.762573	519.443665	-612.106628	73.604118	86.254539	-572.582397	-183.402664	110.930061	-565.638916	280.345947	1317.985474	-511.520844	-55.104370	1369.135864	-482.014313	121.704636	1335.548340	-517.424438	177.238388	1623.362671	-638.804199	341.151886	1055.179565	-531.746521	-190.568451	1126.623169	-528.256409	342.832794	804.997803	-416.816406	-184.637543	870.531555	-483.310822	71.370262	962.240112	654.106689	-55.795841	962.919861	605.686340	113.355797
-525.508728	169.220261	857.818481	-492.609070	-48.892105	874.317261	-597.853577	139.946808	489.864258	-473.366577	-141.344284	519.262939	-612.157104	73.665276	86.285301	-572.547607	-182.648468	110.329323	-565.577576	280.524872	1317.885864	-511.626923	-54.901279	1369.113403	-482.022125	121.849747	1335.487549	-517.769104	177.546906	1623.215332	-638.113464	341.749237	1055.002930	-531.537415	-190.129593	1126.458252	-526.440247	343.567841	805.355957	-416.260651	-183.564438	870.571228	-483.301453	71.309608	962.048767	654.114075	-56.680119	963.060120	605.747131	112.573219
-525.226135	169.371094	857.762390	-492.465881	-48.741165	874.214172	-598.235291	140.280228	489.901520	-473.850525	-140.901764	519.038757	-612.222168	73.691254	86.343346	-572.495789	-181.343002	109.683258	-565.514404	280.649963	1317.817261	-511.768982	-54.742958	1369.037720	-482.026398	121.974525	1335.427979	-518.175049	177.689178	1623.087646	-637.479065	342.335205	1054.810791	-531.343567	-189.719162	1126.260132	-524.601746	344.178802	805.716675	-415.567474	-182.490494	870.653809	-483.096191	71.422707	961.975586	654.192200	-57.278244	963.148193	605.715881	111.685936
-524.944763	169.499390	857.697021	-492.313538	-48.620502	874.088928	-598.725159	140.679565	489.952820	-474.333832	-140.392776	518.783325	-612.265442	73.693001	86.385696	-572.276001	-180.248306	108.950768	-565.443359	280.723877	1317.764282	-511.840515	-54.653820	1369.052368	-482.015778	122.072701	1335.406128	-518.468994	177.984070	1623.037598	-636.823730	342.853699	1054.622437	-531.097595	-189.359268	1126.101440	-522.849792	344.768860	806.087769	-414.836578	-181.294556	870.717224	-482.870819	71.506676	961.882690	653.864197	-58.526291	963.396484	605.494812	110.628311
-524.646118	169.568512	857.636353	-492.165558	-48.554726	873.980957	-599.148132	140.911194	490.099182	-474.964203	-139.879303	518.517029	-612.361694	73.738602	86.403549	-572.124146	-179.033264	108.204239	-565.362793	280.764679	1317.703369	-511.929840	-54.623501	1369.003174	-481.969086	122.105347	1335.395264	-518.777771	178.175095	1622.944092	-636.177612	343.371094	1054.494019	-530.945190	-188.619186	1125.766479	-521.094788	345.321472	806.522156	-414.122284	-180.228500	870.716248	-482.637756	71.536911	961.800049	653.805603	-59.599781	963.611145	605.703003	109.726822
-524.340637	169.610657	857.570740	-491.995331	-48.486824	873.891235	-599.331604	140.990479	490.156311	-475.608490	-139.378952	518.234863	-612.346863	73.733383	86.417938	-571.892273	-177.979919	107.404488	-565.292786	280.794006	1317.664063	-511.974152	-54.579758	1368.977295	-481.939178	122.117317	1335.369995	-519.082092	178.364029	1622.839233	-635.568726	343.796844	1054.360229	-530.661316	-188.392792	1125.587158	-519.245361	345.708282	806.956421	-413.374786	-179.127823	870.766724	-482.391113	71.567963	961.722778	653.722839	-60.302559	963.713867	605.895752	109.028877
-524.073120	169.645111	857.516968	-491.868317	-48.450657	873.796204	-598.989502	140.534348	490.200287	-476.361389	-138.971130	517.954468	-611.730286	73.564987	86.136856	-571.840637	-176.406128	106.578293	-565.214539	280.801575	1317.650513	-512.029724	-54.596634	1368.940430	-481.912506	122.107048	1335.361206	-519.389282	178.512115	1622.749146	-634.930725	344.174103	1054.240723	-530.240051	-188.500092	1125.477417	-517.500366	346.068207	807.389404	-412.558868	-177.847534	870.850769	-482.171051	71.571800	961.645813	653.425903	-61.215328	963.903137	605.820679	108.107704
-523.786011	169.712097	857.482788	-491.723053	-48.408470	873.721008	-598.615295	140.123550	490.244781	-476.940460	-138.337952	517.687500	-611.478088	73.570427	86.018814	-571.546204	-175.274384	105.696808	-565.137512	280.744110	1317.645508	-512.053101	-54.636261	1368.913086	-481.856903	122.048317	1335.385010	-519.710327	178.545990	1622.653198	-634.263611	344.500916	1054.169678	-529.901672	-188.308777	1125.267090	-515.680603	346.356110	807.881775	-411.831299	-176.791031	870.907349	-481.944000	71.591980	961.592163	653.137451	-62.134838	964.092896	605.964905	107.238739
-523.489502	169.731216	857.452332	-491.574829	-48.416119	873.666138	-598.643372	139.991531	490.303497	-477.575531	-137.689743	517.386658	-611.423889	73.623604	86.019417	-571.399292	-173.676666	104.831474	-565.030212	280.662476	1317.660889	-512.100769	-54.720898	1368.873779	-481.815430	121.962227	1335.425903	-519.934814	178.609146	1622.598145	-633.633240	344.751312	1054.120850	-529.503174	-188.062881	1125.083618	-514.016846	346.592926	808.357910	-410.898987	-175.510590	871.037170	-481.706116	71.570251	961.548462	652.713257	-63.090782	964.288696	606.015442	106.396553
-523.188416	169.716492	857.429199	-491.418427	-48.423229	873.612732	-598.698914	139.850067	490.357513	-477.929932	-136.956436	517.039673	-611.413269	73.636993	86.041534	-570.995239	-172.524963	103.924957	-564.923767	280.542572	1317.732300	-512.113098	-54.813847	1368.859863	-481.914520	121.782738	1335.321777	-520.096558	178.675140	1622.569092	-633.009216	344.986481	1054.104370	-529.114685	-187.877274	1124.907104	-512.281677	346.701477	808.910217	-410.075256	-174.398178	871.116089	-481.464630	71.531120	961.509949	652.299744	-64.154343	964.654297	606.122375	105.560608
-522.902954	169.663757	857.422363	-491.247467	-48.451542	873.566223	-598.990356	139.886337	490.428986	-478.811310	-136.431854	516.773865	-611.453735	73.693153	86.084076	-570.885681	-171.200546	103.083946	-564.819946	280.367615	1317.809937	-512.124695	-54.947773	1368.833862	-481.860443	121.635796	1335.389282	-520.277893	178.628250	1622.516357	-632.359985	345.077515	1054.107544	-528.711121	-187.752365	1124.781616	-510.623016	346.723633	809.427185	-409.108673	-173.150330	871.318298	-481.225677	71.462379	961.483582	651.886475	-65.067070	964.893311	606.358521	104.804337
-522.607056	169.598907	857.398560	-491.089691	-48.486176	873.496216	-599.481506	140.082977	490.550537	-479.201447	-135.584869	516.405945	-611.593323	73.749153	86.143707	-570.527649	-169.910950	102.138412	-564.723999	280.149994	1317.887329	-512.127014	-55.128208	1368.864746	-481.806335	121.455177	1335.472046	-520.416504	178.526138	1622.473877	-631.690796	345.205414	1054.108154	-528.309387	-187.614243	1124.638550	-508.927277	346.730743	809.951355	-408.281189	-172.032883	871.439148	-480.987457	71.379120	961.437439	651.479492	-65.987213	965.133484	606.661255	104.010162
-522.343140	169.535141	857.382141	-490.910034	-48.577988	873.419800	-600.081116	140.373215	490.676483	-479.995636	-134.988831	516.143433	-612.144531	73.957993	86.399635	-570.516235	-168.381699	101.302116	-564.666199	279.932312	1317.955078	-512.163940	-55.370998	1368.843018	-481.568909	121.290482	1335.720093	-520.555237	178.381958	1622.437622	-631.061951	345.192017	1054.086060	-527.898865	-187.492447	1124.471069	-507.415100	346.722900	810.441833	-407.266022	-170.789795	871.614258	-480.754730	71.265228	961.392090	651.042297	-66.890732	965.338867	607.007263	103.244026
-522.068054	169.524139	857.356445	-490.685425	-48.692509	873.325500	-597.564941	138.921738	490.306152	-480.803162	-134.234634	515.813660	-611.293091	74.169258	86.181099	-570.265015	-167.118286	100.411537	-564.574585	279.673767	1318.042603	-512.172302	-55.634655	1368.824219	-481.505890	121.014427	1335.758301	-520.656067	178.173615	1622.400879	-630.388123	345.157745	1054.131958	-527.411499	-187.437714	1124.298584	-505.834747	346.535736	810.935669	-406.285187	-169.731094	871.784973	-480.494720	71.162758	961.333801	650.619934	-67.941856	965.626709	607.513672	102.327438
-521.775330	169.443512	857.332947	-490.426147	-48.840588	873.218933	-597.740967	138.984650	490.386139	-481.424500	-133.346008	515.508362	-610.976929	73.931679	85.905098	-569.959106	-165.924240	99.463875	-564.463257	279.409882	1318.148193	-512.132690	-55.929867	1368.791016	-481.607422	120.654106	1335.629272	-520.731201	177.900635	1622.360352	-629.739258	345.076111	1054.173218	-526.869080	-187.742538	1124.283081	-504.343994	346.298828	811.417175	-405.294220	-168.609100	871.997192	-480.197357	71.007561	961.267578	650.216797	-69.001907	965.913696	608.056946	101.368431
-521.487183	169.365982	857.339722	-490.161560	-48.941498	873.114380	-598.167297	139.100418	490.543304	-482.032928	-132.476288	515.219055	-611.094849	73.916298	85.972374	-569.479431	-165.027054	98.520226	-564.364441	279.081604	1318.260986	-512.062439	-56.253036	1368.778442	-481.488770	120.298721	1335.694702	-520.767212	177.566071	1622.335449	-629.103271	344.897247	1054.225952	-526.374634	-187.484070	1123.993286	-502.902313	345.991760	811.855042	-404.314453	-167.529419	872.177673	-479.899536	70.868515	961.218445	649.653198	-70.005562	966.165405	608.275513	100.619919
-521.195557	169.273117	857.359619	-489.865387	-49.084587	873.006653	-598.387817	139.121140	490.634888	-482.733978	-131.489746	514.918579	-611.457764	74.172775	86.271553	-569.107239	-163.655426	97.542297	-564.267517	278.695984	1318.360718	-512.018127	-56.603390	1368.764648	-481.413177	119.938599	1335.747192	-520.804077	177.155289	1622.288818	-628.432007	344.647369	1054.260986	-525.854858	-187.451767	1123.786987	-501.467468	345.617615	812.347046	-403.307129	-166.459259	872.359802	-479.602051	70.693413	961.179871	649.092346	-70.954666	966.387939	608.615173	99.832382
-520.905823	169.142426	857.363953	-489.587036	-49.201588	872.889465	-598.415833	139.050339	490.709808	-483.581177	-130.705780	514.649658	-610.891724	73.786377	85.943329	-568.480408	-162.815094	96.542938	-564.196655	278.293610	1318.447998	-511.966461	-57.029594	1368.740967	-481.152008	119.567215	1335.963135	-520.789185	176.681763	1622.295166	-627.804199	344.356171	1054.265625	-525.354187	-187.676651	1123.629883	-500.147888	345.177856	812.672729	-402.284607	-165.432632	872.558655	-479.306488	70.517288	961.126099	648.479858	-71.932388	966.569214	608.913330	99.078590
-520.635193	169.035706	857.395630	-489.292999	-49.314457	872.731079	-598.366760	138.929047	490.750092	-484.528320	-129.839478	514.366699	-611.125000	73.900726	85.995079	-567.831360	-161.562790	95.458710	-564.080750	277.828735	1318.547974	-511.881958	-57.470577	1368.703003	-481.084717	119.148773	1335.969971	-520.790710	176.171570	1622.285767	-627.143372	344.075195	1054.244507	-524.952942	-187.597839	1123.312500	-498.870758	344.664551	813.046753	-401.242950	-164.433701	872.701050	-479.013062	70.328415	961.068420	647.696411	-73.032074	966.701782	609.114868	98.451828
-520.335876	168.891708	857.408997	-488.936584	-49.462986	872.578552	-598.239990	138.799469	490.725067	-485.705475	-129.107819	514.082275	-611.092102	73.875679	85.992226	-567.031921	-160.558456	94.336517	-563.971252	277.415771	1318.633057	-511.792999	-57.929684	1368.601318	-481.021942	118.713371	1335.950073	-520.793884	175.612976	1622.249634	-626.502075	343.683929	1054.225708	-524.280640	-188.247879	1123.249023	-497.714142	344.214203	813.332703	-400.215942	-163.451202	872.924683	-478.666840	70.118546	961.000793	647.020691	-74.040565	966.861816	609.391113	97.608147
-520.032532	168.741516	857.447815	-488.519958	-49.665276	872.443787	-598.104980	138.666687	490.777618	-487.002869	-128.360458	513.767761	-611.059082	73.870476	86.011223	-565.937744	-159.842987	93.066010	-563.897522	276.892761	1318.702515	-511.687439	-58.428978	1368.509277	-480.886261	118.217850	1335.984131	-520.780334	175.008652	1622.233154	-625.891296	343.196838	1054.232666	-523.709167	-188.525925	1123.005005	-496.530060	343.554321	813.602539	-399.252258	-162.483582	873.066956	-478.305084	69.877708	960.959290	646.315552	-74.965927	966.987244	609.666199	96.843811
-519.725586	168.537445	857.490051	-488.119598	-49.836205	872.340515	-597.902527	138.469299	490.833099	-488.651733	-127.674995	513.530884	-611.309570	74.107391	86.308029	-564.903809	-158.801773	91.746628	-563.776245	276.406036	1318.817017	-511.550537	-58.959343	1368.417480	-480.881714	117.602150	1335.840698	-520.795105	174.348297	1622.223145	-625.262878	342.714447	1054.255249	-523.089172	-188.897629	1122.775635	-495.452942	342.850800	813.954346	-398.133301	-161.763901	873.236084	-477.955261	69.638794	960.935364	645.542908	-75.820190	967.115479	609.814941	96.119408
-519.385376	168.347031	857.540955	-487.674988	-50.021736	872.212585	-597.628357	138.177307	490.900024	-490.409393	-126.903748	513.243652	-611.202820	74.045555	86.263649	-563.512390	-158.047684	90.398941	-563.651855	275.792755	1318.893799	-511.425385	-59.556705	1368.297241	-480.598389	117.097664	1336.034302	-520.846069	173.606384	1622.211792	-624.660217	342.147064	1054.248291	-522.438110	-189.578064	1122.717163	-494.511230	342.157227	814.192871	-397.217712	-160.894302	873.397766	-477.571655	69.384178	960.906311	644.735352	-76.630585	967.231506	609.998779	95.445351
-519.058472	168.143219	857.572266	-487.228790	-50.216766	872.076904	-597.402344	137.957001	491.008545	-492.366547	-125.952415	512.919556	-611.164124	73.998825	86.279572	-562.217529	-157.607452	89.048660	-563.507019	275.186249	1318.954468	-511.239532	-60.182007	1368.210449	-480.448792	116.524399	1336.075317	-520.990723	172.780930	1622.215820	-624.055542	341.505524	1054.221191	-521.898254	-189.809540	1122.317749	-493.558929	341.329010	814.384644	-396.074738	-160.140320	873.532227	-477.176178	69.127464	960.857788	643.873718	-77.419487	967.312134	610.154236	94.747856
-518.738892	167.924225	857.581116	-486.788452	-50.379494	871.888794	-597.130554	137.755630	491.104340	-494.352753	-124.897324	512.583923	-611.101135	73.965034	86.291023	-560.604370	-156.793716	87.683640	-563.370483	274.575073	1319.026855	-511.061249	-60.828659	1368.065796	-480.409088	115.817810	1335.941528	-521.054993	172.040848	1622.222412	-623.496765	340.848816	1054.251709	-521.265747	-190.264786	1122.067749	-492.739105	340.563843	814.557495	-395.040344	-159.608383	873.671265	-476.777832	68.869789	960.770264	642.981934	-78.123970	967.339233	610.297180	94.105850
-518.328796	167.723999	857.605652	-486.255157	-50.648174	871.731689	-596.896545	137.527710	491.167725	-496.413391	-123.724365	512.214661	-610.653870	73.689064	86.149292	-558.768860	-156.375946	86.232468	-563.250977	273.929352	1319.086182	-510.883667	-61.457180	1367.920166	-480.194611	115.177650	1335.985474	-521.255981	171.234650	1622.189453	-622.961853	340.073639	1054.228149	-520.607056	-190.921570	1121.943604	-491.908325	339.677582	814.702087	-394.050171	-158.978073	873.808350	-476.319153	68.565727	960.714783	642.087463	-78.841362	967.387390	610.483643	93.503815
-517.948303	167.507706	857.618774	-485.738190	-50.882557	871.526611	-596.654480	137.278137	491.206604	-498.462219	-122.564003	511.841095	-610.585632	73.620987	86.164734	-557.027832	-155.470428	85.101944	-563.102417	273.253784	1319.115723	-510.652100	-62.207455	1367.791626	-479.968170	114.460846	1336.036865	-521.473816	170.345016	1622.229492	-622.471436	339.349701	1054.209961	-520.051147	-191.417969	1121.617432	-491.172516	338.676208	814.784363	-393.180939	-158.454498	873.808044	-475.863647	68.261223	960.625183	641.187866	-79.510117	967.369568	610.661987	92.943710
-517.569702	167.335938	857.656921	-485.190704	-51.165173	871.248413	-596.668152	137.134964	491.329651	-500.309113	-121.359688	511.374420	-610.668457	73.553818	86.266922	-556.753540	-154.542816	84.238007	-562.932007	272.527435	1319.188354	-510.397675	-62.978374	1367.669067	-479.800171	113.820351	1336.033447	-521.756897	169.421875	1622.243530	-621.981506	338.470215	1054.200439	-519.319580	-192.105682	1121.484863	-490.347626	337.477173	814.840088	-392.040649	-157.844116	873.985413	-475.394958	67.911530	960.516235	640.184448	-80.238724	967.352417	610.878235	92.381607
-517.138611	167.042557	857.724182	-484.671387	-51.413593	871.028748	-596.449097	136.843658	491.430908	-501.809845	-120.186203	510.877075	-610.681641	73.485107	86.337051	-557.186829	-154.103836	83.589882	-562.800049	271.770966	1319.310425	-510.177063	-63.748581	1367.538940	-479.328827	113.074120	1336.281128	-522.130737	168.442520	1622.306274	-621.564392	337.586456	1054.202148	-518.733154	-192.549774	1121.092651	-489.705139	336.310120	814.937500	-391.032318	-157.623322	874.048279	-474.909546	67.528999	960.448669	639.203247	-80.853027	967.277588	611.154480	91.906097
-516.732361	166.692734	857.788635	-484.139465	-51.737389	870.794861	-596.189941	136.628799	491.534882	-503.071930	-119.096512	510.519928	-611.014282	73.589043	86.548393	-557.145081	-154.072342	83.048599	-562.590454	271.009766	1319.412354	-509.912292	-64.562279	1367.376343	-479.040619	112.298859	1336.356689	-522.480713	167.533401	1622.414917	-621.098389	336.567657	1054.238159	-518.081604	-193.176941	1120.842285	-489.201965	335.175415	815.028748	-390.041840	-157.281372	874.125305	-474.423157	67.080086	960.370483	638.284119	-81.591789	967.296021	611.426880	91.392494
-516.234680	166.335129	857.852356	-483.551483	-52.114067	870.552368	-595.880371	136.395798	491.619385	-504.454468	-118.431206	510.432892	-610.982788	73.506760	86.610855	-557.146423	-153.990601	82.735542	-562.355164	270.176117	1319.569336	-509.534607	-65.407623	1367.361694	-478.793030	111.506409	1336.417480	-522.902771	166.569458	1622.552490	-620.749817	335.623749	1054.343628	-517.538330	-193.483795	1120.534546	-488.736053	333.911102	815.071655	-389.208527	-157.082428	874.105896	-473.854980	66.592255	960.286255	637.775146	-81.796364	967.150146	612.018127	91.126961
-515.870911	166.014648	857.948914	-483.124298	-52.519360	870.383667	-595.475464	136.098969	491.589508	-505.535156	-117.724564	510.418823	-610.665283	73.154976	86.413010	-556.953369	-154.040771	82.398979	-562.085510	269.395905	1319.733643	-509.207001	-66.299919	1367.302368	-478.594727	110.616119	1336.392700	-523.368958	165.573532	1622.731689	-620.395569	334.538116	1054.393555	-516.702576	-194.443832	1120.427856	-488.386963	332.662872	815.091370	-388.095825	-156.911194	874.242432	-473.406342	66.124336	960.246033	637.010925	-82.458740	967.058777	612.652283	90.783974
-515.461792	165.643219	858.044739	-482.619904	-52.928005	870.216003	-595.053162	135.914185	491.609650	-506.638824	-117.313194	510.508026	-610.924744	73.368813	86.757797	-556.604919	-154.174911	82.102592	-561.803162	268.566803	1319.881348	-508.883667	-67.141853	1367.209839	-478.087952	109.824013	1336.703857	-523.938477	164.466339	1622.950439	-620.062073	333.447937	1054.499390	-515.862305	-195.383987	1120.380737	-488.158020	331.431061	815.144531	-387.223328	-156.900558	874.335938	-472.900787	65.635399	960.206482	636.289368	-83.198280	966.968811	613.484985	90.597488
-515.050598	165.143112	858.141174	-482.141785	-53.366341	870.152710	-593.636292	135.245316	491.490967	-507.964935	-117.124123	510.693115	-610.554077	73.355904	86.749786	-556.666077	-154.374634	81.891449	-561.521301	267.753540	1320.126465	-508.426697	-68.026039	1367.215088	-477.870911	108.977028	1336.695557	-524.426941	163.536072	1623.216553	-619.752319	332.322266	1054.653198	-515.257141	-195.784561	1120.157349	-487.961212	330.064911	815.236389	-386.341003	-156.759491	874.363586	-472.398346	65.114677	960.212280	635.291382	-83.731133	966.831116	613.760010	90.251709
-514.673767	164.704010	858.269531	-481.682343	-53.813545	870.172607	-593.997375	135.444992	491.605896	-509.373932	-117.214615	510.986786	-610.786926	73.259041	86.884041	-557.133850	-154.353317	81.859596	-561.227966	266.976807	1320.411255	-508.087830	-68.862778	1367.262207	-477.471252	108.063240	1336.900269	-524.994202	162.481125	1623.515625	-619.475403	331.125336	1054.892578	-514.398499	-196.688004	1120.147949	-487.877197	328.697510	815.361633	-385.406372	-156.940674	874.468506	-471.936493	64.639526	960.277588	634.359680	-84.291420	966.681580	614.083191	89.862167
-514.272095	164.316086	858.468811	-481.295074	-54.187267	870.254395	-592.587341	134.848145	491.498505	-510.620270	-117.562088	511.305237	-610.486206	73.272400	86.910492	-557.405823	-154.724243	81.810036	-560.854309	266.115997	1320.800537	-507.670837	-69.791733	1367.337280	-476.955109	107.330910	1337.301880	-525.613220	161.318207	1623.862305	-619.159302	329.885803	1055.227783	-513.902649	-196.753250	1119.777344	-487.873810	327.294800	815.453491	-384.725769	-157.161713	874.404480	-471.494049	64.212685	960.409363	633.375122	-84.825783	966.520691	614.467529	89.507423
-513.897339	163.915848	858.709167	-480.856079	-54.541733	870.355896	-592.820313	135.154694	491.674500	-511.741699	-118.102791	511.661804	-610.257385	72.995163	86.868759	-557.522827	-155.451080	81.787880	-560.513184	265.327087	1321.202271	-507.250366	-70.664673	1367.418945	-476.505371	106.464355	1337.595703	-526.083069	160.486649	1624.317383	-618.913391	328.616089	1055.621704	-512.913208	-197.864761	1119.969482	-487.994781	325.830139	815.619873	-383.714996	-157.485336	874.578308	-471.055206	63.788559	960.575989	632.312317	-85.329880	966.339355	614.809753	89.121948
-513.495544	163.482544	858.944214	-480.437256	-54.835369	870.530823	-591.322449	134.546356	491.450287	-512.621094	-118.686172	512.010986	-609.933228	72.989487	86.859840	-557.693909	-155.998932	81.787338	-560.094604	264.557648	1321.688965	-506.815063	-71.492744	1367.512817	-476.086151	105.660942	1337.906250	-526.686279	159.366211	1624.687500	-618.702698	327.312927	1056.139648	-512.222351	-198.509720	1119.993652	-488.179291	324.338806	815.838074	-382.935944	-157.863708	874.633484	-470.633911	63.408096	960.779541	631.366150	-85.773903	966.173218	615.257813	88.825005
-513.174622	163.111603	859.126587	-480.106537	-55.121708	870.699463	-590.617188	134.321365	491.415192	-513.430664	-119.283981	512.329956	-609.804504	72.990135	86.883911	-557.424316	-156.521561	81.818848	-559.666138	263.819489	1322.182007	-506.362030	-72.327957	1367.593628	-475.673553	104.879822	1338.226929	-527.295471	158.163406	1625.026001	-618.524414	326.069702	1056.635498	-511.479095	-199.130859	1119.975708	-488.448456	322.851837	816.103577	-382.180878	-158.270828	874.696228	-470.279053	63.082081	960.946838	630.227661	-86.231133	966.017761	615.562012	88.579285
-512.845581	162.777695	859.266907	-479.810699	-55.339081	870.824768	-590.941467	134.622223	491.476074	-514.039490	-119.809631	512.584167	-610.051208	72.931313	87.027939	-557.581848	-157.081757	81.868927	-559.209595	263.165344	1322.718140	-505.886414	-73.071342	1367.652832	-475.252625	104.073509	1338.427002	-527.903564	156.940445	1625.380493	-618.380249	324.740784	1057.195190	-510.757355	-199.714737	1119.935913	-488.822388	321.306000	816.367676	-381.332184	-158.887543	874.793579	-469.935638	62.804916	961.071289	629.209412	-86.532654	965.882324	615.949036	88.348549
-512.568054	162.485001	859.409607	-479.537018	-55.603962	870.930054	-589.400818	133.953293	491.300323	-514.505554	-120.323914	512.743164	-609.459534	72.711174	86.707657	-557.862061	-157.206757	81.920639	-558.714905	262.395691	1323.255493	-505.408661	-73.867226	1367.665771	-474.879456	103.354340	1338.654663	-528.560364	155.586151	1625.690186	-618.296631	323.458466	1057.846924	-510.164185	-200.162033	1119.769043	-489.236633	319.692902	816.624146	-380.485870	-159.652405	874.770020	-469.634827	62.513847	961.189514	628.147705	-86.875084	965.723694	616.354126	88.094963
-512.284790	162.216125	859.556030	-479.272125	-55.811008	870.997009	-588.926453	133.937637	491.358032	-515.022583	-120.839310	512.855713	-609.440247	72.711090	86.752243	-558.414551	-157.555832	82.020859	-558.237671	261.767151	1323.802734	-504.958344	-74.599594	1367.633667	-474.391632	102.596413	1338.919434	-529.075928	154.379257	1625.980713	-618.219788	322.229340	1058.445190	-509.546143	-200.758789	1119.696655	-489.649963	318.101715	816.885498	-379.841095	-160.115097	874.735596	-469.345734	62.243454	961.295105	626.982178	-86.983681	965.465881	616.406860	87.742165
-512.008057	161.987198	859.657532	-479.057617	-56.051872	871.017700	-588.522705	133.743774	491.358063	-515.344055	-121.238495	512.886597	-609.428040	72.656044	86.772079	-558.467957	-157.742966	82.038200	-557.702393	261.085510	1324.353394	-504.427551	-75.365028	1367.560547	-474.051331	101.817596	1338.978760	-529.628052	153.045700	1626.247070	-618.241577	321.117889	1059.052246	-508.865448	-201.523224	1119.682861	-490.190430	316.443481	817.199036	-379.127808	-160.797409	874.683167	-469.082123	61.967606	961.355103	625.818665	-87.164978	965.289978	616.684204	87.490082
-511.758972	161.698166	859.708069	-478.867798	-56.319000	871.005981	-588.075500	133.615921	491.326447	-515.555420	-121.573624	512.888977	-609.689392	72.792282	86.894127	-558.157043	-158.100891	82.006767	-557.194214	260.431976	1324.818970	-503.925049	-76.089737	1367.483643	-473.580109	101.157761	1339.107788	-530.145630	151.697662	1626.509033	-618.264648	319.988464	1059.657593	-508.306000	-202.022980	1119.415161	-490.750824	314.797668	817.501770	-378.361908	-161.632385	874.549133	-468.829376	61.660500	961.368103	624.933472	-87.639313	965.079468	617.718201	87.580948
-511.561829	161.439926	859.720825	-478.765717	-56.609528	870.963379	-587.675720	133.488464	491.345795	-515.848206	-121.937332	512.886780	-610.050110	73.040421	87.273224	-558.061462	-158.041458	81.989143	-556.674133	259.850922	1325.296997	-503.457336	-76.738983	1367.307129	-472.994690	100.463631	1339.323120	-530.611877	150.332779	1626.718018	-618.363281	318.929230	1060.190063	-507.761749	-202.543625	1119.162964	-491.409668	313.189667	817.657166	-377.675598	-162.646149	874.326843	-468.643280	61.353989	961.346069	623.478638	-87.568748	964.844971	617.408203	87.152161
-511.312897	161.174774	859.713745	-478.619263	-56.979214	870.895813	-588.234497	133.794846	491.502716	-515.952271	-122.174049	512.815308	-610.015442	72.598358	87.054230	-557.846313	-157.875122	81.933487	-556.167847	259.258087	1325.737183	-502.858765	-77.493202	1367.156372	-472.681946	99.809303	1339.238159	-531.013000	148.971130	1626.930176	-618.501831	318.006989	1060.667114	-507.119781	-203.282303	1118.996948	-492.052734	311.530090	817.898010	-377.042206	-163.446915	874.074219	-468.412292	60.997898	961.303162	622.221313	-87.845795	964.616760	617.785889	86.980240
-511.039764	160.883270	859.699463	-478.470612	-57.360573	870.818054	-587.839722	133.526672	491.465973	-515.901917	-122.334358	512.726929	-609.981934	72.556923	87.073067	-557.595276	-157.666367	81.941742	-555.629333	258.639404	1326.115356	-502.409729	-78.125420	1366.858398	-472.169586	99.132660	1339.248901	-531.420837	147.478088	1627.117432	-618.663269	317.117981	1061.135864	-506.542023	-203.918503	1118.769409	-492.700226	309.830536	818.116821	-376.473969	-164.617523	873.707642	-468.169098	60.619316	961.252075	621.433899	-87.830849	964.168884	618.472961	87.101082
-510.830536	160.566833	859.666016	-478.338959	-57.749950	870.710632	-587.365906	133.202911	491.446686	-515.791199	-122.543709	512.642944	-609.904480	72.477531	87.060303	-557.471619	-157.362274	81.915764	-555.106262	258.085266	1326.460938	-501.878601	-78.828041	1366.596680	-471.687561	98.498894	1339.293091	-531.636047	146.126450	1627.252441	-618.862671	316.298218	1061.579956	-505.932281	-204.619141	1118.475586	-493.426941	308.280975	818.242126	-375.813141	-165.392578	873.422485	-467.955475	60.227478	961.173218	620.368408	-87.985222	963.862610	619.072754	87.116783
-510.540924	160.184204	859.636963	-478.197327	-58.194889	870.617371	-586.144897	132.462692	491.312561	-515.544006	-122.782707	512.555908	-609.585632	72.458374	87.010147	-557.311340	-157.093277	81.929337	-554.612549	257.488098	1326.784302	-501.399994	-79.520699	1366.368408	-471.273895	97.865433	1339.233154	-531.875977	144.742096	1627.370728	-619.068237	315.542145	1061.982422	-505.449432	-204.946976	1117.960938	-494.177185	306.705414	818.389526	-375.165375	-166.618149	873.005127	-467.718628	59.767956	961.110413	619.175293	-88.145630	963.508728	619.714783	87.119072
-510.272247	159.742844	859.598755	-478.097473	-58.675343	870.502197	-586.855530	132.714355	491.455170	-515.154907	-123.028778	512.437805	-609.887573	72.311806	87.119858	-557.128662	-156.824188	81.915833	-554.070679	256.921875	1327.050781	-501.003662	-80.176323	1366.022095	-470.791931	97.147812	1339.212158	-532.012451	143.352829	1627.452637	-619.303955	314.886169	1062.378906	-504.833618	-205.692200	1117.719238	-494.973694	305.139923	818.500061	-374.709015	-167.560333	872.558594	-467.501923	59.255650	961.029358	618.040161	-88.273849	963.084717	620.389404	87.237244
-509.987274	159.283188	859.580261	-477.948334	-59.236565	870.407410	-586.613647	132.471649	491.475098	-514.587402	-123.409683	512.347778	-610.189819	72.550934	87.451408	-557.005188	-156.548523	81.953751	-553.606201	256.362183	1327.292236	-500.542084	-80.880684	1365.763062	-470.455048	96.539024	1339.118164	-532.075317	141.991180	1627.531616	-619.590393	314.282562	1062.702759	-504.535400	-205.628632	1117.071167	-495.767944	303.635620	818.575928	-374.126801	-168.914734	872.052429	-467.258453	58.694801	960.969971	616.841309	-88.431976	962.674133	621.062927	87.328133
-509.687683	158.929352	859.587402	-477.759338	-59.797970	870.336487	-585.470764	131.758331	491.317322	-513.911865	-123.812904	512.272217	-609.818054	72.539886	87.369118	-556.858276	-156.462448	82.010040	-553.115967	255.754410	1327.493774	-500.227539	-81.532257	1365.431519	-470.027039	95.857719	1339.064209	-532.044067	140.659378	1627.579590	-619.858276	313.716370	1063.046021	-503.835785	-206.722610	1116.941528	-496.558105	302.197876	818.694214	-373.787415	-169.890167	871.577271	-467.006439	58.182461	960.940857	615.725525	-88.578400	962.191223	621.812073	87.438721
-508.927246	159.088959	859.880737	-477.501221	-59.976101	870.200195	-585.969666	131.975952	491.584167	-513.002075	-124.260132	512.144775	-609.712708	72.193779	87.282822	-556.797241	-156.408508	82.083389	-552.666504	255.170227	1327.637817	-499.877594	-82.279449	1365.181519	-469.643463	95.185173	1339.036743	-531.957153	139.353088	1627.616699	-620.134949	313.174377	1063.364258	-503.328583	-207.198380	1116.628540	-497.417328	300.840088	818.727478	-373.357208	-171.269455	871.072510	-466.566345	57.902504	961.062500	614.507507	-88.670685	961.693848	622.480774	87.493103
-508.648376	158.500732	859.888550	-477.332062	-60.406349	870.152222	-585.738098	131.756409	491.592407	-512.028198	-124.934158	512.093262	-609.989502	72.369881	87.468056	-556.778198	-156.498398	82.198486	-552.226501	254.570648	1327.829712	-499.624176	-82.983345	1364.942139	-469.390747	94.509674	1338.992920	-531.776306	138.025894	1627.685059	-620.464233	312.664215	1063.707397	-503.013824	-207.467102	1116.193726	-498.173035	299.434448	818.777283	-373.105377	-172.380692	870.553833	-466.347015	57.360977	961.046509	613.080688	-88.355995	961.165405	622.370056	87.464561
-508.409668	157.918411	859.891357	-477.155243	-60.957809	870.104004	-585.482727	131.523621	491.574768	-510.836731	-125.662178	512.010437	-609.590637	72.094887	87.143082	-556.743286	-156.675461	82.344948	-551.779480	253.934174	1328.027100	-499.385529	-83.711937	1364.689331	-469.103302	93.789757	1338.968994	-531.454956	136.847549	1627.754761	-620.773254	312.085846	1064.046509	-502.545959	-208.065796	1115.924561	-499.154083	298.353790	818.866089	-372.806793	-173.812164	870.029785	-466.147705	56.764378	961.028748	611.943970	-88.399628	960.576538	623.145874	87.514450
-508.101807	157.395370	859.920776	-476.942322	-61.448338	870.042908	-585.238586	131.286621	491.559692	-509.486511	-126.291588	511.958832	-609.383911	72.113998	87.114403	-556.843445	-156.894104	82.547356	-551.443604	253.345779	1328.183472	-499.198883	-84.421074	1364.552979	-468.866943	93.039383	1338.948120	-531.105591	135.702301	1627.817871	-621.133179	311.639343	1064.397705	-502.176483	-208.597107	1115.658813	-500.105194	297.155182	818.927490	-372.696198	-175.072372	869.516663	-465.920135	56.203522	961.026672	610.794434	-88.555878	959.995483	623.802002	87.511505
-507.827240	156.927246	859.913696	-476.726013	-61.869473	869.984741	-585.139343	131.187271	491.588959	-507.992859	-127.105042	511.874512	-609.505920	72.084846	87.149330	-556.886047	-157.146683	82.780708	-551.082947	252.664932	1328.353149	-499.167816	-85.164902	1364.365356	-468.683197	92.317963	1338.946533	-530.704529	134.545059	1627.858643	-621.497070	311.113129	1064.709717	-501.943573	-208.863052	1115.330566	-500.952332	296.142365	818.988159	-372.435913	-176.426132	869.078979	-465.700928	55.727859	961.003967	609.659241	-88.656525	959.364380	624.407898	87.482399
-507.556244	156.524841	859.923401	-476.623627	-62.215260	869.897217	-585.037048	131.118195	491.594849	-506.217285	-127.802429	511.718475	-609.479736	72.067520	87.169037	-556.442749	-157.468689	83.008850	-550.737244	252.004623	1328.492188	-499.095734	-85.920555	1364.229492	-468.485474	91.611801	1338.973511	-530.148071	133.596817	1627.850708	-621.856506	310.650726	1065.036865	-501.742371	-209.266693	1115.034790	-501.910736	295.182404	819.055237	-372.309540	-177.536301	868.657166	-465.521698	55.291992	960.972351	608.524536	-88.719818	958.711609	624.841003	87.313622
-507.293396	156.148224	859.935913	-476.478149	-62.537502	869.843628	-584.961853	131.010880	491.617554	-504.460144	-128.444595	511.598999	-609.175110	71.847733	87.029869	-556.455139	-157.753235	83.255249	-550.492371	251.394440	1328.648926	-499.087982	-86.689072	1364.118286	-468.307587	90.865013	1339.027710	-529.536865	132.558762	1627.965576	-622.204529	310.126556	1065.350952	-501.536469	-209.863892	1114.892212	-502.829254	294.342712	819.101685	-372.219360	-179.033340	868.269531	-465.334656	54.899250	960.960205	607.433228	-88.744576	958.064880	625.299316	87.154663
-507.028595	155.861282	859.984802	-476.296295	-62.862984	869.807617	-584.822021	130.874725	491.615753	-502.908173	-129.310974	511.570618	-609.182129	71.858208	87.047394	-556.466614	-157.982986	83.552010	-550.214294	250.724838	1328.836304	-499.131348	-87.445724	1364.006348	-468.216644	90.109993	1339.078979	-528.872864	131.633499	1628.030884	-622.536743	309.573853	1065.692627	-501.447723	-210.349030	1114.694336	-503.769806	293.538239	819.154541	-372.255890	-180.299347	867.899231	-465.146576	54.539921	960.980835	606.316589	-88.545204	957.373901	625.327698	87.043640
-506.696716	155.545853	860.007751	-476.112335	-63.093025	869.751038	-584.689575	130.758286	491.682983	-501.119446	-129.980972	511.476440	-609.149597	71.860947	87.046959	-556.371277	-158.201019	83.830208	-549.927979	250.041183	1329.028198	-499.248993	-88.187241	1363.877808	-468.125854	89.354988	1339.167114	-528.155396	130.743591	1628.091919	-622.914978	309.111572	1066.054199	-501.482635	-210.816818	1114.493896	-504.643097	292.824585	819.263428	-372.367737	-181.570053	867.552734	-464.916626	54.214077	960.976135	605.420715	-88.814903	956.759521	626.097107	86.733429
-506.397369	155.273544	860.021790	-475.921631	-63.362255	869.686584	-584.556030	130.616104	491.706329	-499.578583	-130.768982	511.416199	-609.157654	71.826561	87.082954	-556.312439	-158.331207	84.147362	-549.736206	249.411301	1329.248291	-499.325684	-88.943329	1363.833130	-467.975250	88.593620	1339.275757	-527.343140	129.942154	1628.221558	-623.290588	308.519653	1066.401733	-501.608124	-211.249496	1114.224976	-505.555389	292.161133	819.315613	-372.492828	-182.868973	867.245422	-464.692078	53.893353	960.960754	604.596313	-89.033112	956.110596	626.818787	86.460114
-506.108765	155.087982	860.024902	-475.730865	-63.593239	869.604614	-584.427124	130.449203	491.732178	-498.132172	-131.436752	511.332031	-609.390198	72.060089	87.270851	-556.250488	-158.425751	84.411598	-549.571045	248.769257	1329.409912	-499.456177	-89.701881	1363.716553	-467.917480	87.866432	1339.369873	-526.524536	129.147980	1628.281860	-623.672180	307.991943	1066.712280	-501.727814	-211.762558	1114.032837	-506.482544	291.653778	819.357483	-372.653656	-184.214890	866.961304	-464.475494	53.631462	960.932068	603.826599	-89.173782	955.529480	627.349670	86.167587
-505.825592	154.946793	860.026306	-475.590881	-63.775154	869.543274	-584.311584	130.349945	491.774811	-496.811859	-132.000320	511.152863	-609.369812	72.050446	87.288467	-556.092102	-158.485962	84.640152	-549.384216	248.115311	1329.542358	-499.592804	-90.455795	1363.609131	-467.879669	87.169983	1339.408325	-525.711548	128.400757	1628.278564	-623.971924	307.400940	1066.972778	-501.908752	-212.404022	1113.813232	-507.340546	291.309601	819.388550	-372.795410	-185.496796	866.696228	-464.288940	53.420555	960.913025	603.138977	-89.351242	954.953552	627.908569	85.882309
-505.548523	154.744293	860.023682	-475.415070	-63.989132	869.440857	-584.230652	130.217972	491.787109	-495.699615	-132.504395	511.092590	-609.328430	72.010696	87.307465	-556.063416	-158.496490	84.807663	-549.244385	247.504150	1329.651245	-499.779938	-91.170677	1363.455200	-467.807373	86.457893	1339.436401	-524.741333	127.761620	1628.330444	-624.341614	306.818695	1067.233643	-502.213593	-213.108719	1113.597778	-508.207214	291.012177	819.370178	-373.020477	-186.877045	866.444763	-464.091492	53.152378	960.873352	602.472778	-89.588974	954.442383	628.440002	85.510475
-505.260468	154.604965	860.023865	-475.221710	-64.233620	869.346313	-584.109497	130.066223	491.813171	-494.595184	-132.861786	511.011566	-609.300537	72.011978	87.303726	-555.920837	-158.463882	84.963776	-549.116455	246.872482	1329.830322	-499.991669	-91.895981	1363.242554	-467.763641	85.729568	1339.463501	-523.803650	127.122765	1628.335449	-624.679138	306.238739	1067.491943	-502.549591	-213.734360	1113.411499	-509.041290	290.822113	819.364563	-373.259705	-188.049164	866.240723	-463.893646	52.898533	960.842896	601.943054	-89.921677	954.045288	629.021057	85.107704
-504.976318	154.395950	860.028442	-475.004913	-64.434410	869.250488	-583.970154	129.924713	491.869751	-493.534302	-133.019089	510.893219	-609.281311	71.962990	87.342499	-555.835815	-158.447861	85.057678	-548.965942	246.265869	1329.971680	-500.168640	-92.595909	1363.096924	-467.731781	85.031181	1339.509766	-522.947083	126.432388	1628.286255	-625.019348	305.607483	1067.741943	-502.962036	-214.520462	1113.240479	-509.785522	290.659180	819.369080	-373.587006	-189.210068	866.022949	-463.688354	52.636211	960.814270	601.518066	-90.171989	953.733215	629.627869	84.645836
-504.678101	154.110535	860.049072	-474.791077	-64.655281	869.162720	-583.813782	129.674728	491.901520	-492.678589	-133.121490	510.776825	-609.260620	71.955269	87.317169	-555.658447	-158.431778	85.146881	-548.851074	245.647598	1330.088867	-500.289917	-93.291801	1362.954346	-467.731476	84.389313	1339.543091	-521.994263	125.877075	1628.268188	-625.350342	305.011414	1067.985596	-503.413788	-215.134583	1113.028564	-510.569061	290.628815	819.340515	-373.890808	-190.562531	865.830505	-463.474762	52.322418	960.797058	601.088867	-90.365738	953.563538	629.990906	84.376282
-504.384094	153.846939	860.029663	-474.534607	-64.945404	869.064209	-583.645142	129.460114	491.961853	-492.017273	-133.149963	510.711548	-609.190735	71.944946	87.338486	-555.626892	-158.364655	85.194054	-548.769958	245.077469	1330.239624	-500.474274	-94.009361	1362.755859	-467.710938	83.708138	1339.552856	-521.175171	125.195869	1628.271118	-625.644043	304.375000	1068.199463	-503.826660	-216.185287	1113.003296	-511.257629	290.622070	819.283325	-374.326538	-191.657822	865.673279	-463.237213	52.000786	960.751892	600.779358	-90.653053	953.500977	630.467407	83.983185
-504.108185	153.593994	860.015930	-474.313782	-65.223839	868.964783	-583.507324	129.275101	491.941681	-491.576904	-133.115341	510.610565	-609.119995	71.935608	87.320847	-555.576416	-158.316879	85.187019	-548.683777	244.530243	1330.320190	-500.646729	-94.682274	1362.578491	-467.617554	83.069382	1339.598511	-520.365967	124.504929	1628.304443	-625.903320	303.831329	1068.407593	-504.361145	-216.918121	1112.791016	-511.989807	290.742401	819.192017	-374.793213	-192.750259	865.474243	-463.015076	51.686817	960.706238	600.548096	-91.188850	953.531616	631.259766	83.084770
-503.837402	153.417313	860.001160	-474.151855	-65.463898	868.838989	-583.457275	129.139618	492.006714	-491.438446	-133.174362	510.524506	-609.118774	71.908287	87.337646	-555.595520	-158.274857	85.136238	-548.611694	244.016830	1330.363892	-500.836151	-95.341843	1362.411865	-467.591339	82.449173	1339.606567	-519.632263	123.914444	1628.301880	-626.177307	303.364197	1068.539307	-505.121460	-217.167175	1112.317871	-512.682983	290.912903	819.089417	-375.260315	-193.878952	865.259521	-462.817932	51.412231	960.646301	600.385376	-91.855515	953.644104	632.166504	82.195686
-503.520355	153.106476	859.970825	-473.874451	-65.741447	868.763062	-583.391174	128.997772	492.019470	-491.427124	-133.136169	510.409943	-609.131287	71.864838	87.337509	-555.643127	-158.200348	85.057281	-548.552124	243.446884	1330.390991	-501.007446	-95.987175	1362.228760	-467.563019	81.888191	1339.641724	-519.076660	123.194641	1628.167358	-626.398560	302.809631	1068.661865	-505.537598	-218.310974	1112.281738	-513.421509	291.333405	818.998657	-375.845978	-195.052200	865.080322	-462.561523	51.089390	960.606506	599.808533	-92.924622	953.911865	632.883118	81.276840
-503.269501	152.891052	859.995178	-473.637878	-66.027344	868.654724	-582.811829	128.544754	491.969391	-491.663055	-133.134796	510.345795	-608.921570	71.895882	87.291191	-555.698792	-158.137375	84.927315	-548.431580	242.911102	1330.440430	-501.134155	-96.612778	1362.062744	-467.485596	81.292526	1339.665527	-518.473206	122.698792	1628.287598	-626.615356	302.354065	1068.817749	-506.177673	-219.118866	1112.117432	-513.915344	291.482788	818.882263	-376.457123	-196.182083	864.881958	-462.333038	50.774597	960.573608	600.147644	-93.005035	954.018005	633.764160	80.713936
-503.003143	152.565567	859.998230	-473.407959	-66.342216	868.550781	-582.749878	128.378235	492.030701	-492.024597	-133.088165	510.290924	-609.261902	72.182617	87.640358	-555.738464	-158.106201	84.762138	-548.322632	242.395721	1330.510498	-501.219025	-97.242279	1361.944092	-467.371307	80.673210	1339.739136	-518.017212	122.043839	1628.388916	-626.779541	301.935638	1068.928711	-506.865234	-219.557159	1111.913818	-514.697998	292.085602	818.867065	-377.025299	-197.204865	864.734009	-462.090851	50.402813	960.528625	599.844666	-93.604836	954.260193	634.331421	80.069893
-502.704559	152.261475	860.047607	-473.137360	-66.652725	868.476746	-582.675415	128.153534	492.064545	-492.526794	-132.966843	510.272705	-609.216248	72.171898	87.670013	-555.757385	-158.057739	84.595253	-548.182495	241.909378	1330.584717	-501.312653	-97.832024	1361.900513	-467.250061	80.085861	1339.828369	-517.667419	121.409622	1628.542725	-626.869568	301.536957	1069.053467	-507.289886	-220.831528	1112.067383	-515.269531	292.529907	818.775818	-377.701660	-198.240829	864.645508	-461.803223	50.038239	960.519836	599.879211	-93.914749	954.445374	635.099609	79.409912
-502.466583	151.973160	860.081421	-472.937408	-66.961700	868.461365	-582.651367	127.998512	492.097961	-493.195831	-132.826782	510.297058	-609.203918	72.162323	87.695885	-555.806580	-158.030289	84.438728	-547.969543	241.458481	1330.679443	-501.352417	-98.432625	1361.880371	-467.129883	79.532318	1339.926880	-517.384155	120.857811	1628.705566	-626.935791	301.204193	1069.231689	-507.924866	-221.430862	1112.020874	-515.846619	293.039185	818.651001	-378.424194	-199.331757	864.510864	-461.563782	49.715378	960.525330	599.728699	-94.328560	954.658630	635.791260	78.825951
-502.227600	151.716370	860.143066	-472.762573	-67.218864	868.488586	-583.432495	128.219223	492.264404	-494.065216	-132.713837	510.408905	-609.456604	72.098999	87.784187	-555.855652	-157.988403	84.296173	-547.712463	240.989471	1330.831299	-501.376282	-98.995201	1361.911621	-466.994629	79.027260	1340.039185	-517.271851	120.246140	1628.888672	-626.942993	300.942993	1069.439941	-508.547852	-222.118973	1112.071655	-516.387085	293.550873	818.612915	-379.201447	-200.340881	864.408875	-461.331573	49.438782	960.564331	599.508057	-94.657494	954.836609	636.402161	78.471733
-502.041687	151.477402	860.190308	-472.651642	-67.516785	868.525757	-583.387085	128.021484	492.289978	-494.956665	-132.603119	510.528442	-609.394592	72.066696	87.762505	-555.878479	-157.974854	84.144096	-547.434692	240.528091	1330.982300	-501.404419	-99.504654	1361.972778	-466.894318	78.453751	1340.138916	-517.283936	119.546661	1629.167603	-626.902832	300.695465	1069.700073	-509.155182	-222.635254	1112.148804	-516.849426	294.079712	818.559082	-380.014130	-201.399170	864.318176	-461.123749	49.162418	960.590942	599.413696	-95.122116	954.951416	637.224609	77.714622
-501.888367	151.263718	860.269714	-472.614624	-67.772537	868.589478	-583.683105	127.968681	492.346924	-495.988495	-132.453293	510.673492	-609.437378	72.045204	87.822365	-556.002441	-158.010971	84.019051	-547.165283	240.147385	1331.183960	-501.411743	-99.983459	1362.090454	-466.692078	77.935410	1340.315186	-517.388611	118.895424	1629.449097	-626.798950	300.541504	1070.011963	-509.759369	-223.223984	1112.235962	-517.293945	294.662109	818.621216	-380.873962	-202.356705	864.234375	-460.960999	48.913860	960.645081	599.039490	-95.491096	955.129395	637.895569	77.144089
-501.810425	150.995605	860.368958	-472.670654	-68.017654	868.682678	-583.479980	127.617371	492.371185	-497.076202	-132.324478	510.814484	-609.365723	72.043938	87.789818	-556.141907	-158.024857	83.909760	-546.827637	239.753860	1331.418457	-501.370026	-100.462135	1362.242188	-466.501801	77.462982	1340.493774	-517.665405	118.124550	1629.710083	-626.666260	300.415955	1070.367798	-510.370239	-223.711304	1112.340576	-517.686279	295.230835	818.690247	-381.776276	-203.367325	864.135803	-460.863495	48.649887	960.718201	598.609802	-96.049065	955.321716	638.815796	75.850555
-501.723267	150.700226	860.472412	-472.758423	-68.265282	868.795654	-583.345215	127.277016	492.393311	-498.452454	-132.354126	511.059357	-609.281799	72.033142	87.788376	-556.285095	-158.085724	83.852196	-546.454834	239.337723	1331.710449	-501.267029	-100.925735	1362.411987	-466.321838	77.015236	1340.706299	-517.832458	117.687431	1630.095337	-626.448792	300.294708	1070.756836	-510.959808	-224.064499	1112.516479	-518.122253	295.933411	818.757813	-382.673981	-204.353287	864.098267	-460.758270	48.375935	960.797607	597.668274	-96.478294	955.465149	639.147034	75.776169
-501.662537	150.421951	860.608032	-472.909271	-68.478745	868.963074	-583.931030	127.336021	492.547699	-499.552032	-132.184738	511.293396	-609.404236	71.990829	87.823402	-556.360413	-158.137970	83.778175	-546.086731	238.945679	1332.017822	-501.171539	-101.374329	1362.578735	-466.056580	76.561172	1340.969849	-518.085999	117.077347	1630.532715	-626.184753	300.259705	1071.182373	-511.553986	-224.423935	1112.688110	-518.503418	296.578400	818.843872	-383.579041	-205.281174	864.001465	-460.700012	48.133041	960.920349	598.556458	-96.434875	955.315247	640.449158	75.149719
-501.630157	150.212799	860.719482	-473.139709	-68.636696	869.125732	-583.878967	126.958397	492.578888	-500.433044	-131.643616	511.378265	-609.329773	71.972382	87.814163	-556.385071	-158.176590	83.667854	-545.614807	238.626648	1332.378784	-501.051392	-101.720520	1362.772583	-465.746613	76.096893	1341.231079	-518.497437	116.407585	1630.915894	-625.854553	300.278961	1071.672607	-512.071472	-224.826218	1112.876953	-518.827576	297.319916	819.005493	-384.535248	-206.227386	863.944397	-460.691284	47.954597	961.027222	598.753540	-96.802116	955.270752	641.503235	74.498787
-501.673431	149.959732	860.843079	-473.446411	-68.819237	869.315796	-584.499084	126.937073	492.699860	-501.500549	-131.455093	511.571472	-609.410828	71.947403	87.827797	-556.463501	-158.213593	83.632813	-545.142456	238.298645	1332.723877	-500.955750	-102.046997	1362.964600	-465.449066	75.732086	1341.472656	-518.872620	115.868553	1631.310303	-625.508118	300.340759	1072.140381	-512.603455	-224.974930	1112.984375	-519.146057	298.083496	819.204163	-385.451050	-207.109940	863.877014	-460.737457	47.751343	961.147034	598.749939	-97.039505	955.270508	642.352173	74.099602
-501.766052	149.752304	860.949036	-473.818176	-68.971649	869.514099	-584.913818	126.750244	492.745453	-502.500214	-131.378571	511.786652	-609.501465	71.936020	87.848747	-556.472839	-158.216980	83.587753	-544.596924	238.031052	1333.108398	-500.818665	-102.361023	1363.150513	-465.168060	75.394485	1341.679199	-519.350891	115.233116	1631.699707	-625.099121	300.428802	1072.660400	-513.120972	-225.223526	1113.215454	-519.379639	298.850861	819.460327	-386.426453	-207.995193	863.783508	-460.830078	47.595783	961.258240	598.796448	-97.288239	955.306885	643.250061	73.569984
-501.908051	149.451187	861.048767	-474.254852	-69.210609	869.709106	-585.306702	126.567352	492.754913	-503.046875	-131.068710	511.869598	-609.492310	71.938232	87.840004	-556.287842	-158.253220	83.475891	-544.050354	237.793137	1333.446167	-500.631195	-102.642746	1363.343628	-464.851837	75.051506	1341.865601	-519.813110	114.713020	1631.993164	-624.698669	300.620575	1073.180664	-513.582886	-225.528519	1113.437988	-519.613403	299.648468	819.707275	-387.394684	-208.803314	863.702209	-460.972229	47.350208	961.362366	598.790039	-97.422813	955.290161	643.977600	73.309547
-502.083862	149.176880	861.150635	-474.754333	-69.454674	869.870178	-585.726929	126.303757	492.845764	-503.995728	-130.888168	512.009521	-609.487366	71.890457	87.793495	-556.251221	-158.245056	83.406349	-543.466614	237.568893	1333.856934	-500.447968	-102.928200	1363.525879	-464.475342	74.715843	1342.074707	-520.264648	114.116203	1632.355225	-624.207153	300.794800	1073.722534	-514.015869	-225.811035	1113.630737	-519.797058	300.379913	819.951965	-388.319275	-209.618576	863.602661	-461.157196	47.095230	961.450256	598.831116	-97.695335	955.295776	644.889160	72.673325
-502.291229	148.928101	861.232727	-475.321289	-69.748375	870.016846	-586.381165	126.077538	492.924866	-504.889465	-130.103622	511.974792	-609.575073	71.847023	87.774147	-556.172363	-158.244217	83.268433	-542.843994	237.351028	1334.236572	-500.242493	-103.160164	1363.649780	-464.060760	74.412262	1342.251099	-520.671265	113.541176	1632.717285	-623.694031	301.055756	1074.236450	-514.419189	-226.083908	1113.782959	-519.914124	301.196289	820.268066	-389.270203	-210.404480	863.495544	-461.390350	46.823242	961.520813	598.783081	-97.855331	955.281921	645.668518	72.225113
-502.556183	148.683899	861.287231	-475.947784	-69.973450	870.124268	-587.059204	125.897057	493.020630	-505.533783	-129.736572	511.893677	-609.306641	71.639557	87.610939	-556.080505	-158.223679	83.137375	-542.159973	237.184830	1334.541748	-500.039642	-103.358391	1363.764771	-463.718323	74.161484	1342.338623	-521.011902	113.063377	1632.974854	-623.152832	301.279236	1074.724243	-514.824158	-226.251144	1113.908813	-519.935547	302.008667	820.568848	-390.194580	-211.133209	863.304565	-461.675934	46.584751	961.556091	598.618835	-98.135750	955.300720	646.571594	71.298706
-502.846893	148.426788	861.331726	-476.622650	-70.193871	870.203125	-587.714722	125.666016	493.075958	-506.587433	-130.539001	512.216248	-609.702942	71.805962	87.737495	-556.093018	-158.177917	83.150818	-541.482666	237.017273	1334.808472	-499.877411	-103.532471	1363.768066	-463.320465	73.885544	1342.383301	-521.413513	112.478447	1633.188354	-622.605835	301.652649	1075.234619	-515.189941	-226.446991	1113.983398	-519.949158	302.907593	820.808594	-391.054352	-211.872147	863.091064	-462.006134	46.330368	961.574951	598.354675	-98.253517	955.290344	647.196960	70.739441
-503.204681	148.169678	861.327393	-477.309937	-70.457863	870.246826	-588.581177	125.506935	493.161774	-507.434784	-130.436691	512.258179	-609.413269	71.484047	87.361465	-556.107178	-158.123489	83.059021	-540.723877	236.853683	1335.085449	-499.718872	-103.680855	1363.787720	-462.866943	73.589409	1342.416626	-521.733582	112.044403	1633.297729	-621.998901	302.051331	1075.646606	-515.545166	-226.520355	1113.987305	-519.896484	303.738586	821.041687	-391.887970	-212.516937	862.845764	-462.369934	46.065773	961.548828	598.902222	-98.657242	955.163208	648.202698	70.300728
-503.622864	147.903076	861.304077	-478.069427	-70.762466	870.219177	-589.468933	125.397247	493.250488	-508.183472	-130.369522	512.235779	-609.254822	71.239746	87.191010	-556.097839	-158.082733	82.985077	-539.977539	236.764343	1335.281738	-499.563721	-103.832253	1363.734131	-462.448517	73.345192	1342.355591	-521.970154	111.514183	1633.464844	-621.374146	302.468933	1075.980469	-515.874390	-226.643356	1113.959351	-519.760315	304.568237	821.288025	-392.709229	-213.171600	862.568054	-462.778229	45.752525	961.472656	599.981384	-98.999756	954.765015	649.293457	70.281738
-504.069092	147.681274	861.270020	-478.843079	-71.020424	870.206543	-590.333069	125.173698	493.327637	-508.898834	-130.347916	512.209534	-609.330322	71.221802	87.136795	-556.064331	-158.049835	82.889893	-539.198059	236.649384	1335.414673	-499.390961	-104.001083	1363.691650	-462.064575	73.139977	1342.270020	-522.095215	111.122459	1633.557983	-620.762390	302.925110	1076.340698	-516.200928	-226.739822	1113.911621	-519.470886	305.352722	821.531921	-393.488800	-213.797165	862.269775	-463.234283	45.494778	961.405396	600.125427	-99.152222	954.471802	649.896667	70.223358
-504.587891	147.471985	861.242676	-479.683655	-71.301987	870.159058	-591.080017	124.890884	493.355103	-509.541199	-130.286484	512.178528	-609.373962	71.222023	87.099007	-556.068481	-157.987976	82.800804	-538.419617	236.585999	1335.565186	-499.263489	-104.136177	1363.586304	-461.621979	72.902908	1342.165283	-522.225037	110.742355	1633.531860	-620.113098	303.383881	1076.640503	-516.550171	-226.767761	1113.803833	-519.096985	306.093079	821.792236	-394.239746	-214.352982	861.928223	-463.746674	45.213783	961.321167	600.143372	-99.395752	954.393982	650.489502	69.884789
-505.108276	147.270111	861.195679	-480.528473	-71.605034	870.066956	-591.913330	124.672302	493.433838	-510.502655	-130.545853	512.183289	-609.440552	71.234360	87.078606	-556.209778	-157.955276	82.738571	-537.629944	236.518631	1335.704468	-499.117126	-104.281815	1363.488403	-461.208771	72.671501	1342.039795	-522.302795	110.291435	1633.571899	-619.417358	303.899567	1076.977905	-516.864441	-226.833435	1113.713013	-518.684814	306.873688	822.018372	-394.996460	-214.854324	861.622559	-464.269012	44.912483	961.207520	600.038208	-99.654747	954.381836	651.143555	69.296310
-505.649567	147.100937	861.144897	-481.342682	-71.912560	869.987671	-592.907898	124.543335	493.481201	-510.975494	-130.580338	512.106079	-609.600891	71.209343	87.049934	-556.261536	-157.920578	82.653694	-536.832275	236.459518	1335.771118	-499.052032	-104.423668	1363.328125	-460.809448	72.471306	1341.878784	-522.249878	109.926231	1633.571411	-618.562622	304.662384	1077.557129	-517.111267	-227.113266	1113.710571	-518.237427	307.640259	822.294189	-395.731476	-215.345901	861.325623	-464.797577	44.636482	961.100586	599.143188	-99.706039	954.830200	651.202698	68.529457
-506.175629	146.975128	861.093750	-482.249847	-72.126854	869.852112	-593.777466	124.350281	493.513153	-511.327820	-130.591675	511.991425	-609.694519	71.150726	86.956062	-556.277954	-157.889496	82.566948	-536.078369	236.399521	1335.827148	-499.012085	-104.540939	1363.191040	-460.467468	72.273712	1341.696777	-522.058594	109.632675	1633.523560	-618.120544	305.002350	1077.503174	-517.468994	-227.066528	1113.540039	-517.654419	308.417297	822.453613	-396.434143	-215.739853	860.997864	-465.351135	44.392944	960.963440	600.239014	-100.230301	953.978821	652.490784	68.515152
-506.689636	147.008072	861.067627	-483.140961	-72.329178	869.738220	-594.782898	124.201492	493.546783	-511.120056	-130.429810	511.824036	-609.748840	71.163887	86.885925	-556.172363	-157.853973	82.436752	-535.328857	236.367599	1335.805298	-498.949402	-104.635590	1363.026001	-460.117767	72.049507	1341.482666	-521.826660	109.344727	1633.452637	-617.206055	305.788696	1077.940674	-517.834656	-226.992004	1113.345825	-517.070923	309.152222	822.681519	-397.129425	-216.057678	860.667847	-465.906708	44.227200	960.854797	600.844299	-100.914757	954.032837	653.281982	68.122772
-507.157990	147.068176	861.020630	-484.037506	-72.420624	869.628662	-595.658081	124.100479	493.654083	-511.675507	-130.722885	511.770081	-610.141235	71.481659	87.148277	-556.332031	-157.793640	82.411110	-534.620972	236.277008	1335.782471	-498.926880	-104.724167	1362.867432	-459.766357	71.864166	1341.256836	-521.487732	109.063675	1633.411133	-616.752441	306.100647	1077.823242	-518.211243	-226.985977	1113.194824	-516.325562	309.858398	822.859436	-397.842194	-216.361130	860.317322	-466.443848	44.136765	960.737610	600.430969	-100.674850	954.159241	653.660828	67.557945
-507.728363	147.112274	860.966614	-484.959900	-72.544220	869.472107	-596.616516	124.035957	493.688507	-511.373291	-130.661819	511.614807	-610.210144	71.495018	87.123917	-556.185913	-157.787140	82.312737	-533.922852	236.238510	1335.771484	-498.900635	-104.794952	1362.718628	-459.487640	71.672058	1341.011475	-521.072205	108.867386	1633.251099	-616.064941	306.611603	1077.964600	-518.698914	-226.636444	1112.887573	-515.528015	310.541748	823.083557	-398.492462	-216.550995	859.994019	-467.033600	44.015141	960.590149	600.096191	-100.638840	953.991211	654.173157	67.082962
-508.501312	146.966125	860.897949	-485.916595	-72.777878	869.335388	-597.507935	123.927391	493.692749	-511.803558	-130.916626	511.568176	-610.293640	71.476906	87.068321	-556.327454	-157.750504	82.300468	-533.317322	236.191269	1335.741699	-498.910675	-104.898651	1362.563354	-459.234711	71.503792	1340.767578	-520.538879	108.648926	1633.186890	-615.140259	307.408783	1078.348389	-519.158508	-226.477570	1112.691895	-514.812805	311.193634	823.306091	-399.168823	-216.691391	859.716248	-467.725586	43.784332	960.437012	598.933228	-99.795128	954.337280	654.210266	66.349266
-509.602814	146.352005	860.700684	-486.931702	-73.139503	869.301819	-598.435364	123.798447	493.626648	-511.863373	-131.039780	511.501465	-610.715759	71.622910	87.120758	-556.360413	-157.722977	82.288025	-532.691711	236.115280	1335.704712	-498.922089	-104.975929	1362.417114	-458.977020	71.342323	1340.512817	-519.919922	108.566315	1633.024170	-614.429993	307.960571	1078.432129	-519.532104	-226.568634	1112.658325	-513.871460	311.815613	823.500366	-399.836304	-216.852722	859.480835	-468.596497	43.403637	960.255859	598.008606	-98.310669	954.251099	654.415039	65.653061
-510.315247	146.277618	860.684326	-487.937286	-73.262924	869.194946	-599.358398	123.813057	493.651093	-511.560120	-131.058365	511.341003	-610.840698	71.613182	87.071075	-556.261597	-157.726776	82.245277	-532.155640	236.077011	1335.617554	-498.952026	-105.055893	1362.280518	-458.778809	71.142113	1340.243164	-519.243469	108.390617	1632.964966	-613.935181	308.197662	1078.236694	-520.088806	-226.198700	1112.400513	-512.965332	312.477814	823.640198	-400.479248	-216.938751	859.202454	-469.309509	43.237610	960.153442	597.343567	-97.784378	954.236145	654.763733	65.071312
-511.041443	146.142914	860.668335	-488.866180	-73.363770	869.101440	-600.151489	123.704353	493.629486	-511.521423	-131.175644	511.241302	-610.824341	71.649948	87.017975	-556.333801	-157.704773	82.227562	-531.637146	236.027847	1335.567139	-498.942444	-105.155899	1362.176880	-458.592468	70.976837	1340.008789	-518.388184	108.471581	1632.749756	-612.992554	308.849152	1078.486450	-520.530701	-226.084961	1112.264404	-512.009155	313.089417	823.839417	-401.150391	-216.888428	858.963745	-470.004120	43.071690	960.060364	596.798584	-97.274063	954.182312	655.129150	64.638214
-511.817810	146.024460	860.604065	-489.791016	-73.469391	868.995789	-601.058228	123.681999	493.597961	-511.607971	-131.356812	511.142273	-610.920166	71.658859	86.957146	-556.388245	-157.687012	82.201660	-531.185913	235.952271	1335.505493	-499.017426	-105.231857	1362.067993	-458.481506	70.808601	1339.787964	-517.552429	108.402191	1632.637451	-612.505371	309.058380	1078.235718	-520.965515	-226.274261	1112.265381	-511.050629	313.718048	823.929932	-401.884277	-216.780319	858.764404	-470.718140	42.933960	959.934082	596.328125	-96.694939	954.051086	655.554321	64.175583
-512.522034	145.961288	860.573425	-490.636810	-73.612152	868.917297	-601.880676	123.741081	493.596771	-511.552856	-131.489685	511.056915	-610.690002	71.572578	86.858498	-556.390930	-157.667648	82.158562	-530.843079	235.876526	1335.401611	-499.079285	-105.345329	1361.978638	-458.359070	70.670479	1339.588257	-516.575684	108.462196	1632.516602	-611.786316	309.443665	1078.249634	-521.481323	-226.119034	1112.119385	-509.976471	314.223145	824.103394	-402.573090	-216.687469	858.554016	-471.382568	42.798206	959.846802	602.184082	-101.489647	953.394348	658.619751	65.552292
-513.244812	145.937881	860.563049	-491.489044	-73.705551	868.843445	-602.576782	123.646240	493.606323	-511.587860	-131.623734	510.937347	-610.733582	71.579353	86.773941	-556.484619	-157.645401	82.143723	-530.557556	235.801376	1335.319946	-499.128967	-105.423897	1361.912109	-458.282135	70.511726	1339.379150	-515.487915	108.604294	1632.393921	-611.145691	309.835724	1078.203491	-522.020508	-225.988617	1111.963257	-508.923889	314.760803	824.257568	-403.294586	-216.583542	858.345703	-472.060364	42.702084	959.772400	602.607849	-101.642296	953.305481	659.330933	65.266624
-513.972107	145.929291	860.523132	-492.386780	-73.718361	868.752258	-603.303650	123.665039	493.609528	-511.632843	-131.742874	510.818024	-610.836792	71.580139	86.747467	-556.525452	-157.647903	82.086548	-530.330322	235.717194	1335.245361	-499.186584	-105.522186	1361.858276	-458.237457	70.367226	1339.176025	-514.340149	108.743881	1632.272095	-610.453796	310.182526	1078.151245	-522.695557	-225.445053	1111.695068	-507.810608	315.239075	824.414001	-404.002014	-216.354263	858.127380	-472.758698	42.655487	959.672852	602.713196	-101.550064	953.513306	659.811584	64.948624
-514.693604	145.916229	860.494019	-493.184967	-73.739594	868.661926	-604.093811	123.647964	493.644043	-511.647461	-131.810272	510.695465	-610.932373	71.618797	86.767570	-556.544617	-157.655319	82.058784	-530.163025	235.621124	1335.181641	-499.329559	-105.607849	1361.777588	-458.244446	70.234406	1338.997681	-513.188171	108.894356	1632.145752	-609.783264	310.430420	1078.109741	-523.026917	-225.956924	1111.863037	-506.748535	315.710846	824.560669	-404.757019	-216.030334	858.025940	-473.424561	42.609158	959.584961	602.995911	-101.611649	953.565979	660.387207	64.742020
-515.362732	145.887756	860.488953	-493.885406	-73.813446	868.599182	-604.800354	123.626022	493.651398	-512.017944	-132.015076	510.649933	-610.993591	71.642822	86.746132	-556.695435	-157.639664	82.052498	-530.098572	235.538269	1335.097534	-499.454010	-105.730118	1361.751709	-458.291229	70.090805	1338.837402	-511.871338	109.149498	1632.038330	-609.159546	310.674530	1078.015625	-523.729126	-225.431549	1111.579956	-505.589905	316.198944	824.750244	-405.492676	-215.743805	857.841553	-474.040466	42.533344	959.530579	603.903748	-101.931694	953.333313	661.380737	64.619682
-516.023804	145.913605	860.491760	-494.579376	-73.883499	868.505066	-605.540771	123.721481	493.654236	-512.189880	-132.068802	510.565857	-611.100586	71.641380	86.715775	-556.734436	-157.635162	82.012894	-530.074585	235.450836	1335.024292	-499.580505	-105.837646	1361.743286	-458.387054	70.000549	1338.674927	-510.571198	109.373695	1631.965088	-608.544556	310.899506	1077.902710	-524.175049	-225.751068	1111.674561	-504.511047	316.648712	824.864258	-406.286865	-215.310364	857.741028	-474.641327	42.468609	959.463135	603.862915	-101.855370	953.678833	661.699585	64.276001
-516.686157	145.944611	860.487244	-495.258301	-73.928101	868.416077	-606.291077	123.761353	493.635468	-512.384705	-132.140656	510.524353	-610.869263	71.340919	86.385986	-556.793396	-157.632553	81.993042	-530.117676	235.335114	1334.939331	-499.734467	-105.936958	1361.744873	-458.511780	69.887749	1338.525146	-509.262817	109.631569	1631.806641	-607.963989	311.005737	1077.761597	-524.598999	-226.068939	1111.781128	-503.372009	317.035919	825.047913	-407.051849	-214.900009	857.639160	-475.236938	42.427319	959.394470	604.356323	-101.938011	953.783569	662.410339	64.071808
-517.378296	145.958664	860.517212	-495.961182	-73.858215	868.340149	-605.970703	123.242027	493.449127	-512.594971	-132.169739	510.452728	-610.985413	71.731972	86.620987	-556.789246	-157.646408	81.971565	-530.227112	235.261581	1334.857788	-499.906982	-106.033432	1361.729980	-458.653320	69.773788	1338.415039	-507.931580	109.864944	1631.699585	-607.438660	311.064056	1077.579224	-525.215393	-225.769608	1111.626953	-502.254822	317.403534	825.159729	-407.785583	-214.527435	857.500793	-475.858307	42.430302	959.349426	605.716736	-102.207489	953.468811	663.587341	64.234238
-518.051270	146.017090	860.530457	-496.572815	-73.834389	868.268311	-606.470032	123.216927	493.416168	-512.847778	-132.159714	510.358643	-611.035278	71.746239	86.609383	-556.815430	-157.626007	81.925545	-530.369263	235.181656	1334.785278	-500.063507	-106.100372	1361.734131	-458.829742	69.687500	1338.295532	-506.479065	110.188957	1631.589355	-606.957825	311.128998	1077.396362	-525.740784	-225.821335	1111.644653	-501.156219	317.729401	825.302734	-408.586426	-214.034790	857.387146	-476.431946	42.448299	959.299377	606.508484	-102.263336	953.446472	664.407837	64.228294
-518.647156	146.003738	860.543396	-497.126282	-73.833221	868.231445	-606.975098	123.238022	493.409210	-513.083496	-132.132446	510.310425	-611.063171	71.689133	86.577232	-556.854797	-157.609650	81.869461	-530.604309	235.105667	1334.703125	-500.247589	-106.153099	1361.729980	-459.025421	69.608429	1338.207642	-505.138336	110.487373	1631.457642	-606.506836	311.151123	1077.232788	-526.223572	-226.003036	1111.662842	-500.101135	318.190186	825.484924	-409.380707	-213.496735	857.339355	-476.956451	42.431423	959.271790	606.185364	-102.043655	954.033630	664.665466	63.771320
-519.229309	146.002869	860.580017	-497.617371	-73.847855	868.178345	-607.455811	123.260468	493.451172	-513.396973	-132.146423	510.259460	-611.377563	71.795334	86.638870	-556.862488	-157.599655	81.840424	-530.856873	235.029999	1334.628784	-500.422211	-106.230148	1361.712891	-459.252625	69.537285	1338.108398	-503.911591	110.796432	1631.225220	-606.157715	311.096924	1077.072266	-526.723938	-226.100220	1111.685791	-498.898895	318.140778	825.647766	-410.168488	-213.073990	857.266541	-477.453003	42.400913	959.252014	607.796143	-102.244629	953.558594	665.948669	64.158043
-519.814636	146.034149	860.604736	-498.109650	-73.876862	868.148682	-607.874329	123.206512	493.461761	-513.771179	-132.162247	510.248291	-611.406372	71.797127	86.622429	-556.970154	-157.575165	81.781082	-531.200439	234.971603	1334.511719	-500.600891	-106.276733	1361.681885	-459.471832	69.491623	1338.038574	-502.619202	110.999809	1631.168701	-605.850769	311.018890	1076.854126	-527.105652	-226.476517	1111.829224	-497.677887	318.179047	825.802490	-410.968384	-212.488525	857.186157	-477.946045	42.393990	959.235107	607.265686	-102.095695	954.249939	666.110779	63.631752
-520.316162	146.147064	860.672913	-498.543610	-73.818581	868.124695	-608.282043	123.158669	493.435211	-513.603760	-131.962082	510.110046	-611.451233	71.832085	86.584412	-556.783325	-157.591034	81.700500	-531.564575	234.902359	1334.384277	-500.733002	-106.311836	1361.687012	-459.729736	69.447899	1337.943970	-501.323303	111.382004	1630.912964	-605.582031	310.883545	1076.608276	-527.553833	-226.549408	1111.838745	-496.365753	317.977203	825.945679	-411.677490	-212.017609	857.065552	-478.402130	42.448902	959.255432	607.707520	-102.011177	954.332275	666.790710	63.666595
-520.818359	146.239609	860.697998	-499.001099	-73.679642	868.066284	-608.741028	123.248924	493.391632	-513.889465	-131.968292	510.065063	-611.528564	71.829185	86.599228	-556.822876	-157.576065	81.666389	-531.944580	234.831589	1334.251343	-500.857391	-106.340530	1361.676270	-459.983978	69.456490	1337.836548	-500.147522	111.580841	1630.750732	-605.366760	310.712006	1076.333252	-528.085205	-226.391983	1111.719360	-495.256927	317.914185	826.082092	-412.453796	-211.489136	856.933655	-478.852844	42.538849	959.230957	608.417542	-101.928780	954.326721	667.566772	63.664299
-521.286621	146.332092	860.724304	-499.420135	-73.607002	868.057617	-609.145569	123.339043	493.408051	-514.219727	-132.030487	510.008759	-611.638733	71.830460	86.603531	-556.945984	-157.544083	81.645859	-532.340149	234.777908	1334.139160	-500.994659	-106.358742	1361.644043	-460.231537	69.478149	1337.779297	-499.181366	111.811012	1630.539063	-605.220703	310.540222	1076.042480	-528.546143	-226.438385	1111.735596	-494.086548	317.644104	826.185242	-413.170288	-210.914063	856.861633	-479.274139	42.614723	959.232910	609.988037	-101.879120	953.945251	668.843872	63.990921
-521.756104	146.368408	860.767395	-499.804047	-73.496979	868.035522	-609.826294	123.532654	493.475189	-515.046265	-132.283997	510.041260	-611.768494	71.808395	86.609474	-557.213684	-157.505997	81.665161	-532.768372	234.728073	1333.985718	-501.069275	-106.356857	1361.650513	-460.460571	69.503395	1337.707153	-498.274963	112.023155	1630.416382	-605.087952	310.286255	1075.738892	-528.986633	-226.441360	1111.771606	-493.062775	317.474762	826.315979	-413.894989	-210.389801	856.742859	-479.682312	42.675659	959.238098	609.670349	-101.651779	954.393494	669.076782	63.881565
-522.208374	146.437744	860.800903	-500.160370	-73.499031	868.015991	-610.069336	123.457336	493.463684	-515.316650	-132.337814	510.060699	-611.771484	71.792992	86.583893	-557.050171	-157.281021	81.735901	-533.186462	234.690018	1333.873779	-501.176910	-106.370720	1361.645142	-460.719818	69.534546	1337.652344	-497.458313	112.133064	1630.373779	-605.019470	310.072784	1075.462158	-529.374573	-226.503326	1111.814575	-492.112488	317.209198	826.458801	-414.621368	-209.838104	856.711914	-480.064728	42.699936	959.238525	610.187500	-101.476318	954.415344	669.823059	63.852604
-522.640869	146.508514	860.867859	-500.485809	-73.446259	868.012634	-610.309570	123.404243	493.422180	-515.534912	-132.392303	510.064911	-611.808960	71.831772	86.569611	-557.293152	-157.498108	81.667412	-533.651855	234.634918	1333.731323	-501.282166	-106.365898	1361.663696	-460.965454	69.560440	1337.603027	-496.758850	112.272514	1630.292969	-605.011597	309.843781	1075.212402	-529.718140	-226.566101	1111.844360	-491.250824	316.911774	826.590942	-415.315155	-209.302124	856.619507	-480.441406	42.746258	959.270630	610.886169	-101.290886	954.408691	670.624695	63.960495
-523.030884	146.609390	860.926025	-500.855927	-73.359970	868.013184	-610.633057	123.458687	493.437042	-515.675537	-132.400131	510.042236	-611.776062	71.789322	86.545174	-557.326233	-157.536636	81.657661	-534.128113	234.593506	1333.621460	-501.358582	-106.366310	1361.659790	-461.257172	69.605827	1337.562744	-496.208313	112.370926	1630.236938	-605.024963	309.661621	1074.958008	-530.041931	-226.618042	1111.888184	-490.398651	316.536255	826.751038	-415.885590	-208.743896	856.527283	-480.810944	42.818417	959.297913	611.506775	-101.139542	954.472168	671.323181	64.120712
-523.401306	146.686218	860.942383	-501.202576	-73.266701	867.993103	-610.995483	123.546234	493.450714	-515.214417	-132.104721	509.947815	-611.888245	71.769211	86.551338	-557.117065	-157.531494	81.574440	-534.632813	234.564026	1333.517944	-501.416992	-106.361145	1361.704102	-461.524109	69.652313	1337.538940	-495.809204	112.495766	1630.107178	-605.075073	309.498566	1074.703369	-530.321777	-226.655609	1111.917847	-489.657166	316.055420	826.843384	-416.561768	-208.212448	856.396545	-481.152252	42.893162	959.291077	612.252319	-100.989304	954.449463	672.128296	64.283020
-523.784607	146.790604	860.967285	-501.475983	-73.225266	867.987061	-611.329956	123.591011	493.440979	-515.355164	-132.105286	509.967377	-611.963623	71.751999	86.527336	-557.075195	-157.537964	81.572266	-535.161072	234.558853	1333.363647	-501.490570	-106.354271	1361.716919	-461.803711	69.712265	1337.507446	-495.499725	112.526291	1630.143433	-605.139587	309.350433	1074.461914	-530.493652	-226.920837	1112.056885	-488.988647	315.527710	826.896057	-417.255707	-207.775452	856.262634	-481.471954	42.967308	959.297546	612.114441	-100.495865	954.779236	672.425781	64.194397
-524.149414	146.871536	860.955261	-501.757843	-73.153549	867.957336	-611.714783	123.601936	493.408234	-515.479614	-132.073395	509.997955	-611.976135	71.708336	86.518051	-557.116699	-157.539749	81.570190	-535.698792	234.507263	1333.254028	-501.540161	-106.340172	1361.767090	-462.069794	69.782341	1337.491577	-495.373993	112.555679	1630.126953	-605.186707	309.197174	1074.178833	-530.652161	-226.945419	1112.078613	-488.380432	314.953369	826.944458	-417.807556	-207.321136	856.140076	-481.773651	43.049458	959.269226	612.147583	-100.074188	955.058167	672.869385	64.121284
-524.449951	146.954208	860.965149	-502.009064	-73.052261	867.934021	-612.024780	123.557129	493.394104	-515.664368	-132.055359	510.018433	-612.045166	71.720695	86.502563	-557.134033	-157.506149	81.581696	-536.276123	234.468842	1333.123169	-501.593597	-106.318871	1361.792236	-462.352081	69.845070	1337.513916	-495.352478	112.489594	1630.228760	-605.241455	309.094482	1073.907837	-530.905273	-226.688782	1112.004639	-487.852692	314.335754	826.949768	-418.335632	-206.831375	856.011536	-482.039063	43.135586	959.259460	612.985962	-100.016968	955.093079	673.604553	64.297920
-524.682007	147.036240	860.990356	-502.180450	-72.983032	867.953552	-612.248352	123.456535	493.386627	-515.791565	-131.992111	510.069977	-612.009583	71.715927	86.501106	-557.125305	-157.472504	81.567696	-536.811890	234.377487	1333.021729	-501.611786	-106.319252	1361.873901	-462.670532	69.943474	1337.539063	-495.505188	112.503006	1630.280396	-605.288208	308.948883	1073.665039	-530.906982	-226.898056	1112.163330	-487.359070	313.670990	826.915955	-418.781708	-206.393219	855.977295	-482.233582	43.217659	959.278992	614.086731	-99.987267	955.010010	674.520386	64.610268
-524.946228	147.087860	861.001953	-502.340210	-72.945473	867.977295	-612.515442	123.369499	493.416382	-515.976196	-131.963226	510.116241	-612.017761	71.698112	86.477829	-557.091248	-157.451355	81.588509	-537.391357	234.314270	1332.894653	-501.604858	-106.314758	1361.973633	-462.927307	70.015938	1337.604492	-495.762573	112.377205	1630.488647	-605.321777	308.781281	1073.445679	-531.068970	-226.671631	1112.134766	-486.937408	312.945587	826.928040	-419.308197	-206.081818	855.832397	-482.436798	43.282681	959.292480	615.182190	-99.974785	954.934204	675.378052	64.909966
-525.169495	147.145920	861.018494	-502.470062	-72.848679	868.003540	-612.834778	123.276260	493.430420	-516.204895	-131.944275	510.161316	-611.797729	71.647461	86.478783	-557.122498	-157.400345	81.591255	-537.959229	234.280914	1332.830688	-501.602936	-106.284370	1362.063599	-463.208984	70.069229	1337.650024	-496.096741	112.381790	1630.655151	-605.352539	308.638184	1073.234863	-531.087830	-226.609863	1112.194946	-486.506836	312.026733	826.861633	-419.690826	-205.704437	855.753784	-482.607727	43.379124	959.310791	616.203491	-100.026436	954.920105	676.161865	65.050339
-525.371887	147.212906	861.020447	-502.587372	-72.805061	868.027100	-613.266113	123.252266	493.483948	-516.990173	-132.197647	510.229004	-611.812622	71.631706	86.477867	-557.365845	-157.340302	81.622375	-538.528564	234.247360	1332.748047	-501.610931	-106.261948	1362.144043	-463.475800	70.135643	1337.710083	-496.764404	112.227592	1630.769287	-605.401245	308.454346	1073.039063	-531.061340	-226.539734	1112.239136	-486.233002	311.250854	826.773743	-419.832916	-205.193512	855.735046	-482.760315	43.455776	959.319702	616.741760	-99.914337	955.032837	676.789551	65.159767
-525.548035	147.276093	861.027466	-502.645325	-72.716293	868.052307	-613.639038	123.216583	493.545044	-517.668762	-132.423309	510.300232	-611.834167	71.605461	86.479187	-557.536499	-157.289124	81.616905	-539.072876	234.206223	1332.687988	-501.617706	-106.223091	1362.216553	-463.745178	70.215874	1337.787231	-497.487000	112.199898	1630.852783	-605.453125	308.226074	1072.839844	-530.987366	-226.531616	1112.311035	-486.061646	310.484253	826.692139	-420.085175	-204.830505	855.690979	-482.880371	43.556744	959.335144	617.595581	-99.788986	955.057739	677.491394	65.393288
-525.655457	147.340179	861.037842	-502.645233	-72.667633	868.092773	-613.882813	123.080032	493.592682	-516.836060	-131.903595	510.190765	-611.805969	71.623085	86.465355	-557.163757	-157.326874	81.494423	-539.590393	234.183716	1332.623169	-501.629883	-106.163445	1362.283936	-464.022278	70.298119	1337.858887	-498.234589	112.166458	1631.064697	-605.545715	308.012512	1072.661743	-530.869751	-226.513123	1112.380981	-485.962982	309.791840	826.687073	-420.278198	-204.528793	855.624268	-482.948730	43.639462	959.363708	617.599915	-99.609795	955.343506	677.810303	65.301529
-525.742859	147.334854	861.004333	-502.592346	-72.622581	868.124512	-614.153625	122.958626	493.598572	-517.006714	-131.859909	510.220428	-611.807861	71.603317	86.466545	-557.091675	-157.351059	81.457825	-540.060913	234.126328	1332.624756	-501.665863	-106.145645	1362.389771	-464.305908	70.377007	1337.944580	-499.365723	111.973808	1631.024780	-605.668701	307.777435	1072.514160	-530.723206	-226.517502	1112.427368	-485.810974	308.843018	826.669189	-420.357025	-204.193741	855.588562	-482.989349	43.706493	959.367310	618.572632	-99.604088	955.316772	678.577454	65.500595
-525.798462	147.376343	860.987976	-502.516266	-72.554886	868.161926	-614.337646	122.782425	493.614197	-517.209534	-131.812149	510.196289	-611.770752	71.617493	86.453857	-557.059326	-157.359055	81.426254	-540.554749	234.092087	1332.644775	-501.754974	-106.136833	1362.469116	-464.602173	70.457031	1338.039185	-500.296844	112.001099	1631.274902	-605.862671	307.453827	1072.378540	-530.521667	-226.541946	1112.503662	-485.729004	307.852814	826.658875	-420.392273	-203.925232	855.565674	-483.011719	43.800495	959.385925	619.596069	-99.436638	955.310059	679.282288	65.832520
-525.826172	147.326355	860.952881	-502.401764	-72.520012	868.206848	-614.774658	122.735229	493.657043	-517.386658	-131.789185	510.261047	-611.832520	71.586113	86.477539	-557.089905	-157.348831	81.399750	-540.998962	234.051254	1332.683594	-501.807892	-106.109505	1362.597412	-464.895660	70.499054	1338.141846	-501.424957	111.923874	1631.480347	-606.116516	307.025696	1072.276123	-530.264038	-226.536621	1112.582642	-485.738129	306.952087	826.675537	-420.300446	-203.666580	855.569092	-482.998138	43.847103	959.396973	620.564941	-99.348000	955.369263	679.925964	66.143867
-525.847900	147.313919	860.924194	-502.246552	-72.488541	868.241577	-615.065247	122.656281	493.719208	-517.564514	-131.777115	510.293274	-611.820068	71.585213	86.473915	-557.038330	-157.369339	81.413666	-541.406006	234.021683	1332.721924	-501.916779	-106.104210	1362.673096	-465.164795	70.528557	1338.264771	-502.525604	112.018028	1631.636108	-606.391418	306.608887	1072.235596	-529.996948	-226.636673	1112.658325	-485.712006	305.815369	826.726257	-420.305756	-203.615372	855.528137	-482.964783	43.906933	959.407471	621.317261	-99.336449	955.474609	680.551819	66.272934
-525.855042	147.260056	860.890808	-502.078796	-72.441650	868.304871	-615.309814	122.566353	493.747681	-517.700134	-131.736862	510.334503	-611.861694	71.592316	86.491241	-557.077515	-157.354431	81.405434	-541.872986	233.979736	1332.764648	-502.015656	-106.125671	1362.799194	-465.425262	70.561699	1338.406616	-503.823029	111.856392	1631.823608	-606.784180	306.239716	1072.212769	-529.585754	-226.804276	1112.822388	-485.832397	304.811218	826.719604	-419.894806	-203.293396	855.678162	-482.918335	43.969479	959.429016	622.030029	-99.204735	955.526794	681.147949	66.400642
-525.842285	147.251862	860.858032	-501.885345	-72.429008	868.348450	-615.478333	122.473358	493.770721	-517.855164	-131.767990	510.363617	-611.845642	71.572723	86.495941	-557.022644	-157.352524	81.414200	-542.297729	233.945206	1332.836670	-502.148895	-106.119751	1362.883179	-465.686859	70.601913	1338.568115	-505.023163	111.915222	1632.018799	-607.202332	305.734192	1072.141968	-529.321289	-226.670319	1112.784424	-485.999298	303.786926	826.736206	-419.534393	-203.141418	855.718567	-482.854126	44.026882	959.443298	622.836365	-99.015564	955.590271	681.788452	66.574913
-525.836426	147.192978	860.825073	-501.697083	-72.390579	868.390930	-615.623474	122.417320	493.755341	-517.939819	-131.752899	510.382690	-611.825928	71.582214	86.490860	-557.076782	-157.321411	81.385475	-542.703735	233.921799	1332.891357	-502.290466	-106.101944	1362.951416	-465.950531	70.637642	1338.693848	-506.358459	111.822128	1632.130371	-607.640808	305.229767	1072.080933	-529.170166	-226.280380	1112.672241	-486.202850	302.747101	826.780762	-419.088287	-203.052048	855.750305	-482.790527	44.074497	959.454895	623.482605	-98.828712	955.663025	682.276123	66.866936
-525.816101	147.146301	860.797119	-501.470947	-72.380890	868.424316	-615.702576	122.361839	493.769531	-518.004028	-131.731232	510.411285	-612.042847	71.580223	86.472946	-557.085205	-157.332230	81.348198	-543.154175	233.932953	1332.944092	-502.435944	-106.091583	1362.982544	-466.234528	70.667747	1338.812500	-507.680481	111.808151	1632.232178	-608.169495	304.795593	1072.001831	-528.768555	-226.409760	1112.778931	-486.513519	301.722687	826.796570	-418.588196	-202.992920	855.881042	-482.705292	44.109344	959.466248	624.074097	-98.655205	955.715576	682.755005	67.122421
-525.785461	147.116806	860.778015	-501.280426	-72.369202	868.459229	-615.581177	122.214371	493.747650	-518.085449	-131.767426	510.439606	-611.728027	71.583206	86.468193	-557.124023	-157.320190	81.339294	-543.571045	233.894073	1332.999878	-502.659882	-106.080048	1363.008911	-466.545013	70.708855	1338.935425	-508.953033	111.867294	1632.345703	-608.719604	304.265747	1071.920288	-528.298584	-226.844131	1112.941040	-486.824982	300.720245	826.840576	-418.030701	-202.911377	856.032104	-482.624786	44.144440	959.480835	624.497375	-98.376740	955.793396	683.133606	67.342674
-525.730347	147.065140	860.758057	-501.073120	-72.378120	868.491760	-615.464111	122.092079	493.731750	-518.211792	-131.774933	510.468658	-611.681030	71.591446	86.451195	-557.134583	-157.350433	81.362106	-543.987244	233.859848	1333.049438	-502.848328	-106.094193	1363.063477	-466.856995	70.745018	1339.063354	-510.224274	111.850296	1632.432007	-609.297607	303.744598	1071.880249	-528.052612	-226.684814	1112.812012	-487.198669	299.691864	826.889648	-417.501892	-202.943832	856.087952	-482.529907	44.155842	959.495972	625.004822	-98.087463	955.868530	683.557068	67.594269
-525.670044	146.993347	860.758545	-500.830963	-72.379272	868.516174	-615.485291	122.023956	493.746552	-518.267822	-131.844788	510.538116	-611.678040	71.589577	86.466240	-557.198242	-157.345001	81.372772	-544.424194	233.859375	1333.067139	-503.036987	-106.080765	1363.084839	-467.155304	70.748413	1339.161255	-511.458649	111.759087	1632.563843	-609.883423	303.209290	1071.882568	-527.712708	-226.664215	1112.760254	-487.631592	298.681122	826.883789	-416.553711	-202.732025	856.355774	-482.423584	44.152859	959.520630	625.848999	-97.878899	955.834961	684.092712	67.946861
-525.573242	146.949509	860.765625	-500.565552	-72.360321	868.574829	-615.478210	122.015007	493.772430	-518.337341	-131.865768	510.574005	-611.726685	71.581833	86.476227	-557.233093	-157.357590	81.394844	-544.813904	233.824112	1333.094849	-503.244324	-106.088989	1363.114990	-467.438354	70.791214	1339.241699	-512.644470	111.721375	1632.655762	-610.541992	302.775085	1071.841309	-527.357483	-226.689346	1112.749268	-488.116394	297.696075	826.846252	-415.726898	-202.732712	856.548340	-482.309662	44.181362	959.572327	626.749329	-97.665810	955.749695	684.681030	68.354027
-525.475464	146.872269	860.739075	-500.279205	-72.389923	868.615479	-615.418457	122.029091	493.750122	-518.282532	-131.897507	510.656921	-611.687805	71.597221	86.490585	-557.311646	-157.324203	81.394447	-545.248230	233.814087	1333.110718	-503.435760	-106.098145	1363.163086	-467.724670	70.834206	1339.326538	-513.739868	111.764328	1632.737061	-611.159302	302.231171	1071.737183	-527.026001	-226.690872	1112.713745	-488.632019	296.665161	826.794373	-414.841888	-202.737152	856.791321	-482.183960	44.178024	959.597229	627.678833	-97.325539	955.650330	685.259644	68.802376
-525.354187	146.857986	860.751221	-499.973511	-72.350304	868.649353	-615.320618	122.026924	493.782318	-518.202942	-131.935532	510.672272	-611.678894	71.602692	86.511292	-557.330261	-157.321457	81.417496	-545.675171	233.797791	1333.095093	-503.625214	-106.118111	1363.206421	-468.020111	70.855576	1339.427246	-514.918213	111.620583	1632.780640	-611.774536	301.777191	1071.617554	-526.672424	-226.656891	1112.694458	-489.228790	295.802399	826.717773	-413.873138	-202.653549	857.050842	-482.046448	44.219624	959.642639	628.412292	-97.007500	955.632141	685.712524	69.123802
-525.217957	146.840927	860.748657	-499.666656	-72.352135	868.678162	-615.204163	122.030502	493.798370	-518.113037	-131.971695	510.708038	-611.699341	71.597015	86.509117	-557.316040	-157.314346	81.422112	-546.107727	233.799911	1333.081909	-503.798035	-106.121918	1363.245850	-468.352539	70.891014	1339.518066	-515.958435	111.589363	1632.885376	-612.437805	301.359680	1071.554321	-526.330139	-226.554413	1112.660156	-489.847748	294.915619	826.667358	-412.791901	-202.628693	857.348450	-481.914764	44.238598	959.682617	629.031982	-96.750755	955.671936	686.116455	69.522141
-525.082031	146.823410	860.770325	-499.368256	-72.326172	868.701050	-615.005066	121.979286	493.807404	-518.012512	-131.960175	510.703613	-611.597656	71.552490	86.488396	-557.363892	-157.294724	81.411041	-546.544373	233.768860	1333.070923	-504.015442	-106.157867	1363.255981	-468.694153	70.920120	1339.597290	-516.975342	111.554008	1632.898560	-613.087158	300.933502	1071.479736	-525.877014	-226.783356	1112.765625	-490.550415	294.061584	826.553101	-411.743103	-202.666306	857.654419	-481.791412	44.257412	959.733887	629.680664	-96.368019	955.695740	686.479797	70.009727
-524.979370	146.811737	860.774841	-499.069946	-72.306557	868.701050	-614.854370	122.017616	493.815369	-517.842163	-131.931229	510.693634	-611.591248	71.550903	86.514175	-557.323975	-157.286240	81.394958	-547.022583	233.748611	1333.046875	-504.207672	-106.162262	1363.278198	-469.024658	70.946632	1339.652466	-517.902832	111.501236	1632.965210	-613.740784	300.551727	1071.422485	-525.487732	-226.752441	1112.738037	-491.251831	293.191986	826.435120	-410.604431	-202.591934	857.971313	-481.685150	44.277512	959.765076	630.366882	-96.150162	955.793274	686.953003	70.045418
-524.847656	146.818710	860.773865	-498.755829	-72.268059	868.676697	-614.574158	121.983681	493.830963	-517.699829	-131.956894	510.698883	-611.587891	71.541534	86.539375	-557.327087	-157.288895	81.396225	-547.524109	233.708145	1333.013916	-504.468628	-106.175774	1363.279663	-469.335266	70.963707	1339.730347	-518.797485	111.448524	1632.997681	-614.469604	300.209503	1071.343628	-525.122009	-226.740234	1112.700684	-492.004578	292.379791	826.307556	-409.521545	-202.654770	858.239746	-481.549438	44.306984	959.779785	630.966064	-95.880035	955.901001	687.243591	70.432114
-524.730286	146.830063	860.787720	-498.455231	-72.229309	868.692383	-614.269348	121.947189	493.829895	-517.580322	-131.967041	510.706573	-611.512573	71.496605	86.526527	-557.281189	-157.256897	81.387154	-547.960815	233.657196	1332.962891	-504.697876	-106.183853	1363.288330	-469.689636	70.994171	1339.773438	-519.567444	111.459549	1633.011108	-615.124268	299.866577	1071.245483	-524.671448	-226.651413	1112.637451	-492.835663	291.688232	826.140808	-408.263977	-202.649323	858.621399	-481.441376	44.347988	959.825378	631.647949	-95.542603	956.016418	687.528870	70.864258
-524.596863	146.851013	860.794556	-498.146851	-72.213661	868.681702	-613.931091	121.942505	493.814850	-517.396545	-131.949356	510.683929	-611.470703	71.511406	86.545502	-557.283508	-157.233505	81.381645	-548.450928	233.610840	1332.898438	-504.905182	-106.203194	1363.315063	-470.012421	71.003716	1339.823853	-520.395325	111.358490	1632.982544	-615.756470	299.508545	1071.134277	-524.271912	-226.433807	1112.489624	-493.662567	291.001007	825.946655	-406.983765	-202.547089	858.990417	-481.314636	44.372288	959.852844	632.290771	-95.184326	956.198303	687.794373	71.318741
-524.444397	146.911407	860.805420	-497.802582	-72.194878	868.683899	-613.679993	122.017067	493.812134	-517.228760	-131.927032	510.684662	-611.486145	71.477821	86.539879	-557.255554	-157.206924	81.368179	-548.958679	233.580719	1332.841187	-505.109161	-106.173500	1363.320313	-470.374603	71.053429	1339.880615	-521.084900	111.340530	1632.991699	-616.469910	299.212860	1071.052979	-523.713013	-226.644455	1112.555664	-494.548615	290.327484	825.732910	-405.770569	-202.568054	859.299438	-481.171997	44.421425	959.892029	632.878174	-94.939583	956.389893	688.057007	71.752716
[truncated: 40 more columns]
