# Supplementary material for: A dyadic stimulus set of audiovisual affective displays for the study of multisensory, emotional, social interactions
Source: Behav Res Methods. 2015 Nov 5;48(4):1285–95. doi: 10.3758/s13428-015-0654-4 (PMC5101291; doi:10.3758/s13428-015-0654-4)
Supplement: Supplementary file 1 — (ZIP 270 MB) [file 13428_2015_654_MOESM1_ESM.zip › supplementary_material_2_stimuli_set_files/H/H14.txt]

-549.529907	141.216644	866.102295	-523.364624	-79.815681	867.593445	-621.395691	160.624374	491.163177	-586.420288	-112.377197	516.056702	-630.580688	166.136520	84.003304	-624.006287	-113.722382	81.376587	-581.239807	208.599976	1347.554932	-549.555908	-134.934067	1350.661621	-509.586578	42.639393	1342.656616	-551.146118	53.392197	1640.437134	-641.078064	290.094299	1088.447754	-569.815918	-238.387543	1092.344971	-526.339783	278.284363	839.272766	-445.655029	-213.714249	841.875488	-508.318573	34.677128	962.727783	617.849548	-15.860151	956.556641	627.875488	160.596573
-549.497192	141.242035	866.107056	-523.344360	-79.798378	867.588928	-621.371826	160.611588	491.161621	-586.392944	-112.386047	516.039063	-630.556091	166.129333	83.999977	-623.962952	-113.732483	81.374481	-581.226257	208.606262	1347.559448	-549.547546	-134.944443	1350.655640	-509.562500	42.637741	1342.648682	-551.214294	53.413033	1640.415771	-641.067078	290.104401	1088.461792	-569.791321	-238.386963	1092.348633	-526.321106	278.285645	839.283752	-445.610596	-213.722488	841.859436	-508.289764	34.692982	962.727478	617.837830	-15.851043	956.552673	627.847656	160.570206
-549.485718	141.232285	866.103821	-523.298767	-79.796616	867.581726	-621.361511	160.607422	491.158630	-586.845093	-112.664597	516.150208	-630.579956	166.109299	84.006554	-624.155151	-113.701469	81.424904	-581.221008	208.594864	1347.560547	-549.485352	-134.947128	1350.653687	-509.536743	42.624256	1342.651733	-551.263123	53.418365	1640.412720	-641.055420	290.105560	1088.472168	-569.753418	-238.405731	1092.354980	-526.318115	278.334686	839.304260	-445.554596	-213.727570	841.868652	-508.264679	34.691418	962.723206	617.831238	-15.845506	956.535889	627.811340	160.600204
-549.484009	141.222549	866.108154	-523.272583	-79.820297	867.590454	-621.330566	160.595352	491.150726	-586.401428	-112.442780	516.061035	-630.560791	166.122910	84.020981	-624.004089	-113.724297	81.385101	-581.187500	208.589172	1347.578369	-549.449646	-134.945404	1350.656006	-509.516205	42.636211	1342.635742	-551.299500	53.409843	1640.420654	-641.043396	290.102081	1088.480103	-569.688416	-238.415451	1092.355347	-526.292847	278.358734	839.315308	-445.531036	-213.748474	841.866882	-508.247101	34.679890	962.728394	617.795166	-15.876801	956.546631	627.791870	160.576126
-549.496460	141.206314	866.098022	-523.273987	-79.808044	867.578979	-621.323914	160.608871	491.145477	-586.370972	-112.429428	516.066956	-630.542236	166.127594	84.003220	-623.989380	-113.737816	81.362740	-581.160889	208.587936	1347.580322	-549.407959	-134.939194	1350.669434	-509.486084	42.645363	1342.627686	-551.354614	53.415108	1640.428589	-641.031860	290.132141	1088.498047	-569.661133	-238.429550	1092.362061	-526.294983	278.388794	839.321777	-445.479706	-213.744537	841.874756	-508.246552	34.680122	962.715332	617.773682	-15.900788	956.560059	627.761108	160.543365
-549.493774	141.200882	866.088013	-523.231567	-79.796738	867.571777	-621.314209	160.615204	491.149323	-586.754700	-112.681480	516.150940	-630.554810	166.116653	84.022057	-624.148254	-113.701118	81.425835	-581.138733	208.588745	1347.570313	-549.369568	-134.953476	1350.669189	-509.445892	42.641800	1342.634766	-551.402527	53.431343	1640.441284	-641.021606	290.162933	1088.508301	-569.665466	-238.195007	1092.284790	-526.275513	278.429993	839.343689	-445.432892	-213.755463	841.863220	-508.221191	34.689960	962.705627	617.746948	-15.885701	956.540771	627.726501	160.585464
-549.465698	141.219208	866.100342	-523.218262	-79.766121	867.563477	-621.299438	160.609573	491.150574	-586.312500	-112.434669	516.034607	-630.530701	166.130356	84.019035	-623.980469	-113.736877	81.364525	-581.105103	208.585114	1347.578247	-549.323120	-134.941986	1350.689575	-509.423218	42.644157	1342.619751	-551.433472	53.411354	1640.476929	-641.018311	290.169220	1088.512573	-569.534790	-238.441483	1092.396118	-526.282166	278.454895	839.335632	-445.401306	-213.749146	841.897461	-508.202698	34.703568	962.708740	617.725281	-15.881308	956.537292	627.694397	160.565628
-549.466064	141.239899	866.098694	-523.224548	-79.766495	867.569092	-621.331116	160.621994	491.160278	-586.261902	-112.404083	516.022217	-630.553589	166.118286	84.045395	-623.967468	-113.747932	81.387428	-581.058716	208.571350	1347.588379	-549.285645	-134.951996	1350.681396	-509.406647	42.625641	1342.630981	-551.477234	53.433865	1640.482666	-640.980469	290.209412	1088.539673	-569.558716	-238.232193	1092.295044	-526.254517	278.480011	839.371277	-445.326965	-213.738953	841.894714	-508.197662	34.716736	962.708130	617.730408	-15.867887	956.533264	627.681519	160.561203
-549.435059	141.232117	866.080933	-523.192200	-79.772156	867.565002	-621.320374	160.638245	491.201111	-586.252502	-112.398331	516.015259	-630.551636	166.122375	84.055290	-623.961792	-113.757484	81.370430	-581.010437	208.591492	1347.581055	-549.267944	-134.931656	1350.669067	-509.373322	42.632442	1342.599609	-551.532227	53.446026	1640.487305	-640.961365	290.236176	1088.540283	-569.459229	-238.450790	1092.395020	-526.268860	278.543823	839.357849	-445.311584	-213.754684	841.915833	-508.165039	34.716255	962.696655	617.719666	-15.863779	956.524719	627.650696	160.559189
-549.412842	141.205231	866.074951	-523.145508	-79.786636	867.577576	-621.274353	160.604782	491.170044	-586.239197	-112.359993	516.027710	-630.546143	166.126740	84.040169	-623.964050	-113.754677	81.367271	-581.007874	208.570175	1347.577148	-549.222412	-134.956055	1350.690552	-509.357025	42.629875	1342.614502	-551.597656	53.463604	1640.490967	-640.960571	290.243805	1088.550537	-569.401489	-238.479874	1092.395508	-526.271545	278.565216	839.355408	-445.251465	-213.739685	841.938354	-508.138153	34.706066	962.701782	617.681824	-15.888409	956.532104	627.609558	160.562134
-549.423767	141.215561	866.082886	-523.150513	-79.774025	867.559143	-621.271790	160.603241	491.169983	-586.252563	-112.364471	516.051880	-630.554321	166.124374	84.017456	-623.957031	-113.750954	81.397392	-580.980347	208.578598	1347.581299	-549.174622	-134.942444	1350.696777	-509.352356	42.622292	1342.590576	-551.670654	53.504066	1640.490967	-640.946045	290.313080	1088.567749	-569.356750	-238.481567	1092.405029	-526.278076	278.595673	839.356750	-445.208557	-213.759399	841.941711	-508.142365	34.707333	962.695801	617.730469	-15.797119	956.636780	627.565063	160.511307
-549.424927	141.210098	866.087646	-523.127502	-79.785049	867.556396	-621.302246	160.611618	491.144989	-586.250122	-112.363747	516.044495	-630.554138	166.126373	84.008522	-624.015259	-113.725571	81.375473	-580.968750	208.576355	1347.587280	-549.157043	-134.959808	1350.703369	-509.336792	42.614830	1342.578247	-551.745667	53.537693	1640.491821	-640.913269	290.310028	1088.566895	-569.334106	-238.505295	1092.416016	-526.260010	278.648315	839.379395	-445.159058	-213.745239	841.947388	-508.124237	34.699677	962.694702	617.744934	-15.804917	956.630981	627.548767	160.493286
-549.417114	141.205414	866.087036	-523.124878	-79.772469	867.546143	-621.296143	160.609085	491.143097	-586.705627	-112.643715	516.150818	-630.563477	166.118622	84.051277	-624.190735	-113.696983	81.424118	-580.953979	208.558228	1347.602295	-549.152649	-134.958847	1350.704102	-509.322083	42.601341	1342.567505	-551.840881	53.578587	1640.491699	-640.902649	290.302216	1088.581421	-569.293335	-238.511353	1092.402222	-526.281433	278.696869	839.361389	-445.133392	-213.758133	841.936584	-508.118439	34.699158	962.689270	617.715637	-15.803850	956.613892	627.525940	160.494293
-549.384094	141.220367	866.080933	-523.120239	-79.762749	867.544861	-621.366760	160.636963	491.162384	-586.263062	-112.374428	516.029724	-630.599792	166.096329	84.049438	-624.019897	-113.724617	81.376709	-580.950134	208.566879	1347.610596	-549.112366	-134.950211	1350.697144	-509.306122	42.603706	1342.565308	-551.929749	53.627254	1640.481201	-640.898315	290.305359	1088.597290	-569.253784	-238.528427	1092.399170	-526.288086	278.728882	839.365906	-445.058594	-213.747253	841.961792	-508.099579	34.709858	962.685669	617.692749	-15.812185	956.621582	627.490173	160.480911
-549.359436	141.216995	866.098083	-523.091553	-79.741539	867.552307	-621.270996	160.588577	491.185059	-586.186890	-112.335037	516.014221	-630.557739	166.109741	84.046005	-623.951904	-113.748657	81.379417	-580.913879	208.553467	1347.623169	-549.092102	-134.978607	1350.693115	-509.284576	42.598923	1342.568359	-552.031494	53.687668	1640.467041	-640.895935	290.311523	1088.614136	-569.231323	-238.494324	1092.374756	-526.286133	278.778534	839.387390	-445.021881	-213.763947	841.955139	-508.078430	34.714890	962.699768	617.651123	-15.804730	956.604309	627.458740	160.491425
-549.324097	141.205566	866.086426	-523.049927	-79.754860	867.557068	-621.252625	160.585220	491.193420	-586.170532	-112.315567	516.019470	-630.548828	166.083191	84.053619	-623.933411	-113.749489	81.376732	-580.901672	208.540588	1347.649658	-549.088562	-134.999115	1350.695679	-509.261169	42.611572	1342.597168	-552.173950	53.756580	1640.447510	-640.896667	290.318207	1088.650879	-569.190186	-238.564011	1092.380493	-526.282349	278.816071	839.408203	-444.983276	-213.770874	841.968445	-508.047852	34.709461	962.698303	617.646423	-15.797164	956.606262	627.438477	160.456863
-549.304993	141.178024	866.086609	-523.013000	-79.778229	867.556885	-621.233948	160.599182	491.178986	-586.519714	-112.506531	516.093262	-630.562866	166.105347	84.056046	-624.045410	-113.733025	81.375732	-580.886169	208.558380	1347.668335	-549.065308	-134.986084	1350.705811	-509.228699	42.598160	1342.595337	-552.309875	53.860100	1640.396729	-640.898132	290.308563	1088.663940	-569.189331	-238.530624	1092.370239	-526.301453	278.861053	839.424561	-444.932434	-213.743774	841.975464	-508.015930	34.686665	962.697021	617.608765	-15.811136	956.600708	627.402832	160.495926
-549.312561	141.176102	866.094238	-523.029724	-79.739609	867.570313	-621.235596	160.616028	491.177948	-586.159058	-112.289314	516.014587	-630.550842	166.119370	84.042099	-623.914001	-113.748474	81.352753	-580.872803	208.549316	1347.699829	-549.045898	-134.998428	1350.742676	-509.209198	42.592972	1342.600586	-552.452026	53.935406	1640.384766	-640.909485	290.325928	1088.708740	-569.142883	-238.554977	1092.391479	-526.320923	278.878235	839.452393	-444.886230	-213.768219	842.003418	-508.020660	34.707973	962.705261	617.608337	-15.817562	956.592285	627.384766	160.479019
-549.293823	141.174622	866.089233	-523.023193	-79.752563	867.579590	-621.225098	160.611694	491.155670	-586.039978	-112.222366	515.999390	-630.545166	166.090469	84.027679	-623.865845	-113.755630	81.340660	-580.859619	208.559158	1347.748657	-549.059326	-135.007004	1350.756348	-509.190552	42.593067	1342.613892	-552.586121	54.001999	1640.416138	-640.902649	290.343781	1088.718872	-569.132996	-238.593399	1092.415405	-526.346497	278.920990	839.481628	-444.859528	-213.773697	842.033936	-508.005707	34.705437	962.706543	617.569946	-15.818373	956.571472	627.353455	160.469711
-549.287292	141.162918	866.090637	-523.037415	-79.740639	867.569885	-621.145752	160.616348	491.141144	-586.041504	-112.217674	515.984192	-630.530334	166.102829	84.016838	-623.875305	-113.742065	81.349030	-580.827148	208.551605	1347.787720	-549.010742	-135.003860	1350.788330	-509.182007	42.599148	1342.633667	-552.770752	54.116138	1640.374268	-640.901367	290.347778	1088.796875	-569.110352	-238.589340	1092.457397	-526.366516	278.952209	839.525146	-444.831635	-213.777115	842.077820	-508.000824	34.699547	962.700073	617.541565	-15.805743	956.565552	627.320068	160.479996
-549.246521	141.174423	866.098206	-523.019165	-79.711021	867.585327	-621.121277	160.600204	491.141052	-585.968079	-112.174797	515.955688	-630.527771	166.102707	84.023361	-623.842651	-113.755989	81.334541	-580.824280	208.514389	1347.817627	-549.019409	-135.041962	1350.807495	-509.164581	42.593277	1342.668701	-552.903442	54.192986	1640.414551	-640.925171	290.396027	1088.862549	-569.089905	-238.647095	1092.490845	-526.381165	278.963348	839.577698	-444.794342	-213.793564	842.117249	-507.980652	34.719891	962.714355	617.509033	-15.824553	956.579773	627.276123	160.458725
-549.244751	141.178406	866.108459	-523.026062	-79.706429	867.594910	-621.155518	160.613159	491.148743	-585.991272	-112.187119	515.976563	-630.543396	166.095047	84.020355	-623.855896	-113.748909	81.341118	-580.804504	208.526764	1347.871216	-548.965881	-135.036316	1350.870117	-509.149567	42.585289	1342.677856	-553.042297	54.332924	1640.428467	-640.917664	290.416199	1088.912720	-569.063416	-238.680145	1092.542603	-526.398315	278.983704	839.627930	-444.773926	-213.807907	842.153809	-507.982544	34.722878	962.724121	617.494629	-15.807350	956.547791	627.252441	160.478348
-549.224487	141.185944	866.134888	-523.000061	-79.687363	867.600037	-621.177368	160.628922	491.154694	-585.913391	-112.152832	515.965698	-630.547180	166.099136	84.041794	-623.825684	-113.753838	81.334000	-580.789612	208.515274	1347.919556	-548.939148	-135.041458	1350.896240	-509.121826	42.571327	1342.692627	-553.233765	54.409103	1640.394775	-640.903198	290.455841	1088.985840	-569.027710	-238.689331	1092.585938	-526.429382	279.045227	839.682007	-444.736450	-213.809097	842.200867	-507.971954	34.726398	962.743958	617.444214	-15.843554	956.575012	627.221924	160.455078
-549.215576	141.179062	866.135376	-523.000427	-79.659348	867.599731	-621.140137	160.611160	491.158539	-585.869507	-112.126801	515.951355	-630.540466	166.096237	84.043167	-623.808899	-113.756699	81.329300	-580.761353	208.516510	1347.960693	-548.908997	-135.040207	1350.950195	-509.091644	42.575359	1342.727783	-553.382080	54.513672	1640.380859	-640.902039	290.522064	1089.061157	-568.986145	-238.743958	1092.643066	-526.447205	279.059814	839.732422	-444.725525	-213.833008	842.252686	-507.968903	34.735924	962.744507	617.440491	-15.841368	956.575684	627.192749	160.435822
-549.214294	141.130112	866.132202	-522.982422	-79.655579	867.610291	-621.166809	160.628403	491.156189	-585.797058	-112.050903	515.917419	-630.548096	166.093582	84.045753	-623.768677	-113.759109	81.319817	-580.736389	208.501068	1348.017578	-548.907227	-135.052963	1350.974487	-509.069122	42.562748	1342.751587	-553.523560	54.625465	1640.371460	-640.879944	290.589996	1089.109619	-568.951172	-238.808136	1092.695313	-526.451538	279.097260	839.798218	-444.686096	-213.831512	842.318787	-507.965729	34.721634	962.749756	617.377380	-15.836192	956.544189	627.141541	160.432114
-549.203186	141.131027	866.139343	-522.997620	-79.635017	867.627563	-621.167480	160.628967	491.157196	-585.792542	-112.037689	515.903870	-630.553040	166.117462	84.063057	-623.731079	-113.771187	81.311241	-580.699402	208.513306	1348.061401	-548.853455	-135.055252	1351.025391	-509.041931	42.559589	1342.776733	-553.656494	54.739784	1640.347046	-640.864197	290.640564	1089.180664	-568.898621	-238.879715	1092.754639	-526.460571	279.149414	839.843323	-444.655853	-213.843323	842.373230	-507.964478	34.734131	962.760864	617.349182	-15.850951	956.562866	627.098145	160.421494
-549.188049	141.147202	866.161377	-522.997498	-79.623245	867.653931	-621.152283	160.613052	491.150635	-586.142944	-112.254135	515.995789	-630.546875	166.087418	84.049606	-623.865479	-113.743576	81.353310	-580.670593	208.494370	1348.102295	-548.837769	-135.059143	1351.068481	-509.023651	42.561584	1342.799683	-553.786926	54.825405	1640.345947	-640.853210	290.723877	1089.251465	-568.850342	-238.965515	1092.820801	-526.452698	279.157562	839.922546	-444.629303	-213.897598	842.437073	-507.962860	34.747314	962.786865	617.309387	-15.842228	956.521729	627.049255	160.432892
-549.202332	141.127518	866.165771	-523.023560	-79.581909	867.655823	-621.242188	160.633774	491.177032	-586.153931	-112.255028	515.996948	-630.568115	166.082047	84.044380	-623.886169	-113.747910	81.346344	-580.664917	208.488373	1348.145874	-548.812744	-135.059845	1351.101563	-508.991699	42.543442	1342.838135	-553.883972	54.961544	1640.350098	-640.844849	290.782227	1089.314575	-568.808899	-239.043961	1092.889038	-526.463623	279.214264	839.951965	-444.589020	-213.922241	842.491211	-507.973724	34.757732	962.787292	617.272278	-15.826576	956.504211	627.004700	160.441132
-549.221985	141.125137	866.176880	-523.039978	-79.580757	867.655762	-621.163391	160.607208	491.149567	-586.173584	-112.244347	515.992859	-630.546753	166.089264	84.038795	-623.845276	-113.754730	81.341988	-580.632019	208.492111	1348.196533	-548.771545	-135.063049	1351.168335	-508.972931	42.558979	1342.854370	-554.026917	55.046597	1640.305786	-640.813599	290.840179	1089.354126	-568.763428	-239.114090	1092.960083	-526.444641	279.279297	840.002563	-444.568054	-213.973785	842.547791	-507.987030	34.753269	962.791626	617.238892	-15.839850	956.530396	626.944153	160.429031
-549.213379	141.106506	866.197754	-523.035461	-79.545357	867.682312	-621.264587	160.627151	491.158142	-586.178711	-112.245483	515.997375	-630.583191	166.077576	84.044754	-623.843933	-113.754913	81.342117	-580.616577	208.496918	1348.231079	-548.790894	-135.055740	1351.188965	-508.936279	42.570770	1342.899536	-554.111023	55.159569	1640.330078	-640.810730	290.908051	1089.398926	-568.727722	-239.202805	1093.026123	-526.441040	279.316803	840.041321	-444.512939	-214.027771	842.619446	-507.978271	34.764847	962.814575	617.181763	-15.880843	956.541870	626.880188	160.434143
-549.257629	141.077942	866.195740	-523.065125	-79.530952	867.682495	-621.270264	160.659103	491.145935	-585.829468	-112.037262	515.911072	-630.557678	166.111557	84.032013	-623.755737	-113.760872	81.265450	-580.595215	208.513672	1348.255493	-548.779419	-135.029007	1351.233398	-508.905853	42.586052	1342.953247	-554.212463	55.253284	1640.315308	-640.793457	290.955994	1089.427612	-568.691040	-239.275833	1093.068970	-526.409058	279.372833	840.059937	-444.470001	-214.093750	842.682556	-508.009308	34.762047	962.811707	617.142761	-15.880885	956.535034	626.825867	160.448273
-549.254700	141.070679	866.199890	-523.080627	-79.501015	867.689270	-621.272705	160.677185	491.145905	-585.827515	-112.048271	515.912537	-630.546082	166.100372	84.032562	-623.756836	-113.763382	81.298599	-580.580750	208.525986	1348.316284	-548.754150	-135.026321	1351.280518	-508.862762	42.614185	1343.002563	-554.367310	55.321423	1640.256714	-640.739258	290.989471	1089.461914	-568.647034	-239.328873	1093.130737	-526.365479	279.453888	840.102783	-444.405090	-214.141022	842.740784	-508.012390	34.773209	962.816223	617.099915	-15.880463	956.525574	626.782410	160.434204
-549.246765	141.057571	866.202026	-523.066223	-79.497520	867.719604	-621.317078	160.672958	491.177338	-585.817200	-112.050705	515.908142	-630.605408	166.110764	84.045532	-623.772522	-113.787743	81.274445	-580.552246	208.546936	1348.359009	-548.764038	-134.997559	1351.320557	-508.842377	42.623180	1343.062012	-554.424927	55.434193	1640.291626	-640.708252	291.039886	1089.516235	-568.598328	-239.416656	1093.210815	-526.325623	279.516632	840.142700	-444.339172	-214.215851	842.833740	-508.007477	34.781071	962.833801	617.040833	-15.892922	956.504089	626.717468	160.432617
-549.253174	141.064697	866.239502	-523.084473	-79.454666	867.726135	-621.276855	160.648895	491.174011	-585.827209	-112.068855	515.910278	-630.582336	166.113968	84.037064	-623.775879	-113.794571	81.293457	-580.525696	208.565735	1348.417847	-548.726074	-134.985184	1351.391479	-508.800568	42.634212	1343.130249	-554.496155	55.488258	1640.328125	-640.665039	291.084076	1089.556396	-568.530151	-239.462402	1093.280640	-526.273254	279.592438	840.189941	-444.267059	-214.322250	842.908203	-508.014313	34.792381	962.854736	617.005615	-15.880144	956.500671	626.652466	160.473862
-549.259460	141.039063	866.247681	-523.068848	-79.442764	867.755249	-621.267029	160.645020	491.167297	-586.154175	-112.286201	516.002136	-630.581116	166.135010	84.051315	-623.908142	-113.773163	81.331451	-580.512451	208.588669	1348.454346	-548.717102	-134.977966	1351.463867	-508.770416	42.648525	1343.196289	-554.596985	55.576092	1640.333252	-640.612854	291.119537	1089.614380	-568.552307	-239.283722	1093.258057	-526.220825	279.679840	840.235229	-444.151855	-214.422180	842.981934	-508.018036	34.797112	962.875366	616.923523	-15.892790	956.479614	626.590149	160.470139
-549.276672	141.030792	866.247253	-523.063232	-79.444016	867.782776	-621.289429	160.665649	491.177643	-586.160095	-112.290024	516.004333	-630.581421	166.118164	84.044365	-623.901184	-113.772453	81.324036	-580.484558	208.607544	1348.527100	-548.711792	-134.952515	1351.519287	-508.746185	42.684250	1343.252930	-554.675781	55.640591	1640.336670	-640.543579	291.167053	1089.648315	-568.424072	-239.584534	1093.439331	-526.129395	279.766022	840.274597	-444.075470	-214.531464	843.089417	-508.029205	34.806919	962.889893	616.897095	-15.902884	956.511353	626.512512	160.472382
-549.277344	141.017548	866.262512	-523.047180	-79.451393	867.799622	-621.294739	160.657578	491.161285	-585.825195	-112.090080	515.928162	-630.575562	166.120026	84.050941	-623.774658	-113.797707	81.283157	-580.471130	208.617538	1348.559814	-548.694153	-134.943756	1351.590820	-508.718750	42.701698	1343.309448	-554.769470	55.721165	1640.349365	-640.501709	291.223999	1089.688721	-568.345886	-239.626373	1093.534668	-526.042664	279.827240	840.310974	-443.969238	-214.675568	843.196289	-508.027313	34.798840	962.907532	616.841553	-15.891900	956.490967	626.456238	160.474487
-549.297607	141.012955	866.287476	-523.048584	-79.441162	867.819641	-621.321411	160.672714	491.164642	-585.821899	-112.087631	515.944885	-630.594177	166.113922	84.045967	-623.788269	-113.806412	81.293663	-580.442505	208.620712	1348.592773	-548.637512	-134.908310	1351.675293	-508.682556	42.705151	1343.364990	-554.852417	55.782532	1640.356934	-640.435913	291.311859	1089.740601	-568.358521	-239.454086	1093.557251	-525.984375	279.936432	840.351501	-443.850220	-214.786667	843.267944	-508.036011	34.802456	962.929382	616.754883	-15.969300	956.441711	626.391846	160.476837
-549.321350	141.006165	866.311035	-523.065308	-79.401192	867.832886	-621.316101	160.636780	491.161682	-585.864380	-112.110367	515.951965	-630.593445	166.137970	84.047432	-623.775818	-113.798347	81.319412	-580.411438	208.633423	1348.647949	-548.632263	-134.902679	1351.734375	-508.634888	42.721066	1343.427856	-554.938477	55.843597	1640.375732	-640.366333	291.336670	1089.768921	-568.268066	-239.508820	1093.638306	-525.877014	280.021423	840.395508	-443.734161	-214.928482	843.371155	-508.052734	34.816719	962.946838	616.690674	-15.978694	956.448669	626.320557	160.465286
-549.330933	140.978790	866.311584	-523.092529	-79.412941	867.856140	-621.311096	160.633865	491.155945	-585.896057	-112.084328	515.941528	-630.569031	166.146286	84.046768	-623.828247	-113.795769	81.308540	-580.382385	208.654877	1348.696777	-548.610718	-134.863617	1351.794312	-508.620850	42.749512	1343.466919	-555.021851	55.901981	1640.397339	-640.272156	291.421570	1089.829590	-568.101318	-239.797775	1093.828491	-525.766724	280.084259	840.465576	-443.611389	-215.081116	843.499573	-508.067566	34.805485	962.957336	616.625183	-15.984727	956.451111	626.259277	160.454178
-549.320190	140.989258	866.326904	-523.062195	-79.403313	867.884888	-621.325623	160.629745	491.166748	-585.919556	-112.088066	515.974182	-630.579102	166.125381	84.036522	-623.806091	-113.786362	81.309929	-580.372314	208.679398	1348.738281	-548.556580	-134.830490	1351.873901	-508.575806	42.780098	1343.521606	-555.108215	55.952202	1640.401855	-640.192810	291.492401	1089.874634	-568.009216	-239.852188	1093.915283	-525.651367	280.158722	840.521362	-443.461151	-215.191071	843.613220	-508.056519	34.822750	962.981873	616.572815	-15.977169	956.442566	626.180908	160.457001
-549.310364	141.004196	866.341064	-523.061157	-79.397263	867.900085	-621.328918	160.635117	491.181519	-585.933655	-112.086868	515.980591	-630.581238	166.148178	84.042328	-623.807007	-113.807671	81.300629	-580.317688	208.687988	1348.781128	-548.529053	-134.801910	1351.943604	-508.554230	42.812992	1343.560303	-555.202209	56.011444	1640.404053	-640.107483	291.584808	1089.925415	-567.908203	-239.944183	1094.024048	-525.516357	280.241852	840.578613	-443.324188	-215.338623	843.731201	-508.054230	34.832058	962.997498	616.505188	-15.978069	956.438904	626.113159	160.449265
-549.330688	140.979477	866.342957	-523.069275	-79.390045	867.902771	-621.302734	160.584595	491.146362	-585.918884	-112.077858	515.975159	-630.577637	166.150101	84.036644	-623.814392	-113.793762	81.302834	-580.315063	208.714249	1348.795654	-548.514832	-134.778854	1351.972534	-508.506836	42.836861	1343.599365	-555.293213	56.068085	1640.396606	-640.009155	291.671112	1089.932007	-567.801208	-240.009003	1094.105591	-525.361938	280.360046	840.649902	-443.180237	-215.471664	843.818787	-508.062927	34.826439	962.998047	616.453491	-15.996389	956.431213	626.057068	160.450165
-549.333374	140.960770	866.342224	-523.083435	-79.366089	867.914612	-621.298950	160.629242	491.120331	-585.896851	-112.065079	515.957031	-630.572815	166.151337	84.040733	-623.789001	-113.806244	81.292885	-580.280640	208.740784	1348.821167	-548.466736	-134.736908	1352.043823	-508.469452	42.867058	1343.638062	-555.406494	56.125534	1640.378174	-639.915405	291.749054	1089.967041	-567.689270	-240.087158	1094.184204	-525.201111	280.440399	840.707947	-443.016266	-215.619431	843.919922	-508.066864	34.834358	963.002075	616.387329	-16.018162	956.430786	625.995605	160.461761
-549.337769	140.947052	866.343933	-523.081360	-79.370232	867.923401	-621.350220	160.683670	491.132904	-585.843933	-112.021111	515.937561	-630.584961	166.147293	84.048004	-623.788574	-113.799843	81.303131	-580.252136	208.738113	1348.851440	-548.443115	-134.688644	1352.076416	-508.435852	42.900448	1343.671387	-555.521667	56.177483	1640.383179	-639.824646	291.841461	1089.967529	-567.574707	-240.197281	1094.269897	-525.037903	280.544861	840.786621	-442.873322	-215.761292	844.027832	-508.067474	34.829575	963.006958	616.335632	-15.979976	956.412903	625.919617	160.475845
-549.331604	140.941727	866.341980	-523.063782	-79.336334	867.921753	-621.308472	160.656479	491.120270	-585.824280	-112.031349	515.944885	-630.586182	166.146988	84.043983	-623.750977	-113.796570	81.281708	-580.215820	208.776611	1348.880615	-548.394653	-134.648132	1352.129395	-508.400391	42.937584	1343.708618	-555.610474	56.230125	1640.383545	-639.731079	291.915863	1090.011841	-567.474915	-240.220703	1094.333008	-524.865234	280.638306	840.853882	-442.693054	-215.885529	844.132690	-508.058441	34.845852	963.005920	616.252014	-16.004124	956.409363	625.835815	160.450424
-549.335999	140.935501	866.370972	-523.053711	-79.336830	867.933960	-621.311157	160.673523	491.151978	-585.769958	-112.022667	515.935120	-630.584412	166.147507	84.045792	-623.712646	-113.811836	81.293373	-580.217590	208.789352	1348.910156	-548.361572	-134.617599	1352.187256	-508.363953	42.960033	1343.750244	-555.734680	56.306847	1640.351807	-639.635620	292.009521	1090.015869	-567.381470	-240.243896	1094.399292	-524.677307	280.747070	840.933960	-442.536163	-216.069504	844.225708	-508.058868	34.836750	963.027710	616.197388	-15.999169	956.467590	625.739746	160.409882
-549.337524	140.941681	866.381531	-523.072693	-79.327812	867.934448	-621.304810	160.677292	491.153229	-585.795105	-112.042976	515.948059	-630.585022	166.141602	84.034241	-623.714966	-113.810829	81.296387	-580.205811	208.809708	1348.956299	-548.305115	-134.572556	1352.247070	-508.328949	42.990479	1343.799072	-555.836060	56.362801	1640.353516	-639.534546	292.065308	1090.027222	-567.256042	-240.316742	1094.495117	-524.510315	280.844635	841.011475	-442.349792	-216.197128	844.341553	-508.064911	34.838295	963.032288	616.122620	-15.992476	956.450989	625.665771	160.424728
-549.309875	140.915710	866.371094	-523.030334	-79.302444	867.953918	-621.352844	160.710449	491.149933	-585.750854	-112.016800	515.937744	-630.598389	166.137070	84.039101	-623.698120	-113.813591	81.291565	-580.190552	208.821152	1348.960083	-548.243591	-134.524200	1352.300903	-508.315796	43.003216	1343.827026	-555.925171	56.425346	1640.389038	-639.457825	292.140503	1090.074219	-567.120667	-240.361786	1094.585449	-524.330078	280.933960	841.087097	-442.167236	-216.372681	844.448425	-508.039154	34.852734	963.038879	616.050293	-16.000221	956.387329	625.613098	160.482498
-549.304016	140.932053	866.379150	-523.014893	-79.311470	867.966370	-621.355469	160.725845	491.156647	-585.714844	-112.042496	515.958557	-630.614685	166.140015	84.042671	-623.678223	-113.802315	81.304115	-580.190613	208.849533	1348.989380	-548.235657	-134.498688	1352.358887	-508.275146	43.042728	1343.874634	-556.015015	56.481956	1640.397339	-639.344910	292.223877	1090.056763	-566.988342	-240.438080	1094.649658	-524.140930	281.018677	841.144531	-441.955536	-216.532028	844.555725	-508.035522	34.858250	963.051086	616.003113	-15.958146	956.433838	625.547241	160.445724
-549.264221	140.935120	866.389954	-522.998535	-79.277420	867.979858	-621.339966	160.759262	491.149811	-586.015198	-112.221817	516.025818	-630.614258	166.137878	84.055740	-623.796204	-113.797493	81.324211	-580.193542	208.881653	1349.020752	-548.219177	-134.438004	1352.399048	-508.264069	43.089439	1343.910645	-556.094788	56.530392	1640.397461	-639.257080	292.289612	1090.079956	-566.846252	-240.486008	1094.733765	-523.963745	281.117157	841.206360	-441.740082	-216.688126	844.662048	-508.013214	34.874844	963.065063	615.925110	-15.934328	956.450073	625.453918	160.419708
-549.256409	140.932495	866.404663	-522.996887	-79.247658	868.018250	-621.364380	160.782379	491.155396	-586.036621	-112.234161	516.026367	-630.645325	166.127853	84.059509	-623.835693	-113.784401	81.344513	-580.164856	208.882553	1349.049683	-548.175659	-134.421631	1352.463135	-508.239471	43.116764	1343.952271	-556.173706	56.587494	1640.414551	-639.155212	292.343994	1090.105835	-566.698120	-240.599899	1094.844116	-523.782776	281.207672	841.255737	-441.554810	-216.834641	844.787964	-508.015839	34.897671	963.093384	615.869324	-15.934628	956.418396	625.397583	160.447113
-549.231995	140.931381	866.404114	-522.981689	-79.254646	868.031067	-621.345520	160.773163	491.160950	-586.012207	-112.201797	516.013977	-630.642273	166.128906	84.065704	-623.854309	-113.781273	81.342796	-580.179932	208.917221	1349.074463	-548.163574	-134.377365	1352.543823	-508.206085	43.161633	1344.012085	-556.250122	56.629150	1640.419800	-639.064270	292.424011	1090.122681	-566.611877	-240.415207	1094.843506	-523.632385	281.306610	841.315369	-441.319244	-216.974472	844.895081	-508.000336	34.897690	963.100586	615.805176	-15.925935	956.409424	625.334900	160.480438
-549.211365	140.915558	866.423645	-522.970764	-79.218956	868.064941	-621.364929	160.794128	491.160675	-586.007690	-112.195778	516.023376	-630.603821	166.147507	84.055809	-623.831848	-113.771896	81.347458	-580.176025	208.957367	1349.112793	-548.153748	-134.319366	1352.586426	-508.202026	43.218578	1344.068481	-556.353027	56.634335	1640.417480	-638.973206	292.447601	1090.148315	-566.482605	-240.456833	1094.930420	-523.454590	281.390839	841.363831	-441.126099	-217.085953	845.026733	-507.983276	34.913715	963.126648	615.739563	-15.921779	956.411987	625.279297	160.445435
-549.177734	140.931366	866.449890	-522.952332	-79.216232	868.093323	-621.390015	160.804169	491.170288	-586.121582	-112.290413	516.058105	-630.614685	166.135376	84.072945	-623.887146	-113.766548	81.384377	-580.179932	208.983551	1349.131104	-548.130005	-134.252747	1352.635986	-508.184540	43.245205	1344.108643	-556.426208	56.679943	1640.428345	-638.877136	292.513733	1090.179565	-566.370850	-240.508041	1095.002075	-523.306580	281.466400	841.395569	-440.956177	-217.246597	845.126343	-507.967499	34.920517	963.157043	615.698242	-15.931154	956.408691	625.221375	160.453064
-549.155823	140.926697	866.449158	-522.936707	-79.212372	868.112793	-621.407837	160.827286	491.173950	-586.110413	-112.309349	516.056885	-630.639709	166.121185	84.103889	-623.881348	-113.747147	81.373970	-580.202271	209.010925	1349.153564	-548.113892	-134.236130	1352.708008	-508.173981	43.278736	1344.151245	-556.494507	56.722340	1640.434937	-638.792603	292.565918	1090.171387	-566.232910	-240.546356	1095.090576	-523.140869	281.567108	841.436157	-440.759155	-217.359253	845.232910	-507.949982	34.928135	963.166443	615.600159	-15.965212	956.357727	625.161682	160.466888
-549.131531	140.929764	866.469666	-522.905029	-79.206459	868.141357	-621.386719	160.827881	491.187317	-585.951294	-112.215385	516.012878	-630.632568	166.133987	84.065834	-623.818237	-113.752892	81.366943	-580.206909	209.049927	1349.158081	-548.120056	-134.165329	1352.742920	-508.166016	43.347607	1344.202026	-556.560059	56.752731	1640.448242	-638.700867	292.631836	1090.190308	-566.126648	-240.591202	1095.156494	-522.962463	281.627380	841.484924	-440.582306	-217.470413	845.327942	-507.929932	34.936218	963.193176	615.523682	-15.966826	956.403748	625.088501	160.466034
-549.090576	140.946045	866.472168	-522.889648	-79.161163	868.143066	-621.392761	160.851761	491.186493	-586.107544	-112.296295	516.051758	-630.643860	166.119843	84.105583	-623.889832	-113.747978	81.381889	-580.220093	209.085052	1349.187012	-548.109741	-134.132935	1352.811523	-508.153473	43.388626	1344.236206	-556.623840	56.775829	1640.448364	-638.625000	292.687653	1090.181641	-565.918945	-240.849060	1095.333740	-522.769775	281.695251	841.541931	-440.397552	-217.581238	845.456482	-507.903809	34.963684	963.196045	615.481812	-15.907949	956.377380	625.029846	160.486801
-549.046875	140.920700	866.477478	-522.836060	-79.165985	868.163208	-621.390015	160.856522	491.198944	-586.081604	-112.272125	516.068726	-630.663208	166.113754	84.107048	-623.848633	-113.747704	81.391144	-580.209290	209.125168	1349.178589	-548.110474	-134.075409	1352.849243	-508.142822	43.426071	1344.274048	-556.680115	56.808903	1640.463135	-638.532776	292.745728	1090.156616	-565.800903	-240.915283	1095.394043	-522.624451	281.805878	841.568726	-440.194397	-217.681808	845.556030	-507.864594	34.955593	963.211182	615.422485	-15.899236	956.372192	624.979126	160.500824
-548.995056	140.939804	866.489685	-522.807129	-79.157356	868.169495	-621.339905	160.863129	491.191711	-586.116638	-112.305847	516.086182	-630.642151	166.120438	84.105499	-623.825439	-113.757484	81.403854	-580.209473	209.147568	1349.202271	-548.105225	-134.042511	1352.883545	-508.131439	43.440536	1344.313965	-556.753967	56.842438	1640.462769	-638.462891	292.834229	1090.160645	-565.681396	-240.936630	1095.460693	-522.469482	281.864136	841.614197	-439.976532	-217.756622	845.664307	-507.830933	34.962975	963.222656	615.347046	-15.931340	956.355042	624.939392	160.520447
-548.961670	140.929886	866.501282	-522.784912	-79.112778	868.178101	-621.341125	160.889755	491.200165	-586.058044	-112.241333	516.032166	-630.664856	166.113190	84.108620	-623.833984	-113.742577	81.393433	-580.206116	209.168106	1349.207520	-548.116516	-134.016006	1352.925781	-508.123474	43.496525	1344.349854	-556.810425	56.864483	1640.464355	-638.392822	292.883453	1090.168457	-565.573120	-240.964645	1095.512939	-522.311157	281.901672	841.642883	-439.762634	-217.849808	845.776917	-507.803619	34.978531	963.232971	615.319946	-15.855959	956.356812	624.867554	160.532074
-548.928772	140.917648	866.502197	-522.758484	-79.102440	868.190613	-621.304810	160.918015	491.195068	-586.064392	-112.263283	516.069336	-630.656006	166.123169	84.104637	-623.862366	-113.739197	81.406654	-580.189148	209.212936	1349.215088	-548.116943	-133.951996	1352.937866	-508.110443	43.526253	1344.368408	-556.872192	56.909332	1640.470215	-638.298950	292.941437	1090.160278	-565.456116	-240.966400	1095.565063	-522.158813	281.967224	841.683594	-439.540680	-217.923386	845.884399	-507.777130	34.981857	963.240479	615.252014	-15.847556	956.369934	624.817017	160.553787
-548.884216	140.919724	866.490173	-522.704712	-79.117744	868.196289	-621.324402	160.924301	491.200928	-586.211975	-112.338165	516.119202	-630.684875	166.092255	84.111130	-623.894958	-113.726906	81.432671	-580.196960	209.233551	1349.218384	-548.096741	-133.912674	1353.004639	-508.093109	43.555748	1344.410767	-556.932617	56.929047	1640.468628	-638.257080	293.015564	1090.156738	-565.351746	-240.968857	1095.601196	-522.044434	282.030029	841.701599	-439.307007	-217.973663	845.996277	-507.734253	34.983086	963.238770	615.167725	-15.867818	956.367859	624.759521	160.538071
-548.836182	140.916168	866.500488	-522.650024	-79.096138	868.213501	-621.265747	160.936554	491.163635	-585.958557	-112.233482	516.074219	-630.632507	166.127274	84.094162	-623.835754	-113.747620	81.413696	-580.195923	209.287735	1349.216064	-548.104614	-133.879364	1353.017944	-508.078186	43.592422	1344.411011	-556.994263	56.967125	1640.467773	-638.187256	293.068359	1090.133911	-565.266418	-240.969650	1095.633423	-521.940918	282.119446	841.717224	-439.121857	-217.996597	846.080811	-507.690155	34.995571	963.254517	615.112610	-15.802694	956.375793	624.691223	160.582062
-548.809631	140.922714	866.496704	-522.638733	-79.078056	868.205383	-621.269531	160.964508	491.172455	-585.978271	-112.247421	516.069336	-630.647705	166.119583	84.095016	-623.842407	-113.737434	81.437653	-580.193848	209.307327	1349.219360	-548.099060	-133.837692	1353.061646	-508.096497	43.648052	1344.424438	-557.042603	57.060333	1640.460449	-638.115112	293.129456	1090.114014	-565.164734	-240.985291	1095.686768	-521.841187	282.244873	841.736206	-438.914886	-218.001419	846.193115	-507.674347	35.003914	963.249695	615.046265	-15.793258	956.366516	624.612671	160.601700
-548.772278	140.917709	866.487915	-522.600464	-79.069603	868.219727	-621.237671	161.004761	491.176300	-585.926941	-112.226463	516.078186	-630.629944	166.097076	84.100708	-623.826233	-113.734436	81.439903	-580.205139	209.334641	1349.224121	-548.106018	-133.811813	1353.065063	-508.071167	43.663677	1344.442993	-557.079590	57.088139	1640.485107	-638.074646	293.167419	1090.112549	-565.056580	-241.026489	1095.726685	-521.739014	282.280304	841.753662	-438.726501	-217.984375	846.266907	-507.641510	35.015507	963.253479	614.980408	-15.775817	956.347534	624.552917	160.607086
-548.721252	140.956406	866.509338	-522.562866	-79.009201	868.214417	-621.202515	161.018204	491.171356	-585.903015	-112.266037	516.071045	-630.643311	166.092392	84.101089	-623.804321	-113.751534	81.447327	-580.182251	209.360275	1349.231201	-548.116028	-133.765961	1353.088989	-508.086334	43.697838	1344.456299	-557.127136	57.120159	1640.483887	-638.020142	293.213470	1090.111572	-564.987305	-240.999634	1095.745483	-521.664551	282.349915	841.778992	-438.552307	-217.973846	846.346191	-507.603912	35.051323	963.264099	614.914307	-15.765423	956.343628	624.480103	160.628845
-548.661865	140.954987	866.515808	-522.519226	-79.000313	868.227295	-621.170654	161.006927	491.184357	-585.828857	-112.262428	516.050842	-630.656555	166.088486	84.099312	-623.795471	-113.753281	81.445107	-580.171936	209.396667	1349.236938	-548.111206	-133.754074	1353.120361	-508.070709	43.718536	1344.470581	-557.206299	57.186150	1640.445801	-637.968018	293.253479	1090.122803	-564.888550	-241.011810	1095.775513	-521.543762	282.326935	841.803711	-438.391724	-217.927307	846.429565	-507.566223	35.054405	963.277832	614.875366	-15.730658	956.333557	624.410156	160.653366
-548.607971	140.961411	866.505737	-522.492798	-78.985641	868.230530	-621.121094	161.023499	491.182098	-585.823425	-112.264046	516.067261	-630.630798	166.098129	84.128876	-623.806885	-113.749596	81.437447	-580.168945	209.420898	1349.251099	-548.106201	-133.702957	1353.132813	-508.066406	43.749622	1344.496338	-557.268555	57.188770	1640.449341	-637.917908	293.283417	1090.113892	-564.811951	-241.004257	1095.783203	-521.496399	282.434235	841.833862	-438.242004	-217.920578	846.478882	-507.530182	35.066936	963.275513	614.791382	-15.735556	956.335693	624.323120	160.639603
-548.581543	140.936493	866.501404	-522.442688	-78.962090	868.245300	-621.081787	161.031631	491.175262	-585.730347	-112.244553	516.049194	-630.636719	166.096497	84.128960	-623.783081	-113.743286	81.438919	-580.156128	209.447968	1349.244507	-548.121277	-133.674637	1353.142944	-508.054810	43.796478	1344.498901	-557.330383	57.259529	1640.404541	-637.875793	293.355103	1090.100220	-564.752197	-240.983307	1095.809082	-521.419006	282.428497	841.838501	-438.098907	-217.890991	846.543030	-507.504211	35.077057	963.283875	614.695801	-15.801313	956.260864	624.279480	160.669968
-548.540527	140.959808	866.479187	-522.415588	-78.968704	868.246277	-621.005371	161.059143	491.163208	-585.054077	-111.881218	515.905029	-630.597168	166.118469	84.112511	-623.571106	-113.777344	81.408646	-580.162903	209.490158	1349.219727	-548.132996	-133.662048	1353.167480	-508.061340	43.819016	1344.519531	-557.388672	57.332417	1640.398804	-637.848938	293.396545	1090.082153	-564.683044	-240.970184	1095.848389	-521.358093	282.395355	841.830933	-437.967804	-217.833939	846.591919	-507.467194	35.093540	963.272034	614.610657	-15.792348	956.257813	624.197693	160.691544
-548.487000	140.964020	866.494324	-522.377625	-78.935448	868.260742	-620.961243	161.043091	491.142303	-584.976257	-111.852501	515.910645	-630.588806	166.120529	84.125862	-623.537354	-113.772736	81.411568	-580.167236	209.529221	1349.222168	-548.163025	-133.602615	1353.173218	-508.050415	43.863586	1344.538940	-557.436523	57.379974	1640.403198	-637.819702	293.433075	1090.066895	-564.614075	-240.948654	1095.846191	-521.308960	282.449188	841.828430	-437.858765	-217.803116	846.658203	-507.432190	35.109283	963.290161	614.556702	-15.753923	956.249390	624.113098	160.734268
-548.470581	140.956116	866.501038	-522.355225	-78.940636	868.276978	-620.945251	161.081696	491.167511	-585.597534	-112.238762	516.046509	-630.612427	166.110428	84.117043	-623.774841	-113.735039	81.497299	-580.164124	209.532883	1349.222168	-548.145264	-133.573441	1353.224243	-508.058319	43.879410	1344.563599	-557.463989	57.437328	1640.434937	-637.788879	293.443909	1090.065063	-564.560059	-240.914886	1095.881470	-521.294250	282.548950	841.836304	-437.738983	-217.745941	846.713196	-507.420776	35.106758	963.303772	614.456848	-15.800961	956.242859	624.030334	160.722260
-548.419128	140.948318	866.510132	-522.299011	-78.944290	868.299377	-620.886963	161.083817	491.153656	-585.622986	-112.281128	516.087830	-630.600220	166.114166	84.114830	-623.777588	-113.735634	81.492767	-580.165649	209.569977	1349.230469	-548.195679	-133.565277	1353.249512	-508.080200	43.920181	1344.598633	-557.518921	57.481792	1640.445679	-637.777405	293.496429	1090.071655	-564.520996	-240.881943	1095.903564	-521.223877	282.413757	841.833618	-437.652252	-217.679337	846.761292	-507.373291	35.106808	963.321106	614.358398	-15.824628	956.262573	623.936584	160.753494
-548.380066	140.981003	866.549011	-522.270325	-78.927887	868.314148	-620.848877	161.077316	491.172974	-585.496399	-112.241699	516.075623	-630.597595	166.109879	84.139893	-623.757751	-113.706741	81.482971	-580.157471	209.606598	1349.253784	-548.203064	-133.548035	1353.283203	-508.079163	43.935539	1344.628906	-557.577942	57.539574	1640.454102	-637.740479	293.531860	1090.078125	-564.469238	-240.840576	1095.925903	-521.197327	282.402740	841.826904	-437.558228	-217.586212	846.826599	-507.343109	35.118755	963.349548	614.173218	-15.947289	956.267273	623.821472	160.742447
-548.338013	140.959671	866.538940	-522.228943	-78.920624	868.325989	-620.800476	161.101532	491.178131	-585.402771	-112.214951	516.064697	-630.582092	166.115112	84.148712	-623.722046	-113.702591	81.476067	-580.165527	209.612183	1349.244995	-548.245972	-133.505157	1353.301636	-508.074738	43.958824	1344.650757	-557.593323	57.622089	1640.476196	-637.729736	293.554138	1090.070435	-564.447876	-240.766464	1095.933350	-521.208618	282.518341	841.822388	-437.474213	-217.534378	846.869385	-507.316711	35.119949	963.354553	614.104248	-15.950263	956.243958	623.761353	160.775574
-548.296204	140.957657	866.534912	-522.175415	-78.906837	868.332336	-620.747803	161.116714	491.173798	-585.410645	-112.245850	516.047607	-630.553467	166.099213	84.141060	-623.734741	-113.727592	81.501228	-580.158752	209.657822	1349.227051	-548.260132	-133.490768	1353.332031	-508.083527	43.991096	1344.660034	-557.648987	57.680710	1640.470215	-637.710876	293.588654	1090.056641	-564.432190	-240.764038	1095.956543	-521.168884	282.440582	841.820007	-437.419617	-217.448853	846.906128	-507.279541	35.130913	963.358582	614.038513	-15.915625	956.255005	623.686218	160.819824
-548.264282	140.977203	866.558777	-522.171387	-78.887222	868.334778	-620.760132	161.163086	491.180450	-585.390564	-112.253601	516.044189	-630.588257	166.108475	84.173828	-623.757874	-113.703011	81.510704	-580.144287	209.680038	1349.230713	-548.283020	-133.447250	1353.341797	-508.077393	44.021935	1344.676636	-557.745056	57.701633	1640.447266	-637.702026	293.605011	1090.027100	-564.418823	-240.707123	1095.977173	-521.169189	282.549835	841.790283	-437.354797	-217.352768	846.932312	-507.260956	35.137703	963.372070	614.162537	-15.663507	956.318848	623.635681	160.870590
-548.214233	140.970291	866.544983	-522.120972	-78.887886	868.351257	-620.671753	161.151642	491.160645	-585.270081	-112.238373	516.048889	-630.558716	166.097046	84.159279	-623.670288	-113.711761	81.510460	-580.139709	209.699692	1349.228638	-548.275818	-133.431244	1353.369873	-508.076294	44.041126	1344.685181	-557.815491	57.762272	1640.442993	-637.697998	293.643463	1090.019165	-564.396301	-240.679077	1095.987427	-521.156860	282.554962	841.795593	-437.310913	-217.262512	846.979675	-507.222778	35.145885	963.376404	614.097229	-15.631060	956.301086	623.561646	160.892792
-548.211487	140.962280	866.547607	-522.097229	-78.870964	868.352966	-620.698486	161.177841	491.170074	-585.287354	-111.753136	515.930420	-630.575439	166.118576	84.171341	-623.694580	-113.698822	81.458336	-580.147644	209.740234	1349.217041	-548.288147	-133.403061	1353.353760	-508.061096	44.086288	1344.693237	-557.885376	57.813332	1640.448608	-637.688232	293.653961	1090.007935	-564.394287	-240.662231	1096.015137	-521.176331	282.563965	841.776062	-437.260193	-217.153061	847.023743	-507.206268	35.153431	963.377502	613.783020	-15.923520	956.241333	623.451965	160.902466
-548.152954	140.951706	866.553040	-522.044312	-78.883789	868.359863	-620.619812	161.167496	491.183960	-585.315674	-112.304459	516.083130	-630.577576	166.118713	84.168282	-623.733521	-113.680130	81.534973	-580.149902	209.789719	1349.228516	-548.307983	-133.366837	1353.382080	-508.059113	44.103455	1344.717163	-557.922363	57.900589	1640.480347	-637.688171	293.677216	1090.008301	-564.384521	-240.607025	1095.997803	-521.156982	282.606903	841.775085	-437.212006	-217.060822	847.043762	-507.156464	35.140934	963.385437	613.957764	-15.608553	956.281555	623.428650	160.957474
-548.119995	140.965057	866.547852	-522.018127	-78.858360	868.367004	-620.604675	161.170563	491.192749	-585.157715	-112.221954	516.033875	-630.525085	166.121338	84.134003	-623.658691	-113.694382	81.512909	-580.139526	209.812027	1349.222290	-548.305237	-133.350693	1353.385620	-508.052460	44.134926	1344.720093	-557.996033	57.941956	1640.477905	-637.696411	293.691589	1089.997437	-564.391113	-240.593628	1096.023438	-521.161865	282.540466	841.765015	-437.201111	-216.940582	847.064026	-507.130157	35.164680	963.387146	613.876038	-15.573883	956.247131	623.338623	160.980057
-548.082642	140.975021	866.546509	-521.983093	-78.834183	868.369751	-620.565674	161.183624	491.174866	-585.089355	-112.209641	516.047913	-630.511414	166.102997	84.154175	-623.659729	-113.688332	81.526001	-580.137329	209.867477	1349.231323	-548.295105	-133.302689	1353.415405	-508.070526	44.172363	1344.729248	-558.073303	57.987209	1640.484009	-637.691956	293.684326	1090.005859	-564.413879	-240.568085	1096.031372	-521.197693	282.643311	841.761780	-437.171600	-216.830887	847.082764	-507.101837	35.182610	963.390137	613.775635	-15.596251	956.192688	623.265686	161.024796
-548.077026	141.014313	866.544006	-521.971497	-78.811417	868.367859	-620.568176	161.184967	491.181396	-584.805969	-112.051125	515.995483	-630.523804	166.105423	84.150063	-623.578186	-113.702148	81.499115	-580.124695	209.880035	1349.220947	-548.286621	-133.266846	1353.417847	-508.063416	44.224819	1344.730591	-558.181702	58.016125	1640.453857	-637.704163	293.731995	1089.986694	-564.407043	-240.547226	1096.045044	-521.202271	282.647308	841.753784	-437.182037	-216.753632	847.103882	-507.091736	35.214523	963.387451	613.683105	-15.561607	956.192993	623.176697	161.035568
-548.037903	141.019714	866.538513	-521.924622	-78.777969	868.367676	-620.537598	161.185791	491.178192	-584.283264	-111.772263	515.882019	-630.518677	166.107300	84.148964	-623.419678	-113.726120	81.450691	-580.140747	209.937256	1349.210815	-548.283752	-133.236938	1353.425659	-508.061432	44.258957	1344.736694	-558.194763	58.084572	1640.484009	-637.713867	293.764069	1089.977783	-564.413696	-240.517059	1096.051880	-521.220520	282.667053	841.723328	-437.182281	-216.661194	847.120911	-507.048859	35.237740	963.384521	613.614685	-15.576939	956.170837	623.114868	161.042831
-548.012390	140.990173	866.526245	-521.883850	-78.804611	868.379517	-620.470520	161.198593	491.169708	-584.233521	-111.753716	515.894043	-630.483765	166.118347	84.147392	-623.392517	-113.741386	81.462067	-580.114990	209.968140	1349.192627	-548.282776	-133.190872	1353.461792	-508.068909	44.272118	1344.734131	-558.310486	58.114117	1640.463745	-637.717468	293.756165	1089.977173	-564.438293	-240.480698	1096.069458	-521.237305	282.683105	841.724487	-437.210114	-216.562820	847.129028	-507.019165	35.221771	963.384766	613.515320	-15.566858	956.154541	623.013733	161.056580
-548.005493	140.998352	866.526550	-521.868469	-78.764481	868.365784	-620.475647	161.190781	491.166016	-584.799072	-112.099739	516.005981	-630.509094	166.103210	84.152946	-623.627319	-113.707352	81.536858	-580.132019	210.014679	1349.187622	-548.314270	-133.171036	1353.457520	-508.084015	44.318565	1344.732056	-558.325928	58.166451	1640.496704	-637.743530	293.813293	1089.947266	-564.459229	-240.415894	1096.061768	-521.238281	282.643921	841.696716	-437.207703	-216.462250	847.133545	-507.004761	35.241875	963.377258	613.433411	-15.566376	956.144958	622.918091	161.057892
-547.953857	141.019409	866.525635	-521.819031	-78.774170	868.395081	-620.467957	161.197754	491.176849	-584.228577	-111.787048	515.871521	-630.505859	166.104126	84.153412	-623.388672	-113.739395	81.473183	-580.127319	210.024567	1349.172119	-548.313416	-133.135971	1353.459595	-508.091736	44.355984	1344.732910	-558.432007	58.274536	1640.473877	-637.753479	293.826782	1089.945190	-564.468811	-240.427429	1096.076050	-521.243103	282.655182	841.697754	-437.233490	-216.405548	847.148010	-506.965668	35.258522	963.394287	613.358948	-15.538086	956.111145	622.827332	161.065628
-547.940125	141.024445	866.523621	-521.781128	-78.765617	868.379761	-620.435486	161.185196	491.171600	-584.660217	-112.047142	515.975769	-630.509094	166.101761	84.183189	-623.533752	-113.711143	81.523392	-580.154907	210.077179	1349.157227	-548.327026	-133.097336	1353.482666	-508.102722	44.380898	1344.733765	-558.538635	58.313442	1640.459961	-637.777283	293.871216	1089.913818	-564.468689	-240.383957	1096.111938	-521.260132	282.691345	841.680725	-437.245300	-216.347809	847.176270	-506.940430	35.262592	963.385925	613.254456	-15.556854	956.123596	622.718018	161.058090
-547.915405	141.052292	866.526306	-521.743896	-78.731400	868.384338	-620.428711	161.182556	491.175629	-584.165222	-111.750244	515.868591	-630.522461	166.091873	84.185249	-623.346802	-113.743492	81.469986	-580.174622	210.124420	1349.142944	-548.330322	-133.066803	1353.504272	-508.146973	44.428261	1344.724365	-558.611816	58.388916	1640.466309	-637.793945	293.898254	1089.894043	-564.483398	-240.379272	1096.133423	-521.280151	282.761444	841.639648	-437.270538	-216.286530	847.187012	-506.913574	35.295685	963.390686	612.866150	-15.925281	956.151123	622.538269	160.989227
-547.900879	141.051926	866.520508	-521.718506	-78.717636	868.393005	-620.439392	161.202240	491.183533	-584.612854	-112.035408	515.996460	-630.507324	166.104706	84.175110	-623.524597	-113.712105	81.521103	-580.186279	210.138779	1349.101929	-548.352356	-133.042007	1353.497681	-508.158508	44.467495	1344.723877	-558.658936	58.490768	1640.508057	-637.830383	293.950043	1089.864502	-564.504211	-240.341827	1096.131836	-521.288879	282.706573	841.603088	-437.302063	-216.247726	847.195435	-506.892914	35.310410	963.391602	613.085815	-15.552217	956.111572	622.527222	161.076279
-547.861023	141.087021	866.517883	-521.693481	-78.688049	868.405334	-620.427612	161.216064	491.167419	-584.144287	-111.747414	515.888672	-630.507141	166.118881	84.154747	-623.359131	-113.741386	81.470490	-580.238342	210.170029	1349.069946	-548.373596	-133.011963	1353.518311	-508.191162	44.510876	1344.726196	-558.780640	58.518524	1640.489136	-637.832214	293.994019	1089.822021	-564.518250	-240.320313	1096.168823	-521.325562	282.791809	841.572021	-437.337524	-216.221161	847.199341	-506.867279	35.346516	963.398254	612.676025	-15.914909	956.134033	622.323425	160.982056
-547.845398	141.092041	866.503418	-521.690491	-78.664192	868.399780	-620.417175	161.235352	491.173523	-584.130920	-111.739418	515.870911	-630.527588	166.091599	84.157791	-623.357788	-113.727798	81.461937	-580.278259	210.191162	1349.036743	-548.379578	-132.950470	1353.524902	-508.217346	44.521969	1344.722656	-558.796814	58.608582	1640.552490	-637.865234	293.988617	1089.786621	-564.536865	-240.291061	1096.174927	-521.317383	282.778687	841.536255	-437.361847	-216.202087	847.201294	-506.853027	35.364159	963.386658	612.868042	-15.542651	956.102600	622.291382	161.076675
-547.774353	141.086502	866.499390	-521.608765	-78.660042	868.391541	-620.377747	161.221954	491.179291	-584.102417	-111.725662	515.887329	-630.468445	166.123932	84.168373	-623.345581	-113.737740	81.476295	-580.303528	210.221329	1348.989624	-548.420959	-132.938675	1353.501709	-508.238617	44.557632	1344.713867	-558.869629	58.665489	1640.563477	-637.887634	294.025543	1089.738159	-564.568115	-240.271606	1096.175293	-521.300659	282.789886	841.493896	-437.394714	-216.184906	847.185730	-506.796173	35.360897	963.386292	612.465210	-15.903892	956.131042	622.096375	161.011536
-547.776550	141.117081	866.492798	-521.627258	-78.643150	868.395325	-620.413635	161.237076	491.190613	-584.148071	-111.754959	515.882141	-630.509460	166.111923	84.161713	-623.372131	-113.725998	81.464851	-580.356384	210.261734	1348.961060	-548.441956	-132.903305	1353.505249	-508.262878	44.585258	1344.714722	-558.992371	58.700314	1640.538452	-637.917236	294.015625	1089.677979	-564.584045	-240.256454	1096.159302	-521.298340	282.772766	841.465454	-437.400452	-216.171921	847.177734	-506.798431	35.387768	963.382446	612.394653	-15.918915	956.124329	622.002930	161.023834
-547.747070	141.123016	866.486084	-521.601318	-78.629372	868.384399	-620.384094	161.279099	491.181702	-584.583252	-112.010773	515.983704	-630.480530	166.127914	84.158539	-623.548279	-113.708672	81.519852	-580.391724	210.293808	1348.915283	-548.466553	-132.858414	1353.487793	-508.301636	44.612263	1344.686890	-559.031006	58.791683	1640.556885	-637.951172	294.027100	1089.626099	-564.608337	-240.232803	1096.162231	-521.299561	282.850067	841.427673	-437.410400	-216.174164	847.186768	-506.767242	35.395885	963.372620	612.605896	-15.529668	956.073914	621.995544	161.118240
-547.682190	141.137878	866.483337	-521.548523	-78.606979	868.380798	-620.308777	161.226730	491.163208	-584.126953	-111.726906	515.888184	-630.497253	166.122894	84.151276	-623.359985	-113.694427	81.460388	-580.430359	210.312729	1348.866821	-548.499329	-132.826874	1353.472900	-508.328064	44.642948	1344.660278	-559.104126	58.862080	1640.567139	-637.987305	294.059784	1089.564087	-564.645996	-240.216278	1096.132568	-521.331543	282.922607	841.375977	-437.441010	-216.185898	847.167847	-506.728790	35.410381	963.375610	612.511292	-15.523947	956.065247	621.885071	161.135895
-547.673706	141.139206	866.460510	-521.534546	-78.595940	868.381348	-620.297546	161.260635	491.167480	-584.077393	-111.695480	515.874695	-630.484863	166.111664	84.153229	-623.329224	-113.709015	81.466507	-580.476501	210.336990	1348.828491	-548.517944	-132.817291	1353.473511	-508.352448	44.673100	1344.652344	-559.190369	58.930618	1640.571777	-638.045532	294.074341	1089.508057	-564.659851	-240.220001	1096.145996	-521.295898	282.863708	841.334045	-437.450500	-216.207275	847.179199	-506.723328	35.426987	963.365662	612.416443	-15.537319	956.071899	621.779175	161.145981
-547.647583	141.157883	866.460815	-521.527893	-78.586273	868.378540	-620.296387	161.277191	491.173767	-584.081421	-111.719879	515.889709	-630.515442	166.100967	84.156013	-623.333862	-113.686340	81.467522	-580.511475	210.372696	1348.781616	-548.561462	-132.777802	1353.452881	-508.383820	44.708988	1344.651978	-559.266479	58.983490	1640.577637	-638.055298	294.063629	1089.469482	-564.701660	-240.217941	1096.146851	-521.312988	282.930298	841.293457	-437.482422	-216.254913	847.171814	-506.710480	35.436733	963.365662	612.331543	-15.513924	956.053467	621.672241	161.170044
-547.610596	141.159973	866.458984	-521.500000	-78.593529	868.373779	-620.252258	161.307343	491.196442	-584.070068	-111.718124	515.897217	-630.455933	166.118271	84.181404	-623.359436	-113.681557	81.469284	-580.562866	210.398285	1348.750488	-548.600098	-132.743011	1353.455933	-508.424530	44.717827	1344.626587	-559.337280	59.056320	1640.578369	-638.116882	294.080444	1089.424561	-564.728088	-240.213013	1096.131104	-521.312134	282.889282	841.272583	-437.498657	-216.287384	847.184753	-506.693512	35.429745	963.367004	612.236267	-15.553102	956.028503	621.576538	161.147232
-547.585327	141.181580	866.459839	-521.518555	-78.545204	868.363647	-620.214478	161.289963	491.191132	-584.019714	-111.703224	515.897339	-630.469788	166.117554	84.175339	-623.351013	-113.691162	81.483627	-580.607483	210.420013	1348.700562	-548.639160	-132.720337	1353.441040	-508.464050	44.761086	1344.618408	-559.408691	59.105179	1640.586426	-638.151184	294.099304	1089.392822	-564.771667	-240.193069	1096.120850	-521.341431	282.915009	841.225281	-437.516510	-216.331467	847.171753	-506.692413	35.454601	963.363464	612.135254	-15.569566	956.025818	621.491516	161.133530
-547.562622	141.185654	866.447815	-521.513245	-78.527374	868.357117	-620.194397	161.294083	491.176514	-584.015625	-111.702393	515.875122	-630.474548	166.115982	84.175034	-623.357910	-113.684189	81.499878	-580.639771	210.434448	1348.667480	-548.697327	-132.685059	1353.413696	-508.491547	44.773811	1344.615845	-559.532593	59.145943	1640.577881	-638.178833	294.106476	1089.343262	-564.813293	-240.229584	1096.132935	-521.345825	282.940155	841.197266	-437.564880	-216.404495	847.184082	-506.682129	35.465580	963.355286	612.008057	-15.592824	956.022217	621.365417	161.112991
-547.549072	141.205582	866.435364	-521.513611	-78.534477	868.366455	-620.173157	161.314117	491.175537	-583.999573	-111.698402	515.884766	-630.456299	166.118317	84.179680	-623.389221	-113.681366	81.501190	-580.675964	210.465393	1348.622192	-548.724426	-132.654053	1353.407227	-508.563629	44.800953	1344.581787	-559.587952	59.284748	1640.531372	-638.229675	294.126160	1089.309692	-564.859680	-240.226105	1096.143311	-521.373657	282.952026	841.162659	-437.595764	-216.457489	847.167419	-506.684601	35.478191	963.356079	611.890686	-15.600950	956.016235	621.268738	161.098877
-547.519836	141.230377	866.430908	-521.501648	-78.525169	868.358826	-620.198792	161.340790	491.191376	-583.996826	-111.719536	515.886047	-630.483826	166.112915	84.180069	-623.371460	-113.681793	81.502419	-580.712524	210.486328	1348.569824	-548.777100	-132.644119	1353.401978	-508.595734	44.815693	1344.574951	-559.673584	59.354584	1640.547852	-638.256897	294.162994	1089.263062	-564.886047	-240.232071	1096.131348	-521.403320	282.989685	841.123779	-437.610565	-216.531067	847.173340	-506.673706	35.490231	963.353088	611.818054	-15.605153	955.988159	621.174377	161.080948
-547.502258	141.214645	866.426392	-521.472534	-78.521805	868.387085	-620.130554	161.318268	491.171661	-584.351318	-111.950287	515.977905	-630.440735	166.123291	84.178391	-623.519043	-113.644829	81.536339	-580.763000	210.517014	1348.530762	-548.807129	-132.616974	1353.408447	-508.635834	44.846210	1344.567139	-559.815186	59.354675	1640.572266	-638.296936	294.200104	1089.233887	-564.940247	-240.257538	1096.143921	-521.417908	283.009216	841.103027	-437.646545	-216.591522	847.171692	-506.666107	35.498363	963.368896	611.736755	-15.595261	955.985413	621.077576	161.093430
-547.464661	141.227097	866.425171	-521.462097	-78.509468	868.382813	-620.087708	161.341827	491.171600	-584.019043	-111.737396	515.906982	-630.440491	166.122223	84.157585	-623.378967	-113.682777	81.525780	-580.795898	210.528580	1348.503784	-548.855408	-132.594833	1353.410400	-508.663422	44.873535	1344.563354	-559.901245	59.419693	1640.584961	-638.323242	294.239532	1089.220825	-564.975769	-240.220703	1096.141846	-521.463989	283.033569	841.061401	-437.679474	-216.659042	847.201965	-506.647980	35.505325	963.368103	611.640381	-15.597198	955.964539	620.969116	161.065231
-547.455566	141.265961	866.427551	-521.449524	-78.508461	868.384827	-620.087158	161.372910	491.181580	-584.006653	-111.700165	515.909424	-630.447998	166.120712	84.182350	-623.350342	-113.685120	81.525124	-580.852112	210.546173	1348.462891	-548.930725	-132.561768	1353.387329	-508.724335	44.894493	1344.552856	-560.004333	59.471439	1640.594971	-638.372253	294.262085	1089.169312	-565.016174	-240.241852	1096.171875	-521.511414	283.048615	841.022217	-437.739166	-216.764084	847.210693	-506.645203	35.523888	963.372681	611.572998	-15.624633	955.953491	620.873840	161.032486
-547.458557	141.275848	866.424072	-521.468567	-78.500351	868.372253	-620.048889	161.379028	491.171417	-584.374207	-111.905739	515.995728	-630.452332	166.119568	84.182281	-623.517639	-113.653267	81.549767	-580.888245	210.580276	1348.427368	-548.959229	-132.515747	1353.397339	-508.741058	44.913536	1344.546875	-560.055481	59.542015	1640.665161	-638.411316	294.271851	1089.123535	-565.072754	-240.250656	1096.194458	-521.544128	283.056244	841.000305	-437.785034	-216.829514	847.224548	-506.656708	35.526775	963.365051	611.467529	-15.635771	955.960999	620.748352	161.013245
-547.457214	141.274551	866.402832	-521.466736	-78.504425	868.365723	-620.038452	161.386093	491.155273	-584.407715	-111.928337	516.001465	-630.451477	166.120300	84.190483	-623.522766	-113.652260	81.552704	-580.915894	210.600342	1348.389404	-549.014832	-132.499924	1353.401855	-508.782135	44.932526	1344.541138	-560.171021	59.604694	1640.681641	-638.441406	294.272308	1089.090820	-565.135010	-240.219406	1096.181519	-521.594299	283.096344	840.940979	-437.825897	-216.925186	847.219177	-506.659546	35.530018	963.352173	611.376953	-15.628177	955.932861	620.645203	160.984573
-547.450623	141.327621	866.399414	-521.481445	-78.513222	868.363464	-619.998291	161.412933	491.151489	-584.070007	-111.742554	515.930359	-630.447632	166.121536	84.191895	-623.401123	-113.673798	81.487312	-580.979187	210.632126	1348.351929	-549.068848	-132.478577	1353.399536	-508.832001	44.964672	1344.530518	-560.307068	59.680897	1640.696289	-638.483643	294.321808	1089.057739	-565.177612	-240.224854	1096.178833	-521.642456	283.088989	840.909607	-437.889313	-216.983292	847.204102	-506.664307	35.548714	963.349731	611.283752	-15.652751	955.911438	620.541260	160.990967
-547.446960	141.341751	866.383972	-521.500732	-78.476547	868.348206	-619.966431	161.403854	491.145020	-584.414001	-111.894302	515.985168	-630.439819	166.124054	84.189751	-623.476929	-113.665977	81.555984	-581.013611	210.653473	1348.327271	-549.092957	-132.453796	1353.401489	-508.872894	44.982166	1344.515259	-560.433533	59.742825	1640.705322	-638.528137	294.312775	1089.009766	-565.233093	-240.220215	1096.200073	-521.695496	283.141754	840.850342	-437.943512	-217.059860	847.200806	-506.678406	35.571003	963.336365	611.166016	-15.700171	955.931335	620.428406	160.971466
-547.424927	141.358200	866.398132	-521.487671	-78.465775	868.351257	-619.996582	161.428726	491.162109	-584.079651	-111.676636	515.901489	-630.456848	166.118576	84.193588	-623.373657	-113.662369	81.497086	-581.037598	210.684906	1348.284912	-549.144470	-132.425079	1353.372803	-508.908478	45.020885	1344.519409	-560.587891	59.832626	1640.725098	-638.548828	294.310028	1088.968872	-565.318909	-240.207687	1096.187988	-521.748352	283.131683	840.817810	-438.011597	-217.130829	847.202698	-506.669708	35.577503	963.347778	611.086609	-15.708829	955.913574	620.330933	160.921844
-547.424255	141.367661	866.394043	-521.502319	-78.460670	868.349060	-619.968811	161.434448	491.157074	-584.049438	-111.646385	515.884705	-630.421570	166.136856	84.186989	-623.356506	-113.672546	81.487198	-581.071045	210.712479	1348.250732	-549.210388	-132.395462	1353.376343	-508.957001	45.043423	1344.514160	-560.733337	59.898422	1640.751465	-638.572632	294.321350	1088.924316	-565.367371	-240.182556	1096.186523	-521.770203	283.140991	840.770264	-438.071472	-217.170380	847.215027	-506.684296	35.582706	963.346924	610.993835	-15.733527	955.906555	620.231750	160.919220
-547.413757	141.362900	866.387756	-521.484009	-78.449776	868.348816	-619.971069	161.448517	491.157745	-584.076294	-111.642860	515.901550	-630.438477	166.123383	84.172440	-623.388428	-113.670387	81.484985	-581.105591	210.727951	1348.234009	-549.249756	-132.354584	1353.363770	-508.978394	45.066395	1344.521606	-560.895081	59.995472	1640.763428	-638.625793	294.338226	1088.897949	-565.421753	-240.192261	1096.178467	-521.822021	283.133209	840.731934	-438.139893	-217.249573	847.192566	-506.679260	35.588623	963.346313	610.920471	-15.747144	955.878723	620.149231	160.913971
-547.415344	141.404022	866.390137	-521.472107	-78.426422	868.349854	-619.950989	161.440826	491.159454	-584.062012	-111.634377	515.904175	-630.420471	166.136353	84.178680	-623.386292	-113.663033	81.488037	-581.152222	210.757828	1348.176880	-549.298035	-132.332108	1353.373413	-509.020264	45.104061	1344.509033	-561.068848	60.074123	1640.794067	-638.661499	294.327911	1088.823975	-565.554077	-239.932434	1096.103516	-521.864990	283.147614	840.678955	-438.191406	-217.310791	847.179688	-506.685272	35.620358	963.351257	610.832458	-15.740799	955.870667	620.032654	160.891571
-547.415039	141.408600	866.387451	-521.483276	-78.406586	868.345886	-619.949829	161.444580	491.151886	-584.058716	-111.632622	515.891418	-630.443726	166.122314	84.185333	-623.384521	-113.663223	81.487671	-581.172119	210.822998	1348.141113	-549.318542	-132.287720	1353.382202	-509.069977	45.136009	1344.495972	-561.257874	60.154926	1640.790161	-638.689697	294.328735	1088.766968	-565.618347	-239.893555	1096.097778	-521.906189	283.164063	840.607117	-438.276306	-217.344208	847.158142	-506.693665	35.630486	963.348877	610.731445	-15.800109	955.854797	619.919983	160.879974
-547.418579	141.408752	866.373962	-521.504395	-78.402718	868.344666	-619.932495	161.436768	491.148804	-584.066650	-111.642784	515.892517	-630.437134	166.145691	84.179665	-623.398926	-113.668526	81.485741	-581.207031	210.861526	1348.109131	-549.372314	-132.282608	1353.389893	-509.130615	45.158730	1344.484985	-561.426086	60.232498	1640.813843	-638.728577	294.343567	1088.719238	-565.694702	-239.877502	1096.104980	-521.966492	283.150787	840.543945	-438.374725	-217.417984	847.146118	-506.711426	35.635090	963.342957	610.586121	-15.882890	955.851563	619.809143	160.852448
-547.447083	141.393448	866.353394	-521.511353	-78.419243	868.344482	-619.948975	161.457657	491.137115	-584.079834	-111.650642	515.897522	-630.466125	166.139206	84.157295	-623.414673	-113.665939	81.488121	-581.244141	210.888580	1348.033569	-549.437561	-132.240692	1353.382813	-509.175049	45.186470	1344.485474	-561.600281	60.285763	1640.860352	-638.756958	294.346252	1088.645874	-565.766113	-239.849136	1096.120728	-522.006165	283.161377	840.496826	-438.454803	-217.438721	847.125122	-506.725800	35.631145	963.331116	610.490234	-15.891673	955.812439	619.713562	160.819305
-547.442993	141.386459	866.348267	-521.504761	-78.419373	868.338318	-619.949646	161.440216	491.146088	-584.090454	-111.656822	515.900574	-630.455505	166.136978	84.181862	-623.425720	-113.656296	81.494209	-581.287659	210.912781	1348.017578	-549.487732	-132.210266	1353.366943	-509.224854	45.200626	1344.466064	-561.788452	60.356800	1640.883057	-638.812317	294.332611	1088.610718	-565.840027	-239.823044	1096.104004	-522.048096	283.145294	840.421631	-438.537018	-217.483047	847.131897	-506.728180	35.626694	963.327698	609.898743	-16.516193	955.884583	619.450562	160.638245
-547.446228	141.404419	866.344482	-521.519592	-78.412567	868.333374	-619.947815	161.465195	491.143341	-584.104126	-111.664772	515.901489	-630.452820	166.145081	84.162964	-623.416687	-113.652359	81.481628	-581.323242	210.936569	1347.981567	-549.515320	-132.195175	1353.379639	-509.259003	45.244549	1344.463745	-562.009399	60.401951	1640.887207	-638.835999	294.341187	1088.572754	-565.840881	-240.033859	1096.199341	-522.076477	283.086456	840.373779	-438.612000	-217.485214	847.156128	-506.748016	35.635639	963.326660	609.809021	-16.535173	955.865723	619.337891	160.619461
-547.448547	141.408478	866.344116	-521.533936	-78.393173	868.331665	-619.971436	161.462341	491.160797	-584.105469	-111.659805	515.895996	-630.466248	166.139679	84.141518	-623.423889	-113.667679	81.480209	-581.345886	210.993088	1347.941528	-549.595154	-132.169693	1353.391235	-509.316193	45.263432	1344.460327	-562.213196	60.483910	1640.885498	-638.861938	294.339203	1088.506104	-565.987427	-239.774368	1096.114990	-522.109985	283.048492	840.335510	-438.689453	-217.499786	847.141296	-506.756409	35.645554	963.325684	609.716492	-16.578117	955.843933	619.238464	160.578461
-547.460632	141.449112	866.356140	-521.549194	-78.375786	868.330688	-619.939514	161.424988	491.124207	-584.158691	-111.667770	515.905396	-630.475159	166.157776	84.164093	-623.411316	-113.664825	81.479561	-581.386536	211.011292	1347.906250	-549.648193	-132.129227	1353.384888	-509.366913	45.300831	1344.460815	-562.411987	60.559986	1640.906982	-638.905823	294.321014	1088.456055	-566.066345	-239.737823	1096.116699	-522.129211	283.029602	840.254761	-438.780304	-217.511169	847.133179	-506.773346	35.667679	963.332458	609.636230	-16.591690	955.831543	619.140747	160.564590
-547.470703	141.454391	866.338074	-521.551697	-78.371155	868.327271	-619.939880	161.466583	491.152039	-584.453430	-111.814697	515.997803	-630.449524	166.172180	84.176712	-623.531494	-113.638016	81.524841	-581.421387	211.044403	1347.846191	-549.701538	-132.094009	1353.391846	-509.402161	45.330269	1344.454102	-562.587952	60.639297	1640.962036	-638.935425	294.340546	1088.397217	-566.083130	-239.970291	1096.209595	-522.194031	283.046387	840.196472	-438.889191	-217.485184	847.146729	-506.778625	35.680107	963.321106	610.022156	-16.030771	955.739624	619.166199	160.692337
-547.505737	141.445847	866.340088	-521.570557	-78.377396	868.342773	-619.968567	161.473907	491.116577	-584.480713	-111.804825	515.997437	-630.482971	166.155731	84.170578	-623.520142	-113.644020	81.521713	-581.453308	211.074417	1347.826660	-549.767334	-132.069153	1353.396729	-509.461426	45.366093	1344.446289	-562.786804	60.694752	1640.974609	-638.952576	294.342499	1088.327881	-566.180420	-239.940674	1096.225830	-522.214539	283.064178	840.163757	-438.962006	-217.472137	847.155823	-506.807678	35.680420	963.330078	609.478882	-16.607571	955.791748	618.952759	160.516296
-547.493469	141.447342	866.328186	-521.558472	-78.376251	868.331482	-619.978333	161.501968	491.112122	-584.117004	-111.596596	515.915100	-630.488831	166.177155	84.178711	-623.355591	-113.672417	81.480827	-581.504639	211.105026	1347.772705	-549.798584	-132.037354	1353.388062	-509.510468	45.408779	1344.437866	-562.983704	60.773846	1641.006958	-639.002930	294.354126	1088.285767	-566.278564	-239.880493	1096.222534	-522.224487	282.933929	840.114197	-439.046967	-217.462555	847.158875	-506.809082	35.680405	963.322510	609.365356	-16.659037	955.774414	618.854797	160.488281
-547.514893	141.463531	866.322510	-521.579529	-78.365547	868.336426	-619.976929	161.473541	491.111725	-584.133972	-111.550148	515.901367	-630.460083	166.187820	84.158852	-623.367493	-113.673904	81.467850	-581.569885	211.130905	1347.726685	-549.849426	-131.991974	1353.399658	-509.543732	45.449100	1344.445068	-563.140747	60.816116	1641.061768	-639.039734	294.340881	1088.236938	-566.402893	-239.639542	1096.149048	-522.247314	282.967224	840.068970	-439.117645	-217.439545	847.142578	-506.831085	35.698353	963.322205	609.781372	-16.117834	955.678467	618.899353	160.611359
-547.542480	141.465576	866.314514	-521.602356	-78.364311	868.329163	-620.021362	161.486313	491.128326	-584.465088	-111.765457	515.991150	-630.462219	166.186798	84.161293	-623.519409	-113.641785	81.496727	-581.612427	211.175766	1347.689087	-549.894226	-131.963806	1353.393311	-509.619720	45.484440	1344.444458	-563.349243	60.902599	1641.063232	-639.076355	294.332458	1088.201660	-566.503235	-239.590118	1096.158813	-522.260742	282.888428	840.020325	-439.211639	-217.400101	847.145996	-506.852264	35.701370	963.313293	609.247620	-16.663485	955.718018	618.692139	160.413589
-547.531067	141.489944	866.313782	-521.595154	-78.354340	868.330078	-619.991211	161.474930	491.126343	-584.167236	-111.597000	515.923035	-630.450317	166.190643	84.159042	-623.413025	-113.661896	81.478531	-581.696167	211.210114	1347.653198	-549.928833	-131.915619	1353.395752	-509.678040	45.530495	1344.447266	-563.574707	61.013660	1641.096436	-639.099731	294.302551	1088.129517	-566.494019	-239.823105	1096.253174	-522.273743	282.853943	839.980957	-439.294586	-217.375793	847.184448	-506.853424	35.717236	963.316467	609.178162	-16.708868	955.716064	618.596008	160.400391
-547.547974	141.500290	866.317688	-521.594421	-78.320221	868.336304	-619.978394	161.469955	491.123840	-584.439392	-111.776855	515.986267	-630.468750	166.184799	84.158554	-623.530151	-113.645950	81.509354	-581.750183	211.256470	1347.606445	-549.994934	-131.873749	1353.377319	-509.731079	45.554348	1344.443481	-563.784180	61.118168	1641.121216	-639.151428	294.316681	1088.103516	-566.596619	-239.757523	1096.255249	-522.280090	282.795715	839.960083	-439.380707	-217.307816	847.185730	-506.874786	35.741642	963.325317	609.598328	-16.158535	955.624634	618.664795	160.492905
-547.553162	141.512314	866.304749	-521.622803	-78.317909	868.340759	-619.991089	161.461823	491.127777	-584.136719	-111.599648	515.912781	-630.458252	166.188156	84.157921	-623.416504	-113.653908	81.469681	-581.834290	211.287460	1347.556763	-550.045227	-131.819946	1353.398438	-509.785645	45.603706	1344.432007	-563.982910	61.265171	1641.165527	-639.207458	294.303589	1088.030640	-566.669556	-239.725830	1096.262207	-522.285583	282.771027	839.911621	-439.453033	-217.255814	847.178101	-506.896576	35.752693	963.322327	609.539063	-16.170584	955.603088	618.579407	160.479004
-547.569092	141.507446	866.291321	-521.623291	-78.339218	868.339661	-619.991516	161.460693	491.127075	-584.395935	-111.760254	515.960938	-630.466553	166.185104	84.150063	-623.554016	-113.627800	81.480835	-581.894836	211.323868	1347.491943	-550.114990	-131.776306	1353.390015	-509.855682	45.636692	1344.414673	-564.211670	61.380001	1641.197510	-639.258179	294.276733	1087.981812	-566.751953	-239.672821	1096.263550	-522.294128	282.734039	839.882996	-439.499603	-217.166809	847.191895	-506.911621	35.745850	963.316772	609.032471	-16.756229	955.639954	618.381714	160.318390
-547.555908	141.501617	866.292969	-521.614624	-78.305092	868.333191	-619.995117	161.452942	491.120331	-584.063293	-111.565567	515.878723	-630.473633	166.182175	84.135643	-623.364319	-113.673668	81.440788	-581.973694	211.345139	1347.458740	-550.173828	-131.729782	1353.350708	-509.899445	45.679394	1344.424683	-564.473938	61.456730	1641.207275	-639.293335	294.265686	1087.910522	-566.817688	-239.663742	1096.269165	-522.294983	282.662598	839.846375	-439.557892	-217.104431	847.203125	-506.910797	35.755474	963.317505	608.958801	-16.816826	955.639343	618.285034	160.279648
-547.576782	141.509171	866.293579	-521.618713	-78.330261	868.326965	-619.984741	161.452057	491.110962	-584.349915	-111.733070	515.949158	-630.454712	166.189178	84.156387	-623.527405	-113.640038	81.465675	-582.049377	211.362961	1347.402100	-550.220886	-131.698380	1353.365845	-509.963593	45.707047	1344.404419	-564.702881	61.567066	1641.242676	-639.345032	294.234863	1087.853516	-566.892151	-239.587097	1096.259766	-522.275757	282.600464	839.814270	-439.603943	-217.022888	847.202209	-506.936340	35.743668	963.318542	608.889282	-16.822313	955.630615	618.189697	160.233200
-547.609619	141.497955	866.292786	-521.616394	-78.331779	868.338501	-620.024048	161.472137	491.117157	-584.365173	-111.742096	515.953186	-630.453430	166.189713	84.160011	-623.537903	-113.639549	81.456177	-582.128296	211.398575	1347.367920	-550.288208	-131.668777	1353.355957	-510.020996	45.735428	1344.405884	-564.977661	61.742580	1641.274902	-639.395752	294.208160	1087.801636	-566.952332	-239.553375	1096.237793	-522.271606	282.568237	839.785339	-439.636871	-216.925415	847.213196	-506.956879	35.746677	963.325012	608.835388	-16.808912	955.599060	618.091614	160.234207
-547.610107	141.488007	866.287170	-521.627075	-78.309273	868.346924	-620.016113	161.468063	491.114929	-584.078064	-111.580978	515.896301	-630.450867	166.190475	84.159149	-623.438354	-113.656769	81.426926	-582.189148	211.434692	1347.310913	-550.355713	-131.632431	1353.349487	-510.091125	45.780308	1344.414307	-565.214294	61.790958	1641.340820	-639.458008	294.211945	1087.755249	-567.039185	-239.499207	1096.228516	-522.270325	282.491089	839.757141	-439.653046	-216.818588	847.237122	-506.971405	35.757416	963.328796	608.778870	-16.856197	955.595947	617.991394	160.209641
-547.644470	141.481506	866.281189	-521.647156	-78.315140	868.341248	-620.043884	161.492233	491.124908	-584.068542	-111.566154	515.897766	-630.474060	166.186310	84.159180	-623.385681	-113.666458	81.420357	-582.292480	211.464066	1347.259766	-550.406006	-131.604645	1353.347900	-510.151489	45.826153	1344.395264	-565.562256	61.999218	1641.406860	-639.517883	294.184998	1087.671753	-567.104858	-239.427170	1096.222168	-522.287781	282.447296	839.702698	-439.677582	-216.701843	847.260620	-506.999969	35.752995	963.323303	608.693420	-16.879192	955.578979	617.878845	160.168365
-547.671143	141.486023	866.284058	-521.650208	-78.322357	868.341003	-620.030518	161.503220	491.126221	-584.076172	-111.567513	515.915527	-630.451233	166.196503	84.158165	-623.382019	-113.666451	81.420639	-582.358643	211.494537	1347.216309	-550.466187	-131.571075	1353.332397	-510.216003	45.853779	1344.381226	-565.987183	62.323505	1641.473389	-639.566101	294.160675	1087.612305	-567.175415	-239.426987	1096.227661	-522.268311	282.404419	839.670166	-439.685852	-216.542465	847.280701	-507.015900	35.752911	963.324890	608.602478	-16.880737	955.561951	617.768311	160.175781
-547.701660	141.490768	866.279053	-521.662903	-78.342064	868.331482	-620.064270	161.538101	491.120270	-584.062256	-111.559601	515.914246	-630.471252	166.189774	84.155174	-623.382690	-113.657738	81.436150	-582.426331	211.512634	1347.177002	-550.536682	-131.538300	1353.307739	-510.253998	45.887688	1344.356201	-566.320129	62.458782	1641.530884	-639.625793	294.104218	1087.557495	-567.224731	-239.365112	1096.217896	-522.288757	282.360413	839.649902	-439.653229	-216.411255	847.332764	-507.039673	35.744995	963.318237	608.546936	-16.918550	955.557861	617.661926	160.132797
-547.707886	141.474960	866.281555	-521.642212	-78.334869	868.337769	-620.070007	161.506866	491.141449	-584.051636	-111.543076	515.885925	-630.463623	166.196030	84.174377	-623.369324	-113.667191	81.394684	-582.487854	211.536194	1347.139648	-550.567871	-131.501251	1353.294189	-510.280396	45.913147	1344.355347	-566.786011	62.757938	1641.528320	-639.674377	294.061676	1087.495117	-567.303894	-239.337753	1096.198364	-522.271240	282.309845	839.623779	-439.591400	-216.240692	847.422974	-507.045654	35.744591	963.326294	608.487427	-16.912539	955.518799	617.573730	160.140381
-547.745667	141.491135	866.283142	-521.656189	-78.354126	868.330383	-620.054138	161.498398	491.138550	-584.385315	-111.766335	515.953979	-630.465332	166.185608	84.156036	-623.522217	-113.634766	81.424141	-582.502686	211.563385	1347.098999	-550.586365	-131.458298	1353.266357	-510.302673	45.939667	1344.315186	-567.390869	62.930229	1641.607544	-639.722473	294.032135	1087.443237	-567.368225	-239.296005	1096.199707	-522.288818	282.281403	839.584412	-439.471069	-216.000443	847.548035	-507.072693	35.741325	963.323792	608.416382	-16.938999	955.502747	617.481567	160.135986
-547.819031	141.464584	866.285767	-521.694153	-78.351418	868.313904	-620.107483	161.509674	491.141479	-584.409302	-111.784279	515.929932	-630.468323	166.184601	84.166420	-623.521973	-113.615311	81.422646	-582.521729	211.597916	1347.045898	-550.605713	-131.402740	1353.246460	-510.284882	45.990074	1344.297119	-568.033936	63.225212	1641.645264	-639.764954	293.985901	1087.379028	-567.430176	-239.294968	1096.194702	-522.282654	282.200989	839.556458	-439.304779	-215.750687	847.703674	-507.115082	35.727623	963.313110	608.358643	-16.939472	955.478271	617.407654	160.104416
-547.877136	141.444977	866.286560	-521.706909	-78.346382	868.311401	-620.138062	161.498291	491.138153	-584.425659	-111.791397	515.921082	-630.474915	166.182297	84.158684	-623.545593	-113.613960	81.420486	-582.531067	211.658325	1346.972656	-550.582886	-131.335953	1353.255615	-510.286774	46.053242	1344.256592	-568.730835	63.549694	1641.712402	-639.817627	293.960052	1087.279053	-567.487732	-239.282013	1096.214600	-522.290894	282.150024	839.489319	-439.105743	-215.477921	847.894775	-507.143127	35.725925	963.309875	608.289978	-16.996965	955.459106	617.339111	160.075256
-547.937561	141.429581	866.291687	-521.715088	-78.350540	868.284424	-620.151794	161.504318	491.127563	-583.971802	-111.549194	515.819458	-630.447144	166.191452	84.166885	-623.364807	-113.640404	81.377289	-582.521667	211.721039	1346.882690	-550.554932	-131.272644	1353.247681	-510.272675	46.130692	1344.236328	-569.418335	63.933216	1641.789429	-639.862427	293.932343	1087.182983	-567.532532	-239.309082	1096.257080	-522.300049	282.102264	839.400696	-438.812897	-215.087234	848.156494	-507.165253	35.710327	963.295654	608.202698	-17.020748	955.459167	617.234192	160.037827
-548.016785	141.382553	866.274780	-521.733521	-78.351112	868.285522	-620.201843	161.488632	491.125122	-583.880554	-111.454872	515.768799	-630.463806	166.185822	84.159485	-623.335693	-113.648048	81.359299	-582.502441	211.785645	1346.798584	-550.499573	-131.173920	1353.272827	-510.262299	46.189934	1344.224854	-570.161194	64.418449	1641.795044	-639.909790	293.893433	1087.085571	-567.522522	-239.396713	1096.329956	-522.318054	282.036163	839.311340	-438.434540	-214.679779	848.497314	-507.202972	35.704220	963.283813	608.145142	-17.040190	955.438721	617.168579	160.058487
-548.090332	141.374741	866.291931	-521.734314	-78.368958	868.276245	-620.238098	161.460617	491.108398	-583.836670	-111.437485	515.753479	-630.464661	166.198349	84.155266	-623.351379	-113.624275	81.333908	-582.475586	211.885696	1346.739502	-550.500305	-131.090042	1353.276245	-510.241516	46.273735	1344.187378	-570.961060	64.855797	1641.850586	-639.935608	293.874664	1086.938965	-567.480225	-239.530258	1096.407959	-522.318298	281.966919	839.213684	-437.923096	-214.268372	848.899048	-507.225677	35.690498	963.283630	608.062622	-17.053596	955.446655	617.071594	160.024048
-548.178223	141.370865	866.311340	-521.760681	-78.354889	868.265015	-620.329102	161.442612	491.134613	-583.897644	-111.443008	515.742188	-630.484863	166.178177	84.184387	-623.332031	-113.606499	81.330452	-582.444580	211.973816	1346.671631	-550.440430	-130.997696	1353.299805	-510.226959	46.355118	1344.150757	-571.856750	65.312881	1641.917969	-639.942017	293.828857	1086.816895	-567.336670	-239.764191	1096.551270	-522.342957	281.916809	839.074036	-437.276093	-213.807373	849.409485	-507.260925	35.692894	963.281555	608.020020	-17.071306	955.439636	616.993225	159.975433
-548.250122	141.294754	866.293030	-521.774292	-78.374763	868.264160	-620.425720	161.413788	491.142120	-583.999573	-111.413681	515.723999	-630.490356	166.195816	84.205864	-623.352356	-113.590187	81.323151	-582.376953	212.085052	1346.617310	-550.434631	-130.860458	1353.323486	-510.206360	46.436459	1344.103271	-572.671204	65.901077	1641.962646	-639.936523	293.804291	1086.710815	-567.123474	-240.037598	1096.707764	-522.348877	281.836426	838.962708	-436.416870	-213.319351	850.046631	-507.285522	35.663090	963.265869	607.947021	-17.097216	955.444580	616.893250	159.950607
-548.321472	141.283005	866.324524	-521.786926	-78.368675	868.278992	-620.543396	161.357407	491.127930	-584.182617	-111.420288	515.699280	-630.509521	166.192993	84.175865	-623.402710	-113.593918	81.339127	-582.293701	212.210785	1346.550537	-550.408447	-130.716553	1353.315918	-510.214111	46.533508	1344.052002	-573.536133	66.476921	1642.015625	-639.887756	293.837799	1086.609009	-566.847534	-240.275391	1096.843994	-522.361694	281.787415	838.842346	-435.287964	-212.711197	850.817810	-507.310028	35.662792	963.283936	607.888611	-17.105770	955.440674	616.797668	159.938309
-548.408569	141.215622	866.313965	-521.822815	-78.388611	868.275635	-620.665283	161.280838	491.136780	-584.352173	-111.156998	515.696045	-630.554810	166.185608	84.170853	-623.448181	-113.574326	81.312836	-582.163452	212.388565	1346.525391	-550.396301	-130.568039	1353.318115	-510.201538	46.629822	1343.990479	-574.400208	67.105103	1642.051270	-639.819031	293.882141	1086.555908	-566.463867	-240.613190	1097.029419	-522.394958	281.740814	838.724182	-433.819153	-212.147415	851.793152	-507.353149	35.631836	963.271057	607.828247	-17.137291	955.447876	616.685669	159.924286
-548.492737	141.133377	866.317932	-521.865295	-78.423164	868.276001	-620.765747	161.203217	491.145020	-584.474792	-111.190788	515.717834	-630.507935	166.222702	84.176231	-623.553345	-113.536072	81.312370	-581.982971	212.621201	1346.527466	-550.425293	-130.359283	1353.293213	-510.192291	46.764236	1343.946045	-575.283691	67.769386	1642.073242	-639.702209	293.968903	1086.532959	-566.019958	-241.167297	1097.306152	-522.419250	281.704346	838.638428	-432.034576	-211.562195	852.940674	-507.386749	35.581566	963.264282	607.748535	-17.170397	955.451599	616.601929	159.882767
-548.546021	141.084167	866.330750	-521.880920	-78.481537	868.312134	-620.910461	161.145065	491.179962	-584.657959	-111.202827	515.848877	-630.550659	166.176025	84.174683	-623.573853	-113.533684	81.304642	-581.782349	212.872131	1346.540894	-550.492371	-130.112564	1353.251709	-510.211884	46.912300	1343.886108	-576.129089	68.469383	1642.089722	-639.559265	294.066223	1086.538086	-565.570862	-241.491211	1097.450684	-522.435669	281.680084	838.591492	-429.762390	-210.748795	854.391968	-507.414581	35.543335	963.286194	607.664001	-17.196606	955.488403	616.453430	159.854736
-548.604736	140.998413	866.330261	-521.943726	-78.555794	868.339050	-621.054810	161.059311	491.170197	-584.744019	-111.254456	515.851318	-630.543823	166.174744	84.172554	-623.597717	-113.528740	81.322571	-581.514893	213.085358	1346.592529	-550.622803	-129.894806	1353.200562	-510.240479	47.031815	1343.858154	-576.948303	69.156654	1642.101196	-639.364929	294.222382	1086.578979	-564.963318	-242.233978	1097.737793	-522.435974	281.675049	838.586914	-427.053833	-209.931152	856.196411	-507.449677	35.478065	963.291260	607.624146	-17.220461	955.468384	616.367798	159.838470
-548.681274	140.913284	866.318237	-522.047485	-78.592529	868.368530	-621.181824	160.962982	491.199188	-584.827942	-111.366280	515.893738	-630.554749	166.171051	84.171272	-623.592102	-113.579742	81.326019	-581.288696	213.301117	1346.645630	-550.787109	-129.642868	1353.204956	-510.291595	47.192940	1343.816650	-577.704346	69.814850	1642.076050	-639.182190	294.414215	1086.644043	-564.406067	-242.724976	1097.954956	-522.389282	281.660919	838.601807	-423.901367	-208.821487	858.292725	-507.520477	35.435055	963.293640	607.546509	-17.232422	955.465393	616.243591	159.803040
-548.751770	140.813049	866.320374	-522.108948	-78.693665	868.414795	-621.340210	160.858765	491.200226	-584.936218	-111.465576	515.956116	-630.547913	166.167465	84.167747	-623.611755	-113.563179	81.332626	-581.033020	213.526215	1346.708984	-551.077393	-129.384888	1353.203979	-510.367157	47.339226	1343.797119	-578.357178	70.437752	1642.049194	-638.978271	294.669250	1086.726196	-563.687988	-243.334106	1098.212524	-522.340393	281.694366	838.639709	-420.253845	-207.811447	860.813538	-507.585022	35.354935	963.316467	607.487549	-17.237207	955.473206	616.125427	159.790863
-548.817078	140.763962	866.303650	-522.251465	-78.739723	868.446899	-621.476868	160.793076	491.236145	-585.110901	-111.530693	516.015137	-630.558167	166.136597	84.162498	-623.676880	-113.559402	81.338394	-580.819580	213.757721	1346.798584	-551.345398	-129.139618	1353.276123	-510.471069	47.479340	1343.766846	-578.907654	70.996460	1642.026123	-638.745239	295.076935	1086.887573	-562.917908	-244.057358	1098.613037	-522.237671	281.754852	838.718994	-416.253235	-206.354050	863.745300	-507.676025	35.320499	963.319824	607.422607	-17.280888	955.490967	616.040100	159.733627
-548.860962	140.719528	866.294495	-522.344360	-78.831657	868.499329	-621.650513	160.707245	491.238007	-585.183472	-111.584297	516.040100	-630.588379	166.110291	84.169922	-623.666748	-113.553040	81.326431	-580.616638	213.976410	1346.827026	-551.656494	-128.857071	1353.400146	-510.577972	47.627438	1343.744141	-579.323608	71.516678	1642.008423	-638.492004	295.598114	1086.991699	-562.101135	-244.438629	1098.971436	-522.128357	281.891113	838.806946	-411.862274	-204.878326	867.068665	-507.755859	35.270721	963.343994	607.351074	-17.300106	955.478882	615.934692	159.725983
-548.941833	140.665314	866.260437	-522.492310	-78.901642	868.528137	-621.830627	160.615997	491.281342	-585.193787	-111.578575	516.015259	-630.590515	166.133743	84.190392	-623.687805	-113.544907	81.315887	-580.446106	214.199799	1346.838501	-551.980896	-128.542648	1353.634521	-510.742737	47.773415	1343.710938	-579.597168	71.954353	1642.009521	-638.187866	296.141083	1087.076294	-561.094360	-245.279800	1099.642822	-521.940002	282.098389	838.872803	-407.120728	-203.115234	870.859314	-507.864044	35.228004	963.338623	607.287964	-17.328508	955.485779	615.826416	159.703522
-548.961426	140.617859	866.252991	-522.622375	-78.992104	868.582275	-621.994507	160.558243	491.296906	-584.956238	-111.557365	515.791565	-630.622009	166.124344	84.213928	-623.555786	-113.586411	81.316345	-580.311890	214.433517	1346.812744	-552.401306	-128.231445	1353.879517	-510.919495	47.934013	1343.726563	-579.688904	72.358482	1642.047119	-637.852051	296.698242	1087.097168	-559.946106	-245.931015	1100.294678	-521.611084	282.236298	838.948975	-402.005493	-201.381195	875.107361	-507.958679	35.168758	963.367310	607.232788	-17.337561	955.490479	615.745544	159.678497
-549.000732	140.561127	866.222534	-522.776184	-79.064812	868.643250	-622.139648	160.492340	491.332275	-585.033936	-111.714432	515.819397	-630.629150	166.105667	84.219429	-623.636108	-113.623802	81.323471	-580.251282	214.651230	1346.738892	-552.900757	-127.849068	1354.160156	-511.126129	48.138157	1343.729980	-579.631165	72.734703	1642.112183	-637.505371	297.481293	1087.075562	-558.795227	-246.839005	1100.995239	-521.245361	282.458984	838.990173	-396.568665	-199.313385	879.701294	-508.072296	35.127163	963.386414	607.161865	-17.388338	955.507202	615.655090	159.665512
-549.006592	140.503662	866.200073	-522.943237	-79.205528	868.714172	-622.233521	160.442810	491.346436	-585.037964	-111.752480	515.815674	-630.648743	166.073624	84.249298	-623.622314	-113.631332	81.326698	-580.233093	214.907913	1346.614624	-553.385864	-127.434349	1354.557617	-511.387817	48.359829	1343.705322	-579.395569	73.123848	1642.205444	-637.153503	298.126892	1086.931519	-557.432129	-247.494797	1101.854370	-520.841553	283.013641	839.016663	-390.935852	-197.276093	884.722717	-508.192963	35.042828	963.419922	607.114868	-17.396708	955.508240	615.570618	159.600616
-548.836914	140.267914	866.166260	-522.764709	-79.255295	868.976990	-622.243042	160.380173	491.343140	-584.904602	-111.771378	515.801392	-630.641296	166.081390	84.247322	-623.596313	-113.643707	81.341408	-580.290833	215.167099	1346.409668	-553.887268	-127.080811	1355.020508	-511.719666	48.616219	1343.705444	-579.006714	73.495461	1642.292725	-636.772278	298.908081	1086.796753	-555.858887	-247.968002	1102.846680	-520.353088	283.516479	839.003662	-385.059509	-195.115067	890.048584	-508.144806	35.020023	963.565247	607.017395	-17.436153	955.523438	615.463928	159.574936
-548.395447	139.682709	866.095337	-521.867859	-79.081795	869.617493	-622.088135	160.321518	491.289856	-584.458923	-111.610535	515.781189	-630.612000	166.075363	84.229767	-623.430176	-113.702614	81.259377	-580.448975	215.446152	1346.158203	-554.537354	-126.660629	1355.463989	-512.069519	48.863766	1343.733154	-578.469543	73.873260	1642.413574	-636.450439	299.683136	1086.606445	-554.100708	-248.371078	1103.825806	-519.719788	283.766937	838.965271	-378.953339	-192.970779	895.703125	-507.779175	35.163902	963.919861	606.951172	-17.466631	955.528137	615.379272	159.537659
-548.911438	140.207520	866.148926	-523.686035	-79.084091	869.004333	-622.418457	160.436768	491.409912	-585.023987	-111.999695	515.774536	-630.754395	166.033035	84.269218	-623.604309	-113.669350	81.321945	-580.666748	215.666046	1345.857422	-555.144714	-126.284760	1355.984741	-512.450867	49.068001	1343.749878	-577.778137	74.314888	1642.482056	-636.070496	300.453491	1086.302979	-552.115112	-248.738861	1104.888184	-519.054443	284.327454	838.902100	-372.798645	-190.797333	901.580139	-508.638580	34.993465	963.572876	606.912659	-17.474453	955.512878	615.304749	159.510056
-548.779236	140.025528	866.120300	-523.775452	-79.377113	869.202759	-622.366699	160.451614	491.387360	-585.083069	-112.037544	515.815063	-630.707031	166.032562	84.238045	-623.598145	-113.670135	81.326309	-580.952576	215.878174	1345.554199	-555.812561	-125.940674	1356.534058	-512.841797	49.269821	1343.789429	-577.003662	74.800072	1642.572876	-635.745178	301.171082	1085.963501	-549.970886	-249.068863	1106.071655	-518.276306	284.804749	838.806396	-366.600403	-188.695129	907.616089	-508.695557	34.816479	963.677490	606.837708	-17.513348	955.533630	615.200134	159.491196
-548.729248	139.912796	866.108337	-524.079590	-79.475174	869.264771	-622.338806	160.515701	491.378906	-585.136108	-112.091698	515.832825	-630.766968	166.035110	84.262451	-623.588867	-113.674538	81.326332	-581.241028	216.101257	1345.234375	-556.384155	-125.553749	1357.145996	-513.322937	49.489326	1343.828735	-576.168030	75.335281	1642.604736	-635.414917	301.948669	1085.602783	-547.682068	-249.257462	1107.266113	-517.210388	284.657410	838.681458	-360.334137	-186.715225	913.688354	-508.852966	34.695961	963.711914	606.750732	-17.540232	955.531677	615.099060	159.468613
-548.639771	139.797852	866.118286	-524.393921	-79.573570	869.351563	-622.287598	160.598648	491.389923	-585.220459	-112.110657	515.814819	-630.772705	166.038513	84.266251	-623.581055	-113.667931	81.331604	-581.608704	216.321503	1344.918335	-557.098938	-125.156914	1357.727417	-513.817993	49.729389	1343.851563	-575.308838	75.944817	1642.624023	-635.093750	302.514832	1085.225708	-545.122559	-249.693100	1108.581909	-516.399292	285.427094	838.654297	-354.135681	-184.956558	919.797791	-509.006805	34.568153	963.773132	606.697876	-17.557110	955.535156	615.016968	159.431427
-548.440125	139.537949	866.098267	-524.305176	-79.390266	869.610046	-622.118164	160.621674	491.331696	-585.118286	-111.981926	515.757568	-630.784119	166.039642	84.276970	-623.495178	-113.706573	81.315742	-582.026062	216.526520	1344.554199	-557.722961	-124.794060	1358.309082	-514.231812	49.948643	1343.898560	-574.502869	76.602463	1642.592407	-634.798889	303.077789	1084.770264	-542.527954	-249.790588	1109.853394	-515.364197	285.782257	838.567688	-348.041382	-183.185944	925.801819	-508.982880	34.634319	963.921875	606.626099	-17.579971	955.540039	614.907776	159.414841
-548.404480	139.529099	866.128540	-524.601807	-79.544197	869.559692	-622.050781	160.711609	491.334106	-585.179993	-111.960945	515.766663	-630.792114	166.044373	84.279640	-623.460205	-113.716515	81.296753	-582.453064	216.715088	1344.179565	-558.697937	-124.184326	1358.867920	-514.623352	50.185905	1343.933350	-573.735474	77.334999	1642.555420	-634.475281	303.551270	1084.327393	-539.899719	-249.798950	1110.989746	-514.453918	286.595673	838.481934	-342.229187	-181.379868	931.556519	-509.108978	34.473522	963.914307	606.559692	-17.624859	955.539673	614.819336	159.382614
-548.350342	139.494370	866.130310	-524.910767	-79.699448	869.605286	-621.940247	160.766998	491.314178	-585.290710	-111.940781	515.776184	-630.827881	166.038513	84.280678	-623.444458	-113.712074	81.268867	-582.873535	216.917023	1343.841064	-559.339417	-123.713341	1359.373291	-515.033936	50.447437	1343.963623	-573.097900	78.103455	1642.501099	-634.194885	303.922150	1083.851807	-537.057434	-249.918121	1112.262085	-513.439331	287.238068	838.399353	-336.492798	-179.911880	937.086853	-509.265839	34.346905	963.947876	606.504272	-17.612200	955.531128	614.726746	159.339645
-548.290771	139.498520	866.136536	-525.194336	-79.839691	869.662964	-621.849731	160.837997	491.304596	-585.474609	-112.032257	515.826477	-630.862793	166.024200	84.289276	-623.406067	-113.712341	81.292542	-583.286377	217.110168	1343.514038	-559.604614	-123.413353	1359.966675	-515.463684	50.712452	1343.998779	-572.619324	78.917160	1642.384766	-634.005920	304.255066	1083.441895	-534.263428	-249.706421	1113.491455	-512.384521	287.649811	838.351196	-331.149353	-178.321884	942.235962	-509.417511	34.251698	963.992371	606.414978	-17.673389	955.561401	614.625549	159.310577
-548.225708	139.470215	866.141296	-525.476929	-79.987099	869.708435	-621.689148	160.881668	491.271545	-585.620789	-112.060242	515.857483	-630.861511	166.049210	84.275581	-623.442200	-113.726837	81.295219	-583.710571	217.312592	1343.109131	-560.451416	-122.772041	1360.338867	-515.827148	51.001076	1344.035767	-572.309021	79.764885	1642.294067	-633.792480	304.537048	1082.993164	-531.495422	-249.616425	1114.587158	-511.295624	288.146881	838.283020	-326.060394	-176.880966	947.087708	-509.565033	34.132175	964.029907	606.340149	-17.687460	955.530151	614.527405	159.293396
-548.135864	139.406845	866.120728	-525.718018	-80.124359	869.749451	-621.557617	160.928604	491.254517	-585.803101	-112.094978	515.891785	-630.817871	166.040909	84.296852	-623.454346	-113.734619	81.285896	-584.145203	217.502625	1342.753906	-560.601379	-122.452774	1360.867432	-516.114502	51.264046	1344.054810	-572.198608	80.616341	1642.172974	-633.608337	304.773376	1082.542969	-528.838074	-249.234268	1115.695679	-510.302643	288.797913	838.194763	-321.281097	-175.492874	951.537598	-509.684052	34.011993	964.053345	606.292114	-17.687597	955.535706	614.456909	159.284286
-548.086304	139.355026	866.106567	-525.940796	-80.205399	869.785034	-621.442688	160.969452	491.213165	-585.945984	-112.057014	515.925537	-630.867249	166.025101	84.298401	-623.416504	-113.750534	81.275703	-584.558594	217.706879	1342.445557	-560.916260	-121.980164	1361.221436	-516.389893	51.609356	1344.055420	-572.316711	81.505188	1642.055786	-633.402222	304.838440	1082.043335	-526.241150	-248.954193	1116.731812	-509.275055	289.406860	838.125488	-316.853577	-174.187332	955.629333	-509.807404	33.929432	964.075195	606.228455	-17.731224	955.532654	614.378723	159.251389
-548.047058	139.342514	866.086670	-526.147217	-80.296623	869.784485	-621.320557	160.992966	491.201416	-586.122681	-112.042969	515.947144	-630.861938	166.031387	84.302879	-623.402466	-113.764114	81.258423	-584.893372	217.941544	1342.136963	-561.369568	-121.325500	1361.452271	-516.644104	51.939190	1344.029419	-572.635681	82.372299	1641.957642	-633.206421	304.852386	1081.565308	-523.794556	-248.627686	1117.621948	-508.306000	290.015656	838.083374	-312.780762	-173.037399	959.248108	-509.919769	33.851353	964.074280	606.173340	-17.715994	955.541260	614.302673	159.237534
-548.002319	139.339569	866.080505	-526.291931	-80.306717	869.803528	-621.219971	161.027863	491.200806	-586.269836	-112.086212	515.978210	-630.882019	166.031357	84.301857	-623.398193	-113.795967	81.283005	-585.246277	218.179108	1341.832642	-561.420654	-120.814713	1361.755127	-516.822510	52.269283	1344.011108	-573.150879	83.218414	1641.849243	-633.045044	304.844086	1081.121338	-521.500610	-248.355255	1118.528198	-507.339233	290.552551	838.033264	-309.167847	-172.096054	962.317200	-510.000488	33.829361	964.090149	606.119019	-17.723021	955.530579	614.228760	159.227356
-547.995789	139.317551	866.067261	-526.446350	-80.363533	869.817993	-621.130005	161.050156	491.171692	-586.417419	-112.058060	515.983276	-630.867554	165.989410	84.298218	-623.408203	-113.799385	81.252220	-585.588013	218.399170	1341.515503	-561.402832	-120.356743	1361.989258	-516.921936	52.641060	1344.013184	-573.885315	84.052521	1641.765381	-632.908997	304.778839	1080.677368	-519.347473	-247.947495	1119.342285	-506.445007	291.127289	837.940002	-305.973602	-171.164612	965.010498	-510.090454	33.780041	964.095703	606.087097	-17.759148	955.535522	614.165649	159.192139
-548.294250	139.630127	866.076721	-527.340576	-80.855644	869.528992	-621.181152	161.123383	491.225372	-586.945007	-112.223526	516.068726	-630.888916	165.988953	84.306694	-623.567871	-113.783485	81.282822	-585.892334	218.639999	1341.210693	-561.370117	-119.785576	1362.158936	-516.986023	53.017860	1343.998901	-574.754883	84.863297	1641.716553	-632.776855	304.693298	1080.245483	-517.338379	-247.666138	1120.094116	-505.581299	291.670624	837.838013	-303.066589	-170.378159	967.402771	-510.536224	33.484898	963.922302	606.008545	-17.775179	955.546814	614.105469	159.174057
-548.354309	139.655441	866.057190	-527.477478	-80.932755	869.547974	-621.074402	161.105652	491.204529	-587.103333	-112.269272	516.105103	-630.861816	165.960388	84.271767	-623.576111	-113.781242	81.290833	-586.157166	218.940994	1340.950684	-560.846069	-119.452255	1362.445190	-517.032227	53.404842	1343.971436	-575.763794	85.598969	1641.646484	-632.664307	304.510956	1079.772827	-515.512756	-247.194977	1120.793945	-504.769135	292.095490	837.733765	-300.606689	-170.194824	969.056213	-510.641449	33.463745	963.923706	605.976624	-17.798372	955.538818	614.034668	159.170593
-548.371765	139.617081	866.044006	-527.433533	-80.888756	869.645447	-620.995056	161.112183	491.158295	-587.170776	-112.236275	516.120483	-630.853394	165.955811	84.274094	-623.614075	-113.811104	81.287346	-586.429199	219.255707	1340.693359	-560.737976	-118.968994	1362.480347	-517.076782	53.838890	1343.931885	-576.864014	86.308327	1641.624023	-632.540100	304.383850	1079.317139	-513.911804	-246.635391	1121.286865	-504.012421	292.489532	837.616089	-298.456329	-169.544006	970.671021	-510.663513	33.520706	963.973572	605.923340	-17.803574	955.529907	613.961731	159.151901
-548.596436	139.864410	866.026428	-527.904663	-81.021866	869.456909	-621.030090	161.120819	491.174683	-587.425232	-112.359451	516.142273	-630.873962	165.949753	84.276810	-623.685303	-113.798813	81.309479	-586.639099	219.544479	1340.431396	-560.525085	-118.428871	1362.527222	-517.123901	54.309113	1343.899414	-577.997742	86.925926	1641.590576	-632.426086	304.248352	1078.921997	-512.424622	-246.418823	1121.848022	-503.274170	292.799347	837.497986	-296.838257	-169.377060	971.544922	-510.912140	33.474777	963.846741	605.892883	-17.822992	955.520874	613.889343	159.152832
-548.671082	139.890839	866.003418	-527.837585	-81.021629	869.457336	-620.974792	161.079468	491.152893	-587.490234	-112.369255	516.171143	-630.839172	165.960602	84.270233	-623.698242	-113.835777	81.304749	-586.871582	219.838364	1340.146240	-560.326904	-117.967819	1362.564941	-517.133911	54.742283	1343.868530	-579.176697	87.555328	1641.562012	-632.314636	304.161224	1078.504272	-511.225952	-246.037003	1122.250244	-502.662506	293.027954	837.383850	-295.251251	-168.774597	972.617981	-510.918121	33.515160	963.834900	605.844299	-17.826662	955.531311	613.832214	159.125595
-548.747070	139.932526	866.003296	-527.655640	-80.987831	869.514282	-620.976868	161.023849	491.126831	-587.525085	-112.380989	516.205627	-630.842163	165.924316	84.236786	-623.714050	-113.870758	81.306702	-587.137207	220.215576	1339.882935	-560.125488	-117.519653	1362.562866	-517.120300	55.170773	1343.861084	-580.341492	88.060310	1641.530029	-632.205811	304.063782	1078.099487	-510.212616	-245.639252	1122.527344	-502.092621	293.267975	837.204224	-294.199921	-168.469406	973.125000	-510.880707	33.608067	963.865356	605.773376	-17.863390	955.539185	613.752258	159.089554
-548.819580	139.969193	865.979980	-527.437439	-80.845634	869.562744	-620.975586	160.959366	491.116608	-587.521240	-112.392891	516.204346	-630.783020	165.935867	84.230438	-623.711182	-113.870544	81.303719	-587.390625	220.522659	1339.680298	-559.856628	-117.049377	1362.562744	-517.102722	55.613258	1343.875854	-581.518921	88.574158	1641.479004	-632.143860	303.962677	1077.690674	-509.446167	-245.164902	1122.689209	-501.597961	293.436127	837.033142	-293.273407	-168.068512	973.607422	-510.831818	33.764404	963.881836	605.765564	-17.857119	955.529053	613.694031	159.085556
-548.870483	139.991028	865.942261	-527.133850	-80.755058	869.606140	-621.004639	160.879333	491.103149	-587.508057	-112.419724	516.233093	-630.764587	165.934586	84.213409	-623.696716	-113.914764	81.305489	-587.678711	220.885468	1339.484253	-559.658997	-116.616089	1362.500610	-517.124084	56.061966	1343.877197	-582.621216	89.019547	1641.423706	-632.107422	303.886566	1077.349243	-508.940613	-244.768005	1122.741943	-501.149780	293.515533	836.861877	-292.717316	-167.726318	973.869995	-510.723541	33.899319	963.886353	605.711548	-17.861364	955.538757	613.616760	159.083649
-548.941101	140.085953	865.909851	-526.858826	-80.647156	869.616638	-621.104736	160.792221	491.097778	-587.495300	-112.429108	516.259766	-630.755432	165.909119	84.193329	-623.682068	-113.929031	81.334068	-587.918396	221.229416	1339.232178	-559.399353	-116.225014	1362.489136	-517.146606	56.499630	1343.867432	-583.686462	89.469261	1641.372925	-632.084961	303.810211	1077.004639	-508.649597	-244.438354	1122.735107	-500.783356	293.541229	836.711975	-292.463226	-167.453552	973.958984	-510.620667	34.062401	963.872437	605.661072	-17.881495	955.533630	613.536011	159.061951
-549.086121	140.142822	865.857361	-526.627441	-80.525261	869.619751	-621.218079	160.693405	491.096252	-587.441528	-112.436546	516.264099	-630.738464	165.931900	84.198975	-623.721985	-113.946190	81.329697	-588.207703	221.507736	1338.984375	-559.089661	-115.846390	1362.466309	-517.185913	56.997623	1343.863647	-584.655151	89.884132	1641.310669	-632.121826	303.789795	1076.677002	-508.576996	-244.102982	1122.648560	-500.532257	293.520782	836.550659	-292.478912	-167.088440	973.927734	-510.567932	34.224697	963.841736	605.655273	-17.889345	955.531067	613.481995	159.035446
-549.213318	140.272049	865.808716	-526.343445	-80.393852	869.610107	-621.411682	160.627640	491.134216	-587.358948	-112.429596	516.288635	-630.746948	165.939392	84.200203	-623.764099	-113.958763	81.334190	-588.685120	221.811661	1338.822876	-558.742188	-115.476967	1362.467651	-517.223511	57.456810	1343.840820	-585.523621	90.296921	1641.211304	-632.177856	303.827057	1076.326294	-508.732849	-243.825851	1122.489746	-500.343201	293.468262	836.403076	-292.742523	-166.692154	973.786072	-510.496552	34.422150	963.811462	605.610535	-17.920170	955.531372	613.408813	159.035477
-549.319214	140.394455	865.783691	-526.048340	-80.292686	869.612793	-621.591736	160.576172	491.160126	-587.254028	-112.427872	516.303284	-630.736023	165.961243	84.206398	-623.741699	-113.948730	81.350815	-589.045959	222.083267	1338.655396	-558.393433	-115.175156	1362.484375	-517.237305	57.853786	1343.832275	-586.328125	90.728790	1641.124756	-632.282959	303.778809	1076.005737	-509.109558	-243.570755	1122.326172	-500.208496	293.315247	836.231140	-293.328979	-166.359680	973.464233	-510.414978	34.593784	963.801208	605.573486	-17.926231	955.535767	613.330078	159.014587
-549.171692	140.332596	865.754089	-525.138306	-79.875877	869.839539	-621.636841	160.459442	491.163483	-586.896606	-112.279495	516.252808	-630.708191	165.936279	84.164970	-623.706787	-113.965431	81.344276	-589.406982	222.313431	1338.490356	-558.094910	-114.918358	1362.468262	-517.246094	58.237095	1343.852417	-586.953369	91.174103	1641.050293	-632.442627	303.749664	1075.738281	-509.637878	-243.415176	1122.104736	-500.127106	293.112579	836.107300	-294.068909	-166.005539	973.023987	-510.029358	34.972378	963.930542	605.549194	-17.952271	955.540771	613.259644	159.001358
-549.226013	140.400558	865.697021	-524.729370	-79.679062	869.858887	-621.744629	160.359436	491.160858	-586.702942	-112.204483	516.259216	-630.649780	165.955917	84.146591	-623.675659	-113.959419	81.349716	-589.679626	222.564240	1338.265503	-557.816223	-114.730263	1362.473999	-517.267456	58.619972	1343.859131	-587.477783	91.612442	1640.963867	-632.650513	303.672791	1075.501343	-510.353027	-243.281464	1121.869507	-500.122284	292.882080	835.981812	-295.062500	-165.449051	972.592224	-509.875397	35.195438	963.913757	605.526611	-17.944841	955.537109	613.210144	158.981873
-549.258484	140.511963	865.676086	-524.320374	-79.502014	869.851440	-621.868469	160.243256	491.139587	-586.535156	-112.158806	516.227051	-630.672791	165.942307	84.137405	-623.706665	-113.940918	81.369865	-590.042969	222.776611	1338.092041	-557.489197	-114.518776	1362.460083	-517.293152	58.935246	1343.876221	-587.849426	92.078766	1640.875000	-632.881897	303.645721	1075.270630	-511.182800	-243.261261	1121.626343	-500.169250	292.584656	835.876343	-296.183929	-164.901962	972.172424	-509.718933	35.397892	963.905579	605.484680	-17.989742	955.539185	613.129639	158.960342
-549.338379	140.630402	865.634521	-523.965210	-79.359093	869.854675	-622.045166	160.238327	491.173767	-586.382935	-112.113182	516.254211	-630.656738	165.918533	84.117180	-623.740234	-113.910149	81.387245	-590.416260	222.962540	1337.955322	-557.205933	-114.377693	1362.424561	-517.340088	59.223045	1343.870728	-588.082031	92.527138	1640.776611	-633.216614	303.540741	1075.058960	-512.071350	-243.330383	1121.368042	-500.233978	292.256653	835.819702	-297.363434	-163.916489	971.914551	-509.606018	35.599461	963.889771	605.478821	-17.983536	955.536499	613.082153	158.948669
-549.393372	140.767365	865.590027	-523.608582	-79.179100	869.843140	-622.134277	160.177902	491.175659	-586.190002	-112.041382	516.269470	-630.676270	165.922089	84.138275	-623.699646	-113.876282	81.384399	-590.754272	223.102005	1337.786499	-556.933960	-114.276207	1362.364136	-517.397766	59.527813	1343.854004	-588.166138	92.986519	1640.671509	-633.654175	303.416412	1074.877808	-513.085083	-243.493286	1121.072510	-500.347046	291.922882	835.797485	-298.974426	-163.633286	971.044739	-509.478088	35.821308	963.864868	605.427368	-17.998749	955.539246	613.010559	158.937698
-549.454468	140.865295	865.538330	-523.249084	-78.965736	869.796936	-622.217163	160.152145	491.182922	-585.939758	-111.953804	516.248108	-630.850586	166.025925	84.179153	-623.660095	-113.856400	81.400902	-591.083191	223.182831	1337.636597	-556.693909	-114.176102	1362.224365	-517.435425	59.764744	1343.827393	-588.083801	93.437752	1640.574463	-634.130676	303.293396	1074.705811	-514.087524	-243.663391	1120.783813	-500.484467	291.550446	835.887817	-300.362427	-163.153259	970.689697	-509.352997	36.030899	963.819824	605.425720	-18.024023	955.535400	612.968262	158.921600
-549.509460	140.993225	865.527588	-522.936951	-78.750008	869.785217	-622.268250	160.170074	491.173157	-585.733887	-111.921806	516.249756	-630.836792	166.040634	84.166733	-623.654663	-113.833328	81.406006	-591.386414	223.286346	1337.495972	-556.453613	-114.124619	1362.069702	-517.463196	59.999310	1343.809204	-587.798218	93.838562	1640.474976	-634.689209	303.149902	1074.508911	-515.090027	-243.883438	1120.462402	-500.603546	291.129913	836.034058	-301.522125	-162.401810	970.916626	-509.250763	36.246349	963.813660	605.400879	-18.039772	955.534363	612.902466	158.911530
-549.615112	141.157120	865.508423	-522.683716	-78.536888	869.753479	-622.369202	160.192337	491.211761	-585.513367	-111.776947	516.219727	-630.848145	166.033417	84.139420	-623.643860	-113.773895	81.398720	-591.680237	223.411499	1337.355591	-556.253540	-114.081093	1361.864258	-517.484192	60.174297	1343.773315	-587.344543	94.169044	1640.435181	-635.400574	303.005432	1074.366577	-516.165100	-244.154663	1120.111938	-500.712463	290.762787	836.282166	-302.828918	-162.123825	970.803040	-509.201202	36.471699	963.793091	605.369629	-18.041681	955.539612	612.855347	158.904846
-549.712769	141.234100	865.451965	-522.475464	-78.341049	869.739685	-622.364441	160.217468	491.163574	-585.211914	-111.830963	516.107849	-630.820557	166.042099	84.140907	-623.579956	-113.766296	81.426170	-591.952209	223.532593	1337.285889	-556.080444	-114.015427	1361.602905	-517.476135	60.352482	1343.757080	-586.679138	94.443192	1640.409180	-636.146301	302.890564	1074.250000	-517.147278	-244.408630	1119.791138	-500.811981	290.406464	836.586182	-303.660156	-161.447983	971.618103	-509.159241	36.665459	963.758606	605.349792	-18.052311	955.534790	612.808350	158.886246
-549.825928	141.303284	865.400391	-522.322693	-78.191399	869.722961	-622.372742	160.256485	491.146545	-584.913635	-111.897888	516.032593	-630.816895	166.051712	84.102112	-623.514954	-113.725479	81.418434	-592.234985	223.677261	1337.259277	-555.915283	-113.950012	1361.382690	-517.462402	60.514233	1343.760010	-585.850098	94.586609	1640.452026	-636.986206	302.748444	1074.176636	-518.159485	-244.855148	1119.515381	-500.944366	289.996490	836.939514	-304.479462	-161.442825	972.204956	-509.153839	36.822945	963.725830	605.309753	-18.065266	955.541687	612.758179	158.851898
-549.918579	141.344498	865.390381	-522.170898	-78.030937	869.754944	-622.343750	160.319366	491.122742	-584.888794	-111.928925	516.145264	-630.808960	166.092651	84.094536	-623.500671	-113.677582	81.423653	-592.514832	223.848190	1337.288696	-555.791626	-113.830597	1361.126953	-517.432556	60.696312	1343.777832	-584.861450	94.604759	1640.541138	-637.863159	302.639862	1074.151611	-519.061340	-245.372833	1119.298950	-501.098114	289.564941	837.403198	-304.807770	-161.334427	973.511047	-509.146484	36.972313	963.740356	605.303894	-18.062172	955.536072	612.690002	158.871490
-550.022034	141.403488	865.395264	-522.048828	-77.867599	869.750977	-622.354065	160.394775	491.095367	-584.880005	-111.888107	516.155212	-630.823975	166.096497	84.059662	-623.549561	-113.660217	81.420837	-592.713562	224.019928	1337.350342	-555.729248	-113.763756	1360.909180	-517.394531	60.907665	1343.792603	-583.734924	94.490303	1640.682251	-638.784973	302.485046	1074.199219	-519.824341	-245.781204	1119.137573	-501.190643	289.083496	837.991760	-304.822876	-161.247391	975.173035	-509.153992	37.107704	963.744202	605.292847	-18.072746	955.532898	612.668091	158.874802
-550.201416	141.464340	865.395325	-522.038940	-77.751198	869.756836	-622.319885	160.465820	491.026367	-584.844727	-111.823471	516.165588	-630.841248	166.092316	84.052429	-623.577759	-113.602119	81.420013	-592.924011	224.219604	1337.444946	-555.709595	-113.678940	1360.746704	-517.326721	61.137821	1343.838623	-582.518066	94.160263	1640.883911	-639.721008	302.356659	1074.268555	-520.510254	-246.294693	1119.066284	-501.295441	288.638977	838.572449	-304.609741	-161.000992	977.417358	-509.229309	37.224552	963.742981	605.293945	-18.075369	955.532715	612.641907	158.846405
-550.417908	141.551025	865.425110	-522.118042	-77.599464	869.755005	-622.343262	160.582489	490.997711	-584.856506	-111.783440	516.159546	-630.837646	166.130600	84.038292	-623.585876	-113.600128	81.416946	-593.070313	224.440216	1337.595947	-555.696167	-113.569702	1360.654541	-517.208557	61.371227	1343.881592	-581.289246	93.618744	1641.109131	-640.690369	302.270630	1074.465820	-521.073059	-246.690720	1119.095215	-501.414276	288.173553	839.263306	-304.239044	-161.287994	979.593323	-509.351227	37.351505	963.749268	605.253174	-18.090279	955.527161	612.576843	158.857407
-550.705444	141.599670	865.432007	-522.225647	-77.520203	869.783630	-622.374878	160.660065	490.962524	-584.938660	-111.737755	516.152588	-630.850891	166.131149	84.020508	-623.587219	-113.594467	81.399780	-593.179626	224.668976	1337.791626	-555.728760	-113.445625	1360.622437	-517.078735	61.562542	1343.960083	-580.109253	92.934196	1641.363159	-641.583252	302.255615	1074.629395	-521.475830	-247.071320	1119.233521	-501.529694	287.655090	840.040527	-303.527985	-161.348190	982.195496	-509.502289	37.453629	963.751831	605.238892	-18.098257	955.536133	612.562073	158.841003
-551.061707	141.690079	865.461914	-522.448608	-77.436646	869.820007	-622.420410	160.766479	490.935242	-585.028992	-111.721535	516.147400	-630.867126	166.144455	83.980911	-623.614075	-113.585037	81.375061	-593.170471	224.912079	1338.038696	-555.762268	-113.317284	1360.649902	-516.862122	61.773254	1344.023682	-579.035461	92.044258	1641.655640	-642.538086	302.266296	1074.919189	-521.757751	-247.413467	1119.418579	-501.664398	287.218201	840.823303	-302.886810	-161.776733	984.524048	-509.727203	37.567738	963.765320	605.235901	-18.102385	955.523438	612.520142	158.841980
-551.433533	141.765915	865.507935	-522.681335	-77.357201	869.863831	-622.469482	160.880264	490.899109	-585.163452	-111.706512	516.152527	-630.861511	166.157349	83.978088	-623.656494	-113.612312	81.387543	-593.001221	225.152710	1338.330444	-555.695557	-113.161537	1360.776733	-516.587097	61.995052	1344.087769	-578.155518	91.103699	1641.976440	-643.430664	302.258362	1075.238159	-521.816406	-247.473358	1119.656128	-501.812988	286.884979	841.622559	-301.513733	-161.893097	987.668335	-509.954346	37.671078	963.787598	605.200195	-18.122019	955.538208	612.477722	158.806747
-551.816528	141.798447	865.529114	-523.039124	-77.251091	869.917542	-622.515747	160.987762	490.837830	-585.328308	-111.704643	516.154968	-630.867371	166.180786	83.945419	-623.674683	-113.604156	81.376709	-592.705505	225.411652	1338.627319	-555.546631	-112.990425	1360.943848	-516.244202	62.242432	1344.173828	-577.485168	90.086754	1642.296509	-644.221191	302.315857	1075.666748	-521.708435	-247.294846	1119.890625	-501.898865	286.467316	842.535706	-299.872131	-162.321060	990.666321	-510.221497	37.772564	963.794006	605.194946	-18.117884	955.537354	612.444275	158.833298
-552.250549	141.987579	865.630127	-523.490295	-77.098587	869.974915	-622.650574	161.162659	490.830841	-585.547180	-111.725830	516.128235	-630.941162	166.163055	83.958717	-623.712952	-113.655144	81.377861	-592.286621	225.685211	1338.975952	-555.446350	-112.780067	1361.101563	-515.834412	62.451061	1344.285522	-577.080383	89.108871	1642.650146	-644.952576	302.427368	1076.068726	-521.464539	-247.072357	1120.143799	-502.017456	286.176239	843.406982	-298.162903	-163.170441	993.430298	-510.563141	37.933895	963.845154	605.201172	-18.119894	955.531799	612.427979	158.846512
-552.493591	142.627884	865.997864	-523.928528	-76.772110	870.028381	-622.763489	161.302048	490.879547	-585.754639	-111.684502	516.053406	-630.966248	166.189667	83.951225	-623.738342	-113.697472	81.378166	-591.678284	225.915924	1339.341919	-555.512634	-112.437088	1361.250244	-515.367798	62.611267	1344.386230	-576.879211	88.132919	1643.003784	-645.566101	302.592529	1076.615112	-521.046509	-246.672729	1120.245850	-502.206177	285.940460	844.262634	-296.074127	-164.357605	996.052917	-510.852936	38.254074	964.050476	605.203796	-18.118673	955.533997	612.409424	158.839645
-553.082886	142.607315	866.124329	-524.444275	-76.726654	870.121033	-622.905579	161.417755	490.813446	-586.030334	-111.654602	516.030701	-630.967957	166.227219	83.967812	-623.741089	-113.700737	81.338631	-590.931580	226.111893	1339.743774	-554.901978	-112.368469	1361.510254	-514.845947	62.706059	1344.507202	-576.857666	87.252380	1643.334961	-646.061890	302.823944	1077.240723	-520.449097	-245.978012	1120.384521	-502.414703	285.677734	845.216187	-293.716949	-166.182098	998.236023	-511.280792	38.278107	964.123718	605.189758	-18.113607	955.524780	612.384094	158.850784
-553.917358	142.200012	865.946289	-525.145874	-76.828789	870.234131	-623.144836	161.543442	490.714050	-586.406311	-111.711006	516.065918	-631.016113	166.225723	83.943825	-623.819214	-113.749969	81.350204	-590.042786	226.232224	1340.250732	-554.831238	-112.070137	1361.629883	-514.285767	62.744137	1344.643311	-577.029236	86.498001	1643.689209	-646.420532	303.094360	1077.990234	-519.678284	-245.368271	1120.416992	-502.644379	285.540558	846.033813	-291.185089	-167.674225	1000.649963	-511.835388	38.201756	964.019836	605.192444	-18.107933	955.513062	612.372314	158.848846
-554.474426	142.339371	866.048157	-525.777954	-76.724815	870.290100	-623.276611	161.599609	490.677002	-586.720032	-111.684921	516.030762	-631.025513	166.272873	83.948334	-623.843872	-113.786621	81.331322	-589.161804	226.310791	1340.747681	-554.419373	-111.966949	1361.823975	-513.708923	62.717678	1344.768677	-577.311523	85.835228	1644.009644	-646.611816	303.385284	1078.774292	-518.735840	-244.607895	1120.424805	-502.808411	285.384918	846.887329	-288.518066	-169.748138	1002.484558	-512.275146	38.312374	964.054565	605.199646	-18.106886	955.518066	612.368408	158.823456
-555.016724	142.480789	866.131836	-526.450378	-76.604904	870.329773	-623.465881	161.668884	490.645599	-587.001160	-111.622055	515.971619	-631.076477	166.273071	83.939346	-623.876465	-113.816208	81.292564	-588.251587	226.291031	1341.302979	-553.913025	-111.904297	1362.007324	-513.118652	62.710922	1344.894287	-577.656433	85.342628	1644.300903	-646.654907	303.809540	1079.597900	-517.623474	-243.852478	1120.418213	-503.111053	285.291992	847.660278	-285.545868	-171.689362	1004.629944	-512.730408	38.425697	964.072876	605.195801	-18.110636	955.527649	612.335876	158.829559
-555.483948	142.642288	866.232910	-527.058472	-76.479446	870.367004	-623.694885	161.770065	490.645294	-587.175964	-111.336815	515.762207	-631.072449	166.330612	83.939484	-623.876465	-113.859123	81.258904	-587.330872	226.225388	1341.843018	-553.481445	-111.886185	1362.111572	-512.568481	62.614738	1345.019775	-578.045837	84.916183	1644.544678	-646.591064	304.285034	1080.449829	-516.481079	-243.176559	1120.337402	-503.355621	285.265930	848.348083	-282.662140	-174.034683	1006.097351	-513.126587	38.539936	964.102295	605.191528	-18.114546	955.541992	612.319458	158.818268
-555.945557	142.810379	866.325989	-527.616394	-76.373642	870.383789	-623.947083	161.879272	490.643829	-587.475708	-111.051270	515.668884	-631.097717	166.380493	83.947205	-623.874878	-113.876007	81.215530	-586.495178	226.165283	1342.311279	-552.820129	-111.966927	1362.184204	-511.950500	62.483910	1345.097412	-578.427124	84.607674	1644.743896	-646.357788	304.806824	1081.308594	-515.206116	-242.507935	1120.289917	-503.579773	285.362122	848.977234	-279.852325	-176.533875	1007.242065	-513.495483	38.647079	964.117371	605.180115	-18.119368	955.539490	612.297363	158.831482
-556.460083	143.029358	866.438782	-528.377991	-76.238213	870.287415	-624.364685	162.071548	490.707306	-588.202698	-110.978378	515.864502	-631.231934	166.399673	83.942764	-623.995544	-113.860435	81.197937	-585.648804	226.037247	1342.835083	-552.404968	-111.991959	1362.249756	-511.416077	62.381882	1345.134888	-578.765564	84.372101	1644.905273	-645.992065	305.318848	1082.079224	-513.859863	-241.930817	1120.285889	-503.816559	285.537750	849.462769	-277.150574	-179.248947	1007.994690	-513.948486	38.721855	964.076538	605.204163	-18.124804	955.535706	612.286560	158.828125
-556.737854	143.125229	866.534973	-528.727051	-76.076874	870.325012	-624.694824	162.165161	490.687592	-588.542664	-110.791115	515.840637	-631.239319	166.454285	83.938400	-624.005554	-113.872772	81.159950	-584.891663	225.914658	1343.258423	-551.965637	-112.079117	1362.315552	-510.931000	62.279697	1345.164063	-579.057373	84.205101	1645.020630	-645.513062	305.876129	1082.825928	-512.432373	-241.473511	1120.280518	-504.013794	285.742004	849.862610	-274.635284	-182.038086	1008.333435	-514.170715	38.828411	964.117493	605.217041	-18.129417	955.535034	612.290039	158.831818
-557.028503	143.384354	866.675964	-529.223083	-75.901611	870.284485	-625.003540	162.215714	490.718536	-589.027527	-110.619667	515.805359	-631.261292	166.493423	83.938759	-624.000793	-113.878731	81.132210	-584.204590	225.735260	1343.641724	-551.541626	-112.134483	1362.397583	-510.422180	62.137997	1345.156128	-579.231506	84.084190	1645.108398	-644.976990	306.499634	1083.560303	-510.982880	-241.262787	1120.386353	-504.188812	286.037567	850.186646	-272.351501	-185.017242	1008.258911	-514.440308	38.952774	964.135742	605.217407	-18.132597	955.538574	612.268555	158.834198
-557.426636	143.830597	866.821228	-530.165466	-75.892776	870.012512	-625.375061	162.280579	490.784790	-589.708862	-110.561531	515.821960	-631.124268	166.403458	83.883385	-624.102539	-113.869545	81.125610	-583.563171	225.534164	1343.993774	-551.172668	-112.167976	1362.455688	-509.938782	62.005524	1345.123169	-579.293335	84.000748	1645.183350	-644.405518	307.062897	1084.120728	-509.608948	-240.990036	1120.469116	-504.285309	286.378174	850.381592	-270.388580	-187.980728	1007.808655	-514.878113	38.945229	964.014954	605.209106	-18.155128	955.556335	612.232605	158.831284
-557.625854	144.022614	866.918274	-530.499695	-75.747192	869.958923	-625.681885	162.288925	490.775024	-590.104797	-110.350113	515.800110	-631.169189	166.451477	83.848907	-624.145874	-113.861893	81.090950	-583.019958	225.422867	1344.258057	-550.830750	-112.183823	1362.491821	-509.493011	61.900097	1345.100464	-579.233032	83.955276	1645.220947	-643.781372	307.604462	1084.678467	-508.254364	-240.901886	1120.616333	-504.332336	286.760925	850.491699	-268.656097	-191.169449	1007.028076	-515.038513	39.042454	964.008118	605.204590	-18.129015	955.548279	612.228821	158.821701
-557.765381	144.217621	866.997009	-530.744629	-75.514954	869.941589	-626.132996	162.392532	490.791931	-590.373901	-110.072044	515.753723	-631.222107	166.478607	83.875168	-624.121216	-113.835213	81.026154	-582.547058	225.296829	1344.429688	-550.444702	-112.192513	1362.498047	-509.123901	61.843914	1345.046387	-579.056946	83.923927	1645.224731	-643.168457	308.128937	1085.051270	-507.031586	-241.076401	1120.862915	-504.336578	287.189758	850.492188	-267.357452	-194.093216	1005.988586	-515.158875	39.209755	964.019348	605.208801	-18.132967	955.553650	612.197083	158.829636
-557.816101	144.433304	867.070801	-530.898071	-75.234322	869.936646	-626.547729	162.448776	490.842316	-590.693359	-109.817070	515.663513	-631.256104	166.496902	83.881264	-624.103699	-113.837402	81.001747	-582.117310	225.177261	1344.520630	-549.947815	-112.197472	1362.544922	-508.821930	61.810234	1344.962769	-578.758606	83.925568	1645.213379	-642.558044	308.552795	1085.363403	-506.066223	-241.224396	1121.001953	-504.306213	287.698029	850.440125	-266.479095	-196.735092	1004.651428	-515.207458	39.417866	964.039490	605.227539	-18.128412	955.546936	612.201050	158.843872
-557.674500	145.017487	867.161865	-531.020935	-74.966866	869.863647	-626.855164	162.508453	490.928833	-590.994873	-109.582954	515.659424	-631.272705	166.551819	83.880173	-624.070007	-113.827103	80.974380	-581.824585	225.090622	1344.564209	-549.446899	-112.208359	1362.558105	-508.552307	61.824375	1344.866577	-578.347961	83.937218	1645.193115	-641.978149	308.933441	1085.568848	-505.243256	-241.621872	1121.212402	-504.265564	288.187927	850.346558	-266.156464	-199.261337	1003.192627	-515.163208	39.734612	964.043274	605.215942	-18.110519	955.533142	612.165833	158.861252
-558.090698	144.621582	866.879028	-531.274658	-75.033348	869.832153	-627.160950	162.527939	490.819061	-591.567139	-109.557175	515.725525	-631.280945	166.572266	83.888458	-624.198608	-113.795143	80.976563	-581.599365	225.038498	1344.554810	-548.909851	-112.175415	1362.564941	-508.238068	61.823551	1344.751709	-577.816528	83.962128	1645.174316	-641.500000	309.216675	1085.669312	-504.687805	-242.075241	1121.356201	-504.203400	288.715485	850.198730	-266.101898	-201.768753	1001.586243	-515.356445	39.657990	963.835022	605.222107	-18.119774	955.538086	612.157471	158.850464
-558.373108	144.532730	866.812866	-531.489197	-74.974380	869.793396	-627.497131	162.554749	490.799561	-591.677734	-109.363152	515.608765	-631.352722	166.570755	83.894684	-624.102600	-113.821892	80.949265	-581.439880	225.016129	1344.564575	-548.365540	-112.141045	1362.530029	-507.962372	61.839951	1344.621460	-577.149414	83.997864	1645.129028	-641.062683	309.423279	1085.697021	-504.403198	-242.614548	1121.477783	-504.167114	289.282928	850.010315	-266.429688	-204.122360	999.929321	-515.525024	39.676746	963.756226	605.202820	-18.111366	955.521118	612.138123	158.842117
-558.542175	144.663620	866.801270	-531.653503	-74.816681	869.723511	-627.810242	162.505554	490.852448	-592.015442	-109.245377	515.693787	-631.401367	166.580170	83.891144	-624.161560	-113.798355	80.956535	-581.316162	225.002502	1344.466309	-547.683472	-112.094101	1362.439087	-507.679260	61.894325	1344.503662	-576.367676	84.070389	1645.062500	-640.691406	309.570068	1085.658325	-504.375305	-243.278625	1121.566895	-504.145508	289.901825	849.757813	-267.122772	-206.237732	998.181824	-515.628296	39.804447	963.696777	605.187561	-18.116095	955.515808	612.106445	158.831161
-558.704895	144.874634	866.802673	-531.829834	-74.664398	869.656921	-628.083008	162.505920	490.893585	-592.233704	-109.199860	515.719482	-631.441895	166.580872	83.909698	-624.175842	-113.787437	80.947433	-581.206848	225.043945	1344.342529	-546.994385	-112.039543	1362.375732	-507.379547	61.995083	1344.358154	-575.473206	84.150070	1644.978027	-640.432434	309.573608	1085.546143	-504.625336	-244.050674	1121.621582	-504.079987	290.476776	849.471497	-268.162292	-208.177200	996.402527	-515.739502	39.960320	963.647461	605.177490	-18.142796	955.530457	612.079956	158.819565
-558.915039	145.088974	866.771790	-531.999268	-74.611244	869.555542	-628.319153	162.556534	490.912262	-592.408081	-109.127899	515.726990	-631.470886	166.591324	83.942017	-624.210571	-113.783928	80.940720	-581.134399	225.103012	1344.177124	-546.357910	-111.934959	1362.301270	-507.058472	62.101498	1344.211792	-574.484070	84.251709	1644.858154	-640.285706	309.528503	1085.385986	-505.196075	-244.862732	1121.573730	-504.001678	290.968842	849.211853	-269.516876	-209.925369	994.585388	-515.858643	40.073746	963.560486	605.161682	-18.138596	955.514343	612.057251	158.803482
-559.057678	145.294693	866.743896	-532.169373	-74.480415	869.488159	-628.495667	162.589478	490.934540	-592.540955	-109.051056	515.731995	-631.512512	166.568192	83.933945	-624.249817	-113.761971	80.976822	-581.021484	225.203751	1343.997681	-545.723755	-111.871262	1362.214844	-506.726288	62.237438	1344.033081	-573.394897	84.377838	1644.747559	-640.216858	309.334686	1085.194336	-505.996826	-245.654694	1121.519775	-504.002960	291.513550	848.881409	-271.195160	-211.537842	992.686401	-515.960571	40.226002	963.496765	605.155396	-18.147379	955.526978	612.034424	158.818069
-559.264343	145.600662	866.736328	-532.467163	-74.641998	869.375244	-628.720154	162.671860	491.005463	-592.849121	-109.417801	515.892700	-631.540283	166.582184	83.954308	-624.320190	-113.757820	81.026619	-580.965149	225.288940	1343.828369	-545.140015	-111.824982	1362.085571	-506.415100	62.363499	1343.859863	-572.237793	84.498672	1644.651733	-640.244995	309.085876	1084.944092	-507.009674	-246.423416	1121.402832	-504.094238	292.093170	848.523743	-273.132141	-212.941086	990.737305	-516.135925	40.239178	963.415527	605.162598	-18.138111	955.506714	612.011963	158.810394
-559.572815	146.021790	866.774170	-533.273743	-75.882507	869.395630	-628.894226	162.761337	491.070923	-593.423279	-109.801979	516.157715	-631.586426	166.567505	83.969391	-624.508606	-113.689163	81.096558	-580.855652	225.420868	1343.629639	-544.549744	-111.793877	1361.967041	-506.087433	62.505127	1343.706665	-570.981384	84.670830	1644.540039	-640.380920	308.738464	1084.678223	-508.279327	-247.169434	1121.247070	-504.203644	292.598938	848.264832	-275.304565	-214.146118	988.668274	-516.586121	39.731995	963.415955	605.149597	-18.134714	955.507263	612.002869	158.801071
-559.766602	146.253616	866.784485	-533.665466	-76.850220	869.525085	-628.990051	162.781387	491.102142	-593.806458	-110.027878	516.366516	-631.605896	166.560867	83.974503	-624.598633	-113.686852	81.127922	-580.746216	225.522507	1343.429932	-544.034424	-111.786026	1361.858521	-505.760254	62.639996	1343.562134	-569.674744	84.863319	1644.437134	-640.603027	308.290131	1084.462036	-509.723297	-247.956528	1121.083130	-504.339172	292.997681	847.991577	-277.709045	-215.288651	986.497986	-516.844482	39.367294	963.474915	605.156860	-18.129921	955.506165	611.984497	158.811844
-558.977661	145.457932	866.582886	-530.955566	-73.400932	869.713745	-628.526672	162.637024	490.947601	-592.145386	-109.078400	515.719177	-631.450928	166.608505	83.947845	-624.004211	-113.780884	80.998627	-580.632507	225.612122	1343.218506	-543.555664	-111.812080	1361.736938	-505.414978	62.744617	1343.395386	-568.287048	85.046982	1644.322388	-640.858582	307.815216	1084.195313	-511.257416	-248.614319	1120.867188	-504.541046	293.421234	847.664978	-280.336060	-216.213318	984.237915	-515.445068	41.173161	963.552795	605.144043	-18.124172	955.515625	611.968567	158.803482
-559.007385	145.454773	866.540955	-530.697876	-73.208534	869.701599	-628.459229	162.649765	490.931183	-591.966858	-109.003090	515.688354	-631.382935	166.644135	83.960571	-623.998413	-113.777077	81.012466	-580.504761	225.732819	1343.008545	-543.049805	-111.801888	1361.617188	-505.074524	62.837837	1343.277954	-566.871399	85.266495	1644.210449	-641.143860	307.292175	1083.938599	-512.960388	-249.350677	1120.697021	-504.970886	293.996399	847.409180	-283.185425	-216.989716	981.899963	-515.329712	41.324306	963.522217	605.136841	-18.116436	955.514404	611.951355	158.793808
-559.102295	145.447769	866.505310	-530.611328	-73.187439	869.671875	-628.442017	162.690659	490.900177	-591.871582	-109.009010	515.683716	-631.412598	166.635239	83.972351	-623.934448	-113.763069	81.009132	-580.339355	225.843613	1342.830933	-542.587830	-111.856400	1361.494995	-504.714813	62.919941	1343.169434	-565.425110	85.517021	1644.113037	-641.505737	306.743042	1083.680664	-514.764832	-249.882523	1120.440308	-505.362762	294.384491	847.163086	-286.122589	-217.634567	979.503906	-515.306458	41.362541	963.479370	605.133545	-18.116621	955.511963	611.933472	158.780243
-559.216553	145.463028	866.455505	-530.514221	-73.170197	869.612366	-628.420715	162.740555	490.866302	-591.760010	-108.971535	515.686523	-631.420105	166.632584	83.976593	-623.938599	-113.745026	81.025513	-580.200500	225.892212	1342.641968	-542.191345	-111.971642	1361.361938	-504.377319	62.979195	1343.059814	-563.970886	85.749229	1644.014648	-641.884644	306.206879	1083.460571	-516.583130	-250.439957	1120.199585	-505.510895	294.379883	846.876404	-289.111176	-218.066315	977.197021	-515.273865	41.408371	963.410278	605.145813	-18.118996	955.519165	611.946167	158.766678
-559.279846	145.410049	866.415039	-530.355225	-73.129227	869.559631	-628.362793	162.769821	490.851593	-591.491150	-108.688919	515.577820	-631.424500	166.627502	83.981087	-623.927002	-113.728226	81.010986	-579.992493	225.947113	1342.509521	-541.764648	-112.008537	1361.193604	-504.002106	63.018490	1342.937988	-562.526001	85.884499	1643.898804	-642.249329	305.705322	1083.289917	-518.448059	-250.813263	1119.857788	-506.237030	294.837616	846.662476	-292.229034	-218.346558	974.729919	-515.200500	41.432621	963.354126	605.143127	-18.115257	955.511536	611.946960	158.785843
-559.338562	145.353149	866.378723	-530.222412	-73.162605	869.529236	-628.283875	162.757095	490.844757	-591.376282	-108.790176	515.609741	-631.381714	166.621613	83.973534	-623.962341	-113.719040	81.020508	-579.758850	225.982025	1342.387573	-541.385803	-112.111977	1361.052246	-503.661987	63.058506	1342.838379	-561.091248	86.130928	1643.816650	-642.617981	305.222229	1083.178711	-520.353455	-251.146820	1119.544678	-506.943573	295.030060	846.249695	-295.413452	-218.480286	972.260071	-515.133118	41.420441	963.309509	605.140991	-18.119585	955.526672	611.944153	158.772430
-559.191284	145.020859	866.316711	-529.579346	-72.872070	869.740601	-628.106506	162.745682	490.767792	-590.998596	-108.690247	515.527405	-631.315613	166.634338	83.984825	-623.858032	-113.763222	81.028275	-579.497620	226.045959	1342.281372	-540.977783	-112.204597	1360.869263	-503.277985	63.116180	1342.758911	-559.641541	86.325348	1643.717285	-642.996216	304.752899	1083.045654	-522.273193	-251.567749	1119.223145	-507.480621	295.022888	845.982483	-298.674652	-218.488800	969.789856	-514.832336	41.589348	963.402710	605.129578	-18.103811	955.526123	611.920715	158.801331
-559.380493	145.151794	866.316833	-529.929993	-73.271469	869.510315	-628.104370	162.753448	490.812256	-590.797485	-108.599037	515.321350	-631.351013	166.622757	83.986038	-623.815430	-113.743950	81.013031	-579.213318	226.086456	1342.186890	-540.568237	-112.265137	1360.671265	-502.947327	63.107170	1342.664917	-558.249878	86.529755	1643.598145	-643.326172	304.354645	1082.988037	-524.141357	-251.663925	1118.834595	-508.269989	295.103851	845.614380	-301.783813	-218.423203	967.408447	-514.955078	41.338551	963.248535	605.107788	-18.101385	955.547974	611.907043	158.802170
-559.302246	144.977112	866.242188	-529.716309	-73.180214	869.646484	-627.988464	162.728455	490.764099	-590.659546	-108.747482	515.346008	-631.304260	166.589676	83.975342	-623.831055	-113.730026	81.050018	-578.894104	226.115173	1342.100586	-540.146240	-112.358604	1360.491699	-502.554718	63.117226	1342.563354	-556.866516	86.701935	1643.496338	-643.622314	304.060669	1082.970825	-525.913757	-251.785217	1118.491455	-509.146698	295.066803	845.127991	-304.769104	-218.222305	965.164673	-514.841370	41.409672	963.282898	605.113586	-18.095921	955.556030	611.885681	158.782730
-559.339539	144.975708	866.232849	-529.819885	-73.437981	869.550720	-627.921997	162.740845	490.729034	-590.637573	-108.965836	515.417175	-631.301514	166.590485	83.975807	-623.860901	-113.710686	81.069717	-578.552551	226.162598	1342.025513	-539.684265	-112.469612	1360.347900	-502.121094	63.093559	1342.442383	-555.541748	86.845421	1643.365967	-643.886536	303.836487	1082.949097	-527.736572	-251.708572	1118.085083	-510.013092	294.998322	844.755981	-307.924866	-217.848038	962.706055	-514.832642	41.237270	963.208130	605.120789	-18.104477	955.557129	611.898010	158.791382
-559.360291	144.989609	866.213867	-529.932495	-73.682053	869.459473	-627.885864	162.727997	490.749725	-590.648926	-109.228951	515.485229	-631.288818	166.594452	83.971626	-623.909668	-113.700653	81.103485	-578.206299	226.215042	1341.929810	-539.299927	-112.540665	1360.173340	-501.754730	63.104839	1342.337036	-554.227478	86.961731	1643.254883	-644.079956	303.643677	1082.962646	-529.454163	-251.769318	1117.733154	-510.879242	294.922119	844.294373	-311.022278	-217.484146	960.359192	-514.829834	41.080761	963.133667	605.124817	-18.095564	955.569397	611.891724	158.784119
-559.283813	144.924530	866.189636	-529.848145	-73.808800	869.437012	-627.818970	162.738464	490.757141	-590.568176	-109.474129	515.541992	-631.303101	166.593048	83.992065	-623.890625	-113.696045	81.141930	-577.801208	226.193375	1341.841064	-538.909119	-112.627251	1359.998291	-501.394989	63.090862	1342.248901	-552.927063	87.144257	1643.181641	-644.241577	303.517761	1083.005493	-531.127197	-251.582687	1117.348145	-511.899353	294.832611	843.790100	-313.991669	-217.080521	958.050598	-514.721802	40.988777	963.101440	605.126831	-18.094622	955.565247	611.895813	158.786316
-559.205261	144.794830	866.137146	-529.769165	-73.912018	869.424316	-627.763000	162.757980	490.754089	-590.506287	-109.613548	515.619080	-631.313049	166.567383	84.023712	-623.895874	-113.669052	81.179024	-577.393738	226.227997	1341.793823	-538.469849	-112.673256	1359.820068	-501.039581	63.100956	1342.138306	-551.698120	87.223122	1643.079834	-644.368774	303.434601	1083.067383	-532.735229	-251.371292	1116.911987	-512.927734	294.639648	843.344604	-316.925842	-216.594070	955.788574	-514.619812	40.893372	963.060425	605.123352	-18.082193	955.571960	611.871460	158.790482
-559.091614	144.657471	866.092834	-529.687012	-74.053391	869.433899	-627.626892	162.735886	490.741821	-590.520203	-109.722435	515.724731	-631.290527	166.547318	84.019310	-623.961243	-113.661415	81.196533	-577.000244	226.223999	1341.771484	-538.099915	-112.787376	1359.653564	-500.614807	63.067051	1342.042236	-550.516907	87.293983	1642.985596	-644.457458	303.401947	1083.138672	-534.265503	-251.046265	1116.523071	-513.932251	294.415985	842.851440	-319.752167	-216.052673	953.536072	-514.498291	40.776100	963.034363	605.121155	-18.082180	955.566650	611.862305	158.774246
-558.986023	144.595795	866.061584	-529.629639	-74.143150	869.401428	-627.594421	162.815231	490.771973	-590.395264	-109.675468	515.714844	-631.258789	166.543610	84.026390	-623.961853	-113.656334	81.214020	-576.516663	226.208710	1341.746826	-537.749756	-112.859566	1359.520508	-500.225922	63.020275	1341.942505	-549.352844	87.339401	1642.891968	-644.533508	303.434601	1083.221436	-535.713745	-250.670944	1116.053467	-515.098450	294.188538	842.359985	-322.484955	-215.397247	951.386963	-514.379272	40.697430	962.990906	605.123779	-18.079796	955.561035	611.854858	158.768692
-558.871094	144.514740	866.023865	-529.587463	-74.264259	869.403198	-627.522400	162.877914	490.809326	-590.254211	-109.607559	515.665771	-631.257324	166.503723	84.030075	-623.929504	-113.641502	81.204666	-576.037781	226.207504	1341.681274	-537.428040	-112.921440	1359.402100	-499.833557	62.938293	1341.859863	-548.220154	87.362701	1642.789063	-644.571106	303.490204	1083.296753	-537.124207	-250.307068	1115.658325	-516.204163	293.968811	841.860962	-325.146057	-214.680923	949.260376	-514.270081	40.606544	962.962708	605.092285	-18.097191	955.587280	611.817017	158.774170
-558.747070	144.436829	865.996887	-529.554199	-74.383476	869.388855	-627.405396	162.867203	490.770416	-590.127563	-109.549149	515.594910	-631.249512	166.510620	84.068886	-623.896179	-113.623627	81.209976	-575.516785	226.204117	1341.622681	-537.134644	-112.999275	1359.291870	-499.435089	62.881435	1341.751587	-547.120911	87.373840	1642.715454	-644.617126	303.573120	1083.413940	-538.460083	-249.875916	1115.258789	-517.406494	293.657166	841.300781	-327.727234	-213.922211	947.218750	-514.158752	40.504204	962.931946	605.078735	-18.083416	955.581909	611.794739	158.753448
-558.614746	144.384613	865.949524	-529.548157	-74.481621	869.380127	-627.309570	162.881805	490.777374	-590.197815	-109.497574	515.686157	-631.280762	166.506439	84.060913	-623.954651	-113.630661	81.215088	-574.999023	226.168274	1341.584961	-536.820984	-113.095413	1359.176514	-499.037903	62.817635	1341.647461	-546.043274	87.382835	1642.622681	-644.613708	303.642120	1083.509155	-539.680664	-249.449814	1114.926025	-518.498291	293.385590	840.809753	-330.230804	-213.145432	945.262939	-514.054810	40.431828	962.892761	605.066406	-18.098839	955.583496	611.789856	158.763123
-558.474548	144.341049	865.937317	-529.544189	-74.518463	869.351868	-627.175659	162.908173	490.767426	-590.163269	-109.493935	515.661621	-631.303589	166.474274	84.059845	-623.934509	-113.642876	81.222145	-574.455566	226.138702	1341.539185	-536.509583	-113.192009	1359.112793	-498.656342	62.760597	1341.551758	-544.992310	87.346275	1642.551880	-644.630371	303.727661	1083.645996	-540.872253	-248.919815	1114.580444	-519.722107	293.037079	840.309631	-332.593170	-212.263626	943.385315	-513.940308	40.371525	962.860352	605.062073	-18.096178	955.584045	611.758057	158.769913
-558.354126	144.279617	865.899292	-529.548645	-74.620071	869.351196	-627.079346	162.949707	490.778870	-589.890930	-109.490692	515.454163	-631.323669	166.480774	84.098244	-623.838440	-113.626709	81.200195	-573.928894	226.129486	1341.523071	-536.217896	-113.283470	1359.053223	-498.253326	62.669529	1341.455444	-543.960693	87.313522	1642.471680	-644.591675	303.780579	1083.769165	-541.956238	-248.529968	1114.288330	-520.855713	292.768280	839.804016	-334.954742	-211.427551	941.563843	-513.845276	40.292816	962.829102	605.072510	-18.088158	955.588379	611.746399	158.768600
-558.263306	144.232162	865.884705	-529.547424	-74.693855	869.321655	-626.841309	162.920990	490.766449	-589.860535	-109.456345	515.405212	-631.298828	166.464828	84.097305	-623.822632	-113.609970	81.201363	-573.376770	226.110382	1341.479858	-536.249634	-113.190224	1358.854736	-497.830261	62.549213	1341.380005	-542.955261	87.279106	1642.401245	-644.578186	303.824432	1083.872314	-543.064758	-248.091644	1113.928467	-522.060120	292.417816	839.347351	-337.196747	-210.481400	939.827026	-513.753540	40.218491	962.793396	605.028992	-18.098413	955.583679	611.710205	158.735168
-558.137207	144.219177	865.865723	-529.577087	-74.759422	869.302185	-626.578369	162.903702	490.717010	-589.893005	-109.431107	515.378357	-631.228577	166.471466	84.084373	-623.814514	-113.611481	81.198921	-572.814453	226.105911	1341.490234	-535.973938	-113.308708	1358.764648	-497.391876	62.462994	1341.279297	-541.950317	87.226105	1642.345459	-644.574219	303.850372	1084.011719	-544.031372	-247.700378	1113.633545	-523.277588	292.025116	838.815308	-339.353760	-209.534103	938.199036	-513.648438	40.163395	962.756958	605.038940	-18.114326	955.565063	611.694641	158.773865
-558.015442	144.152771	865.847595	-529.593445	-74.802429	869.281921	-626.252502	162.870270	490.691956	-589.907532	-109.433609	515.392090	-631.181702	166.468338	84.080681	-623.795471	-113.593376	81.202385	-572.234619	226.097137	1341.450928	-535.679382	-113.372849	1358.670532	-497.021240	62.389053	1341.174072	-540.986877	87.176323	1642.291748	-644.556030	303.808838	1084.106079	-544.984802	-247.219482	1113.323120	-524.319641	291.769165	838.366333	-341.376312	-208.682495	936.634094	-513.549866	40.095001	962.723999	605.042236	-18.112902	955.565125	611.663452	158.760101
-557.883850	144.126358	865.866211	-529.592468	-74.837425	869.270996	-625.935852	162.855515	490.648468	-589.936951	-109.428146	515.405457	-631.111755	166.498749	84.073532	-623.804688	-113.564323	81.229370	-571.643921	226.097397	1341.403564	-535.389404	-113.427231	1358.560791	-496.594910	62.329098	1341.068237	-540.094238	87.074806	1642.218384	-644.549988	303.766998	1084.223022	-545.890015	-246.756454	1113.049072	-525.389282	291.403442	837.951477	-343.290894	-207.759445	935.188843	-513.437317	40.038975	962.714600	605.025452	-18.140772	955.559204	611.635925	158.766830
-557.769470	144.125702	865.864136	-529.630066	-74.890915	869.239258	-626.056824	163.003342	490.701965	-589.669861	-109.283028	515.365356	-631.226318	166.460083	84.127205	-623.714966	-113.579308	81.197250	-571.074768	226.127151	1341.375977	-535.085022	-113.512680	1358.481567	-496.160339	62.264931	1340.969971	-539.133972	87.054535	1642.167114	-644.556946	303.667297	1084.333130	-546.724487	-246.390259	1112.799194	-526.472473	291.134369	837.512451	-345.158142	-206.870682	933.828796	-513.342163	39.983719	962.681213	605.022461	-18.180414	955.574402	611.615051	158.739563
-557.625854	144.051941	865.849365	-529.622253	-74.938583	869.224792	-625.401001	162.840393	490.598602	-589.655579	-109.286163	515.357666	-631.036072	166.494598	84.096855	-623.675110	-113.592003	81.216423	-570.488953	226.121033	1341.380127	-534.568970	-113.742920	1358.474609	-495.717010	62.168774	1340.882813	-538.257446	86.992508	1642.112793	-644.566895	303.477386	1084.443237	-547.519775	-245.856293	1112.534058	-527.498962	290.821472	837.105408	-346.892822	-206.061157	932.535217	-513.219971	39.910702	962.652405	605.035645	-18.166388	955.566895	611.600159	158.728043
-557.523193	144.040466	865.839172	-529.646912	-74.984482	869.201721	-625.788025	163.086777	490.707367	-589.645203	-109.272491	515.351746	-631.149658	166.454666	84.149498	-623.687744	-113.576813	81.218925	-569.893616	226.163223	1341.349731	-534.334412	-113.786102	1358.371704	-495.275421	62.103718	1340.788940	-537.392944	86.935059	1642.067505	-644.606445	303.324341	1084.547974	-548.297302	-245.353683	1112.271851	-528.483032	290.501831	836.675842	-348.507324	-205.245148	931.297302	-513.123108	39.865002	962.618225	605.023865	-18.204124	955.573608	611.566528	158.724304
-557.391907	144.019989	865.828857	-529.668884	-75.053650	869.180542	-625.691101	163.146179	490.705383	-589.676025	-109.295204	515.383484	-631.178345	166.442963	84.164566	-623.721436	-113.566193	81.226006	-569.321167	226.156967	1341.310181	-534.239197	-113.737518	1358.219116	-494.865967	62.038193	1340.676758	-536.561646	86.881805	1642.006592	-644.631287	303.143555	1084.626465	-549.011414	-244.997772	1112.020386	-529.397278	290.194702	836.355408	-350.107300	-204.433578	930.157471	-513.029724	39.797672	962.591309	604.999634	-18.254559	955.594727	611.541077	158.684128
-557.287476	144.014191	865.802612	-529.676086	-75.104240	869.156372	-625.605042	163.227249	490.704987	-589.692566	-109.323990	515.420715	-631.174683	166.447769	84.167801	-623.734253	-113.563835	81.230141	-568.732544	226.184784	1341.274536	-533.925232	-113.812965	1358.140381	-494.449982	61.963749	1340.567871	-535.744202	86.840225	1641.952393	-644.658447	302.927612	1084.713989	-549.708618	-244.539139	1111.751709	-530.319824	289.953674	835.968201	-351.545990	-203.660431	929.068970	-512.930847	39.759850	962.550537	605.025635	-18.265787	955.604553	611.506775	158.656204
-557.159851	144.056000	865.815430	-529.702148	-75.145325	869.117798	-625.476135	163.282822	490.723267	-589.636414	-109.291817	515.406067	-631.190674	166.442062	84.196144	-623.686462	-113.579895	81.232224	-568.139343	226.247925	1341.248657	-533.588806	-113.859161	1358.094849	-494.043579	61.904118	1340.492432	-534.930176	86.802757	1641.895020	-644.660583	302.653931	1084.760376	-550.351929	-244.036972	1111.507446	-531.162842	289.661835	835.643677	-352.954498	-202.879059	928.040894	-512.835022	39.719986	962.525391	605.032837	-18.286459	955.611267	611.485107	158.619400
-557.032898	144.074600	865.802612	-529.696106	-75.178825	869.095947	-625.362610	163.367188	490.747559	-589.658325	-109.329773	515.440430	-631.154236	166.464127	84.205147	-623.706909	-113.562195	81.262489	-567.600647	226.244141	1341.220215	-533.284485	-113.934013	1358.033813	-493.613159	61.837570	1340.410767	-534.139954	86.760033	1641.851196	-644.673950	302.406891	1084.849243	-550.914795	-243.786667	1111.366699	-531.982239	289.419983	835.343872	-354.222778	-202.062927	927.150452	-512.734131	39.694614	962.497986	605.067444	-18.335535	955.630432	611.468628	158.604126
-556.933228	144.062378	865.800232	-529.724731	-75.210167	869.067139	-625.261963	163.437836	490.750183	-589.709351	-109.376709	515.491272	-631.161377	166.445190	84.241928	-623.728516	-113.529350	81.292526	-567.031494	226.245026	1341.223145	-532.990906	-114.019241	1358.005859	-493.216095	61.756393	1340.323364	-533.376770	86.721596	1641.785400	-644.663269	302.179871	1084.917847	-551.505676	-243.401917	1111.151978	-532.719055	289.172699	835.060852	-355.567047	-201.330109	926.192078	-512.644714	39.649460	962.466309	605.118225	-18.349575	955.648560	611.457214	158.571457
-556.786377	144.110199	865.803223	-529.738708	-75.214417	869.031616	-625.132751	163.515259	490.756317	-589.855835	-109.558823	515.617126	-631.143433	166.459946	84.241692	-623.777954	-113.519753	81.316689	-566.541443	226.257629	1341.189453	-532.703552	-114.106491	1357.943726	-492.821472	61.679386	1340.240601	-532.623169	86.682465	1641.730469	-644.651794	301.946075	1084.979370	-552.054077	-243.106598	1110.955200	-533.416809	288.924622	834.713989	-356.809723	-200.554123	925.310120	-512.534119	39.636055	962.437683	605.184570	-18.417429	955.674622	611.424988	158.501678
-556.643188	144.151215	865.805847	-529.730591	-75.227608	869.015869	-624.998352	163.551086	490.763275	-589.819458	-109.503899	515.602295	-631.152527	166.453918	84.260201	-623.749390	-113.509094	81.316338	-566.058594	226.278992	1341.158569	-532.389099	-114.166367	1357.917480	-492.460846	61.596596	1340.171997	-531.886414	86.672356	1641.673218	-644.603027	301.686127	1085.045654	-552.560059	-242.836716	1110.797974	-534.105408	288.739868	834.409424	-357.985779	-199.849380	924.456116	-512.431396	39.625046	962.423706	605.286438	-18.468962	955.695740	611.384033	158.430862
-556.501770	144.188477	865.799011	-529.733093	-75.208900	868.982361	-624.828552	163.606979	490.753265	-589.785645	-109.484619	515.579041	-631.118530	166.448105	84.277512	-623.722351	-113.506813	81.314796	-565.625244	226.283539	1341.140869	-532.085571	-114.227028	1357.893188	-492.097168	61.513775	1340.091064	-531.190796	86.658424	1641.605957	-644.530151	301.429596	1085.086182	-553.027710	-242.538589	1110.662598	-534.705811	288.625031	834.165039	-359.015533	-199.084702	923.739685	-512.324158	39.625320	962.392761	605.390198	-18.586679	955.706482	611.342163	158.359619
-556.408752	144.217224	865.807434	-529.762573	-75.231743	868.980591	-624.718506	163.691589	490.748749	-589.761169	-109.480568	515.591125	-631.117188	166.423569	84.289734	-623.733887	-113.515320	81.331375	-565.202881	226.313187	1341.106812	-531.764587	-114.318512	1357.864990	-491.711517	61.466690	1340.030518	-530.501648	86.640656	1641.548950	-644.469177	301.203644	1085.119263	-553.445618	-242.306671	1110.533569	-535.253723	288.507263	833.921631	-360.063995	-198.405441	922.976013	-512.247681	39.610683	962.382568	605.492065	-18.685869	955.727295	611.258789	158.260681
-556.274597	144.250732	865.809692	-529.735046	-75.198853	868.971680	-624.579956	163.701157	490.717743	-589.712585	-109.441063	515.592468	-631.111511	166.462280	84.283981	-623.753540	-113.489647	81.309456	-564.715576	226.312485	1341.115234	-531.507263	-114.337425	1357.807373	-491.371063	61.447334	1339.959717	-529.839661	86.643997	1641.493896	-644.372498	301.032166	1085.188721	-553.831726	-242.101913	1110.429321	-535.754456	288.341248	833.686035	-361.137329	-197.758911	922.225464	-512.138855	39.627319	962.371094	605.612122	-18.724461	955.734070	611.030518	158.316925
-556.170288	144.291885	865.804688	-529.731384	-75.197250	868.960449	-624.430237	163.761612	490.709412	-589.630493	-109.393791	515.574890	-631.120850	166.458740	84.319572	-623.713074	-113.483215	81.355530	-564.317017	226.312714	1341.103638	-531.216309	-114.369789	1357.793091	-491.069855	61.414970	1339.914673	-529.183777	86.649132	1641.447876	-644.272339	300.851563	1085.216553	-554.175720	-241.897186	1110.317749	-536.239807	288.257568	833.424377	-362.075714	-197.091995	921.566040	-512.052673	39.634659	962.353210	605.680054	-18.852488	955.750366	610.801880	158.305145
-556.086853	144.301254	865.816528	-529.751404	-75.187706	868.960449	-624.362122	163.818649	490.698547	-589.568237	-109.353859	515.573181	-631.133423	166.445251	84.332169	-623.722168	-113.450981	81.365707	-563.902710	226.343033	1341.111938	-530.897095	-114.402679	1357.791870	-490.717804	61.399349	1339.867065	-528.555237	86.656166	1641.410278	-644.162781	300.702393	1085.257080	-554.408508	-241.711182	1110.220337	-536.640747	288.205048	833.215881	-362.837097	-196.510544	920.995239	-511.977386	39.629490	962.345703	605.919128	-19.237450	955.791748	610.979248	157.730133
-555.975708	144.342148	865.845459	-529.729980	-75.168503	868.971252	-624.235291	163.889313	490.717285	-589.465454	-109.295105	515.540771	-631.080811	166.453476	84.324005	-623.719116	-113.448929	81.366631	-563.553772	226.340958	1341.118652	-530.639771	-114.460030	1357.781738	-490.421051	61.345943	1339.806030	-527.949463	86.656761	1641.360840	-644.020569	300.555878	1085.303833	-554.648560	-241.439819	1110.103760	-536.986572	288.209229	833.033325	-363.725983	-195.905533	920.338257	-511.878143	39.642326	962.355774	606.037415	-19.451704	955.814270	610.851929	157.507660
-555.893860	144.349609	865.847168	-529.732361	-75.121056	868.952820	-624.186340	163.973373	490.719940	-589.388733	-109.280617	515.531860	-631.093933	166.447922	84.324059	-623.669678	-113.450218	81.373878	-563.158691	226.380798	1341.126831	-530.332092	-114.490311	1357.775635	-490.077393	61.315266	1339.749146	-527.362549	86.681679	1641.307983	-643.874146	300.428528	1085.358765	-554.766296	-241.371109	1110.096313	-537.318054	288.156921	832.861755	-364.383026	-195.346649	919.818054	-511.794312	39.655163	962.333801	606.167175	-19.719971	955.850159	610.749084	157.297012
-555.772156	144.370285	865.850830	-529.681091	-75.129166	868.950745	-624.086792	164.017151	490.700928	-589.350281	-109.279236	515.531006	-631.103149	166.431091	84.346649	-623.703125	-113.444801	81.379959	-562.822876	226.375809	1341.115723	-530.085205	-114.520760	1357.747559	-489.773376	61.276211	1339.709473	-526.820557	86.710106	1641.255371	-643.718079	300.330688	1085.405396	-554.894714	-241.201569	1110.029907	-537.598145	288.177643	832.722290	-365.064697	-194.825989	919.251160	-511.679810	39.651588	962.325928	606.326477	-19.993982	955.885010	610.687256	157.059280
-555.680603	144.409241	865.867371	-529.663513	-75.109879	868.940918	-623.979126	164.079285	490.701141	-589.261719	-109.285347	515.523987	-631.059143	166.449249	84.355156	-623.664429	-113.452271	81.406929	-562.425903	226.404678	1341.096436	-529.773132	-114.534958	1357.748657	-489.444427	61.250031	1339.672119	-526.282898	86.736504	1641.228760	-643.547485	300.250549	1085.459351	-554.999634	-241.091629	1110.004150	-537.816650	288.213867	832.596313	-365.811523	-194.338104	918.672180	-511.588409	39.662594	962.318176	606.440857	-20.284561	955.925049	610.627563	156.810532
-555.593628	144.419525	865.864136	-529.624756	-75.099503	868.942078	-623.918762	164.097473	490.719147	-589.195557	-109.273331	515.523132	-631.074158	166.444763	84.374054	-623.681274	-113.438347	81.414154	-562.066833	226.416641	1341.108398	-529.520935	-114.542015	1357.693237	-489.160583	61.224720	1339.612549	-525.783447	86.776573	1641.180664	-643.369324	300.203674	1085.513672	-555.075806	-240.995712	1109.991699	-537.976990	288.238953	832.485657	-366.434082	-193.829422	918.191650	-511.498413	39.671066	962.308350	606.579468	-20.590387	955.948303	610.577637	156.558014
-555.511780	144.494446	865.890808	-529.593933	-75.049896	868.909058	-623.853149	164.121399	490.721863	-589.098877	-109.265427	515.500366	-631.087097	166.442780	84.364357	-623.656616	-113.459564	81.405739	-561.766296	226.423004	1341.090942	-529.283203	-114.548843	1357.690918	-488.899628	61.205650	1339.555420	-525.301514	86.827820	1641.143311	-643.193298	300.160492	1085.562744	-555.108582	-240.900497	1109.946777	-538.078308	288.316162	832.380920	-366.914673	-193.341660	917.719849	-511.412231	39.703133	962.296997	606.659912	-20.857952	955.983093	610.498901	156.271713
-555.406616	144.527298	865.907593	-529.538086	-75.042397	868.897461	-623.742859	164.155731	490.722107	-589.010559	-109.244507	515.494263	-631.060669	166.448669	84.375565	-623.666748	-113.453041	81.396172	-561.419067	226.416016	1341.107056	-528.995605	-114.561012	1357.676880	-488.654541	61.217014	1339.514282	-524.836304	86.869957	1641.101440	-643.014099	300.188965	1085.590820	-555.115173	-240.786285	1109.939575	-538.168457	288.378113	832.321716	-367.384735	-192.880188	917.283325	-511.299377	39.707142	962.289795	606.699402	-21.140329	956.002319	610.429810	156.033585
-555.328979	144.584274	865.920837	-529.486877	-75.015984	868.884216	-623.687195	164.172333	490.736298	-588.950439	-109.226280	515.485046	-631.044983	166.461472	84.409058	-623.664429	-113.438797	81.421051	-561.096375	226.433151	1341.117065	-528.715942	-114.541107	1357.687134	-488.406555	61.230507	1339.484253	-524.395264	86.913750	1641.064819	-642.840271	300.217346	1085.639893	-555.130310	-240.734650	1109.939941	-538.220764	288.476013	832.251038	-367.953796	-192.450439	916.797668	-511.206329	39.736202	962.281067	606.732117	-21.379974	956.022766	610.382446	155.766876
-555.240540	144.623627	865.933838	-529.440552	-74.968681	868.854736	-623.649231	164.189026	490.724548	-588.887878	-109.237061	515.486694	-631.057129	166.458069	84.410187	-623.665222	-113.454788	81.426010	-560.802856	226.437088	1341.106567	-528.455627	-114.543724	1357.697632	-488.158508	61.223583	1339.435425	-523.956848	86.949821	1641.020874	-642.647522	300.256042	1085.686890	-555.105835	-240.679764	1109.936768	-538.244873	288.608337	832.205444	-368.373657	-191.984238	916.421082	-511.108124	39.758877	962.263794	606.704834	-21.624817	956.045288	610.320007	155.536316
-555.161438	144.635803	865.909241	-529.379272	-74.975182	868.845581	-623.586182	164.219925	490.716278	-588.845215	-109.252800	515.492493	-631.039612	166.463272	84.410782	-623.667053	-113.444504	81.433105	-560.534058	226.459213	1341.090454	-528.201538	-114.563332	1357.671631	-487.888519	61.220825	1339.387573	-523.552856	87.020760	1640.982666	-642.451294	300.297516	1085.712402	-555.065674	-240.606552	1109.909058	-538.215149	288.730682	832.178528	-368.742249	-191.537689	916.050354	-511.008118	39.768806	962.236694	606.671631	-21.865812	956.045166	610.272583	155.317001
-555.070374	144.692520	865.921204	-529.323181	-74.955803	868.834290	-623.516296	164.197327	490.712341	-588.805359	-109.213081	515.498291	-631.054077	166.451691	84.412361	-623.686951	-113.436913	81.431664	-560.250061	226.461792	1341.087280	-527.952148	-114.549065	1357.680298	-487.653656	61.221237	1339.343506	-523.156921	87.083405	1640.943359	-642.249512	300.341187	1085.749878	-555.004700	-240.548584	1109.885498	-538.151001	288.884766	832.151062	-369.077606	-191.141220	915.670654	-510.917297	39.792923	962.232056	606.591736	-22.124680	956.057190	610.233337	155.092728
-555.016724	144.687393	865.904968	-529.251282	-74.945267	868.815186	-623.302795	164.156174	490.658630	-588.780701	-109.230446	515.489380	-630.972717	166.484116	84.394493	-623.703247	-113.414650	81.452583	-559.989868	226.459488	1341.093262	-527.732483	-114.556770	1357.669067	-487.396484	61.211700	1339.303223	-522.830200	87.060524	1640.965088	-642.050476	300.400787	1085.768555	-554.921631	-240.524948	1109.833252	-538.073486	289.044464	832.134033	-369.343567	-190.780426	915.357666	-510.832275	39.799870	962.206848	606.489929	-22.369020	956.061523	610.209106	154.884171
-554.941956	144.732666	865.903625	-529.196472	-74.951477	868.800964	-623.232849	164.156738	490.655609	-588.733215	-109.217148	515.478210	-630.950317	166.485046	84.396744	-623.660095	-113.423386	81.460732	-559.758118	226.483261	1341.097412	-527.484070	-114.554283	1357.644287	-487.167725	61.208065	1339.267212	-522.455627	87.225807	1640.874390	-641.827026	300.472443	1085.768799	-554.794128	-240.471313	1109.791992	-537.951355	289.207184	832.122864	-369.573730	-190.430862	915.044739	-510.740417	39.812897	962.190430	606.369629	-22.583132	956.073975	610.178589	154.687302
-554.893127	144.724808	865.893555	-529.138306	-74.942848	868.802124	-623.245911	164.171295	490.672363	-588.749878	-109.176620	515.505981	-630.946533	166.463760	84.387405	-623.655273	-113.419044	81.462784	-559.538025	226.492630	1341.084961	-527.274841	-114.511559	1357.607300	-486.931793	61.215336	1339.224854	-522.110352	87.283981	1640.837158	-641.607910	300.558716	1085.814697	-554.678528	-240.428452	1109.761230	-537.775146	289.397644	832.131287	-369.771973	-190.076843	914.762695	-510.661438	39.822712	962.177124	606.249084	-22.769629	956.069824	610.181580	154.522079
-554.800537	144.716415	865.889099	-529.048157	-74.952477	868.799377	-623.184570	164.172821	490.660828	-588.722046	-109.195137	515.539368	-630.966309	166.479492	84.396889	-623.692322	-113.415016	81.466301	-559.317261	226.496490	1341.091553	-527.042786	-114.493271	1357.564209	-486.724335	61.221935	1339.206787	-521.784790	87.350304	1640.820679	-641.374084	300.661530	1085.830688	-554.537415	-240.418411	1109.740601	-537.587341	289.576050	832.150879	-369.917389	-189.728897	914.522095	-510.551025	39.816216	962.167053	606.125488	-22.914650	956.093445	610.187744	154.364014
-554.736389	144.711639	865.879578	-528.961487	-74.925995	868.797668	-623.141113	164.143921	490.652130	-588.631836	-109.168945	515.519958	-630.932495	166.465042	84.384933	-623.675354	-113.424034	81.471588	-559.114685	226.520767	1341.093262	-526.849426	-114.459877	1357.539917	-486.512573	61.259243	1339.183594	-521.475281	87.407112	1640.786499	-641.132813	300.759796	1085.857300	-554.378906	-240.425980	1109.749878	-537.288757	289.789307	832.195923	-370.063080	-189.396744	914.273865	-510.453003	39.836895	962.153442	605.956909	-23.053171	956.105408	610.190186	154.253952
-554.648193	144.748688	865.858276	-528.865295	-74.931061	868.806824	-623.105591	164.168396	490.661316	-588.630737	-109.169868	515.536499	-630.926025	166.495682	84.403236	-623.691956	-113.420303	81.496086	-558.911255	226.543762	1341.102295	-526.608521	-114.432831	1357.532349	-486.349091	61.299442	1339.148804	-521.181091	87.460892	1640.762817	-640.931702	300.847504	1085.888916	-554.191650	-240.404648	1109.748291	-537.044312	289.986328	832.227722	-370.188568	-189.071426	914.045288	-510.343323	39.868202	962.140808	606.014282	-22.976042	955.975647	610.295959	154.259979
-554.578552	144.777817	865.873352	-528.774475	-74.913246	868.798401	-623.063293	164.172470	490.678589	-588.548584	-109.180969	515.538818	-630.917053	166.469345	84.413429	-623.676392	-113.419807	81.499878	-558.724487	226.554459	1341.117798	-526.373169	-114.400536	1357.520264	-486.166840	61.318249	1339.116821	-520.893555	87.517616	1640.746094	-640.722473	300.935944	1085.892456	-554.002502	-240.384918	1109.785767	-536.778503	290.202881	832.263306	-370.261963	-188.763031	913.838379	-510.242554	39.886642	962.137573	605.690369	-23.224009	956.148254	610.192749	154.084976
-554.526489	144.795578	865.867859	-528.707764	-74.880577	868.801575	-623.060486	164.169861	490.682709	-588.516541	-109.206253	515.551147	-630.921326	166.473160	84.411072	-623.697327	-113.412361	81.513382	-558.580872	226.586853	1341.123291	-526.148560	-114.370926	1357.517822	-486.009003	61.367695	1339.086914	-520.606628	87.571877	1640.737183	-640.520447	301.041138	1085.895386	-553.822693	-240.320526	1109.786133	-536.526062	290.464020	832.286926	-370.322571	-188.463928	913.634888	-510.158020	39.920864	962.127563	605.558777	-23.316805	956.182861	610.190369	154.014923
-554.442566	144.833817	865.884888	-528.612122	-74.866898	868.811890	-622.992615	164.157471	490.684296	-588.400635	-109.159912	515.531616	-630.924133	166.454651	84.410904	-623.665955	-113.423790	81.515297	-558.431580	226.596954	1341.130615	-525.953674	-114.344055	1357.528687	-485.836426	61.424236	1339.073730	-520.337891	87.624779	1640.732788	-640.313110	301.133179	1085.922974	-553.589294	-240.287445	1109.818970	-536.257141	290.689362	832.320435	-370.373108	-188.198044	913.464050	-510.052704	39.946785	962.136108	605.400696	-23.399147	956.215210	610.140930	153.924835
-554.372253	144.873917	865.881897	-528.506897	-74.841667	868.815796	-622.947266	164.166611	490.699432	-588.367737	-109.206108	515.577209	-630.896057	166.462601	84.412857	-623.662048	-113.416298	81.544304	-558.300720	226.622482	1341.140381	-525.728088	-114.315834	1357.534424	-485.673309	61.476181	1339.049561	-520.083008	87.590912	1640.784912	-640.098755	301.229095	1085.918945	-553.367126	-240.255142	1109.816528	-535.963623	290.913666	832.348999	-370.356750	-187.930191	913.315186	-509.949310	39.988842	962.130920	605.073425	-23.670813	956.169861	610.058105	153.870468
-554.307800	144.847427	865.867004	-528.417786	-74.826889	868.815063	-622.890747	164.188599	490.700714	-588.292725	-109.193993	515.560242	-630.903381	166.455444	84.423569	-623.689697	-113.418625	81.540169	-558.173889	226.636322	1341.137085	-525.534973	-114.274979	1357.544800	-485.520538	61.531315	1339.050049	-519.820007	87.648354	1640.769653	-639.873962	301.310303	1085.932739	-553.138794	-240.235046	1109.801758	-535.640808	291.106323	832.398376	-370.300598	-187.687119	913.193115	-509.858429	39.995178	962.117737	604.790527	-23.883257	956.278564	609.914246	153.739243
-554.257446	144.895645	865.867188	-528.333984	-74.822678	868.804871	-622.912170	164.204117	490.712891	-588.246765	-109.210762	515.586853	-630.896667	166.460159	84.427536	-623.670776	-113.419136	81.558601	-558.074341	226.661163	1341.130249	-525.318726	-114.215248	1357.562012	-485.378021	61.567348	1339.015137	-519.561890	87.709503	1640.760254	-639.651001	301.361481	1085.934570	-552.893127	-240.231445	1109.817627	-535.292603	291.370422	832.453552	-370.225098	-187.440781	913.068420	-509.779419	40.022049	962.108765	604.620605	-23.977186	956.332336	609.786682	153.650345
-554.183899	144.902298	865.863892	-528.209290	-74.774200	868.821838	-622.838684	164.192978	490.705902	-588.136414	-109.205894	515.580444	-630.887939	166.462387	84.440948	-623.634766	-113.394951	81.566521	-557.960938	226.679886	1341.120483	-525.145508	-114.179276	1357.564697	-485.250824	61.618053	1339.003906	-519.275146	87.871681	1640.691162	-639.439148	301.422211	1085.915894	-552.693115	-240.141647	1109.807129	-534.920898	291.618866	832.480835	-370.127502	-187.216644	912.989990	-509.671997	40.067570	962.111877	604.489990	-24.029221	956.356384	609.650818	153.600586
-554.104248	144.943756	865.859802	-528.115173	-74.741150	868.813538	-622.780579	164.187042	490.712769	-588.079041	-109.202698	515.575867	-630.873474	166.475296	84.455009	-623.637390	-113.402283	81.598083	-557.875061	226.713013	1341.132202	-524.954285	-114.121956	1357.570557	-485.128998	61.676765	1339.001587	-519.010864	87.941345	1640.676514	-639.223389	301.468567	1085.872314	-552.467041	-240.115051	1109.804688	-534.514160	291.852081	832.528076	-369.994080	-187.003403	912.932434	-509.581726	40.105301	962.104553	604.410706	-24.072248	956.375122	609.522949	153.541809
-554.034485	144.980179	865.866699	-528.024719	-74.725136	868.803589	-622.705933	164.190063	490.726227	-588.026428	-109.221924	515.587891	-630.881165	166.473129	84.453278	-623.654907	-113.404953	81.596870	-557.785889	226.720001	1341.125732	-524.779053	-114.097794	1357.584106	-485.019958	61.728859	1338.989624	-518.748474	88.007584	1640.656128	-639.031738	301.528809	1085.854126	-552.219482	-240.046967	1109.778076	-534.208557	292.065643	832.567444	-369.852264	-186.803116	912.872314	-509.491302	40.127930	962.099792	604.307983	-24.088615	956.382385	609.353882	153.503494
-553.952820	144.983994	865.852478	-527.890320	-74.690025	868.804199	-622.658386	164.183167	490.706238	-587.927429	-109.194702	515.582581	-630.870422	166.473190	84.448532	-623.644470	-113.414215	81.613228	-557.722778	226.748672	1341.115845	-524.596680	-114.033875	1357.593872	-484.906036	61.769180	1338.981445	-518.480957	88.061577	1640.641357	-638.851746	301.563049	1085.825928	-551.965210	-240.066879	1109.814209	-533.917114	292.273224	832.589966	-369.706116	-186.629211	912.828979	-509.388489	40.161484	962.093933	604.237549	-24.127699	956.388916	609.198914	153.474701
-553.878357	145.002014	865.840881	-527.772583	-74.644379	868.799133	-622.596741	164.153275	490.715210	-587.838074	-109.173111	515.580994	-630.883301	166.446243	84.450981	-623.622131	-113.431213	81.624908	-557.669250	226.753372	1341.096558	-524.470459	-114.010773	1357.594849	-484.809174	61.801701	1338.974731	-518.208496	88.153534	1640.617920	-638.663818	301.616974	1085.790283	-551.732727	-240.027481	1109.833252	-533.598145	292.495972	832.612244	-369.558411	-186.447739	912.787048	-509.286499	40.203640	962.083130	604.204285	-24.169540	956.379456	609.064209	153.407898
-553.802124	145.045990	865.848633	-527.639343	-74.617020	868.785889	-622.575989	164.174377	490.721558	-587.714233	-109.141907	515.575684	-630.858215	166.446228	84.484818	-623.618042	-113.419273	81.618027	-557.612427	226.786835	1341.076416	-524.301514	-113.984673	1357.619751	-484.725159	61.842278	1338.964355	-517.930420	88.228340	1640.596680	-638.459595	301.629364	1085.720215	-551.489746	-239.960663	1109.822876	-533.209351	292.710785	832.638367	-369.355469	-186.288773	912.765686	-509.182678	40.237926	962.080750	604.220459	-24.270088	956.373413	609.086914	153.141510
-553.723572	145.082748	865.833130	-527.502869	-74.572662	868.781738	-622.524109	164.161911	490.724152	-587.640564	-109.178909	515.558289	-630.872681	166.445175	84.484779	-623.647522	-113.388550	81.623512	-557.570251	226.795502	1341.053223	-524.176819	-113.945122	1357.629883	-484.645233	61.886181	1338.964966	-517.650818	88.316002	1640.585205	-638.284912	301.676239	1085.686401	-551.230957	-239.875748	1109.829102	-532.880371	292.931610	832.654602	-369.160767	-186.113571	912.757629	-509.075684	40.291821	962.070374	604.112732	-24.219757	956.379211	608.779419	153.320938
-553.650513	145.083221	865.834106	-527.388977	-74.568855	868.789673	-622.471924	164.175522	490.734802	-587.529663	-109.142662	515.576233	-630.852783	166.451431	84.484009	-623.627747	-113.387802	81.656853	-557.544800	226.833481	1341.033936	-524.061523	-113.905792	1357.648438	-484.560791	61.937111	1338.977173	-517.392334	88.399208	1640.557861	-638.113831	301.700409	1085.623413	-550.991577	-239.796570	1109.813477	-532.554932	293.106018	832.684387	-368.930237	-185.988220	912.743286	-508.979675	40.303173	962.073486	604.084290	-24.206236	956.361389	608.564514	153.422531
-553.559753	145.111771	865.832825	-527.243958	-74.546753	868.794922	-622.447021	164.208771	490.750031	-587.437317	-109.118347	515.574585	-630.819702	166.445892	84.494415	-623.616699	-113.378952	81.655312	-557.516235	226.842850	1341.039307	-523.944580	-113.870903	1357.670654	-484.492920	61.969585	1338.961914	-517.143005	88.480125	1640.548706	-637.941772	301.728180	1085.577637	-550.742065	-239.748383	1109.836304	-532.239868	293.274475	832.679260	-368.689056	-185.849258	912.753296	-508.866119	40.338448	962.076416	604.050354	-24.254971	956.361145	608.387146	153.431946
-553.509705	145.128204	865.838928	-527.129944	-74.520508	868.775757	-622.272217	164.139084	490.706207	-587.344543	-109.142197	515.581482	-630.803894	166.450760	84.481667	-623.560852	-113.383942	81.649170	-557.506592	226.853699	1341.004639	-523.764954	-113.945915	1357.769531	-484.434235	62.004330	1338.978149	-516.853516	88.582870	1640.526855	-637.792969	301.746368	1085.528687	-550.485657	-239.653839	1109.845337	-531.959961	293.410553	832.688843	-368.409943	-185.730087	912.772766	-508.773285	40.359570	962.066284	603.999878	-24.256985	956.355774	608.194092	153.389114
-553.423767	145.119644	865.833923	-526.994629	-74.512451	868.789185	-622.383362	164.214615	490.773041	-587.263611	-109.106216	515.571533	-630.820923	166.420639	84.476433	-623.572083	-113.383560	81.679649	-557.478638	226.872955	1340.984497	-523.656921	-113.917168	1357.795898	-484.378937	62.047367	1338.991699	-516.615479	88.566505	1640.556152	-637.627808	301.723053	1085.470093	-550.256531	-239.628235	1109.851074	-531.663940	293.563812	832.689575	-368.170776	-185.620758	912.769958	-508.667297	40.374195	962.071228	603.982544	-24.282316	956.340027	608.041931	153.372971
-553.354431	145.126968	865.832092	-526.877563	-74.494072	868.789856	-622.380005	164.200470	490.784912	-587.185425	-109.119194	515.583130	-630.846497	166.434921	84.532684	-623.544861	-113.383278	81.697975	-557.484619	226.882523	1340.980225	-523.593933	-113.901329	1357.826294	-484.327301	62.063061	1338.979370	-516.386841	88.659958	1640.547363	-637.476074	301.735596	1085.425659	-550.022583	-239.544678	1109.837769	-531.387268	293.707733	832.688904	-367.898529	-185.499847	912.762024	-508.565430	40.396229	962.067261	603.922302	-24.304838	956.328369	607.913940	153.379074
-553.265015	145.148972	865.826721	-526.736755	-74.481918	868.777771	-622.460022	164.227493	490.807068	-587.084656	-109.144119	515.591675	-630.875427	166.404465	84.520828	-623.569702	-113.375046	81.702156	-557.464539	226.924728	1340.970215	-523.461487	-113.884369	1357.882324	-484.274384	62.106293	1338.994507	-516.154175	88.762413	1640.527466	-637.346130	301.719757	1085.359863	-549.763794	-239.477264	1109.842896	-531.109619	293.814606	832.683777	-367.649811	-185.388229	912.762146	-508.455719	40.416946	962.060181	603.875732	-24.325403	956.308533	607.828369	153.362930
-553.196899	145.157639	865.808289	-526.610474	-74.506012	868.764221	-622.465271	164.266235	490.817139	-587.018250	-109.136482	515.584717	-630.880554	166.415039	84.545662	-623.577881	-113.374413	81.691391	-557.471741	226.940567	1340.955933	-523.394531	-113.857658	1357.905273	-484.250275	62.156975	1338.995972	-515.914734	88.859467	1640.520630	-637.211853	301.707031	1085.320557	-549.536621	-239.382065	1109.823486	-530.848938	293.895844	832.697021	-367.377930	-185.278870	912.770508	-508.361359	40.418575	962.044617	603.801636	-24.323593	956.285645	607.772156	153.374405
-553.118713	145.169205	865.816345	-526.516724	-74.468353	868.765747	-622.476807	164.290268	490.829041	-586.954346	-109.172020	515.588257	-630.892090	166.393433	84.540672	-623.543518	-113.377930	81.711006	-557.484497	226.953995	1340.935547	-523.321777	-113.842995	1357.934204	-484.211731	62.182793	1339.004150	-515.703857	88.945900	1640.494629	-637.108398	301.724274	1085.257935	-549.289124	-239.346283	1109.833496	-530.637878	293.983337	832.687561	-367.147003	-185.156906	912.783142	-508.276855	40.443062	962.049866	603.713928	-24.327517	956.271729	607.720215	153.395706
-553.047485	145.150314	865.801758	-526.399353	-74.465057	868.767822	-622.448792	164.311401	490.853394	-586.834778	-109.196388	515.595703	-630.904114	166.388748	84.551521	-623.533508	-113.371979	81.741417	-557.487061	226.972198	1340.930664	-523.265747	-113.817276	1357.953003	-484.197296	62.225395	1339.003296	-515.502930	89.023384	1640.467163	-636.998169	301.713348	1085.218262	-549.043091	-239.231949	1109.840942	-530.399414	294.042236	832.700623	-366.904663	-185.080048	912.789673	-508.181000	40.449738	962.042358	603.612488	-24.291357	956.260986	607.740662	153.405151
-552.960815	145.173538	865.804993	-526.279114	-74.468750	868.788635	-622.437439	164.308899	490.865967	-586.752136	-109.223267	515.614563	-630.898132	166.388931	84.570854	-623.517639	-113.374474	81.767075	-557.489441	226.998413	1340.926758	-523.148682	-113.824493	1358.014526	-484.165192	62.271408	1339.005737	-515.304565	89.127075	1640.447266	-636.889526	301.714539	1085.188599	-548.816772	-239.198257	1109.855469	-530.212769	294.090729	832.683472	-366.642639	-184.995331	912.823303	-508.086365	40.470287	962.056702	603.504822	-24.250902	956.248901	607.764771	153.436844
-552.854431	145.184128	865.800049	-526.159851	-74.462814	868.779541	-622.391907	164.330444	490.898743	-586.666748	-109.180031	515.596680	-630.889099	166.391800	84.571671	-623.552307	-113.367416	81.765076	-557.503357	227.020905	1340.909912	-523.068298	-113.792923	1358.047485	-484.133240	62.287983	1339.006836	-515.154358	89.201515	1640.418457	-636.788635	301.710236	1085.135986	-548.585388	-239.136932	1109.855103	-530.026123	294.132904	832.676331	-366.406555	-184.871841	912.855774	-507.983704	40.477303	962.053162	603.395569	-24.193066	956.244995	607.835632	153.486847
-552.788818	145.173065	865.793884	-526.087524	-74.492905	868.781677	-622.305664	164.306137	490.875061	-586.616882	-109.227547	515.605225	-630.905273	166.387573	84.574837	-623.544373	-113.396706	81.788681	-557.527954	227.029770	1340.879883	-523.049072	-113.736931	1358.045288	-484.130859	62.335682	1339.022583	-515.018738	89.250977	1640.380127	-636.726807	301.702332	1085.109619	-548.380859	-239.096436	1109.852173	-529.874329	294.145538	832.660950	-366.193909	-184.763199	912.885437	-507.913879	40.460892	962.050598	603.266602	-24.157005	956.238464	607.926697	153.540161
-552.721924	145.154724	865.793762	-525.979797	-74.481155	868.784912	-622.314148	164.307053	490.892059	-586.575012	-109.267731	515.634888	-630.909485	166.370361	84.587273	-623.535706	-113.356590	81.774170	-557.539124	227.053909	1340.869629	-522.950928	-113.743454	1358.108154	-484.110870	62.358814	1339.023926	-514.885254	89.333908	1640.354004	-636.652405	301.709564	1085.030518	-548.159058	-239.050125	1109.856079	-529.729370	294.157074	832.648560	-365.960602	-184.660873	912.908081	-507.832520	40.464920	962.053711	603.116760	-24.082087	956.246765	608.065979	153.597855
-552.657288	145.148193	865.772949	-525.873108	-74.485733	868.777039	-622.237610	164.302078	490.882050	-586.517090	-109.232216	515.623779	-630.889709	166.376251	84.584045	-623.538086	-113.342972	81.761391	-557.570740	227.083267	1340.853638	-522.913574	-113.717728	1358.097656	-484.092590	62.401840	1339.019653	-514.728760	89.459595	1640.342773	-636.604553	301.726929	1084.995117	-547.965332	-239.028641	1109.868530	-529.636108	294.147156	832.619263	-365.753448	-184.565933	912.951477	-507.749512	40.470703	962.039673	602.953918	-23.983900	956.247192	608.198486	153.650787
-552.552612	145.169891	865.785828	-525.771606	-74.481125	868.782959	-622.194092	164.310181	490.892181	-586.501099	-109.284706	515.634766	-630.900574	166.366776	84.588654	-623.541077	-113.363548	81.791672	-557.606750	227.112671	1340.815308	-522.827637	-113.674469	1358.116089	-484.088379	62.445137	1339.014893	-514.639282	89.540878	1640.316895	-636.543396	301.727478	1084.930054	-547.772644	-239.015915	1109.882202	-529.520569	294.127289	832.603638	-365.557343	-184.470871	912.975586	-507.655640	40.478935	962.052429	602.802124	-23.901991	956.252319	608.351868	153.696762
-552.483948	145.158615	865.765869	-525.653931	-74.485870	868.783142	-622.147461	164.310654	490.895935	-586.437012	-109.264336	515.650757	-630.896484	166.344360	84.582031	-623.552856	-113.362183	81.790154	-557.619446	227.115143	1340.773682	-522.753296	-113.663788	1358.144775	-484.057526	62.464653	1339.012329	-514.578430	89.613190	1640.294434	-636.506775	301.703186	1084.880859	-547.567932	-239.001801	1109.891724	-529.434082	294.104523	832.568298	-365.377197	-184.390884	912.993408	-507.566833	40.486282	962.043152	602.647156	-23.852043	956.279053	608.497559	153.712860
-552.407227	145.149185	865.764404	-525.583923	-74.456406	868.760986	-622.107300	164.286850	490.916840	-586.404175	-109.262657	515.620300	-630.888184	166.343384	84.575882	-623.535278	-113.342873	81.777054	-557.619019	227.133057	1340.765869	-522.673584	-113.626160	1358.172363	-484.042572	62.488266	1339.007202	-514.529175	89.699753	1640.269043	-636.457153	301.674591	1084.827759	-547.396301	-238.996094	1109.899048	-529.354858	294.031799	832.558594	-365.208832	-184.318680	913.019043	-507.490082	40.487698	962.030701	602.502136	-23.797482	956.290222	608.639709	153.761948
-552.310913	145.175766	865.779297	-525.460510	-74.463608	868.784241	-622.044617	164.277771	490.952026	-586.317810	-109.278633	515.659729	-630.858765	166.331985	84.583603	-623.473633	-113.351974	81.797752	-557.664185	227.135605	1340.739746	-522.642761	-113.589371	1358.158936	-484.021149	62.523773	1338.996582	-514.496948	89.772873	1640.245361	-636.438782	301.677063	1084.784424	-547.274048	-238.897537	1109.861450	-529.310181	293.980286	832.503479	-365.046997	-184.260513	913.023865	-507.398773	40.501911	962.055664	602.378967	-23.764816	956.310913	608.801453	153.790482
-552.241577	145.169327	865.759033	-525.362244	-74.457718	868.764099	-622.007385	164.263901	490.949554	-586.255981	-109.256462	515.632874	-630.855103	166.329575	84.584808	-623.506042	-113.343018	81.799141	-557.659729	227.160446	1340.706909	-522.541382	-113.592789	1358.186890	-484.009369	62.549782	1338.985352	-514.513611	89.844261	1640.210327	-636.419128	301.641937	1084.730225	-547.124451	-238.901428	1109.871216	-529.259583	293.919708	832.475342	-364.923370	-184.198410	913.015503	-507.314514	40.506184	962.035034	602.243225	-23.694342	956.321594	608.972229	153.823959
-552.176697	145.153595	865.744751	-525.282532	-74.456329	868.762024	-621.960876	164.271210	490.934692	-586.205322	-109.306686	515.625000	-630.845459	166.332672	84.583893	-623.493164	-113.344986	81.801949	-557.680298	227.149704	1340.674438	-522.476501	-113.570869	1358.218994	-483.982361	62.574543	1338.991821	-514.493835	89.945694	1640.198242	-636.403687	301.582916	1084.662476	-546.964844	-238.875244	1109.882324	-529.237305	293.850708	832.411560	-364.796478	-184.164825	913.008728	-507.248291	40.506065	962.028503	602.106323	-23.668440	956.365845	609.136841	153.832794
-552.109924	145.157242	865.723633	-525.224548	-74.500084	868.747925	-621.915161	164.258209	490.947815	-586.151917	-109.277306	515.614136	-630.810852	166.350601	84.574829	-623.502563	-113.347427	81.797569	-557.693848	227.183868	1340.633789	-522.443359	-113.537056	1358.210815	-483.962830	62.587059	1338.974365	-514.520325	90.032303	1640.187866	-636.407288	301.572296	1084.634766	-546.844055	-238.900681	1109.901611	-529.219177	293.757751	832.358765	-364.682800	-184.111267	912.989990	-507.182983	40.487026	962.009888	602.019348	-23.617300	956.415100	609.331665	153.858505
-552.061462	145.140259	865.718262	-525.118164	-74.511757	868.746826	-621.918396	164.269028	490.949921	-586.101868	-109.310822	515.634521	-630.851379	166.338150	84.576782	-623.494873	-113.348801	81.790855	-557.699707	227.203491	1340.612915	-522.355042	-113.524933	1358.222046	-483.931458	62.627846	1338.974854	-514.525208	90.105270	1640.181396	-636.397888	301.520172	1084.577271	-546.703857	-238.871964	1109.923218	-529.214233	293.691406	832.295105	-364.586182	-184.074051	912.959656	-507.106781	40.482819	962.006531	601.924072	-23.591717	956.460632	609.518433	153.880402
-552.000977	145.113541	865.691895	-525.054504	-74.503647	868.751831	-621.854675	164.260895	490.957672	-586.072266	-109.264969	515.604736	-630.836914	166.342590	84.573746	-623.510559	-113.346268	81.787117	-557.707397	227.193069	1340.555664	-522.292419	-113.525192	1358.246704	-483.919434	62.649006	1338.958984	-514.597168	90.165634	1640.143311	-636.409790	301.462738	1084.499634	-546.573242	-238.840118	1109.925171	-529.239014	293.603333	832.219421	-364.479248	-184.012955	912.939026	-507.045166	40.488270	961.995178	601.806885	-23.563343	956.496582	609.663940	153.874374
-551.973511	145.125885	865.694275	-524.993530	-74.513641	868.732117	-621.784790	164.237396	490.953064	-586.046143	-109.310165	515.612793	-630.815674	166.349884	84.576859	-623.514587	-113.349358	81.790077	-557.713867	227.215302	1340.547852	-522.245972	-113.506859	1358.248413	-483.925262	62.661819	1338.962646	-514.598267	90.269508	1640.151245	-636.420898	301.367310	1084.459351	-546.441833	-238.811432	1109.937134	-529.253113	293.499786	832.178162	-364.408417	-183.982193	912.901733	-506.996521	40.484695	961.985291	601.687866	-23.517057	956.533630	609.798950	153.912689
-551.898987	145.104568	865.689209	-524.910217	-74.506996	868.723083	-621.715942	164.191330	490.949097	-585.996033	-109.327133	515.617554	-630.820007	166.341400	84.575905	-623.510193	-113.346161	81.800514	-557.731506	227.231079	1340.516724	-522.184448	-113.486137	1358.280640	-483.887482	62.691101	1338.959473	-514.652649	90.350876	1640.144165	-636.439819	301.307800	1084.415649	-546.313660	-238.790222	1109.950562	-529.288025	293.392548	832.125671	-364.341522	-183.970032	912.847046	-506.922180	40.477032	961.979797	601.622070	-23.484686	956.579590	609.938049	153.922791
-551.845093	145.119812	865.691772	-524.834412	-74.523018	868.732056	-621.619507	164.165970	490.925568	-585.939758	-109.294319	515.602722	-630.785339	166.352097	84.569641	-623.512268	-113.345970	81.788147	-557.742126	227.242844	1340.492554	-522.145996	-113.476990	1358.296387	-483.879242	62.698902	1338.956177	-514.709290	90.449280	1640.131104	-636.461731	301.203979	1084.353516	-546.219971	-238.760620	1109.957886	-529.350891	293.288788	832.044006	-364.285004	-183.923477	912.792969	-506.863312	40.481094	961.987305	601.539185	-23.464119	956.635315	610.086914	153.928955
-551.819336	145.110168	865.682983	-524.761658	-74.519226	868.716248	-621.521973	164.116623	490.913879	-585.926636	-109.315521	515.609253	-630.754761	166.361771	84.560997	-623.535217	-113.349312	81.791824	-557.729248	227.245209	1340.446411	-522.066406	-113.450752	1358.319214	-483.841553	62.734386	1338.968140	-514.724304	90.634865	1640.064331	-636.491272	301.120544	1084.311646	-546.099670	-238.697922	1109.963135	-529.395081	293.156372	831.976624	-364.259064	-183.925522	912.698425	-506.812500	40.482372	961.974243	601.523560	-23.457842	956.681763	610.298279	153.891190
-551.765808	145.100159	865.671021	-524.695923	-74.521736	868.719299	-621.479980	164.058777	490.886078	-585.861450	-109.296410	515.589172	-630.748169	166.363907	84.553741	-623.533081	-113.352142	81.783813	-557.753540	227.272690	1340.428467	-522.031494	-113.439819	1358.352051	-483.852234	62.766773	1338.960205	-514.824219	90.673889	1640.099609	-636.534790	301.027313	1084.228394	-546.013611	-238.684738	1109.956421	-529.466309	293.062866	831.907288	-364.225281	-183.872330	912.627197	-506.758667	40.483822	961.971313	601.550537	-23.520630	956.721069	610.623352	153.666000
-551.732422	145.098038	865.667480	-524.646362	-74.530388	868.714844	-621.443481	164.040497	490.899078	-585.843079	-109.299477	515.582153	-630.730896	166.368454	84.567131	-623.586609	-113.343903	81.787941	-557.759766	227.294922	1340.383057	-521.968750	-113.400124	1358.352173	-483.846161	62.778572	1338.945190	-514.887634	90.735405	1640.079468	-636.568970	300.938965	1084.165039	-545.891541	-238.718842	1110.002563	-529.547607	292.942688	831.832458	-364.204956	-183.877808	912.542053	-506.712341	40.480801	961.965515	601.429016	-23.310390	956.750610	610.520142	154.057877
-551.705322	145.077667	865.670349	-524.562195	-74.532806	868.710999	-621.403809	164.012939	490.882813	-585.786499	-109.327965	515.573364	-630.720642	166.337585	84.540924	-623.561768	-113.347298	81.788048	-557.786743	227.310089	1340.368408	-521.966064	-113.406250	1358.382568	-483.826050	62.807137	1338.954956	-514.935059	90.824913	1640.067383	-636.591919	300.816437	1084.114746	-545.792603	-238.719101	1110.022461	-529.599976	292.843323	831.772156	-364.218140	-183.845749	912.451538	-506.664154	40.474201	961.967285	601.405212	-23.281466	956.789246	610.673706	154.085327
-551.678711	145.077133	865.665527	-524.522156	-74.517349	868.705811	-621.609680	164.046143	490.967010	-585.731140	-109.299232	515.576355	-630.801270	166.322449	84.567406	-623.556641	-113.331894	81.785095	-557.793701	227.333572	1340.330811	-521.907776	-113.365280	1358.419312	-483.822083	62.848366	1338.962524	-514.979065	90.925896	1640.058350	-636.636353	300.735413	1084.077393	-545.728638	-238.674057	1110.038574	-529.686707	292.689117	831.705750	-364.237488	-183.829178	912.350098	-506.627533	40.484200	961.961060	601.393127	-23.191845	956.809326	610.826233	154.154068
-551.621094	145.046616	865.663086	-524.437073	-74.511864	868.703796	-621.462463	163.987976	490.935852	-585.707458	-109.347816	515.596741	-630.715332	166.346100	84.550369	-623.548279	-113.345825	81.797287	-557.822998	227.341354	1340.312866	-521.898254	-113.346130	1358.428589	-483.820313	62.865002	1338.976807	-515.020081	91.008827	1640.047119	-636.699829	300.646484	1084.019531	-545.632263	-238.628784	1110.047729	-529.759094	292.537811	831.630981	-364.255981	-183.797760	912.247681	-506.559631	40.476261	961.959717	601.380249	-23.108738	956.824707	610.994141	154.176880
-551.592285	145.076294	865.656128	-524.378662	-74.516548	868.714233	-621.497192	163.977600	490.920654	-585.666687	-109.321297	515.580627	-630.728455	166.327652	84.561951	-623.509766	-113.335579	81.797127	-557.837036	227.379288	1340.284912	-521.868774	-113.338142	1358.442261	-483.815826	62.890720	1338.979858	-515.072266	91.114159	1640.024048	-636.727417	300.564209	1083.968384	-545.561829	-238.598373	1110.063232	-529.864197	292.442932	831.567200	-364.298828	-183.805252	912.156128	-506.527039	40.498360	961.964600	601.402039	-23.007088	956.834290	611.157349	154.263123
-551.553955	145.101379	865.650879	-524.324219	-74.519127	868.696594	-621.579651	164.009521	490.943146	-585.647461	-109.342537	515.587036	-630.790649	166.306641	84.575279	-623.546387	-113.334244	81.798058	-557.871033	227.407532	1340.247803	-521.846985	-113.311783	1358.457764	-483.822845	62.924641	1338.970581	-515.109802	91.216743	1639.990356	-636.787903	300.515869	1083.949341	-545.505859	-238.554031	1110.084106	-529.959351	292.300903	831.476746	-364.334656	-183.785950	912.045471	-506.477081	40.506359	961.952087	601.408325	-22.936363	956.824280	611.309204	154.322464
-551.541443	145.061966	865.630310	-524.255066	-74.501778	868.698303	-621.596130	164.000107	490.942657	-585.599243	-109.362137	515.569946	-630.810242	166.300583	84.575333	-623.535645	-113.336159	81.798187	-557.856628	227.423599	1340.199219	-521.784790	-113.279625	1358.479126	-483.817505	62.964245	1338.969971	-515.206238	91.270050	1639.933350	-636.842468	300.434998	1083.887817	-545.440063	-238.526016	1110.091919	-530.064697	292.195953	831.397400	-364.379883	-183.774857	911.957581	-506.437408	40.514240	961.942017	601.458984	-22.877748	956.809570	611.479004	154.418915
-551.519836	145.083099	865.619995	-524.214966	-74.477562	868.690430	-621.587402	164.004333	490.934418	-585.525574	-109.358681	515.568359	-630.785645	166.296570	84.576248	-623.522705	-113.329460	81.777931	-557.912659	227.459854	1340.182739	-521.812622	-113.261795	1358.482056	-483.851227	62.995224	1338.959839	-515.261047	91.372574	1639.894287	-636.907776	300.402588	1083.846680	-545.400696	-238.531326	1110.093750	-530.140747	292.049377	831.344177	-364.459473	-183.773849	911.862000	-506.408936	40.540401	961.933533	601.487183	-22.753786	956.806641	611.607971	154.521820
-551.482300	145.080658	865.623474	-524.166382	-74.497490	868.683716	-621.563599	164.004211	490.965210	-585.474731	-109.331299	515.566772	-630.779785	166.298218	84.575363	-623.519226	-113.342758	81.781616	-557.952148	227.464005	1340.137085	-521.766479	-113.232025	1358.510742	-483.843842	63.003826	1338.967163	-515.298950	91.484261	1639.870483	-636.955566	300.348450	1083.800781	-545.371948	-238.508881	1110.127197	-530.256775	291.950745	831.299500	-364.534668	-183.746674	911.770508	-506.366425	40.525921	961.932312	601.541382	-22.646137	956.802917	611.738708	154.627167
-551.474548	145.049210	865.607727	-524.111816	-74.476471	868.673645	-621.557434	163.997696	490.968018	-585.395813	-109.326561	515.545776	-630.786255	166.307999	84.573341	-623.501831	-113.339226	81.781815	-557.951416	227.478439	1340.125854	-521.772339	-113.206879	1358.520996	-483.830536	63.048725	1338.981689	-515.326538	91.575050	1639.858643	-637.027954	300.279114	1083.768921	-545.354248	-238.476685	1110.147339	-530.362244	291.824768	831.241455	-364.570679	-183.722961	911.722290	-506.339478	40.530624	961.920227	601.638550	-22.509645	956.800110	611.890381	154.752823
-551.430481	145.031998	865.619263	-524.068420	-74.458504	868.692871	-621.498108	163.966248	490.971283	-585.352417	-109.350121	515.540527	-630.763794	166.303955	84.577209	-623.485107	-113.346375	81.757721	-557.997009	227.505569	1340.095947	-521.733154	-113.180046	1358.561890	-483.848480	63.063416	1338.983643	-515.360718	91.671471	1639.839111	-637.078064	300.207581	1083.721802	-545.342651	-238.474411	1110.143921	-530.450562	291.721161	831.189514	-364.656372	-183.706406	911.656982	-506.299072	40.534649	961.936462	601.726196	-22.378149	956.785034	612.062561	154.856949
-551.416260	145.076889	865.624084	-524.038025	-74.476997	868.687378	-621.466309	163.971313	490.963806	-585.281372	-109.364044	515.544006	-630.742676	166.307083	84.580093	-623.479980	-113.338272	81.778061	-558.001953	227.524094	1340.062866	-521.718750	-113.178146	1358.543701	-483.841919	63.099018	1338.961792	-515.394165	91.764999	1639.818359	-637.154846	300.161591	1083.689087	-545.335022	-238.440323	1110.169189	-530.577209	291.624481	831.138977	-364.724762	-183.681747	911.600159	-506.280029	40.543816	961.937500	601.798340	-22.260605	956.798157	612.215820	154.998825
-551.376526	145.061142	865.612122	-523.980957	-74.463844	868.692566	-621.486816	163.994202	490.956390	-585.228333	-109.402168	515.550964	-630.741577	166.315552	84.599205	-623.503418	-113.330307	81.793274	-558.045715	227.553619	1340.036255	-521.717957	-113.131317	1358.525146	-483.843567	63.146725	1338.971680	-515.375671	91.921906	1639.813110	-637.241882	300.132172	1083.651245	-545.350708	-238.449921	1110.167480	-530.689880	291.522827	831.083923	-364.789459	-183.659470	911.553467	-506.240509	40.552010	961.936523	601.899353	-22.139740	956.826538	612.369263	155.139984
-551.379883	145.070908	865.594177	-523.978943	-74.462540	868.674561	-621.428772	163.987427	490.949738	-585.203308	-109.393875	515.533997	-630.744446	166.313751	84.600693	-623.510986	-113.333061	81.782730	-558.077820	227.598724	1340.002563	-521.663391	-113.127480	1358.553345	-483.847229	63.173111	1338.968750	-515.408142	92.016663	1639.787842	-637.315918	300.070557	1083.596558	-545.380615	-238.458939	1110.204468	-530.785034	291.420959	831.043213	-364.860870	-183.601410	911.522034	-506.233948	40.558960	961.916077	602.019226	-21.992685	956.835205	612.496460	155.312653
-551.347046	145.066376	865.588623	-523.913391	-74.446732	868.683228	-621.432251	163.971863	490.946869	-585.149780	-109.409935	515.527893	-630.748596	166.309174	84.597137	-623.519531	-113.340225	81.767540	-558.118469	227.630875	1340.006226	-521.657837	-113.085403	1358.544434	-483.848328	63.196213	1338.955811	-515.447266	92.104416	1639.764404	-637.399597	300.025818	1083.566040	-545.400757	-238.442261	1110.214233	-530.892151	291.358307	830.991821	-364.928284	-183.577255	911.481384	-506.198578	40.574238	961.921692	602.124329	-21.850674	956.848450	612.617432	155.481506
-551.345398	145.061554	865.590942	-523.896057	-74.454643	868.684143	-621.381714	163.963638	490.933990	-585.044678	-109.406242	515.534546	-630.714722	166.326950	84.588402	-623.518738	-113.334015	81.776337	-558.165161	227.665604	1339.983643	-521.640564	-113.047813	1358.549072	-483.855927	63.226547	1338.974854	-515.487183	92.165657	1639.749512	-637.490784	299.942657	1083.537354	-545.419983	-238.435547	1110.218140	-530.989380	291.280365	830.982727	-365.014191	-183.546082	911.469055	-506.186707	40.569725	961.922424	602.192810	-21.707800	956.867249	612.709656	155.639984
-551.320068	145.050522	865.595642	-523.857178	-74.468201	868.700012	-621.389343	163.949417	490.956848	-585.005249	-109.454865	515.533813	-630.767029	166.306824	84.590088	-623.516357	-113.340660	81.769432	-558.191040	227.682922	1339.973267	-521.624084	-113.016510	1358.570801	-483.860413	63.260712	1338.968506	-515.521790	92.241364	1639.728760	-637.546753	299.904419	1083.513184	-545.460876	-238.433655	1110.263550	-531.077576	291.210052	830.951477	-365.091644	-183.518188	911.460022	-506.168701	40.562443	961.937073	602.287292	-21.543520	956.862244	612.769043	155.839676
-551.316528	145.031677	865.593811	-523.821777	-74.468185	868.699524	-621.404236	163.925995	490.958069	-584.922852	-109.451302	515.527527	-630.743896	166.313812	84.593689	-623.492981	-113.337448	81.779259	-558.242554	227.721878	1339.964111	-521.637512	-112.983879	1358.585327	-483.888489	63.300385	1338.981323	-515.552490	92.326370	1639.720459	-637.645264	299.880798	1083.519287	-545.471130	-238.389908	1110.267212	-531.184387	291.137451	830.932861	-365.165619	-183.470764	911.461060	-506.151184	40.558376	961.936279	602.363586	-21.410204	956.880920	612.817749	155.976028
-551.311707	145.028198	865.591003	-523.818176	-74.463951	868.707275	-621.389771	163.919907	490.954559	-584.856201	-109.442825	515.516052	-630.733582	166.317154	84.592453	-623.497742	-113.326546	81.803513	-558.286194	227.765762	1339.937866	-521.615356	-112.938583	1358.618652	-483.892792	63.341759	1338.986450	-515.589600	92.391113	1639.707764	-637.738464	299.851654	1083.495605	-545.549133	-238.300781	1110.288574	-531.270386	291.081543	830.913696	-365.225189	-183.422592	911.461365	-506.153198	40.562572	961.940613	602.415894	-21.256134	956.866272	612.837280	156.174835
-551.311096	145.030289	865.580322	-523.798340	-74.482521	868.703674	-621.384888	163.908234	490.947418	-584.796631	-109.480721	515.520386	-630.743835	166.308060	84.587219	-623.499512	-113.313271	81.804970	-558.330933	227.823227	1339.920898	-521.621399	-112.906837	1358.661255	-483.918732	63.380966	1338.986572	-515.626831	92.453590	1639.698853	-637.819580	299.819397	1083.479004	-545.578613	-238.282669	1110.323486	-531.359985	291.020233	830.879883	-365.290039	-183.391617	911.458557	-506.143036	40.559628	961.933167	602.417969	-21.121851	956.871094	612.804504	156.298187
-551.286560	145.005890	865.574158	-523.733887	-74.500702	868.729797	-621.387756	163.876587	490.941711	-584.689087	-109.490334	515.492432	-630.737610	166.309921	84.583946	-623.467163	-113.329536	81.786598	-558.370422	227.836609	1339.896729	-521.679199	-112.859512	1358.659424	-483.937836	63.431767	1339.001221	-515.655090	92.517479	1639.682373	-637.907349	299.847473	1083.454346	-545.600586	-238.295410	1110.363892	-531.437988	290.997437	830.848083	-365.346130	-183.346695	911.469604	-506.115814	40.556046	961.947876	602.506653	-20.879055	956.803833	612.784302	156.513184
-551.285095	145.009338	865.570435	-523.727844	-74.505882	868.713928	-621.397278	163.866989	490.943817	-584.608093	-109.517487	515.508057	-630.731628	166.311768	84.589127	-623.471680	-113.329338	81.810135	-558.402893	227.881134	1339.878906	-521.673157	-112.846390	1358.718994	-483.956299	63.444069	1339.012817	-515.733765	92.519684	1639.673462	-637.984375	299.825897	1083.436890	-545.616272	-238.277145	1110.422729	-531.517517	290.962860	830.810852	-365.391876	-183.302139	911.487366	-506.112823	40.550289	961.938660	602.866882	-20.331039	956.768311	612.811401	156.750763
-551.295593	144.979156	865.544434	-523.686279	-74.535889	868.720947	-621.394592	163.873215	490.932861	-584.542236	-109.539764	515.472717	-630.729736	166.315659	84.585892	-623.491211	-113.333931	81.808884	-558.456543	227.903824	1339.842896	-521.708374	-112.813774	1358.734863	-483.980072	63.481644	1339.038574	-515.720276	92.630959	1639.678833	-638.055298	299.820862	1083.386475	-545.653809	-238.276154	1110.478516	-531.619141	290.945221	830.774597	-365.457611	-183.258911	911.515503	-506.108856	40.540485	961.931824	602.852112	-20.197895	956.718811	612.729065	156.900421
-551.294312	144.981049	865.537231	-523.667114	-74.524147	868.727234	-621.385132	163.865799	490.939117	-584.519348	-109.571404	515.476318	-630.714844	166.320358	84.584496	-623.479492	-113.334534	81.807404	-558.492615	227.947601	1339.815430	-521.740417	-112.767738	1358.761108	-484.005280	63.505871	1339.035767	-515.790405	92.700363	1639.629639	-638.127136	299.836334	1083.365112	-545.665344	-238.269882	1110.506226	-531.717102	290.912659	830.732483	-365.470581	-183.224197	911.532837	-506.101898	40.555527	961.932007	602.801636	-20.052464	956.681946	612.621582	157.049210
-551.315186	144.955597	865.534790	-523.653748	-74.525970	868.726990	-621.386169	163.862778	490.944275	-584.422974	-109.594574	515.476868	-630.727966	166.315857	84.576569	-623.457764	-113.345428	81.820076	-558.532410	227.950775	1339.790527	-521.754883	-112.744743	1358.793701	-484.054199	63.551796	1339.054932	-515.835815	92.758537	1639.644775	-638.184021	299.832245	1083.324341	-545.667908	-238.233932	1110.559814	-531.789307	290.931366	830.689819	-365.504242	-183.185654	911.558411	-506.106049	40.548264	961.930420	602.703247	-19.890263	956.620605	612.482117	157.218643
-551.291992	144.931259	865.528809	-523.597900	-74.527130	868.760376	-621.389832	163.862747	490.935699	-584.428345	-109.626419	515.474548	-630.729736	166.314270	84.554855	-623.476074	-113.336372	81.840584	-558.611267	227.994415	1339.764893	-521.754517	-112.701660	1358.837280	-484.089111	63.595795	1339.058228	-515.899353	92.815498	1639.629395	-638.234985	299.874756	1083.289795	-545.664734	-238.231339	1110.608032	-531.869751	290.924408	830.629639	-365.514557	-183.148239	911.579163	-506.085205	40.555443	961.949158	602.526123	-19.779766	956.586853	612.261902	157.459335
-551.290344	144.934662	865.516602	-523.580322	-74.543480	868.755310	-621.366516	163.804871	490.901215	-584.375854	-109.629379	515.473022	-630.727356	166.314957	84.548004	-623.480103	-113.341766	81.824966	-558.646790	228.006958	1339.755859	-521.796387	-112.660286	1358.867188	-484.136749	63.622688	1339.057739	-515.989807	92.880074	1639.615112	-638.299744	299.879364	1083.260010	-545.666321	-238.227356	1110.644775	-531.945251	290.924316	830.590088	-365.517761	-183.106934	911.637817	-506.077454	40.553627	961.940857	602.450012	-19.682449	956.535522	612.206299	157.449997
-551.279907	144.946762	865.533325	-523.554321	-74.547554	868.762329	-621.350525	163.805542	490.923065	-584.299927	-109.633675	515.473755	-630.720093	166.293365	84.542282	-623.451294	-113.346558	81.821388	-558.726501	228.047012	1339.741943	-521.851929	-112.637711	1358.897949	-484.170624	63.661926	1339.073486	-516.083923	92.935516	1639.591064	-638.358215	299.878326	1083.239868	-545.678833	-238.200851	1110.676758	-532.045715	290.967865	830.544006	-365.510468	-183.098083	911.678101	-506.067383	40.554291	961.955627	602.253723	-19.541300	956.467834	612.008484	157.606735
-551.272339	144.915955	865.526550	-523.531189	-74.534546	868.764343	-621.353455	163.793854	490.900665	-584.288269	-109.627281	515.471436	-630.701294	166.322769	84.545914	-623.452209	-113.353432	81.816231	-558.773254	228.086563	1339.739502	-521.889587	-112.593246	1358.926025	-484.239288	63.707020	1339.091553	-516.181458	93.001587	1639.573608	-638.395264	299.894623	1083.200562	-545.668396	-238.210037	1110.709229	-532.098267	291.022156	830.511414	-365.487640	-183.050308	911.739807	-506.060699	40.551407	961.955811	601.937439	-19.224688	956.397705	611.459534	158.188736
-551.263367	144.907578	865.523254	-523.507874	-74.555519	868.772583	-621.367859	163.773193	490.948425	-584.300537	-109.647408	515.460388	-630.708557	166.303452	84.534607	-623.455872	-113.352440	81.823074	-558.851624	228.109253	1339.720215	-521.949280	-112.562744	1358.924561	-484.298645	63.733356	1339.098877	-516.295105	93.069046	1639.558838	-638.441406	299.918427	1083.182129	-545.680725	-238.222488	1110.739868	-532.155945	291.061951	830.448364	-365.471283	-183.033798	911.762573	-506.051605	40.542595	961.960266	601.725098	-19.138905	956.332520	611.317261	158.235336
-551.249939	144.901352	865.514832	-523.478210	-74.567192	868.773438	-621.349609	163.745407	490.921387	-584.270386	-109.633141	515.430237	-630.713379	166.284470	84.534798	-623.466309	-113.363770	81.829857	-558.903564	228.136688	1339.700562	-522.003540	-112.535820	1358.949829	-484.356201	63.770786	1339.110596	-516.423523	93.125031	1639.538452	-638.474548	299.941711	1083.142090	-545.676270	-238.203461	1110.746460	-532.197510	291.115631	830.417419	-365.413879	-182.993988	911.823181	-506.042450	40.538338	961.960266	601.520630	-19.106617	956.299438	611.178284	158.153564
-551.240479	144.893967	865.507446	-523.471375	-74.546951	868.774231	-621.259155	163.667511	490.890839	-584.298401	-109.645889	515.461304	-630.665100	166.303268	84.529930	-623.463501	-113.364403	81.831444	-558.994446	228.154083	1339.707275	-522.075134	-112.494446	1358.983643	-484.431915	63.803951	1339.109131	-516.581970	93.198441	1639.519775	-638.507446	299.943665	1083.116211	-545.650940	-238.186935	1110.764282	-532.250549	291.191345	830.380859	-365.371033	-182.969910	911.894470	-506.033203	40.548740	961.956360	601.256226	-19.070210	956.278809	610.899719	158.154678
-551.215393	144.889053	865.495911	-523.427673	-74.541824	868.787292	-621.292542	163.670609	490.900391	-584.288757	-109.640717	515.462646	-630.866760	166.398438	84.584686	-623.440063	-113.337830	81.812439	-559.051575	228.170807	1339.701294	-522.148193	-112.452721	1358.995850	-484.487885	63.832249	1339.132324	-516.722900	93.256943	1639.514893	-638.557495	299.938232	1083.094360	-545.659973	-238.190247	1110.797363	-532.291870	291.236206	830.358948	-365.326569	-182.940552	911.950989	-506.006439	40.561443	961.958984	600.967896	-19.017246	956.267273	610.564819	158.207306
-551.199951	144.876953	865.499207	-523.410095	-74.546638	868.796387	-621.320679	163.666733	490.908539	-584.294495	-109.643982	515.466003	-630.865112	166.404099	84.583076	-623.477966	-113.355042	81.815048	-559.137329	228.197174	1339.700439	-522.182922	-112.446671	1359.057373	-484.554779	63.870422	1339.162109	-516.932007	93.258820	1639.510010	-638.574585	299.962006	1083.069092	-545.641174	-238.155594	1110.854492	-532.319885	291.304504	830.330505	-365.258148	-182.933609	912.021790	-506.002411	40.554447	961.969177	600.674316	-18.985212	956.247192	610.265930	158.249146
-551.191467	144.861832	865.497314	-523.410278	-74.541031	868.806091	-621.306641	163.651443	490.896881	-584.295715	-109.644058	515.454834	-630.866028	166.409103	84.575203	-623.445801	-113.367714	81.825035	-559.197998	228.220978	1339.695679	-522.248779	-112.397789	1359.069092	-484.602356	63.907478	1339.189453	-517.068726	93.307755	1639.534912	-638.610840	299.997314	1083.057373	-545.633423	-238.136993	1110.886353	-532.347168	291.407135	830.305603	-365.197418	-182.891418	912.112610	-505.998383	40.553951	961.972900	600.369690	-18.993179	956.268921	609.976868	158.266388
-551.182617	144.851990	865.498169	-523.401062	-74.552429	868.810242	-621.300964	163.649124	490.894989	-584.294983	-109.643410	515.456970	-630.664856	166.314758	84.521645	-623.468872	-113.357178	81.814606	-559.266907	228.243408	1339.714722	-522.276489	-112.380180	1359.107544	-484.670197	63.927597	1339.228271	-517.225342	93.349304	1639.531616	-638.643188	299.990326	1083.051758	-545.604492	-238.126266	1110.926025	-532.361572	291.490234	830.302490	-365.115051	-182.872894	912.189087	-505.990143	40.544704	961.975586	600.040344	-19.022604	956.358398	609.648010	158.255219
-551.187195	144.846252	865.503906	-523.385986	-74.563530	868.836304	-621.281311	163.637253	490.897369	-584.293579	-109.642647	515.459595	-630.659363	166.325287	84.516716	-623.443970	-113.367790	81.824593	-559.342834	228.263748	1339.720215	-522.358643	-112.365479	1359.137207	-484.726929	63.956886	1339.249756	-517.380005	93.398857	1639.529053	-638.675171	300.036255	1083.039795	-545.594788	-238.121689	1110.958984	-532.377380	291.560577	830.288879	-365.036530	-182.864807	912.270264	-505.983826	40.547848	961.990479	599.763306	-18.940535	956.476685	609.294739	158.314850
-551.152954	144.807343	865.505981	-523.345886	-74.548492	868.847168	-621.261536	163.639359	490.896576	-584.222595	-109.667809	515.446899	-630.661926	166.326141	84.517159	-623.443054	-113.362106	81.815193	-559.412476	228.292877	1339.716187	-522.412964	-112.344109	1359.171753	-484.796600	63.978039	1339.278198	-517.544312	93.444199	1639.532959	-638.688843	300.049591	1083.031616	-545.564636	-238.093201	1110.997925	-532.382751	291.671143	830.292664	-364.953339	-182.864090	912.348938	-505.964417	40.539700	962.002625	599.527710	-18.850740	956.593689	608.971558	158.386124
-551.170959	144.802734	865.508423	-523.357300	-74.554504	868.857056	-621.281860	163.647354	490.899139	-584.232849	-109.675484	515.449707	-630.654419	166.313202	84.523659	-623.420715	-113.371567	81.824753	-559.473511	228.303818	1339.714600	-522.477783	-112.306030	1359.206177	-484.846771	64.009682	1339.308960	-517.657227	93.533104	1639.547119	-638.704773	300.090302	1083.028442	-545.520874	-238.155533	1111.077881	-532.389648	291.770416	830.286560	-364.889221	-182.867554	912.459229	-505.977020	40.538761	962.007874	599.245056	-18.789917	956.699951	608.610413	158.441711
-551.155396	144.778519	865.524536	-523.325867	-74.575623	868.894836	-621.272949	163.627136	490.889679	-584.239502	-109.678467	515.456665	-630.658325	166.311737	84.521400	-623.417236	-113.372337	81.825081	-559.539612	228.309860	1339.721436	-522.575317	-112.297653	1359.225830	-484.919495	64.023537	1339.325806	-517.839478	93.567284	1639.553467	-638.736572	300.120331	1083.018433	-545.488281	-238.155487	1111.100586	-532.396240	291.844269	830.293213	-364.778442	-182.884369	912.561096	-505.969452	40.525845	962.039490	598.984924	-18.738167	956.785095	608.268372	158.539581
-551.148193	144.783234	865.519226	-523.311707	-74.573616	868.881958	-621.269531	163.625488	490.889954	-584.219788	-109.697517	515.470520	-630.646606	166.309402	84.525742	-623.410034	-113.374519	81.821335	-559.599609	228.337509	1339.727539	-522.618713	-112.260185	1359.277832	-484.977020	64.038834	1339.362671	-518.018250	93.610260	1639.562988	-638.753723	300.138062	1083.025635	-545.467224	-238.180954	1111.169189	-532.385925	291.935791	830.285522	-364.686615	-182.868896	912.662415	-505.975586	40.524803	962.036194	598.765747	-18.672579	956.866211	607.960571	158.604996
-551.162048	144.768875	865.519653	-523.326111	-74.583267	868.889160	-621.252747	163.604691	490.894897	-584.194336	-109.689255	515.478882	-630.634399	166.313248	84.522919	-623.419128	-113.363022	81.846359	-559.678406	228.353760	1339.753052	-522.710632	-112.248337	1359.303711	-485.034363	64.052414	1339.377319	-518.194946	93.637741	1639.571411	-638.752563	300.174164	1083.022217	-545.432678	-238.148315	1111.198486	-532.372559	292.019012	830.290527	-364.587433	-182.886597	912.755127	-505.988342	40.515942	962.039368	598.551392	-18.598001	956.961487	607.695129	158.664322
-551.156677	144.750839	865.523621	-523.321655	-74.576775	868.895630	-621.281555	163.602737	490.898071	-584.199341	-109.691261	515.468750	-630.644897	166.309952	84.523834	-623.424316	-113.365105	81.824371	-559.740112	228.361267	1339.759521	-522.785461	-112.209885	1359.323120	-485.114502	64.057861	1339.409912	-518.344055	93.758919	1639.526978	-638.779480	300.226624	1083.007690	-545.388977	-238.175995	1111.217407	-532.367188	292.121216	830.300476	-364.489838	-182.894302	912.849976	-505.992401	40.510643	962.047485	598.391235	-18.492290	957.042053	607.448853	158.726715
-551.156616	144.750397	865.520569	-523.313110	-74.598343	868.913208	-621.267822	163.605209	490.918518	-584.170715	-109.715828	515.497681	-630.650024	166.312180	84.529121	-623.433044	-113.357552	81.842430	-559.809814	228.376297	1339.780640	-522.854187	-112.212051	1359.348633	-485.181763	64.059837	1339.438599	-518.551697	93.721931	1639.587158	-638.790222	300.277618	1083.018555	-545.348877	-238.155350	1111.248047	-532.322937	292.225128	830.305420	-364.377075	-182.905060	912.952332	-505.996277	40.508240	962.056946	598.227966	-18.480597	957.181152	607.258545	158.749695
-551.142151	144.759293	865.518188	-523.316528	-74.580261	868.909363	-621.271057	163.580872	490.915802	-584.150452	-109.684875	515.478333	-630.648499	166.306686	84.531685	-623.419189	-113.362953	81.845436	-559.877197	228.373383	1339.778442	-522.939026	-112.189148	1359.381226	-485.261322	64.074837	1339.468628	-518.735718	93.768555	1639.570435	-638.792725	300.311157	1083.013306	-545.329224	-238.196136	1111.295532	-532.298889	292.310303	830.320251	-364.263062	-182.936707	913.051270	-506.006683	40.516834	962.059387	598.087952	-18.381460	957.306335	607.055786	158.803146
-551.154724	144.748657	865.523987	-523.305908	-74.607719	868.937866	-621.278870	163.585312	490.898376	-584.136963	-109.681679	515.492981	-630.651794	166.313934	84.517395	-623.416748	-113.365784	81.843887	-559.965210	228.376266	1339.802979	-523.003967	-112.170395	1359.404297	-485.310455	64.074776	1339.481567	-518.900452	93.794777	1639.579834	-638.811462	300.375397	1083.009888	-545.296143	-238.218246	1111.314941	-532.253235	292.377655	830.334351	-364.165527	-182.936859	913.158142	-506.023651	40.508549	962.081177	597.971008	-18.377439	957.451965	606.916809	158.806534
-551.158264	144.718323	865.522522	-523.302795	-74.609581	868.932617	-621.275024	163.574066	490.885742	-584.125061	-109.675041	515.491089	-630.650330	166.306091	84.530922	-623.438477	-113.358986	81.837173	-560.034363	228.369781	1339.812744	-523.087646	-112.155388	1359.430420	-485.371094	64.083511	1339.508423	-519.097168	93.774872	1639.560791	-638.812500	300.412079	1082.985107	-545.252686	-238.232361	1111.357788	-532.232178	292.485565	830.348633	-364.056061	-182.964920	913.261414	-506.030182	40.491684	962.079956	597.888367	-18.307734	957.586182	606.784912	158.840317
-551.171875	144.710709	865.515198	-523.306702	-74.617599	868.934570	-621.261108	163.568481	490.881195	-584.126831	-109.706734	515.509827	-630.838989	166.407272	84.572983	-623.432983	-113.357574	81.841034	-560.102539	228.367950	1339.809937	-523.159485	-112.123100	1359.442871	-485.445099	64.094315	1339.535767	-519.265503	93.790039	1639.548096	-638.814453	300.439667	1082.996460	-545.224792	-238.266464	1111.370117	-532.172607	292.552246	830.365906	-363.952667	-182.979385	913.353149	-506.045624	40.488461	962.079224	597.782410	-18.270805	957.748962	606.690063	158.853165
-551.191467	144.687836	865.508789	-523.306274	-74.623810	868.942017	-621.265625	163.570251	490.877472	-584.117798	-109.701973	515.508911	-630.838196	166.409943	84.574265	-623.457336	-113.350632	81.844963	-560.185974	228.373962	1339.810059	-523.220886	-112.119423	1359.482788	-485.508728	64.106438	1339.551514	-519.383240	93.870071	1639.580811	-638.825867	300.476959	1082.994507	-545.202026	-238.290237	1111.404785	-532.143921	292.631500	830.369812	-363.857330	-183.022324	913.438904	-506.062408	40.482254	962.081604	597.692322	-18.264311	957.923157	606.634033	158.828934
-551.204102	144.691452	865.515442	-523.319763	-74.611092	868.924744	-621.283020	163.580414	490.883240	-584.084290	-109.713676	515.472351	-630.639954	166.313110	84.522369	-623.432983	-113.352936	81.816582	-560.268127	228.372894	1339.815430	-523.313049	-112.109261	1359.497559	-485.591278	64.087196	1339.569458	-519.533997	93.905167	1639.572876	-638.815247	300.531189	1082.971313	-545.169678	-238.322189	1111.423096	-532.070862	292.725555	830.376404	-363.753418	-183.034943	913.542542	-506.084656	40.479073	962.080017	597.636597	-18.265892	958.092102	606.637878	158.795563
-551.226990	144.675598	865.509766	-523.316162	-74.625427	868.944702	-621.289490	163.582947	490.881287	-584.091675	-109.735718	515.469482	-630.636963	166.317123	84.516266	-623.419800	-113.358948	81.833817	-560.351868	228.354172	1339.805420	-523.406311	-112.112755	1359.514893	-485.653778	64.103661	1339.583984	-519.697571	93.924309	1639.553955	-638.825256	300.564240	1082.941040	-545.138550	-238.362747	1111.462280	-532.016235	292.784271	830.391663	-363.672516	-183.094818	913.603882	-506.108154	40.477165	962.090881	597.568787	-18.291468	958.241943	606.640503	158.791275
-551.229919	144.670319	865.510498	-523.318604	-74.608879	868.949402	-621.262390	163.572403	490.874664	-584.074707	-109.725807	515.463074	-630.657837	166.313171	84.521919	-623.479858	-113.341400	81.822281	-560.450378	228.360580	1339.808228	-523.506897	-112.104469	1359.528931	-485.734009	64.104271	1339.600708	-519.838135	93.947205	1639.564331	-638.833618	300.598785	1082.937012	-545.112427	-238.369766	1111.490845	-531.947693	292.850464	830.398193	-363.589294	-183.143127	913.696899	-506.123993	40.483513	962.097900	597.490051	-18.280693	958.393372	606.661133	158.770828
-551.268860	144.655487	865.519409	-523.333008	-74.623680	868.955261	-621.279541	163.556122	490.866638	-584.091003	-109.735184	515.455933	-630.841736	166.402618	84.581169	-623.448425	-113.350182	81.819794	-560.521362	228.352905	1339.824463	-523.573181	-112.106514	1359.583130	-485.795959	64.095505	1339.632080	-519.981140	93.965088	1639.566772	-638.817993	300.605164	1082.905396	-545.105774	-238.409195	1111.509766	-531.885681	292.911591	830.406372	-363.490082	-183.186203	913.781189	-506.163696	40.469292	962.109497	597.419922	-18.279028	958.538696	606.680115	158.748764
-551.279480	144.654587	865.546692	-523.329102	-74.625198	868.967773	-621.302307	163.555283	490.887848	-584.079407	-109.728249	515.453674	-630.851746	166.401672	84.583183	-623.387268	-113.381294	81.836884	-560.608887	228.342545	1339.823608	-523.670044	-112.095444	1359.603882	-485.883575	64.094887	1339.669922	-520.124878	93.972595	1639.561401	-638.817749	300.620850	1082.882935	-545.081360	-238.404816	1111.536743	-531.805542	292.930328	830.432495	-363.422333	-183.245605	913.836609	-506.184296	40.461639	962.135437	597.345215	-18.316738	958.668396	606.702515	158.709488
-551.282654	144.661041	865.553894	-523.350281	-74.596222	868.968506	-621.277527	163.545975	490.883789	-584.091431	-109.735481	515.462341	-630.829102	166.407745	84.580414	-623.437439	-113.359329	81.842552	-560.695862	228.334686	1339.839966	-523.766602	-112.084290	1359.649902	-485.953094	64.100113	1339.706787	-520.263611	93.977928	1639.586670	-638.808899	300.622711	1082.861084	-545.071594	-238.442444	1111.570190	-531.730164	292.993835	830.438538	-363.355377	-183.316208	913.917603	-506.201935	40.473907	962.141541	597.271790	-18.375912	958.777100	606.723877	158.661316
-551.332153	144.641342	865.549011	-523.381287	-74.622581	868.993652	-621.317017	163.561035	490.886139	-584.122864	-109.708023	515.464050	-630.660217	166.307770	84.528358	-623.453552	-113.356255	81.841461	-560.782166	228.345184	1339.837402	-523.868530	-112.085114	1359.655396	-486.025574	64.103424	1339.743774	-520.472839	93.944763	1639.552368	-638.809814	300.646179	1082.831787	-545.074280	-238.436722	1111.590942	-531.682251	293.039551	830.437805	-363.275269	-183.378143	913.980164	-506.250702	40.465267	962.153625	597.198547	-18.434212	958.852600	606.739014	158.619553
-551.346497	144.636719	865.546997	-523.405457	-74.616638	869.013245	-621.308228	163.557617	490.882813	-584.133728	-109.738777	515.504089	-630.851440	166.392700	84.584450	-623.455078	-113.362129	81.829132	-560.866943	228.346954	1339.836182	-523.939514	-112.076302	1359.675171	-486.130524	64.107643	1339.747314	-520.630371	93.960846	1639.535889	-638.808289	300.644867	1082.819092	-545.075500	-238.468872	1111.621826	-531.604309	293.064270	830.441284	-363.233978	-183.441055	914.048340	-506.281189	40.472740	962.165710	597.126465	-18.550236	958.935486	606.744568	158.499695
-551.370239	144.631775	865.544006	-523.424133	-74.607506	869.010559	-621.316223	163.560669	490.882416	-584.145081	-109.718414	515.491333	-630.643494	166.316711	84.518639	-623.453430	-113.359650	81.850571	-560.943298	228.347870	1339.833862	-524.010620	-112.072227	1359.703003	-486.225494	64.102318	1339.777954	-520.731995	94.037582	1639.533691	-638.794006	300.650696	1082.803345	-545.066528	-238.483917	1111.641113	-531.531067	293.115692	830.469849	-363.188416	-183.507813	914.099121	-506.312714	40.474796	962.166260	597.025146	-18.705004	958.994568	606.741272	158.356781
-551.379883	144.624588	865.559814	-523.423157	-74.616585	869.038269	-621.297974	163.527390	490.865509	-584.173645	-109.770271	515.496948	-630.646667	166.309265	84.522392	-623.410706	-113.356575	81.821754	-561.054382	228.344803	1339.843140	-524.115845	-112.075417	1359.702881	-486.301697	64.111916	1339.793579	-520.886047	94.055687	1639.504395	-638.796387	300.653076	1082.788574	-545.083984	-238.499893	1111.650146	-531.457153	293.127960	830.481201	-363.140106	-183.578125	914.162781	-506.338501	40.470623	962.194824	596.907043	-18.858261	959.028076	606.706055	158.226669
-551.399231	144.617691	865.566467	-523.441162	-74.617546	869.028564	-621.300781	163.535522	490.886780	-584.189941	-109.759712	515.475220	-630.648926	166.303879	84.526115	-623.414917	-113.371765	81.836082	-561.121521	228.299652	1339.865234	-524.214478	-112.097267	1359.720459	-486.406891	64.090248	1339.826904	-521.081604	94.006233	1639.490967	-638.792908	300.648773	1082.778564	-545.097717	-238.527725	1111.663818	-531.397888	293.164368	830.495667	-363.100800	-183.623993	914.213989	-506.368622	40.458584	962.197510	596.774597	-19.022160	959.044434	606.663696	158.056000
-551.440063	144.577927	865.574463	-523.484558	-74.631500	869.039063	-621.322205	163.540497	490.870758	-584.188965	-109.757736	515.472473	-630.851807	166.396408	84.580513	-623.420349	-113.355164	81.821480	-561.206238	228.271072	1339.869751	-524.285339	-112.101799	1359.742310	-486.478638	64.092552	1339.856934	-521.231018	94.002907	1639.472900	-638.789124	300.654999	1082.756104	-545.111084	-238.549057	1111.689941	-531.304565	293.142700	830.498474	-363.074249	-183.690842	914.271912	-506.423187	40.431568	962.210815	596.579041	-19.217258	959.054199	606.575928	157.878372
-551.458069	144.586426	865.576477	-523.533325	-74.643997	869.038269	-621.296753	163.542770	490.859711	-584.219849	-109.818634	515.483154	-630.826111	166.418228	84.579475	-623.414307	-113.369362	81.843193	-561.298645	228.280563	1339.847534	-524.406555	-112.088333	1359.743774	-486.587860	64.101067	1339.859497	-521.361816	94.011398	1639.463867	-638.772034	300.614624	1082.726440	-545.125610	-238.591049	1111.683838	-531.232422	293.144104	830.514099	-363.029541	-183.758774	914.305054	-506.463196	40.422672	962.213989	596.429565	-19.387640	959.019775	606.502319	157.723846
-551.482910	144.543457	865.565674	-523.548706	-74.641167	869.046387	-621.326965	163.521988	490.854248	-584.247070	-109.826134	515.491455	-630.828735	166.405106	84.578911	-623.408447	-113.375900	81.837936	-561.411865	228.274490	1339.849609	-524.519897	-112.085243	1359.741211	-486.686127	64.088417	1339.867188	-521.478577	94.028542	1639.453125	-638.785400	300.617035	1082.691650	-545.147034	-238.593155	1111.709473	-531.171509	293.108612	830.496094	-363.030457	-183.834396	914.314453	-506.491730	40.412205	962.214844	596.221008	-19.571148	958.970459	606.386536	157.566101
-551.521729	144.532913	865.575623	-523.583984	-74.654327	869.040100	-621.347900	163.533524	490.865265	-584.295959	-109.861458	515.495544	-630.860657	166.398819	84.586586	-623.419495	-113.375473	81.833878	-561.493469	228.277344	1339.845093	-524.616455	-112.099564	1359.750122	-486.810547	64.091927	1339.887207	-521.600159	94.038689	1639.425415	-638.796326	300.629913	1082.659302	-545.161621	-238.627335	1111.719360	-531.089294	293.079163	830.507751	-363.029175	-183.870270	914.338318	-506.537628	40.392689	962.220032	595.977966	-19.714622	958.887512	606.270142	157.432495
-551.539124	144.527222	865.582703	-523.623962	-74.657166	869.057861	-621.322571	163.524139	490.858429	-584.313904	-109.839607	515.494812	-630.850891	166.406662	84.592995	-623.394836	-113.379547	81.829788	-561.611633	228.248764	1339.836426	-524.725159	-112.111168	1359.772705	-486.922272	64.081863	1339.897339	-521.681824	94.128281	1639.363037	-638.802612	300.615570	1082.619263	-545.206909	-238.645538	1111.724121	-531.030823	293.052643	830.506287	-363.030914	-183.941925	914.341919	-506.575928	40.388767	962.235596	595.730835	-19.881781	958.759094	606.143921	157.283463
-551.551697	144.520050	865.567749	-523.618164	-74.695831	869.062744	-621.324463	163.524673	490.857239	-584.311768	-109.805618	515.479797	-630.831421	166.423996	84.591614	-623.422302	-113.371330	81.790718	-561.739746	228.233368	1339.827515	-524.867798	-112.127235	1359.777832	-487.049255	64.053978	1339.930298	-521.782227	94.120262	1639.403076	-638.817017	300.619049	1082.588623	-545.228699	-238.639633	1111.710693	-530.982117	293.038300	830.501953	-363.051117	-183.991806	914.319275	-506.589172	40.375050	962.233215	595.451660	-20.101625	958.655701	605.991699	157.095032
-551.558655	144.484375	865.592712	-523.645447	-74.690552	869.092468	-621.325195	163.524811	490.851624	-584.337463	-109.836105	515.483032	-630.829041	166.421097	84.600533	-623.376892	-113.377327	81.806450	-561.866760	228.212097	1339.840698	-525.023621	-112.171333	1359.809448	-487.172058	64.028175	1339.968506	-521.942627	94.075348	1639.368042	-638.841309	300.609375	1082.567505	-545.256470	-238.655624	1111.722046	-530.920105	292.989136	830.518433	-363.089935	-184.057495	914.315613	-506.619476	40.358414	962.264954	595.151855	-20.267088	958.518982	605.792297	156.963577
-551.554382	144.499481	865.595215	-523.666016	-74.704842	869.084717	-621.444641	163.598877	490.909363	-584.433472	-109.865082	515.525574	-630.672852	166.321671	84.563515	-623.413574	-113.384109	81.816330	-562.000000	228.191391	1339.838379	-525.161865	-112.164566	1359.838989	-487.328278	64.016190	1339.995483	-522.004578	94.136208	1639.381470	-638.856323	300.587189	1082.535645	-545.285950	-238.665466	1111.732300	-530.847961	292.957123	830.517212	-363.102448	-184.126114	914.283142	-506.634949	40.349281	962.265259	594.808228	-20.444452	958.379639	605.540039	156.747101
-551.555603	144.504593	865.593628	-523.694641	-74.738258	869.098083	-621.455872	163.603989	490.912903	-584.486511	-109.897949	515.531555	-630.878601	166.411819	84.633247	-623.383545	-113.393265	81.807602	-562.110168	228.166534	1339.849121	-525.327454	-112.193298	1359.865723	-487.463135	63.987144	1340.028809	-522.168335	94.125191	1639.389160	-638.853577	300.557648	1082.497681	-545.335266	-238.663040	1111.716187	-530.774536	292.896545	830.514832	-363.155701	-184.161057	914.214844	-506.656128	40.335976	962.273132	594.481323	-20.589062	958.221558	605.229675	156.593231
-551.526978	144.484406	865.588806	-523.685730	-74.747292	869.127869	-621.425537	163.571701	490.897552	-584.535095	-109.882355	515.524963	-630.883667	166.415909	84.624641	-623.399536	-113.393440	81.802757	-562.259216	228.163376	1339.862427	-525.519287	-112.232773	1359.873779	-487.597748	63.955624	1340.087402	-522.411194	94.095169	1639.416138	-638.876038	300.574951	1082.465698	-545.362854	-238.679199	1111.708618	-530.719543	292.829681	830.529541	-363.211914	-184.209381	914.143250	-506.647186	40.332642	962.288147	594.169495	-20.701674	958.087708	604.941772	156.462433
-551.507080	144.464584	865.593933	-523.710632	-74.781067	869.138611	-621.431030	163.608078	490.883942	-584.604919	-109.889297	515.551208	-630.703064	166.327438	84.573616	-623.425354	-113.375435	81.800346	-562.393250	228.144882	1339.890625	-525.677368	-112.263573	1359.923218	-487.716370	63.940613	1340.148071	-522.851746	93.988350	1639.453857	-638.881409	300.553375	1082.443970	-545.407227	-238.655334	1111.700195	-530.650452	292.776886	830.532227	-363.272064	-184.282227	914.066162	-506.651459	40.301430	962.296936	593.872192	-20.862785	957.962830	604.675293	156.309982
-551.472168	144.451157	865.587158	-523.719482	-74.788757	869.167053	-621.421265	163.600800	490.871399	-584.652527	-109.919434	515.553711	-630.689209	166.323639	84.558868	-623.398193	-113.377144	81.802483	-562.529968	228.141174	1339.913574	-525.854065	-112.300476	1359.941040	-487.813507	63.908638	1340.234741	-523.397461	93.908379	1639.533936	-638.874207	300.539001	1082.417114	-545.431824	-238.638962	1111.676392	-530.573792	292.710938	830.543030	-363.323822	-184.343094	913.972046	-506.636719	40.300262	962.306702	593.522461	-21.040964	957.796143	604.398560	156.124619
-551.435120	144.440140	865.605774	-523.730469	-74.782997	869.197998	-621.425964	163.643082	490.906250	-584.674500	-109.898109	515.557251	-630.716370	166.315277	84.581192	-623.384644	-113.392448	81.807327	-562.596863	228.122116	1339.939209	-525.982056	-112.365013	1359.997314	-487.857635	63.877487	1340.289917	-524.129944	93.916801	1639.630127	-638.867432	300.490173	1082.392944	-545.455505	-238.591049	1111.681885	-530.495911	292.649811	830.575134	-363.404266	-184.385208	913.879028	-506.629883	40.295834	962.333557	593.173279	-21.197475	957.650696	604.080627	155.923660
-551.420349	144.406998	865.625977	-523.748352	-74.816002	869.237732	-621.411987	163.643723	490.901947	-584.744324	-109.876999	515.554626	-630.716675	166.312073	84.584930	-623.358154	-113.384224	81.796532	-562.620789	228.106445	1339.959839	-526.036621	-112.386406	1360.021606	-487.813782	63.853962	1340.363647	-525.297180	93.655060	1639.825195	-638.875366	300.431396	1082.385864	-545.488098	-238.587158	1111.687988	-530.411072	292.583099	830.601807	-363.505859	-184.432159	913.777405	-506.621979	40.267761	962.360168	592.806152	-21.465887	957.568237	603.716125	155.644379
-551.382935	144.354370	865.629395	-523.764587	-74.808289	869.264648	-621.393982	163.654297	490.881714	-584.777405	-109.831444	515.537170	-630.726257	166.310898	84.590424	-623.365356	-113.403831	81.791351	-562.560364	228.127930	1339.983154	-526.028442	-112.396179	1360.006958	-487.715973	63.858398	1340.395630	-526.791199	93.401649	1640.042603	-638.854675	300.381378	1082.401123	-545.552185	-238.560043	1111.703247	-530.334900	292.503418	830.629272	-363.613495	-184.468719	913.704102	-506.601074	40.250660	962.371704	592.517273	-21.674614	957.448669	603.414001	155.411285
-551.397827	144.337418	865.650574	-523.874817	-74.832558	869.302795	-621.414124	163.656830	490.878754	-584.876648	-109.815590	515.535339	-630.749573	166.326431	84.575417	-623.338562	-113.390533	81.785538	-562.379578	228.168976	1339.992676	-525.935242	-112.406830	1360.021606	-487.541809	63.849663	1340.457520	-528.617920	93.081963	1640.307373	-638.825867	300.298767	1082.412354	-545.602478	-238.507477	1111.677002	-530.249939	292.442413	830.670166	-363.718048	-184.536270	913.608093	-506.618805	40.229122	962.386780	592.184326	-21.936115	957.380676	603.104126	155.135040
-551.359375	144.315613	865.670837	-523.918457	-74.851509	869.319458	-621.401367	163.667816	490.873993	-584.965210	-109.787292	515.519226	-630.759460	166.332047	84.560905	-623.374207	-113.395065	81.782616	-562.127563	228.186981	1340.014404	-525.805420	-112.400711	1360.022583	-487.324677	63.844151	1340.520752	-530.749390	92.699120	1640.577148	-638.795349	300.270020	1082.433594	-545.666626	-238.492630	1111.704956	-530.182922	292.349335	830.676819	-363.837097	-184.569534	913.511780	-506.587646	40.199673	962.394714	591.894592	-22.142923	957.319702	602.833984	154.917953
-551.369080	144.249619	865.655518	-523.988342	-74.918106	869.339478	-621.427063	163.670807	490.855591	-585.047546	-109.769997	515.530212	-630.770264	166.335632	84.556488	-623.369507	-113.404198	81.752182	-561.773438	228.245895	1340.022827	-525.536316	-112.335167	1360.021240	-487.075104	63.835159	1340.585083	-533.251282	92.259087	1640.849731	-638.728577	300.250031	1082.455322	-545.714539	-238.480423	1111.711548	-530.139587	292.227661	830.694275	-363.984955	-184.597961	913.419067	-506.582520	40.145523	962.381653	591.614685	-22.352238	957.283081	602.595459	154.657715
-551.341553	144.222321	865.652893	-524.048035	-74.952820	869.357910	-621.444092	163.669312	490.833099	-585.094849	-109.712021	515.488953	-630.760864	166.344589	84.554840	-623.362305	-113.423691	81.739471	-561.408203	228.297348	1340.071289	-525.335999	-112.259956	1359.998047	-486.820160	63.843105	1340.673584	-535.881104	91.719902	1641.116943	-638.642334	300.228088	1082.511841	-545.755798	-238.447159	1111.743408	-530.081909	292.118530	830.725403	-364.127258	-184.648956	913.315979	-506.541626	40.117840	962.370667	591.337341	-22.573896	957.284912	602.346008	154.450241
-551.315857	144.186447	865.662415	-524.128174	-75.032684	869.375916	-621.459045	163.661987	490.831848	-585.217712	-109.711243	515.488037	-630.785034	166.335983	84.533211	-623.358765	-113.424805	81.714859	-560.967773	228.381348	1340.173584	-525.080017	-112.193123	1360.040161	-486.599701	63.867561	1340.765503	-538.607361	91.278732	1641.326050	-638.508240	300.231262	1082.615234	-545.762390	-238.395691	1111.821167	-530.042664	291.974121	830.766541	-364.271179	-184.662827	913.211548	-506.502960	40.055302	962.363037	591.068542	-22.752031	957.317444	602.136414	154.190552
-551.270569	144.135162	865.657166	-524.174438	-75.074516	869.396118	-621.479248	163.666733	490.840637	-585.327026	-109.741737	515.484314	-630.765259	166.343033	84.555511	-623.351868	-113.444473	81.714584	-560.538391	228.403870	1340.280273	-524.852966	-112.120720	1360.128296	-486.362854	63.882000	1340.906494	-541.494934	90.623688	1641.614990	-638.309631	300.193268	1082.727661	-545.737488	-238.331848	1111.888672	-530.009216	291.870728	830.790405	-364.420685	-184.701233	913.084045	-506.433319	40.015232	962.346985	590.774414	-23.016346	957.424927	601.906128	153.926605
-551.225952	144.089752	865.668335	-524.204651	-75.148605	869.403870	-621.495483	163.618774	490.821716	-585.426758	-109.679573	515.443176	-630.767700	166.366562	84.556976	-623.349670	-113.483665	81.717003	-560.156006	228.424896	1340.399048	-524.685730	-112.054634	1360.201538	-486.144745	63.890511	1341.075073	-544.336548	90.149986	1641.767578	-638.030090	300.267731	1082.873657	-545.669434	-238.272980	1112.010498	-529.971069	291.807648	830.840698	-364.533264	-184.722351	912.963257	-506.347717	39.951828	962.330750	590.544617	-23.198172	957.546570	601.764832	153.697052
-551.140930	144.007019	865.685486	-524.187256	-75.218201	869.437988	-621.477417	163.589874	490.786133	-585.562012	-109.647232	515.441040	-630.757446	166.370224	84.553322	-623.360229	-113.489647	81.703598	-559.833130	228.433563	1340.571167	-524.565002	-111.992050	1360.334717	-485.992981	63.884521	1341.285645	-547.129517	89.619461	1641.956055	-637.712219	300.350159	1083.044312	-545.572632	-238.190231	1112.106689	-529.904358	291.718292	830.852417	-364.607788	-184.738342	912.823853	-506.232727	39.881149	962.334961	590.294067	-23.428467	957.695435	601.614502	153.439117
-551.058838	143.954605	865.685669	-524.157471	-75.271904	869.483459	-621.490234	163.583282	490.787170	-585.692871	-109.676178	515.469971	-630.771851	166.365479	84.553268	-623.333923	-113.505280	81.670235	-559.505493	228.477173	1340.782959	-524.505920	-111.931389	1360.470703	-485.858063	63.860191	1341.502441	-549.957458	89.003723	1642.091064	-637.363831	300.426270	1083.185425	-545.418945	-238.062408	1112.202637	-529.815552	291.671051	830.874451	-364.626648	-184.755966	912.684265	-506.115234	39.847309	962.336243	590.063721	-23.520491	957.836060	601.408936	153.342133
-550.907104	143.895996	865.683350	-524.083313	-75.309341	869.509827	-621.431946	163.553040	490.764771	-585.849304	-109.641342	515.475586	-630.770752	166.365906	84.548363	-623.303467	-113.507477	81.676796	-559.274231	228.484619	1340.993774	-524.470276	-111.907394	1360.620850	-485.797546	63.833153	1341.729370	-552.546997	88.478523	1642.215698	-636.937256	300.535309	1083.392212	-545.231018	-237.983704	1112.290894	-529.696289	291.645538	830.892639	-364.604340	-184.775146	912.534180	-505.959412	39.806053	962.333618	589.812561	-23.596685	958.012634	601.163147	153.292542
-550.744385	143.828720	865.695251	-523.922607	-75.320740	869.575195	-621.377441	163.531403	490.756348	-585.974182	-109.570114	515.481018	-630.775085	166.364594	84.544571	-623.315063	-113.527031	81.641953	-559.076233	228.468842	1341.205688	-524.525146	-111.884766	1360.745728	-485.842560	63.809151	1341.934692	-555.073853	87.868660	1642.302734	-636.485535	300.671692	1083.532104	-545.021606	-237.889313	1112.356445	-529.533325	291.656189	830.890259	-364.540344	-184.779999	912.372131	-505.779938	39.793007	962.364807	589.556946	-23.722214	958.181824	600.975525	153.189911
-550.590210	143.770828	865.720337	-523.806519	-75.312004	869.611450	-621.189209	163.476852	490.742981	-586.194946	-109.560699	515.505249	-630.725525	166.380341	84.532158	-623.324707	-113.531746	81.631950	-558.980713	228.441513	1341.397583	-524.645935	-111.909813	1360.875977	-485.937866	63.785831	1342.154663	-557.428284	87.359077	1642.365112	-635.944031	300.790710	1083.681519	-544.786133	-237.872543	1112.409302	-529.323730	291.695557	830.886230	-364.426422	-184.745316	912.231750	-505.623169	39.771938	962.388062	589.352051	-23.910448	958.380188	600.866028	153.030396
-550.391724	143.712448	865.758667	-523.607300	-75.314842	869.675781	-621.295410	163.539886	490.803406	-586.388672	-109.498077	515.530212	-630.769653	166.366318	84.542801	-623.325928	-113.556641	81.635803	-558.850403	228.448074	1341.495972	-524.847656	-111.903008	1360.963257	-486.088623	63.733738	1342.364502	-559.581604	86.842255	1642.423584	-635.422058	300.898926	1083.753174	-544.532654	-237.839859	1112.463501	-529.087402	291.770416	830.865051	-364.261719	-184.735962	912.096619	-505.426788	39.753780	962.439453	589.225769	-24.245491	958.574036	601.059875	152.473877
-550.132996	143.626038	865.801941	-523.347595	-75.256607	869.727539	-621.039246	163.427734	490.733856	-586.506409	-109.390335	515.534424	-630.712036	166.384750	84.522240	-623.339111	-113.558083	81.604439	-558.901062	228.444656	1341.686157	-525.142639	-111.943207	1361.064819	-486.267303	63.668823	1342.580811	-561.515015	86.388725	1642.469727	-634.866089	301.060638	1083.835938	-544.292847	-237.832596	1112.484009	-528.803650	291.838959	830.860107	-364.057861	-184.678223	911.968506	-505.196289	39.743832	962.496338	589.034729	-24.484133	958.754089	601.048035	152.149109
-549.889587	143.581421	865.850037	-523.095398	-75.212608	869.761292	-620.902222	163.386200	490.755280	-586.614075	-109.352203	515.586243	-630.677979	166.392242	84.516869	-623.299377	-113.568222	81.593895	-559.063538	228.396698	1341.864746	-525.487976	-111.994057	1361.142944	-486.507355	63.599091	1342.809570	-563.265625	85.940231	1642.522705	-634.395325	301.166809	1083.918701	-544.038574	-237.794922	1112.471313	-528.407654	291.986115	830.831787	-363.820709	-184.638275	911.887573	-504.986755	39.736393	962.550415	588.787842	-24.669312	958.910034	600.928833	151.969849
-549.591370	143.576736	865.890137	-522.802979	-75.159515	869.781372	-620.754639	163.343521	490.788818	-586.747986	-109.261917	515.624512	-630.665771	166.393936	84.540894	-623.309265	-113.554291	81.581459	-559.285278	228.335419	1342.001465	-525.880371	-112.036972	1361.215698	-486.802277	63.502537	1343.045166	-564.793701	85.511986	1642.549438	-633.867249	301.256378	1083.921631	-543.774475	-237.760712	1112.424438	-527.915955	292.122711	830.811157	-363.529602	-184.568146	911.826477	-504.754944	39.745193	962.602478	588.507690	-24.869211	959.057739	600.805420	151.745270
-549.315613	143.560333	865.889648	-522.522461	-75.100372	869.802307	-620.593384	163.296783	490.775696	-586.799927	-109.176552	515.654175	-630.672668	166.364731	84.544807	-623.281555	-113.551216	81.554466	-559.613159	228.269577	1342.102783	-526.337219	-112.102600	1361.244141	-487.142700	63.401630	1343.274658	-566.086060	85.110008	1642.585571	-633.382751	301.333496	1083.885620	-543.516052	-237.712387	1112.365967	-527.413086	292.292603	830.831055	-363.167694	-184.508682	911.825684	-504.546997	39.770214	962.635742	588.252869	-25.054180	959.166443	600.653748	151.560150
-549.007385	143.584061	865.905090	-522.187134	-75.099182	869.838074	-620.345886	163.237442	490.762238	-586.857666	-109.126396	515.717957	-630.585999	166.375946	84.561119	-623.279480	-113.554123	81.545685	-559.953796	228.212936	1342.203735	-526.863159	-112.177887	1361.219971	-487.522308	63.309486	1343.447266	-567.199768	84.702141	1642.592529	-632.967224	301.382416	1083.831421	-543.306519	-237.674667	1112.265625	-526.788391	292.592438	830.856445	-362.760559	-184.443237	911.844727	-504.317078	39.784084	962.691650	587.997620	-25.223831	959.256714	600.518127	151.408859
-548.661133	143.587799	865.873108	-521.825806	-75.089470	869.872681	-620.229248	163.254868	490.801392	-586.845825	-109.073517	515.754944	-630.600098	166.349045	84.565994	-623.266296	-113.523521	81.539108	-560.404236	228.135895	1342.280640	-527.414795	-112.264870	1361.216553	-487.989624	63.241352	1343.640747	-567.984009	84.429207	1642.639648	-632.640381	301.412292	1083.756348	-543.112183	-237.648468	1112.161743	-526.117981	292.725708	830.874573	-362.318726	-184.380157	911.912354	-504.079803	39.808411	962.730225	587.716797	-25.419508	959.329956	600.352722	151.178619
-548.254150	143.628571	865.882080	-521.417603	-75.081779	869.888794	-620.011292	163.234634	490.800049	-586.754333	-109.049072	515.815125	-630.576599	166.312805	84.585350	-623.254028	-113.526733	81.557693	-560.914978	228.056778	1342.348633	-528.064087	-112.358955	1361.177124	-488.544708	63.178364	1343.801392	-568.578979	84.131950	1642.680542	-632.342346	301.406555	1083.621826	-542.980469	-237.605194	1112.044434	-525.295654	292.933350	830.966309	-361.852905	-184.353409	912.020325	-503.810913	39.818886	962.789063	587.422607	-25.570879	959.350037	600.139648	151.019608
-547.852356	143.657425	865.881653	-521.020874	-75.060616	869.912903	-619.833923	163.262833	490.856995	-586.673096	-109.038948	515.889526	-630.564819	166.282333	84.600441	-623.273010	-113.511879	81.577347	-561.500549	227.954620	1342.406128	-528.733276	-112.465096	1361.154297	-489.105865	63.055462	1343.944092	-568.958740	83.883377	1642.729980	-632.100525	301.423401	1083.507568	-542.869690	-237.583450	1111.910522	-524.537415	293.218689	831.072876	-361.365448	-184.292206	912.205811	-503.555817	39.836803	962.848328	587.056458	-25.834120	959.385925	599.883911	150.781937
-547.451599	143.680923	865.861816	-520.603760	-75.057602	869.916504	-619.634521	163.305084	490.894287	-586.488403	-108.991493	515.926636	-630.576782	166.287872	84.619820	-623.248291	-113.505386	81.590759	-562.100647	227.878357	1342.436523	-529.468994	-112.579056	1361.132202	-489.737244	62.932331	1344.062866	-569.095825	83.647484	1642.788818	-631.927612	301.395844	1083.366089	-542.859924	-237.440018	1111.720459	-523.705444	293.469574	831.209229	-360.879456	-184.183487	912.424377	-503.298798	39.844311	962.889832	586.664856	-26.049503	959.361877	599.604309	150.594238
-547.021790	143.738678	865.849792	-520.162537	-75.030922	869.934326	-619.372925	163.346649	490.923157	-586.206604	-108.937515	515.936340	-630.542236	166.237808	84.631897	-623.197876	-113.493095	81.594681	-562.805298	227.740402	1342.453857	-530.204773	-112.711845	1361.091187	-490.335785	62.798710	1344.164063	-569.065735	83.428345	1642.860474	-631.834045	301.367371	1083.211792	-542.831360	-237.529190	1111.632568	-522.838684	293.725525	831.397888	-360.383942	-184.070099	912.731384	-503.032898	39.880497	962.947754	586.288696	-26.233677	959.303711	599.326294	150.413940
-546.608582	143.804062	865.836914	-519.749939	-75.042824	869.929504	-619.108643	163.469254	490.950836	-585.972961	-108.862297	515.967834	-630.510803	166.244278	84.648712	-623.218689	-113.464760	81.590408	-563.509399	227.629044	1342.443970	-530.966614	-112.827652	1361.044678	-491.023621	62.693798	1344.254150	-568.746704	83.313133	1642.951782	-631.800476	301.308777	1083.043701	-542.846985	-237.494202	1111.466797	-521.859741	293.973450	831.655884	-359.876068	-183.978806	913.069763	-502.782074	39.889805	962.991882	585.889954	-26.421024	959.241333	598.936096	150.239868
-546.200989	143.843918	865.821106	-519.315613	-75.029938	869.943298	-618.766357	163.578003	490.961761	-585.649536	-108.838196	515.976440	-630.482361	166.258316	84.666008	-623.148438	-113.434196	81.637047	-564.288635	227.506287	1342.398804	-531.788574	-113.001137	1360.993774	-491.740753	62.585571	1344.380615	-568.281250	83.150505	1643.042725	-631.854553	301.278168	1082.853394	-542.940735	-237.416046	1111.309448	-520.982117	294.257813	831.888123	-359.419800	-183.887390	913.410645	-502.529633	39.912411	963.044800	585.458862	-26.612099	959.167664	598.519287	150.059250
-545.777100	143.837799	865.814148	-518.877136	-75.081375	869.951233	-618.459045	163.634796	490.975098	-585.377502	-108.813965	516.014709	-630.444275	166.244736	84.668312	-623.174683	-113.445961	81.615845	-565.077209	227.384750	1342.358887	-532.593323	-113.151886	1360.931152	-492.462677	62.459507	1344.436279	-567.697021	82.987534	1643.106201	-631.943848	301.225433	1082.655762	-543.084045	-237.389221	1111.125610	-520.029724	294.573761	832.169189	-359.009277	-183.846771	913.793823	-502.280762	39.869652	963.103821	584.991333	-26.842651	959.067200	598.139648	149.900360
-545.312866	143.818024	865.810791	-518.428284	-75.073151	869.943054	-618.148376	163.685959	490.964905	-585.059875	-108.841469	516.028625	-630.443176	166.245148	84.664993	-623.147644	-113.429382	81.636894	-565.941589	227.277191	1342.298462	-533.394104	-113.304863	1360.857300	-493.190857	62.336391	1344.549316	-566.856018	82.920097	1643.206055	-632.122192	301.220551	1082.482544	-543.269287	-237.350845	1110.964355	-519.072876	294.782288	832.470825	-358.583038	-183.763245	914.209351	-502.005859	39.839176	963.156616	584.543579	-27.004047	958.919434	597.728699	149.718140
-544.905029	143.820999	865.820557	-518.048462	-75.072624	869.921143	-617.818298	163.742401	490.966522	-584.721252	-108.846657	516.049561	-630.419312	166.242020	84.692299	-623.125305	-113.409752	81.647552	-566.793457	227.122528	1342.286743	-534.240784	-113.456177	1360.791016	-493.927704	62.220421	1344.643311	-565.930725	82.746857	1643.266235	-632.306763	301.226654	1082.305908	-543.521851	-237.308456	1110.778809	-518.096191	294.964478	832.874207	-358.184814	-183.704269	914.662170	-501.786224	39.802940	963.207092	584.116333	-27.126110	958.732422	597.246704	149.523895
-544.546326	143.831390	865.817383	-517.707825	-75.063553	869.884094	-617.514099	163.806854	490.992279	-584.466003	-108.878738	516.082886	-630.374573	166.242935	84.723099	-623.130493	-113.392342	81.665489	-567.777588	226.984283	1342.334717	-535.051880	-113.611717	1360.788818	-494.679169	62.120098	1344.743774	-564.861145	82.651184	1643.338623	-632.524658	301.224518	1082.115112	-543.805359	-237.323837	1110.636719	-517.151917	295.260925	833.255554	-357.856293	-183.644180	915.130188	-501.598816	39.776508	963.239441	583.688477	-27.293974	958.542419	596.781738	149.377365
-544.162109	143.850861	865.801880	-517.360046	-75.083252	869.862305	-617.187988	163.850235	490.990295	-584.167297	-108.942093	516.111511	-630.357178	166.237381	84.711365	-623.096863	-113.356407	81.688309	-568.644409	226.849030	1342.278809	-535.867554	-113.762146	1360.745728	-495.426331	62.021080	1344.818604	-563.642761	82.513847	1643.399170	-632.782837	301.256012	1081.895142	-544.134705	-237.305923	1110.526123	-516.258179	295.423248	833.599426	-357.573761	-183.593338	915.594055	-501.403839	39.747864	963.275146	583.200073	-27.520679	958.339050	596.326355	149.228745
-543.812561	143.822678	865.775513	-516.988770	-75.112648	869.874084	-616.857361	163.878632	490.996399	-583.856934	-108.936081	516.110107	-630.329041	166.215683	84.690918	-623.069519	-113.345825	81.699043	-569.476074	226.743912	1342.232422	-536.715393	-113.886894	1360.641479	-496.220825	61.947510	1344.883667	-562.399780	82.337730	1643.377197	-633.085510	301.320190	1081.743408	-544.502380	-237.311401	1110.417603	-515.369080	295.673462	834.036621	-357.332458	-183.540543	916.013794	-501.211975	39.718903	963.319519	582.755859	-27.672089	958.120850	595.775330	149.109039
-543.482178	143.751770	865.757996	-516.647888	-75.128036	869.897949	-616.505432	163.961365	491.003632	-583.585388	-108.941101	516.120605	-630.255127	166.249954	84.712738	-623.085938	-113.327225	81.733635	-570.367126	226.633301	1342.191650	-537.535034	-113.994278	1360.601685	-496.915588	61.859528	1344.935547	-560.834778	82.322456	1643.491699	-633.412231	301.369812	1081.591553	-544.880249	-237.320328	1110.320190	-514.566101	295.905182	834.442444	-357.194794	-183.520355	916.445740	-501.029419	39.678658	963.369263	582.345398	-27.783686	957.869202	595.310730	148.957214
-543.198547	143.730286	865.725281	-516.341736	-75.158951	869.908508	-616.236145	164.052536	491.023956	-583.316040	-108.937531	516.157227	-630.238525	166.217270	84.713837	-623.067078	-113.296631	81.723755	-571.212708	226.554626	1342.156616	-538.322266	-114.110695	1360.563477	-497.592957	61.768303	1345.012573	-559.425781	82.195808	1643.439941	-633.692505	301.388153	1081.381226	-545.251831	-237.343643	1110.204102	-513.794556	296.099487	834.796509	-357.071442	-183.509247	916.906250	-500.879425	39.657181	963.401794	581.940125	-27.914288	957.601257	594.846985	148.826233
-542.912537	143.728348	865.702820	-516.075134	-75.160744	869.899902	-615.953979	164.117111	491.047302	-583.030640	-108.954910	516.151733	-630.220459	166.225586	84.760361	-623.016602	-113.268959	81.762085	-572.022461	226.430939	1342.080566	-539.101624	-114.259918	1360.523560	-498.256653	61.717365	1345.037842	-558.000854	82.070793	1643.371216	-633.993408	301.411469	1081.204590	-545.661926	-237.399307	1110.110474	-512.976318	296.203125	835.259827	-357.040131	-183.551651	917.255981	-500.735046	39.643394	963.426697	581.530518	-28.094799	957.377686	594.330017	148.705002
-542.700195	143.732620	865.685730	-515.856567	-75.183815	869.919312	-615.576721	164.063919	491.015991	-582.788391	-109.001022	516.158569	-630.161743	166.228088	84.744072	-622.998352	-113.265236	81.762627	-572.807861	226.318344	1342.015381	-539.894775	-114.366661	1360.490845	-498.892090	61.687351	1345.064087	-556.603027	81.921013	1643.240112	-634.283447	301.484406	1081.074219	-546.059753	-237.420212	1110.040527	-512.317200	296.370758	835.658447	-357.049652	-183.595795	917.630005	-500.642853	39.635700	963.464783	581.144287	-28.236494	957.091919	593.883545	148.551819
-542.483337	143.749741	865.673706	-515.624084	-75.205032	869.925598	-614.974792	163.942505	490.961426	-582.539246	-109.012802	516.191528	-629.989502	166.269913	84.726021	-622.965088	-113.264450	81.775894	-573.531921	226.245682	1341.943970	-540.543518	-114.384796	1360.450684	-499.452179	61.625446	1345.062378	-555.309753	81.758606	1643.087158	-634.638794	301.594330	1080.961426	-546.529419	-237.506638	1110.026489	-511.700317	296.516266	836.020630	-357.130463	-183.649261	917.923828	-500.547516	39.627663	963.500854	580.785583	-28.376053	956.843323	593.446655	148.363678
-542.324402	143.750946	865.652344	-515.464111	-75.199768	869.921814	-614.557800	163.871048	490.898712	-582.297485	-109.023743	516.171936	-629.904846	166.279709	84.698669	-622.974548	-113.254349	81.812431	-574.182251	226.184143	1341.863647	-541.146851	-114.441864	1360.375854	-499.871399	61.571178	1345.040283	-554.218445	81.559288	1642.913452	-634.966125	301.630737	1080.814087	-547.032104	-237.558701	1109.995117	-511.133789	296.612610	836.370239	-357.277496	-183.693253	918.203430	-500.498932	39.625820	963.521484	580.509644	-28.462639	956.609558	593.013550	148.201736
-542.226013	143.767456	865.625916	-515.336975	-75.236626	869.920898	-614.226807	163.846542	490.882568	-582.133118	-109.070732	516.184265	-629.907043	166.281372	84.688110	-622.949646	-113.253761	81.811768	-574.692139	226.125687	1341.759521	-541.647278	-114.503586	1360.327271	-500.238831	61.494659	1344.986450	-553.345459	81.395836	1642.753052	-635.264709	301.662659	1080.723022	-547.513550	-237.647675	1109.954712	-510.662689	296.619476	836.689209	-357.508301	-183.804138	918.431213	-500.488708	39.617260	963.538086	580.210327	-28.631569	956.362427	592.640320	148.006622
-542.172913	143.758148	865.614563	-515.254456	-75.244080	869.906372	-614.580872	164.135895	490.956146	-581.909485	-109.125679	516.157837	-630.056702	166.203003	84.718323	-622.969971	-113.239075	81.829124	-575.063232	226.089340	1341.656616	-542.078552	-114.568214	1360.204102	-500.538452	61.476669	1344.903076	-552.759094	81.223862	1642.619507	-635.570557	301.685577	1080.614746	-547.947632	-237.790894	1109.888916	-510.286041	296.678711	836.985107	-357.789886	-183.903595	918.585144	-500.512726	39.600590	963.552673	579.939880	-28.780535	956.100098	592.272644	147.844131
-542.172424	143.762924	865.574158	-515.252014	-75.300270	869.890320	-613.861938	163.973007	490.807190	-581.783813	-109.262398	516.154541	-629.878845	166.272491	84.674408	-623.001099	-113.231544	81.814949	-575.334900	226.070587	1341.562378	-542.385132	-114.609406	1360.072388	-500.748474	61.454960	1344.811890	-552.483826	81.069099	1642.510986	-635.866211	301.730560	1080.509033	-548.422546	-237.877548	1109.803101	-509.991333	296.692841	837.218323	-358.159912	-184.079041	918.643555	-500.582367	39.575954	963.545349	579.668945	-28.978548	955.910889	591.887268	147.674286
-542.196411	143.790695	865.544250	-515.275024	-75.311996	869.851868	-613.767395	164.087875	490.785278	-581.580078	-109.347702	516.123718	-629.868896	166.248520	84.661842	-622.963379	-113.245026	81.808243	-575.486389	226.057587	1341.463745	-542.537903	-114.669014	1359.999634	-500.860443	61.428097	1344.734375	-552.463196	80.938736	1642.422607	-636.139099	301.766754	1080.468872	-548.878845	-238.044998	1109.750977	-509.823975	296.689636	837.445129	-358.603058	-184.263504	918.597290	-500.668854	39.572056	963.530273	579.485962	-29.181879	955.725159	591.570129	147.515793
-542.269592	143.786545	865.520508	-515.352234	-75.325058	869.802185	-613.610168	164.130371	490.746552	-581.362976	-109.441475	516.075562	-629.856323	166.254074	84.654007	-623.029724	-113.229622	81.791084	-575.493469	226.057800	1341.431763	-542.557495	-114.700256	1359.924194	-500.927032	61.378387	1344.644653	-552.679504	80.831139	1642.368652	-636.396851	301.827301	1080.447998	-549.349548	-238.166458	1109.683350	-509.744995	296.627747	837.596558	-359.154572	-184.474579	918.475037	-500.786499	39.546425	963.506897	579.285461	-29.334860	955.599060	591.173767	147.473373
-542.384399	143.790359	865.491943	-515.479065	-75.372658	869.763794	-613.465454	164.184143	490.708496	-581.199524	-109.551834	516.062073	-629.876099	166.242096	84.651024	-623.037842	-113.238136	81.798988	-575.415649	226.047546	1341.374390	-542.558655	-114.747421	1359.852661	-500.932770	61.328896	1344.567139	-553.072693	80.735138	1642.341797	-636.654236	301.846405	1080.446533	-549.829407	-238.244263	1109.639526	-509.748840	296.497589	837.734436	-359.763000	-184.694489	918.253662	-500.931763	39.514565	963.481140	579.148438	-29.575090	955.526855	591.008301	147.245605
-542.549011	143.784698	865.474609	-515.648071	-75.398399	869.731445	-613.440918	164.290894	490.682373	-580.978455	-109.601440	515.992676	-629.899414	166.278427	84.666885	-623.016785	-113.256477	81.834152	-575.268677	226.037918	1341.368408	-542.505676	-114.778259	1359.809448	-500.877197	61.271332	1344.523071	-553.626770	80.672455	1642.344482	-636.882507	301.875580	1080.495728	-550.269287	-238.344727	1109.612183	-509.892731	296.371796	837.819824	-360.440002	-184.922043	917.950378	-501.102264	39.490829	963.457825	579.101807	-29.726915	955.477295	590.905701	146.983917
-542.732300	143.767944	865.443481	-515.801636	-75.480934	869.712402	-613.314758	164.340195	490.628815	-580.793335	-109.669914	515.941284	-630.004639	166.389450	84.690628	-623.057312	-113.259933	81.807938	-575.060120	226.007019	1341.385254	-542.406982	-114.809273	1359.775635	-500.797089	61.227085	1344.457031	-554.285217	80.643166	1642.362061	-637.081116	301.887421	1080.573242	-550.703430	-238.369080	1109.593994	-510.116638	296.249664	837.875244	-361.163544	-185.202316	917.513916	-501.270874	39.448647	963.432373	579.002502	-29.909426	955.519287	590.727173	146.811203
-542.959229	143.773483	865.435547	-516.037720	-75.503136	869.694275	-613.242676	164.355942	490.577087	-580.668335	-109.781258	515.920349	-629.867126	166.297577	84.626991	-623.082581	-113.245300	81.825630	-574.852661	225.997696	1341.418091	-542.289307	-114.836403	1359.761230	-500.710510	61.204239	1344.419922	-555.013733	80.628181	1642.409424	-637.208923	301.939697	1080.683716	-551.102051	-238.395706	1109.592041	-510.458374	296.102417	837.869080	-362.013611	-185.536469	916.986755	-501.486694	39.435871	963.414978	578.974731	-30.041773	955.589172	590.617554	146.631042
-543.213257	143.707825	865.406616	-516.286377	-75.563370	869.691772	-613.216492	164.386597	490.529846	-580.515076	-109.870850	515.868958	-630.025574	166.391129	84.690681	-623.065735	-113.283966	81.846550	-574.622192	225.978317	1341.465698	-542.190491	-114.843513	1359.755859	-500.599213	61.152554	1344.392212	-555.775879	80.650398	1642.446289	-637.307373	301.947113	1080.830566	-551.467896	-238.400436	1109.605469	-510.897675	295.906982	837.814209	-362.841644	-185.875244	916.410278	-501.711334	39.388432	963.390625	578.960022	-30.167358	955.703613	590.505615	146.493286
-543.469238	143.659363	865.414124	-516.555054	-75.605576	869.692444	-613.776428	164.620560	490.601410	-580.419434	-109.989319	515.815308	-630.051880	166.281921	84.683212	-623.090576	-113.268867	81.826065	-574.355408	225.949783	1341.549316	-542.082214	-114.880646	1359.771240	-500.472595	61.102940	1344.394897	-556.522339	80.670578	1642.503296	-637.357788	301.960785	1081.002319	-551.797974	-238.396622	1109.630737	-511.427124	295.691833	837.714050	-363.767426	-186.305435	915.700317	-501.937653	39.342808	963.384216	578.925415	-30.313246	955.867737	590.392456	146.333679
-543.713989	143.590302	865.409668	-516.824951	-75.649368	869.716980	-613.297119	164.394806	490.471039	-580.343018	-110.053917	515.766846	-629.882385	166.307053	84.588150	-623.056641	-113.295387	81.834900	-574.083801	225.934937	1341.650513	-541.952026	-114.887794	1359.803589	-500.374664	61.062374	1344.384888	-557.241577	80.719719	1642.559692	-637.360046	301.950012	1081.192871	-552.149658	-238.251526	1109.610596	-511.995178	295.513092	837.549377	-364.703674	-186.656693	914.928162	-502.157318	39.300831	963.382385	578.925110	-30.414135	956.064087	590.330750	146.193817
-543.994873	143.539139	865.450378	-517.135803	-75.636909	869.721375	-613.411133	164.390045	490.444366	-580.317383	-110.148613	515.755981	-629.894531	166.327728	84.614357	-623.108276	-113.287613	81.832634	-573.815308	225.914124	1341.749146	-541.845703	-114.885735	1359.863159	-500.282257	61.015709	1344.415894	-557.923401	80.780121	1642.587769	-637.317749	301.910400	1081.378174	-552.431763	-238.192032	1109.612793	-512.642151	295.319244	837.372620	-365.705597	-187.129654	914.055481	-502.402344	39.269299	963.390686	578.975220	-30.462755	956.273804	590.301819	146.088608
-544.248535	143.467773	865.491882	-517.406738	-75.676895	869.747314	-613.654846	164.430664	490.483185	-580.258789	-110.224396	515.720886	-629.946167	166.329086	84.619621	-623.115234	-113.306969	81.840187	-573.594299	225.899963	1341.880737	-541.742249	-114.892792	1359.888428	-500.213226	60.978333	1344.428101	-558.518799	80.835297	1642.620117	-637.255310	301.898560	1081.559692	-552.663696	-238.265427	1109.706177	-513.326477	295.177002	837.187317	-366.695801	-187.493561	913.178284	-502.619598	39.210613	963.411316	578.980103	-30.516520	956.516602	590.250244	145.964539
-544.514771	143.471069	865.557190	-517.747192	-75.688240	869.781494	-614.031250	164.478302	490.520386	-580.345703	-110.291512	515.697754	-630.033630	166.295914	84.655769	-623.134705	-113.317444	81.873047	-573.385986	225.899460	1341.971558	-541.723389	-114.895226	1359.902954	-500.155518	60.937752	1344.450439	-559.034424	80.914703	1642.649292	-637.180786	301.862823	1081.715942	-552.934082	-238.232056	1109.711914	-514.087585	295.004791	836.898438	-367.775269	-187.983521	912.197388	-502.873260	39.188885	963.447388	579.019897	-30.578823	956.788513	590.238281	145.903000
-544.781128	143.440552	865.593140	-518.080017	-75.658150	869.778198	-614.434875	164.487244	490.576172	-580.390869	-110.369186	515.684509	-630.121033	166.306198	84.667854	-623.090149	-113.314934	81.895836	-573.223694	225.889175	1342.074219	-541.656677	-114.893982	1359.971558	-500.109833	60.907730	1344.480957	-559.467285	81.007088	1642.664795	-637.118958	301.826050	1081.857666	-553.179871	-238.172501	1109.755859	-514.877258	294.847778	836.552063	-368.854980	-188.412354	911.242249	-503.115509	39.171055	963.447754	579.045410	-30.631260	957.057129	590.216919	145.851913
-545.059937	143.478851	865.641113	-518.451111	-75.653519	869.757263	-614.682800	164.457214	490.608398	-580.513306	-110.460915	515.661438	-630.158691	166.295013	84.659119	-623.183411	-113.310951	81.876907	-573.070496	225.893600	1342.133789	-541.652100	-114.885757	1359.965332	-500.076996	60.886944	1344.484619	-559.905701	81.012230	1642.611572	-637.054871	301.758575	1081.940796	-553.445129	-238.104736	1109.750000	-515.681091	294.686249	836.196960	-369.956787	-188.919540	910.201233	-503.381622	39.156551	963.445862	579.043884	-30.683491	957.308105	590.197693	145.778748
-545.362610	143.483475	865.651794	-518.827332	-75.632614	869.742188	-614.998596	164.456909	490.634460	-580.661438	-110.496735	515.635864	-630.199829	166.275391	84.640892	-623.217041	-113.328827	81.892937	-572.957153	225.927032	1342.191895	-541.643311	-114.888077	1359.989380	-500.066101	60.885925	1344.499268	-560.138000	81.088264	1642.608521	-637.006165	301.659332	1082.032349	-553.705627	-238.091263	1109.766357	-516.523376	294.556641	835.839966	-371.060547	-189.399887	909.190979	-503.659760	39.156029	963.426147	579.105469	-30.718723	957.564331	590.192261	145.711975
-545.606567	143.510345	865.649170	-519.134644	-75.543983	869.725952	-615.344788	164.483810	490.672272	-580.813721	-110.547699	515.611206	-630.248657	166.301239	84.660118	-623.237732	-113.330315	81.886055	-572.881592	225.946472	1342.211426	-541.679993	-114.881393	1359.979126	-500.050476	60.870789	1344.491577	-560.328857	81.061073	1642.543823	-636.999573	301.550995	1082.066772	-554.008118	-238.035660	1109.734497	-517.358337	294.371033	835.447205	-372.233490	-189.902771	908.132141	-503.898956	39.205292	963.406372	579.174866	-30.730087	957.820496	590.193176	145.706238
-545.735046	143.401520	865.642944	-519.153076	-75.441154	869.845520	-615.560120	164.407318	490.669006	-580.844116	-110.492188	515.611938	-630.250183	166.267517	84.628792	-623.235107	-113.323959	81.846939	-572.836426	225.987106	1342.221313	-541.730164	-114.887535	1359.963867	-500.077087	60.862095	1344.457153	-560.319824	81.167534	1642.548950	-637.022888	301.384674	1082.082886	-554.323059	-238.029953	1109.723877	-518.172852	294.238861	835.028748	-373.362488	-190.383972	907.094238	-504.000427	39.273350	963.467468	579.205994	-30.740555	958.055664	590.163269	145.667435
-546.133606	143.604279	865.654785	-519.861511	-75.542160	869.611816	-615.863342	164.394501	490.715210	-581.174622	-110.580635	515.599060	-630.340820	166.231171	84.630157	-623.326477	-113.305923	81.852707	-572.811768	226.022385	1342.184692	-541.776978	-114.870552	1359.951660	-500.079895	60.863811	1344.446777	-560.293701	81.212982	1642.516479	-637.116028	301.240356	1082.067017	-554.645630	-237.986252	1109.694336	-519.115356	294.149963	834.581116	-374.576141	-190.956329	906.061401	-504.419769	39.184917	963.324219	579.089294	-30.863115	958.299255	590.061279	145.614014
-545.698669	142.883484	865.565186	-518.334412	-75.658928	870.484436	-615.689209	164.218063	490.576111	-580.715759	-110.263885	515.632202	-630.202820	166.290527	84.592781	-623.051819	-113.363350	81.792259	-572.801697	226.078674	1342.137329	-541.863708	-114.863266	1359.913696	-500.101746	60.875870	1344.392090	-560.207642	81.249176	1642.467041	-637.263489	301.094269	1082.042603	-555.006348	-237.978027	1109.671143	-519.932068	294.010284	834.216370	-375.735016	-191.437576	905.060791	-503.850250	39.295048	963.807739	579.232239	-30.803871	958.423523	590.073486	145.661118
-545.950134	142.939240	865.553406	-518.673706	-75.736351	870.400818	-615.855225	164.167664	490.580566	-580.887207	-110.241226	515.624084	-630.227966	166.295776	84.576485	-623.161438	-113.338417	81.759796	-572.814819	226.116882	1342.060913	-541.912292	-114.861671	1359.900513	-500.162506	60.899174	1344.318604	-560.102417	81.268066	1642.388428	-637.461426	300.940460	1082.004028	-555.396851	-237.946976	1109.634399	-520.870361	293.932617	833.764709	-376.982910	-191.911591	904.072998	-504.092499	39.244331	963.746765	579.218384	-30.839211	958.558655	590.018616	145.626190
-546.248291	143.048111	865.548523	-519.139526	-75.800972	870.250854	-616.035217	164.108673	490.546326	-581.150330	-110.289810	515.646362	-630.270935	166.281219	84.537476	-623.148376	-113.373383	81.783897	-572.838196	226.185440	1341.965088	-541.974792	-114.839828	1359.872314	-500.170166	60.924377	1344.245239	-559.967896	81.293114	1642.315430	-637.703918	300.764404	1081.948975	-555.820923	-237.896820	1109.586914	-521.720154	293.790985	833.373657	-378.224243	-192.405060	903.069946	-504.394165	39.186417	963.650269	579.206604	-30.854233	958.688110	589.937439	145.605057
-546.535095	143.118225	865.540100	-519.565857	-75.855339	870.127625	-616.214539	164.059631	490.541840	-581.366150	-110.310127	515.624634	-630.259888	166.290421	84.532211	-623.178406	-113.368454	81.775169	-572.877258	226.235580	1341.868408	-542.088318	-114.847916	1359.835571	-500.226349	60.942947	1344.173096	-559.857544	81.315033	1642.233032	-638.007874	300.569916	1081.866699	-556.282715	-237.849976	1109.545532	-522.546021	293.690552	833.049866	-379.486694	-192.927353	902.101868	-504.686279	39.130516	963.569092	579.161560	-30.905170	958.779785	589.895386	145.530655
-546.823547	143.202835	865.546753	-520.014954	-75.939186	870.019897	-616.385620	164.004135	490.545258	-581.611694	-110.367393	515.624634	-630.303162	166.272903	84.509651	-623.272278	-113.358276	81.761215	-572.893250	226.288895	1341.760498	-542.145630	-114.852692	1359.792969	-500.255707	60.955154	1344.095581	-559.776611	81.351036	1642.156372	-638.390198	300.329803	1081.740601	-556.784546	-237.755188	1109.487305	-523.446594	293.605530	832.685547	-380.810852	-193.460785	901.087341	-504.984436	39.064175	963.501404	578.984924	-30.786533	958.853394	589.497620	145.931229
-547.085693	143.251816	865.538208	-520.384888	-76.021950	869.945862	-616.499573	163.984726	490.524597	-581.808838	-110.378006	515.629578	-630.341248	166.280258	84.498360	-623.264709	-113.373016	81.756325	-572.933289	226.343674	1341.666992	-542.196045	-114.846176	1359.793579	-500.307281	60.978653	1344.003052	-559.729248	81.407982	1642.085327	-638.833252	300.144653	1081.674927	-557.275452	-237.654877	1109.437012	-524.317932	293.447968	832.365234	-382.081390	-193.960678	900.149841	-505.253479	39.006950	963.448425	578.873718	-30.789204	958.865356	589.378052	145.940002
-547.350098	143.287735	865.538818	-520.767151	-76.070267	869.886353	-616.624878	163.959641	490.520081	-582.044556	-110.443344	515.626221	-630.350159	166.288406	84.487228	-623.327698	-113.375748	81.731033	-572.964050	226.381989	1341.583496	-542.232117	-114.847214	1359.772705	-500.334686	60.997082	1343.937866	-559.738220	81.463013	1642.014893	-639.332703	299.939789	1081.631470	-557.771301	-237.599564	1109.411133	-525.205139	293.345184	832.164734	-383.433014	-194.491333	899.166565	-505.530945	38.962494	963.407471	578.773438	-30.810921	958.851501	589.273682	145.897781
-547.624939	143.314224	865.524292	-521.153442	-76.142921	869.817383	-616.528809	163.878937	490.465454	-582.240845	-110.471390	515.659546	-630.285339	166.312347	84.469788	-623.417358	-113.356262	81.726059	-572.986816	226.408875	1341.497314	-542.246704	-114.857483	1359.772705	-500.366028	61.000530	1343.883057	-559.858459	81.482147	1641.925781	-639.823792	299.805267	1081.647827	-558.251709	-237.546524	1109.408081	-526.045044	293.227203	831.995544	-384.784882	-195.019485	898.205872	-505.805908	38.905170	963.351013	578.647888	-30.827965	958.843018	589.174622	145.872864
-547.863220	143.396164	865.544861	-521.490295	-76.188286	869.785950	-616.827881	163.969528	490.503143	-582.437378	-110.495888	515.651978	-630.349426	166.320236	84.452019	-623.401611	-113.362602	81.734512	-573.019165	226.416382	1341.459961	-542.221497	-114.855690	1359.822510	-500.384460	61.012459	1343.829590	-559.904358	81.656960	1641.907227	-640.359802	299.671173	1081.637085	-558.769409	-237.442429	1109.398682	-526.913269	293.083771	831.837463	-386.227386	-195.529099	897.224731	-506.057831	38.888996	963.336853	578.527466	-30.842653	958.782166	589.074280	145.835327
-548.109863	143.461212	865.568970	-521.853882	-76.198578	869.744629	-616.966187	164.014160	490.503510	-582.622192	-110.508156	515.642883	-630.358154	166.320740	84.441513	-623.443176	-113.354477	81.726326	-573.026917	226.419739	1341.410889	-542.232544	-114.893646	1359.834961	-500.385223	61.009899	1343.790527	-560.065491	81.782494	1641.861206	-640.914734	299.594116	1081.697998	-559.281494	-237.319351	1109.415039	-527.776367	292.965637	831.729309	-387.726746	-196.165665	896.187744	-506.317413	38.876049	963.316833	578.426941	-30.838360	958.673035	588.966187	145.824554
-548.339539	143.492294	865.580811	-522.179138	-76.215668	869.706360	-617.115662	164.067657	490.510437	-582.796875	-110.527145	515.648499	-630.398254	166.306824	84.430626	-623.446472	-113.386932	81.722252	-573.062683	226.412903	1341.399414	-542.216309	-114.918068	1359.877319	-500.405518	61.008987	1343.769409	-560.287415	81.901527	1641.820557	-641.481567	299.541748	1081.796143	-559.785339	-237.168655	1109.409912	-528.646118	292.818573	831.638123	-389.131927	-196.678070	895.162170	-506.556641	38.851978	963.293823	578.268433	-30.909870	958.572510	588.855957	145.747330
-548.531860	143.521866	865.609924	-522.449768	-76.246826	869.689941	-616.975098	164.018463	490.479095	-582.960022	-110.533661	515.632629	-630.322083	166.358994	84.424797	-623.434448	-113.379288	81.670364	-573.091064	226.402527	1341.430908	-542.207703	-114.945717	1359.941406	-500.425507	60.990055	1343.749390	-560.540771	82.031044	1641.795898	-642.003845	299.470978	1081.894531	-560.238892	-237.034210	1109.408813	-529.505554	292.769867	831.576843	-390.651398	-197.310242	894.117676	-506.763306	38.822529	963.294312	578.169128	-30.932404	958.445740	588.765625	145.688599
-548.741211	143.538696	865.622070	-522.703064	-76.256927	869.682251	-617.091187	164.002136	490.461151	-583.271057	-110.526810	515.695618	-630.367004	166.352173	84.426414	-623.503113	-113.381042	81.665359	-573.134460	226.390701	1341.462402	-542.181152	-114.975410	1359.980225	-500.464539	60.968403	1343.736084	-560.824524	82.163994	1641.772095	-642.558594	299.473602	1082.041870	-560.674622	-236.988251	1109.445068	-530.374268	292.685608	831.515869	-392.191315	-197.895081	892.992432	-506.967804	38.813931	963.289124	578.046997	-30.940201	958.264282	588.651184	145.623886
-548.955688	143.559631	865.649170	-522.982605	-76.248573	869.679138	-617.485962	164.112991	490.502075	-583.491882	-110.565369	515.766235	-630.657166	166.449554	84.496407	-623.555908	-113.380188	81.669189	-573.183411	226.358749	1341.493042	-542.181946	-114.991959	1360.035767	-500.522766	60.943821	1343.736572	-561.151306	82.281067	1641.748291	-643.055542	299.458923	1082.148193	-561.061768	-236.925430	1109.500000	-531.226257	292.622833	831.479797	-393.737335	-198.493713	891.951477	-507.184998	38.809998	963.293152	577.915161	-30.941841	958.090759	588.516418	145.600159
-549.170959	143.565109	865.657166	-523.249512	-76.235840	869.656616	-617.653687	164.138458	490.534637	-583.681763	-110.597168	515.770325	-630.478821	166.349213	84.446938	-623.560242	-113.407806	81.667976	-573.244446	226.346573	1341.562500	-542.149292	-115.022926	1360.103760	-500.554932	60.951374	1343.732178	-561.489502	82.394737	1641.737427	-643.502991	299.456696	1082.271729	-561.430908	-236.873993	1109.529175	-532.062622	292.541443	831.472595	-395.306610	-199.134369	890.785217	-507.390961	38.803215	963.276184	577.847473	-30.927954	957.880920	588.409607	145.570648
-549.348145	143.552383	865.655334	-523.476074	-76.267227	869.672729	-617.542908	164.063339	490.469330	-583.835571	-110.629471	515.783081	-630.602112	166.469833	84.468407	-623.605408	-113.385231	81.640625	-573.323547	226.315842	1341.616211	-542.145935	-115.030998	1360.160400	-500.644318	60.949455	1343.730225	-561.851196	82.508934	1641.727417	-643.972107	299.520386	1082.415771	-561.793396	-236.778458	1109.573730	-532.872925	292.501526	831.466797	-396.902954	-199.794464	889.598755	-507.571259	38.784462	963.276611	577.786743	-30.898169	957.646362	588.299316	145.588943
-549.522705	143.547897	865.674255	-523.663391	-76.282036	869.694275	-617.675537	164.054214	490.463562	-583.948181	-110.614197	515.795898	-630.435547	166.391647	84.409355	-623.560547	-113.401711	81.629112	-573.447815	226.314148	1341.673462	-542.169189	-115.047195	1360.207153	-500.731018	60.950069	1343.755127	-562.186646	82.594337	1641.708984	-644.438660	299.586365	1082.561279	-562.154480	-236.636520	1109.599365	-533.658081	292.466187	831.445740	-398.493958	-200.490936	888.405029	-507.742767	38.775112	963.294006	577.770264	-30.879622	957.403564	588.197266	145.612808
-549.710083	143.562668	865.679504	-523.873352	-76.292290	869.692017	-617.804749	164.055206	490.474792	-584.142639	-110.667854	515.812317	-630.490234	166.375824	84.416969	-623.608887	-113.397575	81.622055	-573.585144	226.272476	1341.705811	-542.197449	-115.059464	1360.250366	-500.836121	60.940285	1343.744141	-562.511536	82.749878	1641.731323	-644.862366	299.625946	1082.679565	-562.463318	-236.579163	1109.622925	-534.389832	292.469116	831.410400	-400.043610	-201.129150	887.232788	-507.921631	38.772751	963.289795	577.796448	-30.797649	957.138611	588.130554	145.644669
-549.875183	143.561523	865.691711	-524.025452	-76.323914	869.709045	-617.934265	164.005386	490.476074	-584.302551	-110.641045	515.847595	-630.507324	166.369385	84.386993	-623.669128	-113.428352	81.620041	-573.729309	226.240997	1341.746338	-542.253662	-115.084450	1360.280151	-500.962128	60.953518	1343.753662	-562.847717	82.821747	1641.714722	-645.221924	299.656738	1082.808838	-562.761841	-236.561798	1109.641113	-535.130554	292.511963	831.395203	-401.699188	-201.857910	886.008179	-508.086121	38.758785	963.306030	577.815125	-30.743210	956.892334	588.031494	145.704651
-550.005920	143.547043	865.693115	-524.143860	-76.365471	869.726257	-618.014526	163.995270	490.481750	-584.241760	-110.528893	515.703430	-630.471863	166.386353	84.381897	-623.551880	-113.457413	81.592155	-573.907593	226.225479	1341.785034	-542.330139	-115.094109	1360.262695	-501.136230	60.942871	1343.735718	-563.178162	82.872986	1641.690674	-645.577637	299.707764	1082.906982	-563.029846	-236.511597	1109.610596	-535.840698	292.532043	831.341675	-403.313293	-202.582764	884.799927	-508.216156	38.738022	963.316589	577.907776	-30.701010	956.635376	587.980225	145.702682
-550.164001	143.530258	865.697876	-524.294312	-76.351402	869.718994	-618.180054	163.990433	490.496094	-584.571472	-110.654015	515.859131	-630.497986	166.376053	84.385414	-623.669617	-113.432404	81.571274	-574.109375	226.204712	1341.817017	-542.410156	-115.100563	1360.278320	-501.290222	60.934780	1343.737915	-563.534668	82.862862	1641.674561	-645.941528	299.748657	1082.983643	-563.252686	-236.508621	1109.593750	-536.447327	292.564209	831.289978	-404.823090	-203.282043	883.617798	-508.364899	38.733799	963.313843	578.086670	-30.602005	956.362244	587.972046	145.778809
-550.266235	143.560822	865.708313	-524.397827	-76.319344	869.714478	-618.334839	163.977814	490.537842	-584.728638	-110.642876	515.867737	-630.534668	166.326126	84.364250	-623.664001	-113.450089	81.562820	-574.314453	226.189163	1341.835938	-542.530090	-115.128082	1360.233521	-501.466156	60.928543	1343.736572	-563.827637	82.891083	1641.664917	-646.283081	299.782532	1083.019287	-563.543884	-236.373337	1109.513306	-537.070496	292.694885	831.213196	-406.436249	-204.027191	882.418823	-508.480682	38.757030	963.321106	578.235596	-30.567854	956.117004	587.972839	145.787613
-550.393188	143.564529	865.715149	-524.497803	-76.307953	869.701538	-618.491821	163.936890	490.539886	-584.895996	-110.606621	515.870300	-630.521057	166.332886	84.360291	-623.727173	-113.453140	81.512146	-574.546692	226.161972	1341.836426	-542.634277	-115.142815	1360.232178	-501.649689	60.928333	1343.740112	-564.105286	82.899872	1641.669678	-646.624329	299.795502	1083.054688	-563.776306	-236.323486	1109.447998	-537.634705	292.804291	831.127014	-407.972778	-204.793228	881.213623	-508.600708	38.758968	963.320374	578.466736	-30.486013	955.892212	588.027527	145.853577
-550.515015	143.593643	865.704529	-524.605835	-76.273964	869.688904	-618.668335	163.908234	490.559753	-585.055664	-110.600174	515.828491	-630.577698	166.336029	84.355560	-623.721069	-113.454330	81.479324	-574.824585	226.154663	1341.844238	-542.801819	-115.166328	1360.164429	-501.862091	60.924854	1343.731934	-564.350830	82.896317	1641.654419	-646.929077	299.825958	1083.083374	-563.966248	-236.509079	1109.456665	-538.134460	292.914093	831.022461	-409.494202	-205.542053	880.075684	-508.719360	38.791153	963.309814	578.697693	-30.430904	955.700073	588.096375	145.911118
-550.616760	143.598694	865.702759	-524.682129	-76.266281	869.678711	-618.847778	163.856567	490.554779	-585.169983	-110.514778	515.818604	-630.568726	166.351166	84.327927	-623.736633	-113.454521	81.466118	-575.109558	226.124664	1341.822144	-542.956421	-115.198708	1360.134399	-502.087311	60.927540	1343.750732	-564.592224	82.890251	1641.647461	-647.228455	299.818115	1083.074463	-564.237671	-236.331421	1109.355469	-538.591553	293.031982	830.935364	-410.931641	-206.275101	878.967285	-508.819702	38.795967	963.307312	578.973572	-30.397905	955.528198	588.225647	145.920685
-550.693848	143.603683	865.704041	-524.733093	-76.244453	869.676575	-618.987610	163.797104	490.575745	-585.160278	-110.394180	515.662720	-630.606140	166.334900	84.317253	-623.667297	-113.482384	81.384598	-575.427612	226.130112	1341.810425	-543.141357	-115.222687	1360.086060	-502.321960	60.922543	1343.744873	-564.769897	82.923737	1641.651855	-647.551147	299.808136	1083.041992	-564.460999	-236.309479	1109.295654	-539.010498	293.186432	830.859619	-412.366974	-207.052795	877.888062	-508.906433	38.809174	963.313721	579.277710	-30.343315	955.387390	588.361450	145.953674
-550.801147	143.638931	865.701965	-524.794495	-76.199425	869.654480	-619.151367	163.729523	490.598633	-585.324890	-110.352028	515.666626	-630.608704	166.334885	84.281570	-623.684814	-113.468994	81.362663	-575.711914	226.114120	1341.795410	-543.325562	-115.251045	1360.063721	-502.573303	60.916424	1343.743774	-565.023682	82.841904	1641.618652	-647.849854	299.723541	1082.986572	-564.700378	-236.454269	1109.289673	-539.376221	293.353577	830.791870	-413.838989	-207.818558	876.813232	-509.010284	38.844620	963.307800	579.626953	-30.280146	955.277649	588.572449	145.981293
-550.900574	143.651855	865.701111	-524.851074	-76.178261	869.643494	-619.323303	163.698242	490.613403	-585.519226	-110.289207	515.676819	-630.625854	166.338852	84.302147	-623.765320	-113.483406	81.339828	-576.017700	226.081512	1341.735840	-543.509888	-115.277176	1360.034058	-502.826569	60.925175	1343.735962	-565.201172	82.748512	1641.670532	-648.103638	299.680847	1082.921753	-564.969238	-236.423477	1109.223267	-539.693542	293.534149	830.713867	-415.176514	-208.505936	875.820557	-509.102264	38.861477	963.306091	579.946594	-30.265703	955.241760	588.761658	146.032822
-551.025574	143.683990	865.678162	-524.909302	-76.178589	869.628845	-619.480042	163.631226	490.605713	-585.792908	-110.345108	515.769958	-630.629761	166.356232	84.297981	-623.772766	-113.492554	81.309326	-576.364563	226.082596	1341.694580	-543.718506	-115.300522	1359.982178	-503.096252	60.930107	1343.729858	-565.460571	82.647797	1641.640503	-648.355591	299.631592	1082.874146	-565.238953	-236.339584	1109.129272	-539.953857	293.709076	830.647461	-416.528198	-209.278839	874.851501	-509.203247	38.887924	963.289551	580.347473	-30.173649	955.242859	589.038452	146.118225
-551.135742	143.694748	865.677551	-524.941711	-76.172935	869.610962	-619.634094	163.592529	490.616516	-585.945496	-110.458443	515.770325	-630.658875	166.341888	84.268005	-623.786926	-113.506554	81.274979	-576.685425	226.056839	1341.692627	-543.918030	-115.338158	1359.951172	-503.366364	60.949684	1343.728271	-565.578796	82.743263	1641.600708	-648.598267	299.531525	1082.812378	-565.546204	-236.221008	1109.058105	-540.181702	293.905212	830.591248	-417.843506	-209.981079	873.890930	-509.291260	38.896732	963.285278	580.773132	-30.078588	955.299011	589.359558	146.222076
-551.245178	143.714157	865.683350	-524.988403	-76.143623	869.600342	-619.775574	163.543732	490.626892	-586.127686	-110.494606	515.809143	-630.651672	166.365692	84.277756	-623.815918	-113.509041	81.247032	-577.014771	226.021667	1341.690796	-544.150024	-115.370148	1359.918579	-503.618164	60.946255	1343.732788	-565.770996	82.707886	1641.588135	-648.840942	299.437988	1082.737793	-565.827942	-236.121170	1108.978271	-540.380066	294.097168	830.555725	-419.099792	-210.733978	873.033264	-509.386353	38.920479	963.288025	581.186157	-29.979990	955.386902	589.719055	146.295074
-551.382202	143.695618	865.670593	-525.042297	-76.155495	869.590271	-619.856384	163.479111	490.621460	-586.316589	-110.581512	515.879395	-630.669861	166.350174	84.270279	-623.842896	-113.540421	81.260239	-577.353760	226.010193	1341.674316	-544.368042	-115.412613	1359.909546	-503.869202	60.930908	1343.734375	-565.982300	82.672073	1641.583496	-649.089600	299.379517	1082.682617	-566.151184	-236.031876	1108.882202	-540.553589	294.287048	830.533630	-420.343536	-211.491699	872.175293	-509.492676	38.916199	963.279236	581.615051	-29.880228	955.514221	590.080261	146.391022
-551.473206	143.725693	865.663818	-525.039490	-76.163750	869.587341	-619.931213	163.450256	490.641876	-586.493591	-110.572487	515.903442	-630.625061	166.361237	84.278458	-623.858582	-113.544907	81.223854	-577.693604	225.983322	1341.686768	-544.606750	-115.447922	1359.867920	-504.091522	60.919621	1343.740723	-566.195129	82.652893	1641.586670	-649.328186	299.315704	1082.675049	-566.487488	-235.901810	1108.780396	-540.672791	294.463104	830.532898	-421.562134	-212.193878	871.316162	-509.572021	38.936100	963.284546	582.071411	-29.770567	955.676819	590.507385	146.489365
-551.600342	143.729691	865.676575	-525.105591	-76.152687	869.572144	-620.060486	163.436981	490.656921	-586.702881	-110.578186	515.927979	-630.640564	166.361664	84.254814	-623.863953	-113.535652	81.210327	-578.014526	225.936646	1341.674927	-544.813477	-115.512260	1359.864624	-504.339081	60.905052	1343.771851	-566.417053	82.623405	1641.591797	-649.546692	299.306793	1082.652222	-566.853821	-235.542770	1108.625488	-540.782776	294.642731	830.548706	-422.770477	-212.934464	870.503967	-509.680023	38.938274	963.286987	582.527710	-29.683626	955.878662	590.985535	146.520599
-551.706299	143.740402	865.668945	-525.133362	-76.132904	869.549316	-620.099792	163.401047	490.652802	-586.893921	-110.538971	515.952759	-630.650024	166.369797	84.254784	-623.861938	-113.549637	81.172768	-578.325195	225.899994	1341.688965	-545.005005	-115.559044	1359.874878	-504.603973	60.859142	1343.782837	-566.643555	82.612244	1641.587280	-649.761780	299.272186	1082.628662	-567.143005	-235.539642	1108.580811	-540.825684	294.805603	830.581299	-423.894135	-213.660156	869.816711	-509.764343	38.955284	963.276917	583.041565	-29.525806	956.055359	591.500305	146.669724
-551.805603	143.740799	865.679932	-525.166870	-76.136375	869.545593	-620.171631	163.395035	490.648926	-587.101807	-110.473862	515.973999	-630.635132	166.373901	84.248222	-623.931702	-113.562965	81.161713	-578.617371	225.848480	1341.669434	-545.187439	-115.631760	1359.863892	-504.873688	60.831554	1343.796509	-566.861877	82.595421	1641.576660	-649.956970	299.226379	1082.603394	-567.484924	-235.375595	1108.511719	-540.834900	294.934052	830.611694	-425.033966	-214.329193	869.068420	-509.854767	38.953056	963.287781	583.535889	-29.402988	956.293701	592.010559	146.821579
-551.942505	143.743698	865.697266	-525.212708	-76.106323	869.534241	-620.272034	163.387054	490.647400	-587.271484	-110.454224	515.990662	-630.651123	166.389648	84.239624	-623.945129	-113.553627	81.138161	-578.931030	225.788986	1341.656250	-545.406433	-115.706764	1359.870850	-505.118317	60.797886	1343.796631	-567.137573	82.544693	1641.554932	-650.117554	299.216614	1082.584106	-567.811401	-235.161285	1108.423462	-540.820374	295.083130	830.658875	-426.126587	-214.995987	868.366455	-509.961700	38.967716	963.295532	583.996033	-29.264465	956.480835	592.601929	146.961990
-552.062378	143.749329	865.710876	-525.274231	-76.101387	869.529602	-620.388184	163.393066	490.655060	-587.432678	-110.414177	516.037292	-630.645935	166.391525	84.243752	-623.958923	-113.562798	81.136040	-579.227051	225.711868	1341.663208	-545.564331	-115.762100	1359.871338	-505.338409	60.747566	1343.813110	-567.375061	82.543221	1641.550781	-650.283142	299.199799	1082.554810	-568.128662	-234.673691	1108.248535	-540.800171	295.191589	830.714294	-427.185486	-215.713501	867.656067	-510.063110	38.971409	963.303284	584.402832	-29.113903	956.687927	593.157349	147.058151
-552.168762	143.752914	865.718140	-525.307617	-76.073494	869.526917	-620.486633	163.401672	490.647705	-587.594910	-110.407310	516.074341	-630.651184	166.399307	84.239159	-623.975159	-113.583710	81.123238	-579.501160	225.629288	1341.665527	-545.733093	-115.848648	1359.870117	-505.564423	60.716145	1343.814575	-567.617371	82.553177	1641.550659	-650.417114	299.192810	1082.533203	-568.409607	-234.824890	1108.253662	-540.755005	295.302094	830.789124	-428.218201	-216.357208	867.025818	-510.148407	38.991081	963.309937	584.853027	-28.971457	956.911011	593.697632	147.203079
-552.316467	143.768356	865.721375	-525.397949	-76.051514	869.512512	-620.583862	163.413605	490.676544	-587.940491	-110.469292	516.127502	-630.691528	166.394379	84.250549	-624.081970	-113.575073	81.127823	-579.776550	225.548477	1341.672119	-545.886047	-115.931030	1359.899048	-505.798004	60.694004	1343.805908	-567.878296	82.435539	1641.593384	-650.542908	299.223572	1082.533936	-568.679443	-234.339539	1108.086304	-540.696594	295.410736	830.875916	-429.175385	-217.063293	866.365906	-510.272522	39.009129	963.305969	585.339966	-28.770161	957.111816	594.348633	147.398117
-552.419800	143.748383	865.733948	-525.453674	-76.021736	869.499084	-620.690247	163.410782	490.668854	-588.009338	-110.409798	516.148315	-630.707214	166.386200	84.230904	-624.053345	-113.589104	81.097992	-580.053345	225.473190	1341.700195	-546.040710	-115.990891	1359.894287	-506.012268	60.629509	1343.810059	-568.098572	82.539345	1641.530884	-650.654175	299.253296	1082.523071	-568.899170	-234.099167	1107.998413	-540.593506	295.503784	830.968018	-430.132477	-217.757355	865.715637	-510.363312	39.008739	963.309143	585.778992	-28.612295	957.255737	594.942688	147.564621
-552.546387	143.758011	865.731873	-525.531982	-76.023056	869.492920	-620.785767	163.406067	490.682526	-588.009888	-110.327682	516.115967	-630.692932	166.389160	84.210625	-624.022949	-113.603661	81.061378	-580.299011	225.402679	1341.692871	-546.190247	-116.074211	1359.913940	-506.236389	60.594433	1343.825439	-568.329773	82.526672	1641.518555	-650.762512	299.266876	1082.520386	-569.130371	-234.159134	1107.979614	-540.502380	295.607422	831.057861	-431.066772	-218.391769	865.144348	-510.477509	39.015762	963.308411	586.155273	-28.495541	957.362061	595.550903	147.727814
-552.653137	143.784546	865.737793	-525.587341	-76.035408	869.478943	-620.845215	163.377289	490.668823	-588.084045	-110.274818	516.094482	-630.696533	166.387970	84.209503	-624.016724	-113.611954	81.045387	-580.542358	225.323059	1341.715332	-546.344482	-116.167557	1359.903687	-506.455750	60.526360	1343.808228	-568.574707	82.509590	1641.521729	-650.865723	299.305542	1082.518677	-569.337769	-233.979401	1107.869507	-540.399841	295.705292	831.153992	-431.927826	-219.068680	864.575806	-510.573853	39.018150	963.309143	586.529419	-28.419424	957.468567	596.158386	147.858948
-552.770874	143.783127	865.745728	-525.647827	-76.046379	869.480591	-620.937134	163.379242	490.689545	-588.519653	-110.432320	516.179260	-630.688538	166.396667	84.207741	-624.133850	-113.625183	81.075180	-580.789612	225.263977	1341.719482	-546.529907	-116.227264	1359.877563	-506.681976	60.502193	1343.833374	-568.834656	82.401123	1641.549805	-650.965332	299.320984	1082.507813	-569.570007	-233.742767	1107.722900	-540.252197	295.754761	831.252502	-432.768341	-219.715027	863.995361	-510.677368	39.014713	963.318176	586.888062	-28.330313	957.541138	596.762024	147.981750
-552.864136	143.789383	865.755554	-525.694885	-76.057693	869.483887	-621.025757	163.374847	490.692871	-588.311584	-110.257912	516.120972	-630.725708	166.403122	84.223381	-624.000854	-113.670410	81.011497	-581.031677	225.194748	1341.712524	-546.669434	-116.291550	1359.859131	-506.894440	60.467854	1343.851563	-569.060303	82.390297	1641.551880	-651.038452	299.342743	1082.511230	-569.762207	-233.635223	1107.638428	-540.114685	295.796509	831.367249	-433.579926	-220.310608	863.454468	-510.765381	39.012810	963.330017	587.258911	-28.223770	957.565369	597.385925	148.115799
-552.980164	143.788391	865.744690	-525.801819	-76.073685	869.480591	-621.111938	163.359421	490.701660	-588.520752	-110.293930	516.146912	-630.724365	166.401031	84.216995	-624.081177	-113.640068	81.011711	-581.284729	225.143478	1341.747681	-546.873962	-116.355492	1359.821777	-507.120728	60.421257	1343.879639	-569.270264	82.373955	1641.553711	-651.120972	299.347290	1082.501099	-569.891846	-233.754837	1107.612061	-539.931641	295.822540	831.477539	-434.329987	-220.933655	862.966980	-510.877228	39.008389	963.322815	587.578003	-28.091482	957.562988	597.941040	148.238800
-553.027222	143.789703	865.750366	-525.827148	-76.056755	869.461121	-621.190918	163.349396	490.711395	-588.780884	-110.347450	516.168762	-630.725098	166.399368	84.196182	-624.157654	-113.641838	81.016678	-581.524231	225.108139	1341.754639	-547.048889	-116.424706	1359.785278	-507.313965	60.380600	1343.880005	-569.440857	82.462898	1641.507935	-651.174377	299.353577	1082.473022	-569.972229	-233.556900	1107.524170	-539.759277	295.840454	831.594238	-435.070038	-221.534927	862.480225	-510.935730	39.007130	963.323059	587.890564	-27.942289	957.510742	598.460632	148.372360
-553.142578	143.790756	865.751160	-525.917847	-76.074631	869.463074	-621.305176	163.346954	490.703552	-588.730835	-110.213516	516.130371	-630.764404	166.399307	84.199043	-624.075684	-113.682503	81.001244	-581.731140	225.034042	1341.778687	-547.232727	-116.467110	1359.753662	-507.508087	60.340378	1343.905884	-569.664490	82.338829	1641.557861	-651.256653	299.335114	1082.486328	-570.069763	-233.399567	1107.437866	-539.576843	295.812408	831.700500	-435.756195	-222.134552	862.020264	-511.039734	39.001823	963.324585	588.138977	-27.892611	957.454773	599.007629	148.417053
-553.225403	143.824448	865.759705	-526.000977	-76.051392	869.447083	-621.415466	163.369934	490.711090	-588.948242	-110.240677	516.143066	-630.759827	166.400940	84.204926	-624.165527	-113.641357	80.987648	-581.961609	224.989029	1341.790649	-547.404175	-116.530701	1359.758179	-507.704926	60.292206	1343.906860	-569.791382	82.356964	1641.571045	-651.308167	299.301849	1082.451416	-570.140320	-233.273834	1107.381836	-539.401550	295.814484	831.804504	-436.429871	-222.670029	861.604797	-511.132263	39.018211	963.324341	588.398682	-27.853592	957.362732	599.546875	148.478516
-553.298401	143.823517	865.765869	-526.080139	-76.032967	869.443359	-621.454468	163.321060	490.703217	-589.041809	-110.236473	516.150452	-630.774719	166.397598	84.177292	-624.141418	-113.672081	80.980553	-582.195984	224.951874	1341.804932	-547.595764	-116.598419	1359.730225	-507.912170	60.238785	1343.906738	-569.921021	82.432449	1641.528320	-651.357910	299.278748	1082.451660	-570.231812	-233.207687	1107.303833	-539.199158	295.762207	831.898743	-437.019684	-223.277466	861.192200	-511.220276	39.020905	963.329468	588.608276	-27.788553	957.226685	599.982483	148.553741
-553.337830	143.820358	865.761353	-526.121399	-76.068886	869.451172	-621.530701	163.325958	490.697815	-589.136963	-110.208046	516.155029	-630.816650	166.386414	84.154732	-624.156738	-113.642876	80.955872	-582.407349	224.903275	1341.846924	-547.781921	-116.660828	1359.710083	-508.121399	60.191769	1343.903564	-570.071594	82.383499	1641.524536	-651.412231	299.229156	1082.426758	-570.338745	-233.187881	1107.245361	-539.020508	295.702698	831.988770	-437.562714	-223.771149	860.843811	-511.281525	39.003231	963.337219	588.788147	-27.730793	957.071777	600.376160	148.634750
-553.409607	143.832123	865.779846	-526.201111	-76.076576	869.451050	-621.570190	163.306168	490.700073	-589.194885	-110.179398	516.166565	-630.781616	166.397324	84.153091	-624.123657	-113.650124	80.950523	-582.621094	224.853165	1341.864258	-547.947815	-116.695953	1359.716187	-508.317291	60.119011	1343.891113	-570.231384	82.287155	1641.511108	-651.446472	299.215851	1082.433838	-570.410950	-233.185120	1107.200562	-538.841125	295.652893	832.087402	-438.122620	-224.261551	860.491333	-511.370972	38.994091	963.351074	588.926086	-27.697462	956.867126	600.763000	148.707947
-553.473206	143.796783	865.763672	-526.278992	-76.080025	869.445007	-621.645874	163.303101	490.672363	-589.273254	-110.166931	516.154663	-630.804565	166.390167	84.155739	-624.096130	-113.683990	80.950569	-582.819397	224.814209	1341.879272	-548.138916	-116.750748	1359.699463	-508.516296	60.076782	1343.907593	-570.336670	82.242538	1641.516357	-651.486572	299.156555	1082.407349	-570.507751	-233.203278	1107.153687	-538.661926	295.588318	832.163513	-438.603973	-224.758224	860.187134	-511.444702	38.977642	963.340698	589.100342	-27.658438	956.645447	601.158325	148.744370
-553.541016	143.799606	865.753479	-526.364380	-76.099846	869.446960	-621.726685	163.282700	490.682617	-589.380188	-110.167992	516.136963	-630.790649	166.394516	84.155968	-624.126282	-113.686287	80.934059	-583.010925	224.758041	1341.897461	-548.310303	-116.815811	1359.712524	-508.712097	59.996078	1343.903809	-570.429932	82.186005	1641.515625	-651.515320	299.108551	1082.389404	-570.573181	-233.151337	1107.098267	-538.501038	295.504089	832.222961	-438.987976	-225.216965	859.959717	-511.533722	38.970188	963.340210	589.273804	-27.628130	956.435303	601.487732	148.765442
-553.566833	143.807571	865.778992	-526.410889	-76.091675	869.435364	-621.761414	163.260315	490.663574	-589.440247	-110.137115	516.138123	-630.804810	166.435501	84.163361	-624.163330	-113.669464	80.937248	-583.203552	224.708221	1341.890869	-548.538269	-116.872017	1359.672729	-508.905121	59.943214	1343.890381	-570.518311	82.124748	1641.525635	-651.540039	299.035461	1082.361694	-570.664490	-233.170547	1107.056641	-538.312927	295.412292	832.310547	-439.384644	-225.607117	859.728149	-511.580444	38.958164	963.351379	589.428040	-27.624695	956.195618	601.794678	148.766190
-553.617065	143.833679	865.769653	-526.499268	-76.098312	869.436829	-621.788879	163.259598	490.671143	-589.526917	-110.154907	516.139709	-630.807922	166.431580	84.133064	-624.132324	-113.690186	80.933578	-583.375488	224.665115	1341.897461	-548.734985	-116.911743	1359.646118	-509.078308	59.900524	1343.903931	-570.554016	82.128685	1641.534424	-651.564758	298.991180	1082.339722	-570.774292	-233.143478	1107.018433	-538.163757	295.318146	832.374634	-439.735229	-225.994461	859.518555	-511.661285	38.965549	963.350952	589.582947	-27.619535	955.965759	602.067139	148.786804
-553.647949	143.830963	865.774475	-526.571777	-76.121696	869.445801	-621.848755	163.248810	490.679718	-589.587036	-110.126343	516.155945	-630.815247	166.431946	84.129639	-624.174072	-113.703552	80.921745	-583.550415	224.628387	1341.902832	-548.910339	-116.972794	1359.630127	-509.255737	59.825012	1343.916626	-570.687012	82.036781	1641.518188	-651.581848	298.938354	1082.341431	-570.876282	-233.196060	1106.984741	-537.972046	295.166046	832.443542	-440.062805	-226.334366	859.346863	-511.730682	38.946365	963.363403	589.786499	-27.564177	955.731140	602.346313	148.838211
-553.727417	143.851944	865.779419	-526.659241	-76.099632	869.420654	-621.917725	163.263367	490.672821	-589.680786	-110.141479	516.152893	-630.794678	166.458160	84.133987	-624.185730	-113.693138	80.915817	-583.708496	224.571198	1341.912598	-549.098877	-117.023964	1359.583252	-509.421356	59.775307	1343.903931	-570.784790	81.978569	1641.509277	-651.596191	298.870056	1082.298218	-570.987488	-233.221649	1106.932983	-537.814148	295.046906	832.510742	-440.311035	-226.656250	859.220642	-511.812531	38.953991	963.353638	589.992065	-27.528030	955.510803	602.626526	148.833328
-553.765015	143.855011	865.780945	-526.706787	-76.139519	869.445374	-621.946655	163.204880	490.677399	-589.799744	-110.166718	516.186829	-630.855591	166.405960	84.128746	-624.198242	-113.691895	80.907013	-583.876587	224.502747	1341.905762	-549.322876	-117.098732	1359.513916	-509.595306	59.731129	1343.902832	-570.881836	81.938560	1641.507935	-651.606018	298.793152	1082.264771	-571.108154	-233.267746	1106.877563	-537.640747	294.887970	832.581116	-440.531830	-226.964249	859.120789	-511.873230	38.941265	963.371826	590.233521	-27.534779	955.338684	602.959290	148.802399
-553.834595	143.872498	865.789124	-526.814514	-76.112885	869.418518	-621.988220	163.201843	490.673035	-589.877563	-110.163025	516.170166	-630.838562	166.410446	84.129196	-624.170166	-113.713776	80.888466	-583.995117	224.455399	1341.916260	-549.463135	-117.155212	1359.502563	-509.769806	59.669487	1343.893311	-571.024536	81.790306	1641.545410	-651.614685	298.735992	1082.265625	-571.230225	-233.278030	1106.851929	-537.469666	294.715088	832.659790	-440.719360	-227.211685	859.024963	-511.960388	38.943554	963.363037	590.538513	-27.499439	955.165527	603.301208	148.823212
-553.850342	143.853043	865.793884	-526.852783	-76.153641	869.427307	-622.559265	163.408707	490.787476	-590.003418	-110.169693	516.210266	-631.022095	166.352982	84.171295	-624.209656	-113.698692	80.882484	-584.131531	224.403992	1341.933838	-549.642151	-117.227676	1359.466309	-509.918304	59.627903	1343.900269	-571.153992	81.732079	1641.534668	-651.615723	298.677094	1082.236206	-571.374084	-233.284683	1106.794922	-537.316956	294.534607	832.724487	-440.878784	-227.400726	858.967834	-512.002197	38.910084	963.374390	590.847046	-27.485643	955.056885	603.581604	148.826279
-553.906372	143.863281	865.775879	-526.950562	-76.145271	869.398560	-622.573364	163.403946	490.782104	-590.050110	-110.148628	516.224487	-631.018066	166.378372	84.176697	-624.204834	-113.685707	80.899963	-584.217834	224.351563	1341.932251	-549.813538	-117.283401	1359.419556	-510.060822	59.570827	1343.893188	-571.266479	81.725670	1641.539917	-651.619751	298.589630	1082.230225	-571.514099	-233.321609	1106.738159	-537.192200	294.356842	832.767578	-440.994629	-227.545471	858.912842	-512.073669	38.909916	963.349915	591.118652	-27.542343	955.031860	603.862427	148.773712
-553.944214	143.853302	865.777466	-527.007080	-76.175285	869.398254	-622.621826	163.413193	490.791840	-590.157471	-110.138336	516.248474	-631.005676	166.389297	84.157623	-624.199829	-113.691460	80.897133	-584.315125	224.275772	1341.925049	-549.981323	-117.353317	1359.407715	-510.190308	59.515003	1343.869873	-571.439575	81.675941	1641.532959	-651.608765	298.527008	1082.205811	-571.648560	-233.383087	1106.727539	-537.082520	294.195831	832.815857	-441.097443	-227.642517	858.890137	-512.126648	38.885559	963.352539	591.423889	-27.632706	955.083008	604.161499	148.705353
-553.966431	143.912048	865.799194	-527.080627	-76.130524	869.376221	-622.622925	163.403900	490.792816	-590.227966	-110.117004	516.218201	-630.996033	166.392059	84.156181	-624.212280	-113.694435	80.886650	-584.396179	224.219650	1341.915894	-550.125671	-117.412224	1359.376465	-510.310822	59.444229	1343.863525	-571.626099	81.634544	1641.524414	-651.610779	298.447052	1082.206055	-571.801086	-233.369553	1106.667969	-536.966431	294.019043	832.854187	-441.147003	-227.705994	858.875854	-512.184448	38.910202	963.356750	591.808716	-27.727528	955.161743	604.562927	148.576172
-554.011902	143.900452	865.795715	-527.162781	-76.156837	869.364990	-622.671021	163.403534	490.791534	-590.324036	-110.127815	516.232605	-631.027954	166.384933	84.171371	-624.207031	-113.688690	80.874626	-584.478882	224.180862	1341.933105	-550.271362	-117.479309	1359.395630	-510.421204	59.359814	1343.859985	-571.863892	81.536789	1641.501343	-651.596497	298.386963	1082.171387	-571.945679	-233.389816	1106.637939	-536.858521	293.834198	832.889648	-441.191315	-227.741104	858.896973	-512.253784	38.882156	963.351440	592.264771	-27.827202	955.278931	604.988708	148.477325
-554.034119	143.919525	865.784729	-527.222290	-76.143852	869.340088	-622.698181	163.414368	490.810944	-590.383484	-110.106705	516.226196	-631.028381	166.384903	84.173546	-624.256165	-113.702560	80.888725	-584.522522	224.100220	1341.945190	-550.388428	-117.576309	1359.382813	-510.510437	59.277447	1343.858032	-572.071045	81.492973	1641.503174	-651.596558	298.315948	1082.166504	-572.075562	-233.434967	1106.610596	-536.761902	293.643921	832.912964	-441.195129	-227.743866	858.946655	-512.300354	38.886543	963.335815	592.682190	-27.916103	955.430420	605.398499	148.366028
-554.053772	143.896530	865.799683	-527.274475	-76.175133	869.340332	-622.718933	163.402161	490.826385	-590.420044	-110.081902	516.234375	-631.020508	166.387146	84.175591	-624.247742	-113.685051	80.857124	-584.578003	224.027496	1341.953613	-550.540710	-117.648270	1359.393799	-510.608063	59.192841	1343.874878	-572.291992	81.464188	1641.506104	-651.592285	298.267670	1082.172974	-572.186646	-233.503342	1106.606445	-536.698975	293.447510	832.935974	-441.185303	-227.731644	858.991455	-512.342346	38.847923	963.345764	593.216064	-27.966747	955.637268	605.809692	148.303818
-554.059021	143.903824	865.787231	-527.321228	-76.184357	869.330383	-622.753662	163.446381	490.827606	-590.435303	-110.068268	516.242065	-631.053406	166.391220	84.193291	-624.205505	-113.701805	80.877922	-584.615173	223.977295	1341.961304	-550.694214	-117.707268	1359.396362	-510.713959	59.110184	1343.864990	-572.498901	81.430389	1641.514893	-651.583069	298.204407	1082.171021	-572.297607	-233.518509	1106.607788	-536.622314	293.224945	832.955383	-441.145752	-227.684631	859.047913	-512.381226	38.840843	963.338745	593.730896	-28.095320	955.906250	606.337891	148.173828
-554.072876	143.930283	865.789551	-527.413879	-76.166908	869.320374	-622.772888	163.433670	490.810669	-590.497009	-110.044266	516.246399	-631.043823	166.401398	84.193268	-624.240112	-113.667847	80.882027	-584.677612	223.956940	1341.963379	-550.878357	-117.769043	1359.393555	-510.824005	59.052723	1343.864136	-572.715393	81.396286	1641.512451	-651.576111	298.114838	1082.142334	-572.412903	-233.563110	1106.587036	-536.573853	293.037384	832.967163	-441.075287	-227.581833	859.137085	-512.440857	38.846371	963.337646	594.215271	-28.173080	956.170105	606.839966	148.051407
-554.079956	143.904724	865.801025	-527.453613	-76.190941	869.331421	-622.751648	163.444794	490.799622	-590.504700	-110.047775	516.256287	-631.040649	166.415665	84.178673	-624.193909	-113.662254	80.871178	-584.705383	223.878876	1341.969238	-551.032166	-117.823921	1359.381104	-510.928772	58.973091	1343.865845	-572.933594	81.365303	1641.507568	-651.570374	298.101746	1082.136108	-572.486877	-233.590439	1106.579712	-536.525940	292.825745	832.969604	-440.982666	-227.491074	859.213928	-512.475586	38.815868	963.352539	594.699951	-28.282442	956.470398	607.309021	147.973679
-554.095886	143.915085	865.801086	-527.498047	-76.210037	869.322327	-622.779297	163.443192	490.805969	-590.546631	-110.027565	516.245667	-631.071655	166.396866	84.179367	-624.209961	-113.697266	80.872185	-584.741516	223.842636	1341.978027	-551.213379	-117.887825	1359.385742	-511.042145	58.879761	1343.865601	-573.134521	81.338829	1641.496582	-651.543579	298.024994	1082.131592	-572.561646	-233.647034	1106.572021	-536.504089	292.616547	832.962830	-440.867493	-227.349060	859.308594	-512.513794	38.802299	963.350891	595.148743	-28.425018	956.754578	607.838135	147.869736
-554.096924	143.931747	865.814209	-527.581726	-76.193222	869.305786	-622.745117	163.435913	490.823364	-590.595093	-110.050598	516.243530	-631.026306	166.413101	84.178650	-624.203918	-113.684784	80.900154	-584.767029	223.801651	1341.972046	-551.372803	-117.957573	1359.395508	-511.142029	58.789284	1343.877075	-573.261597	81.448860	1641.453369	-651.535217	297.979858	1082.115845	-572.622253	-233.657288	1106.538330	-536.469788	292.387573	832.950256	-440.747162	-227.194931	859.388794	-512.562073	38.794823	963.352173	595.714905	-28.507402	957.027100	608.384583	147.777771
-554.090942	143.905411	865.828064	-527.632751	-76.199409	869.302673	-622.736511	163.458191	490.834564	-590.627563	-110.076546	516.253784	-631.022949	166.404465	84.175697	-624.214294	-113.682411	80.904617	-584.811157	223.751572	1341.978638	-551.536682	-118.018333	1359.371216	-511.256409	58.721581	1343.889771	-573.485352	81.320549	1641.502441	-651.506714	297.898773	1082.102295	-572.650024	-233.678009	1106.521118	-536.451721	292.179779	832.928650	-440.577148	-226.975922	859.485779	-512.600159	38.762531	963.362915	596.207703	-28.557606	957.284180	608.887146	147.719559
-554.065979	143.911270	865.813904	-527.658752	-76.256783	869.316406	-622.729614	163.415970	490.839142	-590.620972	-110.060799	516.250916	-631.027710	166.403824	84.195251	-624.193665	-113.673141	80.893158	-584.846680	223.727219	1341.992310	-551.729065	-118.077522	1359.398560	-511.374847	58.639736	1343.921753	-573.682922	81.297813	1641.510254	-651.480103	297.863892	1082.100708	-572.700012	-233.668594	1106.470215	-536.417542	291.974609	832.904602	-440.426544	-226.776077	859.555603	-512.612976	38.739529	963.366211	596.705994	-28.649323	957.528442	609.457520	147.652496
-554.046997	143.890091	865.838562	-527.668030	-76.246056	869.313171	-622.734436	163.416885	490.837738	-590.647217	-110.010635	516.232544	-631.040344	166.391602	84.195015	-624.210999	-113.660149	80.904877	-584.883118	223.689758	1341.990967	-551.915649	-118.138474	1359.406006	-511.499695	58.560719	1343.916992	-573.864990	81.279236	1641.508057	-651.439270	297.775879	1082.068237	-572.749695	-233.683975	1106.437012	-536.395630	291.795807	832.880005	-440.283600	-226.549194	859.620422	-512.629150	38.716866	963.383972	597.163269	-28.757040	957.803772	609.953796	147.565506
-554.041931	143.870926	865.844727	-527.711182	-76.278091	869.340393	-622.722595	163.444183	490.863068	-590.651489	-110.067398	516.248169	-631.028687	166.397507	84.202766	-624.200867	-113.653069	80.902130	-584.962036	223.645004	1341.990356	-552.081116	-118.197060	1359.427490	-511.619568	58.492546	1343.947021	-573.999451	81.352348	1641.467529	-651.412659	297.699036	1082.042969	-572.761597	-233.670166	1106.416992	-536.388367	291.632538	832.847717	-440.114716	-226.313812	859.695618	-512.666992	38.691799	963.406250	597.604919	-28.840118	958.019226	610.463013	147.458237
-554.033569	143.842209	865.835999	-527.750610	-76.303818	869.332520	-622.728516	163.451416	490.868713	-590.644043	-110.042549	516.246033	-631.020203	166.383698	84.190407	-624.183716	-113.655693	80.902328	-585.003845	223.605911	1341.972778	-552.288086	-118.253120	1359.422852	-511.748505	58.433369	1343.959839	-574.169189	81.322060	1641.468140	-651.378601	297.620575	1082.012451	-572.798218	-233.674347	1106.374512	-536.366150	291.479797	832.792725	-439.914337	-226.028290	859.780151	-512.693176	38.657681	963.401367	598.003235	-28.918060	958.217712	610.942383	147.401413
-553.969177	143.855148	865.855774	-527.768066	-76.322395	869.338989	-622.675354	163.440201	490.857269	-590.631958	-110.056801	516.242859	-631.022461	166.405136	84.198647	-624.160706	-113.659531	80.927757	-585.073425	223.569916	1341.969360	-552.472656	-118.313416	1359.418213	-511.860199	58.371647	1343.984985	-574.355042	81.178024	1641.529053	-651.345337	297.539673	1081.963013	-572.818909	-233.603577	1106.328979	-536.328552	291.309387	832.762146	-439.707672	-225.771286	859.870789	-512.695740	38.634918	963.423157	598.419189	-29.053993	958.398071	611.425476	147.290558
-553.960205	143.831284	865.846313	-527.792175	-76.348564	869.343018	-622.689880	163.450516	490.868927	-590.642761	-110.040565	516.245422	-631.019836	166.394974	84.205673	-624.155884	-113.655998	80.936737	-585.149475	223.544785	1341.972168	-552.640625	-118.348221	1359.435791	-511.981384	58.320210	1344.001099	-574.542542	81.119118	1641.515137	-651.323914	297.476685	1081.936768	-572.834717	-233.527328	1106.271118	-536.287659	291.154419	832.715271	-439.467499	-225.475220	859.968140	-512.727234	38.608765	963.427551	598.754272	-29.174950	958.539612	611.828186	147.238907
-553.928345	143.824951	865.837769	-527.816650	-76.371040	869.329529	-622.632996	163.428070	490.845062	-590.646790	-110.058548	516.250793	-631.014648	166.396255	84.201401	-624.166016	-113.666786	80.946190	-585.209534	223.496109	1341.964233	-552.805725	-118.407249	1359.445435	-512.114502	58.248932	1344.008667	-574.677979	81.074844	1641.506836	-651.283142	297.399017	1081.911987	-572.899536	-233.312561	1106.162109	-536.253479	291.013763	832.678589	-439.223572	-225.155991	860.021606	-512.736267	38.583176	963.420837	599.075134	-29.215157	958.619202	612.207703	147.174530
-553.890320	143.829742	865.845276	-527.830078	-76.394287	869.323242	-622.616333	163.444992	490.875214	-590.672729	-110.084351	516.275024	-630.984009	166.394974	84.219040	-624.158020	-113.669884	80.943657	-585.301880	223.500015	1341.946655	-552.966797	-118.424065	1359.428467	-512.208435	58.217857	1344.020996	-574.807983	81.032295	1641.505615	-651.268494	297.327087	1081.877808	-572.865295	-233.397964	1106.175781	-536.209534	290.851501	832.628174	-438.990662	-224.861893	860.122131	-512.750244	38.557785	963.429993	599.368591	-29.292194	958.678772	612.561462	147.135681
-553.862549	143.808044	865.829285	-527.857666	-76.476028	869.341553	-622.617371	163.458054	490.891663	-590.682129	-110.100098	516.283508	-631.008362	166.387375	84.221001	-624.151428	-113.670891	80.944733	-585.385925	223.475403	1341.945190	-553.127441	-118.439072	1359.417480	-512.346497	58.181480	1344.020020	-574.930298	80.994087	1641.511719	-651.268066	297.302917	1081.840576	-572.865173	-233.366974	1106.135132	-536.184326	290.719299	832.605652	-438.757324	-224.527191	860.202515	-512.767395	38.510670	963.435974	599.615723	-29.329599	958.685303	612.876038	147.065521
-553.836304	143.746979	865.826782	-527.877014	-76.490555	869.346375	-622.607788	163.449570	490.894897	-590.658386	-110.108269	516.279846	-631.038635	166.386612	84.215408	-624.122620	-113.656441	80.956581	-585.485779	223.468094	1341.923462	-553.323303	-118.472382	1359.405640	-512.464294	58.137787	1344.026855	-575.061646	80.950066	1641.508301	-651.266357	297.258392	1081.808838	-572.902283	-233.286423	1106.057007	-536.155518	290.614624	832.563477	-438.537415	-224.199738	860.277283	-512.779846	38.469494	963.441956	599.867432	-29.382246	958.646729	613.175659	146.991943
-553.805603	143.730957	865.826965	-527.878418	-76.551064	869.357361	-622.561707	163.440125	490.881348	-590.643188	-110.120598	516.289978	-631.031738	166.382767	84.217682	-624.155273	-113.659988	80.963409	-585.572449	223.450119	1341.923828	-553.488586	-118.486298	1359.385986	-512.577393	58.091938	1344.022583	-575.194397	80.910622	1641.513550	-651.251160	297.189423	1081.774414	-572.903442	-233.189774	1105.995361	-536.104614	290.485718	832.552917	-438.308716	-223.859940	860.393616	-512.787292	38.428341	963.454163	600.024719	-29.440590	958.588257	613.391418	146.952576
-553.763489	143.703690	865.822693	-527.911438	-76.530777	869.352051	-622.544678	163.421799	490.912659	-590.640808	-110.136200	516.277893	-631.015442	166.372437	84.214073	-624.166016	-113.653450	80.969551	-585.661255	223.426895	1341.907715	-553.682129	-118.481277	1359.365234	-512.690552	58.062717	1344.014160	-575.309692	80.966354	1641.445313	-651.281677	297.139374	1081.733154	-572.913574	-233.097321	1105.935547	-536.062134	290.356598	832.535278	-438.041809	-223.530930	860.492371	-512.802856	38.413639	963.455811	600.159241	-29.445166	958.466370	613.553467	146.942047
-553.733215	143.670364	865.815247	-527.938904	-76.600075	869.363586	-622.557983	163.435394	490.931244	-590.632996	-110.162628	516.285278	-631.039673	166.379944	84.217239	-624.149048	-113.651657	80.963509	-585.736816	223.403366	1341.907349	-553.829529	-118.521767	1359.348389	-512.804749	58.024113	1344.022949	-575.491943	80.831329	1641.489380	-651.308411	297.111847	1081.690308	-572.913330	-233.039825	1105.870972	-536.022400	290.245331	832.508301	-437.812042	-223.166946	860.557068	-512.815247	38.360863	963.461975	600.258667	-29.482872	958.327515	613.679749	146.945114
-553.690247	143.605118	865.812378	-527.931213	-76.638504	869.386169	-622.514648	163.386520	490.879211	-590.617188	-110.162758	516.269531	-631.025330	166.367233	84.204170	-624.142212	-113.652786	80.962601	-585.810547	223.396805	1341.880615	-554.003845	-118.544746	1359.297607	-512.916382	57.972576	1344.009399	-575.621216	80.906143	1641.425049	-651.333618	297.061127	1081.645264	-572.914978	-232.985519	1105.804565	-535.997009	290.140320	832.495728	-437.593994	-222.865128	860.633240	-512.812683	38.313679	963.478210	600.333008	-29.503357	958.154053	613.777039	146.942795
-553.696472	143.565201	865.782227	-527.963196	-76.684845	869.364563	-622.552124	163.410278	490.905426	-590.458374	-110.093521	516.232727	-631.034119	166.366379	84.213280	-624.087402	-113.672058	80.952431	-585.930115	223.373901	1341.875366	-554.164246	-118.571159	1359.277100	-513.025330	57.943695	1344.022339	-575.788696	80.873863	1641.418213	-651.378052	297.028381	1081.613403	-572.921204	-232.881653	1105.693237	-535.982849	290.054657	832.488770	-437.361420	-222.494614	860.702759	-512.835327	38.270443	963.453430	600.381592	-29.482239	957.948730	613.843567	146.937851
-553.653625	143.545731	865.787476	-527.975525	-76.723633	869.380005	-622.556885	163.412933	490.906738	-590.625854	-110.213669	516.280640	-631.045227	166.357529	84.212158	-624.095642	-113.676529	80.952148	-585.988892	223.353943	1341.864014	-554.294189	-118.592323	1359.235840	-513.136963	57.919975	1344.012939	-576.003601	80.767250	1641.457153	-651.400330	297.003418	1081.602051	-572.919373	-232.816620	1105.645142	-535.967407	289.967285	832.476807	-437.154694	-222.127640	860.777832	-512.836914	38.236412	963.468933	600.451111	-29.496252	957.740540	613.901794	146.953903
-553.619507	143.505295	865.785461	-527.991638	-76.732841	869.383667	-622.542297	163.383881	490.895630	-590.552490	-110.142380	516.263184	-631.038330	166.359558	84.208549	-624.088074	-113.667671	80.939804	-586.101074	223.352280	1341.868408	-554.431274	-118.621277	1359.218506	-513.261841	57.892036	1344.016968	-576.212952	80.738197	1641.455566	-651.431580	296.960144	1081.571899	-572.888672	-232.772934	1105.580933	-535.924927	289.886536	832.485779	-436.946869	-221.776962	860.841553	-512.836243	38.207451	963.472351	600.497681	-29.462006	957.497681	613.918335	146.967880
-553.572754	143.509430	865.780151	-527.989136	-76.779053	869.404236	-622.545776	163.366928	490.920807	-590.682068	-110.250404	516.292908	-631.042114	166.360733	84.212692	-624.090149	-113.662971	80.954056	-586.172668	223.311020	1341.883301	-554.548218	-118.665001	1359.205322	-513.333374	57.868832	1344.016724	-576.406860	80.751099	1641.451416	-651.456421	296.936615	1081.537109	-572.888611	-232.677780	1105.508789	-535.866943	289.831879	832.497498	-436.731598	-221.417297	860.883728	-512.825745	38.189381	963.484009	600.521179	-29.474670	957.272888	613.927795	146.967148
-553.591125	143.441742	865.769348	-528.026672	-76.829895	869.411255	-622.545044	163.337341	490.904755	-590.575012	-110.165184	516.261353	-631.038757	166.358795	84.211052	-624.069092	-113.670959	80.915176	-586.267883	223.306625	1341.859985	-554.660706	-118.672653	1359.170166	-513.430847	57.845276	1344.028931	-576.690186	80.708939	1641.427979	-651.496155	296.895966	1081.523560	-572.881592	-232.591843	1105.430908	-535.880371	289.770203	832.499207	-436.561035	-221.084381	860.922241	-512.850342	38.136162	963.480835	600.566833	-29.453892	957.019043	613.929382	146.996811
-553.574768	143.434204	865.774902	-528.020813	-76.877190	869.417847	-622.567322	163.319382	490.903046	-590.551147	-110.174408	516.267578	-631.025513	166.362778	84.209648	-624.053223	-113.671310	80.915085	-586.349731	223.291687	1341.867188	-554.747742	-118.687073	1359.172241	-513.517639	57.836891	1344.008789	-577.016724	80.696320	1641.418701	-651.534180	296.915924	1081.523438	-572.875977	-232.540955	1105.388672	-535.831238	289.741180	832.511963	-436.378662	-220.732483	860.958008	-512.844910	38.106384	963.488647	600.598999	-29.418625	956.775574	613.892883	147.028717
-553.559814	143.406052	865.767334	-528.042480	-76.887314	869.421570	-622.606445	163.292358	490.906494	-590.504700	-110.135544	516.241760	-631.037781	166.359894	84.201454	-624.005554	-113.687149	80.891411	-586.422058	223.275650	1341.867188	-554.813843	-118.721466	1359.156494	-513.597412	57.830307	1344.004883	-577.414124	80.654877	1641.397705	-651.560852	296.867828	1081.493896	-572.869873	-232.459915	1105.304077	-535.815918	289.685486	832.511963	-436.215118	-220.393616	860.994934	-512.846924	38.088039	963.486328	600.653687	-29.375414	956.532532	613.841797	147.042191
-553.563660	143.385498	865.740662	-528.063232	-76.942039	869.431274	-622.610107	163.265717	490.918213	-590.537781	-110.114670	516.241516	-631.047852	166.360107	84.195328	-624.001282	-113.688011	80.889473	-586.475830	223.249344	1341.870117	-554.880798	-118.731888	1359.131714	-513.631958	57.799892	1344.004517	-577.912170	80.584053	1641.358398	-651.582886	296.867432	1081.473755	-572.842590	-232.361313	1105.220337	-535.793518	289.686768	832.515442	-436.051544	-220.082901	861.019043	-512.854187	38.063889	963.475708	600.756104	-29.327528	956.282959	613.854309	147.085861
-553.554749	143.345200	865.731323	-528.068359	-76.951340	869.422058	-622.660278	163.233109	490.914917	-590.534485	-110.102074	516.218445	-631.042236	166.361908	84.193512	-623.997131	-113.715332	80.892380	-586.526123	223.257721	1341.859619	-554.911987	-118.742561	1359.102661	-513.682617	57.779469	1344.003296	-578.394531	80.593422	1641.352295	-651.637634	296.860443	1081.455078	-572.815186	-232.306351	1105.162231	-535.889343	289.687836	832.500427	-435.922485	-219.775879	861.034729	-512.849121	38.038414	963.465454	600.859131	-29.283737	956.071350	613.841614	147.119095
-553.543518	143.360229	865.743347	-528.081299	-76.961380	869.420776	-622.683044	163.153702	490.892853	-590.555725	-110.091240	516.236755	-631.010010	166.370346	84.184555	-623.983154	-113.699661	80.860878	-586.544983	223.217712	1341.870239	-554.900696	-118.780067	1359.087158	-513.707947	57.787434	1344.000977	-578.988037	80.540108	1641.342285	-651.639099	296.791962	1081.442383	-572.791992	-232.227890	1105.104004	-535.770874	289.686523	832.536499	-435.793213	-219.456741	861.044983	-512.850220	38.031494	963.471436	600.995056	-29.292728	955.902039	613.859436	147.121017
-553.541443	143.359970	865.737244	-528.088196	-76.974205	869.417480	-622.772278	163.171661	490.935303	-590.637268	-110.088432	516.232666	-631.008118	166.346817	84.183617	-624.026184	-113.710861	80.861969	-586.549622	223.219193	1341.877441	-554.902344	-118.804726	1359.082642	-513.713379	57.751072	1343.996338	-579.685852	80.444489	1641.308594	-651.645020	296.779205	1081.450562	-572.771484	-232.132050	1105.021484	-535.759155	289.681519	832.549561	-435.687225	-219.158356	861.048889	-512.847351	38.025311	963.465149	601.105835	-29.297289	955.758484	613.870605	147.141113
-553.562256	143.343597	865.739685	-528.117126	-76.997322	869.411438	-622.798157	163.133423	490.932983	-590.668213	-110.086304	516.216553	-631.013245	166.348221	84.176826	-623.996338	-113.720528	80.858589	-586.544128	223.197327	1341.875610	-554.855286	-118.795494	1359.062622	-513.706909	57.738350	1343.989624	-580.414551	80.371651	1641.299561	-651.662048	296.799042	1081.459106	-572.725708	-232.083145	1104.997070	-535.859253	289.735901	832.514038	-435.601410	-218.861496	861.036987	-512.856384	38.002472	963.458862	601.304688	-29.306664	955.663391	613.937500	147.143616
-553.591125	143.316238	865.714050	-528.147400	-77.010269	869.413330	-622.874451	163.089172	490.914093	-590.786255	-110.106644	516.237793	-631.054077	166.344711	84.172195	-624.005798	-113.718681	80.863312	-586.536011	223.185043	1341.877075	-554.796326	-118.816185	1359.066040	-513.696716	57.743912	1343.965698	-581.203125	80.287132	1641.258301	-651.640442	296.775238	1081.445190	-572.679016	-232.051743	1104.930542	-535.766663	289.750580	832.542236	-435.510254	-218.558868	861.015442	-512.872742	37.995872	963.442505	601.522095	-29.312201	955.621948	614.010864	147.136444
-553.603699	143.314667	865.704163	-528.149353	-77.023033	869.405579	-622.961548	163.061417	490.920105	-590.877075	-110.094116	516.235962	-631.045166	166.346329	84.149803	-624.044189	-113.708481	80.851364	-586.451416	223.162262	1341.826172	-554.742249	-118.843414	1359.028687	-513.676392	57.741543	1343.956421	-581.991455	80.261040	1641.182129	-651.629761	296.772797	1081.435913	-572.616333	-231.997604	1104.895386	-535.765991	289.798798	832.528503	-435.459106	-218.286224	860.998413	-512.865356	37.992355	963.429199	601.783508	-29.273743	955.610107	614.122803	147.169525
-553.620422	143.330994	865.697266	-528.159363	-77.035828	869.377075	-623.014954	163.047562	490.934570	-590.953308	-110.107040	516.252441	-631.034180	166.347107	84.149773	-624.043640	-113.710274	80.860840	-586.475464	223.144714	1341.853394	-554.643799	-118.847099	1359.036743	-513.646851	57.716820	1343.940918	-582.894653	80.050415	1641.203125	-651.614624	296.791382	1081.434692	-572.567078	-231.890747	1104.846924	-535.795105	289.842499	832.510864	-435.384888	-218.030228	860.937683	-512.864014	37.986568	963.407593	602.034668	-29.303549	955.682190	614.260498	147.159927
-553.640198	143.309311	865.692383	-528.190857	-77.051239	869.374268	-623.097473	163.009842	490.914856	-591.045227	-110.083679	516.241150	-631.037415	166.344666	84.147606	-624.055908	-113.718040	80.830475	-586.370544	223.158295	1341.800537	-554.513733	-118.839775	1359.038330	-513.613586	57.721470	1343.947021	-583.772705	79.912086	1641.187866	-651.563477	296.781281	1081.439819	-572.490112	-231.728348	1104.770508	-535.830750	289.905579	832.463196	-435.335571	-217.762344	860.876465	-512.870667	37.969673	963.398132	602.320923	-29.261948	955.788452	614.434937	147.177567
-553.642273	143.299179	865.687378	-528.172180	-77.057060	869.372925	-623.169373	162.969528	490.933746	-591.134888	-110.089867	516.273499	-631.078918	166.331406	84.160995	-624.029968	-113.720306	80.831299	-586.330872	223.144226	1341.817383	-554.466492	-118.852570	1359.015625	-513.580383	57.730423	1343.928345	-584.688965	79.743172	1641.156494	-651.525513	296.806244	1081.452271	-572.413940	-231.684937	1104.744629	-535.833557	289.918640	832.443970	-435.323242	-217.503342	860.804810	-512.858582	37.966423	963.393555	602.638855	-29.263397	955.937134	614.693848	147.162338
-553.641846	143.323669	865.707642	-528.168274	-77.016815	869.356995	-623.266113	162.945541	490.942657	-591.249878	-110.093323	516.268066	-631.080444	166.329178	84.155022	-624.065430	-113.724792	80.832207	-586.272156	223.150604	1341.818726	-554.362000	-118.829636	1359.006836	-513.538757	57.716267	1343.941162	-585.593994	79.576195	1641.106201	-651.462952	296.795990	1081.472168	-572.310181	-231.647964	1104.740845	-535.836853	289.999084	832.421204	-435.300690	-217.300385	860.710815	-512.846619	37.984943	963.393555	602.989685	-29.242554	956.135925	614.956055	147.185791
-553.637817	143.311188	865.696899	-528.129639	-77.055542	869.369385	-623.319092	162.883179	490.967773	-591.295410	-110.048325	516.310303	-631.064392	166.356277	84.160965	-624.073547	-113.747635	80.835976	-586.239563	223.140259	1341.827881	-554.229248	-118.856125	1359.033081	-513.503357	57.734043	1343.954224	-586.460144	79.432800	1641.087891	-651.413330	296.819244	1081.491455	-572.157166	-231.736465	1104.782349	-535.858826	290.054077	832.382446	-435.328949	-217.072083	860.624390	-512.816345	37.974216	963.391052	603.347656	-29.242802	956.354553	615.266968	147.143478
-553.645691	143.314255	865.701050	-528.129700	-77.052612	869.356018	-623.406006	162.858353	490.944580	-591.429565	-110.049561	516.333008	-631.054810	166.353836	84.163231	-624.090454	-113.754387	80.843208	-586.208984	223.140717	1341.832642	-554.134216	-118.850349	1359.046265	-513.472351	57.737873	1343.972900	-587.338745	79.287621	1640.983887	-651.331177	296.817047	1081.483154	-572.023865	-231.689926	1104.763550	-535.856079	290.138458	832.357544	-435.343842	-216.873688	860.508789	-512.809692	37.971779	963.383606	603.697449	-29.228928	956.594849	615.568542	147.112305
-553.638184	143.307846	865.711121	-528.091980	-77.046326	869.372498	-623.488892	162.820755	490.964478	-591.500671	-110.025414	516.318604	-631.103088	166.338089	84.136696	-624.071655	-113.741508	80.813637	-586.190918	223.150360	1341.838257	-554.062805	-118.864784	1359.034180	-513.443481	57.740379	1343.995972	-588.202454	79.024765	1641.000732	-651.282654	296.844788	1081.502441	-571.860413	-231.674301	1104.754028	-535.955688	290.205139	832.291199	-435.334290	-216.697861	860.417175	-512.779480	37.979477	963.394226	604.102661	-29.221216	956.869019	615.884705	147.079041
-553.645752	143.340698	865.708496	-528.062073	-77.039063	869.361389	-623.566467	162.812134	490.981018	-591.595093	-109.998940	516.348206	-631.082703	166.346817	84.160904	-624.096619	-113.752693	80.806030	-586.211914	223.135132	1341.851807	-553.961487	-118.850677	1359.070068	-513.454895	57.777462	1344.012695	-589.045410	78.752579	1640.966797	-651.214050	296.896545	1081.518311	-571.685181	-231.625580	1104.728149	-535.962769	290.290314	832.259033	-435.343018	-216.562683	860.296021	-512.761597	38.000786	963.385376	604.447815	-29.248537	957.114929	616.232544	147.095123
-553.624084	143.316284	865.708801	-528.002197	-77.021133	869.365479	-623.630371	162.759903	491.006439	-591.671143	-109.977409	516.367981	-631.095947	166.359711	84.125458	-624.108521	-113.765457	80.807129	-586.218506	223.131271	1341.881470	-553.864746	-118.858086	1359.079346	-513.459045	57.773949	1344.026733	-589.806335	78.526031	1640.932739	-651.144592	296.895966	1081.539307	-571.503235	-231.570724	1104.707520	-535.936890	290.372894	832.221497	-435.330353	-216.422943	860.187378	-512.724243	38.004593	963.388184	604.817017	-29.289116	957.357849	616.590820	147.105911
-553.599182	143.362091	865.717773	-527.970703	-76.974380	869.355469	-623.665894	162.751923	491.016968	-591.763611	-109.936554	516.363159	-631.065247	166.369247	84.124802	-624.113281	-113.760147	80.804810	-586.247009	223.126541	1341.885986	-553.827026	-118.854111	1359.071655	-513.458679	57.774296	1344.056519	-590.500183	78.351494	1640.893921	-651.095215	296.904327	1081.511475	-571.312805	-231.540359	1104.669434	-535.919922	290.466003	832.214783	-435.312897	-216.289963	860.086609	-512.693420	38.043777	963.387268	605.205017	-29.263615	957.607727	616.948608	147.146118
-553.584412	143.364471	865.703796	-527.898376	-76.970863	869.370422	-623.733704	162.726791	491.038513	-591.817749	-109.913696	516.376648	-631.078491	166.357849	84.130554	-624.088989	-113.764412	80.801773	-586.296509	223.104889	1341.887695	-553.764709	-118.872559	1359.067993	-513.490967	57.776382	1344.080078	-591.173035	78.182091	1640.792236	-651.049805	296.922272	1081.539429	-571.129822	-231.484314	1104.620850	-535.899597	290.552887	832.182983	-435.288605	-216.193344	859.973083	-512.643982	38.067345	963.384949	605.597290	-29.276993	957.843201	617.311035	147.126480
-553.576111	143.383759	865.708984	-527.857117	-76.955948	869.354370	-623.797180	162.683517	491.047119	-591.895691	-109.897926	516.413452	-631.089966	166.352051	84.158348	-624.108032	-113.756454	80.827110	-586.375305	223.096344	1341.913940	-553.739807	-118.876831	1359.058594	-513.513977	57.795242	1344.088013	-591.772217	77.911484	1640.828735	-651.005188	296.918427	1081.535278	-571.013916	-231.253433	1104.538574	-535.838745	290.625549	832.196533	-435.275024	-216.097733	859.845886	-512.616394	38.079597	963.378967	605.927551	-29.315510	958.045349	617.640625	147.130768
-553.551270	143.407822	865.732910	-527.776672	-76.931084	869.362671	-623.838440	162.708984	491.063416	-591.914917	-109.830795	516.417358	-631.087158	166.350983	84.172897	-624.091858	-113.759544	80.820107	-586.450073	223.081848	1341.951904	-553.704346	-118.888771	1359.057861	-513.570190	57.791672	1344.119995	-592.331909	77.736069	1640.800903	-650.983948	296.902618	1081.526733	-570.781860	-231.440826	1104.601929	-535.780579	290.716858	832.193054	-435.250488	-216.002106	859.746704	-512.584167	38.102112	963.401123	606.300659	-29.306046	958.226746	618.003052	147.125916
-553.520386	143.429443	865.730591	-527.700684	-76.902748	869.344604	-623.873169	162.672897	491.083252	-591.952698	-109.808502	516.432556	-631.080872	166.356323	84.166565	-624.088135	-113.760269	80.818260	-586.570374	223.068619	1341.971680	-553.681335	-118.919426	1359.041992	-513.627563	57.794598	1344.139526	-592.828857	77.504158	1640.769531	-650.970886	296.881226	1081.528564	-570.617676	-231.437515	1104.565674	-535.722656	290.818970	832.224731	-435.224518	-215.919708	859.627258	-512.541565	38.124920	963.394287	606.629517	-29.341873	958.386902	618.333557	147.102753
-553.493164	143.433060	865.730286	-527.625061	-76.884575	869.352539	-623.928406	162.641220	491.081573	-591.985840	-109.759735	516.446594	-631.076294	166.332336	84.151085	-624.102844	-113.757660	80.815247	-586.692505	223.035339	1341.978027	-553.661987	-118.925209	1359.015625	-513.683289	57.796013	1344.151733	-593.290649	77.241409	1640.729980	-650.953918	296.876495	1081.515869	-570.503479	-231.338440	1104.489380	-535.543091	290.889343	832.278442	-435.179840	-215.835129	859.503113	-512.503662	38.144337	963.401611	606.913757	-29.355656	958.501892	618.611267	147.079773
-553.452881	143.464462	865.747253	-527.520935	-76.870613	869.352783	-623.921814	162.628098	491.079987	-591.734741	-109.582817	516.395935	-631.081604	166.350998	84.127106	-623.990967	-113.778702	80.785706	-586.832397	223.010971	1341.980469	-553.653992	-118.972519	1359.002319	-513.747986	57.794647	1344.160767	-593.589294	77.157494	1640.658325	-651.003723	296.863708	1081.523315	-570.362610	-231.291473	1104.430054	-535.568298	290.945770	832.282715	-435.125366	-215.788925	859.386047	-512.459595	38.164349	963.418518	607.151001	-29.404057	958.614014	618.868713	147.031799
-553.420532	143.493774	865.739624	-527.447266	-76.856049	869.320313	-623.922791	162.628815	491.086487	-592.005920	-109.706207	516.453979	-631.075806	166.330200	84.143669	-624.095947	-113.739288	80.806839	-586.972046	222.985748	1342.012207	-553.655334	-118.988281	1358.963379	-513.841797	57.800743	1344.183960	-593.966064	76.829842	1640.690674	-651.013062	296.855469	1081.512085	-570.237366	-231.255508	1104.358521	-535.358826	291.020020	832.384705	-435.066803	-215.703415	859.266785	-512.420593	38.178802	963.402954	607.428528	-29.435118	958.650696	619.132263	147.053497
-553.390503	143.521179	865.728821	-527.368164	-76.810684	869.315979	-623.900085	162.642441	491.128632	-592.016724	-109.676605	516.476990	-631.074341	166.346222	84.162544	-624.077576	-113.742393	80.802826	-587.120361	222.980194	1342.040283	-553.676270	-119.013283	1358.922119	-513.919922	57.795921	1344.164917	-594.222778	76.649948	1640.682373	-651.070862	296.824799	1081.505493	-570.110168	-231.213806	1104.274536	-535.285950	291.068512	832.446228	-434.968750	-215.620071	859.187866	-512.383240	38.222691	963.400024	607.678223	-29.500370	958.675232	619.392212	147.010941
-553.393677	143.548752	865.729736	-527.288330	-76.821724	869.306824	-623.884827	162.636765	491.117462	-591.993835	-109.682541	516.504395	-631.052734	166.337540	84.143494	-624.055237	-113.741554	80.805481	-587.275208	222.937622	1342.039673	-553.700562	-119.050270	1358.896973	-514.035339	57.799168	1344.172119	-594.390808	76.497749	1640.665039	-651.126587	296.801758	1081.492310	-570.019897	-231.176559	1104.205078	-535.209351	291.145782	832.486023	-434.869995	-215.565781	859.097778	-512.367493	38.233696	963.402405	607.906982	-29.527441	958.657288	619.609375	147.032883
-553.358154	143.600418	865.718506	-527.187622	-76.767075	869.272949	-623.841125	162.665726	491.125793	-591.988586	-109.645851	516.503662	-631.065552	166.329224	84.164429	-624.099243	-113.746506	80.812645	-587.437256	222.898499	1342.050415	-553.733337	-119.079735	1358.850342	-514.147644	57.805943	1344.175903	-594.542297	76.336418	1640.666626	-651.217834	296.787537	1081.495117	-569.923218	-231.120911	1104.112793	-535.100891	291.157257	832.580322	-434.773315	-215.475708	859.020264	-512.311829	38.283909	963.383606	608.088745	-29.581558	958.599670	619.767273	147.010956
-553.322815	143.631210	865.722351	-527.101318	-76.737862	869.268372	-623.810730	162.680557	491.123383	-591.947693	-109.664185	516.524963	-631.045105	166.343018	84.159332	-624.080322	-113.731071	80.820274	-587.614929	222.865723	1342.079102	-553.751709	-119.102356	1358.824219	-514.270325	57.779427	1344.178467	-594.647400	76.174965	1640.664063	-651.327698	296.752686	1081.482422	-569.839355	-231.113297	1104.026978	-535.019592	291.194550	832.675171	-434.649139	-215.399948	858.954468	-512.272339	38.314251	963.389465	608.254517	-29.588737	958.517700	619.898621	146.988113
-553.295654	143.674835	865.737244	-527.023132	-76.682991	869.255310	-623.768311	162.703720	491.116486	-591.916626	-109.656403	516.536438	-631.031067	166.344055	84.163605	-624.065125	-113.729492	80.859375	-587.780640	222.796646	1342.078735	-553.833801	-119.170059	1358.779785	-514.378906	57.762672	1344.188843	-594.701538	76.007553	1640.665894	-651.419250	296.696899	1081.481201	-569.777405	-231.084900	1103.960083	-534.925171	291.216980	832.774353	-434.549286	-215.328964	858.903076	-512.242798	38.355404	963.397522	608.359680	-29.617937	958.387878	619.958069	146.961517
-553.266052	143.719589	865.731445	-526.924316	-76.661217	869.250854	-623.706848	162.723587	491.138977	-591.847900	-109.657379	516.536072	-631.039490	166.341339	84.163864	-624.080261	-113.726959	80.859833	-587.971252	222.736649	1342.111938	-553.858032	-119.218338	1358.758911	-514.490295	57.744385	1344.184326	-594.684082	75.967941	1640.629395	-651.555298	296.708984	1081.503784	-569.727051	-231.065857	1103.896484	-534.846069	291.263733	832.892151	-434.431641	-215.268311	858.851746	-512.204895	38.394493	963.399780	608.449097	-29.667046	958.225220	620.008301	146.968185
-553.235474	143.757080	865.738403	-526.841675	-76.642647	869.245789	-623.623291	162.740540	491.119843	-591.736755	-109.622955	516.519775	-631.018738	166.341766	84.167351	-624.049866	-113.732132	80.856339	-588.155029	222.684540	1342.143677	-553.907288	-119.276581	1358.729858	-514.616821	57.714684	1344.198730	-594.704468	75.729584	1640.685303	-651.658630	296.669128	1081.502808	-569.671082	-231.032623	1103.804443	-534.790833	291.318359	832.995605	-434.296509	-215.169037	858.816589	-512.178223	38.419998	963.409546	608.512939	-29.705406	958.039429	620.017700	146.952545
-553.216248	143.779480	865.749695	-526.762939	-76.564346	869.240173	-623.566284	162.769943	491.120575	-591.684082	-109.665649	516.514221	-631.036072	166.317749	84.178818	-624.099670	-113.719498	80.844467	-588.359192	222.626312	1342.170044	-553.951172	-119.338768	1358.716309	-514.765076	57.685230	1344.202881	-594.650635	75.602608	1640.706177	-651.796875	296.649384	1081.528687	-569.648865	-230.986816	1103.719727	-534.704407	291.335785	833.104370	-434.208862	-215.114166	858.787109	-512.155823	38.468700	963.420166	608.559143	-29.741562	957.818787	619.974182	146.909393
-553.180969	143.790939	865.744690	-526.656860	-76.536766	869.233276	-623.482544	162.800705	491.123413	-591.572571	-109.691628	516.524353	-631.021851	166.322586	84.187096	-624.057739	-113.713272	80.851112	-588.564758	222.578094	1342.213135	-554.032959	-119.387062	1358.666382	-514.877625	57.649769	1344.216309	-594.568298	75.478455	1640.733154	-651.908203	296.632172	1081.552612	-569.618347	-230.947708	1103.638062	-534.661011	291.350677	833.193481	-434.082245	-215.034821	858.768982	-512.115601	38.493156	963.422791	608.623535	-29.772976	957.565247	619.922852	146.933548
-553.158081	143.836746	865.762390	-526.576904	-76.487854	869.222290	-623.426208	162.811523	491.121490	-591.476624	-109.708244	516.505737	-631.020874	166.331772	84.190620	-624.083557	-113.703613	80.864784	-588.772217	222.532425	1342.259155	-554.128357	-119.434036	1358.616089	-514.998413	57.609169	1344.236694	-594.497803	75.313362	1640.743164	-652.029358	296.622345	1081.587524	-569.575256	-230.966782	1103.570435	-534.602478	291.381165	833.306458	-433.973419	-214.954727	858.743347	-512.096313	38.531578	963.435913	608.703796	-29.803804	957.321350	619.859680	146.921463
-553.120056	143.871078	865.757080	-526.484802	-76.435654	869.229309	-623.339661	162.850510	491.129333	-591.398376	-109.729279	516.502075	-631.015869	166.333511	84.191780	-624.085083	-113.707710	80.867645	-588.966431	222.480362	1342.292725	-554.220398	-119.497749	1358.558716	-515.143066	57.564507	1344.221191	-594.369507	75.188057	1640.776123	-652.141602	296.600189	1081.628662	-569.562500	-230.966614	1103.499390	-534.576172	291.422760	833.397888	-433.878754	-214.863571	858.700623	-512.060547	38.584011	963.444763	608.750122	-29.827045	957.090332	619.777222	146.908417
-553.101807	143.907516	865.757751	-526.382080	-76.449326	869.233093	-623.301941	162.859604	491.131439	-591.232727	-109.738327	516.506287	-630.975525	166.351044	84.210968	-624.079834	-113.699890	80.885681	-589.148621	222.438965	1342.326538	-554.325928	-119.556190	1358.493896	-515.257996	57.534164	1344.233521	-594.218506	75.106453	1640.812988	-652.286133	296.590546	1081.650146	-569.546143	-230.964859	1103.411987	-534.697388	291.428680	833.428528	-433.768921	-214.765594	858.675415	-512.031616	38.602604	963.455750	608.825134	-29.857029	956.833435	619.692505	146.899231
-553.086975	143.927460	865.762878	-526.290588	-76.365616	869.213440	-623.255859	162.899979	491.126434	-591.086426	-109.753799	516.509644	-630.932678	166.341156	84.189293	-624.071960	-113.709404	80.923248	-589.342102	222.352081	1342.351563	-554.411316	-119.615868	1358.445435	-515.386414	57.484730	1344.239624	-594.102478	74.981438	1640.828613	-652.378784	296.557587	1081.650391	-569.532898	-231.010117	1103.346802	-534.594055	291.465118	833.538696	-433.663879	-214.641037	858.668518	-512.006348	38.651398	963.456726	608.922668	-29.855906	956.585754	619.632202	146.911240
-553.042175	143.961792	865.763000	-526.197937	-76.319679	869.209351	-623.213318	162.921860	491.117371	-590.942566	-109.746468	516.469788	-630.981201	166.348785	84.214142	-624.057068	-113.686989	80.913361	-589.523376	222.283508	1342.376099	-554.513245	-119.677780	1358.401123	-515.491882	57.440063	1344.245850	-593.991577	74.831276	1640.857666	-652.514282	296.529266	1081.693481	-569.507263	-231.034943	1103.264160	-534.582886	291.472260	833.628235	-433.567902	-214.512970	858.644714	-511.971771	38.691975	963.464539	609.016235	-29.906372	956.356506	619.587830	146.894333
-553.033997	144.025360	865.781677	-526.130798	-76.275856	869.209473	-623.161316	162.953247	491.124786	-590.791565	-109.754860	516.484131	-630.964600	166.355530	84.224197	-624.065552	-113.675072	80.928291	-589.681763	222.243652	1342.399902	-554.575256	-119.731674	1358.358032	-515.625061	57.401432	1344.263428	-593.823120	74.779778	1640.825928	-652.625916	296.503265	1081.708496	-569.484497	-231.048233	1103.193237	-534.590332	291.474518	833.688721	-433.496643	-214.377457	858.605347	-511.970276	38.740284	963.484619	609.182556	-29.933624	956.152893	619.563171	146.888519
-553.004272	144.085556	865.789368	-526.024719	-76.238579	869.196228	-623.141541	162.994385	491.125946	-590.627075	-109.744064	516.456299	-630.937012	166.333237	84.185814	-624.038025	-113.663193	80.934624	-589.861938	222.163528	1342.442749	-554.685852	-119.773949	1358.281128	-515.723145	57.344707	1344.282837	-593.685303	74.638748	1640.847778	-652.748413	296.465698	1081.719116	-569.458740	-231.078705	1103.107056	-534.642517	291.493835	833.729309	-433.401917	-214.273148	858.579651	-511.934937	38.785137	963.491394	609.371094	-29.983797	955.975952	619.570496	146.854584
-553.000122	144.081024	865.776978	-525.961670	-76.204506	869.181885	-623.078674	162.996933	491.128357	-590.469604	-109.696541	516.437073	-630.920044	166.333282	84.203339	-624.011169	-113.650047	80.945274	-590.016479	222.092331	1342.458130	-554.779297	-119.848541	1358.222046	-515.840332	57.296406	1344.287842	-593.552551	74.509529	1640.875000	-652.868225	296.413055	1081.726929	-569.462830	-231.064148	1103.003540	-534.687439	291.488739	833.759277	-433.332764	-214.138168	858.532837	-511.920685	38.805000	963.483337	609.561523	-30.052717	955.836609	619.586548	146.764420
-552.965820	144.116302	865.779602	-525.855530	-76.192230	869.179626	-623.006470	162.994431	491.108368	-590.105286	-109.557289	516.350159	-630.909851	166.336945	84.201248	-623.919373	-113.654259	80.911972	-590.166077	222.023849	1342.480957	-554.853271	-119.905762	1358.159424	-515.950989	57.245056	1344.309082	-593.475464	74.290039	1640.947021	-652.974792	296.388397	1081.737671	-569.438354	-231.077225	1102.925781	-534.758911	291.516296	833.795227	-433.262817	-213.997299	858.480835	-511.877502	38.831921	963.491089	609.764893	-30.121754	955.744324	619.619141	146.693451
-552.958984	144.142868	865.776367	-525.780823	-76.156784	869.157898	-622.969604	163.015015	491.099091	-589.956543	-109.523613	516.318298	-630.911377	166.336472	84.202057	-623.911133	-113.657394	80.899590	-590.407227	221.940872	1342.552246	-554.909729	-119.946754	1358.113525	-516.043579	57.190273	1344.294067	-593.369629	74.144333	1640.954590	-653.100952	296.338287	1081.746460	-569.431030	-231.077164	1102.839355	-534.877502	291.530762	833.784302	-433.212616	-213.866974	858.423340	-511.863708	38.860329	963.486511	610.015259	-30.185333	955.696411	619.691345	146.602921
-552.922974	144.182831	865.791260	-525.698608	-76.132385	869.152710	-622.987854	163.034683	491.118805	-589.847351	-109.525002	516.340210	-630.920166	166.333679	84.204750	-623.867737	-113.648094	80.894485	-590.443909	221.924850	1342.509644	-554.969177	-120.017525	1358.074219	-516.151733	57.147339	1344.302368	-593.268799	74.005608	1640.970581	-653.206543	296.287628	1081.773071	-569.458313	-230.882263	1102.671875	-534.943298	291.528442	833.810425	-433.141174	-213.750748	858.346313	-511.834259	38.885666	963.500183	610.267334	-30.283897	955.697205	619.795471	146.519547
-552.915771	144.219955	865.799133	-525.641907	-76.058655	869.132935	-622.980469	163.032150	491.123230	-589.761597	-109.543999	516.307861	-630.917725	166.334427	84.204231	-623.869324	-113.653542	80.879562	-590.588257	221.861664	1342.525757	-555.031250	-120.062439	1358.030884	-516.255432	57.092365	1344.293579	-593.168335	73.864632	1640.983276	-653.317932	296.224396	1081.771118	-569.453491	-230.872726	1102.590210	-535.045227	291.518677	833.820313	-433.095306	-213.607361	858.300842	-511.816010	38.934376	963.498474	610.538940	-30.357170	955.751282	619.950256	146.392090
-552.912476	144.262558	865.789795	-525.580811	-76.046898	869.107605	-622.956238	163.037537	491.129639	-589.699890	-109.544373	516.286072	-630.922241	166.336380	84.200409	-623.895813	-113.649780	80.922638	-590.686829	221.817139	1342.548462	-555.093933	-120.120422	1357.989136	-516.340454	57.038891	1344.291992	-593.080200	73.731956	1641.004150	-653.434082	296.191559	1081.813599	-569.373535	-231.104050	1102.603271	-535.274475	291.555420	833.794556	-433.059174	-213.476669	858.274414	-511.802734	38.958813	963.486694	610.845032	-30.471186	955.838257	620.157532	146.288605
-552.892822	144.286652	865.781189	-525.522705	-76.019730	869.088440	-622.956604	163.027390	491.128235	-589.646484	-109.555939	516.294678	-630.914734	166.338760	84.199257	-623.916138	-113.633530	80.909081	-590.806274	221.743393	1342.574097	-555.170837	-120.194763	1357.947510	-516.433533	56.981228	1344.296021	-592.990540	73.600426	1641.031250	-653.528748	296.154633	1081.834717	-569.376526	-231.127411	1102.520996	-535.388855	291.551636	833.817566	-433.040039	-213.340744	858.218689	-511.780609	38.982712	963.477661	611.177673	-30.635744	955.974670	620.429321	146.137848
-552.910156	144.295395	865.788269	-525.477051	-75.995155	869.092224	-622.956055	163.026840	491.128204	-589.584473	-109.555122	516.280640	-630.918945	166.336197	84.177162	-623.905640	-113.635094	80.906647	-590.945435	221.681183	1342.585693	-555.240356	-120.262482	1357.906982	-516.502747	56.938427	1344.308105	-592.915405	73.463440	1641.054199	-653.595337	296.086884	1081.805908	-569.371216	-231.086639	1102.426392	-535.391479	291.568420	833.864563	-432.997528	-213.210266	858.164673	-511.782166	39.004227	963.487366	611.529358	-30.729815	956.127380	620.705261	146.037369
-552.909363	144.325699	865.806580	-525.443176	-75.957970	869.082764	-622.969177	163.059814	491.115234	-589.535645	-109.539734	516.286377	-630.911682	166.344406	84.175552	-623.911377	-113.633621	80.918785	-591.150146	221.556381	1342.645996	-555.285889	-120.333321	1357.851929	-516.578308	56.867325	1344.319092	-592.808350	73.359421	1641.089844	-653.706909	296.066467	1081.858765	-569.375977	-231.039063	1102.309326	-535.515259	291.576965	833.863037	-432.976959	-213.088150	858.103149	-511.772400	39.029259	963.494385	611.856201	-30.770409	956.267029	621.034546	146.037094
-552.897888	144.339386	865.808716	-525.392883	-75.925087	869.065918	-622.962769	163.054367	491.126587	-589.487610	-109.557564	516.303284	-630.920105	166.342911	84.187698	-623.895020	-113.639000	80.934532	-591.237549	221.521805	1342.682739	-555.289307	-120.393845	1357.829102	-516.648804	56.832043	1344.309692	-592.724731	73.274139	1641.061035	-653.800964	296.014191	1081.871948	-569.434326	-230.764572	1102.150513	-535.668518	291.571014	833.875549	-432.939453	-212.961182	858.024536	-511.756439	39.047707	963.491516	612.184814	-30.800158	956.427795	621.415222	145.997452
-552.903259	144.329010	865.801331	-525.343262	-75.934685	869.066040	-622.951416	163.078949	491.123871	-589.461731	-109.552452	516.302429	-630.908630	166.347549	84.211891	-623.896545	-113.633308	80.932320	-591.354126	221.444260	1342.719482	-555.381348	-120.475349	1357.758423	-516.717163	56.771542	1344.322266	-592.627502	73.154549	1641.093384	-653.916626	295.967468	1081.906128	-569.457581	-230.730759	1102.030273	-535.795898	291.548553	833.890320	-432.939514	-212.827133	857.942566	-511.743805	39.046680	963.490173	612.545776	-30.810804	956.599121	621.794800	145.949554
-552.900146	144.372726	865.819885	-525.322083	-75.928589	869.061218	-622.904663	163.073944	491.121094	-589.429688	-109.547691	516.288879	-630.892151	166.352859	84.209862	-623.898926	-113.658600	80.919281	-591.455750	221.399033	1342.759033	-555.397949	-120.533104	1357.705933	-516.781311	56.723137	1344.332275	-592.596252	72.932945	1641.166260	-654.024841	295.943787	1081.956787	-569.408020	-230.920425	1102.007935	-536.081970	291.545441	833.837280	-432.954376	-212.712036	857.869934	-511.743622	39.061375	963.500916	612.908081	-30.851324	956.760437	622.234070	145.886261
-552.908508	144.378799	865.823853	-525.280518	-75.900146	869.054810	-622.890564	163.084671	491.117798	-589.415405	-109.583481	516.301697	-630.889709	166.352692	84.197777	-623.917786	-113.649010	80.918007	-591.549255	221.350616	1342.789551	-555.438416	-120.613503	1357.632568	-516.843323	56.690121	1344.333740	-592.529297	72.789368	1641.187134	-654.106018	295.883667	1081.992188	-569.490967	-230.660248	1101.827759	-536.113525	291.539642	833.903931	-432.957825	-212.572479	857.762695	-511.734833	39.079857	963.501892	613.207764	-30.919863	956.923401	622.682922	145.854080
-552.925781	144.386047	865.837219	-525.272766	-75.879356	869.038086	-622.892700	163.096298	491.131073	-589.413086	-109.575394	516.277222	-630.904907	166.342682	84.216347	-623.932922	-113.632866	80.920982	-591.633240	221.291321	1342.841431	-555.479187	-120.699989	1357.602417	-516.893860	56.623470	1344.326172	-592.456787	72.641037	1641.203491	-654.196411	295.860260	1082.034668	-569.508789	-230.653900	1101.743652	-536.306641	291.531158	833.899597	-432.998260	-212.423538	857.652649	-511.743469	39.083687	963.501831	613.491394	-30.946056	957.058350	623.128174	145.845764
-552.930603	144.406555	865.830505	-525.262756	-75.861053	869.038513	-622.888062	163.099014	491.125214	-589.423035	-109.596855	516.280518	-630.890625	166.346329	84.204041	-623.902771	-113.657768	80.924118	-591.609619	221.288437	1342.837646	-555.488403	-120.762070	1357.544189	-516.942200	56.584667	1344.340088	-592.382507	72.516212	1641.226196	-654.268372	295.805908	1082.096436	-569.461487	-230.847061	1101.745972	-536.457275	291.519623	833.901550	-433.039093	-212.292786	857.588745	-511.750610	39.106819	963.501282	613.764587	-30.942228	957.186035	623.527527	145.831757
-552.951538	144.379593	865.825012	-525.232971	-75.862358	869.029846	-622.890442	163.112015	491.128265	-589.463745	-109.556252	516.271301	-630.875854	166.353455	84.203842	-623.922791	-113.661766	80.934998	-591.692871	221.236130	1342.875000	-555.528625	-120.844620	1357.479980	-516.987793	56.535606	1344.327637	-592.313904	72.373116	1641.246460	-654.355835	295.754791	1082.149780	-569.547668	-230.580688	1101.579956	-536.596558	291.533905	833.948120	-433.065643	-212.147949	857.463135	-511.744659	39.098331	963.493530	614.028137	-30.979132	957.328674	623.946045	145.798569
-552.966125	144.398010	865.840759	-525.228882	-75.849670	869.017029	-622.890869	163.115982	491.132721	-589.448547	-109.531738	516.303406	-630.867004	166.350357	84.208916	-623.919617	-113.662369	80.932335	-591.848694	221.134720	1342.947144	-555.538330	-120.911667	1357.430176	-517.023193	56.493221	1344.336060	-592.307495	72.327263	1641.245361	-654.465820	295.705231	1082.181885	-569.509155	-230.792816	1101.585815	-536.783325	291.540405	833.955444	-433.138733	-212.025940	857.382019	-511.755219	39.102993	963.497009	614.284424	-31.012589	957.435425	624.409729	145.780167
-552.997253	144.408127	865.842407	-525.235779	-75.842628	868.996033	-622.945618	163.094467	491.147614	-589.488037	-109.530487	516.286072	-630.890991	166.348663	84.194687	-623.918640	-113.642891	80.929611	-591.832642	221.091354	1342.960815	-555.568726	-120.996582	1357.382813	-517.061096	56.450459	1344.351318	-592.213440	72.225243	1641.301270	-654.554871	295.669342	1082.253296	-569.569702	-230.570679	1101.422363	-536.891724	291.517303	833.980774	-433.180603	-211.898743	857.270691	-511.763214	39.105991	963.484436	614.548828	-31.031801	957.508484	624.820313	145.824799
-553.032349	144.395172	865.819946	-525.246399	-75.863068	868.995178	-622.963745	163.092453	491.147339	-589.515381	-109.487274	516.289124	-630.892395	166.374146	84.233879	-623.913818	-113.635750	80.929626	-591.871399	221.054428	1342.980225	-555.574524	-121.055443	1357.360718	-517.092896	56.394249	1344.343750	-592.148071	72.116455	1641.291504	-654.651978	295.627472	1082.283813	-569.595215	-230.561234	1101.378784	-537.020569	291.486298	834.014038	-433.251221	-211.749908	857.183350	-511.787262	39.101448	963.472534	614.773865	-31.013140	957.547729	625.191223	145.853043
-553.059265	144.405426	865.826416	-525.265503	-75.844070	868.976501	-623.022766	163.079422	491.155853	-589.532349	-109.475578	516.277100	-630.946960	166.346298	84.213478	-623.908813	-113.642738	80.913200	-591.925598	220.988312	1343.010132	-555.558838	-121.115929	1357.329102	-517.127075	56.339359	1344.342041	-592.043945	72.072014	1641.260986	-654.750488	295.605804	1082.319580	-569.595215	-230.549271	1101.316162	-537.159363	291.460175	834.026550	-433.322449	-211.646942	857.101013	-511.805969	39.106781	963.465698	614.999146	-30.999184	957.568787	625.569153	145.867859
-553.083313	144.412491	865.826233	-525.290344	-75.844269	868.962280	-623.042786	163.088943	491.132019	-589.584656	-109.511368	516.309753	-630.928955	166.354141	84.202370	-623.951965	-113.638367	80.939323	-591.974915	220.931778	1343.055542	-555.570557	-121.160034	1357.307983	-517.163696	56.276894	1344.355103	-591.969727	71.959496	1641.294312	-654.862000	295.565979	1082.365356	-569.623596	-230.552872	1101.261475	-537.312317	291.443420	834.045959	-433.364929	-211.520416	857.027710	-511.823975	39.104641	963.456909	615.237000	-30.987841	957.557434	625.966919	145.885864
-553.092651	144.421768	865.833069	-525.305786	-75.838776	868.958008	-623.101135	163.057480	491.146179	-589.623291	-109.475105	516.315552	-630.939636	166.350922	84.201286	-623.952698	-113.647545	80.916161	-592.099670	220.830902	1343.130493	-555.600647	-121.235764	1357.251221	-517.177002	56.239983	1344.361206	-591.898071	71.826584	1641.307739	-654.971313	295.551331	1082.401001	-569.646545	-230.578476	1101.212402	-537.435913	291.402252	834.069580	-433.448364	-211.452271	856.955505	-511.837891	39.106140	963.458923	615.436707	-30.977661	957.535400	626.296997	145.864502
-553.145508	144.420685	865.838989	-525.326904	-75.859459	868.947449	-623.111389	163.029327	491.157196	-589.688232	-109.523392	516.304382	-630.966064	166.345978	84.195641	-623.976440	-113.637024	80.913010	-592.116943	220.770950	1343.154419	-555.596619	-121.298836	1357.230225	-517.219971	56.190411	1344.355225	-591.880249	71.656517	1641.367310	-655.036011	295.477417	1082.435913	-569.659302	-230.543991	1101.148071	-537.537048	291.408722	834.111572	-433.512665	-211.360062	856.876831	-511.875458	39.091511	963.456970	615.587646	-30.938629	957.486572	626.559937	145.920975
-553.147888	144.426117	865.846619	-525.353577	-75.858467	868.935608	-623.122192	163.034744	491.155243	-589.656372	-109.462448	516.273865	-630.921387	166.362885	84.201714	-623.968628	-113.646805	80.893936	-592.174011	220.701065	1343.183716	-555.625183	-121.337975	1357.182617	-517.237427	56.115559	1344.347168	-591.780273	71.526871	1641.381836	-655.114014	295.503937	1082.472290	-569.682617	-230.605026	1101.114624	-537.661011	291.370605	834.128296	-433.597321	-211.274734	856.803589	-511.890106	39.083126	963.455505	615.751770	-30.940199	957.425476	626.830688	145.950424
-553.201233	144.414719	865.846741	-525.387878	-75.888321	868.937561	-623.164734	163.011673	491.153259	-589.670654	-109.447578	516.276855	-630.940613	166.354950	84.178421	-623.943909	-113.658516	80.887108	-592.195862	220.642807	1343.202759	-555.631470	-121.411636	1357.161377	-517.268433	56.062592	1344.328247	-591.717163	71.422646	1641.391113	-655.181152	295.447906	1082.514282	-569.701111	-230.614365	1101.052124	-537.757263	291.360138	834.152222	-433.672699	-211.183578	856.709351	-511.925964	39.066235	963.454102	615.896423	-30.887835	957.339417	627.052551	146.009079
-553.215210	144.428757	865.835144	-525.417542	-75.857338	868.907471	-623.206665	163.031937	491.159698	-589.749451	-109.503456	516.274292	-630.949219	166.351959	84.181519	-623.955811	-113.653046	80.906960	-592.145386	220.614212	1343.166504	-555.663696	-121.444733	1357.120483	-517.285095	55.990959	1344.332153	-591.657349	71.361984	1641.404297	-655.223022	295.393066	1082.542480	-569.726563	-230.640656	1101.018311	-537.812073	291.356110	834.175598	-433.743195	-211.120575	856.652344	-511.943848	39.079563	963.432556	616.027039	-30.844139	957.225037	627.273071	146.047165
-553.254456	144.405945	865.851440	-525.455261	-75.876778	868.904358	-623.237854	163.037537	491.135681	-589.743347	-109.500427	516.280762	-630.940186	166.351593	84.186722	-623.939270	-113.656731	80.894180	-592.167114	220.551270	1343.191406	-555.656433	-121.518951	1357.099609	-517.330200	55.941856	1344.319214	-591.582886	71.282173	1641.425537	-655.269714	295.382904	1082.572998	-569.737732	-230.615387	1100.975586	-537.905884	291.357208	834.183899	-433.793365	-211.066345	856.597290	-511.980774	39.050465	963.439087	616.145203	-30.830776	957.128052	627.453491	146.063736
-553.266479	144.388199	865.849609	-525.459717	-75.892029	868.916138	-623.231445	163.001785	491.144165	-589.760071	-109.483429	516.279846	-630.919189	166.382217	84.187981	-623.937256	-113.657097	80.892487	-592.288940	220.472672	1343.272339	-555.690308	-121.574455	1357.070923	-517.367615	55.884708	1344.320313	-591.541199	71.193336	1641.411255	-655.338684	295.380188	1082.598022	-569.776367	-230.651764	1100.930054	-537.946411	291.313538	834.200745	-433.852448	-210.995300	856.556335	-511.997772	39.039818	963.446289	616.236938	-30.801105	957.020508	627.623840	146.104706
-553.314087	144.382233	865.850037	-525.500305	-75.912163	868.913452	-623.232971	163.002182	491.141235	-589.749878	-109.476135	516.266296	-630.906921	166.376083	84.163109	-623.921448	-113.659935	80.890427	-592.231689	220.439957	1343.240967	-555.731750	-121.620628	1357.045044	-517.408142	55.819035	1344.326416	-591.461304	71.081253	1641.430908	-655.345215	295.326874	1082.640381	-569.814148	-230.677078	1100.878662	-538.016663	291.338257	834.202332	-433.930481	-210.936768	856.490967	-512.039795	39.026230	963.444580	616.354614	-30.801090	956.900208	627.801758	146.139938
-553.330750	144.341995	865.848328	-525.523621	-75.908661	868.907837	-623.295593	163.004227	491.138214	-589.838989	-109.495354	516.313232	-630.938232	166.369965	84.174225	-623.958191	-113.657860	80.886292	-592.281128	220.374237	1343.265869	-555.752686	-121.688354	1357.033691	-517.440918	55.772583	1344.319092	-591.421021	70.970100	1641.417114	-655.391235	295.310394	1082.655396	-569.814270	-230.864288	1100.920166	-538.051208	291.303406	834.221130	-434.026428	-210.901108	856.440430	-512.061279	39.006100	963.441467	616.454529	-30.769899	956.794861	627.910461	146.194183
-553.368530	144.325699	865.848328	-525.560791	-75.909012	868.901062	-623.340881	163.017288	491.137390	-589.850098	-109.511833	516.298462	-630.940369	166.393433	84.182632	-623.966309	-113.670067	80.896309	-592.305359	220.333878	1343.279541	-555.778748	-121.739647	1356.988403	-517.468201	55.709164	1344.327759	-591.350464	70.903732	1641.424683	-655.423340	295.290100	1082.681763	-569.870056	-230.859665	1100.871460	-538.200256	291.327423	834.189453	-434.087097	-210.875427	856.395569	-512.103699	38.994652	963.439636	616.544128	-30.750229	956.690002	628.045776	146.218002
-553.406067	144.315781	865.854492	-525.587952	-75.936661	868.906677	-623.371582	163.002747	491.134277	-589.842102	-109.516098	516.290588	-630.949219	166.362167	84.146606	-623.949951	-113.660141	80.887878	-592.358765	220.293686	1343.300049	-555.815796	-121.786270	1356.984741	-517.507935	55.645367	1344.319580	-591.275452	70.827560	1641.438843	-655.417053	295.242584	1082.693481	-569.916260	-230.908798	1100.844727	-538.148438	291.320435	834.240112	-434.144379	-210.854797	856.355103	-512.136536	38.976452	963.445618	616.668396	-30.705833	956.578003	628.205322	146.281784
-553.450195	144.302719	865.866699	-525.617310	-75.950081	868.898743	-623.411316	162.982162	491.134247	-589.856323	-109.496834	516.276123	-630.941589	166.362717	84.177269	-623.958496	-113.663460	80.882706	-592.364929	220.215485	1343.311768	-555.851074	-121.851959	1356.964966	-517.545837	55.604897	1344.322754	-591.190735	70.784164	1641.458496	-655.427063	295.204712	1082.697388	-569.990967	-230.874390	1100.797852	-538.141174	291.276459	834.251221	-434.219604	-210.833008	856.299377	-512.176880	38.955822	963.449158	616.774292	-30.669205	956.503479	628.342712	146.327911
-553.475342	144.311646	865.867920	-525.668030	-75.962395	868.904663	-623.426514	163.007843	491.135071	-589.898987	-109.539146	516.281311	-630.939453	166.369980	84.176247	-623.953613	-113.676781	80.894653	-592.388489	220.178131	1343.333130	-555.883606	-121.900345	1356.959473	-517.585022	55.552975	1344.303101	-591.109863	70.662148	1641.477295	-655.457458	295.234741	1082.751099	-570.047302	-230.900391	1100.770020	-538.259216	291.282990	834.240479	-434.286316	-210.818665	856.280151	-512.211670	38.952919	963.451904	616.883423	-30.628904	956.433655	628.490051	146.371735
-553.505676	144.277283	865.868286	-525.679565	-75.978981	868.898926	-623.436646	163.008102	491.149689	-589.938171	-109.569984	516.293152	-630.935852	166.373611	84.182098	-623.958008	-113.676720	80.898918	-592.421021	220.141663	1343.353271	-555.956726	-121.949860	1356.945435	-517.617920	55.483925	1344.307739	-591.042725	70.647606	1641.476563	-655.434937	295.175293	1082.765381	-570.120972	-230.932938	1100.726807	-538.176758	291.264984	834.299927	-434.345734	-210.813339	856.245667	-512.237427	38.926926	963.450623	617.023682	-30.599010	956.374329	628.678345	146.405640
-553.550598	144.261292	865.888550	-525.724182	-76.012505	868.892761	-623.447266	162.982346	491.147552	-589.988220	-109.552902	516.302490	-630.942871	166.371475	84.180077	-623.979614	-113.686028	80.896973	-592.425476	220.070694	1343.393677	-555.995239	-122.012123	1356.922974	-517.651184	55.433002	1344.317993	-590.978027	70.577072	1641.486938	-655.460693	295.145752	1082.793945	-570.172607	-230.958328	1100.705688	-538.193909	291.217438	834.307007	-434.413361	-210.836594	856.228821	-512.285889	38.889820	963.459351	617.179749	-30.535572	956.342346	628.893921	146.459351
-553.582031	144.259018	865.893860	-525.742188	-76.016716	868.883423	-623.440552	162.953308	491.132385	-589.983459	-109.549377	516.308472	-630.947754	166.391403	84.176498	-624.001343	-113.685883	80.891037	-592.438599	220.043045	1343.413452	-556.014648	-122.060822	1356.923340	-517.695923	55.372181	1344.320923	-590.943848	70.452835	1641.495605	-655.439697	295.106049	1082.812866	-570.238892	-230.969177	1100.695801	-538.190796	291.200958	834.345947	-434.481384	-210.853806	856.210815	-512.310303	38.881886	963.457458	617.338562	-30.505121	956.344849	629.146606	146.464584
-553.616394	144.241806	865.888672	-525.803223	-76.005920	868.878296	-623.471130	162.978271	491.138916	-590.031372	-109.577736	516.293518	-630.945435	166.368469	84.174728	-623.998352	-113.686256	80.894218	-592.458496	219.998199	1343.415283	-556.049988	-122.105255	1356.922485	-517.720581	55.325375	1344.318359	-590.904053	70.399681	1641.489136	-655.466492	295.100708	1082.836060	-570.328247	-230.990906	1100.658203	-538.286987	291.165131	834.330566	-434.557190	-210.872101	856.183777	-512.355408	38.876305	963.451660	617.500549	-30.445229	956.337158	629.426392	146.538483
-553.664307	144.222885	865.884705	-525.829773	-76.026375	868.878540	-623.496338	162.940994	491.132172	-590.018005	-109.548096	516.264038	-630.931335	166.372314	84.171333	-624.013123	-113.681602	80.890968	-592.522278	219.934677	1343.487671	-556.079407	-122.152794	1356.924072	-517.752441	55.290627	1344.331909	-590.823364	70.364883	1641.512817	-655.461487	295.088623	1082.839722	-570.396118	-230.975571	1100.624146	-538.169128	291.146240	834.378601	-434.613098	-210.918488	856.166382	-512.393799	38.860939	963.449951	617.683655	-30.410469	956.372131	629.716980	146.595673
-553.676880	144.208969	865.884888	-525.860962	-76.051750	868.877380	-623.510376	162.931427	491.104279	-590.043091	-109.570061	516.309875	-630.943909	166.367538	84.149025	-624.012451	-113.681618	80.893524	-592.497314	219.902512	1343.442017	-556.157898	-122.194717	1356.896973	-517.780945	55.242462	1344.318481	-590.764526	70.391090	1641.465210	-655.456177	295.039917	1082.849731	-570.465149	-231.055069	1100.621338	-538.150024	291.098541	834.406616	-434.710022	-210.968262	856.140259	-512.421753	38.837402	963.451355	617.841980	-30.337917	956.403931	629.961487	146.665054
-553.724976	144.207458	865.898438	-525.886719	-76.084244	868.877808	-623.522522	162.906403	491.104279	-590.035461	-109.538589	516.308044	-630.923645	166.373840	84.146294	-624.024841	-113.670807	80.873787	-592.517639	219.880615	1343.454956	-556.186584	-122.248009	1356.884644	-517.809326	55.190453	1344.316895	-590.766846	70.236092	1641.507202	-655.458435	295.024475	1082.864136	-570.542786	-231.048096	1100.575928	-538.130066	291.063202	834.423096	-434.768707	-211.027664	856.109497	-512.459229	38.816711	963.458679	617.974060	-30.299374	956.466980	630.199463	146.726700
-553.754517	144.174789	865.901123	-525.914429	-76.089241	868.859924	-623.586243	162.888947	491.122009	-590.074951	-109.553459	516.274292	-630.957458	166.366562	84.143532	-623.997437	-113.684822	80.868263	-592.529785	219.845322	1343.478271	-556.240967	-122.286736	1356.873291	-517.832458	55.158707	1344.331421	-590.706055	70.287872	1641.474365	-655.453979	295.014343	1082.884521	-570.603882	-231.116058	1100.576538	-538.081421	291.021027	834.452271	-434.858093	-211.091675	856.097778	-512.481506	38.790520	963.449585	618.154236	-30.219790	956.525391	630.463501	146.811386
-553.766602	144.140137	865.909851	-525.938110	-76.109009	868.864929	-623.582397	162.864670	491.129120	-590.102539	-109.595505	516.308655	-630.937866	166.372833	84.140686	-624.011536	-113.678558	80.875473	-592.533203	219.785461	1343.495728	-556.260559	-122.338562	1356.868286	-517.860596	55.106548	1344.328735	-590.680969	70.199471	1641.484131	-655.442566	294.998291	1082.915283	-570.688293	-231.125732	1100.554321	-538.048645	290.962402	834.484436	-434.919525	-211.138794	856.058044	-512.497620	38.760780	963.456116	618.296631	-30.166454	956.608643	630.772400	146.844025
-553.802856	144.106079	865.900818	-525.983521	-76.145706	868.868347	-623.622864	162.852249	491.136292	-590.090088	-109.567467	516.292664	-630.922241	166.377747	84.140503	-623.985962	-113.684586	80.870033	-592.550476	219.758423	1343.508057	-556.297119	-122.385139	1356.849365	-517.897888	55.069164	1344.326904	-590.699585	70.078636	1641.536255	-655.418762	294.968689	1082.912476	-570.746826	-231.199921	1100.522461	-538.005615	290.904724	834.525757	-435.005615	-211.226410	856.041565	-512.538269	38.729671	963.453064	618.416443	-30.149611	956.703674	631.086853	146.866531
-553.806580	144.095459	865.904724	-525.990906	-76.152901	868.880127	-623.668152	162.869583	491.134674	-590.143127	-109.630760	516.297852	-630.945068	166.363266	84.149635	-624.029663	-113.679245	80.853653	-592.549133	219.731094	1343.517700	-556.364563	-122.409431	1356.845703	-517.924255	55.018803	1344.325928	-590.690430	70.025146	1641.543213	-655.399475	294.946472	1082.952515	-570.821655	-231.250336	1100.512207	-537.946594	290.859772	834.561890	-435.097351	-211.296875	856.035767	-512.554260	38.722542	963.463745	618.583496	-30.059563	956.775757	631.408997	146.937149
-553.821045	144.112686	865.910889	-526.015381	-76.190613	868.863464	-623.707458	162.849380	491.127930	-590.132874	-109.644325	516.296509	-630.948242	166.362167	84.148956	-623.974731	-113.691734	80.861519	-592.576294	219.696991	1343.539063	-556.415100	-122.462875	1356.818481	-517.947571	54.971706	1344.328735	-590.693604	70.017563	1641.534790	-655.378418	294.917572	1082.942505	-570.891541	-231.290726	1100.495972	-537.899048	290.813629	834.585327	-435.160065	-211.365784	855.988220	-512.571960	38.700161	963.458618	618.692932	-30.005945	956.867004	631.659729	146.997375
-553.857056	144.077850	865.909424	-526.059753	-76.187462	868.857666	-623.721924	162.827744	491.117493	-590.195435	-109.681854	516.303772	-630.951294	166.361298	84.147263	-624.020630	-113.682869	80.849159	-592.585815	219.677780	1343.548462	-556.479187	-122.491859	1356.798828	-517.972961	54.952507	1344.335083	-590.692505	69.954552	1641.547607	-655.358704	294.898834	1082.942383	-570.975769	-231.303421	1100.464722	-537.820862	290.772308	834.611084	-435.276886	-211.450546	855.953003	-512.601624	38.683464	963.452087	618.773071	-29.900434	956.936279	631.899536	147.092316
-553.908386	144.069611	865.899597	-526.137268	-76.192459	868.866272	-623.735352	162.819641	491.115906	-590.204468	-109.665199	516.284546	-630.943909	166.362915	84.138664	-624.012939	-113.684135	80.846756	-592.589844	219.639694	1343.531616	-556.513245	-122.512306	1356.767944	-518.013916	54.918240	1344.335938	-590.706299	69.933144	1641.548218	-655.327393	294.892029	1082.970581	-571.044312	-231.332397	1100.464722	-537.785217	290.718201	834.641235	-435.355774	-211.586823	855.929565	-512.660583	38.682373	963.449585	618.919617	-29.846064	956.996887	632.186584	147.151825
-553.918823	144.058823	865.922607	-526.168396	-76.189117	868.864685	-623.759399	162.829193	491.118622	-590.219116	-109.672043	516.296326	-630.950745	166.360657	84.140366	-624.009949	-113.684677	80.847588	-592.617981	219.616531	1343.546509	-556.542419	-122.533676	1356.778320	-518.049072	54.879971	1344.327271	-590.688171	69.863007	1641.568481	-655.313477	294.852051	1082.975098	-571.104370	-231.382065	1100.457886	-537.720581	290.657104	834.657288	-435.450287	-211.671631	855.900635	-512.682983	38.665459	963.461365	619.017761	-29.767807	957.045471	632.451721	147.187042
-553.914246	144.016861	865.921875	-526.174622	-76.211655	868.855286	-623.749878	162.782944	491.116302	-590.195374	-109.658646	516.285522	-630.952087	166.366196	84.130943	-624.025879	-113.698189	80.838699	-592.624939	219.579285	1343.557373	-556.595886	-122.584770	1356.774292	-518.069092	54.832985	1344.345825	-590.691772	69.817825	1641.567139	-655.275330	294.826263	1082.973755	-571.170715	-231.394180	1100.442383	-537.640564	290.593781	834.676697	-435.512970	-211.740509	855.880310	-512.688538	38.627934	963.457947	619.122559	-29.687809	957.092041	632.695190	147.251526
-553.927917	144.023773	865.928894	-526.207031	-76.219238	868.867920	-623.741577	162.778976	491.114685	-590.196777	-109.681389	516.288086	-630.946167	166.362320	84.134758	-624.014221	-113.700287	80.840408	-592.656067	219.542496	1343.563477	-556.659851	-122.624718	1356.759277	-518.104980	54.834511	1344.355225	-590.693970	69.758896	1641.578369	-655.246155	294.795410	1082.963745	-571.227356	-231.444901	1100.454346	-537.597961	290.547241	834.692505	-435.609344	-211.841492	855.861084	-512.716064	38.626862	963.469116	619.201111	-29.654760	957.147583	632.917542	147.291321
-553.933105	144.018066	865.925659	-526.210449	-76.264923	868.865234	-623.767090	162.778091	491.116547	-590.193237	-109.664352	516.295532	-630.983398	166.375931	84.143326	-624.006104	-113.701668	80.838142	-592.662598	219.523514	1343.577515	-556.698792	-122.660400	1356.748413	-518.127197	54.787521	1344.351440	-590.712402	69.743210	1641.573730	-655.219788	294.783386	1082.957397	-571.294312	-231.496414	1100.456543	-537.535889	290.486298	834.694275	-435.716583	-211.953018	855.834229	-512.723633	38.600376	963.467102	619.269714	-29.594893	957.167603	633.092957	147.353622
-553.970398	143.971161	865.921692	-526.252625	-76.306862	868.873657	-623.802673	162.807220	491.103302	-590.232117	-109.674591	516.296570	-631.004028	166.369873	84.147873	-624.011169	-113.700729	80.840172	-592.688599	219.527496	1343.576538	-556.757507	-122.671188	1356.737305	-518.161316	54.759922	1344.350098	-590.696228	69.680801	1641.583984	-655.195251	294.747894	1082.953125	-571.360840	-231.509903	1100.441528	-537.477112	290.457397	834.701050	-435.814789	-212.091492	855.797852	-512.766785	38.560417	963.470093	619.351929	-29.524168	957.189575	633.245911	147.428238
-553.989319	143.965530	865.912964	-526.272095	-76.304306	868.863281	-623.806213	162.795685	491.101929	-590.211609	-109.658440	516.275085	-631.006592	166.368851	84.146751	-624.014099	-113.713364	80.846123	-592.698669	219.491043	1343.572632	-556.777466	-122.714081	1356.752319	-518.214539	54.731197	1344.339844	-590.716431	69.674377	1641.586182	-655.168396	294.730591	1082.959595	-571.422913	-231.506851	1100.425293	-537.427734	290.415924	834.709717	-435.909485	-212.219574	855.768066	-512.792664	38.557472	963.462524	619.404907	-29.471626	957.195740	633.369751	147.500076
-553.981506	143.985977	865.938110	-526.280884	-76.300690	868.863647	-623.783875	162.768005	491.122070	-590.201416	-109.651054	516.279541	-631.003418	166.375809	84.138596	-624.007324	-113.701828	80.836754	-592.746033	219.483017	1343.591064	-556.835205	-122.727119	1356.722534	-518.231812	54.707230	1344.353149	-590.715271	69.640648	1641.576050	-655.151428	294.710449	1082.941406	-571.465332	-231.609146	1100.443604	-537.359680	290.345215	834.735535	-436.010468	-212.328110	855.738098	-512.802368	38.555168	963.478577	619.466187	-29.386770	957.195435	633.464233	147.556610
-554.012085	143.967102	865.925537	-526.320251	-76.328552	868.849182	-623.819214	162.771454	491.118347	-590.196411	-109.648552	516.268127	-630.995178	166.350494	84.133659	-623.991333	-113.704216	80.835426	-592.749390	219.440887	1343.581421	-556.895020	-122.768982	1356.711914	-518.278198	54.674416	1344.352417	-590.731201	69.620056	1641.583496	-655.101990	294.685333	1082.934570	-571.533386	-231.603302	1100.434937	-537.279602	290.280701	834.742493	-436.078522	-212.438339	855.720215	-512.829895	38.530602	963.463013	619.516479	-29.330841	957.189453	633.553101	147.593643
-554.012512	143.951584	865.938477	-526.319458	-76.334671	868.850037	-623.812622	162.753235	491.125824	-590.164185	-109.660751	516.250427	-630.978394	166.377289	84.142082	-623.977234	-113.706955	80.834572	-592.782776	219.432419	1343.570313	-556.938599	-122.795502	1356.704102	-518.326782	54.659939	1344.346802	-590.740906	69.605721	1641.588867	-655.085815	294.658447	1082.934814	-571.580811	-231.623917	1100.427002	-537.213135	290.228882	834.762390	-436.156860	-212.548050	855.689331	-512.837891	38.513866	963.472534	619.556458	-29.289021	957.181702	633.636414	147.659470
-554.032410	143.927292	865.931274	-526.345093	-76.351219	868.857178	-623.831604	162.728745	491.121216	-590.169189	-109.677750	516.263550	-630.979126	166.355774	84.129723	-623.989014	-113.704826	80.837212	-592.806641	219.395050	1343.582031	-556.995056	-122.810593	1356.675415	-518.355408	54.617100	1344.353516	-590.740112	69.567162	1641.586304	-655.066589	294.647064	1082.936157	-571.640320	-231.661942	1100.406982	-537.148621	290.186066	834.772949	-436.246155	-212.633850	855.668274	-512.862732	38.498913	963.472839	619.586670	-29.206455	957.154358	633.685486	147.744781
-554.046631	143.943939	865.927002	-526.371460	-76.358597	868.856079	-623.855835	162.740051	491.116058	-590.146484	-109.686577	516.272766	-630.979553	166.354935	84.131203	-623.979187	-113.706573	80.836945	-592.848022	219.408188	1343.570557	-557.033081	-122.825111	1356.678223	-518.408142	54.599731	1344.362061	-590.748901	69.574738	1641.591431	-655.032837	294.620972	1082.902710	-571.712891	-231.686264	1100.411499	-537.073975	290.152008	834.787170	-436.330505	-212.745789	855.636353	-512.886108	38.502514	963.471069	619.575378	-29.129187	957.131165	633.692688	147.824188
-554.056091	143.930801	865.922729	-526.379456	-76.387772	868.858704	-623.835571	162.732224	491.109344	-590.132446	-109.678680	516.273132	-630.968384	166.361099	84.128807	-623.973938	-113.707535	80.835548	-592.904541	219.402466	1343.576416	-557.100220	-122.835403	1356.676147	-518.448853	54.574940	1344.363403	-590.761475	69.558723	1641.600342	-655.028320	294.610565	1082.879761	-571.793030	-231.697922	1100.408936	-537.016418	290.090027	834.794312	-436.423920	-212.842438	855.625122	-512.898865	38.483719	963.471313	619.599792	-29.068972	957.095093	633.705688	147.874832
-554.066833	143.947021	865.925903	-526.399414	-76.372940	868.859741	-623.841125	162.734451	491.112335	-590.105774	-109.706078	516.269287	-630.983215	166.378616	84.140305	-623.951294	-113.711395	80.836433	-592.922729	219.349579	1343.571411	-557.139282	-122.878426	1356.656616	-518.477234	54.542397	1344.370728	-590.786011	69.559158	1641.592651	-655.009338	294.578369	1082.875488	-571.849426	-231.731049	1100.409790	-536.942139	290.051453	834.811829	-436.509399	-212.975052	855.581848	-512.915466	38.496979	963.473877	619.598572	-28.989500	957.059021	633.685059	147.937515
-554.049011	143.918671	865.922241	-526.386780	-76.399559	868.859924	-623.877075	162.752747	491.119080	-590.103027	-109.691429	516.269897	-630.985840	166.354965	84.110390	-623.958313	-113.710175	80.835518	-592.997192	219.324570	1343.609375	-557.204285	-122.884697	1356.658691	-518.524353	54.508476	1344.381958	-590.797119	69.516479	1641.593506	-655.008179	294.580231	1082.867920	-571.917603	-231.740738	1100.384888	-536.869263	290.000519	834.837585	-436.579773	-213.009995	855.583130	-512.914185	38.468884	963.476074	619.590759	-28.918646	957.036926	633.668091	147.996597
-554.040771	143.912598	865.928284	-526.381775	-76.395500	868.857300	-623.863708	162.716019	491.128204	-590.076843	-109.696510	516.279541	-630.989441	166.377518	84.106361	-623.940491	-113.718605	80.829811	-593.014099	219.335678	1343.597778	-557.286926	-122.878792	1356.647705	-518.575439	54.502758	1344.377319	-590.788696	69.528992	1641.605957	-654.982788	294.539825	1082.875000	-571.988098	-231.792984	1100.381470	-536.804932	289.919647	834.857239	-436.638885	-213.126465	855.567810	-512.912537	38.463318	963.479431	619.614136	-28.826279	956.985901	633.631409	148.082001
-554.044067	143.884964	865.930420	-526.381287	-76.407677	868.865295	-623.841003	162.703568	491.123505	-590.056702	-109.689980	516.242554	-630.973267	166.382141	84.137070	-623.932800	-113.720085	80.828140	-593.042480	219.328461	1343.593018	-557.349365	-122.910828	1356.645630	-518.631653	54.477947	1344.386108	-590.785461	69.536102	1641.610596	-654.981140	294.537628	1082.870239	-572.041382	-231.830414	1100.387329	-536.741089	289.883575	834.880798	-436.720612	-213.204773	855.557922	-512.918152	38.446228	963.485596	619.615784	-28.743252	956.958862	633.598755	148.159531
-554.048767	143.867218	865.914978	-526.385498	-76.417526	868.866516	-623.864441	162.689621	491.109680	-590.031738	-109.654015	516.223938	-631.007080	166.367798	84.116150	-623.935059	-113.701126	80.831619	-593.085632	219.309509	1343.578979	-557.422546	-122.922729	1356.632446	-518.689209	54.476048	1344.393677	-590.789673	69.526810	1641.610107	-654.969910	294.514587	1082.856689	-572.122986	-231.845505	1100.370850	-536.697388	289.832306	834.883118	-436.777588	-213.272949	855.548828	-512.927185	38.439369	963.479431	619.629639	-28.663162	956.935791	633.577820	148.209900
-554.080994	143.851791	865.919800	-526.389282	-76.439407	868.868347	-623.886292	162.697891	491.109741	-589.994324	-109.668289	516.232544	-630.998108	166.370316	84.116989	-623.952576	-113.711212	80.830505	-593.154663	219.296143	1343.583740	-557.510681	-122.950455	1356.634399	-518.731812	54.456440	1344.382446	-590.807983	69.526016	1641.607178	-654.968323	294.509918	1082.842041	-572.199707	-231.858734	1100.373657	-536.646057	289.817535	834.879333	-436.854340	-213.348984	855.548584	-512.946350	38.422653	963.482971	619.614319	-28.600782	956.909119	633.529358	148.274475
-554.071106	143.852844	865.910461	-526.379089	-76.438515	868.858948	-623.887390	162.685349	491.110657	-589.945435	-109.664551	516.215698	-630.981628	166.379272	84.136826	-623.946289	-113.712524	80.829216	-593.186768	219.294022	1343.583252	-557.548340	-122.938011	1356.635986	-518.780396	54.436493	1344.387207	-590.815796	69.524994	1641.604980	-654.961975	294.517120	1082.832153	-572.264648	-231.909500	1100.396851	-536.639709	289.795288	834.867126	-436.909271	-213.385788	855.539673	-512.947632	38.422256	963.476929	619.614014	-28.522987	956.871826	633.497070	148.338257
-554.071899	143.843903	865.905518	-526.375305	-76.440239	868.854553	-623.854614	162.681305	491.100281	-589.948486	-109.666328	516.216858	-630.981262	166.364197	84.104126	-623.957520	-113.715561	80.826317	-593.234619	219.267517	1343.578247	-557.603394	-122.944572	1356.640503	-518.829529	54.415852	1344.376953	-590.838989	69.516426	1641.592163	-654.963379	294.496338	1082.803833	-572.313477	-231.920120	1100.391968	-536.577332	289.750336	834.878784	-436.951752	-213.439499	855.553467	-512.951416	38.417267	963.473694	619.613953	-28.464478	956.854492	633.467224	148.373718
-554.062866	143.838348	865.910645	-526.369507	-76.435432	868.850830	-623.831421	162.637665	491.083160	-589.875488	-109.673462	516.209839	-630.995544	166.379288	84.093971	-623.931274	-113.722809	80.822433	-593.296875	219.270325	1343.577515	-557.693665	-122.971107	1356.629150	-518.872498	54.400509	1344.373901	-590.831177	69.513794	1641.603027	-654.965271	294.489471	1082.781372	-572.373779	-231.943909	1100.396240	-536.550171	289.708801	834.883728	-437.027435	-213.481918	855.547302	-512.950073	38.412090	963.476379	619.611572	-28.384506	956.815552	633.439331	148.450119
-554.065186	143.812729	865.904785	-526.375916	-76.438438	868.856262	-623.821716	162.632874	491.076904	-589.866028	-109.671455	516.192932	-630.982910	166.362473	84.075516	-623.913574	-113.712662	80.823479	-593.322449	219.246979	1343.580688	-557.738159	-122.992821	1356.628906	-518.925293	54.386913	1344.381470	-590.855957	69.500198	1641.594360	-654.974609	294.488831	1082.770996	-572.435242	-231.956818	1100.386963	-536.515991	289.670776	834.907654	-437.074219	-213.540344	855.554626	-512.956055	38.402477	963.476379	619.643188	-28.291677	956.798828	633.404114	148.522812
-554.045898	143.807739	865.891174	-526.353699	-76.459618	868.859802	-623.811523	162.613876	491.086884	-589.866089	-109.700798	516.195129	-630.955322	166.375778	84.106155	-623.946655	-113.712318	80.830872	-593.392944	219.244431	1343.569458	-557.810181	-122.999702	1356.637207	-518.971252	54.380917	1344.388550	-590.861572	69.488152	1641.592651	-654.979370	294.479187	1082.762085	-572.495117	-231.986145	1100.377075	-536.497375	289.656036	834.909485	-437.112946	-213.579712	855.569824	-512.956604	38.394299	963.477173	619.649902	-28.261202	956.791626	633.401184	148.560867
-554.058289	143.824081	865.907043	-526.348633	-76.457298	868.856445	-623.831055	162.647186	491.087891	-589.864197	-109.712540	516.202759	-630.987793	166.357758	84.094635	-623.951111	-113.741348	80.830605	-593.454163	219.221603	1343.575928	-557.845520	-123.000671	1356.641113	-519.014587	54.385113	1344.385132	-590.849915	69.508659	1641.604858	-655.011963	294.483887	1082.738403	-572.619995	-231.793686	1100.307373	-536.479187	289.604279	834.893127	-437.156982	-213.602142	855.549316	-512.968689	38.396061	963.486145	619.620361	-28.231779	956.796753	633.369751	148.607513
-554.062988	143.832275	865.915222	-526.357910	-76.477386	868.850403	-623.808838	162.650681	491.091095	-589.870789	-109.716446	516.206665	-630.975830	166.357208	84.087952	-623.957336	-113.733047	80.835983	-593.500610	219.228455	1343.554443	-557.921326	-123.009186	1356.627930	-519.071716	54.355984	1344.370117	-590.858215	69.530014	1641.602783	-655.035278	294.463226	1082.719849	-572.678040	-231.783813	1100.296387	-536.462585	289.592926	834.881287	-437.188354	-213.620758	855.541504	-512.977234	38.382591	963.488037	619.629150	-28.181087	956.794739	633.389648	148.664658
-554.044006	143.799667	865.898010	-526.340088	-76.502327	868.852661	-623.795044	162.644989	491.084625	-589.859985	-109.710106	516.209167	-630.976929	166.357803	84.080360	-623.912415	-113.718727	80.838684	-593.539673	219.227142	1343.536133	-557.978271	-123.012238	1356.639526	-519.112610	54.352386	1344.383789	-590.867493	69.521660	1641.596680	-655.038696	294.453644	1082.679810	-572.731689	-231.802170	1100.293213	-536.434204	289.571228	834.863770	-437.263123	-213.635925	855.532532	-512.971741	38.360733	963.483887	619.615601	-28.108297	956.790894	633.364807	148.725098
-554.046753	143.806458	865.895386	-526.355408	-76.494377	868.841980	-623.796997	162.645706	491.085846	-589.826477	-109.690819	516.198853	-630.943298	166.377396	84.063698	-623.908447	-113.719223	80.834915	-593.593018	219.232285	1343.525146	-558.035217	-123.006439	1356.618408	-519.180603	54.341381	1344.359375	-590.875244	69.539955	1641.591797	-655.055908	294.449585	1082.674683	-572.784363	-231.811707	1100.296509	-536.444275	289.557098	834.862244	-437.293945	-213.633728	855.534363	-512.980896	38.363060	963.477478	619.637573	-28.061640	956.813416	633.386963	148.763489
-554.051025	143.798309	865.901917	-526.372498	-76.471870	868.832336	-623.802673	162.643234	491.103577	-589.864380	-109.738297	516.199646	-630.980164	166.360992	84.091599	-623.910400	-113.732140	80.837921	-593.640381	219.215179	1343.518066	-558.077026	-123.019302	1356.629028	-519.220703	54.330833	1344.374512	-590.867737	69.525711	1641.604736	-655.077759	294.444794	1082.659790	-572.856689	-231.812683	1100.290161	-536.448975	289.527466	834.849426	-437.346985	-213.645432	855.526794	-512.992554	38.362129	963.476624	620.065308	-27.503094	956.736145	633.519836	148.955658
-554.043274	143.766983	865.890869	-526.356750	-76.538033	868.846008	-623.794922	162.639984	491.098022	-589.872742	-109.743774	516.212708	-630.930481	166.374451	84.116653	-623.928101	-113.720894	80.830269	-593.681885	219.201431	1343.508301	-558.145508	-123.027504	1356.618164	-519.281372	54.325638	1344.359253	-590.915283	69.538628	1641.579834	-655.110718	294.432220	1082.635498	-572.879639	-231.831528	1100.298950	-536.433838	289.478821	834.836121	-437.380310	-213.636230	855.528381	-512.992554	38.322990	963.480774	619.667358	-27.949831	956.830200	633.429138	148.882980
-554.033630	143.790634	865.894043	-526.362793	-76.542824	868.837708	-623.765808	162.613358	491.085632	-589.823425	-109.715164	516.201355	-630.939209	166.379730	84.069359	-623.870789	-113.730675	80.825989	-593.716125	219.215393	1343.479370	-558.176270	-123.020676	1356.651489	-519.328003	54.328438	1344.365967	-590.896362	69.555641	1641.598511	-655.128540	294.431915	1082.615479	-572.858459	-232.050018	1100.396118	-536.474487	289.482788	834.808655	-437.415894	-213.631058	855.561462	-512.993042	38.324589	963.479248	619.681213	-27.937059	956.851868	633.454834	148.887421
-554.041870	143.802902	865.884644	-526.394409	-76.513283	868.841492	-623.742310	162.603470	491.081848	-589.899841	-109.738693	516.196716	-630.922119	166.382660	84.091858	-623.914185	-113.707268	80.820381	-593.765259	219.217880	1343.462036	-558.234070	-123.039146	1356.641235	-519.373230	54.298767	1344.358765	-590.926147	69.598923	1641.595581	-655.141052	294.400391	1082.589355	-572.911560	-232.027588	1100.364746	-536.481628	289.457855	834.791565	-437.446594	-213.625229	855.566650	-513.013489	38.348656	963.476440	620.099121	-27.375689	956.781006	633.596985	149.056595
-554.037537	143.773285	865.875061	-526.382385	-76.545853	868.847839	-623.797668	162.623352	491.084534	-589.918091	-109.736824	516.201355	-630.941833	166.378830	84.071266	-623.936035	-113.713898	80.834686	-593.805542	219.215057	1343.449585	-558.278442	-123.035156	1356.662109	-519.398621	54.309906	1344.370728	-590.948608	69.603600	1641.590332	-655.179871	294.396088	1082.552979	-572.936279	-232.050262	1100.374390	-536.504028	289.445190	834.785950	-437.457428	-213.585190	855.569824	-513.012390	38.324520	963.476440	619.729004	-27.795382	956.867249	633.496521	148.989777
-554.041626	143.776169	865.876221	-526.407349	-76.550728	868.859314	-623.809021	162.618057	491.080261	-589.926636	-109.738914	516.225037	-630.939880	166.378937	84.054329	-623.922729	-113.716614	80.834343	-593.825684	219.215775	1343.414185	-558.288879	-123.038948	1356.671509	-519.465332	54.306747	1344.354614	-590.968994	69.628357	1641.584106	-655.201660	294.406067	1082.558594	-572.962036	-232.061646	1100.398682	-536.542236	289.418945	834.753784	-437.497009	-213.566132	855.574341	-513.028015	38.325161	963.483032	620.128967	-27.289013	956.807007	633.616943	149.131195
-554.044250	143.755371	865.880310	-526.404907	-76.550407	868.856323	-623.819763	162.607101	491.090424	-589.960327	-109.743401	516.223816	-630.953857	166.373825	84.076462	-623.918518	-113.717384	80.834518	-593.865417	219.217560	1343.415405	-558.348633	-123.034668	1356.664673	-519.487366	54.307652	1344.361816	-590.997986	69.649445	1641.591187	-655.234253	294.388519	1082.546265	-573.005493	-232.046341	1100.375854	-536.566956	289.401154	834.754883	-437.516235	-213.512177	855.576843	-513.033081	38.312305	963.485107	620.128845	-27.282427	956.809387	633.619812	149.181625
-554.038696	143.780914	865.879822	-526.435181	-76.555885	868.853333	-623.838379	162.590881	491.091553	-589.982727	-109.754570	516.235352	-630.962036	166.375549	84.049576	-623.912231	-113.718498	80.835503	-593.906982	219.212952	1343.391968	-558.397583	-123.050880	1356.672485	-519.528931	54.307056	1344.363281	-591.031067	69.666550	1641.590210	-655.287170	294.366882	1082.543335	-573.012756	-232.023758	1100.375610	-536.643799	289.388855	834.730957	-437.540070	-213.498779	855.569885	-513.047546	38.315884	963.484314	620.113220	-27.280083	956.840576	633.600830	149.174561
-554.049805	143.764008	865.888794	-526.449341	-76.566788	868.852539	-623.848267	162.591232	491.100189	-590.003967	-109.762924	516.234741	-630.974792	166.369232	84.060104	-623.906250	-113.724525	80.832664	-593.945251	219.213440	1343.396729	-558.424438	-123.041489	1356.671265	-519.577209	54.309788	1344.356812	-591.104065	69.660828	1641.572266	-655.313171	294.357941	1082.538574	-573.043640	-232.040176	1100.374023	-536.679016	289.362183	834.731384	-437.560089	-213.454788	855.569824	-513.058044	38.297745	963.487976	620.124146	-27.278175	956.844604	633.602234	149.195023
-554.055176	143.775101	865.876587	-526.470825	-76.563774	868.851990	-623.892395	162.570496	491.102692	-590.039368	-109.782036	516.239502	-630.963867	166.375259	84.065323	-623.928528	-113.716980	80.808411	-593.963684	219.219666	1343.367310	-558.496765	-123.038422	1356.638916	-519.613525	54.294956	1344.366333	-591.106812	69.694633	1641.576294	-655.349915	294.338348	1082.510010	-573.100220	-232.019455	1100.338135	-536.730774	289.343964	834.714233	-437.570282	-213.399353	855.577271	-513.074585	38.307358	963.482361	620.140747	-27.258337	956.847046	633.597046	149.226074
-554.064819	143.756973	865.866211	-526.473511	-76.572250	868.852844	-623.897705	162.572083	491.100342	-590.069580	-109.772537	516.227661	-630.950928	166.379456	84.065483	-623.952698	-113.735924	80.811172	-594.005249	219.226913	1343.352539	-558.513489	-123.051826	1356.653931	-519.649292	54.298119	1344.357666	-591.169373	69.695717	1641.568359	-655.399780	294.348267	1082.516479	-573.167480	-231.784882	1100.265137	-536.778748	289.312927	834.702332	-437.582642	-213.361832	855.568726	-513.077881	38.300346	963.476501	620.177856	-27.245462	956.858887	633.583435	149.223648
-554.069397	143.719864	865.857239	-526.476990	-76.611366	868.864624	-623.904236	162.566116	491.088135	-590.064026	-109.765823	516.257324	-630.948303	166.380234	84.064995	-623.947083	-113.709282	80.819504	-594.016541	219.225647	1343.345947	-558.536194	-123.038986	1356.687378	-519.686646	54.303516	1344.345093	-591.197205	69.743446	1641.577271	-655.442200	294.341888	1082.505737	-573.124817	-231.963867	1100.341797	-536.846802	289.287415	834.681030	-437.600006	-213.304153	855.591919	-513.088562	38.270565	963.479370	620.173889	-27.259640	956.897095	633.556396	149.204926
-554.087341	143.744415	865.870789	-526.508850	-76.614990	868.859375	-623.912476	162.548111	491.072144	-590.085632	-109.782761	516.249756	-630.957642	166.377304	84.063568	-623.947815	-113.708672	80.821091	-594.035034	219.227875	1343.328857	-558.590088	-123.034325	1356.678711	-519.709839	54.309242	1344.350464	-591.266968	69.756454	1641.557617	-655.476685	294.330292	1082.491333	-573.155762	-231.972595	1100.334961	-536.904236	289.279297	834.667419	-437.608612	-213.261002	855.593750	-513.107666	38.271233	963.482361	620.185059	-27.258217	956.904480	633.548889	149.198425
-554.102600	143.705719	865.867065	-526.518616	-76.624939	868.864868	-623.961609	162.537598	491.097534	-590.092346	-109.818581	516.272644	-630.988403	166.360474	84.070305	-623.918640	-113.731262	80.843613	-594.057495	219.232864	1343.333374	-558.601379	-123.046005	1356.676514	-519.739014	54.299229	1344.373413	-591.286255	69.775528	1641.572754	-655.529846	294.374603	1082.509644	-573.165527	-231.923859	1100.342896	-536.976013	289.264008	834.657715	-437.608093	-213.199814	855.601196	-513.120728	38.252132	963.483154	620.227783	-27.225447	956.907959	633.514343	149.207672
-554.104248	143.708633	865.871521	-526.527710	-76.604698	868.860535	-623.957886	162.530228	491.101563	-590.141174	-109.815842	516.249207	-630.971558	166.365265	84.053070	-623.943481	-113.704659	80.829559	-594.092285	219.222260	1343.336060	-558.636902	-123.037567	1356.687378	-519.773071	54.313103	1344.369995	-591.327759	69.787865	1641.587158	-655.578674	294.361206	1082.496826	-573.173218	-231.937103	1100.342285	-537.041565	289.235657	834.640259	-437.615265	-213.120056	855.626953	-513.131470	38.258686	963.484985	620.244385	-27.223478	956.930420	633.468140	149.200424
-554.110046	143.712677	865.879028	-526.527100	-76.603378	868.860107	-623.986450	162.507690	491.105133	-590.170349	-109.809860	516.250671	-630.995667	166.377182	84.072853	-623.938782	-113.713234	80.845840	-594.119629	219.232788	1343.319214	-558.678528	-123.031097	1356.677612	-519.794861	54.313778	1344.371582	-591.354797	69.839630	1641.595093	-655.624878	294.354248	1082.495605	-573.208252	-231.878555	1100.309082	-537.079041	289.220612	834.636597	-437.615448	-213.072861	855.620605	-513.136047	38.258404	963.489197	620.270020	-27.226339	956.942139	633.435730	149.216614
-554.115112	143.722290	865.867981	-526.541687	-76.614738	868.861450	-623.976685	162.488708	491.086792	-590.183044	-109.814201	516.269043	-630.955139	166.370972	84.049538	-623.917725	-113.709221	80.827736	-594.146423	219.236862	1343.307739	-558.708069	-123.017738	1356.682861	-519.846130	54.316513	1344.353760	-591.389954	69.867920	1641.600830	-655.677246	294.354126	1082.488281	-573.219360	-231.877365	1100.323242	-537.161499	289.209106	834.637390	-437.616791	-212.995056	855.610229	-513.147827	38.261093	963.484741	620.303162	-27.256392	956.944153	633.401978	149.210129
-554.144775	143.708725	865.864929	-526.562683	-76.619667	868.858398	-623.984680	162.506485	491.073181	-590.214050	-109.825531	516.282104	-630.960449	166.387527	84.069756	-623.931824	-113.718132	80.819580	-594.172607	219.244949	1343.304810	-558.746033	-123.034554	1356.682983	-519.868103	54.340752	1344.351440	-591.439453	69.894264	1641.591431	-655.729919	294.339569	1082.482300	-573.236877	-231.836121	1100.304810	-537.228210	289.226624	834.601379	-437.616425	-212.920212	855.628601	-513.171631	38.253292	963.481140	620.331299	-27.268747	956.961975	633.372131	149.199219
-554.177856	143.715042	865.860596	-526.612610	-76.602180	868.850342	-623.976624	162.503662	491.070587	-590.226563	-109.811638	516.273315	-630.942627	166.371582	84.058403	-623.936646	-113.724625	80.818268	-594.205322	219.239975	1343.275513	-558.771973	-123.017319	1356.694214	-519.903992	54.338867	1344.356567	-591.500183	69.905586	1641.573608	-655.784058	294.329590	1082.474731	-573.255066	-231.844894	1100.318970	-537.297058	289.231384	834.610657	-437.620880	-212.857956	855.633606	-513.210022	38.262104	963.474243	620.379211	-27.267494	956.953552	633.326294	149.207031
-554.185852	143.727463	865.864380	-526.613647	-76.602371	868.850342	-624.015686	162.479019	491.074127	-590.275940	-109.851097	516.290039	-630.959229	166.363129	84.051247	-623.958008	-113.719917	80.834038	-594.230042	219.240509	1343.279419	-558.796997	-123.019829	1356.713013	-519.935608	54.349037	1344.353882	-591.576233	69.885292	1641.543213	-655.836609	294.334534	1082.479980	-573.262512	-231.840012	1100.342407	-537.348572	289.219513	834.600952	-437.625000	-212.815109	855.657959	-513.215027	38.267090	963.476318	620.393372	-27.307119	956.969421	633.275085	149.164337
-554.228088	143.703079	865.854309	-526.637207	-76.614220	868.847839	-624.018188	162.484726	491.090759	-590.267029	-109.865120	516.276978	-630.959595	166.363129	84.051956	-623.958801	-113.715996	80.836411	-594.266968	219.241104	1343.277832	-558.822205	-123.020760	1356.713379	-519.970459	54.353870	1344.346313	-591.552734	69.969833	1641.576904	-655.881165	294.356079	1082.492798	-573.284546	-231.773071	1100.331665	-537.421021	289.203552	834.607727	-437.600006	-212.729065	855.671875	-513.244873	38.255199	963.468872	620.426025	-27.324385	956.987610	633.222107	149.166321
-554.227905	143.703735	865.852539	-526.653076	-76.616859	868.858459	-624.024902	162.484955	491.102722	-590.272827	-109.868584	516.277283	-630.971191	166.357346	84.062767	-623.969055	-113.720100	80.822182	-594.281677	219.244324	1343.276489	-558.835266	-123.016121	1356.728882	-519.996094	54.344398	1344.358521	-591.581909	69.988503	1641.584839	-655.933716	294.340454	1082.476318	-573.293823	-231.770050	1100.328735	-537.475403	289.219910	834.603394	-437.589508	-212.685440	855.685181	-513.257751	38.256962	963.474609	620.451233	-27.333426	957.003052	633.178345	149.134232
-554.221313	143.700104	865.855835	-526.646545	-76.605888	868.867798	-624.034912	162.480286	491.072540	-590.272827	-109.858803	516.251587	-630.995850	166.377045	84.069138	-623.982422	-113.709763	80.825386	-594.313965	219.245438	1343.254150	-558.869751	-123.000648	1356.717773	-520.013428	54.352745	1344.353516	-591.670166	69.950005	1641.527100	-655.997131	294.332123	1082.468262	-573.300903	-231.783890	1100.326782	-537.559448	289.219086	834.585876	-437.584808	-212.604736	855.691895	-513.263245	38.262115	963.484253	620.485779	-27.315098	957.000793	633.116211	149.137878
[truncated: 7 more rows]
[truncated: 40 more columns]
