# Supplementary material for: A dyadic stimulus set of audiovisual affective displays for the study of multisensory, emotional, social interactions
Source: Behav Res Methods. 2015 Nov 5;48(4):1285–95. doi: 10.3758/s13428-015-0654-4 (PMC5101291; doi:10.3758/s13428-015-0654-4)
Supplement: Supplementary file 1 — (ZIP 270 MB) [file 13428_2015_654_MOESM1_ESM.zip › supplementary_material_2_stimuli_set_files/H/H15.txt]

-603.566711	121.219994	865.179504	-557.371277	-96.126678	864.711060	-674.676392	155.003876	489.285522	-625.874695	-140.843185	516.204285	-682.252747	182.820694	83.932693	-668.682800	-154.656235	82.009483	-625.533508	180.299927	1343.652344	-556.768005	-157.605103	1349.682129	-538.031006	24.153002	1339.360962	-593.954285	47.925453	1636.032227	-715.781311	255.095673	1090.843750	-572.480042	-259.438751	1091.358398	-613.988892	273.239655	836.602600	-457.707062	-222.550629	837.627869	-550.301575	18.753445	960.084106	613.588135	-13.622252	957.108398	617.237915	162.522583
-603.586670	121.233795	865.186096	-557.366760	-96.071777	864.708313	-674.705139	155.024445	489.300507	-625.812988	-140.750443	516.174500	-682.267090	182.809967	83.938644	-668.713745	-154.654083	82.012825	-625.544922	180.284424	1343.676392	-556.800476	-157.618698	1349.677490	-538.051880	24.142059	1339.359741	-594.035278	47.879852	1636.028076	-715.508179	254.802673	1090.721558	-572.592041	-259.049133	1091.199219	-613.132202	272.482330	836.733093	-457.645813	-222.310043	837.617737	-550.309265	18.788313	960.085999	613.604492	-13.806365	957.133240	617.081909	162.367599
-603.629639	121.266090	865.190979	-557.357544	-96.048584	864.689148	-674.783203	155.092590	489.317139	-625.804565	-140.752975	516.155701	-682.255188	182.792587	83.927078	-668.670715	-154.647247	82.016808	-625.555481	180.259109	1343.689575	-556.852905	-157.666519	1349.672363	-538.055176	24.119057	1339.369263	-594.117676	47.830711	1636.035645	-715.221497	254.511810	1090.618530	-572.481628	-259.354401	1091.269653	-612.268005	271.707428	836.826843	-457.613678	-222.115662	837.654785	-550.319458	18.813923	960.076904	613.662048	-13.983918	957.166199	616.950073	162.247223
-603.621887	121.289131	865.198975	-557.331177	-96.002975	864.693604	-674.820984	155.095261	489.297852	-625.716675	-140.725708	516.067261	-682.271973	182.808640	83.943436	-668.620422	-154.652252	82.008179	-625.559631	180.265900	1343.690186	-556.856140	-157.658020	1349.663086	-538.092407	24.104013	1339.367188	-594.178284	47.777805	1636.039551	-714.926270	254.270416	1090.536621	-572.590088	-258.970245	1091.110840	-611.402771	270.968628	836.999451	-457.540649	-221.910690	837.638916	-550.311523	18.847994	960.086060	613.707520	-14.102940	957.172668	616.827087	162.102051
-603.631165	121.352119	865.195374	-557.333923	-95.966232	864.662781	-674.888550	155.157745	489.334839	-625.700562	-140.683563	516.064331	-682.272400	182.809509	83.946861	-668.661255	-154.640015	81.984055	-625.581848	180.258316	1343.683228	-556.894836	-157.679520	1349.636230	-538.109924	24.088005	1339.366699	-594.230591	47.726715	1636.050171	-714.619690	253.983871	1090.462402	-572.588196	-258.898193	1091.061279	-610.532166	270.144196	837.102478	-457.466339	-221.727509	837.657043	-550.309326	18.887835	960.066895	613.377686	-14.689629	957.226074	616.594238	161.858749
-603.617981	121.362282	865.197021	-557.312134	-95.926010	864.656555	-674.883179	155.201355	489.330139	-625.717651	-140.658813	516.075378	-682.049194	182.690323	83.881989	-668.626709	-154.624069	81.988289	-625.578125	180.239197	1343.703735	-556.921082	-157.686798	1349.633057	-538.103943	24.078712	1339.381592	-594.273193	47.668098	1636.052490	-714.326965	253.751419	1090.364380	-572.542480	-259.005493	1091.131104	-609.699158	269.452026	837.231384	-457.425476	-221.534241	837.689148	-550.290283	18.911963	960.064148	613.411377	-14.775666	957.236328	616.449280	161.771545
-603.475647	121.491867	865.056885	-557.283813	-95.885246	864.644470	-674.463135	155.072723	489.264435	-625.751038	-140.642044	516.065247	-682.141968	182.842758	83.924812	-668.694458	-154.620636	82.013016	-625.576660	180.238632	1343.713745	-556.952637	-157.701889	1349.622803	-538.133911	24.059258	1339.376953	-594.306946	47.613087	1636.070557	-714.084656	253.580170	1090.261597	-572.551636	-258.966980	1091.101685	-608.833435	268.704926	837.386719	-457.389191	-221.367432	837.679626	-550.193420	19.037304	959.981750	612.793091	-15.380529	957.438721	616.108704	161.438324
-603.477234	121.515839	865.059326	-557.268555	-95.884766	864.627014	-674.431396	155.094864	489.264709	-625.748169	-140.638840	516.065247	-682.148682	182.843292	83.927399	-668.674316	-154.618896	82.012390	-625.578003	180.245132	1343.714233	-556.968872	-157.701462	1349.624756	-538.139771	24.037128	1339.407349	-594.332031	47.563698	1636.081177	-713.874634	253.458588	1090.149658	-572.576172	-258.909424	1091.041870	-607.965698	267.970154	837.568848	-457.363525	-221.242157	837.675415	-550.187500	19.042284	959.974976	612.641357	-15.575011	957.500854	615.940918	161.258713
-603.446777	121.575859	865.069336	-557.252258	-95.845581	864.627136	-674.738342	155.224930	489.345123	-625.689819	-140.566040	516.063049	-682.239746	182.850281	83.953796	-668.645813	-154.585358	82.012733	-625.581665	180.235199	1343.734131	-557.001831	-157.732513	1349.608643	-538.138367	24.019085	1339.400757	-594.355225	47.519951	1636.093628	-713.654724	253.316620	1090.051758	-572.440186	-259.326050	1091.210327	-607.097290	267.227905	837.724609	-457.362640	-221.106995	837.730286	-550.175354	19.082617	959.984253	612.657959	-15.610622	957.508057	615.854919	161.218399
-603.418579	121.566971	865.061951	-557.249207	-95.817940	864.614624	-674.642273	155.235352	489.333008	-625.735657	-140.595810	516.090454	-682.003845	182.752090	83.897690	-668.652588	-154.561127	82.007462	-625.569214	180.244827	1343.731934	-556.988831	-157.732819	1349.616089	-538.130005	24.018747	1339.402954	-594.372437	47.529594	1636.050781	-713.433411	253.135147	1089.947266	-572.444641	-259.321533	1091.209229	-606.173889	266.388580	837.860779	-457.338867	-220.996185	837.732239	-550.158508	19.087561	959.974182	612.699280	-15.601751	957.519409	615.789917	161.157623
-603.411194	121.611259	865.053284	-557.238647	-95.802780	864.607239	-674.575500	155.260376	489.329590	-625.695068	-140.517609	516.063416	-682.210510	182.856262	83.935989	-668.627441	-154.557983	81.994957	-625.550110	180.245041	1343.745361	-557.007446	-157.740463	1349.605469	-538.141113	24.016108	1339.392700	-594.373962	47.429264	1636.111572	-713.188599	252.970642	1089.863525	-572.472107	-259.252167	1091.164185	-605.264038	265.611145	838.014648	-457.331696	-220.944046	837.714233	-550.154114	19.116499	959.967712	612.688293	-15.635589	957.533020	615.720032	161.133194
-603.357910	121.647499	865.082031	-557.207520	-95.765671	864.602356	-674.490112	155.291351	489.312592	-625.660522	-140.520569	516.052795	-682.209473	182.862656	83.956062	-668.567261	-154.565903	82.007706	-625.524170	180.241150	1343.731323	-557.046448	-157.743042	1349.585449	-538.146545	23.984726	1339.396240	-594.379517	47.396915	1636.125244	-712.902405	252.744339	1089.763550	-572.489258	-259.257050	1091.163208	-604.455017	264.886017	838.190002	-457.329346	-220.889389	837.705933	-550.115051	19.134695	959.981812	612.699280	-15.628210	957.533936	615.675903	161.137009
-603.351868	121.648750	865.070557	-557.222473	-95.761192	864.597595	-674.426758	155.301971	489.303070	-625.690857	-140.553207	516.074341	-682.166260	182.867599	83.930214	-668.625732	-154.561462	82.005135	-625.502930	180.240158	1343.734375	-557.072571	-157.747864	1349.584351	-538.142334	23.969790	1339.395508	-594.392944	47.416771	1636.074097	-712.779663	252.744278	1089.742310	-572.501648	-259.244507	1091.148926	-603.740723	264.286255	838.346558	-457.328766	-220.819763	837.708496	-550.118591	19.137863	959.973389	612.677917	-15.604484	957.534912	615.598083	161.144440
-603.300110	121.686707	865.093567	-557.199524	-95.739922	864.601990	-674.375488	155.358688	489.311523	-625.686646	-140.536697	516.079407	-682.181946	182.881378	83.969093	-668.603821	-154.542694	82.029388	-625.471375	180.243729	1343.760986	-557.091431	-157.772552	1349.562744	-538.142029	23.964054	1339.396484	-594.360046	47.340805	1636.137207	-712.591370	252.672592	1089.695679	-572.533936	-259.174774	1091.102905	-602.977295	263.677612	838.489807	-457.320313	-220.810074	837.693726	-550.082703	19.154560	959.988403	612.697876	-15.594040	957.523193	615.584778	161.176239
-603.246948	121.712357	865.102905	-557.182739	-95.719528	864.605591	-674.315186	155.384033	489.320984	-625.628113	-140.504028	516.072876	-682.179504	182.875610	83.973000	-668.591309	-154.535202	82.023537	-625.453918	180.249359	1343.767578	-557.111328	-157.784653	1349.562988	-538.133118	23.947161	1339.397217	-594.354919	47.356403	1636.088989	-712.408386	252.590042	1089.620239	-572.537842	-259.197479	1091.094971	-602.271179	263.107422	838.699158	-457.349579	-220.823517	837.668640	-550.054871	19.168369	959.997742	612.681152	-15.571412	957.549744	615.573730	161.190903
-603.217773	121.708458	865.082031	-557.185608	-95.718155	864.609192	-674.221008	155.394623	489.320190	-625.612793	-140.492767	516.056763	-682.143921	182.889023	83.980797	-668.594604	-154.544067	82.023071	-625.415161	180.240768	1343.767700	-557.151184	-157.805527	1349.533691	-538.123840	23.921850	1339.402222	-594.324768	47.295792	1636.145142	-712.224915	252.501678	1089.575684	-572.559265	-259.189453	1091.052246	-601.511169	262.498291	838.871582	-457.347382	-220.818039	837.652588	-550.033325	19.175303	959.985901	612.682556	-15.533354	957.550781	615.559692	161.257019
-603.128479	121.742546	865.094299	-557.164856	-95.669861	864.591125	-674.163452	155.415009	489.316681	-625.570007	-140.474533	516.048523	-682.140381	182.906097	83.952515	-668.570862	-154.526047	82.021713	-625.377075	180.241226	1343.787964	-557.155945	-157.816193	1349.532471	-538.121277	23.903967	1339.402832	-594.298828	47.276222	1636.138184	-711.998535	252.393005	1089.505493	-572.579346	-259.184296	1091.020752	-600.873474	262.019989	839.008728	-457.365723	-220.876328	837.624756	-549.978516	19.194078	959.984558	612.684937	-15.471419	957.532959	615.584961	161.325348
-603.065979	121.749329	865.090454	-557.156738	-95.659378	864.597839	-674.106384	155.423965	489.294617	-625.552673	-140.524536	516.063660	-682.117371	182.941330	83.984993	-668.574524	-154.527206	82.050880	-625.347290	180.237640	1343.780762	-557.184021	-157.842880	1349.497925	-538.108215	23.882986	1339.387817	-594.260376	47.252254	1636.140259	-711.785522	252.292648	1089.426514	-572.583557	-259.180115	1090.997314	-600.195374	261.525024	839.111877	-457.346832	-220.927216	837.585449	-549.946594	19.199144	959.987244	613.480286	-14.698555	957.353394	615.865540	161.700195
-603.013367	121.752060	865.094116	-557.126770	-95.672264	864.593567	-674.064575	155.457047	489.294739	-625.458923	-140.431839	516.026611	-682.149780	182.944656	84.000877	-668.544006	-154.522308	82.042076	-625.277039	180.243668	1343.786865	-557.204285	-157.854477	1349.487061	-538.095886	23.870033	1339.394165	-594.244568	47.237022	1636.125732	-711.558777	252.230484	1089.407715	-572.701355	-258.957703	1090.847778	-599.576965	261.077637	839.251282	-457.377289	-220.974411	837.538269	-549.907104	19.186644	959.988037	613.881958	-14.266416	957.201843	616.029236	161.934540
-602.929871	121.768097	865.090576	-557.086121	-95.671623	864.601685	-674.056641	155.499527	489.329407	-625.487976	-140.484055	516.056641	-682.112976	182.911758	83.985115	-668.583984	-154.513184	82.054855	-625.240356	180.218613	1343.784790	-557.231262	-157.855331	1349.468872	-538.079529	23.846579	1339.393677	-594.193787	47.225056	1636.123169	-711.341919	252.159210	1089.367432	-572.639282	-259.194061	1090.967896	-598.999268	260.710571	839.402222	-457.402924	-221.080475	837.532227	-549.847046	19.193264	959.991028	613.882568	-14.180736	957.204773	616.063049	162.052963
-602.873108	121.747719	865.097534	-557.067200	-95.655113	864.603699	-674.003418	155.519150	489.287689	-625.457581	-140.472015	516.062500	-682.125732	182.922913	83.995430	-668.590881	-154.515533	82.053398	-625.190186	180.229706	1343.795410	-557.255554	-157.889267	1349.460693	-538.049744	23.824646	1339.405884	-594.155396	47.223171	1636.127441	-711.145386	252.093704	1089.331665	-572.678589	-259.191132	1090.949097	-598.394958	260.313202	839.528748	-457.449677	-221.198105	837.513794	-549.812195	19.184334	959.996948	613.867676	-14.065798	957.195801	616.104858	162.148819
-602.823303	121.744072	865.089539	-557.022827	-95.668159	864.603027	-673.968872	155.540833	489.285034	-625.396240	-140.472702	516.072571	-682.139648	182.908173	84.011398	-668.547119	-154.517120	82.049400	-625.141724	180.222427	1343.816284	-557.283813	-157.900131	1349.451172	-538.035034	23.799866	1339.402344	-594.096802	47.219234	1636.124634	-710.948669	252.080246	1089.305786	-572.723022	-259.207001	1090.936523	-597.891541	260.025146	839.623962	-457.509644	-221.344467	837.489319	-549.769165	19.177320	959.993835	613.877075	-13.964976	957.197998	616.149475	162.298172
-602.758423	121.748444	865.083435	-556.992676	-95.672661	864.598633	-673.901855	155.546921	489.309387	-625.367188	-140.436600	516.069702	-682.097351	182.916824	84.016739	-668.552002	-154.478180	82.060448	-625.099243	180.210617	1343.812134	-557.327271	-157.925400	1349.415527	-538.022888	23.765282	1339.400269	-594.041260	47.246517	1636.128784	-710.757568	252.062225	1089.272827	-572.765442	-259.245300	1090.905518	-597.372742	259.741394	839.673035	-457.524292	-221.440704	837.470520	-549.724121	19.172413	959.989624	613.867188	-13.881927	957.209778	616.207886	162.379852
-602.659912	121.764488	865.085510	-556.942505	-95.655602	864.603821	-673.874756	155.578049	489.315643	-625.316895	-140.438248	516.077332	-682.108765	182.944962	84.025703	-668.559265	-154.484940	82.058121	-625.031433	180.192566	1343.843018	-557.338867	-157.948990	1349.429077	-538.007813	23.738852	1339.408325	-593.989502	47.200512	1636.123535	-710.561584	252.077377	1089.233032	-572.818298	-259.296265	1090.922607	-596.903564	259.457733	839.772156	-457.595093	-221.609314	837.436646	-549.658569	19.181820	959.996521	613.855896	-13.743814	957.203003	616.249207	162.526993
-602.619202	121.776360	865.084045	-556.893921	-95.679924	864.600464	-674.044678	155.673874	489.351105	-625.329102	-140.448334	516.089600	-682.181763	182.917465	84.038300	-668.550293	-154.477539	82.066902	-624.988464	180.197220	1343.845581	-557.365601	-157.962875	1349.411987	-537.976685	23.719484	1339.416016	-593.920349	47.201809	1636.119019	-710.367554	252.098297	1089.230957	-572.860229	-259.336578	1090.906250	-596.538452	259.325775	839.878906	-457.681549	-221.771713	837.417358	-549.616760	19.174238	959.995117	613.707092	-13.764525	957.256836	616.291443	162.597031
-602.541443	121.791130	865.086121	-556.843018	-95.676842	864.599304	-673.789856	155.617310	489.294220	-625.394958	-140.423599	516.155273	-682.089417	182.939224	84.026291	-668.584045	-154.474976	82.068413	-624.948853	180.165329	1343.854248	-557.382324	-157.990799	1349.395752	-537.961975	23.691641	1339.412720	-593.846497	47.195877	1636.122070	-710.169922	252.128174	1089.220459	-572.933105	-259.369324	1090.903564	-596.130737	259.208344	839.945862	-457.720856	-221.914352	837.389893	-549.559021	19.176300	959.998108	613.880371	-13.486002	957.187134	616.408203	162.808929
-602.491760	121.756592	865.088806	-556.770447	-95.682411	864.595337	-673.772339	155.657669	489.315063	-625.329773	-140.412201	516.168030	-682.052429	182.922928	84.015678	-668.563782	-154.473709	82.079735	-624.904114	180.161209	1343.850830	-557.374084	-158.007309	1349.416626	-537.949219	23.665577	1339.422607	-593.763367	47.234467	1636.127441	-709.966309	252.163330	1089.209351	-572.995544	-259.425323	1090.901978	-595.806580	259.149658	839.983093	-457.821350	-222.051300	837.362488	-549.503174	19.156174	959.999146	613.919434	-13.291997	957.166931	616.497131	162.958923
-602.440063	121.758522	865.086304	-556.692383	-95.694107	864.596130	-673.755188	155.657333	489.319672	-625.357361	-140.417877	516.198364	-682.109253	182.946030	84.063225	-668.599121	-154.461014	82.097977	-624.869141	180.130447	1343.860107	-557.412720	-158.035660	1349.389160	-537.932251	23.650276	1339.446655	-593.676819	47.222279	1636.140259	-709.785400	252.160110	1089.193970	-573.052490	-259.486359	1090.929077	-595.475586	259.107330	840.016846	-457.911957	-222.244553	837.331909	-549.447083	19.154167	960.000854	613.919556	-13.158298	957.181396	616.568970	163.061722
-602.373413	121.767807	865.094116	-556.647644	-95.682060	864.586243	-673.708557	155.655472	489.334808	-625.314087	-140.401596	516.226318	-682.076233	182.957657	84.056526	-668.575562	-154.437897	82.093887	-624.848755	180.125610	1343.840820	-557.408875	-158.055252	1349.398926	-537.923279	23.610865	1339.441162	-593.590759	47.207520	1636.169556	-709.601318	252.185562	1089.125000	-573.251404	-259.146240	1090.791260	-595.210754	259.126343	840.033081	-457.991791	-222.421494	837.281799	-549.388550	19.154739	959.999573	613.959045	-12.981262	957.155640	616.658508	163.207199
-602.323608	121.749481	865.101196	-556.560181	-95.684135	864.591370	-673.685547	155.669022	489.333374	-625.292114	-140.413330	516.244934	-682.055542	182.950394	84.058495	-668.596313	-154.423157	82.094971	-624.816711	180.095123	1343.831299	-557.438293	-158.080566	1349.394653	-537.897705	23.583023	1339.444458	-593.495361	47.191906	1636.185425	-709.462891	252.251938	1089.129395	-573.158142	-259.648712	1090.964478	-594.947693	259.148468	840.083313	-458.098114	-222.629745	837.308716	-549.328674	19.147507	960.008240	614.009155	-12.846245	957.150757	616.753662	163.331833
-602.270691	121.751350	865.079529	-556.503418	-95.669189	864.581665	-673.695557	155.672501	489.338531	-625.102234	-140.416138	516.101990	-682.091370	182.960052	84.063202	-668.490845	-154.425171	82.086258	-624.779175	180.087875	1343.832031	-557.448425	-158.108627	1349.397583	-537.877625	23.564831	1339.447266	-593.405090	47.180553	1636.174194	-709.293762	252.319885	1089.081177	-573.229309	-259.713867	1090.972168	-594.768433	259.246124	840.093445	-458.174683	-222.828049	837.286438	-549.265198	19.163855	959.989380	614.002563	-12.762622	957.183044	616.803467	163.448868
-602.191040	121.745918	865.073547	-556.395081	-95.701462	864.595520	-673.665039	155.658554	489.335510	-625.056763	-140.357346	516.105957	-682.055603	182.960312	84.060616	-668.482300	-154.425858	82.092751	-624.755615	180.073456	1343.814209	-557.486694	-158.116776	1349.389771	-537.862549	23.534006	1339.452026	-593.331543	47.108654	1636.207031	-709.142334	252.393448	1089.082275	-573.287109	-259.812378	1091.008911	-594.606750	259.386719	840.079102	-458.282654	-223.080765	837.249939	-549.176514	19.155807	959.994263	614.063416	-12.614512	957.177124	616.908508	163.588074
-602.113281	121.744423	865.069458	-556.283936	-95.702530	864.590637	-673.610107	155.647034	489.336548	-625.002808	-140.341812	516.127808	-681.754700	182.813721	83.969139	-668.467834	-154.412720	82.092796	-624.750916	180.052292	1343.823975	-557.513245	-158.163818	1349.395264	-537.857300	23.522703	1339.467651	-593.251343	47.022739	1636.314209	-709.009033	252.464066	1089.064209	-573.329651	-259.884399	1091.019409	-594.480957	259.569794	840.090210	-458.357056	-223.272369	837.245850	-549.091736	19.156750	959.992737	614.091980	-12.508339	957.197083	616.979065	163.712585
-602.055481	121.804108	865.082397	-556.208435	-95.646767	864.566162	-673.598877	155.638184	489.352905	-625.131226	-140.457657	516.302002	-681.754944	182.832062	83.993820	-668.534302	-154.397537	82.122955	-624.745544	180.027985	1343.831421	-557.519348	-158.174637	1349.398071	-537.861877	23.491512	1339.476318	-593.197998	46.952110	1636.371826	-708.896912	252.544617	1089.083008	-573.398438	-259.951050	1091.020142	-594.408447	259.781036	840.088928	-458.500854	-223.542923	837.204651	-549.027100	19.200018	959.988525	614.179504	-12.351281	957.188477	617.052185	163.858444
-602.001648	121.813477	865.089233	-556.089111	-95.654434	864.576111	-673.554321	155.625214	489.388885	-624.903687	-140.317490	516.136719	-682.069031	182.957626	84.100487	-668.409851	-154.390549	82.114059	-624.728271	180.014954	1343.839966	-557.538757	-158.179062	1349.406494	-537.846558	23.479633	1339.491821	-593.168335	46.885288	1636.424805	-708.777649	252.599075	1089.072632	-573.453735	-259.999115	1091.033081	-594.344727	260.038788	840.085510	-458.553833	-223.742905	837.181580	-548.955017	19.207739	960.001038	614.206787	-12.252968	957.184692	617.112793	163.982285
-601.909668	121.814529	865.088562	-555.971130	-95.644409	864.559937	-673.542053	155.621094	489.391541	-624.837280	-140.285477	516.120544	-682.067688	182.959763	84.099426	-668.412781	-154.395920	82.111206	-624.721436	179.986542	1343.847046	-557.549194	-158.217209	1349.396362	-537.843872	23.459089	1339.502563	-593.182434	46.861595	1636.423096	-708.704529	252.688904	1089.103882	-573.502563	-260.091522	1091.052979	-594.338928	260.315765	840.058777	-458.613037	-223.930283	837.164978	-548.857117	19.208849	959.995117	614.264526	-12.152267	957.216614	617.180176	164.079056
-601.848083	121.864456	865.089539	-555.859985	-95.622276	864.551575	-673.531494	155.600479	489.394928	-624.799255	-140.310181	516.140808	-682.063599	182.958298	84.095314	-668.369446	-154.397034	82.125763	-624.730103	179.964661	1343.852051	-557.570862	-158.253983	1349.381470	-537.844482	23.424831	1339.498779	-593.215393	46.767185	1636.533081	-708.624573	252.764786	1089.079834	-573.545593	-260.139313	1091.056641	-594.371277	260.631805	840.024841	-458.612030	-224.064240	837.150818	-548.776245	19.245699	959.993103	614.334167	-12.066276	957.209229	617.257080	164.186661
-601.777283	121.894707	865.092346	-555.788818	-95.599571	864.529968	-673.492859	155.572342	489.399475	-624.752808	-140.268417	516.123596	-682.025330	182.937881	84.091774	-668.386108	-154.382385	82.139656	-624.702698	179.909088	1343.857544	-557.562927	-158.284164	1349.390869	-537.814026	23.386469	1339.513062	-593.300598	46.714573	1636.597900	-708.552673	252.826385	1089.120972	-573.571594	-260.208649	1091.034424	-594.445862	260.979523	839.952881	-458.668915	-224.297363	837.129272	-548.699707	19.262506	959.982605	614.413635	-11.991215	957.211243	617.324707	164.299622
-601.702637	121.932495	865.117188	-555.667480	-95.548439	864.513123	-673.505310	155.566986	489.406982	-624.641968	-140.210754	516.085510	-682.051575	182.937347	84.110245	-668.391235	-154.383087	82.132187	-624.689819	179.883408	1343.893188	-557.567993	-158.340439	1349.370361	-537.793640	23.360682	1339.536133	-593.435669	46.692223	1636.672119	-708.498779	252.926727	1089.143921	-573.609314	-260.289368	1091.039429	-594.535583	261.352905	839.910583	-458.693298	-224.513336	837.099304	-548.607666	19.294277	959.989319	614.454651	-11.896852	957.205200	617.379089	164.405029
-601.604614	121.943474	865.104919	-555.574951	-95.534584	864.495422	-673.471985	155.584351	489.445984	-624.580750	-140.191788	516.109741	-682.037476	182.946854	84.137398	-668.354370	-154.384521	82.128082	-624.663513	179.812546	1343.912842	-557.564453	-158.375519	1349.335815	-537.762939	23.321487	1339.530273	-593.588623	46.665611	1636.770996	-708.433777	252.956757	1089.196655	-573.708557	-260.137909	1090.878784	-594.685486	261.760315	839.898621	-458.724762	-224.730515	837.018005	-548.519836	19.302061	959.976929	614.487610	-11.832931	957.216736	617.451599	164.452576
-601.528503	121.938530	865.098083	-555.476196	-95.519142	864.487976	-673.460815	155.594467	489.446411	-624.495483	-140.166885	516.106506	-682.023621	182.921051	84.121330	-668.324158	-154.380005	82.140640	-624.617310	179.769394	1343.954712	-557.550110	-158.403229	1349.305786	-537.716003	23.274021	1339.540039	-593.741943	46.651001	1636.845825	-708.404236	253.036392	1089.267334	-573.829834	-259.837921	1090.704224	-594.855408	262.164032	839.896606	-458.694336	-224.901855	836.964661	-548.429810	19.311323	959.968689	614.354431	-12.039329	957.214722	617.490906	164.466553
-601.447388	121.947899	865.101868	-555.377991	-95.507660	864.477600	-673.444824	155.594055	489.460693	-624.431396	-140.147125	516.100098	-681.749512	182.767792	84.026627	-668.318359	-154.383789	82.145035	-624.560364	179.723892	1344.006592	-557.533325	-158.474747	1349.263916	-537.686584	23.220680	1339.524902	-593.951538	46.667641	1636.912842	-708.367249	253.105133	1089.368042	-573.742065	-260.215332	1090.778076	-595.077026	262.636841	839.894287	-458.732727	-225.115768	836.914551	-548.343262	19.317287	959.966675	614.421326	-11.967684	957.219788	617.562744	164.515854
-601.337708	121.995445	865.118958	-555.279602	-95.492905	864.460327	-673.400940	155.606812	489.483978	-624.340698	-140.118591	516.064453	-682.023804	182.922409	84.124367	-668.309875	-154.386047	82.139427	-624.503052	179.626175	1344.042969	-557.513245	-158.541626	1349.226440	-537.638184	23.160732	1339.523682	-594.145081	46.699123	1636.981567	-708.337402	253.181381	1089.472046	-573.725586	-260.286530	1090.714233	-595.278687	263.021179	839.890442	-458.749756	-225.314468	836.852539	-548.245178	19.329668	959.969666	614.439087	-11.927876	957.215515	617.629639	164.628372
-601.223694	122.023315	865.126343	-555.218994	-95.446358	864.432129	-673.371826	155.630707	489.491608	-624.253723	-140.108383	516.050781	-682.058105	182.910797	84.129051	-668.334412	-154.380615	82.137398	-624.428772	179.572800	1344.108765	-557.474548	-158.600983	1349.167725	-537.594543	23.091017	1339.520874	-594.357544	46.801056	1637.031006	-708.310852	253.253830	1089.584229	-573.721130	-260.390472	1090.656860	-595.531433	263.508942	839.917725	-458.739166	-225.448807	836.772278	-548.150818	19.345909	959.958374	614.731567	-11.541782	957.199585	617.762756	164.781921
-601.138794	121.983353	865.122253	-555.142700	-95.445831	864.409729	-673.309387	155.669250	489.505890	-624.158081	-140.103683	516.042908	-682.032288	182.898209	84.146614	-668.270081	-154.383392	82.150963	-624.383240	179.476837	1344.157715	-557.447510	-158.699692	1349.107666	-537.528198	23.017591	1339.509888	-594.533447	46.919823	1637.082886	-708.312317	253.342377	1089.739624	-573.713318	-260.450256	1090.566040	-595.844543	263.982147	839.938232	-458.747742	-225.604843	836.671692	-548.074707	19.317163	959.947144	614.550232	-11.766621	957.199341	617.807556	164.761642
-601.044556	121.995987	865.140259	-555.061157	-95.456604	864.402649	-673.239685	155.690369	489.522217	-624.123474	-140.093628	516.046570	-682.068665	182.925583	84.181068	-668.295349	-154.380966	82.164513	-624.325500	179.357559	1344.228271	-557.417908	-158.805252	1349.049927	-537.483032	22.932257	1339.500488	-594.693481	47.079403	1637.116943	-708.314087	253.393280	1089.861816	-573.713135	-260.549622	1090.481201	-596.189697	264.510834	839.964417	-458.746582	-225.728531	836.571045	-547.981079	19.305943	959.951599	614.836609	-11.438083	957.192078	617.973755	164.880814
-600.953918	121.990196	865.147156	-555.008240	-95.411987	864.389282	-673.210999	155.718933	489.530975	-624.195618	-140.202087	516.144470	-681.743225	182.744431	84.055634	-668.361023	-154.376938	82.181969	-624.278564	179.243042	1344.286377	-557.358215	-158.900055	1348.970337	-537.418213	22.837845	1339.497314	-594.827637	47.296211	1637.141846	-708.345703	253.480682	1090.038574	-573.733398	-260.445374	1090.362793	-596.524719	264.958649	839.986511	-458.733521	-225.880722	836.442627	-547.909119	19.312702	959.949036	614.654846	-11.613943	957.185791	618.002747	164.904526
-600.858704	121.984772	865.169495	-554.924011	-95.450081	864.383118	-673.149353	155.747147	489.557861	-624.156067	-140.224701	516.161133	-681.747864	182.746765	84.069023	-668.328735	-154.374390	82.185715	-624.255737	179.134384	1344.357178	-557.327087	-159.007629	1348.891113	-537.382996	22.730831	1339.510498	-594.941162	47.548157	1637.138184	-708.373596	253.539978	1090.167969	-573.696838	-260.515045	1090.255981	-596.905518	265.526306	839.995789	-458.699402	-225.997772	836.350098	-547.820068	19.275904	959.958313	614.918701	-11.278641	957.181580	618.162292	164.999313
-600.759705	122.012650	865.197327	-554.839844	-95.415749	864.358154	-673.103821	155.825760	489.596222	-624.066528	-140.204788	516.140076	-681.752136	182.740219	84.086502	-668.322876	-154.367447	82.174286	-624.244568	179.010864	1344.411621	-557.246277	-159.086761	1348.833862	-537.339661	22.626558	1339.518677	-595.007935	47.841503	1637.131104	-708.419556	253.650467	1090.331909	-573.487183	-261.056274	1090.312866	-597.256287	265.995392	840.014465	-458.687836	-226.069595	836.273438	-547.736206	19.280371	959.963867	614.956360	-11.169105	957.182983	618.241150	165.074127
-600.650452	122.020439	865.216675	-554.784790	-95.398430	864.338013	-672.996887	155.810272	489.571869	-624.069397	-140.194290	516.152283	-681.760559	182.744858	84.109253	-668.339233	-154.367111	82.174774	-624.255005	178.890366	1344.482056	-557.191162	-159.182602	1348.763062	-537.330750	22.521828	1339.521606	-595.021667	48.167622	1637.118896	-708.459778	253.717682	1090.503174	-573.505127	-260.878326	1090.090698	-597.631958	266.471741	840.048401	-458.625763	-226.124863	836.128479	-547.655640	19.268038	959.965576	615.010193	-11.152739	957.176453	618.358521	165.129715
-600.551270	122.045319	865.230225	-554.690247	-95.392708	864.330200	-673.014771	155.881973	489.607635	-624.082520	-140.246429	516.172852	-681.755676	182.767090	84.119545	-668.324402	-154.375870	82.190376	-624.304077	178.774689	1344.558472	-557.111694	-159.263260	1348.738892	-537.317139	22.425140	1339.528076	-595.000061	48.533375	1637.093384	-708.525635	253.779526	1090.647705	-573.412964	-260.941193	1090.032227	-598.079834	266.985352	840.072510	-458.605743	-226.204697	836.028442	-547.568787	19.270710	959.972351	614.788147	-11.401357	957.189880	618.404907	165.091522
-600.474915	122.041336	865.228577	-554.628967	-95.396927	864.297791	-672.941345	155.913864	489.622101	-624.168701	-140.322113	516.193909	-681.708923	182.718246	84.087784	-668.396973	-154.346588	82.183525	-624.359131	178.668106	1344.618408	-557.040100	-159.357391	1348.718994	-537.313293	22.342762	1339.522705	-594.913086	48.880634	1637.073975	-708.583740	253.819046	1090.743042	-573.316345	-260.994751	1089.963989	-598.433899	267.483887	840.092896	-458.553650	-226.241577	835.947021	-547.493958	19.252306	959.954285	614.873535	-11.264723	957.173706	618.517761	165.143265
-600.397339	122.067162	865.242493	-554.543823	-95.406052	864.284668	-672.910583	155.923355	489.638855	-623.764099	-140.006607	515.980591	-681.763855	182.721802	84.102737	-668.215637	-154.362762	82.157043	-624.466187	178.532150	1344.674072	-556.932129	-159.411499	1348.729980	-537.294434	22.261120	1339.538696	-594.741943	49.237404	1637.019165	-708.672485	253.877701	1090.873413	-573.306091	-260.700134	1089.815308	-598.801453	267.960205	840.068604	-458.508087	-226.264771	835.841736	-547.421509	19.247019	959.958374	615.068115	-11.010835	957.185242	618.637024	165.227020
-600.289917	122.081375	865.240601	-554.447021	-95.354424	864.254272	-672.838135	155.929565	489.658325	-623.983521	-140.124008	516.055176	-681.736389	182.724091	84.106583	-668.308594	-154.371719	82.168091	-624.596069	178.410904	1344.689209	-556.846558	-159.469452	1348.754028	-537.334900	22.200977	1339.532227	-594.526062	49.600288	1636.971313	-708.759338	253.883255	1090.912842	-573.159790	-260.760529	1089.808838	-599.264771	268.592072	840.044495	-458.493774	-226.308990	835.802124	-547.325623	19.265715	959.945068	615.075989	-10.965953	957.169006	618.738159	165.254120
-600.206116	122.108612	865.253784	-554.348145	-95.347801	864.252930	-672.794617	155.942215	489.668762	-623.591248	-139.871048	515.960510	-681.758118	182.700287	84.117661	-668.174683	-154.387863	82.147987	-624.732300	178.283051	1344.693115	-556.729736	-159.508942	1348.785645	-537.350525	22.147596	1339.538330	-594.241333	49.997581	1636.909668	-708.907715	253.895203	1090.959717	-572.848938	-261.276062	1090.038574	-599.675476	269.085449	839.981323	-458.479523	-226.332291	835.798157	-547.249695	19.274511	959.956421	615.088501	-10.920624	957.173462	618.822815	165.250702
-600.119568	122.143303	865.265320	-554.241699	-95.334579	864.244019	-672.796814	155.943878	489.675018	-623.681519	-139.991852	516.085266	-681.494995	182.501343	83.946121	-668.253540	-154.383972	82.158493	-624.901367	178.180161	1344.674927	-556.655212	-159.534409	1348.834595	-537.367737	22.133657	1339.542847	-593.876099	50.403954	1636.837036	-709.077942	253.910706	1090.973999	-572.726196	-261.180817	1089.996216	-600.053284	269.559540	839.916199	-458.411987	-226.299744	835.795837	-547.169189	19.288307	959.963318	615.123718	-10.885281	957.150574	618.922058	165.290207
-600.066895	122.132385	865.245850	-554.152344	-95.316833	864.221558	-672.754822	155.957153	489.686737	-623.610168	-139.939178	516.059082	-681.487244	182.497498	83.955177	-668.223022	-154.384628	82.152710	-625.090576	178.098511	1344.608276	-556.539978	-159.532059	1348.890381	-537.406311	22.124847	1339.531982	-593.488831	50.814041	1636.701538	-709.290527	253.893875	1090.954712	-572.497559	-261.353027	1090.169800	-600.475037	270.089050	839.823914	-458.368195	-226.291672	835.831543	-547.100342	19.295784	959.942810	615.124023	-10.838111	957.131775	619.001831	165.305542
-599.972168	122.179260	865.252808	-554.016357	-95.283684	864.225220	-672.718811	155.964691	489.713470	-623.589355	-139.944809	516.089600	-681.450745	182.486984	83.952522	-668.229370	-154.368668	82.144630	-625.248291	178.047577	1344.543701	-556.442200	-159.523102	1348.948730	-537.431152	22.112480	1339.516479	-593.044495	51.210617	1636.625244	-709.530518	253.881134	1090.930908	-572.310974	-261.399689	1090.255615	-600.858765	270.534027	839.710876	-458.280121	-226.242752	835.858887	-547.019470	19.332317	959.959229	615.119690	-10.855742	957.128967	619.106750	165.294739
-599.923157	122.174850	865.263428	-553.908630	-95.259499	864.218689	-672.731689	155.972473	489.726257	-623.513794	-139.935593	516.078979	-681.452087	182.454880	83.950485	-668.214966	-154.384552	82.174179	-625.432068	178.019394	1344.454468	-556.318481	-159.493576	1349.023071	-537.465332	22.138933	1339.499268	-592.575745	51.589840	1636.531006	-709.759033	253.869736	1090.868164	-572.111023	-261.473511	1090.371216	-601.141418	270.910675	839.615967	-458.187225	-226.177811	835.930847	-546.958801	19.339815	959.966919	615.106628	-10.861040	957.142944	619.196899	165.272171
-599.894531	122.186859	865.259460	-553.826233	-95.221519	864.206726	-672.686218	155.975174	489.732513	-623.444946	-139.917862	516.079407	-681.450500	182.449905	83.949867	-668.225952	-154.363892	82.182129	-625.599182	177.971924	1344.362305	-556.215088	-159.483978	1349.106445	-537.508423	22.191296	1339.487549	-592.107971	51.956104	1636.493652	-709.967468	253.816040	1090.766846	-572.057739	-261.103455	1090.308105	-601.576660	271.364563	839.483093	-458.066864	-226.147354	835.974915	-546.915710	19.366741	959.962769	615.114807	-10.827060	957.125793	619.305420	165.280670
-599.850586	122.216400	865.243530	-553.685669	-95.237579	864.206055	-672.676392	155.961594	489.762512	-623.351318	-139.933441	516.096497	-681.461243	182.446320	83.949013	-668.201294	-154.348892	82.171082	-625.777771	177.964874	1344.254517	-556.108459	-159.410004	1349.174072	-537.557495	22.247797	1339.464478	-591.598511	52.337650	1636.398071	-710.152771	253.694992	1090.554810	-571.881653	-261.133881	1090.403320	-601.943542	271.715424	839.389038	-457.920197	-226.058136	836.079834	-546.851074	19.386339	959.962402	615.113525	-10.820833	957.118958	619.424377	165.267899
-599.828491	122.248337	865.254761	-553.605164	-95.185867	864.200623	-672.620117	155.974945	489.762573	-623.310364	-139.922180	516.119202	-681.705322	182.627335	84.129829	-668.187805	-154.388046	82.192825	-625.968018	178.002304	1344.131226	-556.001099	-159.380447	1349.252441	-537.585632	22.316290	1339.435425	-591.070801	52.662182	1636.330933	-710.436157	253.690353	1090.415771	-571.679871	-261.184784	1090.505371	-602.286133	272.032227	839.223389	-457.782623	-225.990952	836.192017	-546.818848	19.425362	959.971436	615.082336	-10.812290	957.126831	619.522217	165.249603
-599.828552	122.231514	865.228455	-553.489319	-95.187546	864.189636	-672.554565	155.976074	489.730469	-623.208130	-139.936386	516.127808	-681.455322	182.447571	83.954948	-668.213074	-154.376480	82.182640	-626.169861	178.052124	1343.985474	-555.908569	-159.294724	1349.320557	-537.649841	22.423647	1339.409790	-590.560669	52.942192	1636.312866	-710.752441	253.731384	1090.287231	-571.503235	-261.247955	1090.631592	-602.645935	272.285797	839.031494	-457.647491	-225.962906	836.276855	-546.780640	19.434959	959.957825	615.073914	-10.798399	957.125671	619.627319	165.233139
-599.847900	122.257057	865.232849	-553.430542	-95.156715	864.178833	-672.502258	155.985840	489.714691	-623.119629	-139.984711	516.112732	-681.456421	182.438950	83.948265	-668.200012	-154.371475	82.172516	-626.358398	178.101105	1343.821899	-555.829712	-159.198975	1349.366333	-537.707642	22.534399	1339.367432	-590.008850	53.230541	1636.219482	-711.068787	253.689377	1090.152954	-571.381042	-261.123413	1090.616577	-603.061584	272.536713	838.853394	-457.481537	-225.867355	836.368896	-546.768921	19.465631	959.956970	615.040344	-10.824544	957.124390	619.723877	165.214706
-599.859375	122.209023	865.200623	-553.311646	-95.136169	864.160156	-672.430725	155.979858	489.692444	-623.047241	-140.013000	516.119019	-681.690308	182.620010	84.113869	-668.203369	-154.395157	82.196671	-626.521118	178.186310	1343.688232	-555.758606	-159.093384	1349.414063	-537.739319	22.648308	1339.330566	-589.487183	53.481503	1636.172119	-711.383118	253.684494	1089.993652	-571.097168	-261.477936	1090.842651	-603.493042	272.772583	838.695496	-457.311157	-225.792313	836.508545	-546.735596	19.473242	959.936523	614.997681	-10.822910	957.121765	619.793701	165.217789
-599.872620	122.228783	865.188660	-553.231262	-95.110832	864.153137	-672.373352	155.994461	489.699921	-622.966370	-140.060318	516.117126	-681.438904	182.458862	83.946556	-668.200073	-154.387604	82.188545	-626.673767	178.262451	1343.550171	-555.695129	-159.006348	1349.444336	-537.765930	22.780390	1339.288452	-588.988892	53.737587	1636.105713	-711.756470	253.797028	1089.934326	-570.822510	-261.710297	1091.078735	-603.845276	272.892273	838.534607	-457.132294	-225.701111	836.648621	-546.721558	19.506716	959.932495	614.775024	-11.056622	957.109253	619.820618	165.142349
-599.900085	122.232681	865.172791	-553.144653	-95.132912	864.160645	-672.326904	155.965302	489.691681	-622.860657	-140.059311	516.158386	-681.425598	182.432785	83.929840	-668.247803	-154.388687	82.176964	-626.789795	178.358643	1343.428101	-555.657593	-158.893875	1349.476563	-537.739136	22.946119	1339.307861	-588.445557	53.951077	1636.068970	-712.025635	253.751297	1089.783569	-570.667847	-261.708405	1091.170166	-604.243958	273.019348	838.319458	-456.918457	-225.632141	836.766296	-546.712158	19.518465	959.933350	614.936768	-10.845802	957.188416	619.927612	165.135406
-599.943420	122.212440	865.153625	-553.082336	-95.135223	864.165405	-672.260071	155.963181	489.687286	-622.884583	-140.184387	516.182556	-681.409668	182.468521	83.934189	-668.257507	-154.397171	82.221214	-626.896118	178.445084	1343.310913	-555.537598	-158.767822	1349.548340	-537.817139	23.051739	1339.188232	-587.929810	54.175747	1636.027954	-712.340637	253.739655	1089.672241	-570.659790	-261.253967	1091.080688	-604.671326	273.091888	838.147339	-456.736389	-225.635269	836.829956	-546.708862	19.531338	959.926575	614.903381	-10.855649	957.185120	619.996887	165.117722
-600.004333	122.178703	865.123535	-553.039551	-95.126183	864.166260	-672.209717	155.957001	489.674225	-622.684692	-140.081726	516.000549	-681.404480	182.472763	83.933769	-668.226135	-154.414703	82.194107	-626.965027	178.551453	1343.202515	-555.485229	-158.630203	1349.567383	-537.814758	23.185640	1339.150391	-587.424316	54.383595	1635.977173	-712.637756	253.728897	1089.565186	-570.354248	-261.614532	1091.315308	-605.175964	273.115631	837.966431	-456.403229	-225.456146	837.046387	-546.721924	19.547079	959.911438	614.832031	-10.894891	957.170776	620.058899	165.054688
-600.021973	122.201958	865.112244	-552.986755	-95.101746	864.172974	-672.176697	155.921371	489.650269	-622.633423	-140.146362	516.017700	-681.652161	182.660080	84.116028	-668.211975	-154.412613	82.200577	-627.022217	178.681076	1343.114014	-555.409912	-158.483719	1349.602661	-537.811279	23.334478	1339.116211	-586.913452	54.604469	1635.921143	-712.913391	253.715469	1089.489258	-570.281799	-261.342712	1091.258789	-605.665161	273.134094	837.780273	-456.131836	-225.346130	837.178406	-546.725952	19.583820	959.915100	614.785278	-10.907904	957.151489	620.096252	165.033737
-600.209900	122.121460	865.254639	-552.965210	-95.110092	864.184570	-672.268127	155.921829	489.643799	-622.594910	-140.208160	516.030823	-681.686646	182.651154	84.125641	-668.226074	-154.438858	82.200470	-627.063904	178.823166	1343.024292	-555.339172	-158.345047	1349.615234	-537.794128	23.488997	1339.074463	-586.423828	54.766335	1635.862305	-713.160217	253.678741	1089.421387	-570.131958	-261.293335	1091.322754	-606.089478	273.076263	837.607422	-455.872742	-225.250137	837.302979	-546.819824	19.510414	959.997253	614.719788	-10.926997	957.167053	620.118347	165.006104
-600.272156	122.109138	865.224487	-552.927490	-95.103867	864.189331	-672.266174	155.871964	489.620361	-622.522522	-140.239059	516.027527	-681.670166	182.651199	84.126305	-668.282593	-154.437576	82.206581	-627.082825	178.946579	1342.950439	-555.254822	-158.213745	1349.667358	-537.786499	23.639538	1339.044556	-585.950073	54.944489	1635.815552	-713.392395	253.678345	1089.382202	-569.988525	-261.195099	1091.365723	-606.542358	272.986908	837.461365	-455.600586	-225.088135	837.443481	-546.830200	19.537317	959.982056	614.635986	-11.022868	957.102051	620.167603	164.952286
-600.320923	122.092453	865.203186	-552.925964	-95.097969	864.192383	-672.294189	155.822464	489.622314	-622.513916	-140.309387	516.045776	-681.659790	182.609024	84.117867	-668.281738	-154.432068	82.219162	-627.087646	179.081161	1342.923950	-555.236938	-158.081726	1349.677124	-537.667725	23.824570	1339.113037	-585.477356	55.115578	1635.761230	-713.600952	253.635147	1089.353638	-569.861511	-261.122742	1091.413818	-607.059998	272.848450	837.306091	-455.351501	-224.959305	837.547852	-546.852722	19.550367	959.971436	614.541443	-11.002939	957.091858	620.112244	165.018372
-600.387146	122.095863	865.195740	-552.908142	-95.126282	864.218750	-672.361511	155.799271	489.643768	-622.507446	-140.374924	516.060974	-681.685852	182.585297	84.130554	-668.308411	-154.445724	82.238052	-627.080566	179.191910	1342.880493	-555.138428	-157.941589	1349.729370	-537.634277	23.961361	1339.095947	-585.033936	55.285793	1635.723511	-713.771423	253.590912	1089.355103	-569.705444	-261.010681	1091.468994	-607.559631	272.666229	837.150513	-455.082367	-224.839462	837.688110	-546.869873	19.564955	959.976929	614.487122	-11.108779	957.102783	620.194519	164.863281
-600.437744	122.074249	865.182068	-552.891663	-95.143936	864.249390	-672.396484	155.743851	489.647186	-622.479980	-140.438919	516.068298	-681.675659	182.597900	84.118179	-668.272095	-154.457413	82.251457	-627.014099	179.328171	1342.866333	-555.022888	-157.770996	1349.767334	-537.688904	24.055386	1338.991211	-584.614441	55.445339	1635.685547	-713.969299	253.588226	1089.357422	-569.565063	-260.876068	1091.533813	-608.050537	272.457825	836.983765	-454.850250	-224.735840	837.766052	-546.886902	19.574060	959.983582	614.197083	-11.447570	957.103333	620.159302	164.715347
-600.486816	122.046715	865.148926	-552.895508	-95.159386	864.258484	-672.452576	155.684937	489.618500	-622.626587	-140.583710	516.204163	-681.694458	182.590057	84.150269	-668.349426	-154.466660	82.276543	-626.972229	179.456848	1342.825439	-554.950317	-157.616653	1349.794922	-537.627014	24.197474	1338.963989	-584.208435	55.600399	1635.675293	-714.150024	253.539627	1089.299072	-569.380615	-260.828125	1091.602539	-608.510986	272.228577	836.795837	-454.607056	-224.618347	837.862732	-546.904785	19.579502	959.967163	614.133667	-11.522522	957.103149	620.168945	164.663864
-600.537903	122.047592	865.125305	-552.914185	-95.171204	864.279297	-672.496216	155.666840	489.616669	-622.652649	-140.635025	516.243469	-681.660278	182.546066	84.123108	-668.396179	-154.479584	82.282494	-626.968262	179.579254	1342.796631	-554.954712	-157.483002	1349.817383	-537.517151	24.337856	1339.046875	-583.831177	55.738380	1635.651611	-714.326355	253.518738	1089.282837	-569.144897	-260.901611	1091.770386	-608.979980	272.011353	836.633850	-454.461548	-224.588425	837.918579	-546.928894	19.600014	959.960693	614.064392	-11.596278	957.120911	620.163086	164.592560
-600.583130	122.013947	865.120789	-552.923767	-95.147240	864.298645	-672.556702	155.632919	489.615814	-622.622498	-140.641922	516.265564	-681.684570	182.564194	84.127724	-668.433777	-154.491913	82.303986	-626.879700	179.729721	1342.779663	-554.890503	-157.345825	1349.847778	-537.419861	24.480581	1339.046631	-583.475403	55.891079	1635.648193	-714.472595	253.494110	1089.256104	-568.982788	-260.775970	1091.801636	-609.434753	271.749725	836.467285	-454.147308	-224.371918	838.027161	-546.948181	19.613953	959.964355	613.995117	-11.659654	957.106995	620.169739	164.526459
-600.634094	122.027481	865.108032	-552.960999	-95.164536	864.310791	-672.583740	155.599045	489.594330	-622.445557	-140.570816	516.095459	-681.693848	182.561615	84.134735	-668.326477	-154.494904	82.280136	-626.858215	179.876221	1342.762451	-554.876404	-157.223953	1349.862183	-537.387207	24.612188	1339.016968	-583.123901	56.025562	1635.651001	-714.640625	253.487091	1089.246704	-568.818054	-260.664246	1091.865234	-609.926147	271.463470	836.299011	-453.907837	-224.194321	838.105713	-546.970337	19.628855	959.956116	613.932312	-11.746241	957.126953	620.165344	164.449356
-600.668640	122.014915	865.089600	-552.975769	-95.169716	864.317139	-672.657227	155.595398	489.625916	-622.604248	-140.659515	516.254517	-681.719055	182.555542	84.154984	-668.432678	-154.497910	82.298523	-626.719971	180.007339	1342.730591	-554.787231	-157.101913	1349.887939	-537.408691	24.708988	1338.895264	-582.778076	56.164825	1635.653442	-714.754211	253.450073	1089.213013	-568.661438	-260.548920	1091.910645	-610.348999	271.145844	836.115845	-453.698883	-224.067383	838.163208	-546.982605	19.636499	959.945068	614.130798	-11.531604	957.114197	620.245300	164.426941
-600.686646	121.987038	865.082703	-552.993896	-95.183159	864.332214	-672.648071	155.538223	489.608093	-622.617920	-140.666824	516.259644	-681.684692	182.567719	84.143272	-668.430542	-154.491272	82.299751	-626.648438	180.169418	1342.710938	-554.743958	-156.955124	1349.902954	-537.318115	24.843122	1338.881714	-582.452148	56.258873	1635.649658	-714.879395	253.410522	1089.174927	-568.538269	-260.375153	1091.913330	-610.725586	270.862122	835.949646	-453.543579	-223.925476	838.204651	-546.980469	19.630356	959.941895	614.061951	-11.611615	957.130615	620.235840	164.342621
-600.720886	121.976212	865.054382	-553.024841	-95.189461	864.341431	-672.686951	155.510818	489.589600	-622.664063	-140.700928	516.220581	-681.685852	182.568588	84.136047	-668.451294	-154.491898	82.307968	-626.573547	180.316116	1342.664551	-554.686646	-156.830383	1349.917969	-537.262756	24.985306	1338.842041	-582.120239	56.361973	1635.649902	-714.993713	253.363998	1089.123047	-568.414795	-260.171326	1091.927856	-611.050476	270.548950	835.786072	-453.346375	-223.785049	838.257935	-546.995605	19.642675	959.925537	613.997375	-11.688896	957.137939	620.238647	164.255981
-600.762756	121.991028	865.040405	-553.092163	-95.171158	864.337646	-672.729736	155.517197	489.570831	-622.691467	-140.723022	516.250610	-681.668030	182.552765	84.079407	-668.485168	-154.479431	82.315804	-626.472778	180.447952	1342.613647	-554.652893	-156.692078	1349.926514	-537.176086	25.140419	1338.839966	-581.794556	56.458038	1635.638550	-715.079407	253.300003	1089.065918	-568.305176	-259.978729	1091.911743	-611.399963	270.230621	835.623169	-453.185364	-223.599915	838.305237	-547.026733	19.665483	959.908875	613.942078	-11.755348	957.141785	620.229187	164.166779
-600.792358	121.963867	865.014282	-553.110718	-95.185310	864.349365	-672.803406	155.519669	489.567749	-622.717285	-140.675690	516.241516	-681.688293	182.555130	84.079559	-668.480530	-154.479904	82.310867	-626.399780	180.604462	1342.564819	-554.596924	-156.571259	1349.971313	-537.104675	25.267914	1338.811646	-581.474121	56.537052	1635.631470	-715.201599	253.273056	1089.016479	-568.272156	-259.640320	1091.857666	-611.735779	269.892944	835.458374	-453.062286	-223.501297	838.339478	-547.033752	19.667105	959.894836	613.908997	-11.826194	957.145813	620.239868	164.081451
-600.809265	121.948433	865.002808	-553.140198	-95.167221	864.372009	-672.864502	155.530136	489.550873	-622.725708	-140.663208	516.231812	-681.737427	182.627228	84.139420	-668.472412	-154.479446	82.309502	-626.284424	180.759918	1342.497803	-554.532715	-156.433395	1349.973389	-537.029419	25.406094	1338.801514	-581.174927	56.615826	1635.614746	-715.268738	253.192688	1088.987061	-568.130737	-259.666687	1091.988647	-612.043945	269.575317	835.310425	-452.957825	-223.358261	838.393433	-547.043213	19.685627	959.894958	613.867004	-11.902349	957.139343	620.243042	163.986832
-600.839722	121.973618	864.990845	-553.196045	-95.153595	864.370483	-672.889587	155.508057	489.551361	-622.745483	-140.703156	516.237915	-681.704102	182.591293	84.121864	-668.471680	-154.479309	82.313515	-626.227844	180.901077	1342.477661	-554.554749	-156.331924	1350.010620	-536.872620	25.567091	1338.875488	-580.890015	56.688236	1635.598022	-715.335754	253.122421	1088.917358	-568.058411	-259.561523	1091.992798	-612.260010	269.252533	835.163513	-452.880890	-223.201584	838.445007	-547.060303	19.711536	959.879578	613.827515	-11.953564	957.136536	620.235046	163.911072
-600.864624	122.037315	864.988403	-553.240784	-95.156067	864.369629	-672.972656	155.505127	489.548981	-622.745850	-140.672012	516.227417	-681.719543	182.588272	84.118172	-668.453491	-154.475571	82.319817	-626.132690	181.060150	1342.419556	-554.452942	-156.219910	1350.055908	-536.901978	25.634851	1338.750977	-580.621704	56.742256	1635.601196	-715.377014	253.042221	1088.869751	-568.047241	-259.261353	1091.954468	-612.491455	268.962402	835.033813	-452.799896	-223.033142	838.481689	-547.073547	19.742922	959.871094	613.737061	-12.034328	957.159546	620.214722	163.827835
-600.894104	122.042061	864.983154	-553.309875	-95.144989	864.388123	-673.008606	155.473785	489.563263	-622.539429	-140.593933	516.037720	-681.702026	182.570328	84.079956	-668.360168	-154.484909	82.300163	-626.035583	181.205444	1342.385254	-554.399841	-156.089966	1350.070313	-536.854980	25.735086	1338.722168	-580.378113	56.782761	1635.602783	-715.410217	252.984848	1088.845215	-567.999756	-259.130737	1091.981079	-612.663574	268.654694	834.911621	-452.727631	-222.858398	838.539795	-547.101868	19.760592	959.870422	613.689880	-12.112823	957.183899	620.203552	163.698807
-600.917908	122.084641	864.983154	-553.367737	-95.097252	864.376648	-673.104858	155.520966	489.579407	-622.563477	-140.636841	516.035461	-681.724854	182.563843	84.116158	-668.377197	-154.488724	82.294998	-625.948547	181.335434	1342.346558	-554.351685	-155.991608	1350.100830	-536.664612	25.871824	1338.814941	-580.151917	56.830177	1635.618896	-715.433777	252.884003	1088.776855	-567.961121	-259.006592	1092.010132	-612.817200	268.361603	834.800781	-452.691437	-222.665161	838.575623	-547.119690	19.801214	959.857727	613.628296	-12.199413	957.188721	620.179626	163.635468
-600.939087	122.080406	864.963623	-553.415588	-95.093224	864.390991	-673.121460	155.522293	489.552490	-622.749084	-140.666489	516.188416	-681.705933	182.569977	84.118034	-668.482788	-154.484085	82.322311	-625.844299	181.455353	1342.327148	-554.262085	-155.873093	1350.130249	-536.628601	25.974546	1338.784424	-579.958435	56.873371	1635.634277	-715.427917	252.816483	1088.723389	-567.962708	-258.908325	1092.074097	-612.962036	268.069550	834.680603	-452.720856	-222.520798	838.585510	-547.137451	19.816198	959.848877	613.537231	-12.239821	957.207886	620.070251	163.670975
-600.941345	122.121162	864.957031	-553.462036	-95.078064	864.396545	-673.162659	155.517197	489.558105	-622.720642	-140.641159	516.161865	-681.735962	182.612930	84.137054	-668.460144	-154.479736	82.316193	-625.757263	181.571609	1342.292847	-554.224792	-155.748428	1350.142334	-536.548340	26.087900	1338.783691	-579.783813	56.916130	1635.652832	-715.405823	252.754822	1088.696167	-567.947510	-258.820221	1092.095459	-613.055603	267.810028	834.572510	-452.700745	-222.289398	838.645325	-547.144653	19.846386	959.842834	613.451782	-12.255371	957.198181	619.971252	163.765442
-600.980347	122.154633	864.966064	-553.560730	-95.039238	864.394104	-673.226624	155.539307	489.569519	-622.691895	-140.662674	516.161377	-681.718140	182.590927	84.107407	-668.477661	-154.478577	82.328011	-625.641113	181.714752	1342.266846	-554.163147	-155.635391	1350.158569	-536.595581	26.135754	1338.666138	-579.629883	56.959152	1635.662354	-715.406921	252.736694	1088.653320	-567.949768	-258.740479	1092.114380	-613.102478	267.512634	834.483521	-452.733917	-222.127930	838.671021	-547.188538	19.874847	959.838745	613.409058	-12.321023	957.202148	619.950684	163.676758
-600.974243	122.211205	864.948792	-553.567993	-95.024315	864.397644	-673.257751	155.566849	489.575562	-622.615051	-140.573761	516.120667	-681.780457	182.648911	84.158562	-668.471619	-154.434830	82.331100	-625.550842	181.834259	1342.263428	-554.099304	-155.505875	1350.191650	-536.534363	26.221138	1338.650391	-579.479980	56.986584	1635.686157	-715.337097	252.687408	1088.608032	-567.971680	-258.651672	1092.157959	-613.099609	267.260010	834.411926	-452.754242	-221.929565	838.697510	-547.178833	19.918913	959.828064	613.317200	-12.345635	957.198975	619.898621	163.683029
-600.976135	122.209160	864.942505	-553.609985	-95.003273	864.399048	-673.233765	155.578918	489.567535	-622.477478	-140.555573	516.062866	-681.763123	182.654480	84.141197	-668.420837	-154.448166	82.336357	-625.461121	181.949142	1342.250977	-554.079895	-155.433945	1350.207520	-536.480591	26.342634	1338.651978	-579.344299	57.013428	1635.690918	-715.280457	252.669785	1088.593750	-567.985962	-258.578156	1092.197144	-613.060913	267.029327	834.341370	-452.822174	-221.766815	838.707825	-547.182983	19.930798	959.819824	613.236938	-12.403403	957.208923	619.864136	163.606018
-600.972107	122.252510	864.933167	-553.643127	-95.003937	864.425293	-672.856018	155.455811	489.474457	-622.413696	-140.603531	516.054321	-681.627625	182.678268	84.094612	-668.424683	-154.434662	82.349869	-625.357727	182.068741	1342.238770	-554.049683	-155.333496	1350.234375	-536.418030	26.427292	1338.662354	-579.219116	57.024490	1635.703369	-715.194702	252.644440	1088.551636	-567.967163	-258.680054	1092.341919	-613.010559	266.814392	834.288574	-452.903290	-221.590469	838.753540	-547.198853	19.961010	959.828125	613.171204	-12.411235	957.199768	619.837341	163.601227
-600.965759	122.280472	864.944824	-553.680481	-94.951157	864.435547	-672.832764	155.487000	489.466431	-622.301636	-140.570053	516.021240	-681.593872	182.679489	84.098419	-668.448486	-154.424423	82.352600	-625.300964	182.176407	1342.218384	-554.052551	-155.268677	1350.265747	-536.322083	26.519951	1338.688599	-579.100098	57.037426	1635.710815	-715.028320	252.540894	1088.484741	-568.033325	-258.595520	1092.358276	-612.895447	266.626099	834.249634	-452.986755	-221.421875	838.770691	-547.198364	19.998930	959.834167	613.082275	-12.461459	957.194092	619.795837	163.610352
-600.953552	122.342041	864.943481	-553.705688	-94.899094	864.455444	-672.787231	155.496674	489.459595	-622.059753	-140.592972	515.922119	-681.595642	182.676071	84.078209	-668.361145	-154.417755	82.369072	-625.202637	182.287460	1342.211914	-554.028320	-155.171463	1350.279175	-536.320679	26.577627	1338.643188	-578.996887	57.036594	1635.724854	-714.931030	252.557587	1088.484985	-568.079651	-258.540588	1092.410034	-612.776245	266.470032	834.215881	-453.092987	-221.247940	838.777100	-547.207092	20.059109	959.843933	613.001892	-12.482259	957.202698	619.744873	163.641891
-600.938782	122.380569	864.930542	-553.700806	-94.891220	864.466736	-672.711121	155.507339	489.420776	-621.908447	-140.564651	515.882996	-681.576233	182.686401	84.078804	-668.367065	-154.414886	82.381775	-625.130188	182.364853	1342.219971	-554.022339	-155.099594	1350.285645	-536.320862	26.665224	1338.636963	-578.914978	57.028717	1635.726318	-714.806274	252.611435	1088.468018	-568.150452	-258.474884	1092.433105	-612.622131	266.338226	834.207947	-453.229675	-221.115891	838.790894	-547.194946	20.091145	959.841736	612.922241	-12.512994	957.202881	619.732117	163.639908
-600.929321	122.420769	864.934326	-553.739868	-94.832016	864.467041	-672.626038	155.551331	489.420349	-621.785278	-140.575989	515.871277	-681.584717	182.720825	84.087074	-668.372559	-154.374481	82.376793	-625.049988	182.451523	1342.200562	-554.044678	-155.030563	1350.295654	-536.265015	26.723440	1338.643311	-578.847351	57.025906	1635.740234	-714.710327	252.716034	1088.465332	-568.252808	-258.372864	1092.439331	-612.445129	266.253448	834.202271	-453.384399	-220.982925	838.784119	-547.203003	20.134624	959.842102	612.830872	-12.504701	957.219971	619.715332	163.683838
-600.912231	122.446419	864.939941	-553.721008	-94.795105	864.492798	-672.579041	155.593124	489.435394	-621.644775	-140.633896	515.864014	-681.568665	182.700836	84.078819	-668.372253	-154.373138	82.392937	-624.973267	182.526138	1342.228760	-554.082581	-154.969711	1350.303589	-536.258240	26.801430	1338.641113	-578.794189	57.001740	1635.758911	-714.568604	252.786514	1088.444214	-568.363098	-258.315918	1092.440918	-612.222595	266.159576	834.214844	-453.520996	-220.877090	838.760925	-547.193481	20.173439	959.859985	612.777893	-12.518279	957.222595	619.716553	163.699829
-600.881714	122.500870	864.941101	-553.735352	-94.760956	864.490051	-672.482117	155.570023	489.411285	-621.462036	-140.634720	515.844177	-681.581482	182.725479	84.086319	-668.365112	-154.362152	82.426300	-624.898193	182.604340	1342.239868	-554.121887	-154.911331	1350.287720	-536.255737	26.837530	1338.635010	-578.760132	56.980183	1635.786621	-714.445435	252.926956	1088.441284	-568.481628	-258.196838	1092.420288	-611.957031	266.069763	834.249023	-453.717773	-220.832809	838.733582	-547.187561	20.208744	959.860474	612.747498	-12.513109	957.237183	619.754395	163.706345
-600.844238	122.522743	864.945313	-553.707581	-94.718742	864.517822	-672.415161	155.596207	489.419342	-621.278381	-140.634430	515.827698	-681.525024	182.739807	84.086548	-668.373840	-154.347931	82.431938	-624.844238	182.690475	1342.263428	-554.155090	-154.852310	1350.298950	-536.238525	26.896841	1338.648560	-578.741882	56.961369	1635.801025	-714.242493	252.967514	1088.426514	-568.602417	-258.121521	1092.401489	-611.651917	266.012451	834.264282	-453.854736	-220.681351	838.723572	-547.167908	20.247562	959.880127	612.651917	-12.472992	957.268311	619.749756	163.754654
-600.796570	122.576134	864.921021	-553.696167	-94.659645	864.511780	-672.358948	155.624573	489.447540	-621.038513	-140.615387	515.766235	-681.496338	182.749649	84.078766	-668.350220	-154.357834	82.446350	-624.806824	182.774353	1342.274414	-554.224792	-154.819214	1350.283203	-536.260620	26.944342	1338.636719	-578.733826	56.934269	1635.818848	-714.040161	253.065735	1088.398682	-568.752075	-258.046509	1092.392212	-611.310425	265.975708	834.295776	-454.141754	-220.722321	838.656860	-547.148743	20.304674	959.868103	612.602539	-12.479275	957.296387	619.825378	163.763031
-600.749268	122.617668	864.926331	-553.657104	-94.647552	864.542297	-672.296814	155.670837	489.430908	-620.784607	-140.578461	515.730042	-681.515259	182.759384	84.094276	-668.322266	-154.367767	82.467415	-624.734985	182.853149	1342.276978	-554.281250	-154.760223	1350.284424	-536.266235	26.984186	1338.653198	-578.723450	56.904140	1635.829346	-713.831970	253.199173	1088.393799	-568.908508	-257.945038	1092.342651	-610.954468	265.965332	834.326111	-454.325256	-220.635315	838.628418	-547.132324	20.334690	959.894287	612.533386	-12.437449	957.296997	619.853455	163.863190
-600.696838	122.674042	864.917114	-553.650024	-94.589386	864.544312	-672.183594	155.682724	489.428131	-620.627502	-140.626801	515.729492	-681.513611	182.760681	84.092308	-668.323608	-154.331390	82.460846	-624.673950	182.927353	1342.314575	-554.316040	-154.731934	1350.279053	-536.271362	27.028475	1338.662354	-578.742310	56.876137	1635.824585	-713.600159	253.290222	1088.349243	-569.075012	-257.857758	1092.318237	-610.534119	265.972778	834.390564	-454.506622	-220.569382	838.589478	-547.110413	20.388960	959.893372	612.463074	-12.373022	957.300110	619.890747	163.913712
-600.623840	122.721848	864.918457	-553.617065	-94.536011	864.547302	-672.068787	155.677948	489.378387	-620.398438	-140.630676	515.689575	-681.459412	182.739334	84.090691	-668.329651	-154.336151	82.482567	-624.644653	182.995789	1342.336670	-554.413879	-154.687790	1350.246216	-536.291870	27.057367	1338.647461	-578.759399	56.836437	1635.832520	-713.386536	253.430878	1088.343140	-569.242126	-257.788635	1092.279419	-610.162109	266.075134	834.485474	-454.616028	-220.406403	838.605835	-547.080383	20.429914	959.903442	612.396057	-12.302448	957.320129	619.956848	163.969559
-600.550537	122.755165	864.893738	-553.559204	-94.532425	864.566956	-671.982483	155.742264	489.415283	-620.223022	-140.649170	515.687378	-681.440430	182.744186	84.094177	-668.254395	-154.321091	82.513321	-624.658386	183.062546	1342.345215	-554.551575	-154.667465	1350.246704	-536.358032	27.079456	1338.669556	-578.809570	56.807140	1635.824829	-713.176758	253.599686	1088.311646	-569.401367	-257.760468	1092.263062	-609.796509	266.246063	834.553589	-454.790314	-220.353958	838.578491	-547.035217	20.460394	959.906555	612.346741	-12.275363	957.338562	620.074524	163.971420
-600.456482	122.797935	864.899292	-553.506409	-94.483444	864.591980	-671.915405	155.763733	489.423981	-620.052551	-140.630554	515.638550	-681.429138	182.749329	84.085556	-668.286804	-154.278687	82.515800	-624.629333	183.127380	1342.373413	-554.679688	-154.640564	1350.214233	-536.419189	27.096949	1338.682007	-578.867493	56.766148	1635.825317	-712.962463	253.756760	1088.332642	-569.668884	-257.445862	1092.121582	-609.339355	266.328369	834.660217	-454.962341	-220.292938	838.538452	-546.990723	20.502993	959.931213	612.315125	-12.284653	957.349731	620.246033	163.908371
-600.385925	122.861633	864.910645	-553.465759	-94.439835	864.586914	-671.827393	155.785019	489.432983	-619.870605	-140.577988	515.621399	-681.453125	182.791489	84.125145	-668.254944	-154.288879	82.534760	-624.640869	183.146912	1342.388672	-554.836853	-154.617157	1350.193481	-536.484680	27.111986	1338.705933	-578.944153	56.727173	1635.837158	-712.765625	253.950745	1088.340576	-569.872864	-257.379852	1092.087769	-608.803650	266.441345	834.759583	-455.201691	-220.291946	838.479492	-546.959717	20.539408	959.943237	612.300354	-12.218843	957.347961	620.406128	163.883011
-600.261292	122.903503	864.909912	-553.381165	-94.416565	864.606689	-671.773254	155.846283	489.435150	-619.763611	-140.611435	515.640137	-681.394592	182.769180	84.101883	-668.261047	-154.276871	82.518272	-624.639587	183.203842	1342.415771	-554.991211	-154.613815	1350.170898	-536.544067	27.115067	1338.718140	-579.045227	56.680855	1635.849121	-712.538635	254.113266	1088.348145	-570.012390	-257.543854	1092.191895	-608.313110	266.572876	834.854858	-455.394104	-220.247681	838.448303	-546.885315	20.568361	959.962463	612.212402	-12.137889	957.368713	620.458130	163.937943
-600.161255	122.990814	864.916809	-553.327026	-94.360619	864.611755	-672.051453	156.011368	489.541626	-619.641968	-140.569931	515.642395	-681.507751	182.706924	84.121964	-668.245056	-154.277786	82.530540	-624.659485	183.231461	1342.430176	-555.174133	-154.595078	1350.144531	-536.626160	27.136816	1338.716553	-579.161316	56.645618	1635.868042	-712.295776	254.291382	1088.339844	-570.286133	-257.317078	1092.046509	-607.840576	266.746063	834.936768	-455.631866	-220.337265	838.380859	-546.836182	20.625921	959.978210	612.132874	-12.097794	957.379761	620.501587	164.008453
-600.040710	123.030495	864.913025	-553.272217	-94.335342	864.612976	-671.648193	155.983337	489.463684	-619.483521	-140.533157	515.614258	-681.447754	182.731628	84.108414	-668.223450	-154.279129	82.545769	-624.697449	183.273285	1342.448730	-555.328491	-154.578583	1350.110229	-536.714539	27.128109	1338.753052	-579.302429	56.618042	1635.878052	-712.051025	254.452209	1088.277710	-570.479065	-257.398743	1092.122803	-607.316956	266.932617	835.007385	-455.855194	-220.361923	838.338867	-546.769592	20.646587	959.984314	612.105347	-11.988988	957.367737	620.581482	164.094452
-599.906128	123.103989	864.905090	-553.190857	-94.309181	864.637024	-671.599304	156.065582	489.507629	-619.414001	-140.520020	515.623596	-681.417480	182.756561	84.144508	-668.190613	-154.288574	82.557060	-624.705444	183.307098	1342.458862	-555.511353	-154.571014	1350.083374	-536.767578	27.133312	1338.779175	-579.469604	56.589722	1635.895020	-711.792664	254.607208	1088.239014	-570.714844	-257.406494	1092.123779	-606.713562	267.102478	835.117554	-456.061859	-220.420761	838.293884	-546.691956	20.695211	960.001953	612.057556	-11.928078	957.388794	620.604309	164.137894
-599.872192	123.012238	865.008240	-553.158936	-94.290436	864.645691	-671.571289	156.152603	489.505798	-619.413391	-140.489792	515.631836	-681.483948	182.742294	84.174583	-668.228516	-154.260635	82.587860	-624.743225	183.325439	1342.489502	-555.684814	-154.581100	1350.099609	-536.897522	27.130396	1338.782837	-579.625916	56.545013	1635.922485	-711.513367	254.790634	1088.186890	-571.083374	-256.983002	1091.935791	-606.164917	267.362610	835.226379	-456.238708	-220.489258	838.226379	-546.685669	20.614483	960.069092	611.995422	-11.862783	957.408569	620.624329	164.210495
-599.636902	123.191536	864.924866	-553.074219	-94.232231	864.667847	-671.571411	156.225479	489.545776	-619.314819	-140.425934	515.629700	-681.460632	182.732971	84.161789	-668.160400	-154.223618	82.564453	-624.803162	183.355667	1342.505493	-555.885498	-154.613373	1350.091431	-536.982910	27.111826	1338.824341	-579.822266	56.500755	1635.948853	-711.259338	254.995361	1088.170410	-571.297485	-257.036896	1091.936768	-605.650330	267.637360	835.356384	-456.529541	-220.614182	838.174927	-546.548645	20.750412	960.044617	611.937683	-11.815417	957.401978	620.637634	164.265350
-599.492615	123.223358	864.937378	-552.980103	-94.210495	864.679077	-671.502502	156.277756	489.568878	-619.386536	-140.387283	515.652527	-681.231323	182.540527	84.000725	-668.149536	-154.219910	82.564842	-624.854553	183.370590	1342.526978	-556.057434	-154.598862	1350.095825	-537.095581	27.120619	1338.867798	-580.025269	56.435028	1635.976685	-710.996460	255.240219	1088.147461	-571.515137	-257.019623	1091.926025	-605.108276	267.874084	835.482788	-456.650391	-220.629791	838.184570	-546.462219	20.762426	960.067688	611.875000	-11.814562	957.404602	620.643677	164.304611
-599.348755	123.227341	864.943481	-552.941772	-94.153427	864.688232	-671.393188	156.349442	489.586761	-619.380981	-140.294220	515.658691	-681.181946	182.531418	83.976196	-668.115906	-154.224396	82.551666	-624.930481	183.396347	1342.552979	-556.238892	-154.590271	1350.098267	-537.205078	27.097073	1338.918701	-580.237488	56.379589	1635.998657	-710.733765	255.435318	1088.083496	-571.565918	-257.495819	1092.077881	-604.511902	268.106598	835.571533	-456.848663	-220.680176	838.217529	-546.388489	20.777653	960.081726	611.814026	-11.772691	957.401978	620.631287	164.367157
-599.215515	123.274498	864.952881	-552.875854	-94.129700	864.696899	-671.319092	156.416183	489.576630	-619.547424	-140.298477	515.707642	-681.445007	182.750458	84.170624	-668.159729	-154.229996	82.542206	-624.982422	183.402527	1342.570801	-556.410828	-154.617218	1350.103149	-537.341736	27.086687	1338.948364	-580.475464	56.326530	1636.003906	-710.443909	255.588562	1087.987549	-571.763123	-257.538055	1092.078369	-603.944946	268.430389	835.650391	-457.030975	-220.757614	838.226013	-546.310791	20.798189	960.098572	611.775024	-11.743360	957.401123	620.629333	164.407562
-599.070435	123.315643	864.933228	-552.801392	-94.085991	864.699951	-671.222900	156.482895	489.591064	-619.596680	-140.181641	515.690796	-681.480957	182.748993	84.181534	-668.130005	-154.216187	82.518188	-625.065308	183.446167	1342.575684	-556.610657	-154.618561	1350.123169	-537.452881	27.073978	1338.978394	-580.701904	56.268974	1636.013428	-710.143799	255.802017	1087.960938	-571.970337	-257.538483	1092.068237	-603.364929	268.696716	835.732910	-457.184906	-220.844330	838.230347	-546.227234	20.835396	960.098816	611.705627	-11.732820	957.383606	620.609253	164.460510
-598.836304	123.437943	864.773132	-552.764587	-94.066063	864.697388	-671.090088	156.550095	489.581024	-619.710510	-140.068054	515.710938	-681.483398	182.782166	84.178322	-668.108398	-154.196976	82.510948	-625.133667	183.464523	1342.591309	-556.789734	-154.617371	1350.127686	-537.593384	27.082550	1339.010864	-580.947388	56.210464	1636.023926	-709.831787	256.008606	1087.913086	-572.168335	-257.580200	1092.087524	-602.777588	268.950409	835.782898	-457.347137	-220.946655	838.228821	-546.086792	20.946707	960.013245	611.667664	-11.717634	957.366272	620.590393	164.515991
-598.704590	123.468170	864.777039	-552.714417	-93.997246	864.705688	-671.047913	156.662216	489.610199	-619.799500	-139.991074	515.732300	-681.463440	182.780090	84.190254	-668.076843	-154.196152	82.487129	-625.208862	183.487259	1342.627808	-557.000732	-154.597153	1350.118530	-537.714355	27.069515	1339.065674	-581.209229	56.135372	1636.045166	-709.564209	256.237946	1087.867310	-572.380127	-257.585297	1092.101074	-602.202209	269.221802	835.860474	-457.519379	-221.073166	838.259277	-546.010681	20.984989	960.024780	611.615479	-11.710921	957.375977	620.581055	164.531860
-598.533325	123.547157	864.805542	-552.654358	-93.926994	864.708618	-670.986450	156.707382	489.665710	-619.969727	-139.887573	515.743774	-681.458130	182.802628	84.200272	-668.054016	-154.184448	82.486671	-625.265259	183.490295	1342.675781	-557.196228	-154.595200	1350.123047	-537.841614	27.069679	1339.095215	-581.486572	56.046692	1636.077637	-709.276855	256.443115	1087.856689	-572.592957	-257.615448	1092.129639	-601.611328	269.463470	835.974609	-457.640228	-221.184326	838.307007	-545.915710	21.028589	960.048950	611.556335	-11.688134	957.375671	620.527222	164.574265
-598.403687	123.614731	864.834229	-552.605164	-93.857162	864.721802	-670.906006	156.754013	489.672760	-620.110779	-139.729477	515.762939	-681.453674	182.787033	84.219711	-668.067810	-154.187119	82.496414	-625.352539	183.516541	1342.742432	-557.424194	-154.574051	1350.125488	-537.970825	27.066410	1339.146606	-581.760315	55.953461	1636.134277	-708.971497	256.670105	1087.863770	-572.796448	-257.638367	1092.165161	-601.016418	269.741180	836.093750	-457.777832	-221.343918	838.363098	-545.845276	21.075594	960.077209	611.537415	-11.650221	957.358887	620.517029	164.603531
-598.279968	123.697861	864.841370	-552.597534	-93.790138	864.714539	-670.818115	156.797440	489.709076	-620.325928	-139.647003	515.800354	-681.456543	182.789566	84.224113	-668.080078	-154.157684	82.459618	-625.415283	183.536987	1342.756592	-557.670288	-154.573883	1350.160034	-538.072937	27.047037	1339.203979	-582.043152	55.854889	1636.171875	-708.690674	256.862030	1087.818237	-573.021179	-257.679260	1092.214966	-600.465027	270.053223	836.214844	-457.887390	-221.514587	838.431396	-545.794617	21.124922	960.083496	611.469727	-11.668264	957.380920	620.453308	164.570465
-598.131897	123.748764	864.831360	-552.568848	-93.720795	864.724854	-671.241699	157.024445	489.807190	-620.549866	-139.541122	515.814819	-681.580566	182.732361	84.248627	-668.020569	-154.158524	82.445381	-625.491882	183.578812	1342.800781	-557.901184	-154.566025	1350.187134	-538.162048	27.046461	1339.248901	-582.343079	55.764469	1636.204590	-708.361389	257.046417	1087.782959	-573.222961	-257.718567	1092.240234	-599.900757	270.329041	836.304077	-457.999847	-221.701675	838.468628	-545.719604	21.175385	960.088379	611.447449	-11.667197	957.374390	620.422791	164.577454
-597.996826	123.845894	864.846497	-552.549011	-93.665161	864.722290	-670.671509	156.943970	489.688538	-620.744934	-139.461700	515.819214	-681.410461	182.786377	84.237312	-668.046692	-154.169739	82.435081	-625.533447	183.606384	1342.814087	-558.126221	-154.553619	1350.179688	-538.270508	27.074165	1339.281982	-582.638489	55.651211	1636.235229	-708.064514	257.285126	1087.759399	-573.400940	-257.793549	1092.278931	-599.376465	270.603607	836.393311	-458.089722	-221.872635	838.528503	-545.653442	21.224768	960.099976	611.440125	-11.701444	957.369690	620.405884	164.575378
-597.901733	123.953400	864.827759	-552.559021	-93.603439	864.700867	-671.104187	157.184601	489.807587	-620.968140	-139.404846	515.847839	-681.584473	182.785263	84.283684	-668.076538	-154.179703	82.421173	-625.575562	183.678787	1342.837402	-558.352478	-154.524567	1350.198975	-538.394714	27.065556	1339.319580	-582.930969	55.564568	1636.260132	-707.748901	257.442108	1087.725586	-573.580627	-257.843292	1092.280273	-598.862610	270.906433	836.499451	-458.191132	-222.076660	838.566284	-545.617859	21.291142	960.083191	611.411987	-11.729745	957.382690	620.344360	164.579208
-597.799866	124.039604	864.835327	-552.539856	-93.559906	864.694031	-671.029907	157.248627	489.815338	-621.171265	-139.318878	515.901794	-681.321106	182.570038	84.090233	-668.057739	-154.179962	82.391502	-625.611206	183.718536	1342.878662	-558.571899	-154.512909	1350.210449	-538.495850	27.073599	1339.347534	-583.255859	55.485832	1636.307983	-707.495850	257.625366	1087.711670	-573.763733	-257.908630	1092.278198	-598.289795	271.107880	836.596436	-458.238220	-222.291840	838.614746	-545.564392	21.335773	960.087036	611.389221	-11.752414	957.385620	620.294861	164.552063
-597.702820	124.076767	864.852295	-552.558777	-93.500740	864.698853	-670.956604	157.311050	489.845551	-621.348511	-139.218842	515.898743	-681.579102	182.802307	84.289764	-668.075806	-154.176590	82.378296	-625.601013	183.776688	1342.927368	-558.769592	-154.493011	1350.238892	-538.604187	27.062408	1339.384033	-583.551819	55.382092	1636.351318	-707.207092	257.762207	1087.691406	-573.902283	-257.946014	1092.303467	-597.716736	271.271057	836.727295	-458.260803	-222.475464	838.694458	-545.531433	21.362209	960.101196	610.946411	-12.261761	957.456299	620.096619	164.380859
-597.611816	124.142418	864.880615	-552.579224	-93.421799	864.686218	-670.871033	157.366745	489.854584	-621.508484	-139.153137	515.932251	-681.572998	182.825226	84.306923	-668.109863	-154.169098	82.392281	-625.583069	183.821747	1342.964233	-558.988220	-154.499420	1350.238159	-538.703674	27.068550	1339.432129	-583.847839	55.278034	1636.389282	-706.935059	258.001587	1087.742432	-574.072144	-257.961761	1092.335693	-597.183472	271.452515	836.837646	-458.312958	-222.730682	838.741638	-545.501648	21.400614	960.112976	610.886658	-12.248479	957.466125	619.951599	164.477539
-597.523254	124.197350	864.897400	-552.626831	-93.345184	864.672302	-670.830261	157.441742	489.846741	-621.605347	-139.055176	515.922180	-681.282288	182.633865	84.086838	-668.162476	-153.905869	82.349106	-625.580200	183.864761	1343.001953	-559.194275	-154.467926	1350.269409	-538.767639	27.078754	1339.484985	-584.146973	55.195564	1636.421143	-706.692810	258.255219	1087.750732	-574.221680	-257.973602	1092.335205	-596.692688	271.627869	836.953857	-458.253174	-222.914490	838.846497	-545.480652	21.435116	960.116211	610.876221	-12.357919	957.487976	619.983337	164.300537
-597.477661	124.269135	864.888428	-552.683411	-93.318581	864.688599	-670.808411	157.553421	489.865936	-621.747314	-138.998154	515.928162	-681.298828	182.644775	84.105721	-668.055054	-154.184891	82.356651	-625.537903	183.932663	1343.034180	-559.402954	-154.453430	1350.305542	-538.876221	27.075211	1339.506348	-584.427124	55.119968	1636.442749	-706.443970	258.468781	1087.748901	-574.558044	-257.446381	1092.126587	-596.223816	271.803284	837.048462	-458.218414	-223.132278	838.892822	-545.488708	21.479746	960.120911	610.840820	-12.368634	957.505249	619.890625	164.271851
-597.408447	124.336021	864.910583	-552.751892	-93.264549	864.680054	-670.754395	157.631943	489.852020	-621.809753	-138.871063	515.902466	-681.281738	182.666214	84.090096	-668.066040	-154.183594	82.335548	-625.492493	183.992661	1343.035645	-559.619934	-154.423309	1350.324585	-538.950928	27.089123	1339.521851	-584.687317	55.052814	1636.456055	-706.179810	258.696594	1087.742188	-574.721741	-257.462311	1092.159058	-595.719910	271.982513	837.153320	-458.148651	-223.337646	838.994507	-545.494446	21.506403	960.131775	611.218323	-11.941401	957.468750	619.924805	164.357483
-597.369446	124.409637	864.906372	-552.837830	-93.236549	864.674438	-670.717529	157.684402	489.844391	-621.896973	-138.802826	515.914246	-681.321533	182.679398	84.087502	-668.031494	-154.192078	82.326263	-625.452942	184.061432	1343.061157	-559.869446	-154.424164	1350.334351	-539.057251	27.072021	1339.530396	-584.960510	54.991627	1636.466309	-705.913696	258.915314	1087.723267	-574.789429	-257.849731	1092.338501	-595.253845	272.157501	837.233154	-458.172791	-223.575928	839.084106	-545.529114	21.536047	960.131653	611.188232	-11.965447	957.455872	619.836853	164.333588
-597.339050	124.459435	864.913513	-552.927307	-93.207054	864.683960	-670.675537	157.741119	489.839569	-621.967468	-138.750671	515.904358	-681.326477	182.684540	84.087334	-668.042664	-154.188080	82.317764	-625.395935	184.113007	1343.080444	-560.110962	-154.408371	1350.343384	-539.134644	27.067385	1339.546387	-585.203430	54.924740	1636.480713	-705.664368	259.083771	1087.727661	-574.936951	-257.910583	1092.368286	-594.837891	272.305695	837.346985	-458.151581	-223.782135	839.170593	-545.559692	21.559690	960.141296	611.122681	-12.052594	957.470032	619.728760	164.275208
-597.289185	124.491470	864.936157	-553.032959	-93.187836	864.683899	-670.634949	157.785919	489.855316	-622.026855	-138.702423	515.876587	-681.335205	182.680069	84.084061	-668.012329	-154.157852	82.291374	-625.355652	184.153351	1343.109131	-560.336487	-154.399979	1350.364990	-539.233948	27.036062	1339.575439	-585.432739	54.872498	1636.494995	-705.418945	259.293274	1087.756958	-575.190247	-257.584229	1092.265015	-594.473938	272.455872	837.440369	-458.062836	-224.018219	839.239136	-545.592468	21.552902	960.156067	610.671326	-12.615899	957.544006	619.507019	164.093689
-597.250610	124.517815	864.944275	-553.152039	-93.180939	864.687073	-670.596375	157.832062	489.868835	-622.118286	-138.727615	515.882874	-681.333069	182.711243	84.093323	-668.020081	-154.155792	82.296524	-625.295715	184.219330	1343.151978	-560.597839	-154.384583	1350.363647	-539.316895	27.016308	1339.600464	-585.650635	54.834038	1636.524780	-705.184509	259.499542	1087.776733	-575.331421	-257.585876	1092.288940	-594.061890	272.563110	837.542297	-457.969147	-224.215515	839.351807	-545.647949	21.542315	960.168152	610.612732	-12.712211	957.569824	619.389465	164.024887
-597.236389	124.579742	864.952759	-553.270996	-93.153366	864.700012	-670.601440	157.914490	489.877045	-622.164551	-138.694397	515.905701	-681.331482	182.718384	84.097321	-668.021179	-154.145065	82.283997	-625.241394	184.260147	1343.183960	-560.856262	-154.364517	1350.369385	-539.413330	27.017597	1339.607788	-585.847778	54.797348	1636.528076	-704.945251	259.762024	1087.761597	-575.361328	-257.901184	1092.408569	-593.665955	272.627411	837.620300	-457.902435	-224.427536	839.475281	-545.703735	21.569315	960.181030	610.564087	-12.773303	957.583069	619.292236	163.937820
-597.203369	124.620224	864.939209	-553.415588	-93.145058	864.709167	-670.586365	157.960266	489.856323	-622.178955	-138.605255	515.912292	-681.355469	182.708939	84.075569	-668.010864	-154.135941	82.293808	-625.199585	184.341217	1343.181030	-561.091003	-154.310242	1350.389038	-539.499573	27.008726	1339.619019	-586.036743	54.778835	1636.535889	-704.700684	260.010986	1087.767212	-575.515076	-257.907959	1092.434326	-593.306396	272.730469	837.680237	-457.886810	-224.664352	839.544189	-545.771057	21.576389	960.183472	610.919556	-12.403339	957.557434	619.301636	163.975220
-597.132263	124.686264	864.942078	-553.501282	-93.126251	864.732056	-670.591309	158.018829	489.861084	-622.194214	-138.579910	515.881470	-681.376892	182.706192	84.076073	-667.968262	-154.099945	82.296997	-625.155457	184.425262	1343.187866	-561.360046	-154.288696	1350.381714	-539.588989	27.001837	1339.621826	-586.200745	54.770100	1636.528809	-704.502014	260.223175	1087.785889	-575.670959	-257.919922	1092.434814	-592.982788	272.819885	837.718445	-457.841309	-224.868622	839.631409	-545.801880	21.600304	960.204712	610.888123	-12.420299	957.561340	619.199341	163.921463
-597.105896	124.726868	864.931641	-553.605347	-93.157143	864.759277	-670.580444	158.077881	489.849396	-622.211609	-138.552734	515.904175	-681.355347	182.745392	84.070412	-667.950745	-154.086807	82.295799	-625.128723	184.458420	1343.194336	-561.627563	-154.288330	1350.386353	-539.684082	27.008541	1339.632446	-586.364746	54.764690	1636.520020	-704.310364	260.427063	1087.810425	-575.834106	-257.940338	1092.431274	-592.660400	272.916992	837.777527	-457.818817	-225.077377	839.702881	-545.862549	21.597713	960.220337	610.817017	-12.550959	957.577271	619.101807	163.810379
-597.097778	124.776024	864.937195	-553.749451	-93.175995	864.766846	-670.590271	158.116989	489.869171	-622.382080	-138.586182	516.004456	-681.342712	182.764267	84.082756	-668.005615	-154.086395	82.306534	-625.108459	184.523956	1343.225952	-561.859131	-154.259750	1350.405518	-539.775818	26.983292	1339.646973	-586.497131	54.754406	1636.520752	-704.127258	260.619720	1087.844360	-575.986328	-257.901855	1092.439697	-592.382446	272.971619	837.820313	-457.775452	-225.240799	839.803650	-545.943787	21.588705	960.232483	610.761047	-12.659101	957.576111	618.988586	163.744034
-597.057495	124.800056	864.960999	-553.861816	-93.158752	864.789063	-670.555115	158.132965	489.884338	-622.404175	-138.565826	515.980713	-681.338684	182.771164	84.082428	-668.003418	-154.097290	82.289848	-625.093689	184.571960	1343.238525	-562.081604	-154.250320	1350.407715	-539.843689	26.967154	1339.681519	-586.612000	54.763107	1636.520264	-703.928894	260.744934	1087.860107	-576.141541	-257.916321	1092.446533	-592.070801	273.013855	837.862061	-457.747314	-225.423218	839.896545	-546.001953	21.583406	960.263916	610.703735	-12.738271	957.569641	618.886292	163.633865
-597.027954	124.802544	864.941833	-554.002319	-93.146530	864.792358	-670.572937	158.171738	489.913818	-622.483276	-138.568939	515.986084	-681.362488	182.763550	84.087128	-668.000977	-154.096298	82.255981	-625.068726	184.623199	1343.260254	-562.372620	-154.243195	1350.400513	-539.955933	26.937584	1339.685913	-586.719849	54.788254	1636.512573	-703.738525	260.912781	1087.901245	-576.329590	-257.940491	1092.473999	-591.789612	273.065125	837.898865	-457.747803	-225.601639	839.964050	-546.069153	21.575563	960.260498	610.657776	-12.824754	957.571594	618.753967	163.562302
-597.004578	124.850044	864.951233	-554.127502	-93.140556	864.825378	-670.548218	158.213058	489.885681	-622.489807	-138.533081	515.960999	-681.347412	182.775528	84.066978	-668.002991	-154.092484	82.270538	-625.065308	184.657669	1343.242676	-562.594177	-154.220734	1350.424316	-540.059509	26.943111	1339.690063	-586.809814	54.800060	1636.482422	-703.572266	261.053040	1087.895264	-576.533264	-257.923676	1092.509521	-591.536743	273.135651	837.919617	-457.734497	-225.743530	840.049561	-546.143860	21.586767	960.289978	610.116028	-13.491694	957.667053	618.477844	163.331635
-596.975769	124.892738	864.934387	-554.226196	-93.136452	864.842957	-670.547546	158.279678	489.916595	-622.524719	-138.520584	515.967651	-681.348755	182.800537	84.067207	-667.962646	-154.070999	82.269737	-625.054810	184.720016	1343.255127	-562.848389	-154.209305	1350.456909	-540.154480	26.961109	1339.698364	-586.883545	54.830650	1636.459595	-703.425842	261.197632	1087.881104	-576.625366	-258.182922	1092.686401	-591.314880	273.219696	837.941101	-457.787354	-225.960693	840.168152	-546.195557	21.603748	960.295898	609.983765	-13.600720	957.669678	618.289612	163.252762
-596.996460	124.931015	864.914001	-554.338928	-93.179001	864.849670	-670.600586	158.323013	489.911407	-622.537476	-138.423401	515.949097	-681.375183	182.796890	84.068352	-667.943970	-154.072998	82.241447	-625.070557	184.791794	1343.250000	-563.124695	-154.170151	1350.453979	-540.265015	26.956963	1339.701660	-586.946594	54.861107	1636.426025	-703.288757	261.329834	1087.856323	-576.855957	-258.208984	1092.724609	-591.157593	273.287781	837.944519	-457.844330	-226.092407	840.252869	-546.272766	21.596855	960.292542	610.387939	-13.101917	957.579834	618.287720	163.351929
-596.973816	124.995621	864.916687	-554.458618	-93.158264	864.868835	-670.592957	158.375854	489.880219	-622.627258	-138.416763	515.962646	-681.397705	182.797409	84.065453	-667.948914	-154.078674	82.234428	-625.082214	184.841873	1343.275024	-563.373108	-154.141800	1350.479492	-540.382385	26.954926	1339.709839	-587.028687	54.930759	1636.405273	-703.186462	261.434967	1087.829834	-577.171753	-257.818787	1092.575806	-590.939331	273.277893	837.948120	-457.908936	-226.221100	840.298218	-546.338135	21.623114	960.309631	609.830688	-13.796693	957.644409	617.996399	163.094696
-596.955872	125.006287	864.914063	-554.531494	-93.176384	864.894165	-670.569824	158.409348	489.878937	-622.689880	-138.378204	515.942993	-681.386230	182.823853	84.081635	-668.010803	-154.080994	82.222046	-625.104431	184.905548	1343.277588	-563.637451	-154.109695	1350.466675	-540.499695	26.963074	1339.742676	-587.097534	54.985863	1636.397217	-703.076660	261.563721	1087.851318	-577.325867	-258.048401	1092.620483	-590.833618	273.327667	838.004578	-458.002899	-226.354797	840.402039	-546.391479	21.613632	960.329346	609.703613	-13.965822	957.667419	617.836548	162.979324
-596.957336	125.027512	864.928894	-554.638855	-93.152245	864.899902	-670.575073	158.420212	489.924744	-622.764648	-138.331802	515.916565	-681.385376	182.833755	84.047874	-667.985962	-154.097870	82.221481	-625.121399	184.935577	1343.286011	-563.889526	-154.066452	1350.510498	-540.617249	26.970800	1339.754150	-587.159973	55.035572	1636.396118	-702.952148	261.677368	1087.820313	-577.568848	-258.034332	1092.626343	-590.703613	273.336884	838.023010	-458.144684	-226.457870	840.466553	-546.458069	21.615776	960.344604	609.628540	-14.067801	957.646118	617.704651	162.865387
-596.973694	125.051865	864.936401	-554.766724	-93.154961	864.912292	-670.598022	158.466080	489.913818	-622.892456	-138.337402	515.932739	-681.400513	182.824402	84.057343	-668.006897	-154.092911	82.194939	-625.159607	184.974686	1343.312378	-564.140381	-154.060745	1350.495850	-540.711853	26.968115	1339.770630	-587.216919	55.092636	1636.383423	-702.866394	261.799377	1087.843872	-577.789185	-258.023743	1092.642944	-590.574036	273.343628	838.044739	-458.273590	-226.526459	840.543945	-546.538940	21.611366	960.358154	609.507874	-14.219766	957.646301	617.560486	162.704697
-597.002014	125.093781	864.952637	-554.882690	-93.128342	864.905701	-670.599304	158.511185	489.949829	-623.044006	-138.271378	515.951721	-681.414917	182.819702	84.062561	-668.033813	-154.093994	82.192146	-625.191101	185.039871	1343.302124	-564.338928	-154.013962	1350.533936	-540.809082	26.975595	1339.798584	-587.285339	55.164722	1636.359375	-702.796204	261.926605	1087.823364	-578.050842	-258.000916	1092.681885	-590.462463	273.350159	838.044250	-458.429352	-226.612152	840.602478	-546.612732	21.623156	960.364807	609.411255	-14.338144	957.653259	617.432373	162.624939
-597.031128	125.110329	864.940735	-554.996155	-93.115059	864.903931	-670.623657	158.548889	489.956207	-623.131958	-138.222321	515.933655	-681.423401	182.816833	84.067146	-667.973267	-154.097733	82.157402	-625.204834	185.105820	1343.274902	-564.523682	-153.995743	1350.551636	-540.910828	26.993124	1339.807495	-587.359863	55.238518	1636.344360	-702.699707	262.017365	1087.797852	-578.235352	-258.196594	1092.826294	-590.355774	273.392151	838.020081	-458.676575	-226.711227	840.642334	-546.683228	21.631212	960.358093	609.293274	-14.420256	957.636719	617.276855	162.528397
-597.070801	125.158859	864.928467	-555.144775	-93.088028	864.886658	-670.640381	158.582184	489.906921	-623.234192	-138.179474	515.921570	-681.433228	182.818665	84.052490	-668.000183	-154.121277	82.133850	-625.265930	185.159164	1343.275391	-564.708618	-153.978439	1350.578613	-541.038452	27.021027	1339.810791	-587.414429	55.294098	1636.336304	-702.670288	262.138977	1087.766113	-578.554504	-258.027832	1092.777954	-590.277466	273.355286	838.007202	-458.869873	-226.761551	840.683105	-546.768311	21.653336	960.341492	609.220825	-14.526936	957.624573	617.156250	162.441971
-597.122925	125.166008	864.928467	-555.250854	-93.102577	864.891174	-670.676025	158.595306	489.912659	-623.400208	-138.149994	515.923767	-681.435181	182.817917	84.054634	-668.019958	-154.114624	82.112457	-625.302429	185.203598	1343.242920	-564.893799	-153.947388	1350.591675	-541.145264	27.058258	1339.808472	-587.495911	55.365337	1636.311523	-702.618958	262.202942	1087.729126	-578.826538	-258.055298	1092.831787	-590.219238	273.364716	837.975037	-459.150482	-226.852142	840.707031	-546.845825	21.644127	960.343567	609.107300	-14.623702	957.633240	617.002258	162.349152
-597.143738	125.166893	864.927795	-555.384521	-93.119347	864.890259	-670.685974	158.611023	489.921600	-623.385864	-138.022278	515.773010	-681.425171	182.820816	84.056618	-667.967163	-154.144836	82.094887	-625.338074	185.262360	1343.246582	-565.092957	-153.912018	1350.599976	-541.221069	27.079611	1339.814087	-587.573364	55.437733	1636.298706	-702.603027	262.279480	1087.705200	-579.077881	-258.066681	1092.864258	-590.103699	273.281891	837.949463	-459.399567	-226.910934	840.728882	-546.930298	21.619062	960.346008	608.984863	-14.697124	957.627686	616.837891	162.237900
-597.191223	125.197868	864.934265	-555.514038	-93.085907	864.878418	-670.743408	158.617905	489.931152	-623.667297	-138.062759	515.907288	-681.455627	182.853088	84.080910	-668.040894	-154.156235	82.071304	-625.370117	185.308228	1343.249268	-565.225891	-153.894669	1350.643433	-541.320435	27.104189	1339.816772	-587.646301	55.502514	1636.284180	-702.571838	262.340027	1087.705688	-579.315613	-258.088287	1092.898560	-590.057800	273.245056	837.922180	-459.683411	-226.909241	840.751221	-547.014526	21.633118	960.343079	608.886475	-14.809430	957.637573	616.725647	162.125900
-597.233032	125.158585	864.929260	-555.639221	-93.100815	864.883545	-670.813599	158.622314	489.934601	-623.793823	-137.992249	515.911804	-681.466553	182.850418	84.084160	-668.007202	-154.162003	82.075371	-625.369019	185.363586	1343.240845	-565.387451	-153.851532	1350.676880	-541.375244	27.142393	1339.834595	-587.729187	55.580166	1636.281738	-702.563538	262.392212	1087.670654	-579.565308	-258.103607	1092.939575	-590.076416	273.257813	837.950256	-459.979919	-226.923599	840.752380	-547.096436	21.600176	960.343018	608.776428	-14.916574	957.655884	616.573975	162.026276
-597.271301	125.187088	864.930298	-555.781006	-93.078339	864.877014	-670.807495	158.604355	489.936066	-623.857117	-137.913681	515.893250	-681.499023	182.863083	84.060448	-667.977295	-154.164566	82.022041	-625.413757	185.394958	1343.199341	-565.563721	-153.821960	1350.700806	-541.464722	27.176123	1339.841431	-587.808960	55.659809	1636.262451	-702.594421	262.455017	1087.658203	-579.711487	-258.398071	1093.102661	-590.087036	273.205048	837.909790	-460.331848	-226.956650	840.781250	-547.177307	21.610023	960.338379	608.645874	-15.001933	957.666321	616.430786	161.934738
-597.319580	125.200661	864.932007	-555.908630	-93.100761	864.887573	-670.884216	158.606705	489.924652	-623.978394	-137.859207	515.865051	-681.508301	182.860336	84.062714	-667.955139	-154.192657	81.997566	-625.427429	185.454346	1343.167969	-565.681763	-153.791000	1350.710938	-541.533203	27.201303	1339.855225	-587.902466	55.740044	1636.250000	-702.599854	262.527283	1087.605347	-579.953369	-258.356537	1093.137573	-590.089966	273.182617	837.883545	-460.642242	-226.928055	840.775452	-547.265625	21.597824	960.345093	608.522949	-15.132471	957.674561	616.323914	161.832947
-597.374023	125.192787	864.905762	-556.067200	-93.113464	864.889709	-670.937683	158.630478	489.890839	-624.116577	-137.808243	515.854736	-681.491272	182.870102	84.048210	-667.960022	-154.208282	82.000450	-625.473145	185.507980	1343.147217	-565.815735	-153.751068	1350.745483	-541.622803	27.238649	1339.841309	-587.984192	55.790806	1636.246094	-702.630005	262.552002	1087.557861	-580.205688	-258.365417	1093.184204	-590.113098	273.129059	837.844727	-461.041931	-226.959290	840.749390	-547.362122	21.587696	960.329895	608.419373	-15.240911	957.696533	616.221558	161.718735
-597.443726	125.184151	864.891357	-556.209961	-93.156639	864.895386	-671.024414	158.615662	489.882568	-624.285217	-137.788712	515.863342	-681.511169	182.864029	84.049141	-667.982544	-154.192719	81.978806	-625.493774	185.544998	1343.138672	-565.936768	-153.718674	1350.768921	-541.676941	27.275187	1339.846558	-588.068054	55.864922	1636.246094	-702.662109	262.611389	1087.521484	-580.479736	-258.290314	1093.214355	-590.149719	273.088593	837.801086	-461.423828	-226.986938	840.733765	-547.467773	21.559988	960.325439	608.289795	-15.335159	957.721863	616.083740	161.630844
-597.477783	125.178070	864.888733	-556.338867	-93.163338	864.903198	-671.083923	158.616104	489.876953	-624.407837	-137.794983	515.866089	-681.528381	182.888992	84.020195	-667.952148	-154.192963	81.974945	-625.504822	185.578629	1343.109253	-566.053955	-153.688965	1350.789673	-541.731140	27.295494	1339.849487	-588.155029	55.913498	1636.247314	-702.697632	262.647095	1087.533081	-580.805725	-258.063995	1093.139771	-590.209534	273.023621	837.772034	-461.731995	-226.965256	840.704224	-547.545532	21.546106	960.327332	608.188232	-15.433790	957.713013	615.995422	161.546249
-597.543518	125.145905	864.860901	-556.515808	-93.183929	864.905396	-671.154907	158.620773	489.878235	-624.411255	-137.782608	515.734985	-681.562073	182.873108	84.009605	-667.920593	-154.244659	81.941231	-625.522705	185.620514	1343.105469	-566.176941	-153.651718	1350.805176	-541.794922	27.312874	1339.861938	-588.240173	55.977390	1636.247803	-702.754578	262.679901	1087.503784	-581.075989	-258.030518	1093.187378	-590.279663	272.948792	837.758972	-462.103546	-226.995361	840.663391	-547.656616	21.520130	960.311340	608.081360	-15.528806	957.730225	615.882751	161.475708
-597.571533	125.154953	864.864990	-556.637146	-93.175941	864.901062	-671.191467	158.597885	489.900635	-624.558350	-137.758331	515.713196	-681.556458	182.874008	84.021301	-667.950073	-154.252350	81.922523	-625.545227	185.676880	1343.078613	-566.280701	-153.638763	1350.826050	-541.846069	27.341431	1339.863037	-588.302734	56.038067	1636.251587	-702.804810	262.726227	1087.494629	-581.334412	-257.959137	1093.199829	-590.381531	272.877991	837.709412	-462.402130	-226.963104	840.656921	-547.736816	21.511335	960.313965	608.004272	-15.635854	957.735291	615.807251	161.361023
-597.648193	125.116875	864.851990	-556.789978	-93.230156	864.919617	-671.286865	158.574127	489.865295	-624.675110	-137.779846	515.722839	-681.587341	182.903549	84.035149	-667.928711	-154.251526	81.913765	-625.560242	185.713654	1343.060059	-566.398682	-153.610168	1350.833618	-541.908813	27.372187	1339.866455	-588.364990	56.095367	1636.255371	-702.853516	262.735016	1087.471313	-581.561707	-257.955475	1093.225098	-590.488708	272.848694	837.679138	-462.828705	-226.992584	840.587585	-547.845154	21.469498	960.314514	607.888123	-15.744724	957.741455	615.717896	161.300690
-597.686646	125.095840	864.838501	-556.890015	-93.247917	864.939758	-671.357117	158.590698	489.876984	-624.785828	-137.801117	515.744263	-681.607056	182.893280	84.007584	-667.933960	-154.251297	81.913383	-625.583130	185.761078	1343.040405	-566.492676	-153.571701	1350.860840	-541.953491	27.397936	1339.870972	-588.417114	56.150223	1636.266968	-702.909912	262.771393	1087.446167	-581.895813	-257.643341	1093.150757	-590.586548	272.772827	837.627380	-463.227356	-227.038895	840.528748	-547.918152	21.455933	960.318665	607.762329	-15.804423	957.762329	615.603149	161.246597
-597.766052	125.073746	864.830322	-557.053284	-93.269905	864.945801	-671.440125	158.555176	489.865631	-624.889832	-137.802124	515.717773	-681.635071	182.877487	84.010742	-667.944153	-154.290894	81.916344	-625.578491	185.811401	1343.017456	-566.583252	-153.529312	1350.896973	-542.004578	27.424894	1339.875977	-588.452332	56.195847	1636.266602	-702.963257	262.788177	1087.427734	-582.078003	-257.772125	1093.258789	-590.723511	272.732819	837.556030	-463.595001	-227.036957	840.506104	-548.026184	21.431280	960.313660	607.667297	-15.886319	957.780579	615.512207	161.166611
-597.846619	125.059433	864.817749	-557.175049	-93.296127	864.958923	-671.510803	158.546326	489.862976	-624.916626	-137.748077	515.677795	-681.617004	182.888275	83.993591	-667.953369	-154.275864	81.874672	-625.620972	185.880417	1342.990723	-566.667297	-153.501785	1350.906372	-542.057983	27.460072	1339.890991	-588.487122	56.228035	1636.302368	-703.052979	262.829529	1087.402710	-582.191772	-258.176666	1093.466064	-590.855774	272.639313	837.502197	-463.938965	-226.965744	840.517273	-548.127075	21.416458	960.313538	607.540771	-15.958303	957.784302	615.426697	161.085953
-597.906555	125.030304	864.829590	-557.305420	-93.316750	864.978882	-671.573059	158.530685	489.853821	-625.040161	-137.757523	515.687256	-681.620911	182.884750	83.980507	-667.919189	-154.278366	81.877113	-625.651367	185.922592	1342.974731	-566.774963	-153.467484	1350.926270	-542.096191	27.487749	1339.902344	-588.516113	56.280594	1636.333496	-703.140076	262.867126	1087.406982	-582.419312	-258.232910	1093.519409	-591.020142	272.602936	837.444702	-464.331818	-226.975723	840.507019	-548.231384	21.384159	960.332642	607.468750	-16.020216	957.791382	615.378540	161.030701
-597.984009	125.034363	864.828674	-557.429810	-93.309143	864.983337	-671.655273	158.516663	489.864502	-625.053894	-137.729218	515.647705	-681.630798	182.905884	83.986084	-667.891785	-154.277786	81.820091	-625.674194	185.987595	1342.957520	-566.873108	-153.433029	1350.936157	-542.143799	27.539465	1339.924316	-588.509583	56.271557	1636.368164	-703.211365	262.895142	1087.389038	-582.646484	-258.185394	1093.546021	-591.170410	272.578491	837.400330	-464.663483	-226.963043	840.513428	-548.337524	21.385143	960.336304	607.354248	-16.111454	957.804382	615.310120	160.942780
-598.040344	125.005486	864.827393	-557.532043	-93.350502	865.006165	-671.730957	158.484482	489.879211	-625.111938	-137.736282	515.647034	-681.654358	182.908234	84.010139	-667.884949	-154.301178	81.825127	-625.712402	186.041229	1342.915649	-566.961487	-153.394104	1350.966064	-542.196533	27.577192	1339.955566	-588.445679	56.196552	1636.419556	-703.310547	262.940460	1087.374634	-582.918518	-258.186035	1093.616821	-591.349304	272.558838	837.337463	-465.065308	-227.026382	840.476257	-548.428650	21.351881	960.350586	607.276489	-16.158810	957.803345	615.269409	160.898636
-598.146912	124.957085	864.804565	-557.665161	-93.377045	865.016296	-671.789001	158.498459	489.871246	-625.202881	-137.724701	515.638123	-681.669983	182.906540	83.989311	-667.895935	-154.315720	81.817429	-625.752563	186.099335	1342.886230	-567.075684	-153.333145	1350.993042	-542.240845	27.616962	1339.988159	-588.393555	56.185371	1636.459229	-703.383240	262.939697	1087.330688	-583.151978	-258.172302	1093.656006	-591.509827	272.533539	837.259766	-465.412140	-227.054688	840.446655	-548.547546	21.325977	960.343262	607.151917	-16.217558	957.801392	615.188232	160.842072
-598.212341	124.951118	864.801941	-557.750671	-93.421715	865.033020	-671.827637	158.484650	489.851685	-625.290100	-137.811584	515.656189	-681.661804	182.908798	83.988281	-667.971008	-154.325531	81.825691	-625.812073	186.171829	1342.838135	-567.182190	-153.304276	1351.039917	-542.300049	27.677738	1340.007690	-588.304138	56.172047	1636.505371	-703.479187	263.010193	1087.299316	-583.368896	-258.127563	1093.736084	-591.669556	272.535828	837.179382	-465.683136	-227.008545	840.478516	-548.627319	21.304657	960.351440	607.074524	-16.260044	957.793945	615.159302	160.806885
-598.305725	124.915535	864.798462	-557.837036	-93.451744	865.038513	-671.880432	158.457291	489.832642	-625.323242	-137.801910	515.668884	-681.674805	182.903885	83.983238	-667.946960	-154.328674	81.822922	-625.861694	186.233337	1342.789551	-567.310913	-153.258453	1351.093872	-542.372925	27.718739	1340.022095	-588.189575	56.124897	1636.496582	-703.571167	263.042633	1087.245361	-583.696045	-257.836243	1093.648560	-591.819519	272.530396	837.099365	-465.927429	-226.989563	840.486938	-548.729553	21.274553	960.356079	606.970093	-16.306906	957.796265	615.113892	160.762665
-598.409424	124.890671	864.796814	-557.949707	-93.490723	865.056702	-671.937622	158.462524	489.855164	-625.423645	-137.829865	515.669800	-681.676025	182.927521	83.965866	-667.991821	-154.340683	81.839317	-625.931091	186.298630	1342.761108	-567.437744	-153.197952	1351.149414	-542.453674	27.763865	1340.046875	-588.030762	56.058575	1636.516602	-703.669800	263.104401	1087.221436	-583.893738	-257.844818	1093.723267	-591.989563	272.498535	837.029846	-466.207672	-226.971100	840.499268	-548.840088	21.249321	960.364685	606.880554	-16.316416	957.772217	615.078003	160.743454
-598.501160	124.868584	864.785217	-558.050171	-93.522598	865.069885	-671.990601	158.445831	489.846619	-625.503723	-137.874161	515.696655	-681.700928	182.922668	83.958977	-667.992554	-154.332443	81.824226	-625.990845	186.371384	1342.710205	-567.596313	-153.139740	1351.217896	-542.544983	27.844101	1340.045532	-587.819458	56.003044	1636.561768	-703.754822	263.149780	1087.156494	-584.089172	-257.870209	1093.804810	-592.139038	272.489655	836.949158	-466.528473	-227.011154	840.544556	-548.943481	21.230375	960.367249	606.822693	-16.320995	957.759338	615.058411	160.739395
-598.625122	124.808067	864.778809	-558.162231	-93.567169	865.091064	-672.074707	158.421982	489.835876	-625.668274	-137.997253	515.710693	-681.714294	182.918488	83.959114	-668.049133	-154.324600	81.842972	-626.047241	186.414185	1342.646118	-567.696716	-153.077408	1351.267334	-542.602539	27.900286	1340.059692	-587.616211	55.943199	1636.576782	-703.867065	263.219635	1087.119629	-584.282288	-257.902283	1093.899170	-592.275513	272.449097	836.841492	-466.849701	-227.118286	840.588074	-549.072205	21.189922	960.377258	606.755615	-16.304588	957.745239	615.034302	160.760010
-598.748596	124.798630	864.764160	-558.309631	-93.604797	865.100342	-672.099426	158.397476	489.817078	-625.622009	-137.965561	515.687561	-681.698669	182.945297	83.968536	-668.009888	-154.338364	81.817078	-626.113892	186.480667	1342.586060	-567.826538	-153.022858	1351.300903	-542.678406	27.950563	1340.049561	-587.383118	55.883762	1636.587769	-703.969360	263.286957	1087.073364	-584.482300	-257.922852	1093.962769	-592.507141	272.499268	836.784973	-467.119507	-227.156998	840.653748	-549.202026	21.173941	960.372375	606.690002	-16.279272	957.739075	615.002258	160.783127
-598.889038	124.739609	864.761353	-558.440002	-93.654152	865.118347	-672.165039	158.401169	489.776031	-625.628784	-138.011429	515.674194	-681.930725	183.071014	84.110519	-668.041565	-154.351639	81.809288	-626.168945	186.534912	1342.553589	-567.964966	-152.973160	1351.349121	-542.746338	28.005297	1340.024780	-587.135193	55.889050	1636.547852	-704.087463	263.352814	1087.030884	-584.669922	-257.946930	1094.017700	-592.698547	272.502228	836.698120	-467.369232	-227.235306	840.707031	-549.338806	21.130190	960.379822	606.599548	-16.256821	957.716125	614.992554	160.820648
-599.034851	124.739029	864.731323	-558.553284	-93.708824	865.125061	-672.198669	158.391632	489.769989	-625.697205	-138.059891	515.690552	-681.938843	183.075180	84.115334	-668.050598	-154.356491	81.810799	-626.200317	186.614288	1342.478149	-568.087585	-152.922363	1351.376587	-542.812988	28.057934	1340.018677	-586.879028	55.822590	1636.577637	-704.190552	263.397552	1086.999023	-584.766724	-258.220490	1094.252319	-592.882507	272.507233	836.617554	-467.586456	-227.291962	840.785400	-549.469421	21.121386	960.367371	606.567993	-16.214247	957.720459	614.986267	160.865677
-599.162354	124.725037	864.719727	-558.675110	-93.747543	865.150269	-672.256409	158.405060	489.777374	-625.717224	-138.071823	515.670471	-681.751465	182.944290	83.950928	-668.053650	-154.350357	81.812050	-626.211609	186.693283	1342.451538	-568.183167	-152.858231	1351.409668	-542.876038	28.089685	1340.006592	-586.612427	55.822105	1636.551392	-704.289795	263.485016	1086.972046	-584.966248	-258.215759	1094.311646	-593.082520	272.527069	836.559143	-467.733826	-227.331924	840.853882	-549.597961	21.110527	960.374451	606.507996	-16.164103	957.718811	614.996460	160.941467
-599.283386	124.705528	864.715027	-558.807007	-93.761124	865.168579	-672.310608	158.381149	489.744415	-625.733704	-138.099915	515.673706	-681.963135	183.095337	84.099556	-668.070435	-154.371704	81.810425	-626.210327	186.754120	1342.422729	-568.281555	-152.823456	1351.431641	-542.931152	28.147245	1339.989014	-586.388062	55.764961	1636.551880	-704.404419	263.535339	1086.950073	-585.166565	-258.242462	1094.373169	-593.253601	272.525421	836.518982	-467.889618	-227.400955	840.881287	-549.722595	21.103077	960.380188	606.505615	-16.087969	957.700012	615.050476	160.996613
-599.414490	124.655487	864.703125	-558.938965	-93.803658	865.168945	-672.324402	158.332932	489.725525	-625.719604	-138.102600	515.661804	-681.744873	182.948990	83.947105	-668.041748	-154.383133	81.789391	-626.215820	186.784668	1342.407593	-568.391968	-152.788788	1351.439209	-543.001648	28.160610	1339.978516	-586.101929	55.736485	1636.596558	-704.504639	263.577545	1086.958862	-585.464783	-257.831146	1094.274780	-593.451172	272.511078	836.482544	-468.010406	-227.462967	840.895996	-549.846619	21.063612	960.371704	606.467041	-16.008564	957.714600	615.083557	161.057053
-599.544128	124.650475	864.690674	-559.081116	-93.836586	865.183533	-672.409485	158.335495	489.719238	-625.824341	-138.204529	515.673950	-681.736511	182.944672	83.944321	-668.081055	-154.388168	81.803040	-626.232117	186.842392	1342.401245	-568.469055	-152.757874	1351.452026	-543.053162	28.178843	1339.959961	-585.847534	55.747288	1636.566650	-704.599915	263.618500	1086.958740	-585.655273	-257.819946	1094.276123	-593.635559	272.504852	836.438416	-468.104431	-227.528732	840.947083	-549.977478	21.054983	960.370544	606.409180	-15.902396	957.719604	615.102356	161.158661
-599.666504	124.629761	864.701965	-559.204590	-93.880356	865.199463	-672.466858	158.327194	489.726807	-625.859375	-138.227844	515.669556	-681.986755	183.111969	84.099899	-668.084106	-154.392471	81.802574	-626.231995	186.885269	1342.414551	-568.574036	-152.738419	1351.446411	-543.110229	28.192480	1339.944214	-585.626709	55.672344	1636.588745	-704.703979	263.685486	1086.994507	-585.806824	-257.829041	1094.297852	-593.842102	272.546478	836.430359	-468.214081	-227.588058	840.963318	-550.104309	21.023312	960.385376	606.411011	-15.825848	957.711548	615.177734	161.234009
-599.768555	124.602699	864.682190	-559.337830	-93.920723	865.195862	-672.493225	158.276840	489.706665	-625.908508	-138.252594	515.620056	-681.975098	183.120255	84.074509	-668.074158	-154.419556	81.808594	-626.253540	186.915421	1342.405029	-568.695923	-152.729874	1351.445923	-543.172729	28.211027	1339.928345	-585.391785	55.682549	1636.577515	-704.792053	263.747559	1087.016235	-585.959045	-257.856750	1094.301758	-594.038940	272.593597	836.413574	-468.339417	-227.682251	840.975525	-550.213745	20.993647	960.370911	606.365112	-15.743025	957.731323	615.267822	161.302567
-599.870728	124.624390	864.685120	-559.475830	-93.913254	865.185852	-672.585022	158.274979	489.690521	-625.867920	-138.118118	515.541687	-682.296692	183.249405	84.158844	-668.069519	-154.430405	81.749176	-626.233765	186.950165	1342.390259	-568.798706	-152.711060	1351.433716	-543.238342	28.225275	1339.909912	-585.167847	55.695431	1636.555298	-704.880798	263.798157	1087.044189	-585.994324	-258.217987	1094.434082	-594.249939	272.637970	836.394531	-468.493652	-227.817657	840.995605	-550.326233	20.998787	960.365601	606.312622	-15.643559	957.722961	615.333252	161.386139
-600.004272	124.607796	864.684753	-559.653870	-93.922455	865.190796	-672.676147	158.263550	489.706146	-625.723816	-137.977997	515.435974	-682.016846	183.118652	84.078651	-668.012085	-154.429016	81.716133	-626.269470	186.971039	1342.402588	-568.869507	-152.680130	1351.445068	-543.270691	28.225555	1339.892822	-584.965515	55.697498	1636.536621	-704.966431	263.864685	1087.105225	-586.113037	-258.217590	1094.436890	-594.462158	272.708008	836.387634	-468.581390	-227.931808	841.015930	-550.461670	20.986166	960.361572	606.269470	-15.538941	957.724731	615.437317	161.501419
-600.078796	124.579979	864.689026	-559.763489	-93.936394	865.196289	-672.733276	158.239899	489.695709	-625.940063	-138.204453	515.592712	-682.275269	183.223114	84.142921	-668.045715	-154.427689	81.743134	-626.275879	186.984863	1342.402710	-568.972046	-152.680923	1351.417725	-543.319702	28.237106	1339.885986	-584.781738	55.754612	1636.475952	-705.041260	263.912567	1087.160889	-586.221069	-258.236420	1094.453613	-594.697937	272.820007	836.386536	-468.724609	-228.083878	841.004517	-550.545593	20.962988	960.364136	606.190552	-15.454946	957.752991	615.515442	161.556824
-600.176392	124.563210	864.697937	-559.906067	-93.949226	865.208374	-672.797913	158.223297	489.711517	-625.916931	-138.003403	515.435059	-682.041138	183.099762	84.067856	-668.002502	-154.433380	81.715660	-626.279297	186.998367	1342.406982	-569.031616	-152.639633	1351.415405	-543.363098	28.228779	1339.861816	-584.573853	55.788792	1636.492188	-705.121277	263.945404	1087.184570	-586.326172	-258.218292	1094.444580	-594.891479	272.867157	836.385254	-468.828461	-228.219345	841.012268	-550.664551	20.943800	960.374512	606.182068	-15.326497	957.744263	615.635925	161.680450
-600.243164	124.547867	864.684814	-560.029785	-93.956833	865.219238	-672.885010	158.204834	489.709564	-625.993347	-137.948257	515.414368	-681.832581	182.952286	83.922150	-668.010376	-154.438446	81.700623	-626.256592	187.019882	1342.436646	-569.112000	-152.648972	1351.418335	-543.388977	28.227516	1339.852295	-584.396851	55.810303	1636.484863	-705.204224	264.014618	1087.241943	-586.582520	-257.735046	1094.232300	-595.103943	272.960999	836.392578	-468.930328	-228.354675	840.953247	-550.749878	20.937172	960.370056	606.104126	-15.198103	957.739624	615.724792	161.836548
-600.305420	124.527939	864.674805	-560.148132	-93.984604	865.203186	-672.959839	158.208496	489.717804	-626.119019	-137.957199	515.401978	-682.340576	183.220047	84.119194	-667.994385	-154.463821	81.698441	-626.265564	187.018997	1342.441650	-569.168152	-152.636475	1351.401245	-543.427002	28.246868	1339.835083	-584.251465	55.852734	1636.448486	-705.283813	264.063080	1087.289185	-586.669189	-257.731964	1094.234497	-595.264648	273.021729	836.406250	-469.006744	-228.492325	840.959778	-550.834900	20.903913	960.355957	606.076294	-15.100370	957.736267	615.849854	161.948792
-600.381897	124.513992	864.687622	-560.250122	-94.016106	865.213135	-673.014709	158.188416	489.718323	-626.180176	-137.894669	515.393372	-682.379028	183.254364	84.141922	-668.033630	-154.466476	81.679214	-626.242432	187.023926	1342.425415	-569.239197	-152.636795	1351.399658	-543.438660	28.226746	1339.830444	-584.111450	55.899273	1636.442749	-705.366150	264.133820	1087.331299	-586.745483	-257.740051	1094.245117	-595.435974	273.095856	836.402405	-469.095795	-228.619034	840.950317	-550.919800	20.876860	960.366211	606.034668	-14.942509	957.714417	615.994263	162.092102
-600.448181	124.509972	864.691284	-560.389526	-94.009155	865.213623	-673.092224	158.202225	489.699615	-626.331787	-137.923294	515.388977	-682.412415	183.242065	84.136124	-668.028503	-154.469757	81.685707	-626.253235	187.039474	1342.439209	-569.264160	-152.629044	1351.404663	-543.448059	28.210512	1339.806274	-583.999817	55.936138	1636.408569	-705.457458	264.207245	1087.363892	-586.819885	-257.750702	1094.236450	-595.583679	273.186523	836.395325	-469.183868	-228.737656	840.946533	-551.011169	20.869459	960.365295	606.013428	-14.821369	957.694336	616.154602	162.231400
-600.528870	124.493500	864.677124	-560.504395	-94.021072	865.212158	-673.182861	158.213501	489.701141	-626.420959	-137.856262	515.383057	-682.411438	183.240677	84.139877	-668.022949	-154.446091	81.674522	-626.247620	187.068604	1342.428833	-569.321167	-152.623459	1351.423828	-543.476257	28.241022	1339.794678	-583.907654	55.983212	1636.391602	-705.520874	264.278381	1087.405396	-586.880066	-257.804688	1094.265015	-595.743103	273.257538	836.392395	-469.296112	-228.846741	840.950562	-551.092224	20.859390	960.352112	605.967285	-14.665956	957.676575	616.311951	162.330154
-600.604797	124.491890	864.683167	-560.622986	-94.030586	865.218750	-673.260559	158.232803	489.717590	-626.509644	-137.821976	515.380310	-682.387817	183.215988	84.122894	-668.012146	-154.435440	81.646477	-626.244507	187.069016	1342.431519	-569.330566	-152.598373	1351.415039	-543.501221	28.246695	1339.772705	-583.822754	56.044575	1636.390869	-705.592712	264.343903	1087.445190	-586.939331	-257.797119	1094.296997	-595.868835	273.320923	836.385071	-469.436829	-229.016785	840.941833	-551.179321	20.849955	960.355469	605.905457	-14.527186	957.648438	616.441528	162.443253
-600.678894	124.492714	864.702942	-560.705811	-94.071701	865.234619	-673.281128	158.233505	489.694916	-626.589905	-137.788452	515.387573	-682.054077	182.982346	83.906868	-668.000916	-154.460876	81.637917	-626.226379	187.075653	1342.434570	-569.343201	-152.624008	1351.437134	-543.503357	28.227667	1339.772949	-583.810913	56.057735	1636.361572	-705.673828	264.408691	1087.464233	-586.880493	-258.148438	1094.435059	-596.032837	273.415741	836.374939	-469.555145	-229.111603	840.950806	-551.255737	20.826225	960.372925	605.844788	-14.377607	957.642761	616.482605	162.661407
-600.756348	124.466072	864.700684	-560.821411	-94.070648	865.246033	-673.384949	158.257370	489.715057	-626.701782	-137.798523	515.364990	-682.117737	182.983276	83.925522	-667.990967	-154.469284	81.640266	-626.241028	187.076385	1342.433960	-569.352173	-152.615524	1351.450806	-543.523560	28.226723	1339.759033	-583.724121	56.131485	1636.354248	-705.754211	264.465515	1087.493652	-586.934937	-258.163452	1094.467651	-596.170227	273.522369	836.368652	-469.689941	-229.242966	840.944397	-551.338928	20.817406	960.373169	605.809326	-14.321349	957.655090	616.648621	162.688446
-600.849548	124.471169	864.698425	-560.947327	-94.085381	865.228149	-673.399963	158.263397	489.714264	-626.780823	-137.767349	515.362915	-682.388062	183.179977	84.087219	-668.026062	-154.483261	81.605217	-626.221741	187.075394	1342.408691	-569.351196	-152.591614	1351.463745	-543.531677	28.239473	1339.740112	-583.708801	56.153076	1636.335693	-705.793945	264.525146	1087.517944	-587.098145	-257.869263	1094.377197	-596.294006	273.635315	836.352417	-469.742828	-229.330887	840.936035	-551.426697	20.804789	960.356812	605.796875	-14.203736	957.642578	616.766418	162.798859
-600.933289	124.469437	864.689392	-561.055359	-94.083176	865.237000	-672.980042	158.101608	489.616699	-626.857727	-137.777725	515.347900	-682.198303	183.224274	84.020386	-668.001892	-154.476181	81.592323	-626.225525	187.083344	1342.417480	-569.350891	-152.583954	1351.465942	-543.531372	28.259657	1339.711304	-583.675415	56.193588	1636.324585	-705.847046	264.576721	1087.517090	-587.046143	-258.258087	1094.543945	-596.433411	273.750000	836.337952	-469.901001	-229.442947	840.948364	-551.507996	20.812325	960.351746	605.790039	-14.145509	957.647034	616.886963	162.867905
-601.024292	124.457352	864.695435	-561.164246	-94.110161	865.239868	-673.028748	158.124863	489.580505	-626.951904	-137.779800	515.356018	-682.241211	183.209412	84.032646	-668.037598	-154.486603	81.602615	-626.210876	187.095810	1342.401245	-569.354858	-152.582550	1351.468140	-543.530640	28.262077	1339.707397	-583.648926	56.251747	1636.293457	-705.864014	264.583038	1087.517456	-587.076965	-258.304565	1094.565430	-596.556030	273.898193	836.321350	-469.987488	-229.505920	840.937256	-551.595337	20.790901	960.352478	605.775574	-14.075891	957.668518	617.004883	162.928299
-601.105652	124.491440	864.698853	-561.276733	-94.114655	865.230835	-673.114746	158.164810	489.619019	-627.027283	-137.782547	515.369080	-682.240356	183.210876	84.030609	-668.018799	-154.488693	81.599594	-626.199463	187.101517	1342.388550	-569.362610	-152.571976	1351.473389	-543.504883	28.250134	1339.698242	-583.622070	56.293362	1636.275391	-705.896179	264.598541	1087.538208	-587.131104	-258.363037	1094.595215	-596.673584	274.005219	836.304382	-470.091705	-229.584503	840.937378	-551.676392	20.797964	960.345154	605.770142	-14.005609	957.678650	617.095032	162.975677
-601.177612	124.482979	864.733521	-561.377014	-94.130013	865.241394	-673.129089	158.150925	489.594543	-627.104980	-137.808517	515.396606	-682.240479	183.233658	84.040428	-668.052368	-154.478317	81.592873	-626.213318	187.111969	1342.389648	-569.325500	-152.550598	1351.463135	-543.498474	28.260714	1339.694336	-583.605347	56.323185	1636.269287	-705.908813	264.613495	1087.551636	-587.181213	-258.374420	1094.604736	-596.794250	274.112274	836.293396	-470.161346	-229.639542	840.936218	-551.744019	20.774864	960.362732	605.772461	-13.951230	957.690063	617.154785	163.027283
-601.242493	124.494316	864.731934	-561.455627	-94.114037	865.243774	-673.638916	158.312653	489.731049	-627.163757	-137.808594	515.380249	-682.348633	183.156204	84.051361	-668.038147	-154.481018	81.592163	-626.183777	187.107193	1342.401733	-569.322937	-152.548492	1351.467163	-543.504395	28.252890	1339.679932	-583.590942	56.333809	1636.264160	-705.943726	264.626740	1087.566406	-587.212830	-258.434479	1094.624634	-596.897461	274.209167	836.278687	-470.279510	-229.696533	840.915527	-551.809570	20.789654	960.361145	605.785034	-13.944437	957.726746	617.218079	163.049683
-601.325562	124.458046	864.728577	-561.560425	-94.121483	865.217163	-673.703796	158.336426	489.689087	-627.216248	-137.788452	515.356262	-682.463013	183.162674	84.075974	-668.049622	-154.479752	81.591835	-626.177429	187.121735	1342.392944	-569.283508	-152.553345	1351.498535	-543.522522	28.262466	1339.650146	-583.581421	56.357353	1636.252686	-705.958435	264.635895	1087.567993	-587.255981	-258.454193	1094.648560	-597.004456	274.280731	836.269165	-470.349670	-229.730789	840.919617	-551.885742	20.758671	960.341187	605.813843	-13.943421	957.730896	617.272766	163.075394
-601.409729	124.500519	864.737305	-561.656860	-94.115250	865.218384	-673.764343	158.346619	489.716248	-627.277832	-137.778030	515.335632	-682.397766	183.149048	84.066818	-668.036621	-154.483246	81.592911	-626.177368	187.152359	1342.412720	-569.276855	-152.535248	1351.502075	-543.516418	28.275969	1339.633911	-583.558594	56.386837	1636.250854	-705.996155	264.661560	1087.602417	-587.284729	-258.480408	1094.679932	-597.104431	274.392426	836.267883	-470.482819	-229.788528	840.901978	-551.962646	20.779591	960.342224	605.840027	-13.961756	957.771973	617.320374	163.010513
-601.440491	124.488945	864.725403	-561.733398	-94.093079	865.218750	-673.805603	158.325119	489.710327	-627.275818	-137.758469	515.334167	-682.138062	182.959579	83.890808	-668.020020	-154.502090	81.570038	-626.162048	187.153107	1342.409180	-569.253967	-152.520432	1351.520142	-543.511475	28.272182	1339.635010	-583.553406	56.393288	1636.243530	-706.019836	264.670868	1087.619507	-587.325012	-258.499023	1094.713867	-597.163452	274.426849	836.249695	-470.535126	-229.823257	840.910095	-552.006470	20.786665	960.333313	605.928284	-14.007078	957.804321	617.384033	162.978348
-601.525879	124.481407	864.714172	-561.809814	-94.108200	865.218628	-673.824951	158.297928	489.686218	-627.335938	-137.746674	515.307922	-682.425354	183.200424	84.086815	-668.022034	-154.522278	81.572853	-626.168152	187.158066	1342.417358	-569.268799	-152.527344	1351.519775	-543.529114	28.296955	1339.622192	-583.540161	56.406971	1636.248169	-706.028809	264.704742	1087.625854	-587.375122	-258.533112	1094.747925	-597.249512	274.519897	836.251465	-470.619843	-229.843094	840.910828	-552.076904	20.783091	960.323914	605.995605	-14.117029	957.844360	617.420471	162.890610
-601.608032	124.482033	864.721863	-561.872131	-94.101959	865.207581	-673.412170	158.142548	489.593567	-627.442505	-137.773956	515.325867	-682.317688	183.246353	84.069984	-668.071777	-154.516129	81.581467	-626.159607	187.183121	1342.408325	-569.259399	-152.526184	1351.552734	-543.515259	28.296972	1339.615356	-583.516785	56.401592	1636.260498	-706.030273	264.711060	1087.597778	-587.401855	-258.547150	1094.755127	-597.285583	274.563477	836.240845	-470.745026	-229.916443	840.898315	-552.136597	20.783487	960.318542	606.111633	-14.211789	957.877563	617.464294	162.806274
-601.637024	124.525528	864.734680	-561.936646	-94.109596	865.227600	-673.907959	158.269196	489.710297	-627.440735	-137.733765	515.300415	-682.474243	183.220154	84.096100	-668.047668	-154.509247	81.589325	-626.141052	187.184143	1342.404785	-569.256287	-152.509506	1351.560059	-543.533142	28.306826	1339.618286	-583.503540	56.415310	1636.248413	-706.045471	264.738525	1087.609009	-587.446106	-258.531494	1094.780029	-597.328308	274.584015	836.249390	-470.781738	-229.912308	840.911255	-552.181335	20.798805	960.334473	606.206909	-14.322572	957.922791	617.477600	162.698273
-601.693420	124.485970	864.720825	-561.977112	-94.108017	865.218628	-673.492737	158.102783	489.620300	-627.482849	-137.775543	515.334351	-682.349304	183.254395	84.065887	-668.046387	-154.510788	81.566818	-626.149536	187.198685	1342.415039	-569.273621	-152.500305	1351.571411	-543.530823	28.302006	1339.619751	-583.487854	56.440777	1636.218384	-706.054932	264.758789	1087.609497	-587.469604	-258.554230	1094.796875	-597.376770	274.634491	836.255493	-470.900665	-229.963470	840.914795	-552.225586	20.785892	960.321411	606.343384	-14.447541	957.967957	617.484131	162.539963
-601.752991	124.492401	864.738281	-562.022034	-94.132706	865.212646	-673.496643	158.084732	489.595795	-627.479797	-137.743851	515.327698	-682.325684	183.239212	84.032570	-668.052063	-154.522888	81.582710	-626.135742	187.195023	1342.422852	-569.269592	-152.500748	1351.571411	-543.533569	28.305851	1339.614990	-583.475342	56.441040	1636.229492	-706.066162	264.774994	1087.640259	-587.513245	-258.549957	1094.825317	-597.413269	274.621490	836.235291	-470.978729	-229.984497	840.919312	-552.267578	20.769606	960.324341	606.486145	-14.620028	958.031982	617.501343	162.362610
-601.797241	124.506325	864.736694	-562.074097	-94.125206	865.225098	-673.533447	158.112930	489.586548	-627.556641	-137.793991	515.342529	-682.356201	183.249619	84.043106	-668.060120	-154.517456	81.595230	-626.154236	187.221695	1342.416016	-569.274170	-152.484940	1351.583374	-543.558899	28.307949	1339.614746	-583.460693	56.411617	1636.257568	-706.089722	264.833221	1087.652710	-587.576111	-258.480438	1094.823853	-597.452759	274.652496	836.243774	-471.025299	-230.009079	840.908569	-552.310913	20.786095	960.327942	606.654663	-14.770661	958.063721	617.512573	162.216843
-601.844177	124.537964	864.739380	-562.109375	-94.109917	865.215210	-673.566711	158.121811	489.604614	-627.589172	-137.785782	515.327271	-682.358521	183.249771	84.045792	-668.068481	-154.502686	81.581604	-626.158936	187.219467	1342.406982	-569.324158	-152.484512	1351.581055	-543.572937	28.321442	1339.616089	-583.440186	56.408810	1636.239990	-706.104919	264.857910	1087.666870	-587.611877	-258.480103	1094.823486	-597.489441	274.648590	836.237183	-471.076538	-230.030594	840.908691	-552.350891	20.805424	960.324280	606.847229	-14.977056	958.111755	617.517029	162.008865
-601.889099	124.507607	864.720154	-562.153381	-94.138771	865.208740	-673.541687	158.108948	489.580627	-627.582825	-137.776154	515.326050	-682.340149	183.252075	84.040527	-668.058411	-154.509064	81.568764	-626.156677	187.214630	1342.425781	-569.332886	-152.474518	1351.581299	-543.604858	28.303076	1339.594604	-583.437744	56.406666	1636.231079	-706.115356	264.885284	1087.692627	-587.639465	-258.509613	1094.844482	-597.511963	274.646423	836.231628	-471.145782	-230.036743	840.892090	-552.386169	20.783205	960.308105	607.031433	-15.186938	958.165466	617.516357	161.802597
-601.925293	124.520248	864.741211	-562.203186	-94.126228	865.218628	-673.585510	158.106232	489.596436	-627.602295	-137.790298	515.337097	-682.276978	183.242493	84.014893	-668.049561	-154.515594	81.570351	-626.169067	187.247696	1342.427979	-569.350647	-152.478653	1351.598511	-543.629944	28.309641	1339.595459	-583.416992	56.407658	1636.222046	-706.108704	264.891632	1087.693237	-587.673035	-258.498901	1094.831787	-597.537903	274.651031	836.247864	-471.146149	-230.025223	840.892212	-552.424927	20.789837	960.322632	607.206299	-15.413584	958.217163	617.491394	161.585571
-601.956055	124.507858	864.744568	-562.201050	-94.134468	865.213074	-673.592590	158.083878	489.588287	-627.608154	-137.761734	515.316284	-682.347046	183.226471	84.006500	-668.058838	-154.514679	81.568459	-626.180664	187.246201	1342.424927	-569.397644	-152.477646	1351.569702	-543.643433	28.322506	1339.593506	-583.407227	56.395016	1636.210205	-706.123352	264.946289	1087.693970	-587.715027	-258.471985	1094.809814	-597.550537	274.630371	836.248230	-471.198151	-230.012650	840.878845	-552.447876	20.778645	960.324280	607.402039	-15.733146	958.282349	617.451294	161.303329
-601.966187	124.484001	864.742432	-562.232239	-94.145981	865.222900	-673.627258	158.097351	489.612640	-627.654663	-137.756485	515.311523	-682.328125	183.216309	84.020088	-668.098816	-154.510330	81.565063	-626.198669	187.253845	1342.416992	-569.422546	-152.473679	1351.568970	-543.663940	28.311563	1339.592651	-583.416626	56.435921	1636.166870	-706.140442	264.934967	1087.688354	-587.756531	-258.465729	1094.791748	-597.554749	274.624573	836.243591	-471.201416	-230.001099	840.875000	-552.465759	20.764156	960.327026	607.668213	-16.033689	958.339844	617.432251	161.034744
-601.973999	124.466499	864.738647	-562.231323	-94.172333	865.226685	-673.634644	158.105804	489.593170	-628.855103	-138.595932	515.661133	-682.332581	183.233185	84.035645	-668.558533	-154.450775	81.702301	-626.225098	187.268158	1342.415405	-569.470642	-152.470001	1351.557251	-543.698730	28.324234	1339.586304	-583.427246	56.411854	1636.210571	-706.170288	264.957611	1087.669678	-587.786804	-258.440430	1094.805664	-597.537903	274.575470	836.239197	-471.204712	-229.965469	840.885254	-552.474915	20.745434	960.328674	607.916382	-16.372910	958.432495	617.400269	160.743652
-601.995544	124.465935	864.731262	-562.265015	-94.162788	865.226013	-673.622314	158.097321	489.577301	-628.942688	-138.675278	515.681885	-682.312195	183.231003	84.027817	-668.590332	-154.446793	81.713844	-626.252869	187.262939	1342.401855	-569.510620	-152.467819	1351.569702	-543.757019	28.330961	1339.581665	-583.443665	56.422138	1636.186279	-706.181152	264.942444	1087.658569	-587.815002	-258.432922	1094.784668	-597.532043	274.567657	836.233398	-471.207245	-229.972031	840.900208	-552.511475	20.749836	960.327393	608.153748	-16.654079	958.450500	617.340332	160.500381
-602.006653	124.471092	864.736816	-562.300720	-94.147537	865.234802	-673.660278	158.107544	489.593994	-628.872559	-138.618912	515.666626	-682.320862	183.238998	84.029320	-668.576538	-154.471100	81.718452	-626.285645	187.279755	1342.390625	-569.535217	-152.456512	1351.568481	-543.768982	28.326820	1339.595337	-583.458618	56.438168	1636.191162	-706.195557	264.950592	1087.620117	-587.825439	-258.435669	1094.779785	-597.500366	274.541229	836.245117	-471.193298	-229.910065	840.917969	-552.528870	20.759472	960.332764	608.253540	-17.025658	958.538757	617.194397	160.191971
-601.979370	124.467819	864.732605	-562.282654	-94.153198	865.243408	-673.637756	158.105194	489.589752	-628.874390	-138.589630	515.651489	-682.271179	183.216248	84.013199	-668.560852	-154.465363	81.722351	-626.326660	187.278488	1342.399414	-569.628845	-152.461868	1351.556152	-543.807495	28.335306	1339.595337	-583.453979	56.480480	1636.192627	-706.196289	264.932953	1087.611694	-587.873962	-258.415741	1094.789063	-597.490479	274.508606	836.251160	-471.197998	-229.866943	840.925049	-552.514648	20.757746	960.337402	608.492798	-17.355932	958.556213	617.101440	159.832291
-601.968323	124.456490	864.740845	-562.278503	-94.139786	865.255188	-673.694763	158.108047	489.596466	-628.868713	-138.584885	515.648010	-682.328125	183.260208	84.043571	-668.565369	-154.471252	81.709778	-626.338135	187.270844	1342.407959	-569.656372	-152.457489	1351.576416	-543.854797	28.332901	1339.625854	-583.526123	56.455524	1636.190674	-706.205566	264.898804	1087.601318	-587.869141	-258.430664	1094.789673	-597.448608	274.465576	836.256165	-471.171387	-229.829620	840.961426	-552.515686	20.758495	960.350098	608.736267	-17.677889	958.591797	616.980835	159.568390
-601.979431	124.463646	864.751343	-562.301697	-94.145630	865.267334	-673.672607	158.079498	489.603516	-628.854492	-138.608261	515.643127	-682.282410	183.222153	84.010460	-668.548279	-154.474533	81.712738	-626.403320	187.266525	1342.405273	-569.718201	-152.460754	1351.589233	-543.884644	28.345095	1339.623047	-583.578003	56.454800	1636.185913	-706.221741	264.872345	1087.568115	-587.893738	-258.412445	1094.791382	-597.407593	274.423187	836.261230	-471.165619	-229.764328	840.992798	-552.536499	20.757225	960.362671	608.984985	-18.080614	958.612488	616.970947	159.172791
-601.973083	124.465179	864.744995	-562.295654	-94.144646	865.261108	-673.692078	158.101044	489.597382	-628.859253	-138.606857	515.644409	-682.299988	183.226044	84.024170	-668.543945	-154.455399	81.704964	-626.424377	187.274429	1342.394897	-569.781372	-152.457535	1351.603271	-543.938416	28.335247	1339.626465	-583.586060	56.514400	1636.186768	-706.230957	264.862152	1087.570068	-587.924866	-258.377014	1094.784790	-597.364258	274.372437	836.275818	-471.148071	-229.721085	841.001587	-552.537476	20.757198	960.358704	609.213257	-18.502459	958.621216	616.941833	158.811691
-601.988464	124.451950	864.745239	-562.308105	-94.157089	865.259155	-673.684204	158.098709	489.592804	-627.717651	-137.832062	515.323181	-682.336121	183.265457	84.038261	-668.094849	-154.512543	81.575981	-626.469055	187.272430	1342.391113	-569.808044	-152.471069	1351.614136	-543.976135	28.333307	1339.631836	-583.685669	56.484394	1636.168457	-706.232849	264.821869	1087.534302	-587.934265	-258.394135	1094.803467	-597.338623	274.339111	836.275024	-471.139526	-229.644989	841.042664	-552.549561	20.744146	960.357300	609.478516	-18.825283	958.622437	616.891785	158.444443
-602.005859	124.417664	864.739746	-562.305603	-94.169518	865.266052	-673.664978	158.097137	489.581909	-628.775208	-138.557159	515.611450	-682.294250	183.227585	84.021637	-668.515625	-154.461761	81.693954	-626.511047	187.280914	1342.387329	-569.831299	-152.475983	1351.646606	-544.031616	28.342634	1339.634521	-583.741699	56.491814	1636.151978	-706.251953	264.832520	1087.515625	-587.955933	-258.359070	1094.811646	-597.296387	274.284912	836.272583	-471.107361	-229.612076	841.070862	-552.558960	20.729095	960.358093	609.756348	-19.182106	958.615234	616.833679	158.088547
-601.967163	124.442665	864.745239	-562.294861	-94.152710	865.261108	-673.668579	158.096863	489.600708	-627.741516	-137.881332	515.331299	-682.331970	183.242615	84.024178	-668.108643	-154.507996	81.579636	-626.553040	187.275208	1342.399902	-569.909668	-152.455414	1351.645142	-544.060730	28.342337	1339.645996	-583.800537	56.502262	1636.145996	-706.251038	264.775726	1087.500488	-587.953613	-258.378113	1094.834839	-597.232971	274.237152	836.268311	-471.065887	-229.527405	841.118835	-552.541016	20.740238	960.361084	609.972900	-19.614523	958.627136	616.776184	157.717407
-601.970276	124.415916	864.730225	-562.293335	-94.159660	865.257019	-673.607239	158.092285	489.587860	-628.750061	-138.568192	515.623230	-682.300781	183.249084	84.029335	-668.481689	-154.454330	81.697289	-626.585022	187.276062	1342.386719	-569.931763	-152.451248	1351.661255	-544.092957	28.324057	1339.658691	-583.872620	56.515190	1636.145386	-706.250061	264.748688	1087.476929	-587.955811	-258.378113	1094.842896	-597.174988	274.168518	836.272827	-471.033173	-229.465836	841.150513	-552.544983	20.728689	960.352173	610.182190	-19.938826	958.627686	616.685852	157.372070
-601.942139	124.419983	864.758423	-562.273071	-94.154030	865.267639	-673.573792	158.080872	489.592987	-627.710510	-137.892410	515.362305	-681.994385	183.046417	83.837112	-668.106018	-154.494385	81.593925	-626.605225	187.282883	1342.387085	-569.983459	-152.452850	1351.672119	-544.143799	28.327200	1339.666138	-583.947327	56.519974	1636.146362	-706.255493	264.741638	1087.458008	-587.938293	-258.417175	1094.868652	-597.084778	274.086884	836.282349	-471.003021	-229.421371	841.198181	-552.531860	20.722853	960.375671	610.519592	-20.193024	958.546753	616.648193	157.045059
-601.937439	124.418137	864.757019	-562.277832	-94.147591	865.280762	-673.583252	158.090118	489.590607	-627.636475	-137.843445	515.339722	-682.282227	183.248291	84.030022	-668.074341	-154.501434	81.588188	-626.660156	187.281296	1342.388672	-570.021973	-152.453522	1351.694580	-544.172729	28.331873	1339.682007	-583.998596	56.566483	1636.158691	-706.291138	264.774170	1087.468018	-587.944458	-258.400360	1094.874878	-597.040833	274.003784	836.297424	-470.943512	-229.354599	841.221252	-552.539124	20.729130	960.383484	610.868469	-20.516815	958.496765	616.588745	156.736725
-601.958130	124.417877	864.763733	-562.269531	-94.171547	865.284790	-673.581665	158.098846	489.572784	-627.651794	-137.836197	515.336731	-682.309143	183.273468	84.035110	-668.091125	-154.504852	81.578476	-626.700928	187.277359	1342.381470	-570.066040	-152.481186	1351.699951	-544.215027	28.329050	1339.703857	-584.126282	56.532230	1636.155273	-706.290283	264.768768	1087.436401	-587.948120	-258.391083	1094.870728	-596.963196	273.948029	836.301147	-470.908752	-229.305084	841.266235	-552.552063	20.717932	960.390930	610.992737	-21.118895	958.648132	616.414429	156.297134
-601.948730	124.417030	864.756104	-562.263184	-94.143661	865.282104	-673.582947	158.110046	489.575714	-627.636780	-137.836990	515.332153	-682.331543	183.302155	84.057953	-668.096680	-154.509521	81.579430	-626.729370	187.271164	1342.377441	-570.099854	-152.477020	1351.728394	-544.284668	28.333101	1339.708496	-584.171997	56.579151	1636.158936	-706.284607	264.770691	1087.430176	-587.957214	-258.410248	1094.878052	-596.890991	273.853607	836.304382	-470.893555	-229.244141	841.295715	-552.554749	20.732008	960.388977	611.256653	-21.454691	958.653564	616.324585	155.889435
-601.949280	124.417732	864.762085	-562.253906	-94.134148	865.286621	-673.566101	158.119629	489.571320	-627.634460	-137.867096	515.315674	-682.347717	183.297409	84.067917	-668.105530	-154.503021	81.582390	-626.794373	187.261993	1342.359863	-570.151550	-152.486908	1351.736328	-544.307312	28.332016	1339.712524	-584.294312	56.534050	1636.145874	-706.283630	264.742981	1087.416992	-587.952820	-258.411163	1094.900513	-596.822510	273.779175	836.304199	-470.810486	-229.176178	841.333801	-552.558533	20.736580	960.396790	611.557068	-21.847855	958.681458	616.262451	155.479233
-601.946899	124.414635	864.762451	-562.246094	-94.150887	865.294006	-673.607178	158.143723	489.588501	-627.610168	-137.872116	515.340637	-682.355103	183.282486	84.070709	-668.098938	-154.511841	81.595238	-626.825500	187.257767	1342.365723	-570.167725	-152.494461	1351.743652	-544.351135	28.321833	1339.729370	-584.349121	56.577305	1636.158813	-706.271545	264.708679	1087.380981	-587.933289	-258.435852	1094.909790	-596.753235	273.713104	836.304077	-470.789490	-229.150024	841.351318	-552.555176	20.729782	960.401062	611.850098	-22.310162	958.690674	616.221863	155.109772
-601.936096	124.411659	864.764404	-562.249756	-94.127609	865.284851	-673.568604	158.156616	489.614136	-627.617920	-137.892960	515.345459	-682.330261	183.301910	84.079147	-668.118652	-154.509567	81.599335	-626.868347	187.248810	1342.368408	-570.216370	-152.486404	1351.768433	-544.397461	28.326399	1339.735718	-584.435425	56.577240	1636.159790	-706.263672	264.698517	1087.362305	-587.918518	-258.423981	1094.905151	-596.683655	273.606445	836.307556	-470.702759	-229.090271	841.408142	-552.562256	20.731874	960.401245	612.119019	-22.720222	958.738464	616.183533	154.656876
-601.907043	124.394699	864.769043	-562.184631	-94.131195	865.292542	-673.575684	158.132538	489.626434	-627.816895	-138.091919	515.557617	-682.033569	183.080826	83.876587	-668.219482	-154.487915	81.617599	-626.910767	187.246780	1342.349487	-570.228088	-152.494415	1351.785889	-544.420227	28.317011	1339.777588	-584.514526	56.573654	1636.167236	-706.273804	264.696808	1087.337402	-587.920593	-258.386414	1094.938477	-596.603516	273.535980	836.320618	-470.662598	-229.060532	841.435974	-552.527466	20.725950	960.410889	612.389893	-23.090143	958.752930	616.101868	154.249496
-601.888367	124.405891	864.783142	-562.161865	-94.110786	865.292786	-673.578369	158.117233	489.630341	-627.605469	-137.887421	515.348328	-682.042847	183.074677	83.864029	-668.119934	-154.516235	81.618881	-626.946838	187.240265	1342.349731	-570.289734	-152.496445	1351.798218	-544.455811	28.323225	1339.775024	-584.604187	56.579472	1636.169922	-706.273315	264.680267	1087.330566	-587.914124	-258.413818	1094.956787	-596.518494	273.444489	836.322327	-470.596344	-228.993484	841.478577	-552.518921	20.734272	960.422302	612.700745	-23.513781	958.773499	616.024109	153.839172
-601.894958	124.384949	864.781860	-562.140564	-94.120827	865.289063	-673.560791	158.126877	489.618347	-627.778442	-138.129059	515.568909	-682.322021	183.303131	84.090698	-668.208801	-154.502274	81.655899	-626.991516	187.241592	1342.354736	-570.302673	-152.507385	1351.825195	-544.504211	28.314873	1339.786011	-584.691589	56.569195	1636.171753	-706.262390	264.637634	1087.298462	-587.893066	-258.401825	1094.977051	-596.449646	273.405182	836.316650	-470.526215	-228.958939	841.526794	-552.512207	20.721622	960.419861	613.066223	-23.912636	958.814819	615.985168	153.508408
-601.881348	124.372673	864.778198	-562.109436	-94.135612	865.306702	-673.585632	158.110001	489.582764	-627.606262	-137.921158	515.388794	-682.309753	183.308899	84.075577	-668.135498	-154.507980	81.627495	-627.034790	187.248428	1342.356323	-570.332764	-152.498734	1351.854492	-544.553711	28.311684	1339.786133	-584.782166	56.564674	1636.165527	-706.255310	264.640106	1087.285278	-587.882996	-258.427307	1095.003662	-596.379089	273.335846	836.313721	-470.507050	-228.957794	841.558594	-552.500793	20.717712	960.429688	613.395264	-24.225737	958.834656	615.866272	153.238754
-601.885071	124.377464	864.784058	-562.105042	-94.134155	865.303406	-673.577209	158.093185	489.605560	-627.594604	-137.939438	515.397400	-682.333862	183.309555	84.071167	-668.145813	-154.510635	81.628777	-627.082703	187.241455	1342.328857	-570.381958	-152.493927	1351.864868	-544.583435	28.313498	1339.792969	-584.912659	56.564659	1636.114136	-706.254822	264.623932	1087.276855	-587.856873	-258.418427	1095.010498	-596.300354	273.263428	836.319031	-470.412323	-228.914673	841.596619	-552.506348	20.716797	960.432983	613.665649	-24.680431	958.882813	615.898804	152.714294
-601.872253	124.370331	864.772461	-562.087158	-94.106209	865.293701	-673.570129	158.070755	489.580841	-627.549194	-137.918152	515.371155	-682.320679	183.306503	84.063095	-668.113220	-154.523209	81.609962	-627.120972	187.224228	1342.319214	-570.410522	-152.512527	1351.854736	-544.635315	28.306047	1339.800781	-584.950623	56.559643	1636.156738	-706.253784	264.575684	1087.246582	-587.841064	-258.402344	1095.011475	-596.247192	273.214661	836.304810	-470.355225	-228.888672	841.628845	-552.490234	20.729733	960.421936	614.021606	-25.052860	958.888855	615.889771	152.345856
-601.856140	124.356628	864.768188	-562.040039	-94.139847	865.306213	-673.899841	158.182297	489.663940	-627.529114	-137.886230	515.349304	-682.456360	183.316666	84.112579	-668.113831	-154.515152	81.605568	-627.157410	187.223785	1342.314697	-570.452332	-152.520813	1351.887939	-544.658447	28.307358	1339.819824	-585.056335	56.517582	1636.150635	-706.243408	264.553772	1087.221558	-587.826355	-258.443207	1095.022095	-596.181824	273.146179	836.314575	-470.259521	-228.869202	841.664734	-552.469238	20.715155	960.428833	614.358521	-25.468004	958.935547	615.861450	151.964706
-601.859619	124.331474	864.768860	-562.036316	-94.127167	865.301025	-673.911621	158.165695	489.664459	-627.559326	-137.907059	515.367737	-682.446411	183.296967	84.106201	-668.098083	-154.513977	81.612343	-627.203308	187.224869	1342.333374	-570.515381	-152.498795	1351.896606	-544.689331	28.285416	1339.821289	-585.149536	56.519199	1636.116455	-706.242920	264.553955	1087.215576	-587.801208	-258.474457	1095.041260	-596.111389	273.123383	836.332947	-470.210388	-228.893082	841.687927	-552.465942	20.708874	960.425598	614.659058	-25.859854	958.997498	615.873291	151.552048
-601.863220	124.359566	864.777283	-562.033569	-94.122437	865.298889	-673.947144	158.163040	489.687653	-627.575623	-137.975250	515.379395	-682.500610	183.293091	84.136497	-668.100159	-154.518829	81.620193	-627.238708	187.230453	1342.316650	-570.504395	-152.492752	1351.900146	-544.718262	28.296095	1339.834839	-585.217834	56.513374	1636.160278	-706.218567	264.505615	1087.180298	-587.784424	-258.455139	1095.044800	-596.041504	273.087921	836.330322	-470.151031	-228.870209	841.723145	-552.470215	20.720232	960.430237	614.994873	-26.263947	959.050415	615.895813	151.154663
-601.850098	124.342056	864.779236	-561.991272	-94.102791	865.319702	-673.987061	158.156815	489.690826	-627.572205	-137.978302	515.395203	-682.469482	183.306641	84.140892	-668.128723	-154.515457	81.623055	-627.271057	187.234406	1342.316162	-570.556824	-152.502792	1351.933716	-544.765625	28.311602	1339.849243	-585.318481	56.519642	1636.123047	-706.235657	264.514709	1087.172607	-587.778137	-258.454132	1095.056519	-595.972534	273.038635	836.341370	-470.064850	-228.877014	841.768494	-552.447510	20.733507	960.442383	615.328064	-26.636536	959.088928	615.929321	150.763824
-601.841248	124.338318	864.774353	-561.965027	-94.122696	865.315796	-673.947388	158.142044	489.681702	-627.470520	-137.913864	515.372498	-682.434265	183.304321	84.133324	-668.091370	-154.514359	81.612022	-627.301941	187.214584	1342.304565	-570.569153	-152.501511	1351.930298	-544.775757	28.309694	1339.858398	-585.367188	56.558907	1636.125977	-706.229370	264.523285	1087.151001	-587.731262	-258.488068	1095.064575	-595.937439	273.026611	836.342957	-469.989227	-228.893997	841.799622	-552.435303	20.723082	960.439636	615.679443	-27.010118	959.115051	615.936218	150.382935
-601.833374	124.328316	864.774414	-561.937866	-94.154343	865.329590	-674.005981	158.123703	489.696655	-627.497070	-137.927078	515.386902	-682.436096	183.307892	84.135956	-668.105591	-154.512543	81.626205	-627.350159	187.222107	1342.297729	-570.612488	-152.490906	1351.932129	-544.813416	28.314123	1339.867310	-585.433655	56.589508	1636.123535	-706.230042	264.516479	1087.128174	-587.725586	-258.513733	1095.095093	-595.879883	273.004761	836.339844	-469.919373	-228.920471	841.833130	-552.423157	20.709341	960.447754	615.990540	-27.374727	959.132263	615.958130	149.969406
-601.827515	124.321686	864.774048	-561.914185	-94.152039	865.330811	-674.011902	158.097305	489.705963	-627.468018	-137.912048	515.380676	-682.195984	183.250534	84.104073	-668.080933	-154.521057	81.611778	-627.381714	187.208725	1342.294556	-570.617615	-152.512161	1351.956787	-544.829224	28.322052	1339.873413	-585.515625	56.553574	1636.166992	-706.227173	264.492188	1087.101685	-587.625488	-258.739716	1095.226074	-595.840942	272.991272	836.350403	-469.878784	-228.955460	841.867920	-552.409790	20.710228	960.448425	616.302612	-27.771778	959.179382	616.013855	149.628357
-601.822266	124.315323	864.783569	-561.913391	-94.145683	865.329956	-673.996887	158.082245	489.694763	-627.515869	-137.944260	515.392761	-682.414063	183.326233	84.152649	-668.110657	-154.536316	81.623634	-627.422180	187.200806	1342.312744	-570.662659	-152.499481	1351.952759	-544.871338	28.307844	1339.872559	-585.610535	56.553711	1636.161865	-706.228577	264.483276	1087.094116	-587.656860	-258.551727	1095.102417	-595.802429	272.965057	836.353271	-469.795654	-229.013840	841.888306	-552.408142	20.705164	960.453491	616.643860	-28.128490	959.229675	616.061218	149.271255
-601.841553	124.250305	864.767456	-561.911743	-94.151222	865.329224	-673.983948	158.077682	489.680969	-627.503296	-137.936798	515.391724	-682.427002	183.334305	84.140823	-668.111328	-154.536621	81.623016	-627.427612	187.199020	1342.297974	-570.654297	-152.489334	1351.970215	-544.888184	28.300730	1339.884888	-585.725952	56.513523	1636.160156	-706.217041	264.466125	1087.099854	-587.568787	-258.801117	1095.260254	-595.739258	272.971313	836.358521	-469.766815	-229.061386	841.926208	-552.415344	20.681244	960.443909	616.997131	-28.482611	959.264771	616.117676	148.916763
-601.829468	124.260994	864.777039	-561.897400	-94.153305	865.338440	-674.015503	158.046951	489.702209	-627.498230	-137.933304	515.391968	-682.219727	183.197220	84.079330	-668.104248	-154.542343	81.604218	-627.461731	187.194046	1342.307983	-570.660583	-152.497101	1351.966675	-544.891968	28.302763	1339.894775	-585.799561	56.508080	1636.163452	-706.215332	264.464996	1087.093750	-587.516541	-258.825348	1095.271240	-595.717041	272.989655	836.361450	-469.680054	-229.091644	841.961487	-552.407410	20.684401	960.455017	617.274536	-28.870073	959.332153	616.169067	148.515366
-601.838623	124.257469	864.771667	-561.872925	-94.144096	865.322876	-674.034302	158.058182	489.687195	-627.489929	-137.932068	515.405884	-682.449951	183.310867	84.135391	-668.113831	-154.544785	81.603867	-627.492859	187.173492	1342.302246	-570.662659	-152.493225	1351.975708	-544.934326	28.313364	1339.899536	-585.873962	56.520374	1636.153442	-706.214294	264.472809	1087.065918	-587.459595	-258.864319	1095.300171	-595.682190	272.983978	836.375732	-469.609772	-229.140244	842.001526	-552.404053	20.686880	960.445923	617.564453	-29.185987	959.351868	616.226501	148.132217
-601.835266	124.242401	864.769714	-561.864014	-94.176926	865.347412	-674.026611	158.068283	489.683380	-627.466980	-137.942215	515.397644	-682.434509	183.284409	84.124474	-668.123047	-154.537521	81.615608	-627.526123	187.150940	1342.297852	-570.677734	-152.501266	1352.012573	-544.937561	28.312563	1339.907715	-585.942444	56.515476	1636.149170	-706.213989	264.472992	1087.057617	-587.436340	-258.843140	1095.305664	-595.645935	272.993683	836.375488	-469.525543	-229.186462	842.026367	-552.407288	20.673082	960.459473	617.857605	-29.547190	959.399231	616.304199	147.772156
-601.824219	124.243607	864.777405	-561.839478	-94.197052	865.348694	-673.983459	158.026962	489.670197	-627.476929	-137.952484	515.404175	-682.181396	183.197250	84.071579	-668.131470	-154.528244	81.610970	-627.549561	187.165894	1342.297607	-570.679565	-152.496338	1352.015869	-544.941040	28.310024	1339.912598	-586.010376	56.504471	1636.150024	-706.212036	264.471436	1087.055786	-587.387146	-258.875183	1095.329102	-595.621521	272.995575	836.395020	-469.465729	-229.247452	842.055542	-552.394958	20.661100	960.465820	618.175354	-29.926678	959.458313	616.380432	147.369507
-601.827393	124.223907	864.765137	-561.826233	-94.221283	865.347900	-673.990906	158.048401	489.679169	-627.488770	-137.960358	515.412231	-682.437927	183.292999	84.130966	-668.126648	-154.528595	81.611328	-627.586548	187.149139	1342.292480	-570.681213	-152.502777	1352.021362	-544.947632	28.302931	1339.939575	-586.073669	56.514217	1636.143433	-706.211914	264.471710	1087.048218	-587.497192	-258.499268	1095.181763	-595.599121	273.014954	836.396545	-469.423309	-229.326462	842.023682	-552.390808	20.646090	960.459106	618.517517	-30.289532	959.506897	616.493774	147.051575
-601.814819	124.233452	864.785767	-561.822144	-94.209618	865.347839	-673.970459	158.022568	489.695465	-627.461853	-137.984314	515.368530	-682.456482	183.316132	84.133690	-668.135559	-154.532959	81.608208	-627.605347	187.135635	1342.312988	-570.705017	-152.500214	1352.032471	-544.970703	28.294924	1339.937134	-586.124207	56.507145	1636.132568	-706.227173	264.478821	1087.056396	-587.334839	-258.903687	1095.342285	-595.575439	273.038635	836.414612	-469.365173	-229.375610	842.090271	-552.385681	20.645975	960.471008	618.798401	-30.655479	959.567932	616.579651	146.680145
-601.835205	124.221077	864.796692	-561.825256	-94.213394	865.349548	-673.942139	158.017181	489.691010	-627.423279	-137.958832	515.358032	-682.454285	183.318466	84.134323	-668.106995	-154.545975	81.598015	-627.625732	187.126526	1342.312866	-570.711304	-152.504639	1352.035767	-544.990173	28.294527	1339.947388	-586.190430	56.493347	1636.145996	-706.234863	264.477142	1087.067993	-587.298462	-258.936310	1095.352051	-595.562744	273.069183	836.415527	-469.339050	-229.461426	842.097595	-552.397278	20.636448	960.477417	619.093323	-30.970064	959.606628	616.674988	146.361404
-601.840515	124.204201	864.783630	-561.824890	-94.221359	865.348450	-673.941284	158.013367	489.676239	-627.455933	-137.982956	515.381775	-682.469971	183.327194	84.133018	-668.122620	-154.541458	81.589897	-627.670105	187.101822	1342.298340	-570.711792	-152.496353	1352.058838	-544.994446	28.297972	1339.956787	-586.247925	56.557072	1636.086182	-706.243835	264.491852	1087.071899	-587.250488	-258.965271	1095.386230	-595.568237	273.111755	836.420837	-469.271698	-229.516388	842.133850	-552.400513	20.630091	960.470215	619.405273	-31.311085	959.653259	616.751953	146.043747
-601.837280	124.196976	864.785339	-561.804260	-94.218140	865.350403	-673.939575	158.012619	489.674774	-627.430176	-138.000061	515.394165	-682.424927	183.319794	84.135674	-668.098511	-154.544174	81.609787	-627.694641	187.112534	1342.288208	-570.687561	-152.491928	1352.076660	-545.017578	28.310476	1339.948608	-586.291504	56.551773	1636.095093	-706.250854	264.509186	1087.043579	-587.218689	-258.986511	1095.408691	-595.583984	273.137909	836.413696	-469.212006	-229.587967	842.142578	-552.387756	20.630989	960.471558	619.734070	-31.647057	959.693420	616.826782	145.715576
-601.823364	124.217926	864.772766	-561.799744	-94.216377	865.346802	-673.925110	158.025940	489.666595	-627.408325	-137.978714	515.386353	-682.074036	183.083405	83.923424	-668.085938	-154.548630	81.604591	-627.717102	187.096527	1342.281860	-570.704102	-152.478195	1352.087158	-545.028687	28.306278	1339.956177	-586.339172	56.564964	1636.091675	-706.272339	264.535309	1087.054688	-587.181702	-259.009247	1095.405396	-595.572449	273.164520	836.418945	-469.170593	-229.634659	842.169861	-552.380981	20.644062	960.464172	619.976379	-31.925280	959.724548	616.852661	145.386902
-601.826843	124.223167	864.778198	-561.795532	-94.214615	865.342896	-673.927734	158.042542	489.666870	-627.404358	-137.981873	515.387451	-682.412109	183.321533	84.137665	-668.075623	-154.549896	81.603790	-627.725647	187.101303	1342.283813	-570.717102	-152.480545	1352.071777	-545.053528	28.297667	1339.951660	-586.373413	56.548046	1636.125122	-706.275574	264.532623	1087.048584	-587.149658	-259.042358	1095.433472	-595.572876	273.230255	836.440002	-469.112274	-229.669205	842.187378	-552.386719	20.643307	960.467041	620.220459	-32.198750	959.777649	616.837036	145.142502
-601.785217	124.203293	864.777466	-561.762695	-94.237228	865.359680	-673.924011	158.013351	489.701294	-627.438660	-138.001617	515.399658	-682.425354	183.328629	84.141235	-668.081482	-154.548492	81.607216	-627.775757	187.088501	1342.299561	-570.719055	-152.493637	1352.075684	-545.039124	28.287958	1339.978027	-586.409485	56.558487	1636.126831	-706.301514	264.544952	1087.041992	-587.115540	-259.092896	1095.428833	-595.585571	273.261780	836.441833	-469.077423	-229.748062	842.209778	-552.357544	20.626968	960.477295	620.505127	-32.518108	959.818420	616.855225	144.868011
-601.773926	124.191399	864.770874	-561.754333	-94.237633	865.351990	-673.912842	157.994125	489.681458	-627.438049	-138.005859	515.400635	-682.385010	183.320236	84.147705	-668.081360	-154.549026	81.607079	-627.785583	187.043945	1342.292358	-570.737915	-152.491074	1352.074585	-545.068420	28.294998	1339.976685	-586.450989	56.558353	1636.118774	-706.303162	264.539276	1087.036987	-587.223022	-258.712585	1095.288696	-595.582214	273.300079	836.441284	-468.995209	-229.781860	842.203247	-552.347351	20.620304	960.470032	620.772339	-32.830769	959.878906	616.827759	144.658661
-601.749329	124.168808	864.774963	-561.720032	-94.236938	865.352783	-673.917725	157.995682	489.680145	-627.442383	-138.011078	515.408081	-682.438354	183.308838	84.133430	-668.095276	-154.539108	81.595978	-627.806885	187.049545	1342.283447	-570.743530	-152.489914	1352.082153	-545.072266	28.284498	1339.970825	-586.490479	56.576122	1636.109009	-706.337891	264.588287	1087.029907	-587.205261	-258.731354	1095.325439	-595.599548	273.341980	836.422974	-468.988464	-229.860184	842.219360	-552.319763	20.609499	960.473022	621.082275	-33.157982	959.945007	616.863831	144.400085
-601.715027	124.162056	864.761597	-561.696655	-94.236153	865.351929	-673.895569	157.990463	489.666962	-627.424744	-138.026917	515.406799	-682.407471	183.297653	84.132973	-668.075745	-154.545242	81.609688	-627.830200	187.062744	1342.268921	-570.729126	-152.490021	1352.088867	-545.080078	28.283909	1339.971436	-586.509155	56.594269	1636.097046	-706.347656	264.566742	1087.030762	-587.236389	-258.625763	1095.246704	-595.631958	273.396210	836.422363	-468.935883	-229.921951	842.208679	-552.295166	20.609941	960.467041	621.322205	-33.478939	959.966553	616.905701	144.115982
-601.716980	124.161713	864.763672	-561.698730	-94.236580	865.354065	-673.882996	158.001434	489.663055	-627.442383	-138.048187	515.418335	-682.445618	183.302246	84.132278	-668.098694	-154.546707	81.612976	-627.828064	187.058167	1342.270996	-570.761719	-152.485107	1352.092896	-545.079346	28.282011	1339.969482	-586.535095	56.601311	1636.090820	-706.366394	264.589722	1087.019775	-587.214661	-258.635162	1095.237671	-595.666931	273.441895	836.403748	-468.896515	-229.986267	842.241516	-552.294678	20.610012	960.468323	621.621216	-33.832916	960.020020	617.069031	143.711227
-601.692810	124.175743	864.764343	-561.658752	-94.259644	865.359619	-673.926025	157.982513	489.688385	-627.392822	-137.999008	515.379517	-682.434387	183.311859	84.126091	-668.109131	-154.546356	81.585175	-627.838135	187.057846	1342.238647	-570.754639	-152.476013	1352.118408	-545.098389	28.288839	1339.957153	-586.528198	56.652195	1636.088867	-706.381104	264.597351	1086.992554	-587.214417	-258.651917	1095.256348	-595.692688	273.485016	836.398499	-468.868713	-230.037827	842.260193	-552.265808	20.608213	960.472290	621.968323	-34.208958	960.052551	617.221130	143.274933
-601.691589	124.172714	864.765930	-561.634338	-94.276337	865.350830	-673.913391	157.957840	489.654541	-627.445313	-138.044083	515.413757	-682.460510	183.302094	84.132072	-668.132690	-154.549942	81.609398	-627.876343	187.046539	1342.226318	-570.753052	-152.481003	1352.118774	-545.101074	28.277943	1339.978394	-586.589417	56.638409	1636.072754	-706.399841	264.604279	1086.973999	-587.192444	-258.672028	1095.282104	-595.719666	273.512756	836.365601	-468.837738	-230.088364	842.282959	-552.248474	20.597404	960.467407	622.323914	-34.572620	960.088989	617.406616	142.889343
-601.666016	124.162231	864.760620	-561.631714	-94.260460	865.341064	-673.924255	157.978180	489.696228	-627.433960	-138.026321	515.377686	-682.462708	183.301102	84.134888	-668.119202	-154.549973	81.606750	-627.882202	187.037186	1342.211426	-570.804321	-152.504227	1352.104980	-545.116821	28.277920	1339.974365	-586.603638	56.647568	1636.074585	-706.411194	264.639984	1086.980347	-587.193726	-258.668152	1095.285034	-595.758728	273.571381	836.357666	-468.784332	-230.109924	842.299072	-552.231079	20.596357	960.459045	622.663330	-34.946613	960.151550	617.520874	142.520828
-601.629028	124.169022	864.757385	-561.597351	-94.243103	865.333984	-673.515137	157.812332	489.619141	-627.380371	-138.022507	515.386108	-682.355713	183.352493	84.111794	-668.084595	-154.554672	81.600426	-627.883728	187.038284	1342.196045	-570.828918	-152.506241	1352.104004	-545.123901	28.279503	1339.976929	-586.583862	56.704288	1636.064453	-706.417664	264.629242	1086.954834	-587.189880	-258.671173	1095.260010	-595.785217	273.614166	836.328064	-468.762695	-230.166153	842.303040	-552.198853	20.606047	960.455078	622.990784	-35.396534	960.219482	617.800415	141.965134
-601.623657	124.176689	864.757385	-561.589417	-94.238853	865.327942	-673.533081	157.835403	489.613251	-627.373657	-138.019287	515.385315	-682.112915	183.285950	84.077316	-668.099487	-154.544144	81.590431	-627.873413	187.047760	1342.175415	-570.832581	-152.506668	1352.107544	-545.132935	28.285770	1339.977417	-586.646057	56.679722	1636.053467	-706.428833	264.645966	1086.939209	-587.190979	-258.664368	1095.268921	-595.843933	273.641052	836.302429	-468.745209	-230.196289	842.317444	-552.191406	20.609753	960.451965	623.295593	-35.721436	960.273560	617.872498	141.628006
-601.577209	124.173775	864.754517	-561.548462	-94.249191	865.324951	-673.513367	157.797394	489.621887	-627.338867	-137.974442	515.375793	-682.009583	183.126709	83.902046	-668.063965	-154.544266	81.583763	-627.881531	187.046997	1342.159424	-570.838684	-152.511490	1352.112549	-545.118103	28.281071	1339.978638	-586.685913	56.762825	1636.018799	-706.439880	264.674438	1086.937744	-587.193298	-258.694336	1095.278442	-595.896118	273.682556	836.268311	-468.727264	-230.195374	842.334534	-552.147583	20.602186	960.449036	623.586060	-36.069256	960.337952	617.967773	141.278671
-601.558655	124.160973	864.742310	-561.514160	-94.263695	865.327759	-673.509521	157.804993	489.627167	-627.409241	-138.046860	515.405151	-682.342529	183.368301	84.106934	-668.119141	-154.541397	81.595291	-627.882690	187.045731	1342.142822	-570.849060	-152.503479	1352.119629	-545.137329	28.284161	1339.964966	-586.708679	56.777607	1636.015015	-706.446045	264.679993	1086.909546	-587.196228	-258.686310	1095.290283	-595.911743	273.699249	836.229614	-468.706573	-230.211746	842.351929	-552.125000	20.596466	960.445068	623.871948	-36.419773	960.367310	618.051697	140.935608
-601.545044	124.162376	864.742371	-561.503418	-94.250320	865.315186	-673.530945	157.803406	489.625946	-627.365723	-137.997574	515.388062	-682.357117	183.378372	84.124596	-668.096741	-154.538971	81.587212	-627.846680	187.053101	1342.110474	-570.837402	-152.500504	1352.115234	-545.107483	28.285131	1339.959473	-586.723511	56.821323	1636.015381	-706.451233	264.688324	1086.897095	-587.203491	-258.685608	1095.291626	-595.964233	273.732452	836.190979	-468.718903	-230.222198	842.348572	-552.105408	20.599606	960.436768	624.206482	-36.757381	960.401123	618.146667	140.630203
-601.524841	124.187798	864.739197	-561.490723	-94.242920	865.304199	-673.498535	157.816681	489.629730	-627.376587	-138.008072	515.395752	-682.366394	183.386719	84.126099	-668.100037	-154.543945	81.589363	-627.848755	187.042999	1342.094116	-570.838013	-152.501755	1352.110840	-545.110168	28.295160	1339.937256	-586.755554	56.844406	1636.003784	-706.452087	264.692566	1086.881836	-587.221252	-258.667267	1095.289307	-596.043274	273.772858	836.139587	-468.718018	-230.227158	842.351990	-552.092346	20.610504	960.431030	624.453247	-37.080334	960.471619	618.203186	140.271851
-601.498901	124.157692	864.738098	-561.473206	-94.242889	865.308289	-673.514648	157.820023	489.621735	-627.346069	-137.992081	515.388550	-682.108459	183.268646	84.070557	-668.092285	-154.534073	81.591843	-627.834839	187.047089	1342.076538	-570.836853	-152.504120	1352.115601	-545.096680	28.284010	1339.934448	-586.769287	56.855789	1636.047485	-706.441711	264.676361	1086.861938	-587.237488	-258.674408	1095.274414	-596.067383	273.762573	836.104248	-468.716919	-230.237442	842.346252	-552.070068	20.597473	960.432251	624.758789	-37.404705	960.530518	618.316040	139.903885
-601.450806	124.170952	864.743225	-561.423340	-94.241982	865.291992	-673.436096	157.814743	489.612823	-627.358948	-137.996597	515.397461	-682.342651	183.365158	84.121826	-668.111206	-154.538223	81.590591	-627.799866	187.063156	1342.065308	-570.826660	-152.517349	1352.104980	-545.094604	28.285265	1339.916626	-586.798584	56.890362	1636.054443	-706.436890	264.672333	1086.859619	-587.246033	-258.661926	1095.255127	-596.113708	273.772552	836.058044	-468.734741	-230.212540	842.336731	-552.024475	20.594490	960.428345	625.080078	-37.762058	960.584106	618.406433	139.518082
-601.420044	124.177994	864.723816	-561.409180	-94.251617	865.303284	-673.440308	157.826248	489.616425	-627.316772	-137.972305	515.387878	-682.121704	183.287552	84.073967	-668.062988	-154.548569	81.591873	-627.780457	187.088989	1342.049194	-570.804871	-152.491852	1352.072021	-545.066101	28.300423	1339.901489	-586.830872	56.936802	1636.058350	-706.426636	264.680054	1086.843140	-587.275757	-258.644775	1095.234985	-596.177429	273.806030	836.029663	-468.751221	-230.176498	842.307129	-552.003845	20.603628	960.424194	625.408813	-38.090672	960.604736	618.500793	139.208664
-601.419128	124.177071	864.723389	-561.386230	-94.262695	865.286743	-673.459106	157.857132	489.616394	-627.300232	-137.978394	515.392212	-682.382324	183.394119	84.141159	-668.059753	-154.538788	81.584999	-627.759705	187.093460	1342.036743	-570.777466	-152.494766	1352.055542	-545.051575	28.309372	1339.900391	-586.826477	57.038116	1636.077759	-706.420166	264.640503	1086.822266	-587.271729	-258.628632	1095.210327	-596.207458	273.784302	835.989197	-468.810883	-230.159760	842.259644	-551.987305	20.594110	960.414490	625.656433	-38.399292	960.643250	618.566711	138.891220
-601.403320	124.187286	864.715759	-561.345642	-94.291473	865.301514	-673.382141	157.838470	489.629425	-627.301941	-137.977127	515.418518	-682.106262	183.289719	84.071465	-668.059998	-154.552429	81.584129	-627.725342	187.107620	1342.020874	-570.746948	-152.491043	1352.072388	-545.019348	28.305996	1339.870972	-586.903931	57.062748	1636.095093	-706.420044	264.639740	1086.828735	-587.233276	-258.772583	1095.309326	-596.255737	273.789948	835.959839	-468.871887	-230.138611	842.249817	-551.960205	20.596760	960.417725	625.899719	-38.750542	960.693176	618.611389	138.536255
-601.369995	124.170227	864.702454	-561.344238	-94.286926	865.302795	-673.390442	157.838089	489.600586	-627.284180	-137.964294	515.402100	-682.376160	183.424713	84.144424	-668.055786	-154.552567	81.598915	-627.678406	187.111649	1342.008423	-570.707153	-152.483353	1352.046021	-545.007751	28.321693	1339.861572	-586.906311	57.157501	1636.134888	-706.428345	264.646912	1086.829956	-587.294861	-258.568420	1095.194092	-596.277344	273.746460	835.927979	-468.893463	-230.094452	842.205566	-551.938965	20.593843	960.410278	626.176453	-39.066383	960.739319	618.676147	138.200455
-601.358276	124.196625	864.705566	-561.335571	-94.253769	865.281860	-673.371094	157.833649	489.634399	-627.304871	-137.978745	515.414856	-681.852295	183.124115	83.889648	-668.095276	-154.562103	81.595062	-627.659119	187.148193	1341.993286	-570.692688	-152.459793	1352.032349	-544.974365	28.344519	1339.850830	-586.991577	57.195621	1636.178711	-706.417053	264.613922	1086.806396	-587.242615	-258.728302	1095.285767	-596.307617	273.718719	835.892639	-468.972656	-230.033371	842.185852	-551.919678	20.614552	960.399170	626.441650	-39.429405	960.784790	618.722961	137.855667
-601.336304	124.200020	864.701538	-561.316467	-94.259956	865.267090	-673.362061	157.830521	489.634644	-627.318481	-137.958054	515.403442	-682.028564	183.178986	83.907089	-668.098267	-154.556290	81.592491	-627.623901	187.143661	1341.970337	-570.640015	-152.464005	1352.046143	-544.959534	28.345436	1339.852417	-587.039246	57.306026	1636.204590	-706.418152	264.654053	1086.784302	-587.243103	-258.684113	1095.274536	-596.327087	273.685272	835.862488	-469.041382	-230.012634	842.135437	-551.900757	20.607510	960.390564	626.677795	-39.775764	960.829651	618.727478	137.520142
-601.279419	124.183243	864.689941	-561.270508	-94.287781	865.290771	-673.351379	157.822189	489.639465	-627.279053	-137.918091	515.407654	-682.044373	183.195984	83.941254	-668.052124	-154.547653	81.566803	-627.585449	187.193756	1341.947510	-570.610779	-152.448471	1352.054810	-544.904846	28.372181	1339.846191	-587.093384	57.357639	1636.324707	-706.402771	264.642944	1086.733887	-587.118591	-259.020630	1095.430054	-596.338623	273.655487	835.819336	-469.115875	-229.970428	842.129456	-551.851563	20.598459	960.396545	626.902100	-40.089695	960.852722	618.753540	137.145950
-601.271851	124.187431	864.690552	-561.255066	-94.303383	865.291931	-673.405273	157.843933	489.660278	-627.299011	-137.955078	515.431519	-681.839233	183.141190	83.927406	-668.074768	-154.547226	81.581085	-627.526123	187.202271	1341.923828	-570.591309	-152.445114	1352.070923	-544.858093	28.382856	1339.839111	-587.086304	57.491341	1636.415039	-706.402527	264.634125	1086.724365	-587.111145	-258.989197	1095.431519	-596.353943	273.618286	835.774231	-469.168427	-229.894165	842.098389	-551.841003	20.593374	960.397644	627.103699	-40.388927	960.894531	618.753845	136.801819
-601.226501	124.202469	864.691223	-561.243530	-94.285461	865.286011	-673.408081	157.823044	489.658508	-627.354126	-137.912888	515.431213	-681.849304	183.145935	83.941803	-668.053955	-154.545914	81.577492	-627.448975	187.235413	1341.898560	-570.539185	-152.435028	1352.086914	-544.812439	28.390526	1339.822510	-587.129395	57.550312	1636.485840	-706.375061	264.636658	1086.684082	-587.080750	-258.900452	1095.427246	-596.353516	273.554749	835.742188	-469.210938	-229.858170	842.056763	-551.810303	20.602919	960.394714	627.276062	-40.760670	960.939209	618.743896	136.449539
-601.205261	124.188126	864.692932	-561.237122	-94.322189	865.291687	-673.410706	157.812408	489.661072	-627.378113	-137.906738	515.432556	-681.821777	183.154999	83.955025	-668.036438	-154.551025	81.578384	-627.382507	187.259964	1341.887695	-570.518433	-152.407700	1352.079468	-544.741882	28.415180	1339.816162	-587.203796	57.596195	1636.577515	-706.355347	264.602356	1086.694580	-587.032043	-258.840698	1095.462036	-596.363892	273.498749	835.712219	-469.280457	-229.830826	842.023987	-551.787781	20.578127	960.395691	627.514099	-41.069775	960.951599	618.757568	136.143143
-601.198242	124.154701	864.709656	-561.235962	-94.343307	865.289307	-673.421082	157.801117	489.668030	-627.452698	-137.906082	515.462830	-681.861389	183.150177	83.955803	-668.082458	-154.539688	81.570145	-627.284180	187.307755	1341.870972	-570.459290	-152.420822	1352.119141	-544.677124	28.418612	1339.780273	-587.340271	57.629852	1636.675781	-706.326355	264.610504	1086.688599	-586.953308	-258.760895	1095.495483	-596.319580	273.398071	835.704285	-469.329224	-229.783508	841.997681	-551.781372	20.542439	960.402649	627.689941	-41.366913	960.972900	618.739868	135.825317
-601.168396	124.147232	864.716370	-561.232483	-94.346794	865.291931	-673.459412	157.803268	489.726746	-627.469727	-137.887955	515.454956	-681.859253	183.175262	83.993927	-668.067017	-154.514450	81.562653	-627.123718	187.399185	1341.865356	-570.377625	-152.417831	1352.139282	-544.598816	28.426102	1339.712769	-587.600830	57.656322	1636.717896	-706.273804	264.565155	1086.672974	-586.875854	-258.647614	1095.546875	-596.266479	273.336761	835.730347	-469.299011	-229.679596	842.002930	-551.763855	20.531908	960.407349	627.864014	-41.659637	960.981750	618.718628	135.529480
-601.195129	124.105835	864.734680	-561.250488	-94.388359	865.319824	-673.477295	157.780151	489.743927	-627.532227	-137.895172	515.457336	-682.155823	183.426590	84.236671	-668.084290	-154.516022	81.563461	-626.897278	187.519043	1341.861816	-570.291626	-152.416656	1352.162231	-544.473022	28.448521	1339.624878	-587.972656	57.588573	1636.780273	-706.224976	264.586945	1086.718384	-586.766357	-258.550415	1095.591309	-596.153259	273.235291	835.781555	-469.307770	-229.639145	841.996826	-551.776428	20.497562	960.427002	627.992798	-41.963718	961.000183	618.702026	135.242462
-601.225708	124.031570	864.725952	-561.309631	-94.423370	865.309021	-673.496094	157.776199	489.717804	-627.597900	-137.938934	515.474243	-681.850952	183.181686	83.997612	-668.101746	-154.496658	81.557541	-626.570618	187.674988	1341.808228	-570.178589	-152.376968	1352.176514	-544.294617	28.463280	1339.518066	-588.422058	57.533691	1636.745483	-706.168884	264.663452	1086.738037	-586.734192	-258.042480	1095.486328	-595.962708	273.125244	835.878662	-469.205933	-229.543427	841.975098	-551.810364	20.441141	960.414001	628.092712	-42.315697	961.042053	618.675659	134.894348
-601.267883	123.971230	864.727356	-561.331726	-94.451462	865.336182	-673.497131	157.799240	489.715576	-627.612061	-137.986847	515.491333	-682.154663	183.436981	84.219940	-668.112854	-154.500366	81.576523	-626.136292	187.835144	1341.766113	-570.110107	-152.316742	1352.153076	-544.101685	28.511505	1339.405396	-588.948120	57.502010	1636.804932	-706.115662	264.852844	1086.830811	-586.417419	-258.289124	1095.677490	-595.690857	273.007233	836.051636	-469.082489	-229.413132	842.051697	-551.837830	20.412600	960.425903	628.219666	-42.621326	961.092590	618.648560	134.561584
-601.344299	123.920250	864.752686	-561.385132	-94.485336	865.345825	-673.871338	157.889938	489.747314	-627.567139	-137.980881	515.476563	-682.288635	183.459808	84.236572	-668.119934	-154.500824	81.565033	-625.660217	188.011932	1341.749268	-570.072693	-152.229660	1352.109863	-543.854858	28.551462	1339.375977	-589.624756	57.441422	1636.957764	-705.977844	265.031952	1086.911987	-586.194214	-258.171692	1095.703491	-595.301025	272.872772	836.220581	-468.865936	-229.263870	842.085083	-551.896484	20.367998	960.441589	628.335571	-42.960915	961.128845	618.651611	134.243820
-601.468079	123.759323	864.728333	-561.416443	-94.555611	865.365784	-673.861328	157.867554	489.725403	-627.462891	-137.997925	515.491882	-682.227112	183.465424	84.242714	-668.144836	-154.486145	81.575043	-625.150635	188.228806	1341.766479	-570.094482	-152.108490	1352.095825	-543.602661	28.624659	1339.398071	-590.405884	57.565716	1637.102905	-705.778809	265.444214	1087.022217	-585.948853	-257.888763	1095.630371	-594.749756	272.753082	836.427673	-468.553162	-229.079834	842.150085	-551.960938	20.288958	960.433167	628.498535	-43.271118	961.151550	618.719238	133.871414
-601.655518	123.621765	864.755127	-561.470459	-94.597298	865.366394	-673.910950	157.816116	489.711182	-627.300842	-138.029312	515.536133	-682.269043	183.472717	84.271301	-668.164734	-154.464172	81.585533	-624.603271	188.435333	1341.786865	-570.125549	-152.013947	1352.121582	-543.312073	28.688648	1339.437378	-591.278931	57.562145	1637.289917	-705.554260	266.319763	1087.263916	-585.534607	-257.762390	1095.701172	-593.957153	272.549408	836.734131	-468.173553	-228.876297	842.259644	-552.063599	20.211708	960.440552	628.618774	-43.604553	961.183228	618.733276	133.528809
-601.884338	123.461105	864.781128	-561.568176	-94.619537	865.402649	-673.930237	157.753845	489.710999	-627.107056	-138.076096	515.487793	-682.299744	183.518341	84.333984	-668.209229	-154.475754	81.591705	-623.957397	188.695450	1341.867188	-570.150024	-151.887054	1352.200439	-543.016602	28.780479	1339.462769	-592.266907	57.701397	1637.286621	-705.080566	267.226166	1087.468750	-584.863098	-257.982056	1096.023071	-593.056458	272.582367	837.026489	-467.683960	-228.626556	842.446777	-552.205261	20.150074	960.463257	628.699463	-43.933868	961.224182	618.723022	133.191284
-602.236572	123.286774	864.824890	-561.686523	-94.669731	865.420288	-673.980347	157.690582	489.658081	-627.078064	-138.348938	515.507446	-682.288635	183.521133	84.330574	-668.317444	-154.458481	81.628464	-623.291138	188.928558	1341.883423	-570.147339	-151.745407	1352.358398	-542.666565	28.861937	1339.475098	-593.285522	57.805500	1637.212646	-704.356995	268.487518	1087.613525	-584.141113	-257.944244	1096.278687	-591.765076	272.509125	837.321411	-467.024689	-228.343048	842.677551	-552.405884	20.067780	960.481323	628.779785	-44.214130	961.257019	618.716797	132.862152
-602.621521	123.047882	864.856262	-561.801086	-94.737000	865.450623	-673.995544	157.626877	489.609344	-626.882324	-138.595291	515.490234	-682.261902	183.535324	84.359932	-668.450317	-154.148880	81.607941	-622.525024	189.117371	1341.918701	-570.125671	-151.613693	1352.541016	-542.309082	28.970753	1339.448364	-594.276367	58.047573	1637.061768	-703.451111	269.942688	1087.789185	-583.335510	-257.616791	1096.435913	-590.320374	272.698486	837.683105	-466.126953	-228.018799	843.013245	-552.619019	19.962242	960.497986	628.830322	-44.510967	961.283325	618.709961	132.549484
-603.140503	122.816788	864.923279	-562.033081	-94.780731	865.466858	-674.088440	157.528503	489.569946	-626.564026	-138.793701	515.428284	-682.283325	183.558060	84.363205	-668.480896	-154.501495	81.642250	-621.712830	189.268814	1341.919678	-569.959106	-151.472397	1352.811890	-541.935425	29.065754	1339.418335	-595.270264	58.204578	1636.919556	-702.228516	271.664551	1087.946289	-582.182556	-257.787079	1096.973389	-588.373291	272.972168	838.145081	-465.070984	-227.685547	843.470886	-552.929565	19.858864	960.517334	628.889526	-44.823265	961.304260	618.678345	132.230896
-603.819031	122.749268	865.021484	-562.541260	-94.536476	865.288269	-674.290771	157.494110	489.562012	-626.295288	-139.013992	515.298401	-682.303772	183.551483	84.334023	-668.582092	-154.503708	81.637367	-620.859680	189.419693	1341.826660	-569.693604	-151.287231	1353.157349	-541.575317	29.125679	1339.360840	-596.182251	58.363934	1636.787842	-700.676758	273.721405	1088.076416	-580.914368	-257.653534	1097.391846	-586.060730	273.415985	838.544067	-463.757294	-227.162231	844.025085	-553.374695	19.885538	960.434631	628.936951	-45.134460	961.342346	618.668518	131.919052
-604.400391	122.413315	865.065552	-562.531738	-94.780342	865.438782	-674.328369	157.325470	489.478821	-625.839844	-139.182556	515.283997	-682.256897	183.595688	84.343773	-668.622925	-154.531586	81.644470	-620.055115	189.572189	1341.738281	-569.398682	-151.035721	1353.459595	-541.204529	29.180111	1339.240479	-597.060120	58.522915	1636.673218	-698.723022	275.927979	1088.143066	-579.580444	-257.417572	1097.756958	-583.294556	274.085938	839.019836	-462.185486	-226.626389	844.643555	-553.633362	19.731071	960.515076	628.974609	-45.441013	961.363220	618.647949	131.680054
-605.151001	122.067429	865.143005	-562.787781	-95.269058	865.672241	-674.234192	157.105545	489.364502	-625.549316	-139.575180	515.359863	-682.186768	183.676086	84.338333	-668.765259	-154.547729	81.714806	-619.220459	189.678055	1341.621704	-569.047668	-150.755203	1353.841675	-540.857117	29.271431	1339.068848	-597.835999	58.676689	1636.552734	-696.317261	278.408905	1088.179932	-578.082458	-257.198608	1098.325928	-579.991882	274.958679	839.570374	-460.348663	-226.062210	845.425659	-554.116455	19.450048	960.655640	629.008911	-45.731495	961.384644	618.628113	131.392990
-605.880249	121.722115	865.214355	-563.144104	-95.507263	865.791687	-674.513062	156.975494	489.281189	-625.068481	-139.986877	515.371826	-682.221985	183.688889	84.357590	-668.879333	-154.536942	81.758240	-618.436829	189.726746	1341.471436	-568.641357	-150.490982	1354.321167	-540.516602	29.376320	1338.893311	-598.499817	58.823170	1636.423462	-693.440308	281.036926	1088.173584	-576.338623	-257.097656	1098.898804	-576.201843	276.092743	840.184937	-458.286072	-225.284042	846.291260	-554.580872	19.248970	960.720642	629.048950	-46.018528	961.407043	618.636597	131.102295
-606.158752	121.898766	865.451965	-563.457764	-95.502975	865.884216	-674.755981	156.796112	489.309418	-624.497498	-140.458099	515.354187	-682.514099	183.808167	84.429283	-668.996887	-154.280502	81.747749	-617.781860	189.775925	1341.330566	-568.263550	-150.109314	1354.775513	-540.244202	29.474070	1338.755493	-599.039185	58.961933	1636.277588	-690.174438	284.022583	1088.276611	-574.244507	-257.519867	1099.720215	-572.036438	277.426758	840.789612	-455.868530	-224.543777	847.290161	-554.862183	19.269077	960.885559	629.040344	-46.310261	961.443176	618.609131	130.763565
-606.799561	121.743835	865.661621	-563.887146	-95.671867	866.021545	-674.940002	156.567459	489.226563	-623.821167	-140.886581	515.247925	-682.522339	183.856369	84.379150	-669.017517	-154.615265	81.826118	-617.218445	189.777710	1341.168335	-567.773193	-149.706970	1355.266602	-540.041931	29.602842	1338.659424	-599.439331	59.133930	1636.202637	-686.360901	287.032745	1088.267090	-572.163147	-257.184692	1100.223633	-567.151733	278.923004	841.447327	-453.114716	-223.544785	848.339111	-555.377441	19.108120	961.052795	629.048523	-46.649055	961.494629	618.610718	130.423065
-608.158813	120.766235	865.551025	-564.280151	-96.320511	866.273804	-675.323792	156.340240	489.050659	-623.188049	-141.406708	515.187134	-682.190491	183.549988	84.104279	-669.043701	-154.680054	81.881508	-616.810303	189.760574	1341.048096	-567.366516	-149.202515	1355.674438	-539.945068	29.744955	1338.577026	-599.707825	59.295242	1636.218018	-682.115967	290.057617	1088.288086	-569.674011	-257.428284	1101.084961	-561.721130	280.633942	842.260559	-450.182495	-222.592056	849.477478	-556.182617	18.610910	961.080566	629.027222	-46.919735	961.517700	618.587769	130.120987
-608.875244	120.218781	865.553467	-564.618225	-96.632294	866.498901	-675.598694	156.091965	488.938812	-622.394348	-141.837097	515.118469	-682.543884	183.868713	84.344872	-669.064026	-154.689087	81.926422	-616.517883	189.677460	1340.964600	-566.862366	-148.679489	1356.147705	-539.919678	29.924042	1338.491943	-599.880920	59.506073	1636.278687	-677.462097	293.136078	1088.282959	-567.111572	-257.124573	1101.543457	-555.742859	282.461761	843.173767	-446.658844	-221.201599	850.697205	-556.720642	18.336149	961.187256	629.018311	-47.210640	961.552612	618.574829	129.817673
-610.142578	119.966507	865.570679	-565.928955	-97.023521	866.488464	-676.146729	155.893814	488.934998	-621.866943	-142.520493	515.023926	-682.668396	183.857056	84.323067	-669.185059	-154.712921	82.016937	-616.374451	189.576035	1340.865234	-566.465759	-148.111496	1356.555054	-539.981323	30.167725	1338.402832	-599.926147	59.805115	1636.297363	-672.362793	295.959473	1088.277344	-564.213379	-257.107605	1102.211548	-549.134277	284.606964	844.217590	-442.779419	-219.837143	852.043274	-557.831543	18.028126	961.133301	628.971924	-47.463062	961.561829	618.566589	129.501129
-611.104065	119.512466	865.545105	-566.562561	-97.493362	866.619629	-676.422852	155.563217	488.821564	-621.117371	-143.067719	514.916443	-682.673645	183.864334	84.343369	-669.262512	-154.465500	82.090721	-616.364563	189.491928	1340.769165	-566.092102	-147.478806	1356.963745	-540.105103	30.445910	1338.328369	-599.856018	60.006355	1636.258423	-666.967407	298.634338	1088.303467	-560.912048	-257.289917	1103.003052	-542.009216	286.811127	845.454773	-438.555817	-218.364838	853.499451	-558.583374	17.689304	961.162964	628.991272	-47.720043	961.579712	618.578064	129.250275
-612.113159	119.079247	865.561890	-567.263428	-98.002419	866.777649	-676.803528	155.289658	488.772491	-620.331970	-143.511139	514.831604	-682.674866	183.869888	84.346214	-669.229553	-154.507507	82.182182	-616.485352	189.412292	1340.690186	-565.809998	-146.837006	1357.297119	-540.319153	30.754349	1338.200439	-599.689331	60.323971	1636.208496	-661.441162	301.255371	1088.429321	-557.422852	-257.159546	1103.681396	-534.300964	289.007965	846.849976	-433.991425	-216.887909	854.979797	-559.397522	17.328945	961.229553	628.950562	-47.993172	961.606445	618.562073	128.945663
-613.294067	118.662209	865.557312	-568.538513	-98.122383	866.746704	-677.151367	154.938278	488.705688	-619.839905	-144.211578	514.768494	-682.720581	183.888611	84.336975	-669.217957	-154.768646	82.295959	-616.670288	189.337891	1340.599731	-565.587830	-146.099182	1357.596680	-540.584961	31.095881	1338.101807	-599.454651	60.675953	1636.145630	-655.751892	303.756195	1088.575928	-553.636536	-256.733337	1104.212646	-526.273865	291.464539	848.466309	-428.471344	-215.170837	856.771973	-560.492188	17.072304	961.168335	628.948364	-48.246609	961.628235	618.581848	128.687256
-614.029663	117.998489	865.560059	-568.539917	-99.026558	867.119141	-677.553650	154.576889	488.615051	-619.098328	-144.631226	514.822021	-682.740295	183.863892	84.323471	-669.170959	-154.770767	82.374306	-616.967834	189.253922	1340.471680	-565.478577	-145.387299	1357.787842	-540.931335	31.451912	1337.975342	-599.166748	61.130726	1636.064941	-650.019165	306.023346	1088.797363	-549.607544	-256.363495	1104.789185	-517.944885	294.095917	850.442993	-422.744812	-213.055893	858.601135	-561.003662	16.515856	961.385010	628.908325	-48.520554	961.662170	618.587341	128.453842
-614.922119	117.461792	865.506897	-569.114868	-99.544373	867.260925	-678.039795	154.211014	488.568787	-618.558411	-145.125748	514.808655	-682.778687	183.794006	84.266518	-669.181946	-154.749786	82.434494	-617.303406	189.104553	1340.365845	-565.520813	-144.696075	1357.935669	-541.286255	31.788862	1337.888306	-598.826294	61.649311	1635.947876	-644.226074	307.874023	1088.949707	-545.369324	-255.586197	1105.196777	-508.828613	296.145569	852.481262	-416.434509	-211.017334	860.544861	-561.760132	16.114073	961.427246	628.866943	-48.761379	961.683289	618.596313	128.195099
-615.888550	116.945953	865.467407	-569.780151	-100.036484	867.406677	-678.619934	153.845016	488.480530	-618.019104	-145.587601	514.741943	-682.840515	183.728653	84.237953	-669.212280	-154.785583	82.478470	-617.645996	188.961533	1340.193848	-565.578247	-143.964310	1357.986572	-541.637085	32.074650	1337.794800	-598.448364	62.224594	1635.791992	-638.388428	309.455963	1089.088379	-540.868835	-254.917892	1105.703979	-499.146637	298.228027	854.987732	-409.519653	-208.685928	862.757385	-562.586304	15.731786	961.474426	628.846924	-49.003475	961.680603	618.620789	127.929268
-616.863647	115.622078	865.253967	-569.611450	-100.181679	867.735901	-679.118103	153.524979	488.245117	-617.262268	-145.886017	514.589539	-682.593201	183.537292	84.125336	-669.130981	-154.818588	82.505478	-618.081604	188.798752	1339.995972	-565.749939	-143.342331	1358.035400	-542.082275	32.380306	1337.701660	-598.015198	62.849758	1635.609985	-632.726990	310.830078	1089.263672	-536.115356	-254.206482	1106.250610	-489.605499	300.129669	857.415466	-402.184357	-206.127167	865.166199	-563.155029	15.400283	961.553101	628.757874	-49.318695	961.701355	618.607300	127.659988
-616.959045	115.064880	865.254517	-569.488403	-100.072227	867.893188	-679.322693	153.132614	488.081818	-616.497375	-146.043213	514.450684	-682.507141	183.517776	84.042145	-669.022766	-154.844345	82.506180	-618.484924	188.640549	1339.746704	-565.921204	-142.725021	1358.016968	-542.556763	32.712864	1337.542236	-597.542236	63.548977	1635.439941	-627.102722	311.849976	1089.370972	-531.239441	-253.196579	1106.791016	-479.787994	302.193146	860.439026	-394.290070	-203.464020	867.837097	-563.324158	15.260262	961.682922	628.702209	-49.565567	961.696350	618.612427	127.431564
-618.034912	115.190910	865.136475	-570.988220	-101.060966	867.687927	-680.005432	152.907715	488.084900	-616.510376	-146.836853	514.434631	-682.602661	183.468948	84.052307	-669.283569	-154.860703	82.610443	-619.046692	188.532303	1339.473267	-566.368652	-142.110840	1358.003174	-543.127991	32.981594	1337.418457	-597.020203	64.269608	1635.288208	-621.666565	312.547119	1089.471680	-526.343811	-251.805008	1107.177490	-469.642151	303.961517	863.644226	-385.986267	-200.389999	870.754395	-564.436890	14.729462	961.474121	628.624329	-49.854988	961.721252	618.638611	127.142021
-618.658447	114.810013	865.002808	-571.270386	-101.473969	867.795105	-680.490601	152.631317	488.047302	-616.195862	-147.291245	514.394897	-682.664063	183.411194	84.009735	-669.318726	-154.854156	82.678596	-619.598877	188.397369	1339.166138	-566.713196	-141.491013	1357.990112	-543.689087	33.215263	1337.264404	-596.420898	65.002914	1635.180176	-616.443726	312.867096	1089.559448	-521.277100	-250.371063	1107.788940	-459.209503	305.249420	867.184143	-377.259491	-197.203613	874.078064	-564.970154	14.467283	961.475281	628.565125	-50.103512	961.734070	618.673157	126.859047
-619.381042	114.620819	864.921143	-571.928223	-102.009918	867.675659	-681.076050	152.331345	487.999115	-615.921143	-147.774963	514.376038	-682.721252	183.374649	84.000992	-669.307861	-154.904617	82.728874	-620.103210	188.266922	1338.853760	-567.066040	-140.888306	1358.018555	-544.311218	33.468304	1337.090454	-595.777832	65.730591	1635.104248	-611.390442	312.948059	1089.669067	-516.107300	-248.684555	1108.489990	-448.894440	306.692871	871.170532	-368.023102	-193.630493	877.834229	-565.623413	14.092543	961.364075	628.502502	-50.339485	961.778442	618.703125	126.596169
-619.704102	114.263168	864.838318	-572.361389	-102.256081	867.682556	-681.391541	152.008026	487.948914	-615.774658	-148.188782	514.317078	-682.689087	183.359970	83.960999	-669.386597	-154.998703	82.769020	-620.741638	188.202072	1338.556641	-567.566528	-140.315460	1358.008545	-544.964355	33.713348	1336.947388	-595.049866	66.420326	1635.078369	-606.673950	312.681549	1089.697021	-510.971771	-247.048431	1109.349121	-438.504059	307.742981	875.456421	-359.011536	-190.808685	881.607910	-566.037292	13.811065	961.335754	628.454651	-50.560699	961.792297	618.753235	126.331512
-620.476624	114.200638	864.361450	-572.872498	-102.719063	867.730347	-681.990417	151.776810	487.960480	-615.750732	-148.579132	514.302185	-682.781555	183.305206	83.942184	-669.407471	-155.067184	82.776611	-621.532471	188.164398	1338.172607	-568.167908	-139.697083	1358.015381	-545.627258	33.963840	1336.798828	-594.252563	67.088997	1635.050171	-602.165161	312.078644	1089.657959	-505.804596	-245.083298	1110.325317	-428.145660	308.669952	880.168396	-349.656372	-187.011688	886.035828	-566.627930	13.810658	961.083130	628.389587	-50.761505	961.787415	618.793091	126.126572
-620.783691	113.993683	864.279297	-573.185120	-102.922394	867.755249	-682.447754	151.527008	487.926910	-615.716797	-148.870407	514.245667	-682.839478	183.272644	83.940376	-669.424927	-155.117035	82.779778	-622.326050	188.181473	1337.724365	-568.711853	-139.102676	1358.069092	-546.442749	34.316071	1336.567871	-593.384521	67.696487	1635.002563	-597.994507	311.264465	1089.568970	-500.568268	-242.907455	1111.503540	-417.821228	309.259888	885.291321	-339.780823	-183.068207	891.009460	-566.971741	13.644460	961.061951	628.338562	-51.013901	961.792358	618.858887	125.898605
-621.885315	113.856720	863.908386	-573.642456	-103.494049	867.819519	-683.302734	151.430939	487.928680	-615.912109	-149.185913	514.265503	-683.017395	183.198364	83.964813	-669.494629	-155.159927	82.802727	-623.328064	188.253464	1337.360596	-569.520813	-138.443909	1358.050781	-547.238098	34.580368	1336.398315	-592.419067	68.207069	1635.000610	-594.237549	310.263397	1089.513916	-495.215973	-240.984741	1113.036133	-407.576111	309.089813	890.867615	-329.652893	-179.103104	896.600647	-567.697205	13.564427	960.867737	628.269714	-51.216236	961.779724	618.919373	125.733154
-621.627930	113.639687	863.959595	-573.784668	-103.504837	867.840698	-683.590149	151.229782	487.914337	-615.973389	-149.283371	514.222839	-683.007751	183.180283	83.947502	-669.446838	-155.204544	82.788994	-624.275513	188.370285	1336.943970	-570.286011	-137.865448	1358.213013	-548.092834	34.874340	1336.253418	-591.395508	68.616524	1635.008179	-590.752014	308.962555	1089.336914	-490.313110	-238.165359	1114.386597	-397.497223	309.240509	897.091492	-319.743439	-175.686874	902.105225	-567.718994	13.373098	960.935791	628.193665	-51.437614	961.780212	618.997803	125.520699
-621.722595	113.686325	863.956787	-574.584595	-104.094032	867.746460	-684.067322	151.069580	487.960358	-616.617859	-149.626175	514.358948	-683.069763	183.159073	83.954308	-669.583069	-155.172592	82.826828	-625.348206	188.466888	1336.519043	-571.223999	-137.201355	1358.335083	-548.986450	35.206989	1336.220947	-590.310303	68.945282	1635.080933	-587.737793	307.551331	1089.213135	-485.122620	-235.172623	1116.069946	-387.916321	308.896698	903.649963	-308.553589	-168.905396	909.932678	-568.108704	12.952929	960.882019	628.089539	-51.614601	961.788208	619.052734	125.351151
-621.524902	113.457184	863.871826	-574.411499	-104.154877	867.847595	-684.352539	150.812714	487.960144	-616.873840	-149.613281	514.464294	-683.104065	183.132492	83.949326	-669.562500	-155.185287	82.821335	-626.445007	188.608322	1336.247925	-572.146545	-136.569397	1358.625244	-549.888733	35.524933	1336.263306	-589.181152	69.162170	1635.159668	-584.990845	305.885437	1088.990723	-480.116760	-232.296555	1118.036255	-378.409210	308.234161	910.907104	-298.139038	-164.164200	917.283264	-568.047180	12.865953	960.924133	627.981934	-51.780613	961.800293	619.119873	125.156265
-621.379883	113.354424	863.824707	-574.449097	-104.292007	867.972168	-684.665283	150.615341	488.033997	-617.339783	-149.660645	514.602417	-683.116089	183.078079	83.961784	-669.570618	-155.133713	82.818314	-627.622070	188.828445	1335.916138	-573.234558	-135.884842	1358.958130	-550.873535	35.916550	1336.314941	-588.015625	69.299149	1635.240967	-582.614563	303.819305	1088.628174	-475.182281	-229.427353	1120.240723	-369.311646	307.175354	918.829651	-288.033478	-159.831985	924.837830	-568.085938	12.775136	960.989441	627.862427	-51.964497	961.823792	619.162354	124.975700
-621.280151	113.177750	864.019958	-574.420044	-104.415154	868.132690	-684.993896	150.553864	488.073181	-617.806274	-149.627991	514.740051	-683.192200	183.048508	83.985168	-669.580200	-155.123413	82.839798	-628.814758	189.051178	1335.558838	-574.456299	-135.160141	1359.347290	-551.867493	36.278679	1336.451294	-586.821167	69.321022	1635.335327	-580.583191	301.740173	1088.262451	-470.446686	-226.594055	1122.587280	-360.572876	306.191467	927.164795	-278.316559	-155.390808	932.598877	-568.168274	12.571735	961.217834	627.785156	-52.112648	961.800720	619.269287	124.806671
-621.073425	113.204231	864.019470	-574.529480	-104.789139	868.251587	-685.155396	150.470963	488.107758	-618.404785	-149.576584	514.890564	-683.194153	183.048508	83.983231	-669.623108	-155.078903	82.830597	-630.065247	189.316696	1335.292236	-575.484619	-134.513977	1359.799805	-552.872131	36.658447	1336.595459	-585.631348	69.366699	1635.342773	-578.620422	299.217773	1087.573730	-465.783478	-223.441513	1125.170288	-352.298981	304.725433	936.106323	-268.267883	-149.987549	941.618347	-568.213135	12.372661	961.308350	627.669678	-52.292709	961.805725	619.337830	124.654716
-620.602051	113.124428	863.988403	-574.249329	-104.600632	868.491882	-685.174683	150.441757	488.104767	-618.947388	-150.243652	515.248474	-683.182922	183.047684	84.026405	-669.640137	-155.046555	82.911934	-631.328857	189.590973	1335.032104	-576.663513	-133.853973	1360.182373	-553.911926	37.078484	1336.817871	-584.466064	69.268402	1635.312744	-577.181641	296.852234	1087.052979	-461.257721	-220.251923	1127.867310	-344.674072	303.051392	945.556213	-258.361908	-144.472885	951.262207	-568.026855	12.490443	961.466187	627.594727	-52.478725	961.788879	619.419983	124.542366
-620.093201	113.115913	863.981750	-574.027405	-104.576576	868.676941	-685.134888	150.409622	488.170807	-619.404053	-149.835541	515.337463	-683.196411	183.024521	84.026474	-669.688843	-155.007004	82.873734	-632.596436	189.826263	1334.702759	-577.806885	-133.159393	1360.576172	-554.862610	37.425571	1337.041138	-583.359863	69.155357	1635.199341	-576.185364	294.738617	1086.679932	-456.855286	-217.012817	1130.693359	-337.686890	301.313049	955.737915	-248.824799	-138.661682	961.447815	-567.819641	12.512124	961.602844	627.513977	-52.610867	961.765564	619.532166	124.374641
-619.463379	113.092087	863.993103	-573.772034	-104.793800	868.873962	-684.994324	150.417725	488.228912	-619.813965	-149.559097	515.488892	-683.132751	183.035599	84.045822	-669.644104	-154.993683	82.861717	-633.837402	190.125397	1334.482544	-578.925537	-132.554932	1361.066406	-555.820679	37.800171	1337.347290	-582.355835	68.889236	1634.975098	-575.041016	291.916656	1085.937622	-452.682648	-213.762253	1133.694824	-331.357605	299.392761	966.421082	-239.745682	-132.314957	972.193848	-567.535156	12.383149	961.756165	627.440918	-52.707661	961.741638	619.655090	124.240799
-618.670837	113.138596	864.218750	-573.433777	-104.770454	869.072754	-684.778198	150.470169	488.330780	-620.462280	-149.496094	515.708313	-683.095093	183.034363	84.067459	-669.674866	-154.967422	82.869682	-634.950073	190.386978	1334.314697	-580.007324	-131.867752	1361.515381	-556.698730	38.159496	1337.631958	-581.472046	68.671593	1634.701660	-574.438660	289.450684	1085.412354	-448.623962	-210.736832	1136.883789	-325.940063	297.517517	977.315918	-231.305878	-125.329346	983.417053	-567.174622	12.303911	962.040466	627.347168	-52.821602	961.759644	619.758240	124.107529
-617.983887	113.217598	864.198120	-573.119202	-104.565659	869.266907	-684.481506	150.630783	488.421722	-620.919067	-149.344223	515.859192	-683.064392	183.022797	84.065475	-669.655151	-154.915817	82.865112	-636.025391	190.692062	1334.177612	-581.132935	-131.199158	1361.942505	-557.508240	38.571026	1337.921875	-580.772522	68.485382	1634.415527	-574.112061	286.928925	1084.800293	-444.775604	-207.459702	1139.966919	-321.463074	295.595856	988.459351	-223.167282	-118.603210	995.297058	-566.841431	12.461847	962.176392	627.225708	-52.923481	961.770264	619.809937	123.989944
-617.184387	113.494186	864.039063	-572.815125	-104.523529	869.450623	-684.035278	150.778900	488.453796	-621.359985	-149.208450	516.008362	-682.974670	183.078064	84.074852	-669.636902	-154.902817	82.884300	-636.978088	191.078629	1333.994019	-582.024719	-130.588562	1362.463257	-558.057190	38.888786	1338.153931	-580.305054	68.334625	1634.148438	-574.177856	284.660248	1084.169922	-441.108978	-204.601974	1143.160645	-317.996124	293.746979	999.660522	-215.828354	-110.796417	1007.720032	-566.421021	12.671391	962.223877	627.143311	-53.016712	961.756836	619.932495	123.876564
-616.502197	113.696411	864.042664	-572.539429	-104.355949	869.595398	-683.635315	151.024261	488.517273	-621.653687	-148.997818	516.088989	-682.959717	183.092422	84.065048	-669.622375	-154.865295	82.885147	-637.662781	191.391525	1333.855225	-582.722961	-129.927811	1362.926758	-558.660034	39.301712	1338.362427	-580.090515	68.190712	1633.997803	-574.169128	281.707184	1083.273193	-437.851532	-201.618530	1146.136597	-315.447784	291.995148	1010.828003	-209.211487	-102.008133	1020.844238	-566.078674	12.837087	962.340454	627.064941	-53.120689	961.748779	620.034302	123.787560
-615.793884	114.017372	864.068726	-572.253906	-104.199593	869.714905	-683.193298	151.340652	488.524353	-621.901428	-148.821228	516.172241	-682.918884	183.093765	84.081894	-669.564026	-154.807419	82.840683	-638.234619	191.774475	1333.778198	-583.359619	-129.315704	1363.354126	-558.984741	39.655170	1338.549438	-580.190735	68.073753	1633.948120	-574.565186	279.566315	1082.445801	-434.761658	-199.613861	1149.121582	-313.915710	290.241699	1022.014709	-203.360352	-93.179230	1034.863770	-565.702942	13.032223	962.453003	626.985718	-53.218777	961.729126	620.134827	123.678581
-615.111694	114.250977	864.118652	-572.020630	-104.004364	869.817017	-682.647339	151.629150	488.548492	-622.132080	-148.608307	516.200256	-682.931885	183.117676	84.096962	-669.516357	-154.771072	82.843033	-638.530334	192.163284	1333.782837	-583.847717	-128.718307	1363.735596	-559.101501	39.987560	1338.757935	-580.578125	67.955505	1633.987305	-575.293030	278.014130	1081.688843	-431.738892	-197.308853	1151.907715	-313.487366	288.609680	1032.930298	-198.668213	-84.399864	1048.929932	-565.329712	13.193895	962.558472	626.863342	-53.329624	961.717346	620.220093	123.545273
-614.359985	114.525948	864.133789	-571.779114	-103.857918	869.907776	-681.981506	151.899246	488.615906	-622.239136	-148.401443	516.253784	-683.121460	183.261383	84.172173	-669.457458	-154.753769	82.838966	-638.630615	192.575653	1333.845459	-584.178162	-128.225113	1364.140503	-559.096863	40.267811	1338.930786	-581.232300	67.851013	1634.109619	-576.152222	276.120667	1080.849609	-428.898865	-194.979050	1154.637451	-313.986816	287.145691	1043.322144	-194.607391	-75.550606	1063.764038	-564.888977	13.356656	962.631958	626.744629	-53.409115	961.707825	620.267517	123.444473
-613.620911	114.793930	864.148438	-571.548279	-103.663467	869.953003	-681.397095	152.289047	488.707397	-622.315369	-148.131927	516.248474	-683.109741	183.230667	84.201912	-669.420654	-154.723419	82.827019	-638.473938	192.980804	1333.914917	-584.405823	-127.705643	1364.408813	-558.940063	40.532642	1339.150024	-582.126465	67.824165	1634.349731	-577.353577	274.687195	1079.940308	-426.128204	-193.061371	1157.361938	-315.298828	285.844940	1053.416992	-191.510040	-66.726891	1078.887939	-564.432983	13.527748	962.675415	626.615784	-53.482975	961.709534	620.311096	123.352371
-612.932678	115.046631	864.160400	-571.346130	-103.525558	869.993896	-680.753845	152.684143	488.804840	-622.345581	-147.883026	516.260437	-683.053955	183.251831	84.243378	-669.345581	-154.665878	82.849899	-638.078064	193.348602	1334.013794	-584.590820	-127.258812	1364.608643	-558.692993	40.760494	1339.322632	-583.249939	67.819595	1634.659058	-578.970215	273.692078	1079.035156	-423.430298	-191.264816	1160.019409	-317.167297	284.220184	1063.225342	-189.291016	-58.016430	1094.162842	-563.981812	13.670133	962.704468	626.498474	-53.577698	961.716431	620.354675	123.270973
-612.277039	115.396835	864.089966	-571.134094	-103.434074	870.022522	-680.157166	153.081421	488.877747	-622.326416	-147.624115	516.268494	-683.143372	183.288773	84.295799	-669.287537	-154.658524	82.835953	-637.453186	193.801651	1334.201294	-584.672180	-126.835182	1364.813354	-558.446289	40.975777	1339.373413	-584.504272	67.884018	1635.061279	-580.736511	272.849701	1078.097900	-420.807220	-189.807312	1162.806152	-320.075134	283.745728	1071.519897	-187.972092	-49.291695	1109.239258	-563.504883	13.875612	962.672180	626.385803	-53.663471	961.716248	620.391541	123.183182
-610.928711	115.621925	864.375671	-570.788940	-103.018570	870.000183	-679.227539	153.347778	488.828308	-622.210510	-147.309296	516.207764	-682.803284	183.218307	84.232094	-669.189209	-154.617920	82.829544	-636.616028	194.256287	1334.406860	-584.680969	-126.470306	1364.949585	-557.993591	41.176025	1339.532715	-585.930054	67.885345	1635.436035	-583.390015	272.650116	1077.235718	-418.161438	-188.702789	1165.730835	-323.691986	282.522430	1078.670410	-187.866928	-40.602150	1124.129272	-562.677856	13.935775	962.830750	626.308655	-53.772263	961.696533	620.441345	123.085243
-609.980652	115.869827	864.419495	-570.515076	-102.870682	869.998291	-678.504456	153.730759	488.863190	-622.153809	-147.054413	516.205872	-682.730225	183.225861	84.287811	-669.068909	-154.613129	82.822350	-635.655273	194.596893	1334.674194	-584.773743	-126.139709	1364.987915	-557.513672	41.283497	1339.677002	-587.503174	67.759743	1635.818848	-586.136536	272.873260	1076.553345	-415.356506	-187.781998	1168.731812	-327.420441	282.396759	1085.976685	-188.978912	-31.609859	1138.943481	-562.028076	14.030267	962.848511	626.215759	-53.887402	961.697083	620.482422	123.013153
-609.116638	116.102730	864.407593	-570.274841	-102.831123	869.976501	-677.811646	154.082687	488.942566	-622.172058	-146.837082	516.224915	-682.687683	183.273132	84.321808	-669.044373	-154.588699	82.797821	-634.694641	194.999023	1334.963379	-585.004883	-125.781670	1364.833374	-556.988220	41.313583	1339.827881	-589.196655	67.906982	1636.154297	-588.803040	272.812988	1075.673218	-412.354462	-187.375702	1171.985107	-331.195923	282.334839	1093.120972	-191.298508	-22.473364	1153.495117	-561.396729	14.088730	962.814331	626.135254	-53.994671	961.689636	620.518860	122.917862
-608.037537	116.206940	864.419006	-569.984253	-102.715500	869.973206	-676.994385	154.328949	489.008636	-622.173340	-146.644470	516.218445	-682.588928	183.303513	84.358643	-668.935425	-154.587265	82.800072	-633.691345	195.378632	1335.262573	-585.206482	-125.468208	1364.723999	-556.445129	41.298729	1340.021851	-590.984070	67.818069	1636.409302	-591.420044	272.800079	1074.749146	-409.143097	-186.977478	1175.261963	-335.455048	283.011139	1100.334473	-194.660660	-13.442610	1167.261597	-560.669800	14.097885	962.813721	626.063477	-54.096504	961.683533	620.557861	122.815018
-607.075256	116.439888	864.419800	-569.728516	-102.615601	869.966614	-676.361023	154.626541	489.109802	-622.232300	-146.415802	516.228394	-682.595276	183.321426	84.421890	-668.876038	-154.547668	82.787659	-632.688782	195.717621	1335.531860	-585.331177	-125.223198	1364.632446	-555.918884	41.268326	1340.186035	-592.728516	67.754631	1636.662476	-594.481567	273.055084	1073.805664	-405.790955	-186.681030	1178.686035	-340.046234	283.768890	1105.986938	-198.833511	-4.674982	1180.500488	-560.003723	14.174667	962.800781	625.965271	-54.206249	961.690308	620.562744	122.691772
-605.838379	116.532333	864.400574	-569.257019	-102.507126	869.828308	-675.601563	154.772202	489.127167	-622.202942	-146.121017	516.215881	-682.504700	183.329208	84.443756	-668.762634	-154.552841	82.756134	-631.722839	196.016266	1335.786865	-585.532227	-124.971939	1364.461914	-555.338928	41.187641	1340.312744	-594.485840	67.668510	1636.875732	-597.814758	273.399017	1072.806396	-402.453583	-186.265656	1182.187256	-344.686066	284.889618	1110.528320	-204.149185	4.098111	1193.160522	-559.081177	14.135632	962.712158	625.887024	-54.312946	961.685425	620.572937	122.594078
-604.689819	116.656471	864.413635	-569.038635	-102.041672	869.896057	-675.055481	155.066223	489.173920	-622.291016	-145.853210	516.179565	-682.482178	183.347000	84.487366	-668.683533	-154.594406	82.737785	-630.834229	196.355942	1336.090820	-585.646484	-124.696640	1364.264038	-554.757813	41.142025	1340.378174	-596.245361	67.575951	1637.018799	-601.401978	273.974701	1072.008911	-399.201630	-185.421753	1185.708984	-349.440552	286.300140	1114.115723	-209.948044	12.345573	1205.004761	-558.404114	14.343515	962.760864	625.825195	-54.381058	961.676270	620.601868	122.528015
-603.574768	116.574654	864.456543	-568.719055	-101.945961	869.874817	-674.696167	155.398026	489.233734	-622.442566	-145.580597	516.157654	-682.511536	183.294754	84.516266	-668.611450	-154.593979	82.698105	-629.985474	196.658295	1336.387451	-585.647888	-124.447411	1364.179443	-554.261414	41.092926	1340.437622	-597.984131	67.436737	1637.142090	-605.131836	274.676208	1071.234863	-395.816528	-184.758575	1189.318481	-354.154846	287.982788	1116.904053	-216.277679	20.056446	1215.933105	-557.679382	14.225876	962.778564	625.749023	-54.496250	961.681946	620.611084	122.380814
-602.327087	116.602966	864.462341	-568.311462	-101.862663	869.811829	-674.128357	155.638199	489.279785	-622.640625	-145.319229	516.138245	-682.469421	183.290833	84.562019	-668.584106	-154.535324	82.657181	-629.254944	196.935699	1336.696655	-585.543335	-124.131622	1364.151855	-553.741882	41.017746	1340.505615	-599.658203	67.308914	1637.267456	-609.054932	275.494995	1070.665161	-392.746429	-183.680771	1192.908081	-358.734497	289.608734	1118.565430	-223.027451	27.354347	1226.071289	-556.844360	14.145176	962.757568	625.681458	-54.625214	961.681396	620.613892	122.291771
-601.083618	116.770920	864.426331	-567.853516	-101.779289	869.737244	-673.560242	155.733215	489.323944	-622.826172	-145.011154	516.142151	-682.419434	183.283783	84.552017	-668.570190	-154.552887	82.606827	-628.620056	197.132355	1337.031982	-585.451599	-123.791443	1364.138550	-553.280701	40.930412	1340.581543	-601.268799	67.127777	1637.354858	-613.147827	276.450836	1070.271118	-389.928467	-182.281860	1196.318481	-363.227539	291.346863	1119.281616	-229.925964	34.101822	1235.118286	-555.982544	14.150821	962.707397	625.632751	-54.744175	961.676941	620.621765	122.151657
-599.226868	116.846199	864.155273	-567.246643	-101.656654	869.692261	-672.841736	155.787140	489.393219	-622.936157	-144.651535	516.125854	-682.309143	183.267349	84.573624	-668.401550	-154.550568	82.513123	-628.120728	197.233154	1337.401123	-585.237183	-123.365219	1364.261597	-552.851929	40.884613	1340.667969	-602.814941	66.902145	1637.441650	-617.255615	277.564453	1070.079224	-387.317902	-180.807159	1199.702026	-367.615570	293.305084	1119.307617	-237.002060	40.361088	1243.057617	-554.742188	14.188505	962.551025	625.474548	-54.776375	961.650269	620.413574	122.176216
-598.723694	117.114105	864.395264	-566.788574	-101.686165	869.691467	-672.592834	156.063873	489.550537	-623.254700	-144.444427	516.202881	-682.358398	183.240143	84.628975	-668.360107	-154.595612	82.470222	-627.745605	197.324234	1337.793213	-584.898193	-122.816101	1364.517090	-552.455872	40.854908	1340.785645	-604.241638	66.682381	1637.538940	-621.530212	278.792786	1070.090088	-384.970612	-179.277390	1202.908813	-371.748932	295.166412	1118.496704	-244.082153	46.160007	1250.054810	-554.270691	14.186545	962.681641	625.487671	-54.973469	961.640503	620.623657	121.882034
-597.516052	117.304817	864.341614	-566.164917	-101.551353	869.622559	-672.245178	156.275040	489.704041	-623.519592	-144.138229	516.250671	-682.339905	183.200714	84.640457	-668.337830	-154.613297	82.452492	-627.568176	197.405090	1338.155396	-584.540222	-122.123123	1364.859863	-552.169495	40.925076	1340.893066	-605.558533	66.447754	1637.651001	-625.812378	280.066650	1070.250854	-382.922119	-177.767273	1205.900269	-375.649841	296.962372	1116.908936	-251.221863	51.444241	1255.743774	-553.359070	14.264571	962.627319	625.348999	-55.020992	961.636780	620.434387	121.880264
-596.278137	117.723396	864.216309	-565.430481	-101.458412	869.580811	-671.798706	156.452835	489.812408	-623.796997	-143.802505	516.347168	-682.287781	183.157867	84.673218	-668.307434	-154.583405	82.413742	-627.509521	197.452850	1338.491333	-584.115356	-121.391647	1365.126709	-551.916443	41.036091	1340.993774	-606.748291	66.208511	1637.777588	-629.881531	281.360901	1070.402588	-381.161346	-176.434830	1208.659668	-379.571167	299.206573	1114.192871	-257.956940	56.153656	1260.363281	-552.368164	14.482583	962.544861	625.321411	-55.257416	961.653381	620.613342	121.580849
-595.304138	117.966927	864.196228	-564.662842	-101.355560	869.562439	-671.317261	156.541306	489.862701	-624.092773	-143.464966	516.477356	-682.205078	183.128586	84.688705	-668.311401	-154.593567	82.410240	-627.586914	197.458054	1338.781860	-583.628357	-120.644440	1365.523926	-551.758057	41.215729	1341.105347	-607.841980	65.972153	1637.913086	-634.085205	282.758087	1070.566650	-379.713104	-175.159607	1210.926758	-383.250732	301.344879	1110.530273	-264.708832	60.634884	1263.742432	-551.511536	14.623825	962.531982	625.127869	-55.283985	961.635620	620.335205	121.653297
-594.244202	118.127396	864.190002	-563.799683	-101.139359	869.564392	-670.910461	156.629196	489.928314	-624.346069	-143.088852	516.576538	-682.126892	183.082291	84.687622	-668.293030	-154.560165	82.350876	-627.804504	197.490311	1339.017090	-583.193115	-119.909332	1365.950684	-551.656738	41.462852	1341.242798	-608.791016	65.749832	1638.058350	-638.514832	284.476807	1071.078491	-378.532227	-174.216766	1212.969727	-386.678162	303.282074	1106.011475	-270.934723	64.297813	1266.156250	-550.581360	14.787701	962.540833	625.055237	-55.364315	961.634399	620.280945	121.560982
-593.321716	118.376152	864.206238	-562.939087	-100.866112	869.554016	-670.468872	156.719925	490.018158	-624.605652	-142.721786	516.656982	-682.116150	183.080139	84.763351	-668.258789	-154.348465	82.337791	-628.147034	197.523529	1339.254028	-583.072571	-119.258118	1366.309937	-551.618042	41.717609	1341.401123	-609.604004	65.511086	1638.179077	-642.834717	286.146118	1071.727173	-377.593201	-173.463303	1214.429688	-390.041473	305.292999	1100.691040	-276.897949	67.620125	1267.215332	-549.714172	15.026594	962.552429	624.937744	-55.537846	961.643555	620.253235	121.396767
-592.484680	118.711319	864.220642	-561.999451	-100.678291	869.572815	-670.113586	156.809174	490.111267	-624.930054	-142.502548	516.784790	-682.131409	183.020844	84.815331	-668.155029	-154.578033	82.325195	-628.602661	197.552185	1339.411499	-582.661987	-118.695953	1366.539917	-551.700867	42.039307	1341.533813	-610.300354	65.270981	1638.308350	-646.981079	287.617218	1072.391479	-376.988556	-172.744064	1215.335327	-393.292084	307.354309	1094.650269	-282.412384	70.448883	1267.407104	-548.866455	15.293742	962.580688	624.862305	-55.685352	961.628967	620.224915	121.256828
-591.666809	118.911835	864.275696	-560.989014	-100.368118	869.601807	-669.745789	156.951416	490.218567	-625.193481	-142.223053	516.881348	-682.069519	182.942444	84.831146	-668.151001	-154.340408	82.291504	-629.257385	197.677551	1339.544189	-582.450073	-118.266144	1366.787476	-551.870605	42.446083	1341.683838	-610.845764	65.113655	1638.441650	-650.993958	289.087677	1073.104736	-376.597717	-172.462250	1215.824585	-396.525574	309.503632	1087.712891	-287.582672	72.827827	1266.469482	-548.032104	15.555159	962.645935	624.771606	-55.852722	961.638000	620.192810	121.086433
-590.807861	119.169075	864.305176	-559.924988	-99.988998	869.624939	-669.313721	157.049545	490.300659	-625.394470	-141.894745	516.984497	-682.036865	182.883270	84.860802	-668.049255	-154.329880	82.276337	-629.993713	197.768433	1339.582886	-582.152893	-117.987984	1367.042603	-552.050537	42.898663	1341.773315	-611.289185	65.018448	1638.568237	-654.847900	290.444916	1073.776733	-376.339813	-172.607697	1215.993530	-399.817444	311.501740	1079.827026	-292.222839	74.777168	1264.439697	-547.154175	15.889345	962.695862	624.655212	-56.025330	961.640076	620.147095	120.911377
-590.163757	119.497742	864.296082	-558.859863	-99.628632	869.630249	-668.895691	157.110611	490.305786	-625.581299	-141.595398	517.117615	-681.982422	182.869156	84.898918	-667.986755	-154.580490	82.302795	-630.882141	197.904190	1339.576416	-581.722778	-117.750458	1366.999023	-552.295349	43.321793	1341.829834	-611.659180	64.884666	1638.673096	-658.742798	292.070496	1074.749878	-376.388245	-172.995895	1215.633667	-403.250214	313.735138	1070.933472	-296.380737	76.347565	1261.306152	-546.382385	16.283916	962.715027	624.587402	-56.188652	961.632935	620.143860	120.767128
-589.543030	119.747345	864.287292	-557.679260	-99.218384	869.584229	-668.429199	157.191162	490.294006	-625.695007	-141.300125	517.214478	-681.914978	182.867188	84.916611	-667.994507	-154.340424	82.285370	-631.836060	198.025253	1339.535645	-581.423523	-117.592957	1366.911743	-552.569885	43.792351	1341.837769	-611.897949	64.879829	1638.797363	-662.098145	293.196045	1075.390625	-376.799591	-173.218353	1214.531738	-406.708832	315.833282	1061.457153	-300.046814	77.543167	1257.181396	-545.590515	16.659040	962.716492	624.493835	-56.353928	961.636108	620.147827	120.601654
-588.923523	120.031006	864.242493	-556.552490	-98.849564	869.545959	-668.002075	157.310028	490.313324	-625.830627	-141.072891	517.307861	-681.810547	182.807861	84.876396	-667.965393	-154.318695	82.296516	-632.907349	198.122742	1339.385010	-581.009705	-117.485771	1366.791748	-552.885010	44.311993	1341.862305	-612.078125	64.952759	1638.906006	-665.006165	294.202057	1075.981689	-377.406433	-174.035629	1213.229492	-410.949432	319.474945	1050.106079	-303.252808	78.312424	1252.058960	-544.838135	17.038464	962.706665	624.396118	-56.540455	961.651855	620.123474	120.378494
-588.377014	120.400993	864.190002	-555.340454	-98.355698	869.446350	-667.582397	157.318436	490.334869	-625.863281	-140.770233	517.367615	-681.772034	182.808228	84.918892	-667.923767	-154.342346	82.274544	-634.022278	198.232605	1339.218018	-580.545288	-117.410378	1366.766602	-553.129822	44.763790	1341.902954	-612.135010	65.065948	1638.989258	-668.058960	295.102234	1076.624878	-378.391846	-174.732803	1211.274048	-414.436066	320.480560	1039.857544	-305.982635	78.701935	1246.064697	-544.104370	17.517265	962.669678	624.306885	-56.688847	961.648682	620.112732	120.212387
-587.992981	120.752625	864.140869	-554.220215	-97.853989	869.317383	-667.188660	157.372284	490.356110	-625.874695	-140.522446	517.413452	-681.672302	182.837006	84.947472	-667.826843	-154.621780	82.291840	-635.157959	198.329681	1339.013672	-579.810791	-117.325340	1366.469238	-553.442688	45.346676	1341.884277	-612.108582	65.347229	1639.068115	-670.674622	295.907227	1077.157593	-379.657715	-175.642365	1208.877075	-418.438843	321.976257	1028.637329	-308.261505	78.775452	1239.028687	-543.478943	17.988073	962.614258	624.239929	-56.845047	961.648987	620.130432	120.033745
-587.838989	121.081726	863.666016	-553.114319	-97.633781	869.203674	-666.807068	157.433380	490.338867	-625.898193	-140.288940	517.526611	-681.636719	182.826279	84.948006	-667.790222	-154.667145	82.301979	-636.295532	198.429077	1338.775513	-579.111572	-117.287468	1366.150146	-553.775269	45.887012	1341.817505	-612.062683	65.580116	1639.105957	-672.870544	296.470520	1077.530884	-381.237671	-176.721161	1206.089355	-422.733643	323.481567	1016.854919	-310.184387	78.485916	1231.079590	-542.911011	18.528164	962.319336	624.141479	-57.056595	961.663086	620.133972	119.820747
-587.600464	121.450737	863.860535	-551.941895	-97.135712	869.022461	-666.473816	157.541931	490.328705	-625.839050	-140.127274	517.607544	-681.611877	182.855148	84.950699	-667.802490	-154.677444	82.321060	-637.451477	198.508270	1338.381470	-578.548828	-117.228676	1365.683716	-554.020752	46.406452	1341.728271	-611.955444	65.846191	1639.103638	-674.743530	296.999115	1077.738647	-383.103485	-177.942337	1202.834717	-427.536163	325.330353	1004.222107	-311.724518	77.875481	1222.211670	-542.368103	18.893366	962.377441	624.026001	-57.246792	961.674438	620.111145	119.661247
-587.354309	121.877098	863.727844	-550.778625	-96.632767	868.862671	-666.128784	157.656219	490.299591	-625.723450	-139.970840	517.684753	-681.499634	182.840088	84.909615	-667.772034	-154.697784	82.360535	-638.627441	198.580826	1337.909790	-577.812378	-117.231346	1365.206421	-554.352051	47.025043	1341.567505	-611.836853	66.199127	1639.101563	-676.321716	297.339417	1077.739990	-385.349518	-179.124313	1199.052002	-432.561127	326.607483	991.357056	-312.863464	76.910240	1212.427856	-541.797363	19.441826	962.263428	623.848572	-57.482647	961.712280	620.041870	119.467018
-587.181213	122.260094	863.606934	-549.703308	-96.121941	868.702209	-665.848999	157.755981	490.303284	-625.487061	-139.818481	517.737610	-681.476013	182.812622	84.867920	-667.786621	-154.724670	82.386009	-639.740540	198.718384	1337.381470	-577.032227	-117.190826	1364.770264	-554.572083	47.553856	1341.414429	-611.709290	66.574554	1639.063843	-677.771912	297.816101	1077.563232	-387.842102	-180.735153	1195.223755	-437.967438	327.616516	978.226013	-313.681824	75.528061	1201.807129	-541.285217	19.969387	962.148743	623.696167	-57.707058	961.754639	620.020691	119.269234
-587.009338	122.514412	863.575562	-548.571411	-95.548805	868.574646	-665.507446	157.815140	490.239075	-625.159058	-139.569992	517.767151	-681.402466	182.856979	84.866577	-667.743469	-154.404968	82.366379	-640.795898	198.842239	1336.736328	-576.268372	-117.272514	1364.357178	-554.620850	48.162048	1341.436157	-611.610291	67.021378	1639.001221	-679.008850	298.108368	1077.185059	-390.762878	-182.254211	1190.933472	-443.719482	328.389130	964.900269	-314.332062	73.791672	1190.393188	-540.782471	20.445009	962.106873	623.489319	-58.055565	961.810608	620.049622	118.948402
-587.315308	122.353882	863.214905	-547.655212	-95.261200	868.452820	-665.222046	157.871536	490.129395	-624.944946	-139.430878	517.853210	-681.324585	182.860245	84.856606	-667.784973	-154.346695	82.366386	-641.772278	199.083160	1336.062500	-575.602356	-117.329590	1363.826904	-554.768127	48.718895	1341.354370	-611.576782	67.500816	1638.886475	-680.085449	298.274445	1076.521729	-393.933380	-183.856201	1186.365356	-450.008759	329.017151	951.458923	-314.779480	71.725372	1178.252441	-540.525818	20.770977	961.859863	623.330994	-58.475945	961.915100	620.124817	118.586288
-586.637939	123.801804	863.694580	-546.379517	-94.176781	868.183105	-664.922058	157.928009	490.270782	-624.330078	-139.078857	517.747314	-681.279358	182.916306	84.869926	-667.683228	-154.348282	82.422600	-642.641479	199.365906	1335.276978	-574.770813	-117.415237	1363.375000	-554.953796	49.274223	1341.132080	-611.616821	68.053894	1638.713379	-681.320801	298.470062	1075.724243	-397.463165	-185.576492	1181.637817	-456.944061	329.594269	938.023865	-315.050140	69.150986	1165.168091	-539.795532	21.725368	962.056580	623.128906	-58.956936	962.011719	620.266541	118.104637
-586.649109	124.250381	863.562012	-545.518005	-93.656303	868.130371	-664.711670	158.018661	490.263397	-623.840576	-138.973251	517.758179	-681.250732	182.948105	84.859802	-667.668518	-154.661865	82.497498	-643.344299	199.734924	1334.432861	-573.929016	-117.634903	1362.909668	-555.005432	49.893581	1340.924316	-611.748413	68.652718	1638.482056	-682.506653	298.476257	1074.731079	-401.362183	-187.188431	1176.592285	-464.565002	330.008270	924.889099	-315.421143	66.318268	1151.466187	-539.507141	22.329199	961.993164	622.892212	-59.665562	962.180115	620.515503	117.424240
-586.761108	124.690254	863.518921	-544.612244	-93.050751	867.977295	-664.585510	158.173767	490.247803	-623.198975	-138.832581	517.744385	-681.197144	182.956131	84.842178	-667.679565	-154.592422	82.538162	-643.905945	200.218430	1333.492188	-573.100952	-117.751434	1362.428223	-555.162415	50.375862	1340.488281	-611.949890	69.298546	1638.216187	-683.663574	298.321869	1073.602539	-405.519867	-188.950516	1171.564819	-472.695648	330.389801	912.172302	-315.598328	62.917046	1137.023193	-539.216919	22.912773	961.920044	622.641113	-60.442825	962.385376	620.803894	116.709335
-586.691040	125.117500	863.773193	-543.680847	-92.257179	867.854065	-664.072937	158.167099	490.125488	-622.522461	-138.599838	517.719177	-680.994080	183.018967	84.749954	-667.587708	-154.528610	82.566330	-644.393066	200.676071	1332.575073	-572.255432	-118.017464	1361.891846	-554.830505	51.021969	1340.447021	-612.212708	70.007156	1637.918701	-684.829956	298.075378	1072.431030	-409.772766	-190.738495	1166.528442	-481.556366	330.620667	899.865723	-315.688538	59.023087	1122.075928	-538.890991	23.439425	962.039673	622.374023	-61.383095	962.610168	621.233276	115.847755
-587.176208	125.533928	863.290710	-542.996216	-91.924751	867.761414	-664.061279	158.319778	490.116913	-621.810608	-138.391418	517.755188	-681.053467	183.033875	84.757721	-667.619812	-154.461044	82.613312	-644.647522	201.194565	1331.680664	-571.377991	-118.205803	1361.323608	-554.562073	51.614918	1340.183960	-612.530151	70.733627	1637.638916	-686.073547	297.815552	1071.319336	-414.243439	-192.602478	1161.649536	-490.886200	330.750671	888.113464	-315.874115	54.559162	1106.490967	-538.808472	24.121225	961.733887	622.129639	-62.398014	962.858521	621.937927	114.808548
-587.644043	125.770485	862.987915	-542.325684	-91.471291	867.633057	-664.055969	158.461624	490.047180	-621.122375	-138.268707	517.709656	-681.062134	183.072021	84.725410	-667.645508	-154.375580	82.649422	-644.661743	201.722031	1330.890991	-570.426025	-118.333611	1360.796509	-554.418823	52.088009	1339.697510	-612.850220	71.505684	1637.404297	-687.391357	297.386139	1070.198608	-418.946747	-194.219040	1156.729370	-501.127777	330.600189	876.569763	-315.853577	49.415955	1090.352905	-538.734314	24.682619	961.509033	621.807922	-63.608891	963.161560	622.808533	113.570885
-587.925537	126.124718	862.958008	-541.664978	-90.931747	867.547607	-664.049988	158.585983	490.055634	-620.203308	-138.089386	517.633240	-681.075500	183.117630	84.750969	-667.634521	-154.000824	82.650063	-644.615845	202.264465	1330.106812	-569.534302	-118.460701	1360.294556	-553.746948	52.736370	1339.714844	-613.166260	72.291214	1637.191406	-688.718201	296.768066	1069.098389	-423.885406	-195.627869	1151.866333	-511.961731	330.260223	865.676453	-316.283661	43.779427	1073.776001	-538.621155	25.209265	961.465942	621.393127	-64.558510	963.444458	623.485535	112.683556
-588.208740	126.614983	862.949585	-540.911133	-90.638298	867.325684	-663.982727	158.769333	490.062775	-619.364685	-137.997116	517.609924	-681.021912	183.130463	84.710144	-667.540710	-154.232544	82.748642	-644.398315	202.755219	1329.399658	-568.601624	-118.594604	1359.955444	-553.210571	53.244717	1339.486328	-613.455688	73.147453	1637.014648	-689.765259	295.419312	1067.729980	-428.851532	-196.997147	1147.302246	-523.125183	329.716827	855.498352	-316.855469	37.387753	1056.939575	-538.417175	25.617943	961.357910	620.878418	-65.522980	963.771667	624.265137	111.669304
-588.517212	127.053246	862.877502	-540.483093	-90.320961	867.336548	-663.769958	158.829742	489.962341	-618.585571	-137.942154	517.563538	-680.967773	183.171188	84.710320	-667.637329	-154.149002	82.830040	-644.051758	203.352081	1328.754028	-567.633850	-118.725540	1359.595825	-552.693176	53.754940	1339.266846	-613.675537	73.993698	1636.878296	-691.267456	294.185150	1066.783569	-434.008148	-197.959137	1142.762939	-534.600464	328.806885	846.261292	-317.453217	30.182356	1039.827148	-538.414368	26.104355	961.334106	620.419250	-66.549225	964.106323	625.455994	110.551582
-588.750183	127.420876	862.805054	-539.976257	-89.851776	867.256287	-663.403931	158.918625	489.858582	-617.620239	-137.833847	517.472778	-680.859375	183.250046	84.672798	-667.486816	-154.091995	82.867630	-643.649963	203.971573	1328.100708	-566.768250	-118.742165	1359.358032	-552.086304	54.341991	1339.105347	-613.840271	74.854141	1636.712036	-692.896790	292.859070	1066.065552	-439.160980	-198.512512	1138.409790	-546.370605	327.637115	838.141113	-318.723389	22.554226	1022.852051	-538.299194	26.606850	961.256836	619.899719	-67.496231	964.493530	626.600220	109.598450
-589.015808	127.849945	862.777283	-539.517395	-89.268250	867.092773	-663.643311	159.158432	489.905914	-616.625610	-137.705856	517.325989	-680.925232	183.228302	84.662842	-667.436096	-154.036789	82.935234	-643.172058	204.711807	1327.557983	-565.788940	-118.792587	1359.190308	-551.480957	54.906254	1338.912231	-613.922241	75.729736	1636.570557	-694.940247	290.541565	1065.011597	-444.481293	-199.174713	1134.183105	-558.353760	326.370544	830.683716	-320.370422	13.623799	1005.691589	-538.194946	27.147169	961.156372	619.216431	-68.261063	964.874451	627.681213	108.760643
-589.407837	127.834908	862.604248	-539.219788	-88.887421	867.046326	-663.312866	159.227249	489.741394	-615.803040	-137.643982	517.292419	-680.829712	183.279785	84.651352	-667.538574	-153.973557	82.997849	-642.647400	205.469971	1327.105835	-564.799072	-118.822945	1359.111206	-550.799255	55.498203	1338.799805	-613.924927	76.643242	1636.469238	-697.393311	288.303925	1064.431152	-449.686218	-199.961426	1130.211060	-570.309814	324.456116	824.526123	-322.334320	3.946163	988.842773	-538.198242	27.493216	961.021240	618.497498	-68.862114	965.219482	628.895508	107.961327
-589.656555	128.254303	862.813232	-538.936584	-88.438057	867.030701	-663.660645	159.476364	489.825073	-614.906067	-137.632614	517.178162	-680.949402	183.238953	84.623566	-667.456665	-153.953232	83.057793	-642.085693	206.332001	1326.698853	-563.792664	-118.756813	1358.949951	-550.145691	56.121658	1338.681885	-613.806396	77.555130	1636.366943	-699.986877	286.019928	1064.178955	-454.887360	-200.613419	1126.344482	-581.991882	322.166016	819.363159	-324.788116	-6.178823	972.709229	-538.190063	27.891085	961.123474	617.659912	-69.472443	965.632751	630.078918	107.253807
-589.098633	129.649216	863.182434	-538.519104	-87.542755	866.978333	-663.080383	159.458847	489.881592	-613.830933	-137.456696	516.925659	-680.758789	183.341446	84.604073	-667.343445	-153.945984	83.125557	-641.526855	207.262268	1326.360840	-562.661987	-118.657204	1358.935303	-549.375305	56.740669	1338.544312	-613.583862	78.488289	1636.266235	-702.884949	283.016022	1063.862915	-460.166504	-200.994446	1122.603760	-593.337341	319.833344	815.226074	-327.615448	-17.089462	957.121948	-537.768555	28.799435	961.319153	616.870728	-69.876572	965.947510	631.347107	106.586815
-590.022400	128.953247	862.895935	-538.529907	-87.523453	867.088379	-664.034790	159.966843	489.897430	-613.255981	-137.552353	516.927002	-681.067566	183.244003	84.689285	-667.423889	-153.890152	83.197441	-640.926514	208.204895	1326.120972	-561.546997	-118.553070	1358.882080	-548.641113	57.418690	1338.423706	-613.227661	79.432243	1636.154053	-706.283142	279.994934	1063.809692	-465.247772	-201.647003	1119.198853	-604.780151	317.155426	811.788757	-331.009674	-28.487398	942.501953	-538.116333	28.800100	961.170593	615.964539	-70.324226	966.318787	632.524719	106.006470
-590.222839	129.527176	863.002075	-538.541260	-87.354500	866.952698	-664.099548	160.219879	489.963318	-612.591614	-137.607666	516.904785	-681.093567	183.280533	84.718636	-667.462280	-153.862122	83.286423	-640.332703	209.199646	1325.935425	-560.361938	-118.326851	1358.813232	-547.843628	58.094513	1338.277954	-612.727905	80.418968	1636.038330	-709.901917	276.773438	1063.880249	-470.256775	-202.284302	1115.982056	-615.939514	314.243591	809.069458	-334.787781	-40.727413	928.650635	-538.107422	29.098919	961.130615	615.038452	-70.761597	966.647339	633.720459	105.363518
-590.350037	129.708069	862.788086	-538.618652	-87.083862	866.948364	-664.412476	160.544479	489.991119	-611.920349	-137.620956	516.770142	-681.213135	183.272964	84.746391	-667.462891	-153.819656	83.368843	-639.765015	210.194855	1325.881836	-559.025208	-118.100677	1358.779419	-547.021790	58.862988	1338.154419	-612.076294	81.377541	1635.914429	-713.828796	273.483398	1064.197876	-475.082977	-203.286713	1113.322144	-626.590698	310.963226	807.114075	-339.082550	-53.853863	915.602966	-538.083740	29.456200	960.975891	614.091797	-71.080292	966.954102	634.847412	104.781708
-590.403687	129.960129	862.761780	-538.550720	-86.654747	866.949158	-664.072693	160.654343	489.913147	-611.185181	-137.522781	516.641541	-681.111694	183.328552	84.725121	-667.446655	-153.777695	83.407974	-639.195374	211.129166	1325.895386	-557.660950	-117.761810	1358.638672	-546.204834	59.603836	1338.007324	-611.256104	82.364983	1635.817383	-717.984253	269.424683	1064.384644	-479.972198	-204.069458	1110.836914	-637.137878	307.505066	805.630676	-343.795319	-67.031525	904.015137	-537.986511	29.851297	960.933716	613.204102	-71.370422	967.235779	635.994141	104.153435
-590.256714	130.032822	862.710938	-537.939148	-85.737961	867.101929	-663.864990	160.795105	489.869049	-610.269043	-137.187241	516.408203	-681.038147	183.374573	84.715950	-667.268860	-153.773911	83.432320	-638.721069	212.130890	1326.019531	-556.175537	-117.420181	1358.541016	-545.336121	60.415642	1337.891235	-610.263062	83.321922	1635.719116	-722.200256	265.475220	1065.048462	-484.418884	-205.513718	1108.961182	-647.261597	303.722565	804.601013	-349.179077	-80.814224	893.394653	-537.633179	30.519335	960.976868	612.130493	-71.680939	967.496216	636.914063	103.599037
-590.576782	130.283936	862.826172	-538.279419	-85.662361	867.066589	-663.844299	160.989365	489.842773	-609.917969	-137.204956	516.362366	-681.065735	183.388672	84.687996	-667.275513	-153.735229	83.528114	-638.297241	213.118149	1326.241943	-554.640625	-117.013840	1358.376587	-544.470703	61.239727	1337.792236	-609.105103	84.269638	1635.651001	-726.935669	262.279205	1066.137451	-488.844971	-207.112671	1107.444336	-657.392456	299.727325	803.982666	-355.038361	-94.851257	884.010498	-537.812927	30.642124	960.978760	611.142151	-71.873863	967.729736	637.755005	103.052322
-591.208374	130.993729	862.913269	-539.728821	-86.324364	866.925720	-664.087219	161.284637	489.911377	-610.085022	-137.582550	516.450378	-681.138184	183.376617	84.720428	-667.529419	-153.654205	83.651054	-637.919800	214.096771	1326.499756	-552.964233	-116.552269	1358.253540	-543.598694	62.125111	1337.627197	-607.745728	85.169510	1635.583252	-731.792969	259.239319	1067.441406	-493.222473	-208.661880	1106.186890	-667.197632	295.610382	803.752014	-360.985138	-107.968224	876.328979	-538.524170	30.489096	960.875244	610.011902	-72.083595	967.874634	638.507080	102.561493
-590.215942	130.465622	862.679565	-537.222778	-83.331871	867.424866	-663.429626	161.320129	489.691284	-608.119690	-136.247772	515.780029	-680.974060	183.456146	84.681412	-666.808167	-153.663391	83.451782	-637.524963	215.064438	1326.751221	-551.225952	-116.020187	1358.161865	-542.764893	62.994675	1337.486572	-606.207825	86.095131	1635.503662	-736.648926	256.372986	1068.887207	-497.468079	-210.915497	1105.285400	-676.332092	291.644409	803.976074	-368.087280	-123.444168	868.833191	-537.142517	32.285332	961.060852	608.896790	-72.418922	968.000305	639.232178	102.001137
-590.627319	131.052109	862.718811	-537.943237	-83.951424	867.293518	-664.183777	161.869125	489.890503	-608.200317	-136.151398	515.840881	-681.207031	183.388092	84.740921	-667.006409	-153.620697	83.524475	-637.177063	216.013596	1327.081787	-549.480347	-115.463043	1358.063110	-541.897217	63.962196	1337.258667	-604.435791	86.999359	1635.415771	-741.675537	254.006302	1070.692627	-501.277771	-213.785370	1105.050537	-684.979431	287.712708	804.490112	-374.717651	-135.679001	863.649902	-537.436890	32.170612	960.948120	607.822998	-72.885208	968.062378	640.372559	101.099174
-590.894287	131.520325	862.718140	-538.237000	-83.711868	867.240723	-664.036865	162.122391	489.843964	-608.072571	-136.074203	515.772278	-681.230408	183.422256	84.724693	-667.049866	-153.561737	83.572365	-636.786377	216.869217	1327.361694	-547.681152	-114.807693	1358.010254	-541.414551	64.892029	1336.803833	-602.428040	87.827682	1635.353149	-746.351440	251.505554	1072.265991	-504.865875	-217.324631	1105.210693	-692.669067	284.079163	805.315552	-382.131897	-149.089722	858.830566	-537.531799	32.533028	960.868469	606.646729	-73.273582	968.026184	641.000610	99.467155
-591.230164	131.938095	862.738647	-538.683960	-83.273193	867.151550	-664.000366	162.385605	489.845947	-607.965088	-135.953888	515.647583	-681.230286	183.450943	84.739082	-667.060059	-153.511215	83.598816	-636.488831	217.658585	1327.643921	-545.976624	-114.121391	1357.929321	-540.379761	65.900497	1336.752808	-600.238647	88.607819	1635.343628	-751.455627	249.896194	1074.599365	-508.870850	-220.532578	1105.447021	-700.619202	280.346924	806.274780	-389.368378	-162.782669	855.082458	-537.720886	32.947544	960.778137	605.228821	-73.315155	967.962219	641.292297	99.836235
-591.332397	132.151520	862.739868	-538.576965	-82.365250	867.144226	-663.885193	162.582870	489.826752	-607.714600	-135.687607	515.499023	-681.227173	183.488251	84.721054	-666.951538	-153.491898	83.577324	-636.173950	218.358658	1327.827637	-544.289246	-113.354500	1357.873169	-539.580139	66.924576	1336.574097	-597.813293	89.361839	1635.347900	-756.142273	248.159531	1076.773560	-512.421753	-224.608307	1106.362305	-707.991333	276.840973	807.352173	-397.010376	-175.799408	852.292908	-537.610657	33.584591	960.737488	603.934509	-73.336945	967.761108	641.839172	99.270393
-592.012573	132.831940	862.898254	-539.611267	-82.884750	867.000183	-664.105591	162.907318	489.899475	-608.169067	-135.858582	515.598206	-681.318909	183.455475	84.753891	-667.171753	-153.447266	83.652748	-635.881531	219.018265	1328.058838	-542.712402	-112.586365	1357.826294	-538.846375	67.921074	1336.331909	-595.170715	90.088554	1635.365479	-760.675598	246.680573	1078.750488	-516.383972	-228.255127	1107.283081	-715.033142	273.520813	808.525330	-404.649200	-188.602036	850.276855	-538.136047	33.516579	960.662659	602.471924	-73.517982	967.605164	642.278259	98.742867
-592.419739	133.288361	863.031311	-539.793274	-82.491119	867.013184	-663.976624	163.184265	489.872406	-608.270874	-135.976837	515.669678	-681.311157	183.510696	84.779381	-667.217163	-153.421051	83.679482	-635.626160	219.635788	1328.262329	-541.177063	-111.916847	1357.844238	-538.091431	68.836861	1336.165039	-592.361816	90.816330	1635.379395	-765.096558	245.569992	1080.876099	-520.122437	-232.394257	1108.648682	-721.785400	270.415741	809.822510	-412.251556	-201.166931	849.077332	-538.259949	33.955410	960.684937	601.073486	-73.646111	967.440125	642.741638	98.279488
-592.841858	133.719437	863.162598	-539.963684	-81.965424	867.043762	-663.971191	163.484741	489.848114	-608.891113	-136.201279	515.772156	-681.345642	183.553207	84.804260	-667.493835	-153.333038	83.762184	-635.381104	220.203873	1328.394775	-539.845825	-111.154182	1357.796997	-537.341003	69.754089	1335.959351	-589.351807	91.515915	1635.372803	-769.272766	244.690277	1082.898682	-523.977112	-236.739059	1110.330933	-728.209778	267.454407	811.175415	-420.173248	-213.101181	848.452393	-538.393921	34.464272	960.715759	599.672180	-73.566994	967.243225	643.152954	97.828140
-593.225220	134.113480	863.233887	-540.107361	-81.455185	867.065918	-663.900024	163.802063	489.827911	-608.547302	-135.619476	515.578735	-681.304749	183.582596	84.830421	-667.435181	-153.061981	83.719872	-635.147827	220.746521	1328.509277	-538.539368	-110.548187	1357.870117	-536.852356	70.476868	1335.628540	-586.197449	92.187752	1635.363647	-773.216858	244.052765	1084.939819	-527.812622	-241.239578	1112.309448	-734.377258	264.724030	812.542908	-428.191528	-224.425797	848.329407	-538.498047	34.968777	960.710876	598.140381	-73.662804	967.089417	643.525024	97.406380
-593.645569	134.447678	863.360046	-539.913391	-81.068214	867.148865	-663.810547	164.071060	489.809814	-609.013794	-135.651627	515.694702	-681.290588	183.557388	84.785995	-667.455078	-153.281708	83.741158	-634.798706	221.202072	1328.756104	-537.366760	-110.012810	1357.959473	-536.030457	71.314896	1335.649170	-582.908813	92.877777	1635.328125	-776.905518	243.548080	1086.870728	-531.776062	-245.739059	1114.486206	-740.147888	262.191589	814.046631	-436.246155	-235.429123	848.769470	-538.495178	35.420776	960.772827	596.669739	-73.611122	966.882507	643.905090	96.920715
-594.241882	134.905243	863.547058	-540.138550	-80.595039	867.097290	-663.789917	164.330719	489.792786	-609.249939	-135.443817	515.686157	-681.243408	183.596863	84.796677	-667.603821	-152.996689	83.731567	-634.596741	221.571732	1328.835938	-536.287537	-109.524284	1358.112793	-535.570129	71.854881	1335.293823	-579.515808	93.557076	1635.248779	-780.309448	243.190109	1088.851563	-535.891602	-250.117249	1116.860474	-745.606262	259.785950	815.468750	-444.191101	-246.095200	849.781738	-538.709045	35.878204	960.782837	595.135376	-73.551605	966.703491	644.232178	96.521294
-594.849915	135.257019	863.701477	-540.347839	-80.091331	867.063293	-663.813477	164.612717	489.814728	-609.519287	-135.287872	515.655823	-681.321228	183.648590	84.860306	-667.535645	-153.231583	83.726952	-634.477112	221.832138	1328.895508	-535.373718	-109.143776	1358.204834	-534.828613	72.537674	1335.427368	-576.038391	94.258354	1635.127808	-783.445190	242.918610	1090.674194	-539.982605	-254.496033	1119.479004	-750.694885	257.577911	816.934570	-452.242584	-256.011841	851.060181	-538.926208	36.328861	960.783569	593.610535	-73.457077	966.526306	644.620483	96.004280
-595.406372	135.633728	863.855164	-540.375916	-79.566200	867.009827	-663.853821	164.946686	489.848602	-609.296204	-134.671768	515.461914	-681.288269	183.690567	84.873009	-667.377563	-153.240646	83.634773	-634.315857	222.074860	1328.976196	-534.511536	-108.737450	1358.294800	-534.256042	72.999954	1335.301147	-572.512573	94.966087	1634.931030	-786.278137	242.752426	1092.400879	-544.240295	-258.745880	1122.123291	-755.453491	255.531250	818.372375	-460.342896	-265.213867	852.501892	-539.088257	36.797081	960.792847	592.115540	-73.295090	966.332825	644.890686	95.680481
-596.038147	136.079834	863.997314	-540.478516	-79.016640	866.923462	-663.711914	165.152863	489.807892	-609.493591	-134.428650	515.440369	-681.273499	183.713593	84.884483	-667.385010	-153.200821	83.597816	-634.165710	222.237244	1329.042969	-533.716858	-108.491844	1358.482178	-533.700867	73.402512	1335.152588	-568.977295	95.714828	1634.684082	-788.835266	242.662216	1094.049194	-548.500427	-262.808167	1124.952515	-759.784851	253.698517	819.703552	-468.291016	-274.107269	854.289551	-539.306335	37.306541	960.774536	590.612427	-73.112648	966.146484	645.193359	95.338318
-596.706421	136.510895	864.126526	-540.631592	-78.460190	866.823547	-663.625427	165.390457	489.719025	-609.872314	-134.280533	515.408569	-681.221802	183.765366	84.910065	-667.553345	-153.179291	83.613838	-634.010193	222.365402	1329.065796	-533.008484	-108.272377	1358.655884	-533.349243	73.650955	1334.806396	-565.480591	96.431831	1634.375244	-791.166748	242.683456	1095.583984	-552.634521	-266.783081	1127.885986	-763.660034	251.965042	821.006836	-476.060730	-282.592712	856.411438	-539.523804	37.822887	960.728149	588.874939	-72.968834	965.885986	645.307373	94.948532
-597.462646	136.821320	864.273193	-540.825806	-77.953491	866.764954	-663.668396	165.622574	489.659027	-609.832947	-133.824142	515.273315	-681.202087	183.760406	84.864532	-667.583679	-152.887772	83.537476	-633.870667	222.426300	1329.109985	-532.455261	-108.079781	1358.805176	-532.578613	73.998619	1334.897095	-562.078003	97.152214	1633.997070	-793.172424	242.703293	1097.019653	-557.094543	-270.280121	1130.675049	-767.352844	250.604172	822.278564	-483.786255	-290.350983	858.530762	-539.801331	38.276081	960.707397	587.392090	-72.728004	965.661316	645.568237	94.542900
-598.252563	137.142944	864.449280	-541.018433	-77.434883	866.640808	-663.622070	165.779343	489.561890	-610.077820	-133.574265	515.208984	-681.205383	183.836014	84.893829	-667.614136	-152.838516	83.502007	-633.646301	222.453384	1329.139526	-531.929382	-107.916740	1358.986450	-532.003540	74.163078	1334.751221	-558.800598	97.858292	1633.585449	-794.910278	242.675644	1098.241333	-561.582214	-273.420563	1133.450928	-770.456604	249.245636	823.355042	-491.410919	-297.387054	860.684265	-540.072021	38.710945	960.663696	585.939697	-72.593506	965.466370	645.877686	94.072792
-599.034607	137.470718	864.702148	-541.181030	-76.921196	866.530823	-663.656311	165.965225	489.548584	-610.311096	-133.333389	515.122925	-681.223450	183.887009	84.917267	-667.580322	-153.085556	83.482803	-633.418335	222.400345	1329.161987	-531.462280	-107.844818	1359.179199	-531.442932	74.298157	1334.625610	-555.675842	98.543999	1633.161011	-796.418152	242.664459	1099.482178	-566.136047	-276.587311	1136.071899	-773.239990	248.136932	824.368835	-498.349701	-303.950439	863.059448	-540.331543	39.120651	960.669739	584.449341	-72.358063	965.277588	646.024109	93.707298
-599.795471	137.734375	864.836853	-541.311829	-76.538887	866.437988	-663.710083	166.189972	489.532013	-610.502625	-133.116989	515.080505	-681.176880	183.852005	84.872452	-667.595337	-153.081314	83.417229	-633.114563	222.304291	1329.186768	-531.015320	-107.797310	1359.369873	-530.799377	74.361710	1334.472412	-552.792542	99.201256	1632.721558	-797.591309	242.563095	1100.479614	-570.538940	-279.170715	1138.647705	-775.630737	247.244949	825.307678	-505.302032	-309.936890	865.316711	-540.599548	39.483223	960.631104	582.971375	-72.224068	965.086792	646.287170	93.163971
-600.599731	138.014282	865.017395	-541.566162	-76.093147	866.301147	-663.762878	166.379715	489.492676	-610.690491	-132.910248	515.012146	-681.154541	183.895432	84.876045	-667.656250	-153.037445	83.393700	-632.818970	222.187576	1329.202637	-530.584717	-107.809601	1359.473389	-530.270142	74.429726	1334.280762	-550.143311	99.832138	1632.286865	-798.551392	242.562912	1101.428711	-574.912476	-281.352264	1141.213379	-777.689758	246.547470	826.137451	-512.374817	-315.935150	867.610168	-540.965088	39.833900	960.602295	581.459717	-71.664925	964.846130	646.042480	93.252243
-601.515320	138.374802	865.269897	-541.856262	-75.645386	866.224121	-663.865662	166.618774	489.437714	-610.887085	-132.780380	514.964233	-681.223206	183.953918	84.937134	-667.799377	-152.752045	83.357101	-632.435669	222.107956	1329.260742	-530.122009	-107.788200	1359.557007	-529.603882	74.445221	1334.125244	-547.829102	100.315651	1631.915405	-799.227478	242.478104	1102.170532	-579.121277	-283.116150	1143.582520	-779.381104	246.077988	826.835449	-518.961914	-321.232056	869.906006	-541.407593	40.227989	960.639954	580.052917	-71.581161	964.661255	646.347046	92.653824
-602.359924	138.559509	865.361267	-542.171448	-75.226570	866.090942	-664.104675	166.881790	489.372345	-611.071899	-132.616501	514.896484	-681.256592	183.918213	84.894135	-667.870911	-152.707382	83.319061	-632.053040	222.009506	1329.274048	-529.710449	-107.774017	1359.552856	-528.950439	74.442101	1333.938232	-545.790283	100.894600	1631.537109	-799.604187	242.391418	1102.768799	-583.221130	-284.582031	1145.730103	-780.700623	245.826080	827.350586	-525.116211	-326.025085	872.080627	-541.842590	40.555355	960.570313	578.728760	-71.632179	964.468811	646.783936	91.992935
-603.264771	138.830963	865.553406	-542.505859	-74.926598	865.993164	-663.889587	166.928101	489.225647	-611.275146	-132.517548	514.849976	-681.161804	183.963867	84.825844	-667.979004	-152.684921	83.295494	-631.559143	221.883087	1329.274048	-529.222900	-107.822205	1359.585815	-528.256104	74.445244	1333.750122	-544.092590	101.400337	1631.201904	-799.760193	242.327225	1103.268555	-587.242126	-285.620209	1147.740356	-781.574646	245.782028	827.760986	-530.991638	-330.383667	874.175354	-542.321594	40.834702	960.572876	577.448486	-71.686302	964.282104	647.380005	90.779114
-604.084534	138.914001	865.684021	-542.824219	-74.656006	865.880066	-663.811523	167.026947	489.102722	-611.622681	-132.576767	514.854553	-681.059570	183.950333	84.778290	-668.089539	-152.671066	83.271271	-631.037842	221.770828	1329.279663	-528.641052	-107.891808	1359.640381	-527.519043	74.340858	1333.569824	-542.676086	101.937759	1630.894043	-799.656433	242.241684	1103.680298	-591.082825	-286.354431	1149.534180	-782.215637	245.954971	828.125244	-536.543213	-334.298401	876.133545	-542.760742	41.020149	960.538818	576.145996	-71.700111	964.104614	647.764465	90.019302
-605.013123	139.047974	865.851990	-543.214661	-74.371902	865.760315	-664.171326	167.280014	489.114532	-611.590881	-132.364273	514.718201	-681.142639	183.880875	84.766464	-668.102844	-152.684799	83.232185	-630.484436	221.684784	1329.288574	-528.098328	-107.946114	1359.550537	-526.838501	74.294571	1333.358765	-541.633667	102.261604	1630.738037	-799.313171	242.143448	1103.962769	-594.760010	-286.747040	1151.073364	-782.500183	246.316879	828.414612	-541.771851	-337.760529	877.973877	-543.288818	41.223152	960.520813	574.848145	-71.750191	963.971130	648.186279	89.118370
-605.865173	139.140808	865.966187	-543.668945	-74.066895	865.651062	-664.054138	167.328888	489.045929	-611.699951	-132.353729	514.651367	-681.080688	183.922668	84.709457	-668.133423	-152.645584	83.206467	-629.857117	221.626587	1329.308838	-527.567627	-107.986938	1359.440063	-526.137451	74.229309	1333.174072	-540.867676	102.590576	1630.615112	-798.728516	242.039825	1104.134888	-598.236328	-286.830322	1152.380371	-782.352600	246.830307	828.579407	-546.697327	-340.678650	879.532898	-543.810669	41.427517	960.479980	573.455688	-71.672821	963.830139	648.365417	88.333641
-606.799622	139.297333	866.101318	-544.167786	-73.853210	865.560303	-664.207825	167.478683	489.012329	-611.770203	-132.287720	514.573486	-681.112793	183.962036	84.748398	-668.208862	-152.637558	83.178947	-629.169067	221.539139	1329.276978	-526.923279	-108.088531	1359.443604	-525.380859	74.136185	1332.976318	-540.403076	102.911728	1630.503418	-797.990234	242.079071	1104.199097	-601.481445	-286.637848	1153.534546	-781.919495	247.563553	828.667969	-551.335693	-343.472321	880.978149	-544.389282	41.618641	960.456360	572.035156	-71.539894	963.646240	648.582703	87.871948
-607.667297	139.343140	866.194641	-544.704773	-73.681091	865.484314	-664.338989	167.621658	488.932648	-611.873108	-132.285049	514.536865	-681.050781	183.910889	84.655853	-668.253296	-152.624756	83.177910	-628.453430	221.566956	1329.279541	-526.248901	-108.161110	1359.391602	-524.918640	73.976387	1332.571777	-540.223877	103.181427	1630.394287	-797.008728	242.152771	1104.191284	-604.561279	-285.911896	1154.253174	-781.060852	248.412247	828.654663	-555.530457	-345.687775	882.243408	-544.945618	41.749260	960.414856	570.397217	-71.291168	963.538086	648.574158	87.384300
-608.604492	139.490143	866.299255	-545.322388	-73.491501	865.376892	-664.661682	167.753128	488.914001	-611.927063	-132.298004	514.472168	-681.139343	183.886139	84.673782	-668.267273	-152.877121	83.161331	-627.775879	221.573853	1329.264648	-525.729980	-108.239197	1359.237915	-524.032715	74.042343	1332.566162	-540.289307	103.397736	1630.333740	-795.843445	242.250488	1104.016357	-607.315857	-285.221527	1154.954834	-779.926147	249.449722	828.588257	-559.415527	-347.433807	883.292297	-545.557373	41.921509	960.358215	568.931335	-71.073067	963.407471	648.676331	86.892960
-609.468445	139.640198	866.391296	-545.926575	-73.325851	865.282898	-664.939087	167.834351	488.874573	-611.906616	-132.235870	514.386963	-681.141113	183.880936	84.636642	-668.305237	-152.875229	83.166107	-627.034180	221.590042	1329.248047	-525.208008	-108.285065	1359.053467	-523.380737	73.956161	1332.361816	-540.543579	103.565804	1630.281494	-794.498169	242.422546	1103.774536	-609.796570	-284.313812	1155.390381	-778.359924	250.590363	828.470459	-562.827515	-348.688416	884.095642	-546.126160	42.085342	960.301575	568.256165	-70.879333	963.186829	648.997375	86.563080
-610.310486	139.746445	866.458679	-546.557556	-73.237495	865.238647	-665.224182	167.893463	488.856476	-611.896362	-132.166626	514.270020	-681.196289	183.864059	84.599167	-668.362244	-152.856781	83.184280	-626.243896	221.639450	1329.315674	-524.657043	-108.334862	1358.872192	-522.783447	73.881950	1332.171387	-540.969177	103.721771	1630.291138	-793.075378	242.773407	1103.527954	-612.050232	-283.225922	1155.650879	-776.484802	251.851913	828.319824	-566.373413	-350.036224	884.658813	-546.695251	42.214123	960.254028	567.422119	-70.829697	962.963135	649.248230	86.158424
-611.066284	139.814774	866.522217	-547.219788	-73.093033	865.181091	-665.518311	167.879150	488.809570	-611.932434	-132.146942	514.150940	-681.186462	183.833679	84.590149	-668.428589	-152.791977	83.158203	-625.528503	221.710876	1329.402222	-524.175232	-108.405418	1358.731201	-522.244446	73.805336	1331.986328	-541.548706	103.831200	1630.283691	-791.475586	243.192856	1103.197632	-613.964722	-281.941376	1155.615845	-774.265076	253.292511	828.150635	-568.956421	-350.368042	884.955139	-547.251831	42.330021	960.204773	566.469360	-70.657326	962.839294	649.411194	85.777473
-611.864624	139.939774	866.601074	-547.912903	-72.999107	865.114563	-665.898682	167.845398	488.791534	-612.024841	-132.202087	514.053223	-681.054199	183.634933	84.390121	-668.448364	-152.639175	83.113571	-624.806396	221.811234	1329.449585	-523.762207	-108.415184	1358.552246	-521.720459	73.717796	1331.837036	-542.157532	104.037514	1630.237549	-789.740662	243.625412	1102.772095	-615.611389	-280.613983	1155.464844	-771.674011	254.802338	827.882935	-571.797302	-351.021149	885.027466	-547.831970	42.439629	960.154785	565.581604	-70.631218	962.584045	649.581055	85.420296
-612.598022	140.096115	866.683594	-548.601318	-72.915291	865.087402	-666.256348	167.831833	488.760468	-612.095886	-132.218643	513.940796	-681.079468	183.621185	84.357964	-668.454224	-152.667130	83.092484	-624.103027	221.922012	1329.571533	-523.372986	-108.457687	1358.379272	-521.296997	73.663101	1331.673096	-542.844116	104.115486	1630.278687	-787.994568	244.311127	1102.362183	-616.987122	-279.001770	1155.034058	-768.802979	256.396545	827.618164	-573.999695	-351.086060	884.868896	-548.353088	42.572392	960.116455	564.751160	-70.445503	962.467957	649.638672	84.973747
-613.187866	140.226990	866.676880	-549.247009	-72.871567	865.030884	-666.565552	167.810959	488.724670	-612.165161	-132.238647	513.853210	-681.063721	183.596298	84.330437	-668.477295	-152.658432	83.054337	-623.477905	222.055008	1329.719116	-523.066101	-108.460754	1358.148071	-520.921021	73.647713	1331.526978	-543.569458	104.063080	1630.363281	-786.091003	245.079559	1101.763062	-618.000427	-277.453918	1154.410889	-765.602478	258.253967	827.278687	-575.449219	-350.488220	884.575317	-548.813782	42.673119	960.029724	563.579834	-70.528122	962.369080	649.619629	84.599495
-613.724487	140.303787	866.660339	-549.925476	-72.823822	864.951599	-667.046875	167.818176	488.656708	-612.212402	-132.213577	513.754211	-681.130249	183.585648	84.296722	-668.480957	-152.650864	83.039856	-622.940247	222.177277	1329.825806	-522.892273	-108.450851	1357.926880	-520.618530	73.625015	1331.361816	-544.215759	104.091782	1630.416748	-784.124268	245.967041	1101.203735	-618.738586	-275.839844	1153.641113	-761.976440	260.100189	826.924194	-576.840393	-349.844482	883.964600	-549.264648	42.732204	959.928040	563.225403	-70.347130	962.062439	649.832336	84.317924
-614.207092	140.360855	866.674927	-550.611267	-72.753532	864.911316	-667.564758	167.834122	488.683685	-612.316956	-132.212158	513.661560	-681.215881	183.577316	84.243118	-668.492493	-152.690033	83.022202	-622.470032	222.322037	1329.980469	-522.808289	-108.442207	1357.773560	-520.421631	73.611809	1331.259155	-544.806519	104.097931	1630.481201	-782.126221	247.004501	1100.561279	-619.294128	-274.102325	1152.696777	-758.128784	262.123260	826.552551	-578.145020	-349.058960	883.153198	-549.709839	42.783009	959.868225	562.487488	-69.965286	961.881775	649.577942	84.582932
-614.632568	140.433197	866.664673	-551.239258	-72.746658	864.891418	-667.982483	167.812531	488.709167	-612.493225	-132.276627	513.622253	-681.430420	183.707031	84.353409	-668.544800	-152.684311	83.019714	-622.057739	222.533447	1330.163208	-522.805969	-108.415726	1357.591675	-520.329346	73.619064	1331.145508	-545.261353	104.163757	1630.496582	-780.012756	248.059479	1099.847656	-619.488770	-272.455383	1151.611206	-754.012085	264.251007	826.185608	-578.611084	-347.609131	882.167969	-550.123047	42.818630	959.814026	561.496765	-70.158928	961.783264	649.520264	84.021439
-614.987366	140.481689	866.658936	-551.840088	-72.719185	864.898438	-668.374146	167.702057	488.687775	-612.743408	-132.360474	513.584534	-681.491272	183.695251	84.292984	-668.534912	-152.716629	82.981888	-621.713318	222.729233	1330.334351	-522.894104	-108.387558	1357.445679	-520.526794	73.534378	1330.878052	-545.643311	104.116814	1630.562744	-777.923096	249.296600	1099.096802	-619.447998	-270.999908	1150.552002	-749.587402	266.376251	825.803955	-579.004150	-346.062988	880.998169	-550.510559	42.850491	959.783630	560.949524	-70.413986	961.539795	649.729248	83.261559
-615.247925	140.585785	866.621887	-552.414063	-72.712105	864.905151	-668.845154	167.653839	488.663635	-612.983887	-132.412918	513.565857	-681.506592	183.694016	84.250328	-668.550293	-152.733429	82.982300	-621.520935	222.934128	1330.524658	-523.122009	-108.384796	1357.338135	-520.426758	73.681488	1331.026245	-545.890015	104.067406	1630.640015	-775.826843	250.683548	1098.305908	-619.216309	-269.324310	1149.136353	-744.868469	268.615997	825.358582	-578.396240	-343.824127	879.660034	-550.851929	42.895496	959.742920	560.352112	-70.588188	961.326904	649.707642	82.819687
-615.423218	140.694275	866.584839	-552.902527	-72.707809	864.916199	-669.362427	167.714111	488.673492	-613.138489	-132.356171	513.490967	-681.413391	183.564621	84.087776	-668.538452	-152.726898	82.951767	-621.395386	223.124084	1330.673584	-523.457214	-108.349823	1357.205688	-520.600342	73.741440	1330.990601	-546.024170	103.893150	1630.784058	-773.693604	252.108551	1097.385132	-618.881104	-267.723450	1147.764526	-739.926575	270.895416	824.924744	-578.104736	-341.668152	878.105164	-551.135376	42.934616	959.714539	560.255249	-70.534683	961.003845	649.743469	82.571274
-615.549927	140.795242	866.516663	-553.380493	-72.666168	864.930481	-669.877563	167.711899	488.716309	-613.374878	-132.266571	513.452271	-681.536194	183.667404	84.128593	-668.543152	-152.702728	82.920563	-621.375671	223.313141	1330.801147	-523.926392	-108.305107	1357.071411	-520.924988	73.813217	1330.956421	-545.965881	103.922119	1630.829834	-771.522339	253.653702	1096.383911	-618.297546	-266.265533	1146.277588	-734.744751	273.264191	824.500427	-576.805847	-338.785553	876.460022	-551.408875	42.993855	959.678589	559.859253	-70.575836	960.722168	649.617126	82.334480
-615.582581	140.950684	866.466736	-553.843323	-72.642952	864.988342	-670.419067	167.757523	488.758606	-613.617432	-132.185226	513.416504	-681.677063	183.696304	84.135056	-668.535889	-152.679184	82.902977	-621.449585	223.505722	1330.911255	-524.552734	-108.238708	1356.937012	-521.318665	73.901489	1330.988159	-545.855408	103.768517	1630.993164	-769.403015	255.389832	1095.406128	-617.652649	-264.685760	1144.708252	-729.343628	275.653870	824.070618	-575.472717	-335.854126	874.620117	-551.652283	43.059734	959.683228	559.277771	-70.559349	960.490173	649.369934	82.168640
-615.537231	141.098923	866.416931	-554.263367	-72.609718	865.065918	-670.962280	167.778000	488.832520	-613.901123	-132.084274	513.430420	-681.939941	183.851044	84.177284	-668.521912	-152.674271	82.888023	-621.605042	223.711487	1331.062622	-525.312622	-108.195290	1356.814819	-521.799011	73.966431	1331.044189	-545.561523	103.771423	1631.030518	-767.242371	257.138123	1094.413208	-616.826782	-263.292542	1143.145508	-723.753296	278.058228	823.715576	-573.565430	-332.486267	872.731384	-551.861511	43.123363	959.707397	557.714905	-70.501007	960.504395	648.697510	81.776482
-615.451965	141.271347	866.363281	-554.701294	-72.536606	865.142334	-671.524353	167.851440	488.907135	-614.197693	-132.000000	513.432373	-681.930542	183.814453	84.109177	-668.512451	-152.643616	82.874405	-621.805420	223.920151	1331.184326	-526.177734	-108.163483	1356.742065	-522.574585	73.899101	1330.923950	-545.186523	103.702629	1631.125488	-765.058105	258.876068	1093.418701	-615.934875	-261.855194	1141.493042	-717.936890	280.421112	823.406860	-571.273682	-328.797943	870.776489	-552.079041	43.206497	959.737000	557.078003	-70.433174	960.311951	648.289490	81.658974
-615.319946	141.484970	866.315613	-555.068359	-72.438385	865.191162	-672.308105	167.979980	488.984436	-614.451172	-131.907425	513.455200	-682.117065	183.789230	84.109245	-668.502258	-152.599167	82.854996	-622.191528	224.122208	1331.309692	-527.221741	-108.147972	1356.672119	-522.871826	74.017357	1331.281006	-544.761230	103.520027	1631.239868	-762.821655	260.607697	1092.327271	-614.971863	-260.504700	1139.833618	-711.971680	282.773621	823.176147	-568.926453	-325.005737	868.731445	-552.254150	43.306702	959.763000	556.913147	-70.597137	959.891785	648.148438	81.681953
-615.138550	141.677917	866.253113	-555.349365	-72.378029	865.245483	-673.137207	168.142670	489.119995	-614.738342	-131.793976	513.482727	-682.290710	183.748352	84.091637	-668.534363	-152.600632	82.832664	-622.578918	224.319229	1331.414185	-528.326050	-108.087296	1356.592651	-523.690613	74.098228	1331.349976	-544.208862	103.460472	1631.249512	-760.529724	262.272003	1091.200073	-613.929077	-258.993042	1138.078369	-705.858643	285.226471	822.967041	-565.667908	-320.481232	866.749695	-552.390076	43.383839	959.793640	557.262085	-70.591164	959.568848	648.081848	81.783882
-614.975403	141.945999	866.195984	-555.637939	-72.322029	865.300293	-673.622742	168.248810	489.164276	-614.924133	-131.647171	513.492676	-682.327942	183.764862	84.051537	-668.535828	-152.545883	82.801018	-623.000793	224.498520	1331.520508	-529.455383	-108.097633	1356.632813	-524.452454	74.112373	1331.467651	-543.563538	103.507095	1631.212158	-758.431213	264.130676	1090.172485	-612.910706	-257.380798	1136.323486	-700.023071	287.450531	822.759644	-562.401184	-315.815765	864.664856	-552.548584	43.490417	959.831055	557.020447	-70.667458	959.293213	647.684021	81.851273
-614.787598	142.192917	866.145752	-555.956604	-72.192657	865.382996	-673.281067	168.090668	489.086334	-614.990723	-131.387619	513.460510	-682.149841	183.802689	83.990547	-668.509460	-152.514435	82.792198	-623.440796	224.682587	1331.602783	-530.695496	-108.081009	1356.588867	-525.396667	74.051483	1331.446167	-542.983276	103.377563	1631.203491	-756.231689	265.937195	1089.137573	-611.833801	-255.825836	1134.575073	-693.775146	289.712402	822.771912	-558.702759	-310.837769	862.742065	-552.711853	43.627758	959.885925	556.854065	-70.779289	959.111633	647.263794	81.872559
-614.523560	142.555603	866.043579	-556.222046	-72.014481	865.463257	-673.703552	168.204544	489.161255	-615.181396	-131.262161	513.503845	-682.175049	183.837204	83.970184	-668.579224	-152.468307	82.789368	-623.951111	224.809631	1331.676392	-532.038635	-108.108200	1356.652344	-525.994995	74.141968	1331.795410	-542.433472	103.368904	1631.127197	-754.000000	267.627747	1088.091797	-610.690369	-254.387527	1132.938965	-687.351440	292.000366	822.889099	-554.796387	-305.684509	860.918701	-552.832031	43.857628	959.920044	556.727478	-70.882271	958.953857	646.815979	81.974693
-614.284241	142.849075	866.010803	-556.508118	-71.796478	865.509766	-674.135864	168.393082	489.280548	-615.352356	-131.131622	513.513550	-682.009155	183.780533	83.878708	-668.608398	-152.424286	82.812691	-624.507813	224.918945	1331.744873	-533.410645	-108.201302	1356.698608	-526.790466	74.146652	1331.967407	-541.981567	103.356796	1631.031860	-751.726257	269.148987	1087.058105	-609.677185	-252.564682	1131.190063	-680.908081	294.152283	823.144836	-550.710693	-300.175171	859.105774	-552.961243	44.036919	959.970337	556.565491	-70.920349	958.850586	646.227844	82.169044
-614.053894	143.185196	865.996094	-556.833984	-71.508659	865.531067	-674.927063	168.726959	489.429718	-614.946655	-130.636856	513.374695	-682.131348	183.722321	83.907562	-668.451965	-152.404938	82.741402	-625.008362	225.068756	1331.807617	-534.869385	-108.201027	1356.683960	-527.552124	74.100861	1332.151367	-541.747498	103.349716	1630.875488	-749.517456	270.783478	1086.115356	-608.560303	-251.059601	1129.583984	-674.533569	296.321716	823.544067	-546.274597	-294.435760	857.557190	-553.122375	44.248409	960.021667	555.872620	-71.212852	958.921082	645.427979	82.228615
-613.824707	143.501831	865.990723	-557.109924	-71.317299	865.580383	-675.240051	168.954666	489.525696	-614.974365	-130.481354	513.379272	-682.321167	183.860001	83.984550	-668.478882	-152.363266	82.754929	-625.488708	225.172501	1331.846924	-536.245300	-108.270668	1356.730225	-528.285828	74.067177	1332.290283	-541.725647	103.376274	1630.741699	-747.243286	272.744415	1085.517700	-607.619690	-249.283829	1127.941772	-668.054565	298.185181	824.122620	-541.799011	-288.400635	856.061096	-553.282471	44.409279	960.098694	555.792969	-71.355042	958.855103	644.735840	82.512466
-613.602844	143.819168	865.969421	-557.349609	-71.160889	865.640320	-675.273499	169.114456	489.500977	-614.913391	-130.287552	513.355957	-682.249939	183.916656	83.944206	-668.431946	-152.309952	82.752174	-625.930054	225.285843	1331.871460	-537.652649	-108.329849	1356.713379	-528.997314	74.088486	1332.438843	-541.999512	103.395241	1630.644287	-744.828491	273.447754	1084.417603	-606.746094	-247.431229	1126.279175	-661.695801	300.053711	824.665649	-537.145081	-282.251740	854.789856	-553.428589	44.570469	960.171326	555.664795	-71.383949	958.844971	643.989868	82.772263
-613.447815	144.129105	865.981995	-557.668396	-70.933533	865.685303	-676.127930	169.612762	489.654449	-614.807983	-130.107971	513.299377	-682.489075	183.893356	84.010216	-668.479065	-152.274124	82.754059	-626.273987	225.397400	1331.897583	-538.937805	-108.366165	1356.716797	-529.652039	74.063858	1332.554932	-542.578430	103.425804	1630.555054	-742.638550	274.858154	1083.568237	-605.858643	-245.577164	1124.663574	-655.318176	301.898590	825.460449	-532.375305	-275.820129	853.617188	-553.627136	44.749241	960.247437	555.558411	-71.405998	958.842041	643.202026	83.095299
-613.325073	144.551331	865.939819	-558.036926	-70.672821	865.705688	-677.365479	170.328674	489.924072	-614.610168	-129.938599	513.226013	-682.874390	183.872665	84.068115	-668.500122	-152.189026	82.784256	-626.534241	225.562057	1331.910889	-540.104370	-108.404747	1356.632813	-530.391479	73.930008	1332.446899	-543.405029	103.462769	1630.532715	-740.540466	276.223175	1082.772461	-605.008667	-243.648819	1123.051392	-648.978394	303.461487	826.327087	-527.509644	-269.262115	852.673889	-553.843628	45.015060	960.274658	555.566223	-71.442825	958.827332	642.390259	83.397636
-613.192444	144.980042	865.930542	-558.427002	-70.364182	865.685181	-675.551697	169.942627	489.605255	-614.298462	-129.702515	513.093018	-682.245361	184.097351	83.927139	-668.513672	-152.117630	82.781563	-626.700684	225.693848	1331.941895	-541.224182	-108.408676	1356.556885	-530.733276	73.964218	1332.720215	-544.501099	103.501617	1630.547852	-738.389099	277.443085	1082.100830	-604.110840	-241.843170	1121.528076	-642.525513	304.959595	827.402039	-522.554810	-262.543304	851.969299	-554.074402	45.271049	960.303711	555.501404	-71.408905	958.832703	641.517578	83.854797
-613.068115	145.408051	865.931335	-558.765503	-70.073624	865.641479	-675.653137	170.297821	489.675781	-613.899109	-129.430481	512.949585	-682.291809	184.142746	83.920692	-668.461548	-152.063919	82.802399	-626.787415	225.870590	1331.969116	-542.269104	-108.435173	1356.468262	-531.200745	73.914703	1332.777344	-545.811340	103.573570	1630.601929	-736.626892	279.502533	1081.712524	-603.200989	-239.856964	1119.938477	-636.762024	306.255798	828.521423	-517.339294	-255.560776	851.533020	-554.267883	45.515770	960.320801	555.536438	-71.387146	958.871033	640.647278	84.286354
-613.017944	145.819855	865.947266	-559.147949	-69.815651	865.621216	-675.140137	170.469589	489.651428	-614.072449	-129.728149	513.015320	-682.130859	184.253983	83.906982	-668.725159	-151.978989	82.928429	-626.798462	226.051010	1332.018799	-543.195374	-108.405510	1356.377686	-531.828857	73.812561	1332.692261	-547.272278	103.715950	1630.694702	-735.223755	281.537964	1081.140381	-602.496887	-237.677856	1118.375122	-630.789673	307.472961	829.818054	-512.891724	-248.962769	851.037354	-554.505188	45.747864	960.350891	555.525391	-71.359825	958.905151	639.720886	84.892204
-612.957275	146.307007	865.942444	-559.572754	-69.494446	865.622070	-675.121155	170.825897	489.688568	-613.377686	-129.426514	512.836792	-682.261353	184.378494	83.950676	-668.627563	-151.938202	82.989792	-626.779968	226.225449	1332.108398	-544.136597	-108.333847	1356.274414	-532.274414	73.794060	1332.776367	-548.930176	103.676254	1630.926514	-732.362732	281.151123	1080.478760	-601.448608	-236.255005	1117.161377	-624.981689	308.804840	831.012329	-508.380432	-242.279907	850.831421	-554.754578	46.060856	960.378784	555.531006	-71.296318	958.947327	638.828979	85.369728
-612.944824	146.750595	865.924988	-560.025024	-69.142632	865.598694	-675.277710	171.269379	489.774963	-612.639954	-129.112930	512.626709	-682.255005	184.373062	83.915268	-668.514526	-151.878250	83.005096	-626.788147	226.389908	1332.213623	-545.096497	-108.293602	1356.219971	-532.558594	73.847931	1333.034546	-550.708191	103.707085	1631.130981	-730.549011	282.708313	1080.182129	-600.576355	-234.349716	1115.836426	-619.241760	309.654114	832.367676	-504.212769	-235.793777	850.742493	-555.024475	46.372551	960.381958	557.103333	-71.192848	958.715820	638.522644	86.163528
-612.931580	147.220993	865.903442	-560.437500	-68.837357	865.580994	-675.065796	171.591187	489.758179	-612.246826	-129.122147	512.536987	-682.172302	184.451767	83.863113	-668.526001	-151.807922	83.133728	-626.740234	226.569458	1332.361450	-545.903870	-108.234795	1356.156982	-532.983521	73.860313	1333.155273	-552.579041	103.741119	1631.309692	-728.839539	284.935944	1080.146240	-599.539063	-232.342438	1114.540771	-613.877808	310.544708	833.864014	-499.772919	-229.012466	850.940552	-555.265808	46.684166	960.382202	556.696594	-71.193329	958.879089	637.523621	86.725250
-612.898315	147.660538	865.887695	-560.797363	-68.558861	865.575012	-675.130310	172.055481	489.809082	-611.829773	-129.104187	512.457520	-682.273743	184.519119	83.917976	-668.579407	-151.747925	83.224686	-626.728271	226.766083	1332.551392	-546.741089	-108.102051	1356.134521	-533.560547	73.799751	1333.130493	-554.499512	103.752113	1631.500366	-726.586731	284.353302	1079.353394	-598.168274	-230.115616	1113.336182	-608.358643	311.222473	835.178040	-495.299438	-222.411316	851.291504	-555.486450	46.970882	960.396057	556.696045	-70.902817	958.983582	636.556152	87.411324
-612.883728	148.082458	865.904602	-561.220581	-68.180229	865.553528	-675.105957	172.478546	489.822357	-610.799011	-128.690720	512.205322	-682.249573	184.554657	83.888557	-668.433594	-151.689880	83.296501	-626.749512	226.931137	1332.795044	-547.605042	-108.041405	1356.162231	-533.890564	73.861801	1333.419800	-556.436279	103.745201	1631.714111	-724.806702	285.734100	1079.191772	-596.770142	-228.945236	1112.495483	-603.193176	311.820313	836.742310	-491.014160	-215.827332	851.834656	-555.735718	47.278610	960.415833	556.733948	-70.627731	959.103760	635.674805	88.121185
-612.770508	148.660629	865.789978	-561.694824	-67.783203	865.572937	-674.921509	172.754852	489.893860	-609.463623	-128.172394	511.906586	-682.252930	184.606506	83.857277	-668.185059	-151.640610	83.339714	-626.823120	227.114853	1333.070068	-548.436829	-107.947609	1356.178833	-534.388611	73.874184	1333.635498	-558.351563	103.803032	1631.828491	-722.964294	286.744812	1079.017578	-595.508789	-226.988495	1111.350342	-598.338867	312.172089	838.101624	-486.706177	-209.404846	852.466492	-555.959290	47.723553	960.385803	556.792603	-70.367905	959.197876	634.818359	88.814819
-612.726990	149.145737	865.819580	-562.099609	-67.385857	865.582825	-674.818665	173.071579	489.928131	-608.614014	-127.981491	511.739624	-682.222229	184.665955	83.845695	-668.064209	-151.576309	83.422943	-626.934753	227.288254	1333.381958	-549.270264	-107.812057	1356.207642	-535.045959	73.806740	1333.722290	-560.242371	103.768021	1632.034790	-721.014709	287.028839	1078.685547	-594.152954	-225.288467	1110.375000	-593.617188	312.527557	839.504456	-482.522400	-203.141296	853.226929	-556.200928	48.074146	960.432556	556.662292	-70.238014	959.364136	633.894287	89.522675
-612.658630	149.742813	865.653748	-562.408081	-67.134071	865.631042	-675.105042	173.583893	490.032532	-608.215820	-128.114075	511.720215	-682.309326	184.676041	83.873436	-668.182312	-151.509216	83.561028	-627.137268	227.457596	1333.688599	-550.153381	-107.666763	1356.317505	-535.466309	73.883652	1334.082764	-562.071533	103.713226	1632.228027	-719.403259	288.481812	1078.682617	-592.672974	-223.876984	1109.594116	-588.970337	312.576935	840.983154	-478.461975	-197.019791	854.126648	-556.375854	48.513683	960.390686	558.107483	-70.082909	959.501770	633.531189	90.495102
-612.565247	150.233826	865.666687	-562.685120	-66.727905	865.666748	-675.124084	173.920410	490.028381	-607.441772	-128.003647	511.578094	-682.350708	184.681366	83.838692	-668.063354	-151.450638	83.662354	-627.408569	227.619537	1333.965454	-551.004517	-107.498993	1356.324097	-536.123108	73.853081	1334.241699	-563.793518	103.648201	1632.406860	-717.665833	289.234192	1078.533569	-591.195496	-222.279297	1108.788940	-584.762634	312.765045	842.364563	-474.458160	-191.091904	855.111145	-556.557556	48.895535	960.449524	558.344971	-69.742744	959.617065	632.696716	91.292503
-612.496582	150.754639	865.668823	-563.063293	-66.193710	865.689392	-674.727722	174.133850	489.973877	-606.674805	-127.941177	511.409973	-682.201538	184.788223	83.814476	-668.011108	-151.403976	83.784691	-627.814941	227.774857	1334.222168	-551.951904	-107.353394	1356.428345	-536.721313	73.923355	1334.517822	-565.394897	103.555687	1632.570313	-716.068542	290.085541	1078.431885	-589.905090	-220.190918	1107.724854	-580.637756	312.764282	843.643494	-470.537689	-185.295319	856.170593	-556.796387	49.349270	960.494995	558.269836	-69.140434	959.786194	631.756592	92.194092
-612.358582	151.223694	865.813538	-563.362488	-65.610550	865.718994	-675.219727	174.682419	490.083740	-605.900391	-127.842361	511.282562	-682.393677	184.762131	83.811653	-667.982605	-151.335037	83.897560	-628.240295	227.827713	1334.437500	-552.912659	-107.191559	1356.491943	-537.212524	74.085022	1334.981079	-566.872070	103.475372	1632.749023	-714.529297	290.731628	1078.270020	-588.227539	-219.330704	1107.249634	-576.663818	312.478912	844.889404	-466.909302	-179.778687	857.342346	-557.015381	49.735001	960.637634	558.210938	-68.539330	959.933411	630.856445	93.052612
-612.184265	151.631668	865.796997	-563.533875	-65.239456	865.795044	-674.661194	174.864258	490.039215	-605.126892	-127.774895	511.205505	-682.208984	184.836105	83.746414	-668.072632	-151.281830	84.058487	-628.758484	228.079208	1334.809692	-553.784912	-107.026894	1356.634399	-538.038391	74.087814	1335.093018	-568.196045	103.341797	1632.915649	-713.256897	291.294586	1077.968872	-586.742493	-217.886032	1106.499634	-572.985840	312.238922	845.983704	-463.274963	-174.474182	858.506165	-557.166504	50.080452	960.720032	558.205200	-67.913834	960.033142	629.966614	94.003128
-612.076111	152.154373	865.661926	-563.728027	-64.908989	865.823914	-674.847717	175.298126	490.136078	-604.248291	-127.628510	511.095520	-682.315063	184.844360	83.757683	-668.049805	-151.238525	84.226509	-629.341248	228.216187	1335.039917	-554.814392	-106.832344	1356.709717	-538.488831	74.222694	1335.610474	-569.353821	103.242386	1633.109863	-711.920898	291.966522	1077.854492	-585.125183	-216.877777	1106.027588	-569.558044	311.961792	847.056335	-459.809509	-169.354919	859.738220	-557.330322	50.503017	960.706238	558.208008	-67.271606	960.133850	629.143494	94.935493
-611.863892	152.589615	865.792603	-563.869019	-64.385445	865.857544	-675.254517	175.793976	490.274261	-603.330139	-127.410500	510.899048	-682.470703	184.806488	83.721947	-667.995544	-151.210632	84.371048	-629.775696	228.351791	1335.314575	-555.791809	-106.691994	1356.806152	-539.583862	74.297226	1335.649536	-570.355957	103.123764	1633.255615	-710.585571	292.528473	1077.657104	-583.538513	-215.738068	1105.507446	-566.447144	311.731934	848.001953	-456.555450	-164.449890	860.947876	-557.474304	50.853256	960.855286	558.187866	-66.630867	960.207886	628.307861	95.845070
-611.667053	153.126648	865.774231	-564.054993	-63.839237	865.886597	-674.952637	176.070633	490.262665	-602.421021	-127.178261	510.763306	-682.407288	184.847214	83.682076	-667.987000	-151.160004	84.496948	-630.557007	228.597214	1335.503906	-556.879639	-106.542870	1356.935181	-540.187805	74.442993	1336.118408	-571.225708	103.010391	1633.379761	-709.326294	293.062714	1077.400879	-581.940979	-214.688782	1104.972534	-563.388184	311.149719	848.898132	-453.324097	-159.754837	862.138916	-557.616028	51.330055	960.912170	558.173340	-65.878349	960.282776	627.462341	96.945801
-611.447266	153.643387	865.613098	-564.079468	-63.390411	865.897034	-675.165649	176.561035	490.372925	-601.577515	-127.039253	510.713623	-682.519775	184.865707	83.678787	-668.060242	-151.091476	84.653824	-631.190491	228.824600	1335.664917	-557.982361	-106.355469	1357.021851	-541.328491	74.512535	1336.153564	-571.995789	102.906097	1633.488281	-708.259460	293.657471	1077.198608	-580.259949	-213.744339	1104.506104	-560.693909	310.733887	849.619202	-450.359406	-155.325150	863.295471	-557.672180	51.818371	960.885193	558.085083	-65.189667	960.366943	626.600891	97.957756
-611.132690	154.032562	865.559570	-563.749878	-62.963810	866.037842	-675.101685	176.934692	490.402588	-600.464966	-126.741249	510.623199	-682.531860	184.887207	83.617264	-667.976624	-151.030136	84.850410	-631.754944	229.070068	1335.833252	-559.138367	-106.185654	1357.145142	-542.302002	74.649155	1336.407715	-572.626099	102.783432	1633.585449	-707.208252	294.128357	1076.865845	-578.694092	-212.719818	1104.134277	-558.194763	310.222717	850.292542	-447.557007	-151.130646	864.433960	-557.611511	52.257793	961.008911	557.975281	-64.433502	960.470398	625.717346	99.094032
-610.907288	154.488922	865.686035	-563.617615	-62.466228	866.153809	-675.004211	177.301529	490.436890	-599.489746	-126.487282	510.522095	-682.520203	184.918747	83.583199	-667.920227	-150.950867	84.983833	-632.507874	229.412155	1335.947510	-560.338196	-106.025230	1357.249512	-543.077515	74.823257	1336.821411	-573.241699	102.698532	1633.635986	-706.333923	294.624847	1076.530518	-577.093140	-211.898865	1103.776367	-555.882263	309.545685	850.830261	-444.960327	-147.177368	865.515564	-557.681580	52.664547	961.212646	557.801025	-63.616573	960.533569	624.833557	100.325371
-611.016907	155.248642	865.629578	-564.312500	-62.073589	865.977417	-675.105774	177.742691	490.546051	-598.854126	-126.433540	510.465179	-682.644592	184.907333	83.603088	-668.058350	-150.850769	85.182648	-633.179382	229.765091	1336.007568	-561.507019	-105.905067	1357.354858	-544.287964	74.902847	1336.879761	-573.852234	102.516266	1633.692627	-705.525024	295.040894	1076.178467	-575.656372	-210.686127	1103.262695	-553.758728	308.871124	851.163757	-442.510315	-143.499588	866.544006	-558.110840	53.091465	961.114929	557.610413	-62.735435	960.593811	623.918396	101.489655
-610.908691	155.707458	865.636902	-564.425598	-61.540398	865.966431	-674.724365	178.009064	490.531616	-597.964417	-126.240921	510.341766	-682.562988	184.957581	83.551880	-668.097534	-150.793091	85.331276	-633.889343	230.068481	1336.045044	-562.743286	-105.803749	1357.453003	-545.115295	75.094238	1337.217896	-574.456543	102.543526	1633.601318	-704.791809	295.034302	1075.706787	-574.026428	-210.149536	1103.021118	-551.818848	308.097504	851.462036	-440.139954	-140.221542	867.561462	-558.280945	53.515759	961.169739	557.408203	-61.773846	960.620056	623.003784	102.638725
-610.799194	156.152725	865.642883	-564.418396	-61.074120	865.968323	-674.759094	178.422028	490.607086	-596.997375	-126.018524	510.240936	-682.647400	184.927765	83.508713	-668.129761	-150.724091	85.447594	-634.642639	230.390472	1335.840942	-563.846313	-105.696266	1357.509399	-546.116943	75.234970	1337.398926	-575.227783	102.516075	1633.506958	-704.289307	295.849823	1075.223389	-572.460205	-209.645309	1102.897339	-550.302368	307.393677	851.638794	-438.080994	-136.933258	868.502075	-558.409485	53.916710	961.234741	557.717102	-60.394268	960.505676	622.302185	104.014732
-610.631226	156.615677	865.631348	-564.356201	-60.629154	865.932373	-674.747681	178.815445	490.650330	-596.162598	-125.802498	510.171112	-682.690430	184.963898	83.506165	-668.209961	-150.671783	85.467819	-635.135071	230.708252	1335.779175	-565.029968	-105.557938	1357.479614	-547.036499	75.334793	1337.477295	-576.150818	102.374870	1633.418335	-703.865967	296.185791	1074.764648	-571.011658	-209.131149	1102.595703	-548.902344	306.452881	851.729919	-436.139404	-133.934494	869.371216	-558.479431	54.305866	961.271790	557.049072	-59.683041	960.582581	621.167480	105.208420
-610.485291	157.007050	865.845642	-564.188843	-60.110889	865.954590	-674.682678	179.214767	490.683502	-595.172791	-125.450966	510.029724	-682.712402	184.988770	83.473557	-668.258484	-150.631073	85.487617	-635.672302	230.971680	1335.554810	-566.078796	-105.424591	1357.405640	-548.092651	75.388847	1337.390015	-577.178650	102.440552	1633.219116	-703.482605	296.552734	1074.263306	-569.662170	-208.464691	1102.303833	-547.757141	305.595673	851.689514	-434.295776	-131.185913	870.146545	-558.561401	54.631901	961.470642	556.902466	-58.492622	960.492188	620.260071	106.615532
-610.238586	157.343658	865.876770	-563.788696	-59.612259	866.070313	-674.535889	179.601410	490.727203	-594.204956	-125.060318	509.821198	-682.735107	185.027771	83.454720	-668.202209	-150.612808	85.421463	-636.381775	231.155365	1335.254639	-567.066162	-105.321320	1357.337036	-548.724060	75.523125	1337.583496	-578.430481	102.463470	1633.060913	-703.206543	296.899567	1073.794556	-568.375244	-208.062637	1102.044312	-546.938904	304.736267	851.538269	-432.859772	-128.792236	870.715698	-558.513794	55.052780	961.626465	556.379395	-56.774990	960.381409	619.159241	107.895103
-609.966858	157.717667	865.679565	-563.370239	-59.087490	866.162415	-674.348572	179.936249	490.767853	-593.377686	-124.824951	509.586426	-682.738220	185.054657	83.401161	-668.165833	-150.751694	85.345322	-636.755493	231.285049	1335.081909	-567.986572	-105.238220	1357.255005	-549.391174	75.540855	1337.618164	-579.903198	102.378860	1632.941284	-703.023987	297.182465	1073.423218	-567.074036	-207.769867	1101.906738	-546.386353	304.004791	851.299683	-431.216431	-126.206879	871.493774	-558.437683	55.595760	961.647522	556.560547	-54.743355	960.193115	618.231628	109.459183
-609.820679	157.991135	865.877441	-563.000000	-58.531948	866.174194	-674.223450	180.281876	490.805084	-592.774475	-124.664063	509.348602	-682.757385	185.104050	83.417854	-668.368164	-150.580612	85.271263	-637.357361	231.388794	1334.802612	-568.791138	-105.148010	1357.122070	-550.252930	75.511719	1337.465332	-581.481689	102.542679	1632.745361	-702.930786	297.421875	1073.010376	-565.846191	-207.485733	1101.695801	-545.968140	302.934479	851.038086	-429.953583	-124.450272	871.996643	-558.464783	55.903824	961.843018	556.668701	-52.887848	959.981201	617.389587	111.037506
-609.793701	158.422119	865.850525	-563.027405	-58.127636	865.961182	-674.106934	180.627426	490.844177	-592.433533	-124.557991	509.064423	-682.778748	185.150208	83.391090	-668.436707	-150.822281	85.170021	-637.675659	231.426392	1334.663086	-569.478333	-105.080627	1357.036987	-550.913879	75.576233	1337.431274	-583.236267	102.627899	1632.595703	-702.849854	297.564148	1072.648804	-564.795288	-207.171173	1101.427856	-545.899902	302.085907	850.630310	-428.516632	-122.580177	872.589539	-558.611389	56.199787	961.773315	556.814209	-51.149578	959.804932	616.552673	112.597557
-609.820740	158.962952	865.858154	-563.191040	-57.766212	865.667236	-673.954224	180.926254	490.893555	-592.132629	-124.370972	508.770752	-682.782410	185.200699	83.342262	-668.715393	-150.615662	85.080643	-638.248535	231.429947	1334.474854	-570.133667	-105.032402	1356.865845	-551.363159	75.627792	1337.494019	-585.128906	102.647316	1632.535156	-702.862122	297.646973	1072.326172	-563.806030	-206.984024	1101.256836	-546.045837	301.221161	850.158081	-427.749512	-120.975906	872.910400	-558.825745	56.469303	961.675903	556.521301	-48.651463	960.059937	615.283630	113.952362
-609.672729	159.321579	865.804688	-562.956421	-57.380886	865.516418	-673.779968	181.217987	490.924591	-591.749084	-124.097755	508.531555	-682.751770	185.239380	83.303558	-668.761902	-150.633286	84.930984	-638.781555	231.457016	1334.313965	-570.777954	-105.007553	1356.735840	-551.902527	75.600121	1337.486084	-587.088257	102.841660	1632.376953	-702.976440	297.713806	1072.082397	-562.841187	-206.848373	1101.107666	-546.419739	300.361023	849.667542	-426.703979	-119.393417	873.351685	-558.828857	56.767990	961.634155	557.272766	-46.041473	959.724060	614.589233	115.765518
-609.554443	159.569061	865.722351	-562.653809	-57.050316	865.272278	-673.618530	181.513138	490.959106	-591.458130	-123.795509	508.268250	-682.739380	185.325394	83.319199	-668.855713	-150.645981	84.781982	-639.294495	231.412277	1334.135010	-571.272400	-104.965576	1356.640503	-552.608826	75.538490	1337.265991	-589.172363	102.897888	1632.345459	-703.184387	297.755981	1071.860718	-562.008362	-206.803909	1100.895386	-547.044739	299.516937	848.988403	-425.932983	-118.187347	873.621155	-558.768066	56.978458	961.518311	558.316650	-43.162743	959.298157	613.979736	117.678032
-609.347290	159.776672	865.660400	-562.430786	-56.682232	865.269348	-673.436035	181.758743	490.954651	-591.276550	-123.590347	508.082520	-682.787354	185.354538	83.306625	-668.955811	-150.676376	84.622543	-639.877075	231.347931	1333.942993	-571.721191	-104.983269	1356.546875	-553.028931	75.576889	1337.393677	-591.257996	103.086105	1632.199707	-703.457031	297.714569	1071.617188	-561.242371	-206.849258	1100.847290	-547.886230	298.706207	848.260498	-425.488617	-117.389015	873.681458	-558.758545	57.254055	961.544922	559.586609	-40.244106	958.757813	613.577332	119.748848
-609.335083	160.071625	865.620789	-562.519897	-56.529980	864.874451	-673.402100	182.008896	491.018646	-591.351501	-123.408127	507.931091	-682.855835	185.356827	83.289391	-669.080444	-150.755417	84.504608	-640.456909	231.239151	1333.846680	-572.118042	-105.026985	1356.465576	-553.572388	75.579559	1337.371704	-593.457214	103.125816	1632.181396	-703.793213	297.575958	1071.404175	-560.534912	-206.915695	1100.795288	-548.882324	297.855042	847.526978	-424.929901	-116.780640	873.794495	-558.821716	57.298218	961.345093	560.745239	-37.331757	958.285950	613.114990	121.817116
-609.028320	160.053238	865.543762	-562.045715	-56.200291	865.001953	-673.219177	182.187042	491.012604	-591.237793	-123.125542	507.804657	-682.823608	185.386719	83.285240	-669.073547	-150.799271	84.312958	-641.094482	231.138168	1333.772705	-572.436829	-105.094353	1356.451904	-554.236511	75.440849	1337.256592	-595.618164	103.199577	1632.115234	-704.237183	297.416656	1071.207642	-559.926270	-206.940002	1100.712280	-550.128540	297.099548	846.658325	-424.390106	-116.091858	873.947571	-558.675232	57.521473	961.434875	561.608765	-34.602318	957.964111	612.600159	123.751038
-608.820313	160.174667	865.531555	-561.822693	-56.029617	864.921692	-673.086853	182.276108	491.041931	-591.366577	-122.938110	507.690948	-682.842041	185.388275	83.304222	-669.069885	-151.168854	84.146706	-641.860474	230.967712	1333.696533	-572.872314	-105.178566	1356.435303	-554.580078	75.392410	1337.552856	-597.760437	103.381180	1632.044312	-704.746277	297.213837	1071.054688	-559.382629	-207.118423	1100.681274	-551.540588	296.341522	845.750671	-424.164795	-115.750656	873.966553	-558.589600	57.612049	961.428101	562.050537	-32.068546	957.851440	611.903809	125.634537
-608.652893	160.228149	865.541382	-561.671570	-55.916924	864.877075	-673.039246	182.419815	491.092194	-591.602600	-122.795532	507.651062	-682.874023	185.370255	83.329086	-669.218750	-151.285721	84.027336	-642.636414	230.728317	1333.654297	-573.216125	-105.295654	1356.474487	-555.071655	75.300888	1337.753784	-599.874084	103.450188	1632.015869	-705.310913	296.924866	1070.889893	-559.068481	-206.943176	1100.619751	-553.104736	295.613403	844.813232	-424.032257	-115.557205	873.913757	-558.535034	57.647518	961.442444	562.017212	-29.918890	957.936707	611.058960	127.353218
-608.698486	160.429077	865.601624	-561.974182	-56.132858	864.573975	-672.997559	182.524963	491.153137	-592.116638	-122.807594	507.682800	-682.877319	185.366959	83.338806	-669.439636	-151.386292	83.953636	-643.473206	230.456314	1333.659790	-573.531921	-105.434982	1356.536743	-555.604736	75.187035	1337.906250	-601.929077	103.479408	1632.029053	-705.943237	296.570343	1070.775391	-558.579346	-207.575089	1100.857910	-554.797791	294.928894	843.853088	-424.245422	-115.756508	873.742554	-558.652222	57.448711	961.315979	561.651428	-28.301807	958.290344	610.252441	128.568710
-608.258484	160.154449	865.596191	-561.271606	-55.887020	864.915588	-672.649353	182.413803	491.114532	-592.223145	-122.556084	507.662445	-682.782532	185.363602	83.344383	-669.595154	-151.484177	83.787270	-644.371399	230.204071	1333.645752	-573.838013	-105.585869	1356.668701	-556.167419	75.110741	1338.166870	-603.909790	103.430496	1632.098389	-706.686401	296.154175	1070.622070	-558.279602	-207.797928	1100.960205	-556.699585	294.306824	842.807861	-424.163086	-115.766144	873.748779	-558.340576	57.577412	961.547668	560.745544	-27.140598	958.719116	609.244385	129.718765
-608.045227	160.048904	865.656799	-561.038940	-55.935688	864.982300	-672.417786	182.337708	491.126190	-592.470032	-122.494011	507.690948	-682.785339	185.321121	83.341797	-669.827271	-151.602753	83.716782	-645.336731	229.926895	1333.679443	-574.115295	-105.699234	1356.757446	-556.717041	75.000587	1338.465210	-605.719360	103.498077	1632.057861	-707.468262	295.665405	1070.557983	-558.080505	-208.171677	1101.133057	-558.703796	293.724884	841.746887	-424.498901	-115.916748	873.605957	-558.218445	57.484795	961.639893	559.330017	-26.462103	959.139832	608.084534	130.714508
-607.862915	159.952225	865.705017	-560.876587	-55.986996	865.037537	-672.162537	182.226074	491.124176	-592.722839	-122.493950	507.754639	-682.748352	185.300934	83.354881	-670.194885	-151.377060	83.618385	-646.336853	229.618027	1333.724731	-574.348694	-105.853790	1356.969116	-557.252136	74.878693	1338.759399	-607.445923	103.354202	1632.176636	-708.354553	295.178864	1070.530396	-557.915833	-208.561630	1101.362793	-560.818054	293.184998	840.731140	-424.760040	-116.431274	873.449158	-558.127686	57.394863	961.714722	557.772705	-26.301914	959.686096	607.029297	131.559479
-607.667053	159.784729	865.736511	-560.646606	-56.068443	865.130859	-671.956909	182.138107	491.112244	-592.983337	-122.576599	507.871246	-682.715393	185.268250	83.359673	-670.487122	-151.517563	83.576370	-647.374451	229.286606	1333.755859	-574.561340	-106.029900	1357.188477	-558.115784	74.666061	1338.794922	-609.043518	103.227409	1632.256470	-709.270264	294.562134	1070.474976	-557.718140	-209.164200	1101.713379	-563.025391	292.696442	839.680786	-425.174896	-117.118561	873.277466	-558.006042	57.284325	961.801147	556.055603	-26.547407	960.222229	605.982971	132.442688
-607.519653	159.674026	865.797485	-560.450928	-56.249187	865.218140	-671.750061	182.016190	491.125519	-593.263672	-122.724663	508.003235	-682.646484	185.224457	83.380402	-670.713806	-151.695450	83.573463	-648.506958	228.950012	1333.797119	-574.852600	-106.249565	1357.454224	-558.521240	74.625824	1339.306152	-610.429504	103.149132	1632.324097	-710.242371	293.886871	1070.389038	-557.615234	-209.617813	1102.045776	-565.396851	292.303436	838.601746	-425.477661	-118.298233	873.122070	-557.917419	57.136276	961.897888	554.273682	-27.068851	960.695129	605.024780	133.354431
-607.351257	159.521637	865.853577	-560.183105	-56.458843	865.342407	-671.541748	181.855331	491.146759	-593.518738	-122.911690	508.146118	-682.623291	185.205231	83.391502	-670.838928	-152.258926	83.610825	-649.587097	228.644806	1333.837036	-575.026306	-106.415054	1357.763794	-559.405518	74.408165	1339.378906	-611.690002	102.987816	1632.407715	-711.304688	293.159637	1070.344482	-557.630127	-210.241287	1102.480713	-567.801697	291.888458	837.532959	-426.027710	-119.296761	872.938354	-557.805420	56.973011	962.015686	552.601318	-27.776808	961.108826	604.223145	134.202667
-607.195251	159.355103	865.911987	-559.932373	-56.632603	865.405823	-671.344299	181.663742	491.150055	-593.757202	-123.121407	508.268127	-682.579773	185.151245	83.408424	-671.155273	-152.463074	83.627975	-650.735291	228.291016	1333.897217	-575.303772	-106.627800	1358.051392	-560.055908	74.280952	1339.602661	-612.832031	102.796486	1632.480713	-712.401611	292.368042	1070.302124	-557.807678	-210.584015	1102.719971	-570.329224	291.561249	836.469666	-426.632385	-120.493080	872.681458	-557.698303	56.795181	962.102905	551.121216	-28.433405	961.456787	603.517090	135.091736
-607.012817	159.197754	865.981567	-559.625366	-56.870026	865.463745	-671.178101	181.531525	491.207489	-593.940735	-123.268486	508.401031	-682.607422	185.071457	83.437317	-671.471191	-152.607941	83.606720	-651.965027	227.893585	1333.908081	-575.631775	-106.824356	1358.297119	-560.555542	74.222183	1340.139648	-613.868408	102.579117	1632.536865	-713.650818	291.649841	1070.246704	-557.894287	-211.327225	1103.120972	-572.981262	291.253662	835.430115	-427.287445	-121.712357	872.398132	-557.568420	56.580223	962.198425	549.873413	-28.738228	961.763550	602.907715	136.110458
-606.033813	159.482025	866.240967	-558.447205	-56.657898	865.723633	-670.664429	181.215866	491.304688	-593.689270	-123.259491	508.486298	-682.469666	185.051086	83.430740	-671.632385	-152.800964	83.536385	-653.139832	227.513824	1333.894287	-575.839294	-107.044472	1358.532227	-561.155334	74.079010	1340.382568	-614.774902	102.383568	1632.575317	-714.883789	290.783112	1070.051392	-558.004211	-212.066406	1103.516968	-575.570251	290.944061	834.325867	-428.121155	-122.839806	872.075073	-556.838989	56.773464	962.553589	549.157654	-28.662521	962.164185	602.614807	137.021713
-605.980042	159.081253	866.228210	-557.974365	-57.040730	865.781677	-670.260925	180.905991	491.237549	-593.851990	-123.505630	508.663574	-682.408264	185.022095	83.462814	-671.955627	-152.924973	83.552933	-654.344910	227.109787	1333.795654	-576.101501	-107.276497	1358.739990	-561.819153	73.913895	1340.573608	-615.618408	102.160988	1632.503540	-716.205566	289.918671	1069.905396	-558.137146	-212.816559	1103.815308	-578.370850	290.789276	833.298767	-428.858063	-124.741081	871.641907	-556.705078	56.434200	962.607239	548.872375	-27.867495	962.550964	602.242920	138.072845
-606.166687	158.543610	866.176208	-557.774963	-57.448887	865.756348	-669.804810	180.587265	491.122162	-594.049683	-123.822853	508.823975	-682.283630	184.984116	83.454521	-672.255981	-153.079620	83.604317	-655.522095	226.724762	1333.701294	-576.280212	-107.527405	1358.957153	-562.445801	73.740173	1340.734253	-616.541748	101.791977	1632.525879	-717.626465	289.116028	1069.744507	-558.301758	-213.606216	1104.178955	-581.152039	290.565491	832.190369	-429.641632	-125.850143	871.359802	-556.766541	56.006413	962.583801	548.823853	-26.672775	962.842407	601.955078	139.192856
-606.299988	158.014511	866.089783	-557.495361	-57.881466	865.771851	-669.934753	180.462143	491.144806	-594.452942	-124.248970	509.067749	-682.407471	184.943939	83.521019	-672.676575	-153.208893	83.677711	-656.622803	226.297882	1333.573975	-576.440125	-107.795235	1359.134521	-563.276672	73.502197	1340.612549	-617.447754	101.519913	1632.464478	-718.981689	288.173126	1069.530518	-558.444092	-214.424637	1104.509155	-583.948303	290.366699	831.112549	-430.385132	-127.678047	870.950439	-556.778687	55.602505	962.566162	550.977051	-27.450975	962.734680	602.756592	140.861420
-606.287598	157.623886	866.071472	-557.165894	-58.209305	865.779602	-669.671692	180.144974	491.151733	-594.465698	-124.492760	509.229279	-682.349731	184.914993	83.556465	-672.898499	-153.294052	83.719398	-657.809021	225.853256	1333.388550	-576.717468	-108.098289	1359.284302	-563.611450	73.337212	1341.024780	-618.401611	101.223251	1632.408569	-720.485229	287.326935	1069.355591	-558.615784	-215.307739	1104.814697	-586.767578	290.160522	830.072083	-431.061401	-129.879379	870.484009	-556.723877	55.266994	962.589600	551.508850	-26.704060	962.753723	602.807373	142.172653
-606.198975	157.214508	866.054199	-556.738037	-58.539906	865.831238	-669.408997	179.853699	491.119263	-594.622925	-124.829636	509.438080	-682.272583	184.845184	83.571213	-673.177124	-153.386612	83.804520	-658.841675	225.380737	1333.236206	-576.829773	-108.428261	1359.427979	-564.078064	73.085899	1341.185181	-619.404419	101.022354	1632.233887	-721.909790	286.776306	1069.381226	-558.861389	-216.315292	1105.161255	-589.689514	290.044067	829.110107	-432.101593	-131.450241	870.002563	-556.600159	54.938347	962.639099	551.842957	-25.714207	962.901184	602.798950	143.228104
-606.060852	156.772293	866.039673	-556.085754	-58.920479	865.937744	-669.117920	179.542160	491.151764	-594.741150	-125.150848	509.651855	-682.258362	184.793716	83.599060	-673.442810	-153.474442	83.899071	-659.782837	224.838669	1333.077393	-576.843140	-108.780373	1359.531128	-564.744141	72.740868	1341.009033	-620.551514	100.612564	1632.187256	-723.463928	285.941711	1069.197998	-558.970764	-217.600906	1105.594727	-592.591003	289.886536	828.120361	-433.116150	-133.548401	869.413757	-556.375793	54.602501	962.724426	550.925476	-25.249058	963.406433	602.372925	143.871552
-605.913452	156.266159	865.980957	-555.413635	-59.339180	866.053040	-668.821655	179.240326	491.134705	-594.583984	-125.356163	509.787109	-682.196838	184.743179	83.620514	-673.656494	-153.531006	83.934868	-660.702637	224.313660	1332.877563	-576.859985	-109.159607	1359.613525	-564.870056	72.501038	1341.390381	-621.741699	100.294785	1632.055542	-725.035767	285.019257	1068.968872	-559.309875	-218.202850	1105.588013	-595.572083	289.806122	827.145691	-433.688934	-136.064255	868.866089	-556.144409	54.238800	962.792297	552.305298	-23.866829	963.283447	602.692383	145.167145
-605.811951	155.692551	865.930969	-554.835144	-59.679104	866.159180	-668.375183	178.826187	491.044647	-594.342773	-125.584030	509.898987	-682.117065	184.696121	83.611603	-673.807678	-153.604691	83.961571	-661.462830	223.805374	1332.668701	-576.763062	-109.580917	1359.682129	-565.171631	72.202972	1341.447388	-623.030334	99.997604	1631.921021	-726.562317	284.092651	1068.818604	-559.554504	-219.286652	1105.809448	-598.531189	289.725159	826.226196	-434.732697	-137.995895	868.198120	-555.959534	53.876064	962.853882	552.664673	-23.031940	963.389648	602.771057	146.023605
-605.787231	155.117203	865.896301	-554.286560	-60.088032	866.261841	-667.837830	178.415558	490.876007	-594.224487	-125.903259	509.996094	-682.020386	184.669678	83.576202	-674.027527	-153.646774	84.025810	-662.221252	223.205658	1332.461182	-576.548279	-109.986458	1359.781982	-565.428833	71.873589	1341.522217	-624.355957	99.615189	1631.861450	-728.214172	283.252655	1068.695557	-559.780212	-220.339279	1106.040527	-601.582092	289.725586	825.315125	-435.712006	-140.277863	867.515259	-555.794189	53.480568	962.912415	551.351379	-22.659452	964.006042	602.228821	146.283554
-605.724609	154.478821	865.872498	-553.665710	-60.575253	866.332153	-667.113037	177.960144	490.724182	-594.082336	-126.210564	510.131012	-681.884033	184.637451	83.583191	-674.222961	-153.728378	84.071869	-662.929321	222.609924	1332.250732	-576.281677	-110.460686	1359.893066	-565.651611	71.543312	1341.584961	-625.748413	99.273186	1631.727173	-729.841064	282.326843	1068.598389	-559.970642	-221.316467	1106.233521	-604.648315	289.661804	824.492371	-436.473907	-142.896729	866.875488	-555.575378	52.997559	962.961426	552.226379	-21.307339	964.158997	602.356079	147.067932
-605.535095	153.660080	865.846619	-552.667908	-61.186199	866.548767	-666.574036	177.606064	490.641876	-593.750732	-126.496796	510.259308	-681.869934	184.591721	83.604431	-674.427246	-153.786224	84.131126	-663.569214	221.929626	1332.083740	-575.948730	-110.919838	1359.988525	-565.819397	71.149414	1341.658325	-627.179199	98.901741	1631.638062	-731.477356	281.413666	1068.596558	-560.065796	-222.697754	1106.552612	-607.723694	289.625488	823.703979	-437.601105	-145.019638	866.175842	-555.171814	52.441982	963.093872	553.667297	-21.133427	963.983032	603.032532	147.812668
-605.603638	153.068344	865.828857	-552.416260	-61.718868	866.533325	-666.128967	177.254547	490.566315	-593.618652	-126.954918	510.370209	-681.764526	184.564438	83.591545	-674.669861	-153.871033	84.233246	-664.128662	221.218430	1331.998901	-575.525696	-111.428261	1360.120117	-566.208069	70.668091	1341.479980	-628.646118	98.548462	1631.488037	-733.106873	280.507324	1068.577759	-560.149902	-224.049286	1107.008301	-610.760193	289.556061	823.087402	-438.631012	-147.504074	865.501221	-555.130920	51.905689	963.088135	552.602051	-21.108009	964.333679	602.707703	147.770508
-605.491089	152.236893	865.774353	-551.682983	-62.241539	866.657166	-665.386169	176.717041	490.397949	-593.246033	-127.281403	510.497192	-681.663147	184.518738	83.592209	-674.812195	-153.879425	84.301407	-664.735291	220.461624	1331.923950	-575.142761	-111.953354	1360.298706	-566.038208	70.249870	1341.920166	-630.063599	98.059097	1631.472900	-734.743042	279.599152	1068.646729	-560.419739	-225.032898	1107.208374	-613.876587	289.529907	822.430420	-439.561218	-150.311371	864.844421	-554.862122	51.348770	963.152832	554.063293	-20.009474	964.089050	602.954712	149.312317
-605.266052	151.303787	865.758545	-550.577454	-62.900555	866.891174	-664.693542	176.307220	490.253723	-592.844116	-127.511971	510.648163	-681.521667	184.491165	83.593254	-674.947815	-153.930267	84.363556	-665.278992	219.692703	1331.895752	-574.702820	-112.488861	1360.482056	-566.122070	69.803902	1342.049927	-631.496399	97.569405	1631.385010	-736.385986	278.629730	1068.763794	-560.822937	-225.915756	1107.396606	-617.037842	289.492859	821.853943	-440.712219	-152.699127	864.129150	-554.400024	50.719719	963.300354	554.833801	-19.621340	963.921692	603.318420	150.001938
-605.257874	150.540787	865.753418	-550.012390	-63.588673	866.937317	-664.176819	176.019028	490.155029	-592.709351	-127.901161	510.761139	-681.475098	184.441681	83.593239	-675.150330	-153.922485	84.457581	-665.769775	218.882538	1331.874634	-574.217712	-113.041718	1360.690918	-566.223938	69.316383	1342.178101	-632.859009	97.064491	1631.285645	-738.042908	277.919037	1068.913940	-560.982239	-226.889206	1107.621948	-620.135437	289.429260	821.326538	-441.841919	-155.219925	863.448303	-554.198486	50.058971	963.337097	555.110718	-19.069921	963.871033	603.470642	150.553574
-605.306335	149.823151	865.730835	-549.674194	-64.206375	866.954590	-663.610229	175.618546	490.047546	-592.323120	-128.200882	510.796875	-681.412354	184.372284	83.587982	-675.242432	-153.961517	84.506683	-666.288086	218.081284	1331.847900	-573.715393	-113.617821	1360.944458	-566.276733	68.736259	1342.352295	-634.116943	96.478790	1631.200684	-739.698059	277.090210	1069.111572	-561.284729	-227.770462	1107.861694	-623.266846	289.442291	820.828613	-442.696320	-158.315369	862.754211	-554.106384	49.441116	963.343750	555.246033	-18.629145	963.797363	603.571045	151.084320
-605.361206	149.112442	865.747070	-549.283936	-64.888916	866.967163	-663.226257	175.222137	489.926453	-592.024719	-128.611038	510.885406	-681.366882	184.327637	83.609421	-675.410400	-153.981842	84.556084	-666.778198	217.190125	1331.888184	-573.200378	-114.207153	1361.200928	-566.373535	68.175606	1342.490356	-635.351074	95.925751	1631.029175	-741.267517	276.218201	1069.347290	-561.296875	-229.205658	1108.420166	-626.391479	289.460266	820.410400	-443.917542	-160.751343	862.109863	-553.985107	48.780243	963.366882	555.395569	-18.136904	963.712219	603.726929	151.659042
-605.440674	148.133774	865.767151	-548.817322	-65.682205	867.022766	-662.637939	174.800385	489.812805	-591.844482	-129.130753	510.987732	-681.259949	184.287369	83.628593	-675.539551	-153.967575	84.606750	-667.332031	216.205338	1331.818970	-572.682251	-114.848320	1361.463013	-566.211121	67.735855	1342.809082	-636.411072	95.175873	1631.023438	-742.892517	275.451843	1069.640747	-561.373596	-230.210358	1108.751831	-629.484985	289.398621	819.994385	-444.856079	-163.647659	861.519775	-553.851624	47.959892	963.414612	555.273560	-17.516237	963.751343	603.756348	152.062027
-605.406677	147.237366	865.791931	-548.386536	-66.297127	867.077942	-662.008667	174.335358	489.712891	-591.464478	-129.491714	511.012939	-681.154175	184.244644	83.686287	-675.608887	-153.974258	84.629036	-667.826172	215.211502	1331.887939	-572.183594	-115.494995	1361.662231	-566.280762	67.117928	1342.949463	-637.372864	94.491745	1630.918701	-744.538757	274.616486	1069.874878	-561.552979	-231.037979	1108.932007	-632.495300	289.359924	819.691650	-445.841034	-166.389282	860.884766	-553.670593	47.256500	963.463257	555.804443	-16.852535	963.515076	604.040649	152.776840
-605.355164	146.313644	865.794250	-547.865540	-67.023392	867.184937	-661.497314	173.842697	489.598450	-591.143311	-129.890076	511.103821	-681.233582	184.257217	83.762535	-675.697388	-153.963913	84.699371	-668.277771	214.287201	1331.954712	-571.700500	-116.150291	1361.895020	-566.315430	66.439430	1343.119751	-638.192871	93.707863	1630.920044	-746.114136	273.671967	1070.136108	-561.454163	-232.185196	1109.327515	-635.452454	289.356506	819.342346	-446.566376	-169.617645	860.364441	-553.468140	46.514030	963.532166	555.861084	-16.075680	963.377930	603.808899	153.912964
-605.342651	145.316437	865.776306	-547.323547	-67.817413	867.302368	-660.783020	173.330750	489.444580	-590.910522	-130.418350	511.281372	-680.916626	184.062531	83.694336	-675.863525	-153.964630	84.820206	-668.762573	213.265213	1332.002808	-571.204041	-116.846169	1362.123291	-566.329407	65.820366	1343.278320	-638.846130	92.866402	1630.991455	-747.620483	272.649811	1070.331055	-561.338013	-233.477936	1109.855347	-638.525085	289.501068	819.036194	-447.610168	-172.234131	859.819397	-553.264160	45.724247	963.591797	555.837402	-15.342362	963.257874	603.719727	154.794434
-605.326416	144.444794	865.785889	-546.776733	-68.563347	867.422424	-660.489929	172.962021	489.361084	-590.596436	-130.761032	511.423065	-680.910461	184.011032	83.701981	-675.915649	-153.956070	84.867744	-669.235474	212.279770	1332.054932	-570.756836	-117.491562	1362.353027	-566.359253	65.113029	1343.448608	-639.394836	92.048424	1630.947754	-749.164917	271.710815	1070.610962	-561.299011	-234.534973	1110.228638	-641.339050	289.479980	818.795227	-448.394684	-175.056519	859.332520	-553.073669	45.002453	963.671936	556.068237	-15.127738	963.162109	604.352173	154.870361
-605.370178	143.504898	865.793152	-546.302734	-69.280563	867.553528	-660.197266	172.594986	489.272675	-590.237183	-131.127594	511.508301	-681.094727	184.015747	83.791656	-675.948730	-153.938507	84.904922	-669.663025	211.332947	1332.088013	-570.184265	-118.235649	1362.632202	-566.422302	64.416145	1343.587769	-639.847900	91.095253	1631.004395	-750.677856	270.829041	1070.891602	-561.029175	-235.846069	1110.667603	-644.066833	289.400513	818.558044	-449.092682	-177.961197	858.910706	-552.930176	44.273880	963.750671	556.197754	-14.650788	963.023926	604.603455	155.307648
-605.321777	142.497940	865.792114	-545.629211	-70.204636	867.700867	-659.633850	172.122101	489.154510	-589.885498	-131.480331	511.630066	-680.801331	183.874146	83.809784	-675.949829	-153.983826	84.939613	-670.133667	210.271408	1332.175171	-569.768921	-118.980995	1362.822632	-566.539673	63.713535	1343.689697	-640.109741	90.225243	1631.042236	-752.239807	269.939911	1071.193726	-560.694946	-237.321289	1111.243896	-647.067566	289.217316	818.292603	-449.679810	-180.864731	858.493835	-552.672668	43.417309	963.840088	556.275024	-14.149936	962.884521	604.818909	155.708191
-605.262451	141.475388	865.792236	-545.088562	-70.966606	867.775940	-659.158508	171.664490	489.117645	-589.614319	-131.930023	511.675812	-680.719971	183.785858	83.868858	-676.023254	-154.006454	84.969856	-670.553650	209.246246	1332.253174	-569.359253	-119.726715	1362.964355	-566.567322	62.915283	1343.807495	-640.374817	89.334763	1630.959351	-753.702271	269.016479	1071.455322	-560.442383	-238.537018	1111.553833	-649.693359	289.078400	818.128479	-450.211609	-183.722977	858.085693	-552.458435	42.595734	963.892517	556.384033	-13.810231	962.751160	605.060303	156.050125
-605.237671	140.416290	865.792175	-544.582642	-71.756775	867.880737	-658.426270	171.082855	489.022949	-589.383728	-132.400970	511.752930	-680.529602	183.703186	83.927551	-676.128052	-154.080933	84.994682	-670.992615	208.127823	1332.311401	-568.912842	-120.591293	1363.078857	-566.649414	62.147762	1343.865967	-640.561279	88.254478	1630.972900	-755.123230	267.889404	1071.766846	-560.235168	-239.538330	1111.656494	-652.382874	288.994263	818.022034	-450.520599	-186.744507	857.724976	-552.269836	41.758087	963.956177	556.528442	-13.460159	962.595581	605.293945	156.403625
-605.224182	139.384567	865.794922	-543.971191	-72.658768	867.946045	-657.840149	170.531937	488.902802	-589.197510	-132.953842	511.884674	-680.402954	183.598648	83.965958	-676.101440	-154.132599	85.032921	-671.382507	207.003479	1332.363892	-568.494995	-121.413361	1363.126465	-566.656616	61.298126	1343.910034	-640.653809	87.258064	1630.916992	-756.436584	266.685120	1072.015869	-559.822205	-240.973007	1111.972534	-654.695496	288.900696	818.037292	-450.854218	-189.516922	857.390503	-552.038879	40.864845	964.003479	556.624146	-13.172600	962.459656	605.466919	156.697159
-605.209412	138.428726	865.778381	-543.448669	-73.455971	868.003845	-659.619446	170.846008	489.227234	-588.973511	-133.485794	511.960052	-681.333923	183.465302	84.280884	-676.031311	-154.159821	85.033501	-671.788879	205.911148	1332.394287	-568.104553	-122.328552	1363.145142	-566.617615	60.504257	1343.948730	-640.797974	86.228668	1630.819824	-757.325195	264.700531	1072.355591	-559.544861	-242.290359	1112.161865	-657.221924	288.702057	817.804199	-451.102478	-192.206299	857.066895	-551.838562	40.062286	964.034241	556.818237	-12.849162	962.278809	605.640747	157.000290
-605.161682	137.551224	865.765198	-542.984253	-74.223022	868.026733	-659.445251	170.452103	489.152069	-588.839539	-133.990723	512.067200	-681.133240	183.194824	84.238228	-675.914551	-154.211121	85.040756	-672.076782	204.818085	1332.423462	-567.626648	-123.204422	1363.136230	-566.600342	59.626404	1343.909180	-640.946838	85.164993	1630.692627	-758.587097	263.382996	1072.581055	-559.039978	-243.918533	1112.550659	-659.485962	288.496429	817.746521	-451.218658	-194.908478	856.786316	-551.642761	39.287189	964.049316	557.013062	-12.594659	962.047607	605.794434	157.259674
-605.206482	136.476822	865.741943	-542.460144	-75.160393	868.053528	-658.970886	169.997482	489.008667	-588.808167	-134.578064	512.165283	-681.328003	183.268768	84.407005	-675.776306	-154.267365	85.048676	-672.339844	203.642044	1332.414917	-567.136963	-124.139709	1363.126831	-566.468750	58.779984	1343.917847	-641.105347	84.100815	1630.575073	-759.865845	262.017090	1072.837646	-558.684265	-245.327545	1112.709351	-661.711548	288.291992	817.729492	-451.194366	-197.688858	856.536560	-551.456665	38.353680	964.057739	557.167419	-12.386157	961.829773	605.911011	157.526733
-605.248779	135.387085	865.669678	-542.039001	-75.963493	867.999390	-658.271484	169.399673	488.858643	-588.601624	-135.080399	512.164246	-680.870789	183.017395	84.356865	-675.428711	-154.377365	85.023903	-672.572144	202.503998	1332.435547	-566.581604	-125.124298	1363.054810	-566.288269	57.806831	1343.925293	-641.278076	82.987427	1630.441650	-761.085083	260.672089	1073.097412	-558.485046	-246.393036	1112.557861	-663.861450	287.972504	817.762451	-451.114532	-200.376511	856.266541	-551.365662	37.445873	964.014099	557.342957	-12.258689	961.583313	605.966614	157.734421
-605.351624	134.350113	865.688904	-541.684448	-76.824631	867.944641	-657.710999	168.783051	488.744171	-588.464294	-135.647095	512.138733	-680.771973	182.945358	84.389565	-675.020264	-154.497391	84.954613	-672.715881	201.298752	1332.488770	-565.992859	-126.100807	1362.983398	-566.154602	56.944183	1343.868774	-641.451782	81.823128	1630.296143	-762.179443	258.971497	1073.339844	-557.950562	-248.154266	1112.841553	-665.904480	287.718201	817.858093	-450.969543	-202.948669	856.045349	-551.251709	36.513916	963.997681	557.549072	-12.138588	961.306335	605.998108	157.933746
-605.464905	133.309174	865.662292	-541.318298	-77.698540	867.855164	-657.444397	168.376587	488.697205	-588.294373	-136.118179	512.004395	-680.740356	182.859756	84.500984	-674.566101	-154.585526	84.821648	-672.798462	200.080276	1332.532227	-565.427307	-127.140648	1362.817017	-565.818787	55.928669	1343.852173	-641.571289	80.647018	1630.165039	-763.347595	257.480591	1073.623779	-557.561157	-249.601868	1112.757080	-667.838501	287.270905	817.950378	-450.847412	-205.295944	855.809143	-551.136108	35.580967	963.940125	557.718872	-12.042438	961.002563	605.982605	158.138901
-605.605774	132.297211	865.561951	-541.105042	-78.584999	867.698730	-656.522949	167.683411	488.544159	-588.078979	-136.558609	511.842010	-680.563721	182.827042	84.569870	-674.247803	-154.724030	84.628380	-672.820679	198.849106	1332.583862	-564.740356	-128.192154	1362.678101	-565.630615	54.964096	1343.728271	-641.669556	79.468948	1629.994385	-764.305847	255.796661	1073.885620	-557.353943	-250.742218	1112.668823	-669.405396	286.871887	818.190552	-450.643158	-207.729645	855.542175	-551.083252	34.652908	963.806274	557.783264	-12.077446	960.631592	605.887512	158.278931
-605.706848	131.247299	865.507019	-540.876831	-79.458038	867.536926	-655.528076	166.997360	488.295471	-587.862915	-137.057693	511.697906	-680.312500	182.791794	84.553528	-674.159973	-154.931931	84.581558	-672.795166	197.594086	1332.613403	-564.118103	-129.210190	1362.563232	-565.263733	53.954884	1343.638794	-641.687866	78.232170	1629.852051	-765.265137	254.201218	1074.131592	-556.789551	-252.584671	1112.828369	-671.125793	286.437744	818.354492	-450.320953	-210.257477	855.381592	-550.997314	33.690369	963.692871	557.887146	-11.985335	960.274780	605.637329	158.383682
-605.879822	130.126740	865.431030	-540.644226	-80.466072	867.389893	-654.488159	166.333649	488.032959	-587.480591	-137.560699	511.593628	-680.076965	182.790207	84.572044	-673.975830	-155.059464	84.496300	-672.706848	196.370758	1332.671875	-563.388184	-130.300644	1362.409912	-564.929993	52.898186	1343.557617	-641.629272	76.963173	1629.735107	-766.312988	252.916626	1074.461670	-556.539368	-253.683517	1112.621826	-672.736755	285.905212	818.561401	-450.097961	-212.320618	855.095154	-550.915222	32.656456	963.566895	558.081604	-12.189283	959.900635	605.742188	157.825531
-606.086853	129.066635	865.358276	-540.481140	-81.432343	867.288879	-654.376343	166.029678	487.971252	-587.422119	-138.364655	511.580719	-680.057922	182.700714	84.666634	-674.129822	-155.510880	84.410042	-672.665039	195.158340	1332.756226	-562.706909	-131.381088	1362.313599	-564.582153	51.833153	1343.512817	-641.490540	75.639534	1629.661377	-767.021118	250.825684	1074.658325	-555.778137	-255.697754	1112.935181	-674.355286	285.322998	818.640381	-449.806427	-214.615189	854.941895	-550.882568	31.689884	963.463623	558.121155	-12.337263	959.564270	605.641357	157.867599
-606.232117	127.908180	865.287231	-540.307373	-82.504982	867.206787	-653.978699	165.613022	487.832550	-587.319092	-139.065353	511.616089	-680.027893	182.653778	84.754013	-674.078552	-155.639633	84.437187	-672.565735	193.880310	1332.930054	-562.041443	-132.473770	1362.170044	-564.294861	50.778107	1343.454102	-641.167053	74.351044	1629.673340	-767.979431	249.653580	1075.074951	-555.519958	-256.869629	1112.791382	-675.853271	284.667969	818.920532	-449.425659	-216.744476	854.765991	-550.837585	30.615923	963.376587	558.031433	-12.376108	959.259766	605.203979	158.048508
-606.398804	126.669510	865.242188	-540.165039	-83.568787	867.143799	-653.481689	165.101440	487.676880	-587.441711	-139.952820	511.706512	-680.022400	182.677872	84.908722	-674.043152	-155.756104	84.511719	-672.339722	192.557220	1333.084595	-561.304260	-133.576096	1362.161011	-563.988403	49.653301	1343.434937	-640.753906	72.971458	1629.717896	-768.630127	247.920456	1075.426514	-554.851196	-258.467010	1112.923340	-677.268188	283.970184	819.181763	-448.957703	-218.978943	854.709595	-550.807739	29.509096	963.309265	557.885864	-12.381457	959.048401	604.706177	158.212051
-606.545288	125.584526	865.250916	-540.001770	-84.660324	867.154297	-652.928650	164.600632	487.578400	-587.588806	-140.811401	511.763275	-679.869751	182.578293	84.943520	-674.090576	-155.902771	84.583588	-672.317993	191.310242	1333.322876	-560.723083	-134.744537	1362.111328	-563.632141	48.524834	1343.500122	-640.241272	71.514503	1629.797852	-769.333984	246.479645	1075.879517	-554.544189	-259.606384	1112.805786	-678.582214	283.211670	819.479309	-448.543579	-220.803925	854.610779	-550.793213	28.456398	963.314514	557.702515	-12.372899	958.890320	604.161499	158.377319
-606.729492	124.403465	865.320007	-539.908875	-85.672592	867.158386	-652.407898	164.145615	487.471771	-587.540527	-141.502838	511.824158	-679.804749	182.522644	85.109924	-673.897949	-156.005005	84.563461	-672.154663	189.982407	1333.562500	-560.140137	-135.933228	1362.073608	-563.452393	47.428200	1343.467773	-639.566528	70.050011	1629.915894	-769.932373	245.073746	1076.376465	-553.974243	-260.962585	1112.846924	-679.882263	282.346985	819.790833	-447.996368	-222.680695	854.558105	-550.799500	27.378204	963.340454	557.598999	-12.383756	958.768250	603.751099	158.429886
-606.922302	123.288605	865.378967	-539.877014	-86.761383	867.175110	-651.959656	163.676315	487.428253	-587.602417	-142.189484	511.871368	-679.688477	182.404510	85.267433	-673.782959	-156.129379	84.502907	-672.054871	188.692383	1333.817139	-559.528564	-137.095520	1362.076416	-563.019348	46.152164	1343.589355	-638.767334	68.586327	1630.047363	-770.569763	244.036621	1076.957031	-553.195313	-262.459320	1112.998047	-681.102661	281.494934	820.121582	-447.415833	-224.561478	854.542542	-550.828064	26.298363	963.364502	557.428162	-12.305916	958.687805	603.227905	158.654709
-607.129272	122.137238	865.496277	-539.852173	-87.813217	867.254333	-651.564941	163.270767	487.400940	-587.510620	-142.621185	511.852417	-679.591736	182.347214	85.454399	-673.625977	-156.216263	84.420601	-671.770386	187.279816	1334.070313	-558.958191	-138.286728	1362.116333	-562.766541	45.027538	1343.644043	-637.896606	67.005440	1630.173706	-770.806641	242.042480	1077.269165	-552.769958	-263.288116	1112.745850	-682.205750	280.608185	820.435974	-446.623779	-226.377838	854.478333	-550.875000	25.221933	963.450378	557.401367	-12.134385	958.500549	602.817749	158.880890
-607.344849	121.047302	865.639526	-539.824158	-88.851654	867.314270	-651.155090	162.818527	487.396454	-587.822998	-143.432419	511.974213	-679.542847	182.327423	85.743568	-673.540222	-156.309555	84.417526	-671.700989	186.046951	1334.426880	-558.423035	-139.532501	1362.134766	-562.445557	43.808586	1343.762817	-636.647949	65.703926	1630.518311	-771.428162	240.640945	1077.665894	-552.269470	-264.250732	1112.671753	-683.272827	279.738129	820.784546	-445.851624	-228.107529	854.485046	-550.933289	24.158783	963.543640	557.438538	-12.021701	958.285278	602.476868	159.120712
-607.536926	119.895226	865.751160	-539.823486	-89.924126	867.341492	-650.694702	162.324036	487.444824	-588.306030	-144.318756	512.165405	-679.495605	182.324661	86.062889	-673.495728	-156.387650	84.402672	-671.575317	184.756516	1334.836426	-558.019165	-140.744202	1362.094849	-562.161560	42.589890	1343.861450	-635.516113	64.173271	1630.740723	-771.862732	239.418884	1078.283569	-551.617798	-265.430695	1112.697998	-684.199402	278.597778	821.200867	-445.095917	-229.493988	854.519653	-550.997253	23.041515	963.606018	557.530457	-11.880096	958.029846	602.110107	159.432220
-607.773621	118.665215	865.910889	-539.834534	-90.980247	867.449280	-650.249939	161.902405	487.488251	-588.405640	-144.736572	512.203613	-679.417053	182.280792	86.320564	-673.237915	-156.435928	84.341400	-671.414795	183.409805	1335.217651	-557.511658	-141.990784	1362.175781	-561.871033	41.296494	1343.993042	-634.328979	62.618893	1630.961304	-772.041443	237.800171	1078.829102	-550.919373	-266.517761	1112.642944	-684.959229	277.569855	821.654541	-444.141296	-230.980576	854.583130	-551.089050	21.915829	963.730835	557.735107	-11.754481	957.658203	601.937073	159.592850
-607.963562	117.639854	866.115295	-539.786804	-92.043495	867.567566	-649.821655	161.421585	487.558350	-588.720886	-145.222336	512.325134	-679.251831	182.160736	86.542099	-673.155334	-156.497757	84.287033	-671.203918	182.020508	1335.630981	-557.106689	-143.283981	1362.155762	-561.571167	40.040470	1344.106934	-633.192017	60.814941	1631.076904	-772.240234	236.383652	1079.408569	-549.885498	-268.230804	1112.927856	-685.773315	276.430237	822.144409	-443.191437	-232.256393	854.710938	-551.141174	20.862114	963.888550	557.602844	-11.843390	957.392273	601.601868	159.630569
-608.145569	116.369225	866.281189	-539.855103	-93.067200	867.620667	-649.454651	160.964935	487.623779	-589.259827	-145.888565	512.533752	-679.108582	182.058640	86.819405	-673.163269	-156.557632	84.288757	-670.985718	180.655609	1336.061523	-556.690247	-144.598495	1362.136963	-561.206360	38.747112	1344.277100	-631.968079	59.167767	1631.262695	-772.430664	234.870880	1080.053589	-549.500549	-268.727753	1112.538208	-686.354431	275.291077	822.677795	-442.125946	-233.636551	854.767517	-551.194336	19.707903	963.981689	557.974121	-11.680267	957.008057	601.450439	159.623734
-608.395569	115.334305	866.492371	-539.946838	-94.103806	867.690796	-649.167542	160.499451	487.743774	-589.607910	-146.355621	512.615723	-679.326782	182.271652	87.375740	-672.965942	-156.541855	84.230331	-670.737976	179.346054	1336.519165	-556.246521	-145.893738	1362.110107	-560.821533	37.462002	1344.409546	-630.799316	57.512897	1631.440674	-772.552917	233.471237	1080.662720	-548.671753	-270.115234	1112.638062	-686.870667	274.023529	823.209839	-441.082397	-234.672684	854.811462	-551.290161	18.648390	964.106689	558.583252	-11.671803	956.314819	601.422424	159.710754
-608.779419	114.164803	866.796265	-539.997498	-95.120987	867.783325	-648.946899	160.116180	487.878967	-590.208069	-146.901031	512.814819	-679.206787	182.188187	87.755905	-672.962158	-156.637360	84.223694	-670.361023	177.950455	1336.914185	-555.774475	-147.261993	1361.999146	-560.374512	36.175587	1344.539429	-629.647156	55.905041	1631.654541	-772.654419	231.984375	1081.232544	-547.739685	-271.500519	1112.602905	-687.295105	272.713837	823.707336	-439.978638	-235.643387	854.868286	-551.448486	17.518642	964.293945	558.698059	-11.285530	955.689270	600.141602	161.087997
-609.075745	112.971298	866.852783	-540.152100	-96.228920	867.838989	-648.501709	159.694550	487.928101	-590.945618	-147.595047	513.060730	-678.472778	181.554718	87.600960	-672.667908	-156.357773	84.262100	-669.977905	176.638321	1337.386963	-555.177246	-148.634659	1361.952759	-559.893677	34.797886	1344.577393	-628.599426	54.180412	1631.794556	-772.751770	230.552017	1081.922729	-547.248596	-272.146790	1112.165161	-687.574768	271.390320	824.287170	-438.766235	-236.638779	854.866638	-551.565918	16.421791	964.320007	559.006470	-11.328725	955.070984	599.709534	161.192764
-609.579895	111.919899	867.168579	-540.351929	-97.190048	867.847290	-648.270142	159.295685	488.012299	-591.439209	-148.027145	513.181091	-678.682190	181.746765	88.215530	-672.523438	-156.377655	84.211212	-669.474792	175.288635	1337.852539	-554.625427	-149.942520	1361.721680	-559.346741	33.489353	1344.652344	-627.617065	52.446857	1631.932861	-772.789673	229.125351	1082.582397	-546.471741	-273.212891	1111.808716	-687.836365	270.040497	824.924011	-437.622833	-237.393509	854.761230	-551.817627	15.343095	964.464172	559.247803	-11.420205	954.444031	599.269958	161.234238
-609.979248	110.686394	867.338623	-540.522034	-98.226898	867.891968	-647.903259	158.944946	488.139832	-591.999268	-148.495682	513.276855	-678.555054	181.664001	88.500420	-672.440125	-156.474854	84.123077	-668.939453	173.886673	1338.329346	-554.014465	-151.310364	1361.513550	-558.718018	32.151245	1344.710815	-626.706787	50.691277	1632.083008	-772.877563	227.825089	1083.348511	-545.916077	-274.001404	1111.335938	-687.946838	268.600677	825.623901	-436.501556	-238.132034	854.654358	-551.997742	14.217373	964.545715	559.514526	-11.553469	953.850037	598.659058	161.453491
-610.480042	109.497635	867.548584	-540.778564	-99.303352	867.944885	-647.590271	158.619614	488.277771	-593.012390	-149.318329	513.554688	-678.439636	181.566284	88.800262	-672.466309	-156.565826	84.115349	-668.283997	172.567947	1338.824341	-553.265503	-152.715729	1361.349365	-558.044189	30.808451	1344.762573	-625.861694	48.920258	1632.155151	-772.802917	226.310577	1084.019287	-544.846191	-275.640472	1111.328613	-687.943237	267.163452	826.309998	-435.378265	-238.748077	854.592529	-552.265442	13.080340	964.650818	559.834229	-11.683435	953.305237	598.066040	161.623108
-611.066833	108.340935	867.729858	-541.117126	-100.342033	867.945068	-647.138428	158.262604	488.319092	-593.390564	-149.603882	513.647583	-678.283264	181.448395	89.079529	-672.262756	-156.659576	84.015633	-667.661560	171.224976	1339.305664	-552.462158	-154.067917	1361.160645	-557.371216	29.478140	1344.823975	-625.022888	47.101498	1632.394165	-772.784485	224.914307	1084.776978	-544.301514	-276.330475	1110.826538	-687.878113	265.655762	827.004578	-434.195343	-239.432709	854.477295	-552.573975	11.982469	964.704285	560.102661	-11.987649	952.871582	597.569092	161.168228
-611.684021	107.238197	867.929199	-541.493958	-101.387894	867.986755	-646.638306	157.861084	488.344910	-594.150940	-150.302307	513.833191	-678.125427	181.348785	89.427071	-672.254272	-156.742615	84.008522	-666.942566	169.849457	1339.793701	-551.680359	-155.387268	1360.891724	-556.672485	28.171009	1344.849731	-624.167358	45.358452	1632.529053	-772.633118	223.502243	1085.482544	-543.378845	-277.649597	1110.565063	-687.736938	264.153198	827.793701	-433.172974	-239.749985	854.377502	-552.876221	10.929779	964.775513	560.421326	-12.383973	952.512329	597.252380	161.112106
-612.304321	106.157051	868.085815	-541.964661	-102.378540	867.964355	-646.156921	157.464661	488.418365	-594.910767	-150.963699	513.996887	-678.171570	181.434586	89.931305	-672.237671	-156.895752	83.967186	-666.225952	168.461655	1340.303589	-550.887817	-156.715561	1360.645874	-555.935059	26.816729	1344.839966	-623.310364	43.494892	1632.761353	-772.532288	222.173645	1086.334106	-542.987610	-278.036774	1109.788208	-687.437622	262.596222	828.588867	-432.061340	-240.242752	854.142944	-553.271484	9.881931	964.806702	560.783569	-12.606672	952.240967	596.840271	161.004364
-613.011414	105.020645	868.247070	-542.399780	-103.377884	867.960083	-645.718933	157.114563	488.557129	-595.662598	-151.569122	514.100952	-677.953857	181.306396	90.286880	-672.210876	-156.562332	83.807884	-665.503357	167.074692	1340.876831	-549.989319	-158.050705	1360.427002	-555.162659	25.445795	1344.881958	-622.435303	41.644226	1632.930908	-772.359131	220.743378	1087.116821	-542.097046	-279.292145	1109.586182	-687.126465	260.950043	829.380676	-431.115387	-240.470184	853.948608	-553.654358	8.837461	964.836609	560.976685	-12.676151	952.090088	596.048157	161.465149
-613.792664	103.982101	868.419434	-543.116394	-104.258057	867.800415	-645.347534	156.733032	488.677765	-596.427979	-152.221710	514.169922	-677.672729	180.993530	90.415504	-672.238220	-156.626831	83.733673	-664.756287	165.710510	1341.437622	-549.176697	-159.380066	1360.135132	-554.447327	24.094124	1344.911987	-621.516602	39.830811	1633.055298	-772.150391	219.484146	1087.963501	-541.334961	-280.220032	1109.060425	-686.763794	259.345032	830.227783	-430.117218	-240.711060	853.748169	-554.154968	7.821887	964.785522	561.297241	-13.053372	952.022400	595.807068	160.868103
-614.411377	102.799324	868.559692	-543.398926	-105.431305	867.869629	-644.857666	156.281174	488.711426	-597.017578	-152.804550	514.252258	-677.463318	180.822922	90.619301	-672.206726	-156.678772	83.612083	-664.028015	164.320511	1342.019897	-548.333252	-160.725449	1359.829834	-553.692505	22.773014	1344.916748	-620.514954	37.980476	1633.223877	-771.926331	218.157928	1088.819458	-540.582397	-281.128448	1108.565308	-686.355042	257.815979	831.110107	-429.175751	-240.906311	853.443115	-554.483337	6.692256	964.855469	561.370300	-13.010398	952.050903	594.937195	161.287659
-615.084351	101.692436	868.643860	-543.895874	-106.410408	867.812012	-644.432739	155.847565	488.742279	-597.413391	-153.251480	514.228271	-677.305237	180.673035	90.891487	-672.169312	-156.757446	83.529312	-663.314636	162.916351	1342.579224	-547.474426	-162.034805	1359.579712	-552.963013	21.423151	1344.947510	-619.437622	36.070724	1633.433105	-771.727295	217.108688	1089.689575	-539.792053	-281.985443	1108.083496	-685.830200	256.191620	831.959351	-428.204712	-241.064102	853.137878	-554.891724	5.669620	964.822266	561.520508	-13.091741	952.127502	594.399109	161.323380
-615.852722	100.614632	868.803406	-544.465088	-107.405190	867.789856	-644.089111	155.403366	488.783508	-597.749939	-153.623764	514.176208	-677.236389	180.458725	91.123360	-672.039429	-157.233871	83.521111	-662.606079	161.593430	1343.149292	-546.622131	-163.341385	1359.247681	-552.227173	20.066696	1344.879272	-618.284302	34.266174	1633.543701	-771.341431	215.670502	1090.416748	-539.061096	-282.515045	1107.324341	-685.200439	254.542938	832.745117	-427.275269	-241.177719	852.804993	-555.379639	4.637995	964.844299	561.581543	-13.263098	952.311096	593.868530	161.166443
-616.713257	99.648117	868.949158	-545.306641	-108.192352	867.657166	-643.762573	154.970047	488.815430	-597.820801	-153.823578	513.933044	-677.124451	180.315399	91.389687	-671.896240	-157.271133	83.448746	-661.905579	160.203583	1343.697998	-545.828369	-164.669861	1358.933594	-551.539001	18.745108	1344.767212	-617.045044	32.364178	1633.655029	-771.058167	214.647202	1091.286743	-538.090942	-283.643311	1107.023560	-684.507568	252.840897	833.577393	-426.426117	-241.041687	852.457031	-555.980713	3.727256	964.789185	561.468750	-13.512363	952.596375	593.254944	161.027267
-617.323059	98.537064	869.029846	-545.662964	-109.312805	867.774963	-643.387939	154.585663	488.798706	-597.944763	-154.204086	513.907471	-677.112427	180.373688	91.699150	-671.807739	-157.315506	83.413864	-661.198425	158.840897	1344.185913	-544.961487	-165.933502	1358.594849	-550.854431	17.446716	1344.718018	-615.660583	30.546692	1633.773682	-770.698303	213.501831	1092.039551	-537.219727	-284.291931	1106.425903	-683.765686	251.286179	834.412354	-425.396912	-241.277557	852.098755	-556.357544	2.695732	964.853760	561.597534	-13.582783	952.836914	592.816895	160.919373
-618.158508	97.459473	869.131714	-546.481995	-110.281494	867.709595	-643.188354	154.273544	488.797363	-598.319641	-154.974945	514.056274	-677.102783	180.261581	91.854744	-671.871521	-157.348404	83.427422	-660.546631	157.491882	1344.740723	-544.163635	-167.222870	1358.253296	-550.215759	16.107641	1344.596313	-614.171143	28.644802	1633.911011	-770.211365	212.001953	1092.702759	-536.374146	-284.972198	1105.761230	-683.048645	249.709396	835.181885	-424.620605	-240.848267	851.692200	-557.003052	1.664208	964.825195	561.530273	-13.709502	953.149658	592.269531	160.783768
-619.323914	96.753563	869.265564	-548.247986	-110.987259	867.306458	-643.117493	153.929321	488.780640	-598.796021	-156.085892	514.169373	-677.132446	180.140411	91.956963	-672.034424	-157.425171	83.533211	-659.880432	156.128433	1345.242310	-543.454224	-168.474777	1357.773315	-549.568726	14.773096	1344.441528	-612.623413	26.795216	1633.975708	-769.847473	210.909714	1093.445435	-535.614075	-285.467773	1105.000854	-682.221497	248.026169	835.984985	-423.785339	-240.709229	851.188904	-558.072327	0.772441	964.600952	561.424500	-13.787718	953.426514	591.704346	160.635452
-620.046509	95.684410	869.283630	-548.778870	-112.074425	867.261414	-642.928223	153.577835	488.653839	-598.835693	-156.598572	514.139038	-676.801575	179.787811	91.677979	-671.975403	-157.472015	83.515060	-659.277405	154.781815	1345.689941	-542.723450	-169.761597	1357.354248	-549.008667	13.518054	1344.277222	-611.013306	25.004143	1633.947266	-769.388855	209.714996	1094.104980	-534.633911	-286.336426	1104.455566	-681.358704	246.493118	836.714722	-422.907562	-240.582428	850.673096	-558.570313	-0.267406	964.549866	561.269714	-13.906538	953.680298	591.189026	160.528534
-620.698853	94.699226	869.241699	-549.271606	-113.163223	867.169800	-642.762329	153.254074	488.519501	-598.876282	-157.116547	514.082336	-676.886658	179.711929	91.682243	-671.919678	-157.496887	83.497627	-658.680969	153.447922	1346.109619	-541.987488	-171.082504	1356.835815	-548.426758	12.194529	1344.042847	-609.363953	23.160513	1633.895020	-769.029297	208.618317	1094.729858	-533.742615	-287.062347	1103.708618	-680.491577	244.942688	837.489990	-422.111969	-240.318130	850.076111	-559.043030	-1.276917	964.453979	561.054871	-14.037362	953.880554	590.627869	160.467087
-621.420959	93.675835	869.152283	-549.736023	-114.287941	867.074341	-642.696289	152.980301	488.366669	-598.916748	-157.644684	514.016724	-676.822144	179.415451	91.485275	-671.911072	-157.598007	83.416298	-658.092163	152.126938	1346.430664	-541.313477	-172.353867	1356.260254	-547.858154	10.879001	1343.739136	-607.645142	21.306282	1633.840576	-768.802612	207.994919	1095.448730	-533.033020	-287.381165	1102.650757	-679.517822	243.418793	838.208801	-421.320007	-240.012772	849.379150	-559.544678	-2.293619	964.332031	560.823669	-14.129728	954.051514	590.104431	160.472580
-622.113586	92.736961	869.008240	-550.293030	-115.318649	866.901367	-642.552429	152.694839	488.168915	-599.058716	-158.253159	514.003174	-677.007446	179.674469	91.627701	-671.917542	-157.632889	83.399055	-657.465515	150.871399	1346.800049	-540.671021	-173.595535	1355.641479	-547.525269	9.453382	1343.307617	-605.990906	19.529636	1633.639648	-768.388855	206.975433	1095.933716	-532.193359	-287.970551	1101.745239	-678.474792	241.979858	838.890015	-420.547577	-239.572723	848.667725	-560.050476	-3.236924	964.137817	560.273438	-14.407614	954.332092	589.545044	160.323593
-622.743469	91.921577	868.883911	-550.844482	-116.261528	866.733948	-642.526794	152.427628	488.045074	-599.130676	-158.704575	513.975647	-677.132141	179.690094	91.585556	-671.906067	-157.676102	83.412514	-656.888550	149.539291	1347.071167	-540.098755	-174.858109	1354.962036	-546.973450	8.148864	1342.946655	-604.321899	17.744492	1633.456055	-767.990906	205.914886	1096.371948	-531.309387	-288.586151	1100.812744	-677.397949	240.503036	839.561340	-419.742371	-239.274841	847.894775	-560.552856	-4.100309	963.966553	559.786072	-14.532604	954.545837	589.031433	160.289871
-623.383240	91.067574	868.743896	-551.421265	-117.174110	866.553833	-642.747131	152.144867	487.862427	-599.295715	-159.227631	513.950317	-677.249817	179.681366	91.482048	-671.943420	-157.705353	83.417366	-656.361023	148.253708	1347.302612	-539.524475	-176.145584	1354.308716	-546.464783	6.861224	1342.598755	-602.714355	15.959191	1633.254395	-767.932983	206.057358	1097.246948	-530.348450	-289.395325	1099.968872	-676.394958	239.064468	840.299744	-419.145752	-238.754669	847.103394	-561.068787	-4.964262	963.779602	559.315491	-14.302532	954.663696	588.265930	160.639709
-624.061401	90.220581	868.593811	-552.018372	-118.061615	866.406250	-643.287720	151.940384	487.735474	-599.383667	-159.632080	513.938354	-677.823181	179.894028	91.703285	-671.871582	-157.728745	83.421318	-655.810425	146.933273	1347.537109	-538.863159	-177.481964	1353.619751	-545.935364	5.585606	1342.274902	-601.158569	14.200969	1633.027100	-767.556091	204.967743	1097.619873	-529.397888	-290.196075	1099.130737	-675.183838	237.648636	840.934875	-418.390472	-238.475082	846.318787	-561.607422	-5.787060	963.599854	558.847717	-14.116177	954.755066	587.673645	160.888962
-624.693848	89.397133	868.398926	-552.572327	-118.908020	866.198792	-643.630432	151.614212	487.517792	-599.613159	-160.179138	513.944092	-677.970154	179.803940	91.569992	-671.842224	-157.783615	83.412498	-655.266785	145.599823	1347.728882	-538.284119	-178.756027	1352.866699	-545.439087	4.323997	1341.931519	-599.651611	12.490260	1632.817505	-767.206543	203.944168	1097.973145	-528.794067	-290.442108	1097.900879	-674.070496	236.242554	841.590759	-417.756989	-237.897781	845.345886	-562.132019	-6.594772	963.377502	558.441956	-13.918478	954.781006	587.320496	161.040390
-625.203552	88.750977	868.244934	-553.065918	-119.616829	865.978333	-643.896606	151.173706	487.310638	-599.938843	-160.722031	513.964966	-678.037476	179.718735	91.386269	-671.888550	-157.817825	83.372437	-654.764099	144.306244	1347.903809	-537.766113	-180.070953	1352.067261	-544.924866	3.049242	1341.561890	-598.221558	10.740162	1632.607056	-766.301086	202.020706	1097.928955	-528.081116	-290.899475	1096.735718	-672.854248	234.961624	842.149658	-417.279449	-237.293091	844.364624	-562.580139	-7.284608	963.176514	558.134460	-13.778327	954.762268	587.163147	161.011673
-625.785645	88.068604	868.060913	-553.693481	-120.390182	865.764771	-644.447754	150.832047	487.082733	-600.177490	-161.031509	513.944336	-678.208069	179.567764	91.208504	-671.809570	-157.854050	83.328049	-654.280334	143.037415	1348.067383	-537.203430	-181.360931	1351.276245	-544.404968	1.773394	1341.199341	-596.897827	8.956783	1632.407227	-765.978210	201.017792	1098.329712	-527.452026	-291.448822	1095.652954	-671.702454	233.683655	842.842102	-416.789154	-236.745880	843.403381	-563.094727	-8.003939	962.952026	557.728027	-13.566924	954.712830	586.931641	161.027954
-626.291687	87.438423	867.899963	-554.254395	-121.080856	865.591125	-644.723022	150.377609	486.854553	-600.688965	-161.515808	513.967041	-678.225220	179.433746	91.028412	-671.901855	-157.877304	83.302017	-653.760498	141.718170	1348.279907	-536.656921	-182.497452	1350.263306	-543.982544	0.502249	1340.878052	-595.707947	7.288692	1632.150879	-765.092590	198.519760	1098.216064	-526.998352	-291.641541	1094.264648	-670.525574	232.443985	843.329834	-416.320953	-236.229691	842.345093	-563.550903	-8.652658	962.762207	557.475647	-13.185337	954.577332	586.637390	161.214874
-626.836670	86.880707	867.796204	-554.847351	-121.680809	865.389771	-645.271729	149.897522	486.686646	-601.195435	-161.930130	514.009155	-678.348572	179.200821	90.873238	-671.951477	-157.931793	83.273209	-653.318115	140.513397	1348.596802	-536.100403	-183.799057	1349.485840	-543.480286	-0.776062	1340.594482	-594.610718	5.541430	1631.965332	-765.825378	199.784332	1099.511963	-526.268555	-292.322540	1093.316650	-669.486511	231.116379	844.330139	-415.886627	-235.765610	841.388245	-564.006714	-9.244794	962.579224	556.860046	-12.954788	954.533875	586.075806	161.450073
-627.391724	86.319168	867.755737	-555.459473	-122.314255	865.241272	-645.809998	149.367401	486.574677	-601.675476	-162.183517	513.990784	-678.416016	178.991241	90.733757	-671.915894	-157.945450	83.206276	-652.810425	139.231567	1348.903076	-535.490784	-185.052536	1348.831299	-543.230957	-2.094999	1340.101074	-593.551331	3.783488	1631.880371	-764.433655	196.550446	1099.245605	-525.885742	-292.403168	1091.998779	-668.312561	229.986542	844.893311	-415.595490	-235.245575	840.367126	-564.472229	-9.861070	962.453247	556.148193	-12.810108	954.517029	585.439331	161.583939
-627.856445	85.752205	867.766479	-555.954773	-122.842239	865.154480	-646.207153	148.816589	486.465576	-602.208679	-162.426025	514.029114	-678.439148	178.745728	90.616859	-671.819458	-157.952866	83.149017	-652.439941	137.942856	1349.282471	-534.959717	-186.419235	1348.275879	-542.632324	-3.239419	1340.175049	-592.622742	2.103963	1631.743408	-764.632385	196.921158	1100.188354	-525.370117	-292.959534	1091.073730	-667.245056	228.817642	845.895813	-415.371765	-234.728500	839.399048	-564.844421	-10.418331	962.385681	555.415283	-12.688741	954.523804	584.697327	161.696716
-628.321716	85.327690	867.829651	-556.461914	-123.342560	865.070374	-645.856812	148.031845	486.378815	-602.887634	-162.751114	514.136292	-678.250061	178.548630	90.476860	-671.762939	-157.928192	83.091530	-652.001953	136.665726	1349.746704	-534.401245	-187.718094	1347.755859	-542.191162	-4.446939	1340.050049	-591.799377	0.489881	1631.699097	-764.401917	196.169601	1100.880371	-525.110901	-293.020355	1089.889404	-666.193787	227.703552	846.807068	-415.314728	-233.968811	838.471191	-565.201233	-10.911771	962.341248	554.763367	-12.545733	954.468201	583.979309	161.809006
-628.797485	84.829262	867.913818	-556.976318	-123.891846	864.998230	-646.192505	147.440186	486.339081	-603.646240	-163.035782	514.200073	-678.070435	178.057907	90.230202	-671.765137	-157.932663	83.053963	-651.647400	135.435211	1350.231323	-533.944031	-188.983261	1347.224121	-541.828064	-5.613885	1339.928833	-591.040222	-1.170895	1631.678833	-764.169006	195.278336	1101.496582	-524.702759	-293.507080	1089.067627	-665.266479	226.618011	847.706482	-415.216034	-233.435593	837.565247	-565.549866	-11.463518	962.307983	553.987183	-12.322648	954.439697	583.023682	162.131653
-629.169556	84.428238	868.043823	-557.441345	-124.270950	864.970764	-646.640930	146.906509	486.377350	-604.401978	-163.381317	514.269714	-678.079041	177.809631	90.169785	-671.762756	-157.961914	83.027832	-651.329041	134.295609	1350.780884	-533.579285	-190.100494	1346.603394	-541.487244	-6.802509	1339.857178	-590.330505	-2.924030	1631.762207	-764.363281	195.228516	1102.464355	-524.436584	-293.804047	1088.088501	-664.430542	225.617722	848.682434	-415.215210	-232.894119	836.730286	-565.848022	-11.895409	962.328308	553.303467	-12.148708	954.414063	582.071594	162.426636
-629.507629	84.099037	868.211182	-557.831299	-124.630142	864.949402	-647.039734	146.323196	486.397888	-605.146973	-163.561203	514.368652	-678.117676	177.480072	90.085663	-671.755127	-158.015076	82.969719	-650.973755	133.165268	1351.393433	-533.368835	-191.116821	1345.805054	-541.147156	-7.869126	1339.866089	-589.696167	-4.584930	1631.746826	-763.201294	192.555527	1102.806519	-524.374634	-293.746155	1087.031982	-663.304504	224.772690	849.670959	-415.198242	-232.418671	835.882751	-566.092896	-12.292849	962.371582	552.676697	-12.317258	954.446045	581.384766	162.106094
-629.881470	83.741394	868.434570	-558.224487	-124.979164	864.942078	-647.700928	145.780960	486.498352	-606.000977	-163.748734	514.437378	-678.225220	177.228058	90.018929	-671.751709	-158.030197	82.936974	-650.667358	132.037003	1352.002930	-533.075378	-192.151428	1345.232544	-540.869141	-8.931374	1339.908447	-589.055176	-6.185663	1631.784424	-763.356079	193.069000	1103.884644	-524.141663	-294.206543	1086.339722	-662.568115	223.797852	850.767212	-415.401489	-231.795990	835.123596	-566.354492	-12.711921	962.449890	551.977234	-12.383644	954.502502	580.506165	161.972641
-630.207031	83.413521	868.673035	-558.617615	-125.317261	864.935364	-648.299194	145.299515	486.608917	-606.893555	-164.015839	514.574524	-677.844116	176.604111	89.588470	-671.780334	-158.049072	82.869614	-650.373108	130.948242	1352.701660	-532.757019	-193.228241	1344.833252	-540.563354	-10.037572	1339.995483	-588.532349	-7.936287	1631.935791	-762.637390	191.079422	1104.411255	-524.203003	-294.067902	1085.378418	-661.771851	222.972458	851.661926	-415.482208	-231.466904	834.433105	-566.587097	-13.122748	962.535400	551.356018	-12.370676	954.594177	579.610596	161.883789
-630.525513	83.134636	868.908325	-558.970947	-125.571060	864.934448	-648.791382	144.759628	486.702789	-607.796387	-164.334122	514.698364	-677.824768	176.397369	89.507835	-671.760071	-158.106552	82.847145	-650.118835	129.914719	1353.335693	-532.599854	-194.198364	1344.374756	-540.363037	-11.003514	1340.089478	-587.978271	-9.613104	1632.084961	-762.267212	190.088745	1105.128052	-523.910828	-294.744751	1084.922241	-661.087219	222.213425	852.601807	-415.852814	-230.940094	833.750244	-566.806885	-13.460800	962.624573	550.697449	-12.400456	954.784485	578.649841	161.953903
-630.803589	82.892998	869.134705	-559.303772	-125.810738	864.959167	-649.678467	144.396042	486.788239	-608.783081	-164.609833	514.908997	-678.286438	176.551483	89.901909	-671.815430	-158.142197	82.825630	-649.814331	128.912292	1353.984131	-532.386414	-195.192886	1343.982422	-540.145142	-11.951541	1340.193970	-587.492859	-11.279436	1632.220703	-762.603943	191.048676	1106.354858	-524.151062	-294.499634	1084.020752	-660.411560	221.539886	853.836487	-416.128143	-230.404800	833.099426	-567.013489	-13.766823	962.726501	550.102356	-12.542864	955.023132	577.856628	161.689377
-631.067322	82.675201	869.370972	-559.591858	-125.992355	864.990234	-650.216309	143.900299	486.825745	-609.643433	-164.636215	515.038391	-678.187439	176.426056	89.848724	-671.757019	-158.124725	82.774261	-649.586426	127.943993	1354.620605	-532.252808	-196.117905	1343.593994	-539.964905	-12.924354	1340.286621	-586.980835	-12.807201	1632.329346	-762.445496	190.604843	1107.184570	-524.081116	-294.993134	1083.581787	-659.696960	220.935135	854.868408	-416.552521	-229.801651	832.542786	-567.185791	-14.026560	962.834534	549.551453	-12.544584	955.299438	576.956421	161.694107
-631.276794	82.452293	869.573608	-559.869629	-126.161560	865.012268	-651.353577	143.662964	486.966644	-610.506409	-164.691086	515.144531	-678.346008	176.216949	89.818787	-671.715393	-158.152664	82.713417	-649.367737	127.053902	1355.256958	-532.189575	-197.025421	1343.261230	-539.828430	-13.808273	1340.395020	-586.487244	-14.396790	1632.520020	-762.623840	190.842743	1108.198730	-524.364197	-294.892151	1082.824829	-658.992920	220.419479	856.004883	-416.954102	-229.342636	831.959167	-567.355957	-14.287168	962.930359	549.043396	-12.590532	955.606689	576.123108	161.683167
-631.444092	82.271088	869.774780	-560.139893	-126.298218	865.028564	-652.171326	143.242462	487.038727	-611.408630	-164.913925	515.324036	-678.374451	176.021057	89.751312	-671.740417	-158.169006	82.705338	-649.152344	126.156197	1355.839600	-532.102295	-197.913177	1342.956177	-539.711609	-14.674385	1340.531738	-586.056335	-15.878045	1632.603027	-762.277527	190.248260	1108.924194	-524.446594	-295.316467	1082.405029	-658.341431	219.982727	856.929382	-417.284943	-229.240448	831.433044	-567.502747	-14.518214	963.023499	548.569824	-12.531182	955.977234	575.260193	161.729614
-631.596069	82.172981	869.959290	-560.419739	-126.365005	865.022156	-652.972961	142.881119	487.160553	-612.248230	-164.875412	515.431885	-678.513672	175.900284	89.700401	-671.816528	-157.830765	82.621841	-648.955994	125.339729	1356.386475	-532.106262	-198.791595	1342.588135	-539.580933	-15.562985	1340.644531	-585.529419	-17.250607	1632.692871	-762.144470	190.086182	1109.694580	-524.799561	-295.472229	1081.798950	-657.687683	219.582504	857.939758	-417.867432	-228.687027	830.945984	-567.650635	-14.680880	963.098633	548.083313	-12.571635	956.395752	574.483154	161.669479
-631.729431	82.113144	870.127563	-560.678406	-126.444603	864.986328	-653.748291	142.547089	487.255035	-613.270935	-165.019211	515.559937	-678.604919	175.760773	89.610115	-671.811096	-157.837158	82.603935	-648.780029	124.516350	1356.915894	-532.132080	-199.580627	1342.253418	-539.509155	-16.323587	1340.749268	-585.101440	-18.765961	1632.852783	-762.049438	189.930481	1110.480835	-525.251099	-295.422485	1081.083008	-657.074829	219.316177	858.879883	-418.530548	-228.099915	830.420166	-567.779114	-14.838534	963.151611	547.582397	-12.541356	956.833496	573.646545	161.677628
-631.829590	82.051743	870.270447	-560.916748	-126.491966	864.966125	-654.403259	142.204514	487.299591	-614.078308	-165.092178	515.683472	-678.668213	175.632294	89.481247	-671.669067	-158.192078	82.588051	-648.623413	123.737991	1357.388062	-532.195190	-200.357193	1341.922729	-539.424072	-17.156088	1340.821533	-584.666504	-20.100613	1632.928467	-761.754517	189.504776	1110.909424	-525.601807	-295.693542	1080.521973	-656.523254	219.151489	859.722412	-419.066742	-227.782486	829.943420	-567.886536	-14.964693	963.200012	547.165771	-12.533698	957.272644	572.949219	161.798553
-631.959839	82.106148	870.408203	-561.246826	-126.477188	864.915039	-655.028625	141.871216	487.327240	-614.948792	-165.148193	515.784790	-678.732239	175.549210	89.326172	-671.632263	-158.193146	82.569221	-648.517517	123.047798	1357.810181	-532.304993	-201.146255	1341.553711	-539.372803	-17.886276	1340.911377	-584.200195	-21.374687	1632.984131	-761.584229	189.416992	1111.509644	-525.977295	-296.060822	1080.035522	-655.939087	219.043945	860.572449	-419.727997	-227.453140	829.473816	-568.042236	-15.019644	963.227905	546.718994	-12.503475	957.784363	572.210754	161.798416
-632.040466	82.162926	870.519287	-561.459045	-126.473534	864.883972	-655.812744	141.555389	487.359802	-615.711975	-165.104492	515.887390	-678.669922	175.373840	88.985832	-671.607178	-158.159058	82.554443	-648.409119	122.384621	1358.177002	-532.464111	-201.874039	1341.200317	-539.393677	-18.609098	1340.940796	-583.767700	-22.555103	1633.033813	-761.499023	189.400757	1112.117310	-526.444702	-296.331085	1079.485962	-655.497375	219.042343	861.294373	-420.398499	-227.056473	829.057373	-568.136963	-15.056619	963.257446	546.327454	-12.369421	958.259827	571.524231	161.980194
-631.927429	82.097778	870.549072	-561.168030	-126.751808	864.987427	-656.417114	141.234344	487.276306	-616.356018	-164.978745	516.020386	-678.850586	175.356949	88.973099	-671.542297	-158.164688	82.503609	-648.267883	121.694756	1358.546143	-532.616943	-202.561081	1340.859985	-539.425476	-19.265875	1340.943848	-583.411621	-23.714525	1632.987793	-761.427917	189.543930	1112.595581	-526.912903	-296.670013	1078.991699	-654.977966	219.096558	861.983337	-421.058777	-226.839767	828.584229	-567.988770	-15.196060	963.337769	545.957642	-12.255890	958.713135	570.918884	162.205292
-631.907654	82.169960	870.586121	-561.289490	-126.737328	864.935303	-657.032776	140.831421	487.176422	-617.007935	-165.047073	516.168823	-678.889099	175.277145	88.710289	-671.464050	-158.139877	82.472816	-648.180115	121.130074	1358.843994	-532.840698	-203.236069	1340.475708	-539.466797	-19.944786	1340.887329	-583.063660	-24.784180	1632.950806	-761.283081	189.630890	1113.118286	-527.454285	-297.051971	1078.435547	-654.548218	219.265869	862.618103	-421.771088	-226.557083	828.135742	-568.013428	-15.205879	963.326355	545.599731	-12.090797	959.177307	570.389404	162.337494
-631.849121	82.266647	870.606384	-561.363037	-126.737312	864.893127	-657.713806	140.485886	487.107239	-617.725586	-165.077423	516.280212	-678.966309	175.203232	88.414185	-671.497375	-158.139938	82.448792	-648.088440	120.562637	1359.107910	-533.110474	-203.907516	1340.047729	-539.475708	-20.548687	1340.816162	-582.785278	-25.770180	1632.826294	-761.124329	189.703491	1113.496704	-528.028564	-297.453033	1077.915894	-654.157227	219.538025	863.183777	-422.545471	-226.258408	827.678833	-568.003845	-15.201590	963.313538	545.210205	-11.985540	959.667114	569.873962	162.419662
-631.782898	82.404594	870.596008	-561.468811	-126.681938	864.820251	-658.577942	140.181824	487.031189	-618.220276	-164.930084	516.306946	-679.077148	175.169235	88.081520	-671.428589	-158.122894	82.404320	-647.978882	120.106758	1359.349365	-533.329651	-204.423218	1339.617065	-539.713135	-21.222643	1340.532959	-582.585815	-26.712975	1632.709229	-761.228821	190.336456	1114.115723	-528.616089	-297.772827	1077.342529	-653.791260	219.850388	863.786682	-423.195709	-226.196793	827.202087	-568.012634	-15.156137	963.272400	544.857666	-11.889096	960.142273	569.389099	162.549408
-631.676575	82.506912	870.524658	-561.557983	-126.613983	864.736816	-659.368530	139.871368	486.886810	-618.683533	-164.852875	516.362732	-679.381165	175.334198	87.874573	-671.450073	-158.119736	82.371246	-647.857788	119.603996	1359.526245	-533.668518	-205.030029	1339.144531	-539.565308	-21.675121	1340.631104	-582.428894	-27.598421	1632.564941	-761.072449	190.587448	1114.473022	-529.250549	-298.110229	1076.774780	-653.381409	220.169647	864.252991	-423.929993	-226.058350	826.755615	-567.988770	-15.099213	963.192444	544.450256	-11.767877	960.604431	568.964844	162.698761
-631.582886	82.639359	870.451782	-561.673279	-126.573921	864.669067	-660.207275	139.584366	486.709808	-619.037048	-164.756897	516.419189	-679.260071	175.080002	87.402733	-671.395203	-158.094955	82.354485	-647.715576	119.191338	1359.665161	-533.969604	-205.518387	1338.695435	-539.593384	-22.197220	1340.518066	-582.360168	-28.396061	1632.406128	-760.593628	190.332062	1114.538574	-529.914368	-298.435425	1076.199707	-653.065857	220.623215	864.592102	-424.734039	-225.951141	826.255371	-567.973755	-15.033481	963.115906	544.035828	-11.666675	961.116455	568.533203	162.762131
-631.494873	82.782562	870.369385	-561.842163	-126.512535	864.617493	-661.215881	139.380447	486.548004	-619.340515	-164.735306	516.479553	-679.376465	175.027100	87.102745	-671.377563	-158.092789	82.355034	-647.557739	118.862152	1359.801270	-534.316345	-206.009552	1338.261475	-539.612854	-22.688202	1340.395264	-582.370789	-29.143143	1632.264648	-760.375793	190.600357	1114.813599	-530.451477	-299.118378	1075.823608	-652.760437	221.194351	864.979248	-425.513550	-225.907684	825.775879	-567.963318	-14.937669	963.034119	543.644470	-11.611874	961.614990	568.181091	162.836029
-631.411621	82.887222	870.274292	-562.014465	-126.440109	864.596802	-662.051025	139.106552	486.330170	-619.502991	-164.669739	516.491516	-679.469238	175.026810	86.773987	-671.382507	-158.066391	82.354286	-647.352051	118.578255	1359.903931	-534.620056	-206.470184	1337.809082	-539.645874	-23.126730	1340.245117	-582.458862	-29.845829	1632.124756	-760.098816	190.865799	1115.092773	-531.340027	-299.053833	1075.093140	-652.494263	221.753006	865.249146	-426.213593	-226.134918	825.243652	-567.953552	-14.832788	962.958740	543.194336	-11.505232	962.155334	567.750305	162.950104
-631.320862	83.064377	870.126953	-562.281311	-126.315331	864.506958	-662.963806	138.869446	486.153076	-619.443604	-164.537598	516.437134	-679.573853	175.060730	86.483231	-671.334717	-158.066010	82.375259	-647.184204	118.341385	1360.011719	-534.897400	-206.913849	1337.417114	-539.667725	-23.520962	1340.092651	-582.611145	-30.493095	1631.995483	-760.134277	191.629700	1115.501831	-532.098511	-299.358551	1074.598267	-652.304016	222.328629	865.519531	-427.128967	-225.982895	824.795532	-568.017822	-14.698451	962.834167	542.739746	-11.387988	962.728333	567.386963	163.052673
-631.149902	83.186691	869.950500	-562.374084	-126.281715	864.465149	-663.600952	138.632538	486.012451	-619.326904	-164.516388	516.425476	-679.671936	175.076431	86.172714	-671.291077	-158.028275	82.393257	-646.976013	118.113571	1360.116577	-535.273132	-207.282959	1336.984619	-539.683716	-23.896328	1339.982422	-582.814758	-31.067019	1631.892212	-759.867126	192.023712	1115.712769	-532.908875	-299.618988	1074.059326	-652.024475	223.045761	865.813965	-428.073090	-226.012314	824.252380	-568.029785	-14.615431	962.740051	542.289978	-11.252388	963.272644	567.053528	163.110336
-630.997620	83.400475	869.793701	-562.522339	-126.182625	864.383545	-663.259155	138.221939	485.798950	-618.889648	-164.353348	516.296875	-679.641296	175.406265	85.959183	-671.233093	-157.995926	82.418022	-646.751221	117.918526	1360.198730	-535.626221	-207.671387	1336.606323	-539.698608	-24.213757	1339.859009	-583.094360	-31.678717	1631.744385	-759.600830	192.491638	1115.936401	-533.676636	-299.815857	1073.611206	-652.033691	223.810989	865.949951	-428.887726	-226.283859	823.741638	-568.063843	-14.481809	962.633362	541.851318	-11.119247	963.809021	566.709961	163.213135
-630.892334	83.583832	869.690002	-562.726807	-126.103279	864.369629	-664.033508	138.152130	485.679169	-618.459961	-164.279282	516.186462	-679.720947	175.449692	85.730919	-671.238464	-157.963318	82.431404	-646.479919	117.837837	1360.273560	-535.958923	-207.974213	1336.277466	-539.905334	-24.584839	1339.570435	-583.329956	-32.129635	1631.688599	-759.210510	192.933731	1116.156494	-534.534668	-299.982544	1073.139404	-651.776794	224.609863	866.146423	-429.766907	-226.495468	823.279541	-568.130249	-14.360986	962.580383	541.396423	-10.922825	964.356812	566.361694	163.356171
-630.695679	83.713875	869.597046	-562.673401	-126.033875	864.469238	-663.054016	137.660553	485.381622	-617.766113	-164.078247	516.041931	-679.291016	175.667587	85.413933	-671.215881	-157.913422	82.470978	-646.240173	117.760384	1360.345703	-536.359253	-208.220383	1335.968140	-539.923401	-24.892727	1339.482300	-583.636108	-32.586563	1631.626953	-758.856873	193.347824	1116.330933	-535.157349	-300.396790	1072.953857	-651.791626	225.399811	866.155396	-430.605316	-227.012497	822.836060	-568.077087	-14.218883	962.602112	540.871826	-10.790106	964.945435	565.992432	163.497528
-630.727417	83.982643	869.548401	-563.168579	-126.014938	864.360168	-663.641052	137.542267	485.304810	-617.180603	-164.121078	515.899475	-679.345032	175.716141	85.243439	-671.240540	-157.899155	82.509804	-645.987122	117.726387	1360.432373	-536.786560	-208.476944	1335.678223	-539.953918	-25.173180	1339.435791	-583.978516	-32.970367	1631.574585	-758.377808	193.711685	1116.483276	-536.217834	-300.164520	1072.393921	-651.748047	226.279388	866.223694	-431.615967	-227.211807	822.340393	-568.279541	-14.153991	962.510681	540.458862	-10.564792	965.379883	565.718384	163.686584
-630.642090	84.149216	869.522522	-563.381897	-125.979843	864.357605	-664.469666	137.553909	485.307159	-616.432983	-164.079605	515.773499	-679.526245	175.708527	85.109810	-671.118652	-157.816376	82.558495	-645.771606	117.677681	1360.534302	-537.195740	-208.741150	1335.475708	-539.854187	-25.323526	1339.573730	-584.342773	-33.331261	1631.541382	-757.597046	193.672287	1116.442627	-536.956970	-300.574097	1072.322144	-651.752808	227.183426	866.173584	-432.666687	-227.527344	821.906555	-568.350098	-14.089795	962.501099	539.922058	-10.457768	966.028198	565.359985	163.731537
-630.559998	84.328064	869.505188	-563.580872	-125.955772	864.379395	-664.628601	137.458450	485.292206	-615.660339	-164.005508	515.611145	-679.504089	175.769379	84.966621	-671.056580	-157.748489	82.597893	-645.527222	117.712738	1360.661133	-537.615479	-208.926987	1335.314941	-539.912598	-25.520870	1339.579590	-584.713745	-33.617863	1631.514893	-757.436523	194.825775	1116.955566	-537.985352	-300.293518	1071.904663	-651.770386	228.119354	866.245789	-433.627563	-228.027420	821.463623	-568.434814	-14.022511	962.513611	539.388672	-10.278891	966.585083	565.048767	163.934143
-630.485352	84.485031	869.523499	-563.788818	-125.888718	864.398743	-665.194824	137.459473	485.351349	-614.865967	-163.916489	515.395020	-679.334839	175.604218	84.763725	-671.021423	-157.690125	82.664528	-645.300659	117.745888	1360.775146	-538.089600	-209.119415	1335.154419	-540.010986	-25.714880	1339.590698	-585.091187	-33.870323	1631.506714	-756.999268	195.445801	1117.161255	-538.914734	-300.295715	1071.703125	-651.873047	229.125397	866.259705	-434.585785	-228.617279	821.073975	-568.515625	-13.956077	962.539917	538.927917	-10.024572	967.080933	564.808411	164.125427
-630.241394	84.526024	869.486267	-563.588257	-125.796005	864.524048	-665.468628	137.398331	485.374329	-613.841125	-163.634857	515.200806	-679.335815	175.614197	84.658180	-670.842834	-157.638092	82.694458	-645.083923	117.785110	1360.902954	-538.552002	-209.318359	1335.056030	-540.120850	-25.887947	1339.572998	-585.475952	-34.045929	1631.505127	-756.403870	196.040344	1117.299927	-539.803833	-300.289337	1071.571289	-651.734375	230.195831	866.294067	-435.533051	-229.316360	820.737671	-568.420654	-13.860784	962.619995	538.031860	-10.246390	967.618225	564.466858	164.213211
-630.036682	84.625427	869.477722	-563.454285	-125.718506	864.650085	-665.669128	137.356003	485.369690	-612.923401	-163.439178	515.018188	-679.345459	175.632660	84.592216	-670.712036	-157.546768	82.702599	-644.865723	117.882668	1361.001709	-538.996582	-209.427658	1334.991943	-540.372986	-26.108879	1339.462036	-585.843018	-34.187237	1631.498779	-755.855896	196.698624	1117.508179	-540.757996	-300.258209	1071.426636	-651.981689	231.197754	866.136353	-436.622192	-229.735916	820.357483	-568.350403	-13.753476	962.706848	537.607666	-10.050796	968.125610	564.293640	164.386658
-629.904114	84.833565	869.479309	-563.556091	-125.606087	864.659668	-666.054626	137.378815	485.412659	-612.205444	-163.321915	514.836243	-679.421265	175.606949	84.546211	-670.641052	-157.461609	82.746796	-644.700134	117.932907	1361.067749	-539.471558	-209.559937	1334.961548	-540.501526	-26.224762	1339.465210	-586.166443	-34.208057	1631.445068	-755.036316	196.471512	1117.173340	-541.652710	-300.232056	1071.388428	-651.800842	232.421753	866.081482	-437.712402	-230.445801	820.017944	-568.379456	-13.638654	962.728821	537.660889	-9.364904	968.483643	564.283752	164.614990
-629.778015	85.105377	869.487244	-563.716736	-125.487038	864.600464	-666.559509	137.480225	485.459259	-611.481995	-163.194290	514.655090	-679.542908	175.613083	84.508530	-670.612976	-157.068970	82.737854	-644.589172	118.030396	1361.130371	-540.006470	-209.653473	1334.922241	-540.532410	-26.285851	1339.618164	-586.520386	-34.253746	1631.431396	-754.628174	197.932053	1117.606934	-542.561707	-300.233887	1071.373413	-651.922241	233.469528	866.014099	-438.744080	-231.038315	819.745605	-568.413208	-13.522628	962.713623	536.795959	-9.636662	969.024353	564.107605	164.433136
-629.692078	85.358841	869.475769	-563.904358	-125.421211	864.542175	-667.314270	137.607910	485.562439	-610.848816	-163.072403	514.502747	-679.727234	175.558014	84.494865	-670.481201	-156.995193	82.787376	-644.466736	118.131119	1361.163086	-540.466675	-209.735611	1334.943848	-540.824402	-26.416395	1339.502563	-586.911804	-34.336128	1631.484619	-753.875793	197.863373	1117.312134	-543.406372	-300.472961	1071.500854	-651.701355	234.625717	865.890869	-439.755737	-231.868179	819.466736	-568.476379	-13.430941	962.687134	536.192810	-9.473840	969.472778	563.931702	164.578979
-629.611755	85.632278	869.536194	-564.143555	-125.311920	864.513245	-667.582336	137.686417	485.577271	-610.257996	-162.950653	514.363220	-679.764038	175.561935	84.455627	-670.414124	-157.210815	82.857727	-644.432556	118.235893	1361.189575	-541.035583	-209.830948	1334.936890	-540.928650	-26.438244	1339.637207	-587.227234	-34.303352	1631.517334	-753.359741	198.526108	1117.339966	-544.273254	-300.543976	1071.548706	-652.055603	235.774506	865.570190	-440.794403	-232.589218	819.264954	-568.509521	-13.313621	962.694275	535.539795	-9.242154	969.867737	563.708923	164.736786
-629.473145	85.895126	869.519104	-564.276001	-125.232773	864.440491	-667.819458	137.754959	485.623871	-609.781616	-162.895767	514.271362	-679.810242	175.613602	84.424118	-670.384399	-157.162460	82.888412	-644.388611	118.368637	1361.196899	-541.548401	-209.880920	1334.963989	-541.142639	-26.484529	1339.653931	-587.542419	-34.218300	1631.511597	-752.807495	199.293304	1117.363525	-545.323181	-300.273499	1071.414185	-652.143188	236.881317	865.391785	-441.762451	-233.439255	819.012939	-568.525696	-13.216146	962.659973	534.875061	-9.001479	970.196411	563.476746	164.888794
-629.297729	86.181824	869.508179	-564.368469	-125.122643	864.346802	-668.028748	137.849640	485.628906	-609.418518	-162.755600	514.150635	-679.842896	175.610336	84.376396	-670.444824	-156.811569	82.870811	-644.393127	118.505295	1361.156860	-542.110535	-209.889236	1335.014526	-541.500549	-26.593752	1339.565186	-587.820313	-34.124371	1631.526611	-752.169861	199.772003	1117.162476	-546.149292	-300.650543	1071.626343	-652.219543	238.091324	865.151367	-442.879028	-234.111084	818.840149	-568.506287	-13.103619	962.619995	534.287659	-8.796402	970.496826	563.313232	164.963745
-629.075134	86.508949	869.509949	-564.437622	-124.956749	864.255310	-668.161072	137.932831	485.666321	-609.181274	-162.569702	514.055481	-679.848450	175.650604	84.321724	-670.342651	-157.058502	82.857193	-644.450317	118.638359	1361.106323	-542.712158	-209.933914	1335.068237	-541.729614	-26.660736	1339.607910	-588.111267	-33.971745	1631.535889	-751.724243	200.561493	1117.094482	-547.039001	-300.775574	1071.663940	-652.282532	239.249680	864.940857	-443.909821	-234.803497	818.656860	-568.463379	-12.953989	962.591553	533.864136	-8.645110	970.700806	563.254028	165.131653
-628.799377	86.819138	869.487366	-564.475708	-124.811699	864.187317	-668.335754	138.048355	485.714478	-609.107544	-162.467712	514.053772	-679.871887	175.662582	84.303047	-670.326294	-157.028030	82.857567	-644.534851	118.770393	1361.004883	-543.294983	-209.997467	1335.111816	-542.103699	-26.658978	1339.640503	-588.395264	-33.773968	1631.558350	-751.260010	201.267212	1116.976929	-548.000183	-300.705109	1071.608765	-652.307373	240.423325	864.678223	-444.949127	-235.638916	818.478027	-568.376465	-12.803817	962.560730	533.886169	-8.535984	970.724548	563.350464	165.425842
-628.498718	87.144882	869.464172	-564.457397	-124.611320	864.121460	-668.444580	138.188232	485.741943	-609.142151	-162.333862	514.024963	-679.871948	175.710281	84.262260	-670.380737	-156.691406	82.788628	-644.680237	118.949509	1360.900146	-543.924255	-209.993378	1335.134888	-542.461731	-26.664278	1339.690552	-588.692261	-33.540779	1631.595337	-750.827209	201.902435	1116.817871	-548.932983	-300.835602	1071.687134	-652.328491	241.641006	864.443298	-445.935028	-236.494675	818.363586	-568.262024	-12.615470	962.534241	533.477600	-8.341475	970.834412	563.241577	165.611053
-628.157532	87.494324	869.491150	-564.390503	-124.389832	864.081421	-668.522644	138.274185	485.808167	-609.264771	-162.179031	514.041992	-679.867676	175.716721	84.249489	-670.336365	-156.634995	82.791412	-644.878052	119.104454	1360.796143	-544.584656	-209.977798	1335.244263	-542.646851	-26.582722	1339.899170	-588.991211	-33.285789	1631.615845	-750.559753	202.749756	1116.803101	-549.820740	-300.986420	1071.831787	-652.234070	242.764877	864.220947	-446.783447	-237.258743	818.312988	-568.103027	-12.414523	962.546387	533.631836	-7.610681	970.796692	563.319763	165.909042
-627.848083	87.783897	869.531677	-564.289673	-124.156181	864.076721	-668.737549	138.388153	485.894287	-609.524963	-161.951019	514.073364	-679.932068	175.703659	84.232689	-670.320801	-156.579559	82.717331	-645.047974	119.314430	1360.691284	-545.158936	-209.971680	1335.362427	-543.121216	-26.607384	1339.852295	-589.314209	-33.022774	1631.664795	-750.206543	203.322571	1116.625732	-550.603210	-301.267120	1072.012817	-652.221802	243.926651	863.975769	-447.683533	-238.044785	818.320496	-567.946289	-12.217662	962.582520	532.686584	-7.929204	970.832642	563.096497	165.972229
-627.498962	88.043938	869.571533	-564.151184	-123.929947	864.106384	-668.734680	138.475479	485.944611	-609.795288	-161.665405	514.153564	-679.954468	175.695160	84.226448	-670.267212	-156.548080	82.688309	-645.301331	119.484070	1360.624023	-545.788086	-209.934586	1335.494873	-543.482361	-26.543751	1339.960938	-589.661621	-32.702911	1631.725342	-749.892578	203.945618	1116.417847	-551.485840	-301.444275	1072.188477	-652.103516	245.069717	863.831604	-448.718536	-239.237396	818.226929	-567.757080	-12.024861	962.636475	532.291809	-7.820120	970.788757	563.006958	166.125214
-627.073730	88.412102	869.627625	-564.000244	-123.612877	864.141724	-668.669495	138.536713	486.005005	-610.438721	-161.597244	514.329773	-679.889893	175.712219	84.229889	-670.262573	-156.838058	82.741447	-645.573059	119.724571	1360.555298	-546.517517	-209.848480	1335.642822	-543.858276	-26.476358	1340.123535	-590.054382	-32.360668	1631.816772	-749.562866	204.415390	1116.176880	-552.423279	-301.726288	1072.431763	-651.993958	246.171188	863.651917	-449.689209	-239.950943	818.308105	-567.529480	-11.747894	962.703918	531.864685	-7.640635	970.621277	562.920044	166.297028
-626.667908	88.724846	869.684143	-563.863403	-123.355614	864.201355	-668.631958	138.614029	486.038849	-610.978210	-161.409363	514.498901	-679.878479	175.680313	84.234474	-670.337585	-156.525253	82.665871	-645.892639	119.921867	1360.489380	-547.167053	-209.820267	1335.839844	-544.170105	-26.328369	1340.371826	-590.552673	-32.008354	1631.867920	-749.316101	204.916794	1115.973022	-553.261169	-302.012146	1072.698120	-651.810608	247.248703	863.502319	-450.475616	-240.777603	818.450989	-567.309509	-11.514237	962.780090	531.492554	-7.472753	970.368835	562.815979	166.489151
-626.268311	89.017693	869.751343	-563.709167	-123.086151	864.286987	-668.675049	138.706772	486.107544	-611.697876	-161.236404	514.676392	-679.874084	175.670715	84.247124	-670.382446	-156.509842	82.646027	-646.104858	120.230057	1360.467285	-547.756775	-209.669434	1336.024536	-544.584473	-26.222631	1340.454346	-591.053406	-31.649784	1631.958374	-749.100647	205.413971	1115.814819	-554.102722	-302.331360	1073.046997	-651.625793	248.314819	863.409912	-451.330261	-241.872055	818.601379	-567.093628	-11.276253	962.876892	531.113159	-7.307738	970.026794	562.730164	166.633591
-625.892151	89.372231	869.853394	-563.600830	-122.824532	864.351807	-668.617981	138.786118	486.187225	-612.350220	-161.021378	514.809875	-679.804993	175.638031	84.256218	-670.367798	-156.469757	82.622787	-646.395935	120.514381	1360.436157	-548.358032	-209.527023	1336.276611	-544.834290	-26.054140	1340.752197	-591.638428	-31.269035	1632.090088	-748.887268	205.795059	1115.638306	-555.012817	-302.516479	1073.379272	-651.341125	249.284180	863.325439	-452.102966	-242.520035	818.878845	-566.893311	-11.035430	962.976563	530.767212	-7.025798	969.591553	562.691833	166.770309
-625.515564	89.720078	869.955261	-563.481079	-122.546120	864.441406	-668.582825	138.872147	486.296204	-612.997498	-160.814972	514.956970	-679.805847	175.629532	84.261208	-670.347412	-156.807556	82.697166	-646.648254	120.790634	1360.410767	-548.958252	-209.371078	1336.524658	-545.232422	-25.882174	1340.921509	-592.346191	-30.881659	1632.160156	-748.752258	206.242859	1115.514648	-555.909912	-302.730011	1073.725830	-651.070190	250.192001	863.283203	-452.831573	-243.538361	819.132385	-566.697144	-10.779090	963.090759	530.478149	-6.972545	969.085022	562.767883	166.560394
-624.994690	89.983337	869.993713	-563.380554	-122.236694	864.498413	-668.332520	138.927963	486.356140	-613.592163	-160.529541	515.133362	-679.755188	175.624359	84.287811	-670.277527	-156.815048	82.627731	-646.884216	121.126717	1360.427124	-549.539795	-209.175156	1336.774414	-545.635376	-25.713549	1341.026245	-593.031372	-30.395222	1632.234131	-748.646729	206.694824	1115.450073	-556.805420	-303.072418	1074.126221	-650.799683	251.050049	863.309082	-453.784393	-244.422180	819.333313	-566.419006	-10.547975	963.151123	530.036316	-6.770608	968.493835	562.642334	166.747696
-624.735901	90.472488	870.139954	-563.294250	-121.951370	864.557434	-668.281250	139.038742	486.466431	-614.137573	-160.245483	515.291016	-679.728455	175.645065	84.302834	-670.315491	-156.480164	82.490303	-647.144226	121.427368	1360.427979	-550.108032	-208.984146	1337.072266	-545.972839	-25.492176	1341.208008	-593.881653	-30.136330	1632.338623	-748.504089	207.066360	1115.343994	-557.655151	-303.329895	1074.548340	-650.476868	251.892578	863.320679	-454.494141	-245.302673	819.610779	-566.290588	-10.241226	963.271118	529.505249	-6.563754	967.792969	562.394226	167.255646
-624.366638	90.832649	870.197327	-563.213989	-121.676949	864.621399	-668.188416	139.153473	486.540924	-614.621460	-159.972794	515.387329	-679.722961	175.647293	84.308105	-670.262695	-156.460846	82.468613	-647.315613	121.767113	1360.402222	-550.600830	-208.746597	1337.305664	-546.149231	-25.198862	1341.500488	-594.653076	-29.631020	1632.499634	-748.230347	207.251984	1115.058105	-558.381897	-303.720184	1075.100708	-650.152588	252.671265	863.316101	-455.048950	-246.202835	820.019653	-566.100769	-9.971296	963.344666	529.607117	-5.830200	966.945007	562.328247	167.660522
-624.032532	91.200272	870.224487	-563.160889	-121.395554	864.662537	-668.088684	139.315079	486.601776	-615.074951	-159.674835	515.434204	-679.748413	175.637924	84.321648	-670.275208	-156.463074	82.428635	-647.473694	122.122513	1360.417480	-551.127441	-208.454056	1337.566162	-546.513672	-25.008265	1341.620850	-595.514526	-29.192738	1632.610107	-748.231567	207.938934	1115.187988	-559.314514	-303.808380	1075.370361	-649.799988	253.343811	863.401306	-455.786621	-246.964935	820.324280	-565.930054	-9.686079	963.387634	528.562561	-6.028892	966.135498	561.876709	167.953949
-623.705933	91.586014	870.231934	-563.135803	-121.143150	864.697266	-668.069336	139.517365	486.669434	-615.652771	-159.515915	515.531982	-679.744995	175.621719	84.309052	-670.379883	-156.452560	82.407799	-647.619324	122.531883	1360.429932	-551.639771	-208.200211	1337.864136	-546.670532	-24.692234	1341.887573	-596.400635	-28.738909	1632.734863	-748.088013	208.341034	1115.085083	-560.123169	-304.033752	1075.780762	-649.402161	253.951401	863.454834	-456.563599	-248.011703	820.598267	-565.769775	-9.401905	963.415161	528.095886	-5.895620	965.144836	561.799438	168.024292
-623.331177	92.010208	870.263306	-563.131958	-120.864632	864.764221	-667.960327	139.715408	486.722534	-616.027832	-159.349472	515.599243	-679.772339	175.657593	84.301048	-670.445862	-156.461014	82.403084	-647.680176	122.929436	1360.406982	-552.080750	-207.862900	1338.130493	-546.882080	-24.371187	1342.070313	-597.302795	-28.275780	1632.861084	-747.986084	208.841339	1115.034180	-561.015503	-303.991028	1076.188721	-648.998840	254.506042	863.455322	-457.148743	-248.861176	820.889526	-565.600220	-9.092153	963.472351	527.549805	-5.755562	964.110107	561.603943	168.277237
-623.037109	92.237045	870.272339	-563.154175	-120.597626	864.796753	-667.841370	139.911987	486.735718	-616.371033	-159.199646	515.648010	-679.747070	175.692429	84.287842	-670.494812	-156.427750	82.386978	-647.748474	123.368179	1360.388550	-552.541321	-207.570389	1338.425903	-547.237122	-24.098755	1342.106934	-598.265747	-27.843002	1632.940674	-747.842407	209.333267	1114.967407	-561.614502	-304.548340	1076.776733	-648.604370	255.042511	863.463867	-457.809814	-249.753021	821.282654	-565.479736	-8.879179	963.499451	527.002930	-5.467510	962.963684	561.282715	168.837509
-622.720947	92.681305	870.257568	-563.212158	-120.307701	864.815186	-667.767944	140.162918	486.810730	-616.709045	-159.131012	515.712280	-679.779114	175.731567	84.283516	-670.387878	-156.444382	82.440399	-647.703125	123.663818	1360.294189	-553.068420	-207.230148	1338.690552	-547.399353	-23.741646	1342.316040	-599.145386	-27.306564	1633.039429	-747.677490	209.842377	1114.810425	-562.370850	-304.563446	1077.023682	-648.135193	255.480667	863.466492	-458.201294	-250.409256	821.631958	-565.360657	-8.552402	963.506348	526.848145	-5.783962	961.733887	562.000671	167.688263
-622.463501	92.992317	870.265259	-563.305908	-120.061295	864.825378	-667.742798	140.424179	486.872681	-616.655884	-158.810715	515.677551	-679.804871	175.766205	84.255264	-670.334106	-156.408051	82.373260	-647.723755	124.154572	1360.255493	-553.554199	-206.901337	1338.897461	-547.611755	-23.401836	1342.453613	-600.073181	-26.828693	1633.114014	-747.483398	210.467682	1114.716187	-563.037537	-304.709869	1077.460205	-647.684570	255.891006	863.448181	-458.694397	-251.264725	821.971863	-565.283813	-8.321152	963.519348	526.389282	-5.448491	960.374817	561.833130	168.210159
-622.163391	93.048782	870.198914	-563.408020	-119.841545	864.853760	-667.612671	140.649872	486.867584	-616.765625	-158.646988	515.655640	-679.803284	175.803864	84.204132	-670.365173	-156.411560	82.371475	-647.730042	124.623734	1360.206299	-553.980347	-206.520981	1339.113159	-547.881958	-23.110834	1342.488281	-600.924927	-26.309595	1633.186157	-747.285034	211.036789	1114.619385	-563.672241	-304.814026	1077.825439	-647.208923	256.259460	863.406738	-459.135223	-252.033798	822.287659	-565.191650	-8.190462	963.502747	526.569458	-4.771269	958.948792	562.016541	168.560318
-622.007019	93.659920	870.243652	-563.497742	-119.586945	864.864380	-667.563599	140.906418	486.914673	-617.058533	-158.711304	515.713745	-679.785706	175.864807	84.181671	-670.509644	-156.390640	82.380997	-647.740784	125.140305	1360.153198	-554.526489	-206.107910	1339.345093	-548.105164	-22.739201	1342.567261	-601.749146	-25.757553	1633.233398	-747.041687	211.677765	1114.490601	-564.239624	-304.881409	1078.144287	-646.714111	256.554840	863.340942	-459.555756	-252.815308	822.562500	-565.188538	-7.822091	963.542542	525.865906	-5.165161	957.525940	562.232361	168.163101
-621.769409	93.929932	870.208008	-563.602234	-119.346214	864.850586	-667.435608	141.126068	486.931885	-617.042542	-158.351761	515.547485	-679.840149	175.879181	84.156448	-670.537781	-156.356903	82.322647	-647.763000	125.654564	1360.068359	-554.969849	-205.716644	1339.548828	-548.317322	-22.346384	1342.631470	-602.520264	-25.123310	1633.267456	-746.757996	212.313843	1114.304443	-564.703552	-305.199432	1078.679565	-646.164307	256.837616	863.211792	-460.177917	-253.773758	822.723145	-565.135010	-7.605497	963.523682	526.016418	-4.151020	955.961182	562.104248	169.148560
-621.563599	94.214378	870.166809	-563.716614	-119.120499	864.858826	-667.328125	141.352600	486.931458	-617.068359	-158.288254	515.568787	-679.809387	175.901794	84.109215	-670.717285	-156.349136	82.306000	-647.744202	126.212112	1359.950562	-555.477539	-205.323242	1339.724976	-548.558716	-21.943884	1342.674927	-603.161926	-24.576759	1633.310547	-746.491272	212.970718	1114.130737	-565.213867	-305.201050	1079.008911	-645.616638	257.075745	863.033508	-460.533508	-254.558975	822.932373	-565.110107	-7.376753	963.514526	525.427551	-4.442775	954.432983	562.353699	168.865524
-621.420288	94.373268	870.118225	-563.826172	-118.939774	864.870972	-667.291626	141.595749	486.881989	-616.870605	-158.087189	515.585754	-679.825989	175.937332	84.053749	-670.675232	-156.297836	82.272476	-647.786438	126.741158	1359.827271	-555.978149	-204.886520	1339.913940	-548.705078	-21.530355	1342.778809	-603.828247	-23.907574	1633.317627	-746.123230	213.580078	1113.878052	-565.682190	-305.083649	1079.257324	-644.988098	257.243805	862.825378	-460.687866	-255.080353	823.260559	-565.120972	-7.219440	963.504944	525.159485	-4.135060	952.945923	562.324463	169.224350
-621.139099	94.850975	870.057373	-563.871887	-118.670830	864.885071	-667.284119	141.830673	486.921661	-616.950134	-158.154022	515.624268	-679.849182	175.979828	84.025925	-670.883911	-156.333389	82.328957	-647.781860	127.323250	1359.703857	-556.457092	-204.486374	1340.092285	-548.918335	-21.163549	1342.809326	-604.408264	-23.239195	1633.323853	-745.774719	214.258011	1113.634888	-566.249756	-304.708221	1079.395752	-644.420532	257.384277	862.590332	-460.975952	-255.785828	823.449219	-565.048523	-6.871975	963.495850	524.913330	-3.915009	951.629578	562.286743	169.463898
-620.955017	95.197968	869.995300	-563.963196	-118.411438	864.875183	-667.287842	141.985962	486.923676	-616.812378	-157.984802	515.580261	-679.468933	175.641586	83.645020	-670.788025	-156.290237	82.295135	-647.818604	127.827850	1359.541016	-557.007324	-204.055267	1340.265747	-549.170776	-20.749825	1342.852051	-604.841064	-22.554592	1633.328613	-745.415161	214.906189	1113.346313	-566.560730	-304.862976	1079.811279	-643.770020	257.462250	862.333862	-461.270691	-256.465027	823.675354	-565.043823	-6.594209	963.473145	524.592896	-3.626009	950.521423	562.057251	169.922363
-620.779480	95.551102	869.921692	-563.992798	-118.172180	864.869873	-667.352234	142.184921	486.935242	-616.689697	-157.812378	515.548645	-679.871399	175.993591	83.934723	-670.824463	-156.271805	82.314789	-647.865356	128.420090	1359.373291	-557.499756	-203.623627	1340.428955	-549.447388	-20.304125	1342.847534	-605.295227	-21.854389	1633.337036	-745.056396	215.518082	1113.050781	-567.088562	-304.469818	1079.933838	-643.133545	257.539154	862.038025	-461.625671	-257.218262	823.756653	-565.024597	-6.310956	963.449646	524.531189	-3.662215	949.796570	562.143982	169.674164
-620.624451	95.888214	869.877869	-564.063660	-117.926636	864.866394	-667.428345	142.333252	486.989685	-616.465515	-157.322479	515.348572	-679.521301	175.680862	83.594147	-670.757324	-156.643997	82.371346	-647.943359	129.031677	1359.213745	-558.017273	-203.161316	1340.574829	-549.780273	-19.920158	1342.812378	-605.581177	-21.120975	1633.344727	-744.657898	216.126389	1112.738647	-567.517639	-304.213165	1080.185303	-642.483032	257.552338	861.741882	-461.846405	-257.809784	823.961182	-565.042114	-6.048789	963.444519	524.423767	-3.666071	949.291687	562.168945	169.650055
-620.481628	96.228432	869.840759	-564.103943	-117.642365	864.892273	-667.545044	142.478348	487.019928	-616.435913	-157.289978	515.353271	-679.549133	175.675476	83.551994	-670.797180	-156.686874	82.409813	-648.008606	129.581024	1359.028809	-558.532715	-202.668320	1340.710205	-550.063477	-19.510983	1342.824585	-605.816956	-20.358089	1633.346924	-744.293396	216.705200	1112.407593	-567.868591	-303.909149	1080.410278	-641.770508	257.577789	861.449646	-461.800934	-258.218109	824.239868	-565.046021	-5.747805	963.455139	524.459656	-3.719823	949.030334	562.302429	169.637177
-620.395264	96.504868	869.829285	-564.143921	-117.373177	864.929565	-667.701538	142.615448	487.066528	-616.355896	-157.241318	515.383789	-679.952881	176.025238	83.907295	-670.789612	-156.632858	82.373589	-648.133728	130.212753	1358.839722	-559.054382	-202.217957	1340.876099	-550.369568	-19.052757	1342.844971	-606.008545	-19.582747	1633.335449	-743.900818	217.227661	1112.001587	-568.232605	-303.591431	1080.602783	-641.082520	257.562469	861.134827	-461.925201	-258.705872	824.424072	-565.091614	-5.487915	963.488220	525.331604	-3.286523	948.954712	562.709778	169.728775
-620.231323	96.834442	869.786072	-564.182434	-117.089149	864.953186	-667.883179	142.735001	487.100708	-616.306580	-157.126999	515.406982	-679.990173	176.058685	83.898911	-670.823242	-156.619141	82.375305	-648.282288	130.767120	1358.657715	-559.538025	-201.796112	1341.086914	-550.660522	-18.551497	1342.903076	-606.101807	-18.819668	1633.349609	-743.567200	217.667938	1111.611206	-568.537048	-303.422546	1080.969238	-640.313538	257.429291	860.829224	-462.038544	-259.136505	824.659485	-565.088867	-5.193956	963.495972	525.672302	-3.354779	949.041870	563.046326	169.643097
-620.041504	97.336197	869.732727	-564.220947	-116.796913	864.969910	-668.014648	142.851166	487.146515	-616.355652	-157.073517	515.440552	-680.003601	176.042542	83.893990	-670.869324	-156.177246	82.290817	-648.444763	131.386795	1358.506348	-560.089722	-201.310806	1341.255249	-550.873474	-18.085419	1342.982422	-606.127686	-17.889549	1633.368042	-743.327698	218.944412	1111.597290	-569.023926	-302.876495	1081.049561	-639.612610	257.333191	860.607422	-462.267456	-259.849518	824.766357	-565.065735	-4.813307	963.493286	526.011841	-3.285975	949.246887	563.268311	169.937057
-619.923035	97.697235	869.726196	-564.257263	-116.541618	865.005920	-668.125000	142.947311	487.203430	-616.383850	-156.991364	515.482788	-679.987061	176.077072	83.886627	-670.942749	-156.165817	82.345970	-648.593140	132.015549	1358.379395	-560.621765	-200.851395	1341.469238	-551.210510	-17.646458	1343.012085	-606.142822	-17.027203	1633.402344	-742.988098	219.328156	1111.157471	-569.298523	-302.726929	1081.471313	-638.814575	257.215851	860.361816	-462.198273	-260.048828	825.131653	-565.069641	-4.519994	963.521423	526.410950	-3.359398	949.606384	563.695313	169.829971
-619.810059	98.038223	869.728271	-564.303589	-116.247826	865.056152	-668.234070	143.080872	487.246338	-616.380127	-156.799179	515.498718	-679.943115	176.087189	83.875168	-670.830627	-156.134598	82.344055	-648.781433	132.564377	1358.264648	-561.087708	-200.384308	1341.707275	-551.485046	-17.119894	1343.154907	-606.069763	-16.098892	1633.448730	-742.448242	219.207687	1110.547974	-569.700562	-302.314117	1081.789307	-637.980164	257.026764	860.097717	-462.325653	-260.180511	825.470764	-565.076660	-4.212922	963.559509	526.933777	-3.418298	950.008362	564.178345	169.752655
-619.617798	98.212128	869.675476	-564.367371	-115.960396	865.099792	-668.210388	143.176636	487.244415	-616.338318	-156.583740	515.491943	-679.932678	176.111664	83.875610	-670.876282	-156.146423	82.399208	-648.994263	133.161713	1358.146118	-561.655701	-199.901901	1341.932617	-551.770508	-16.611969	1343.296265	-605.931030	-15.140065	1633.488647	-742.191895	219.582840	1110.230713	-570.119568	-301.895782	1082.080322	-637.186646	256.844086	859.875427	-462.355682	-260.356079	825.815552	-565.038574	-3.975469	963.561890	527.463745	-3.608659	950.466309	564.821777	169.311432
-619.653503	98.634705	869.760498	-564.412781	-115.661293	865.170227	-668.461243	143.330353	487.311554	-616.311218	-156.381302	515.490417	-679.959778	176.096817	83.869301	-670.821045	-156.116486	82.398705	-649.200500	133.770309	1357.997681	-562.127197	-199.388611	1342.201660	-552.102478	-16.151928	1343.365234	-605.754456	-14.156284	1633.528687	-741.985229	219.857010	1109.922852	-570.556091	-301.238831	1082.185181	-636.346741	256.634094	859.685425	-462.374786	-260.508179	826.182983	-565.125061	-3.637343	963.653625	527.911987	-3.598687	950.900146	565.334595	169.225006
-619.431702	98.811760	869.680298	-564.477417	-115.348701	865.213806	-668.381104	143.437500	487.284302	-616.300781	-156.194916	515.477844	-679.937439	176.140228	83.836845	-670.776001	-156.031754	82.360008	-649.389526	134.338593	1357.821777	-562.544556	-198.882431	1342.431274	-552.424927	-15.644212	1343.397461	-605.471802	-13.166748	1633.572144	-741.752930	220.082275	1109.475708	-570.963562	-300.761108	1082.481812	-635.551392	256.421021	859.513245	-462.405029	-260.704224	826.525452	-565.067444	-3.375360	963.640259	528.447266	-3.615531	951.426086	565.847229	169.102753
-619.342957	99.092812	869.626892	-564.523560	-115.066460	865.243896	-668.423584	143.597076	487.294983	-616.244324	-155.981735	515.444885	-679.967285	176.150833	83.820610	-670.744385	-155.995514	82.319199	-649.610291	134.957947	1357.683960	-562.979370	-198.367432	1342.680786	-552.707397	-15.123997	1343.429443	-605.217468	-12.238524	1633.583252	-741.803284	220.797440	1109.272949	-571.297729	-300.514984	1082.910156	-634.669067	256.156921	859.357361	-462.459198	-260.748474	826.846985	-565.076172	-3.080944	963.636353	528.913025	-3.601532	951.864868	566.297424	169.159348
-619.249512	99.416428	869.541809	-564.602722	-114.776985	865.245117	-668.420105	143.744247	487.297821	-616.155029	-155.803391	515.356873	-679.987305	176.214676	83.787643	-670.864563	-156.003769	82.303108	-649.844788	135.541000	1357.486084	-563.374695	-197.836273	1342.903076	-553.000183	-14.652120	1343.390869	-604.881714	-11.371293	1633.579224	-741.429871	220.681458	1108.692139	-571.598145	-300.110718	1083.157349	-633.836365	255.850494	859.126953	-462.462067	-260.714081	827.159668	-565.088928	-2.763246	963.599426	529.370789	-3.574098	952.374390	566.646362	169.336823
-619.163574	99.678894	869.489807	-564.632874	-114.559479	865.276184	-668.430542	143.933044	487.288757	-616.032166	-155.697693	515.324585	-679.992249	176.250443	83.804489	-670.957031	-156.066345	82.349869	-650.090820	136.116653	1357.279663	-563.740784	-197.270706	1343.116455	-553.247742	-14.094893	1343.407349	-604.605408	-10.199862	1633.578979	-741.335266	220.970810	1108.280029	-571.924927	-299.638306	1083.405762	-633.078674	255.627335	858.956238	-462.475006	-260.602386	827.508667	-565.088562	-2.508659	963.595886	529.916809	-3.720095	952.740356	567.281433	169.195969
-619.254456	100.121391	869.562927	-564.708435	-114.305870	865.299927	-668.499146	144.154816	487.348145	-615.903015	-155.582779	515.262329	-680.019409	176.287704	83.797493	-670.951660	-156.024475	82.313194	-650.280823	136.749100	1357.133057	-564.087036	-196.747528	1343.325928	-553.471802	-13.522618	1343.449707	-604.313477	-9.194616	1633.556519	-741.262390	221.194260	1107.928223	-572.213318	-299.270050	1083.743530	-632.289795	255.284454	858.805054	-462.467865	-260.388489	827.955505	-565.201660	-2.192997	963.654297	530.336426	-3.878809	953.466003	567.607666	169.030685
-619.223816	100.403946	869.558594	-564.772766	-114.032944	865.354675	-668.487305	144.331192	487.378998	-615.752686	-155.444077	515.248474	-680.033264	176.299484	83.832138	-670.957520	-156.026794	82.366295	-650.421143	137.359329	1356.957275	-564.378296	-196.175613	1343.578247	-553.637024	-13.003039	1343.488159	-604.018921	-8.151045	1633.574463	-741.375244	221.733734	1107.671387	-572.496582	-298.942719	1084.083130	-631.528076	254.956360	858.738403	-462.510834	-260.130035	828.385742	-565.239136	-1.906154	963.684753	530.691223	-4.021806	954.011230	567.930115	169.061188
-619.228455	100.658669	869.549805	-564.845459	-113.856445	865.406799	-668.522278	144.550247	487.429688	-615.626648	-155.339737	515.266418	-680.011047	176.352188	83.824333	-670.914429	-156.403458	82.452629	-650.557251	137.991028	1356.765015	-564.684021	-195.641815	1343.789795	-553.831177	-12.420859	1343.548096	-603.768188	-7.298710	1633.588867	-741.285828	221.906509	1107.283569	-572.719971	-298.648529	1084.434570	-630.775818	254.627731	858.631775	-462.549133	-259.845398	828.841736	-565.286316	-1.675683	963.708069	531.254150	-4.249468	954.546387	568.388245	168.887741
-619.240417	100.954971	869.541382	-564.978577	-113.553574	865.427673	-668.576721	144.739960	487.448120	-615.568237	-155.204956	515.231873	-680.014099	176.341080	83.790665	-670.901733	-156.398209	82.470985	-650.706116	138.594894	1356.624634	-564.937134	-195.071442	1344.040161	-554.039185	-11.831079	1343.575073	-603.678833	-6.151770	1633.593018	-741.299194	222.203735	1106.936646	-573.061279	-298.026367	1084.598755	-630.093201	254.311905	858.528687	-462.562164	-259.496399	829.211914	-565.356445	-1.377307	963.713684	531.708252	-4.466182	954.979065	568.728699	168.724411
-619.286865	101.172653	869.525330	-565.099487	-113.330109	865.460144	-668.644043	144.898743	487.423706	-615.506653	-155.068024	515.199280	-680.065186	176.355988	83.814850	-670.879944	-156.363632	82.468040	-650.852356	139.201126	1356.458008	-565.188416	-194.497269	1344.253296	-554.172119	-11.276314	1343.589355	-603.630981	-5.208006	1633.562256	-741.171875	222.184937	1106.447632	-573.311157	-297.668793	1084.915649	-629.393005	253.960480	858.398438	-462.600952	-259.039185	829.571594	-565.453308	-1.147517	963.725098	532.130676	-4.680539	955.322998	568.980835	168.773987
-619.278809	101.425507	869.476318	-565.199097	-113.095535	865.458679	-668.686829	145.041946	487.424347	-615.513977	-154.906403	515.133850	-680.074524	176.381363	83.755234	-670.931458	-156.348877	82.464333	-650.904724	139.887222	1356.257690	-565.351746	-193.904709	1344.454590	-554.270752	-10.652325	1343.563721	-603.631958	-4.388086	1633.516724	-741.196655	222.505219	1106.180664	-573.387268	-297.607086	1085.358276	-628.769043	253.581680	858.271606	-462.685425	-258.612335	829.960266	-565.498474	-0.896128	963.699280	532.483093	-4.888755	955.566833	569.197693	168.724762
-619.312805	101.686745	869.395874	-565.343811	-112.875198	865.414795	-668.731750	145.167618	487.416534	-615.618530	-154.808578	515.097473	-680.099854	176.411392	83.756042	-670.944458	-156.345032	82.414520	-650.967773	140.479462	1356.042603	-565.486328	-193.316666	1344.636719	-554.339050	-10.121942	1343.531128	-603.739746	-3.399942	1633.497559	-741.278564	222.902359	1105.852051	-573.579529	-297.296143	1085.622314	-628.195007	253.234436	858.140869	-462.900604	-258.215332	830.248413	-565.568298	-0.648674	963.631348	532.797058	-5.259561	955.726746	569.516602	168.236938
-619.336487	101.977280	869.315247	-565.439636	-112.704353	865.399597	-668.780090	145.234207	487.402191	-615.815186	-154.668106	515.060364	-680.104797	176.382736	83.713150	-671.024475	-156.351517	82.397697	-650.955933	141.100143	1355.801514	-565.563538	-192.736969	1344.803955	-554.325073	-9.500685	1343.541138	-603.986084	-2.531021	1633.471191	-741.277893	223.216309	1105.524658	-573.784058	-296.721283	1085.726196	-627.699280	252.839935	857.993042	-462.794556	-257.510468	830.614990	-565.607056	-0.394993	963.576416	532.923035	-5.480232	955.738464	569.600403	168.117325
-619.321350	102.250504	869.244812	-565.505615	-112.528267	865.393738	-668.856140	145.327332	487.399475	-616.035095	-154.529678	515.047485	-680.132385	176.402161	83.733925	-671.036560	-156.342560	82.363655	-650.916199	141.745850	1355.605713	-565.558716	-192.127533	1345.031616	-554.357361	-8.894156	1343.505981	-604.292297	-1.661076	1633.470581	-741.280396	223.524307	1105.189941	-573.837585	-296.385223	1085.991333	-627.203369	252.467728	857.824585	-462.921906	-257.064636	830.891602	-565.610229	-0.148094	963.530884	532.933105	-5.596402	955.637451	569.571167	168.004532
-619.323364	102.475014	869.179993	-565.581726	-112.348923	865.418030	-668.956543	145.382629	487.422150	-616.369019	-154.359238	515.091003	-680.130859	176.428802	83.739746	-671.013855	-156.311783	82.349358	-650.883118	142.348724	1355.453979	-565.635681	-191.555984	1345.213501	-554.380432	-8.334487	1343.478638	-604.655518	-0.771894	1633.525513	-741.249695	223.837204	1104.860840	-573.775513	-296.208954	1086.439331	-626.771973	252.160248	857.706543	-462.835419	-256.115906	831.370361	-565.609558	0.093625	963.497498	532.865723	-5.692851	955.416260	569.468262	167.970016
-619.176880	102.577766	869.065613	-565.622742	-112.133453	865.451782	-668.936646	145.399445	487.429291	-616.776123	-154.226883	515.166443	-680.066895	176.438736	83.722832	-670.893738	-156.236328	82.346230	-650.776123	142.958221	1355.315063	-565.592102	-190.965012	1345.466187	-554.344116	-7.750694	1343.536865	-605.071533	0.055027	1633.613037	-741.218567	224.149963	1104.639526	-573.841309	-295.670746	1086.701050	-626.419067	251.871033	857.554871	-463.010712	-255.667831	831.644348	-565.506653	0.311141	963.440063	532.787964	-5.713324	955.099060	569.283813	167.932709
-619.163208	102.792488	869.066956	-565.622070	-111.953117	865.506531	-669.124268	145.445297	487.453552	-617.186157	-153.985046	515.255493	-680.057251	176.443726	83.729889	-670.917175	-156.224838	82.346161	-650.765137	143.544830	1355.246460	-565.664917	-190.358429	1345.770020	-554.192139	-7.180109	1343.762329	-605.534485	0.861262	1633.748901	-741.446716	224.947235	1104.690186	-573.859558	-295.260620	1087.033203	-626.126892	251.491150	857.450439	-463.011261	-254.952667	832.019897	-565.472534	0.536994	963.459106	532.604492	-5.767270	954.703613	569.001648	167.925812
-619.322449	103.118889	869.175049	-565.653503	-111.751007	865.563293	-669.398193	145.493301	487.535217	-617.659546	-153.667587	515.288391	-680.054138	176.438049	83.705551	-670.879517	-156.222321	82.293236	-650.693787	144.163712	1355.188477	-565.606506	-189.749435	1346.096558	-554.122498	-6.594823	1343.901611	-606.089722	1.711991	1633.800171	-741.370667	225.298279	1104.550293	-573.798218	-295.051270	1087.561523	-625.825134	251.174896	857.315735	-463.067078	-254.249344	832.400085	-565.526672	0.801825	963.529968	531.824463	-5.717996	954.337524	568.339294	168.091797
-619.296875	103.374123	869.209473	-565.668274	-111.514168	865.601746	-669.446350	145.473190	487.542328	-618.319214	-153.404572	515.360901	-680.009827	176.415726	83.701027	-670.868958	-156.225922	82.228127	-650.691833	144.742386	1355.143066	-565.645752	-189.206787	1346.390747	-554.153503	-6.001787	1344.002686	-606.669495	2.512565	1633.911377	-741.071594	225.292068	1104.164429	-573.749512	-294.559143	1087.893921	-625.615662	250.965744	857.102478	-462.978516	-253.272903	832.818298	-565.474304	1.056070	963.552795	531.485413	-5.728772	953.800964	567.959656	168.058853
-619.252136	103.600525	869.226868	-565.665283	-111.296989	865.632690	-669.699829	145.459930	487.591187	-618.937073	-153.084824	515.349060	-680.023865	176.426529	83.698395	-670.747375	-155.854218	82.058395	-650.625000	145.360840	1355.091187	-565.663208	-188.616425	1346.656006	-554.352844	-5.482248	1343.951904	-607.279419	3.248100	1633.991211	-740.958801	225.635147	1103.996826	-573.685059	-294.120300	1088.248779	-625.471008	250.771744	856.901428	-463.186829	-252.616150	833.055908	-565.394958	1.292578	963.560547	531.385193	-5.789745	953.119141	567.621765	168.138992
-619.078125	103.679291	869.181274	-565.655945	-111.088135	865.670776	-669.880920	145.407791	487.595367	-619.618591	-152.729996	515.332825	-679.994995	176.430969	83.690071	-670.913635	-155.912048	81.956429	-650.628052	145.922836	1355.006714	-565.725769	-188.050018	1346.928833	-554.191223	-4.882801	1344.181396	-607.924377	4.037302	1634.084961	-740.847534	226.044495	1103.828003	-573.719177	-293.456482	1088.400269	-625.354980	250.554291	856.662537	-463.180206	-251.841843	833.385193	-565.227783	1.475384	963.533447	531.335144	-5.938179	952.421387	567.431885	167.896988
-619.132446	104.063141	869.280029	-565.603088	-110.878853	865.742371	-670.234802	145.353745	487.673920	-620.624390	-152.516968	515.514832	-680.016418	176.417923	83.703888	-670.942871	-155.917023	81.921158	-650.595581	146.520676	1354.985107	-565.691101	-187.431915	1347.254761	-554.227539	-4.345419	1344.233398	-608.551392	4.770245	1634.187866	-740.656006	226.314407	1103.675415	-573.604797	-292.855743	1088.700439	-625.250854	250.398819	856.404236	-462.995514	-250.875671	833.810974	-565.171204	1.783668	963.601746	531.166504	-6.005894	951.756714	566.979126	167.984161
-618.994873	104.268112	869.316406	-565.510681	-110.664970	865.840637	-670.557068	145.270538	487.782684	-621.621643	-152.212387	515.661316	-679.986816	176.394348	83.705894	-670.750366	-155.899414	81.926033	-650.558533	147.092651	1354.974243	-565.633911	-186.872772	1347.604126	-554.166931	-3.799913	1344.399292	-609.187134	5.527272	1634.306274	-740.470581	226.626419	1103.544434	-573.497986	-292.293579	1089.109863	-625.159058	250.267822	856.158630	-463.171051	-250.004364	834.102112	-565.003479	2.028674	963.652222	530.973145	-5.980978	951.069336	566.508179	168.003220
-618.854065	104.503517	869.354614	-565.379578	-110.440170	865.931580	-671.001587	145.236771	487.911469	-622.875610	-152.397324	516.189392	-680.023621	176.409485	83.763680	-670.837402	-156.248611	82.041824	-650.546448	147.666122	1354.978149	-565.713379	-186.290146	1347.938477	-553.963440	-3.161919	1344.755005	-609.809875	6.258896	1634.440674	-740.275574	226.914871	1103.388794	-573.347717	-291.765167	1089.497925	-625.100769	250.174042	855.886414	-462.915527	-249.016815	834.603455	-564.813354	2.294617	963.699463	530.697937	-5.848768	950.505005	565.823486	168.354233
-618.690552	104.723183	869.377380	-565.279419	-110.175735	866.025757	-671.614197	145.224884	488.045380	-623.360535	-151.206192	515.926392	-680.070923	176.345688	83.753754	-670.568298	-156.256516	81.917717	-650.499878	148.266556	1354.964844	-565.665771	-185.676407	1348.298828	-554.104309	-2.644993	1344.776733	-610.418823	7.019058	1634.579102	-740.160767	227.829254	1103.413208	-573.142456	-291.317047	1089.998291	-625.118835	250.126282	855.626465	-462.857574	-248.420441	834.935181	-564.630371	2.574622	963.741272	530.575867	-6.038877	949.928345	565.615295	167.955307
-618.566345	104.922646	869.382751	-565.205933	-109.939034	866.082581	-671.977478	145.172852	488.083282	-624.457458	-150.953232	516.170593	-680.085571	176.373444	83.757118	-670.509827	-156.249207	81.890556	-650.543945	148.866348	1354.893188	-565.716187	-185.183655	1348.650757	-553.863586	-2.014235	1345.157349	-611.011902	7.764801	1634.685913	-740.227295	228.858170	1103.551880	-572.962830	-290.679413	1090.339233	-625.159729	250.124115	855.381470	-462.534363	-247.315460	835.454773	-564.476624	2.824026	963.755005	530.482178	-6.105254	949.423584	565.172119	167.940475
-618.399353	105.139343	869.389282	-565.135559	-109.664490	866.118164	-672.446106	145.056274	488.112579	-625.822266	-151.042175	516.544739	-680.086731	176.348022	83.729965	-670.538208	-156.254547	81.852745	-650.499146	149.426743	1354.807983	-565.739868	-184.558914	1348.944458	-553.847778	-1.437252	1345.271851	-611.592896	8.549809	1634.754639	-740.059814	229.194214	1103.368042	-572.823303	-290.207886	1090.723022	-625.166382	250.151901	855.056458	-462.615509	-246.425140	835.736084	-564.296631	3.087248	963.757568	530.333130	-6.074296	949.012024	564.600403	168.215439
-618.261108	105.342834	869.388611	-565.062744	-109.461571	866.140442	-673.068665	145.010483	488.186920	-626.936890	-150.603989	516.628296	-680.124207	176.325272	83.720322	-670.438965	-156.263931	81.723656	-650.500854	150.046570	1354.678833	-565.774048	-183.970612	1349.181763	-553.879150	-0.918982	1345.359375	-612.142334	9.327320	1634.810791	-739.676453	228.261276	1102.559448	-572.709656	-289.455963	1090.968506	-625.102783	250.291245	854.599487	-462.232635	-245.405823	836.162598	-564.119873	3.310297	963.746826	530.282959	-6.181634	948.646729	564.213684	168.095993
-618.097595	105.582428	869.373413	-565.029297	-109.204216	866.116760	-673.691406	144.945175	488.256531	-628.286499	-150.362991	516.776001	-680.171814	176.316727	83.711678	-670.435547	-155.923569	81.533073	-650.485718	150.658417	1354.534424	-565.778198	-183.431824	1349.431274	-553.883118	-0.314481	1345.411133	-612.652710	10.122705	1634.854736	-739.631958	229.453430	1102.672485	-572.688538	-288.591614	1091.069458	-625.134583	250.424042	854.347229	-461.945129	-244.471649	836.470703	-563.942322	3.558603	963.704712	530.259888	-6.334759	948.433228	563.890686	167.975586
-617.903503	105.824051	869.340210	-564.979736	-108.966339	866.098328	-674.204285	144.833481	488.340302	-629.643005	-150.308243	517.051575	-680.193604	176.291199	83.707802	-670.535767	-155.914185	81.482162	-650.450989	151.227615	1354.388550	-565.796143	-182.858353	1349.687134	-553.855347	0.242609	1345.489624	-613.123291	10.915449	1634.870361	-739.477600	229.732193	1102.405762	-572.414673	-288.231659	1091.503540	-625.158813	250.582230	853.949158	-461.692413	-243.574509	836.865295	-563.746033	3.804979	963.657043	530.243896	-6.374301	948.377014	563.528748	167.989120
-617.547852	105.970970	869.194031	-564.913696	-108.728554	866.086060	-674.675964	144.664154	488.362701	-630.664246	-149.906036	517.193359	-680.187683	176.304657	83.660828	-670.402283	-155.955566	81.413101	-650.399719	151.800537	1354.229614	-565.773865	-182.297699	1349.971191	-553.754272	0.829164	1345.583374	-613.568359	11.704807	1634.901367	-739.359558	230.026871	1102.102661	-572.214294	-287.568817	1091.787354	-625.198853	250.765991	853.558838	-461.344452	-242.759048	837.237854	-563.456787	4.041649	963.552673	530.323608	-6.608275	948.477234	563.326965	167.795395
-617.336182	106.218666	869.073059	-564.898193	-108.468697	866.057434	-675.247253	144.619156	488.493317	-631.381104	-149.333633	517.257874	-680.241211	176.321533	83.672287	-670.077148	-155.897369	81.306969	-650.336426	152.426422	1354.021484	-565.771545	-181.684082	1350.249023	-553.676514	1.390655	1345.631348	-613.904907	12.582884	1634.909668	-739.249634	230.324402	1101.777344	-572.154297	-286.779297	1091.905518	-625.198730	250.950745	853.185974	-461.103882	-242.025589	837.538025	-563.274536	4.328718	963.456055	530.498718	-6.858111	948.755432	563.220947	167.528381
-617.304260	106.567665	869.044434	-564.948425	-108.213280	866.042725	-676.053650	144.667694	488.606079	-632.716431	-149.284882	517.609131	-680.642212	176.455078	83.770470	-670.261780	-155.912689	81.331512	-650.251953	153.050537	1353.860962	-565.761230	-181.079391	1350.498901	-553.574036	1.962942	1345.672607	-614.201233	13.366376	1634.945313	-739.161499	230.652527	1101.446899	-572.020081	-286.188995	1092.171143	-625.264648	251.258118	852.779541	-460.755951	-240.932892	837.966431	-563.212769	4.641677	963.413147	530.733765	-7.061368	949.211731	563.155090	167.240219
-617.056213	106.768669	868.900208	-565.025940	-107.968666	866.019165	-676.669434	144.640564	488.664673	-633.538330	-148.914886	517.563782	-680.359985	176.267670	83.648720	-670.218018	-155.945068	81.326286	-650.125427	153.679031	1353.626343	-565.728760	-180.517700	1350.730835	-553.700073	2.554386	1345.482910	-614.445068	14.397370	1634.897949	-739.080933	231.046982	1101.118164	-571.802246	-285.511871	1092.422974	-625.322876	251.600479	852.351990	-460.128906	-239.819031	838.489441	-563.049377	4.896378	963.304626	530.966858	-7.201181	949.770691	562.998108	167.302246
-616.970154	107.186493	868.882263	-565.138184	-107.704224	865.966309	-677.284912	144.574860	488.742889	-634.489807	-148.739822	517.739441	-680.426880	176.258255	83.648880	-670.228333	-155.930756	81.309486	-650.026855	154.307755	1353.375732	-565.732605	-179.940201	1350.918945	-553.650452	3.163503	1345.459961	-614.682495	15.271337	1634.833496	-739.003967	231.401566	1100.766113	-571.535767	-285.184174	1092.768921	-625.401123	251.940643	851.915039	-459.673950	-238.816422	838.939758	-563.002319	5.206932	963.253418	531.310120	-7.476002	950.463867	563.010254	167.083328
-616.810059	107.514313	868.832458	-565.306946	-107.404785	865.924255	-677.849365	144.542114	488.826599	-635.160400	-148.546677	517.740234	-680.422668	176.340576	83.700249	-670.371582	-156.004959	81.278496	-649.864868	154.918976	1353.186157	-565.689026	-179.373550	1351.122559	-553.528198	3.710483	1345.437988	-614.772034	16.234205	1634.791260	-738.750977	230.823746	1100.109497	-571.370605	-284.661499	1092.955078	-625.432129	252.356888	851.466064	-459.243103	-237.928040	839.334045	-562.946167	5.495073	963.191223	531.631531	-7.711702	951.219421	562.994873	166.845154
[truncated: 3 more rows]
[truncated: 40 more columns]
