# Supplementary material for: A dyadic stimulus set of audiovisual affective displays for the study of multisensory, emotional, social interactions
Source: Behav Res Methods. 2015 Nov 5;48(4):1285–95. doi: 10.3758/s13428-015-0654-4 (PMC5101291; doi:10.3758/s13428-015-0654-4)
Supplement: Supplementary file 1 — (ZIP 270 MB) [file 13428_2015_654_MOESM1_ESM.zip › supplementary_material_2_stimuli_set_files/H/H16.txt]

-607.849426	160.403732	862.880798	-578.987610	-59.874489	866.051697	-685.440857	192.451431	490.387970	-648.268005	-105.621132	516.792908	-696.244995	211.945724	83.681297	-684.128418	-127.287323	80.947090	-650.932983	228.635040	1340.558716	-613.174561	-113.313431	1353.686523	-574.630371	64.722443	1340.459473	-640.843750	81.437134	1640.501831	-714.566589	303.671448	1081.753052	-629.178040	-215.277420	1097.432129	-594.231079	307.367218	837.105530	-497.560394	-198.278030	852.993591	-566.478882	55.178860	960.643677	626.525269	3.090944	956.868164	623.867920	179.491684
-607.774475	160.464752	862.815796	-578.926636	-59.900024	866.030396	-685.388428	192.475632	490.397736	-648.246521	-105.497101	516.781006	-696.256836	211.942474	83.682526	-684.049255	-127.292686	80.948189	-650.888672	228.631409	1340.549194	-613.112976	-113.324432	1353.688721	-574.578247	64.720299	1340.463257	-640.859436	81.431534	1640.494263	-714.596802	303.773132	1081.785767	-629.078613	-215.529892	1097.530273	-594.520081	307.862793	837.029480	-497.470642	-198.978348	852.984192	-566.395203	55.213997	960.595276	626.483948	3.161943	956.867249	623.838318	179.588547
-607.709351	160.486526	862.825012	-578.914795	-59.857315	866.013855	-685.368713	192.491943	490.407288	-648.284973	-105.454544	516.773499	-696.197998	211.918396	83.664185	-684.049744	-127.287926	80.928009	-650.818542	228.605972	1340.551147	-613.070068	-113.315941	1353.670288	-574.509521	64.720673	1340.465210	-640.871216	81.418297	1640.496338	-714.615295	303.879028	1081.831665	-629.011658	-215.508118	1097.535156	-594.825989	308.396362	836.968689	-497.350616	-199.816620	852.932556	-566.329163	55.232460	960.584595	626.433289	3.242826	956.876038	623.799316	179.662140
-607.635681	160.489548	862.810303	-578.855408	-59.868607	865.992310	-685.361450	192.507355	490.415314	-648.282776	-105.352623	516.760803	-696.258789	211.929733	83.686150	-684.068115	-126.965797	80.909416	-650.754456	228.583679	1340.565796	-612.993164	-113.321686	1353.701782	-574.462524	64.701355	1340.455444	-640.873230	81.411690	1640.493774	-714.626709	303.971283	1081.894531	-628.898865	-215.670990	1097.615479	-595.129517	308.914856	836.902527	-497.083649	-200.504181	852.969299	-566.250244	55.224838	960.563171	626.395325	3.334090	956.869690	623.769531	179.775543
-607.522095	160.475784	862.825134	-578.766418	-59.856838	865.994507	-685.288269	192.509384	490.427399	-648.157410	-105.203102	516.706665	-696.240662	211.936508	83.685471	-683.984741	-126.955177	80.877510	-650.689270	228.567703	1340.588135	-612.929871	-113.320396	1353.728027	-574.410645	64.691719	1340.467773	-640.877014	81.407990	1640.482910	-714.661072	304.074005	1081.950806	-628.687378	-216.141830	1097.790039	-595.466797	309.396423	836.822937	-496.665985	-201.198196	853.048218	-566.150574	55.215675	960.572571	626.347473	3.427451	956.884399	623.671204	179.934387
-607.471252	160.474426	862.829102	-578.748474	-59.850861	865.990417	-685.293640	192.559082	490.464569	-648.068298	-105.092751	516.667969	-696.185242	211.915192	83.696846	-683.963623	-126.962257	80.887131	-650.604065	228.534698	1340.580933	-612.920227	-113.326805	1353.732666	-574.337952	64.678772	1340.459839	-640.871216	81.401756	1640.490234	-714.685547	304.160217	1082.006592	-628.519714	-216.323242	1097.835571	-595.739258	309.836395	836.733826	-496.001892	-201.757568	853.117188	-566.104309	55.212097	960.569458	626.299683	3.586249	956.868958	623.546265	180.179428
-607.361572	160.422562	862.885315	-578.712341	-59.830486	865.977112	-685.241211	192.567596	490.442383	-648.049072	-105.058266	516.660767	-696.243896	211.967728	83.734161	-683.947510	-126.972298	80.895935	-650.532166	228.534836	1340.593262	-612.895996	-113.317413	1353.736694	-574.275024	64.689247	1340.456299	-640.864380	81.412498	1640.485718	-714.706238	304.296082	1082.075317	-628.332581	-216.504913	1097.909180	-596.066833	310.352142	836.685486	-495.295441	-202.427948	853.130615	-566.025757	55.159332	960.591187	626.248596	3.701174	956.868164	623.447144	180.338242
-607.295959	160.434006	862.808105	-578.682739	-59.846321	865.966553	-685.228271	192.583908	490.438293	-648.147156	-105.119148	516.693176	-696.246643	211.972229	83.733894	-683.899902	-127.298599	80.898369	-650.435303	228.538239	1340.584351	-612.852417	-113.302612	1353.777832	-574.212585	64.652222	1340.443115	-640.853882	81.402786	1640.481201	-714.736023	304.423370	1082.126221	-628.098328	-216.763107	1097.984863	-596.346252	310.781952	836.637634	-494.589233	-203.101608	853.116943	-565.956055	55.183979	960.539795	626.212463	3.788377	956.864075	623.390259	180.478882
-607.215881	160.446716	862.814453	-578.677124	-59.819313	865.971863	-685.162842	192.602890	490.448425	-648.245056	-105.158653	516.713623	-696.266418	211.974564	83.731888	-684.015686	-126.967331	80.899010	-650.408875	228.540375	1340.687622	-612.849854	-113.306633	1353.813232	-574.155151	64.637001	1340.447021	-640.824524	81.429398	1640.477905	-714.794739	304.580078	1082.187256	-627.820801	-216.998764	1098.046753	-596.631348	311.163940	836.543884	-493.895233	-203.726288	853.076538	-565.905457	55.195564	960.543823	626.186890	3.878929	956.867126	623.297058	180.622406
-607.115295	160.421432	862.815796	-578.620667	-59.834305	865.982300	-685.150513	192.616333	490.462921	-648.350769	-105.186218	516.759888	-696.210754	211.971939	83.704216	-684.070923	-126.921280	80.886719	-650.231567	228.517197	1340.588135	-612.921204	-113.309593	1353.804932	-574.128235	64.636253	1340.432129	-640.795532	81.422867	1640.468750	-714.822754	304.709290	1082.263062	-627.483093	-217.303879	1098.115723	-596.879578	311.516357	836.453918	-493.265198	-204.493896	852.939392	-565.828979	55.173950	960.550354	626.160950	3.953679	956.858154	623.265869	180.697235
-607.063232	160.410934	862.802551	-578.603516	-59.850395	865.982605	-685.125854	192.613770	490.455322	-648.339661	-105.232529	516.769226	-696.209656	211.971085	83.702209	-683.975098	-127.245956	80.931450	-650.101563	228.530441	1340.604126	-612.908630	-113.293991	1353.817505	-574.063049	64.613152	1340.447266	-640.749023	81.418800	1640.470459	-714.832703	304.854156	1082.334473	-627.157227	-217.371017	1098.079224	-597.201172	311.951416	836.344971	-492.783478	-205.223633	852.746277	-565.778320	55.164162	960.539185	626.166626	3.991130	956.862610	623.272278	180.768219
-606.982300	160.416107	862.797546	-578.562134	-59.855255	865.971863	-685.094238	192.650177	490.477051	-648.248169	-105.188324	516.747009	-696.180115	211.940140	83.682167	-684.016907	-126.929955	80.914047	-649.992188	228.533981	1340.617188	-612.958069	-113.302612	1353.805786	-574.017761	64.595085	1340.444214	-640.688965	81.446960	1640.480469	-714.863708	304.996490	1082.406250	-626.777283	-217.621628	1098.102783	-597.531067	312.344666	836.241150	-492.410370	-205.993500	852.519653	-565.713623	55.157185	960.530701	626.140991	4.067760	956.867920	623.226563	180.846603
-606.882996	160.314651	862.843933	-578.523499	-59.872982	865.976074	-685.021179	192.654877	490.454132	-648.179565	-105.188591	516.715332	-696.200378	211.959137	83.719574	-683.994324	-126.912453	80.912666	-649.874329	228.544495	1340.623413	-612.972595	-113.284599	1353.807007	-573.958374	64.585060	1340.435059	-640.585815	81.513771	1640.419922	-714.869080	305.136047	1082.467041	-626.322388	-218.087311	1098.201050	-597.818176	312.680817	836.166687	-492.161163	-206.806046	852.293335	-565.651978	55.072651	960.559326	626.147095	4.107758	956.858337	623.227783	180.929184
-606.806885	160.355148	862.834900	-578.509216	-59.838181	865.962280	-684.974243	192.635864	490.456787	-648.114319	-105.216667	516.712158	-696.157959	211.943146	83.728851	-683.914368	-127.221237	80.920715	-649.757019	228.567642	1340.631592	-612.957153	-113.300758	1353.785767	-573.920593	64.577782	1340.418579	-640.513672	81.536278	1640.422485	-714.868225	305.299164	1082.547363	-625.891907	-218.325165	1098.223877	-598.113281	312.977600	836.069092	-492.034363	-207.515121	852.003906	-565.598999	55.101501	960.546143	626.162415	4.184399	956.867676	623.193909	180.995728
-606.766541	160.371353	862.766052	-578.455994	-59.924629	865.970093	-684.937988	192.670578	490.445892	-648.051575	-105.262856	516.707764	-696.191528	211.939682	83.746109	-683.935059	-127.239204	80.928162	-649.668030	228.570908	1340.651245	-612.899170	-113.286964	1353.774780	-573.858521	64.581810	1340.413574	-640.452393	81.439774	1640.457031	-714.826477	305.393921	1082.581177	-625.483459	-218.486343	1098.219849	-598.366821	313.271667	836.005249	-492.039825	-208.213272	851.684204	-565.544250	55.100128	960.511658	626.155396	4.219489	956.877319	623.186768	181.023407
-606.701843	160.370773	862.758667	-578.411682	-59.902039	865.964050	-684.843689	192.657761	490.475952	-647.932007	-105.254112	516.651123	-696.347778	212.007050	83.811737	-683.869629	-127.224968	80.924110	-649.578613	228.575104	1340.662720	-612.815491	-113.261009	1353.773438	-573.791565	64.589142	1340.407959	-640.371643	81.433945	1640.463989	-714.822083	305.528107	1082.649536	-625.084106	-218.676605	1098.237915	-598.645447	313.545715	835.911316	-492.148773	-208.872971	851.378418	-565.487305	55.110043	960.504333	626.173218	4.286133	956.850342	623.195374	181.094879
-606.664490	160.368179	862.762207	-578.374146	-59.907074	865.952271	-684.802307	192.718597	490.453064	-647.845764	-105.279129	516.629517	-696.261597	211.925293	83.737709	-683.972839	-126.902069	80.923676	-649.515747	228.590302	1340.673340	-612.667847	-113.256714	1353.772583	-573.722473	64.609726	1340.404785	-640.284058	81.433380	1640.465332	-714.790039	305.654663	1082.697510	-624.761658	-218.845047	1098.319092	-598.907776	313.848206	835.812134	-492.379028	-209.493057	850.998169	-565.457031	55.098610	960.502625	626.190430	4.307309	956.852905	623.192566	181.118698
-606.582764	160.371796	862.757996	-578.328125	-59.897938	865.941040	-684.695129	192.670105	490.447845	-647.714355	-105.297043	516.607544	-696.231812	211.878769	83.718468	-683.841675	-127.224701	80.943962	-649.446167	228.608643	1340.695313	-612.518188	-113.211281	1353.758911	-573.637024	64.634895	1340.403198	-640.181152	81.417152	1640.468262	-714.767151	305.787262	1082.747559	-624.511597	-218.933731	1098.387695	-599.149963	314.074799	835.708984	-492.748962	-210.047943	850.619446	-565.388855	55.098171	960.494019	626.207031	4.351628	956.842590	623.175659	181.162231
-606.550049	160.391937	862.769775	-578.271790	-59.919201	865.945374	-684.603394	192.718842	490.437592	-647.610657	-105.332771	516.595825	-696.164551	211.922424	83.774086	-683.861450	-127.229362	80.962753	-649.411621	228.621933	1340.702148	-612.326172	-113.165451	1353.749512	-573.573425	64.681305	1340.387451	-640.078491	81.417000	1640.469482	-714.771790	305.898438	1082.783569	-624.304016	-219.007996	1098.445435	-599.381104	314.284607	835.615479	-493.260590	-210.579529	850.266724	-565.350708	55.095585	960.503967	626.229431	4.425494	956.831909	623.149902	181.244431
-606.495056	160.414459	862.757874	-578.220947	-59.928207	865.935425	-684.509827	192.734009	490.430023	-647.489502	-105.356064	516.575867	-696.123047	211.934799	83.760025	-683.866150	-127.222916	80.962654	-649.381531	228.628632	1340.719360	-612.155762	-113.132782	1353.713989	-573.473450	64.723358	1340.379883	-639.978516	81.413528	1640.467896	-714.748840	305.997314	1082.799805	-624.240173	-218.759125	1098.377441	-599.572388	314.452332	835.512512	-493.862488	-210.996323	849.909424	-565.296936	55.102066	960.492859	626.260071	4.437349	956.839539	623.166504	181.275101
-606.452942	160.433899	862.754089	-578.164124	-59.911106	865.932678	-684.393860	192.778717	490.421295	-647.332764	-105.357384	516.543274	-696.105164	211.929779	83.761566	-683.868286	-126.888283	80.972038	-649.326172	228.622482	1340.713501	-611.973022	-113.108025	1353.688965	-573.373779	64.763878	1340.359375	-639.862915	81.406151	1640.474121	-714.730286	306.071136	1082.829346	-624.224426	-218.862564	1098.442383	-599.724487	314.559174	835.426392	-494.563599	-211.337799	849.562988	-565.245117	55.122879	960.488770	626.390991	4.331878	956.844055	623.421265	180.959061
-606.409485	160.439224	862.750488	-578.102234	-59.913845	865.923157	-684.252686	192.783279	490.383331	-647.218689	-105.407745	516.519226	-696.098999	211.925522	83.772224	-683.874817	-126.897034	80.986450	-649.300354	228.632614	1340.713623	-611.737915	-113.066833	1353.678589	-573.289795	64.815979	1340.344116	-639.708740	81.441383	1640.479004	-714.733215	306.089417	1082.832275	-624.318115	-218.840958	1098.433960	-599.859619	314.665253	835.350891	-495.362793	-211.637024	849.183167	-565.197144	55.123070	960.483582	626.440369	4.384147	956.842163	623.419739	181.023438
-606.387817	160.456680	862.750000	-578.055176	-59.920780	865.931641	-684.199524	192.816803	490.380768	-647.145996	-105.461327	516.523987	-696.138611	211.938995	83.789169	-683.789490	-127.201973	81.010765	-649.317139	228.676010	1340.816162	-611.512817	-113.046906	1353.677490	-573.179871	64.854446	1340.317017	-639.600830	81.446709	1640.477051	-714.741272	306.098633	1082.807495	-624.477661	-218.974243	1098.524658	-599.951599	314.719055	835.286377	-496.204224	-211.753174	848.857300	-565.159424	55.135254	960.486328	626.408875	4.533022	956.827698	623.257996	181.256012
-606.351013	160.472794	862.750732	-577.944153	-59.906330	865.919922	-684.082825	192.833282	490.389801	-647.014404	-105.496941	516.506470	-696.129700	211.950851	83.812805	-683.769958	-127.204323	81.025742	-649.230286	228.672089	1340.715088	-611.306946	-113.040253	1353.647339	-573.077454	64.904739	1340.317383	-639.508850	81.410393	1640.463623	-714.769531	306.088715	1082.810181	-624.642334	-219.366364	1098.706909	-600.033081	314.745972	835.250183	-497.071838	-211.811752	848.591003	-565.087708	55.153908	960.481262	626.440796	4.584375	956.820435	623.262939	181.283722
-606.309875	160.460587	862.751709	-577.860168	-59.897011	865.926758	-683.941406	192.856796	490.377991	-647.014893	-105.596756	516.532715	-696.074829	211.942505	83.787979	-683.826721	-127.198212	81.048355	-649.207703	228.703506	1340.694458	-611.134827	-113.028221	1353.644653	-572.974792	64.931465	1340.289307	-639.351624	81.470444	1640.477051	-714.799011	306.044067	1082.785156	-624.987488	-219.378830	1098.698120	-600.088562	314.740021	835.211914	-497.897919	-211.861206	848.330688	-565.026306	55.160576	960.485046	626.515015	4.593009	956.809631	623.325500	181.265488
-606.274597	160.478790	862.754517	-577.763672	-59.882538	865.923645	-683.804932	192.846313	490.329773	-646.981628	-105.690224	516.567200	-696.040894	211.950378	83.771385	-683.884827	-127.188972	81.061577	-649.169678	228.712570	1340.675415	-610.946533	-113.036545	1353.620605	-572.883606	64.970009	1340.276489	-639.213135	81.481476	1640.469849	-714.840698	305.966949	1082.786255	-625.416443	-219.350311	1098.661255	-600.110413	314.666473	835.196106	-498.753265	-211.846848	848.085510	-564.966675	55.181015	960.486450	626.568115	4.643491	956.799377	623.362061	181.256653
-606.254456	160.470016	862.745239	-577.669617	-59.868877	865.926025	-683.750732	192.869431	490.325287	-646.990540	-105.765251	516.595520	-696.072266	211.966949	83.818207	-683.877075	-127.222221	81.104164	-649.143433	228.734909	1340.661011	-610.786499	-113.046242	1353.607300	-572.788757	64.993111	1340.276245	-639.076782	81.494293	1640.470337	-714.912170	305.885620	1082.770996	-625.942688	-219.081436	1098.539063	-600.135681	314.618774	835.178955	-499.568481	-211.746246	847.829834	-564.908203	55.198246	960.481873	626.666199	4.625036	956.800903	623.431519	181.230774
-606.221741	160.489563	862.743347	-577.551880	-59.842171	865.926819	-683.681519	192.880188	490.340149	-646.925598	-105.817703	516.606018	-696.048218	211.969284	83.816887	-683.905334	-127.188789	81.103447	-649.100220	228.738953	1340.666016	-610.621521	-113.077065	1353.600830	-572.694519	64.989548	1340.267822	-638.945374	81.562576	1640.397583	-714.989136	305.762970	1082.732910	-626.464478	-218.969681	1098.460327	-600.131897	314.545441	835.169556	-500.337189	-211.587830	847.609741	-564.831726	55.233280	960.480408	626.688904	4.644434	956.798096	623.433594	181.277954
-606.184387	160.486160	862.746948	-577.461548	-59.781551	865.925781	-683.567322	192.851288	490.311646	-646.934143	-105.936150	516.635620	-696.002197	211.972015	83.770630	-683.925293	-127.202988	81.125160	-649.073914	228.747452	1340.658813	-610.490234	-113.109146	1353.608032	-572.626953	65.021599	1340.249756	-638.833496	81.504593	1640.436890	-715.073364	305.701660	1082.728271	-627.079529	-218.570450	1098.282715	-600.125610	314.400574	835.173279	-501.082458	-211.450912	847.402039	-564.767883	55.267830	960.481384	626.755981	4.717798	956.780334	623.431580	181.322205
-606.144043	160.497208	862.744446	-577.320618	-59.757496	865.934326	-683.550110	192.884125	490.317993	-646.884949	-105.965652	516.663147	-696.051697	211.966965	83.812027	-683.923401	-127.195526	81.136604	-649.014648	228.746460	1340.653320	-610.405518	-113.141068	1353.591064	-572.550903	65.015594	1340.258423	-638.699585	81.532700	1640.433350	-715.148010	305.598358	1082.720947	-627.485352	-219.052261	1098.452637	-600.089294	314.249847	835.178711	-501.861572	-211.206573	847.305542	-564.680115	55.302479	960.484314	626.802307	4.701901	956.792175	623.444580	181.331985
-606.101135	160.511917	862.743530	-577.181763	-59.729156	865.921753	-683.499817	192.857849	490.308289	-646.826965	-105.996513	516.659790	-696.006409	211.949692	83.789810	-683.973694	-127.207695	81.166687	-649.030396	228.765900	1340.743774	-610.345581	-113.196075	1353.586670	-572.479919	64.995567	1340.251221	-638.544739	81.586433	1640.415894	-715.226563	305.487274	1082.714111	-628.115845	-218.816925	1098.313843	-600.059814	314.105438	835.187683	-502.574615	-210.918961	847.129517	-564.580627	55.332073	960.474731	626.863220	4.740446	956.780884	623.457214	181.373016
-606.055237	160.521347	862.758179	-577.076538	-59.695412	865.934753	-683.468506	192.831879	490.296906	-646.819824	-106.009430	516.666016	-696.008118	211.959961	83.824615	-683.987671	-127.171967	81.160500	-648.935608	228.757568	1340.651733	-610.234619	-113.246910	1353.619385	-572.398804	64.984123	1340.239746	-638.391052	81.609695	1640.399780	-715.295288	305.398743	1082.705078	-628.662720	-218.696045	1098.290527	-599.997009	313.926727	835.200623	-503.213867	-210.608231	846.981384	-564.508850	55.360275	960.489258	626.931213	4.763077	956.780457	623.475220	181.395004
-606.000366	160.510605	862.739624	-576.945435	-59.666821	865.917847	-683.467346	192.829514	490.306244	-646.790527	-106.019775	516.688293	-695.994690	211.962280	83.828842	-683.940674	-127.190453	81.178825	-648.943298	228.749008	1340.728149	-610.217590	-113.274605	1353.603760	-572.351501	64.964066	1340.253418	-638.212158	81.672722	1640.410889	-715.338379	305.337891	1082.690918	-629.174500	-218.608398	1098.238892	-599.950378	313.719360	835.215881	-503.847961	-210.269577	846.846008	-564.410278	55.380898	960.469360	626.976318	4.788852	956.767578	623.510742	181.412125
-605.936218	160.522339	862.749268	-576.797852	-59.636757	865.926880	-683.439453	192.774490	490.294159	-646.744446	-106.026413	516.708252	-695.975525	211.961517	83.793800	-683.959717	-127.184898	81.180534	-648.829163	228.712097	1340.665771	-610.197205	-113.348419	1353.605103	-572.294983	64.945259	1340.253662	-638.067322	81.695107	1640.403076	-715.371460	305.277161	1082.683472	-629.640381	-218.523102	1098.179199	-599.882813	313.492157	835.238464	-504.469940	-209.923538	846.725342	-564.303711	55.412289	960.477966	627.031860	4.779705	956.772644	623.528931	181.431931
-605.893005	160.527466	862.760986	-576.687866	-59.614670	865.905945	-683.459717	192.755493	490.313965	-646.751343	-106.057053	516.718323	-695.943970	211.939224	83.804794	-683.993469	-127.160332	81.184265	-648.778381	228.689590	1340.658203	-610.150391	-113.366196	1353.594360	-572.251648	64.908661	1340.249512	-637.937561	81.697449	1640.398071	-715.377869	305.232574	1082.680420	-630.058167	-218.472549	1098.134644	-599.820435	313.236938	835.224670	-505.062958	-209.605347	846.596191	-564.222229	55.420856	960.472229	627.073120	4.813663	956.760010	623.529114	181.465561
-605.835083	160.502670	862.748535	-576.567078	-59.600689	865.902771	-683.497742	192.720413	490.330475	-646.788025	-106.083351	516.762207	-695.938843	211.928635	83.771088	-684.014771	-127.154175	81.209190	-648.733215	228.675369	1340.655884	-610.129395	-113.426735	1353.591064	-572.182434	64.873802	1340.243042	-637.807861	81.729095	1640.389893	-715.392639	305.222687	1082.673828	-630.482605	-218.200150	1098.013062	-599.743103	312.968689	835.234741	-505.654907	-209.222855	846.459778	-564.137268	55.427525	960.465088	627.150452	4.834956	956.762024	623.542175	181.474548
-605.763550	160.496765	862.752258	-576.444214	-59.597713	865.920349	-683.496887	192.708328	490.331940	-646.777649	-106.122620	516.808960	-695.984436	211.958435	83.820038	-684.054626	-127.156845	81.219337	-648.677734	228.641357	1340.636841	-610.092224	-113.464699	1353.573730	-572.125244	64.836311	1340.238403	-637.717346	81.712769	1640.375366	-715.384277	305.157867	1082.644165	-630.818481	-218.173737	1097.968994	-599.649597	312.680542	835.224243	-506.203094	-208.824112	846.318481	-564.046387	55.437790	960.476868	627.156189	4.839373	956.768555	623.522034	181.482574
-605.717529	160.492584	862.760559	-576.362244	-59.580032	865.907837	-683.514465	192.675812	490.331970	-646.795715	-106.155144	516.814880	-695.940491	211.942993	83.798981	-684.052124	-127.148918	81.219299	-648.608643	228.611832	1340.650024	-610.047363	-113.490654	1353.553955	-572.071228	64.792107	1340.246338	-637.618652	81.713730	1640.371704	-715.356323	305.154694	1082.633179	-631.030579	-218.399673	1098.022339	-599.563293	312.374542	835.211121	-506.694092	-208.452194	846.206543	-563.976563	55.441135	960.473328	627.200989	4.844206	956.771423	623.538879	181.496017
-605.652954	160.488586	862.750061	-576.255981	-59.573265	865.905090	-683.504395	192.650360	490.355316	-646.768066	-106.153603	516.807861	-695.947876	211.939545	83.804886	-684.054810	-127.154663	81.246346	-648.549011	228.614334	1340.637573	-609.996155	-113.512184	1353.546387	-572.016113	64.777946	1340.235474	-637.483154	81.798195	1640.317749	-715.297791	305.138184	1082.617432	-631.257263	-218.344437	1097.979126	-599.486694	312.085846	835.177124	-507.127014	-208.119797	846.059509	-563.893005	55.451035	960.466736	627.274658	4.877065	956.766846	623.550415	181.496109
-605.587097	160.489746	862.784973	-576.190613	-59.537079	865.900085	-683.521606	192.617310	490.339508	-646.801453	-106.205666	516.839966	-695.916504	211.948517	83.791924	-684.167786	-126.815376	81.258957	-648.468262	228.566177	1340.621338	-609.966675	-113.544510	1353.519043	-571.947571	64.749878	1340.237183	-637.422913	81.708839	1640.359375	-715.232605	305.118408	1082.591919	-631.460815	-218.343918	1097.974243	-599.396118	311.787109	835.160034	-507.574280	-207.748383	845.913086	-563.823181	55.453529	960.481384	627.294556	4.882276	956.775208	623.523315	181.504181
-605.537476	160.493851	862.795044	-576.138672	-59.530586	865.888855	-683.490906	192.606415	490.356689	-645.662231	-105.502434	516.543457	-695.923035	211.951675	83.806862	-683.660583	-127.204391	81.146278	-648.394714	228.560226	1340.629517	-609.946777	-113.564072	1353.496338	-571.889648	64.728600	1340.227783	-637.313354	81.769615	1640.309082	-715.158264	305.091156	1082.541504	-631.626221	-218.290192	1097.928955	-599.335205	311.516815	835.097168	-507.924286	-207.275543	845.802917	-563.769470	55.450249	960.480408	627.333496	4.888038	956.763550	623.508057	181.515823
-605.501709	160.515259	862.798523	-576.112610	-59.526566	865.887756	-683.518127	192.617401	490.376678	-645.588623	-105.494400	516.527405	-695.914551	211.919693	83.760574	-683.627197	-127.224670	81.112602	-648.314758	228.534500	1340.617310	-609.897034	-113.596649	1353.471436	-571.829834	64.699760	1340.210693	-637.215332	81.766930	1640.337769	-715.043091	305.065033	1082.504395	-631.756409	-218.238113	1097.879639	-599.269470	311.242157	835.064331	-508.246552	-206.859329	845.695313	-563.734009	55.459984	960.480469	627.376221	4.894055	956.773193	623.512573	181.513351
-605.459778	160.515305	862.782776	-576.062988	-59.531437	865.871399	-683.500793	192.638214	490.374207	-645.575684	-105.494904	516.526672	-695.898804	211.931183	83.785355	-683.665161	-127.201973	81.122948	-648.222290	228.529663	1340.595459	-609.870789	-113.616592	1353.456909	-571.774414	64.658913	1340.212158	-637.187500	81.711998	1640.324219	-714.938171	305.031036	1082.487427	-631.838074	-218.179047	1097.824829	-599.179932	310.966553	835.014893	-508.475555	-206.445648	845.567017	-563.686279	55.458378	960.463806	627.416870	4.879787	956.775208	623.496826	181.525299
-605.415222	160.550751	862.806458	-576.055603	-59.508228	865.873535	-683.483276	192.629578	490.377563	-645.613281	-105.548065	516.545105	-695.952515	211.943466	83.809784	-683.670044	-127.216949	81.123878	-648.142334	228.513489	1340.605103	-609.822632	-113.646713	1353.422119	-571.722900	64.635330	1340.200195	-637.146057	81.674141	1640.344971	-714.847412	305.021149	1082.468750	-631.886475	-218.116730	1097.774780	-599.075317	310.667358	834.940369	-508.620239	-206.076828	845.485596	-563.660706	55.473396	960.477539	627.423157	4.855405	956.776001	623.457581	181.512573
-605.378784	160.526184	862.804443	-576.049072	-59.513042	865.871948	-683.447205	192.633759	490.371277	-645.676880	-105.553261	516.540833	-695.921753	211.955475	83.805969	-683.697266	-127.213120	81.127724	-648.090393	228.508209	1340.667480	-609.790527	-113.670799	1353.397461	-571.667847	64.613319	1340.198486	-637.060913	81.583862	1640.414795	-714.736816	304.980774	1082.464966	-631.904907	-218.057541	1097.723389	-598.927002	310.377411	834.911987	-508.746124	-205.712402	845.387268	-563.635254	55.456173	960.474792	627.449646	4.843624	956.771179	623.459351	181.486664
-605.331177	160.549774	862.806641	-576.055176	-59.503464	865.849487	-683.414307	192.626724	490.359344	-645.744568	-105.595169	516.557373	-695.929749	211.952820	83.803909	-683.732300	-127.207512	81.135262	-648.011963	228.481430	1340.684937	-609.734497	-113.693909	1353.378174	-571.596985	64.596016	1340.205322	-637.037720	81.488609	1640.513794	-714.629578	304.935333	1082.451538	-631.886780	-218.032700	1097.674683	-598.749023	310.077057	834.883667	-508.792603	-205.339798	845.301208	-563.611938	55.455425	960.464844	627.458130	4.811343	956.774475	623.430908	181.478500
-605.273438	160.527313	862.819092	-576.019348	-59.500282	865.841187	-683.399536	192.663010	490.366943	-645.784851	-105.606270	516.567383	-695.943542	211.948868	83.807457	-683.838440	-126.867126	81.159576	-647.898560	228.462830	1340.636353	-609.703979	-113.719467	1353.357788	-571.536987	64.562714	1340.213257	-637.067017	81.484428	1640.491821	-714.529968	304.853424	1082.448730	-631.842957	-217.947281	1097.630127	-598.539551	309.758728	834.887756	-508.731567	-204.977219	845.260315	-563.568359	55.434185	960.468445	627.478638	4.814600	956.768738	623.408447	181.465561
-605.230896	160.549133	862.810242	-576.004211	-59.520443	865.836426	-683.354370	192.688293	490.390564	-645.839172	-105.642677	516.610352	-695.932373	211.951828	83.808723	-683.748352	-127.159386	81.159554	-647.815308	228.448349	1340.618774	-609.665771	-113.738197	1353.344238	-571.469055	64.522995	1340.232544	-637.055603	81.471039	1640.529785	-714.422852	304.792358	1082.448242	-631.743530	-217.875168	1097.565552	-598.350342	309.473053	834.856873	-508.591339	-204.665009	845.230652	-563.536621	55.432838	960.460938	627.451721	4.810879	956.775391	623.360107	181.459457
-605.177979	160.517975	862.813477	-576.008545	-59.557327	865.841187	-683.329102	192.688217	490.381622	-645.895020	-105.666191	516.610596	-695.962463	211.975082	83.806244	-683.759338	-127.186501	81.171638	-647.757507	228.415756	1340.650269	-609.652039	-113.764839	1353.332520	-571.400940	64.509338	1340.229004	-637.089233	81.379814	1640.559814	-714.315979	304.711792	1082.445679	-631.640503	-217.826508	1097.541016	-598.159058	309.197235	834.855774	-508.403107	-204.369476	845.222595	-563.511047	55.392529	960.464844	627.466248	4.800323	956.761292	623.345886	181.448578
-605.153625	160.519684	862.810303	-576.019775	-59.537975	865.831177	-683.294067	192.680801	490.372467	-645.953613	-105.646942	516.633301	-695.929993	211.939621	83.790985	-683.721069	-127.175385	81.160614	-647.671692	228.398849	1340.654663	-609.601929	-113.784462	1353.344482	-571.351929	64.483047	1340.228760	-637.103088	81.367859	1640.612305	-714.203003	304.660706	1082.450928	-631.500183	-217.697968	1097.481201	-597.984375	308.927856	834.861938	-508.122467	-204.068130	845.219604	-563.496094	55.397125	960.456238	627.452942	4.797401	956.768005	623.307434	181.404907
-605.111328	160.538300	862.819885	-576.054626	-59.544361	865.824402	-683.270447	192.710663	490.357300	-645.999756	-105.640091	516.620850	-695.918640	211.977051	83.797020	-683.734741	-127.168488	81.160553	-647.601074	228.386108	1340.700439	-609.586182	-113.825363	1353.337891	-571.299561	64.450684	1340.240723	-637.071838	81.376923	1640.685303	-714.079041	304.614960	1082.468750	-631.326721	-217.622192	1097.442749	-597.793152	308.671783	834.881836	-507.770691	-203.783966	845.261536	-563.483459	55.387226	960.455933	627.445251	4.770349	956.771729	623.275574	181.411301
-605.074036	160.513382	862.812256	-576.058167	-59.552536	865.824768	-683.255859	192.732025	490.358978	-646.086243	-105.605865	516.631714	-695.932800	211.974686	83.799904	-683.720764	-127.184418	81.157120	-647.537903	228.353012	1340.722168	-609.537537	-113.847267	1353.340210	-571.237671	64.414726	1340.253296	-637.102966	81.437683	1640.686279	-713.948608	304.549591	1082.482300	-631.138000	-217.498383	1097.386230	-597.573730	308.385254	834.918457	-507.404419	-203.524414	845.310486	-563.464722	55.369728	960.451843	627.412903	4.748488	956.770142	623.235962	181.418686
-605.045715	160.508606	862.845276	-576.086609	-59.551113	865.825073	-683.237915	192.746613	490.352325	-646.119995	-105.556007	516.608276	-695.943542	211.971359	83.800880	-683.677063	-127.163841	81.152168	-647.473816	228.325470	1340.738403	-609.493042	-113.883575	1353.373535	-571.185364	64.400612	1340.271851	-637.139832	81.452248	1640.746216	-713.834961	304.531128	1082.514893	-630.895752	-217.456802	1097.362549	-597.391846	308.160950	834.935669	-506.971771	-203.266220	845.400574	-563.455811	55.348083	960.466980	627.398743	4.759003	956.765259	623.196411	181.407944
-605.012695	160.482269	862.844543	-576.115601	-59.581749	865.846680	-683.235046	192.771835	490.355042	-646.163940	-105.532486	516.634827	-695.950989	211.969147	83.803444	-683.679260	-127.183884	81.118645	-647.411926	228.291153	1340.784180	-609.464478	-113.915329	1353.399170	-571.142456	64.362907	1340.281128	-637.227905	81.384369	1640.852295	-713.701965	304.493195	1082.540283	-630.662170	-217.404327	1097.339966	-597.182373	307.910309	835.001404	-506.497498	-203.012283	845.507874	-563.437622	55.323677	960.472595	627.362061	4.727273	956.762329	623.164490	181.366806
-604.995728	160.470169	862.869385	-576.121094	-59.590916	865.845520	-683.231812	192.749069	490.372040	-646.214966	-105.493637	516.623657	-695.942627	211.962967	83.802773	-683.670227	-127.196426	81.120346	-647.379944	228.286636	1340.881592	-609.372253	-113.923225	1353.430908	-571.049500	64.339371	1340.301025	-637.273621	81.518990	1640.859741	-713.576904	304.477234	1082.553467	-630.359985	-217.377869	1097.332886	-596.958923	307.692261	835.069519	-505.987183	-202.816483	845.628601	-563.425964	55.299759	960.483459	627.336975	4.721166	956.782410	623.126953	181.347885
-604.980652	160.462448	862.864319	-576.152039	-59.592072	865.838379	-683.248047	192.782288	490.372070	-646.248535	-105.447174	516.591797	-695.943726	211.964767	83.802979	-683.665283	-127.197289	81.105362	-647.290955	228.242508	1340.903320	-609.268127	-113.929024	1353.471924	-570.991821	64.329498	1340.305420	-637.383179	81.582764	1640.892212	-713.461060	304.449982	1082.575928	-630.062012	-217.306595	1097.320435	-596.704163	307.482178	835.167175	-505.443909	-202.626923	845.760376	-563.415466	55.291203	960.472351	627.302673	4.658295	956.795715	623.098877	181.296066
-604.977356	160.428909	862.895081	-576.173950	-59.602512	865.829712	-683.228027	192.790955	490.361664	-646.275146	-105.410095	516.593994	-695.940063	211.958832	83.806885	-683.647949	-127.171776	81.112320	-647.203796	228.235046	1340.938843	-609.149292	-113.909210	1353.510010	-570.900391	64.332771	1340.316895	-637.519226	81.646973	1640.917480	-713.354980	304.415039	1082.612061	-629.816895	-217.069351	1097.275513	-596.415161	307.265259	835.262878	-504.907654	-202.488937	845.885559	-563.405701	55.251854	960.478882	627.275757	4.667520	956.780334	623.046936	181.279205
-604.975159	160.437622	862.903381	-576.213013	-59.587791	865.835266	-683.227478	192.757706	490.374786	-646.275635	-105.333138	516.548523	-695.943298	211.958008	83.803696	-683.642151	-127.171875	81.093674	-647.097839	228.241440	1340.953613	-609.038574	-113.886467	1353.552124	-570.790771	64.349388	1340.324951	-637.622314	81.733505	1640.934814	-713.252197	304.419373	1082.613281	-629.497131	-217.043274	1097.290771	-596.125366	307.052734	835.391479	-504.328247	-202.350677	846.049011	-563.413330	55.258789	960.483032	627.221741	4.621467	956.787476	623.006836	181.271469
-604.995483	160.452271	862.903992	-576.268250	-59.560825	865.812134	-683.249878	192.772079	490.378540	-646.236877	-105.307823	516.516968	-695.981445	211.960678	83.804451	-683.634888	-127.200645	81.098259	-646.981873	228.238525	1340.961548	-608.925903	-113.864494	1353.566772	-570.692688	64.372696	1340.325928	-637.778076	81.809708	1640.952515	-713.160645	304.446655	1082.616821	-629.161743	-217.069016	1097.334717	-595.844543	306.851044	835.505859	-503.701385	-202.256836	846.231384	-563.426086	55.268330	960.465210	627.160400	4.598021	956.794800	622.948608	181.229401
-605.003967	160.456390	862.903259	-576.274780	-59.563499	865.814087	-683.283508	192.804428	490.387665	-646.247803	-105.264069	516.499634	-695.947266	211.965607	83.808640	-683.693726	-126.878517	81.069893	-646.855713	228.259125	1340.969971	-608.794250	-113.831329	1353.618652	-570.584717	64.389137	1340.341309	-637.943054	81.911957	1640.988647	-713.093201	304.456909	1082.602173	-628.731812	-217.369797	1097.511475	-595.613281	306.668182	835.573364	-503.146393	-202.160507	846.449097	-563.419495	55.272114	960.461731	627.140686	4.590765	956.803528	622.921875	181.193497
-605.040405	160.444534	862.877441	-576.321106	-59.578972	865.799805	-683.299744	192.789841	490.363312	-646.282227	-105.262634	516.489563	-695.953308	211.970764	83.803627	-683.636292	-127.198013	81.055779	-646.706726	228.278915	1340.968018	-608.724915	-113.770714	1353.618774	-570.502563	64.406670	1340.337036	-638.146362	82.020241	1640.977051	-713.003235	304.475555	1082.591309	-628.363831	-217.502701	1097.583984	-595.382141	306.537201	835.650574	-502.527802	-202.091446	846.665894	-563.434753	55.265495	960.433899	627.081543	4.558168	956.790344	622.849915	181.193939
-605.064148	160.456528	862.895142	-576.336731	-59.581348	865.813110	-683.336914	192.799881	490.364624	-646.309021	-105.266907	516.487793	-695.955627	211.967636	83.809113	-683.604614	-127.198097	81.057289	-646.558289	228.275604	1340.927124	-608.653198	-113.751205	1353.655273	-570.400574	64.416023	1340.366455	-638.311340	82.099686	1641.026611	-712.916504	304.550690	1082.598022	-627.976929	-217.542465	1097.658691	-595.148132	306.410736	835.724487	-501.873322	-202.062576	846.878906	-563.438843	55.271069	960.444946	627.000488	4.539132	956.799500	622.807983	181.158325
-605.105164	160.449799	862.879333	-576.360962	-59.569530	865.808716	-683.382385	192.807358	490.372681	-646.267578	-105.240944	516.472229	-695.983459	211.998428	83.834267	-683.599976	-127.201996	81.051224	-646.445984	228.287216	1340.943237	-608.620850	-113.721748	1353.702393	-570.293762	64.425079	1340.369751	-638.468262	82.144669	1641.068115	-712.818298	304.599823	1082.578491	-627.610901	-217.560226	1097.711304	-594.871094	306.336975	835.801819	-501.104401	-201.960297	847.146729	-563.457764	55.282795	960.430481	626.932312	4.516417	956.796570	622.737610	181.139114
-605.124268	160.442398	862.883728	-576.377808	-59.575535	865.822083	-683.398621	192.778107	490.381500	-646.310486	-105.272041	516.485474	-696.013245	211.969193	83.840111	-683.597046	-127.209000	81.066322	-646.312622	228.283829	1340.960205	-608.592285	-113.706902	1353.730957	-570.193115	64.433128	1340.388062	-638.618042	82.183304	1641.082886	-712.676880	304.650055	1082.597534	-627.191223	-217.536331	1097.762695	-594.614563	306.247803	835.859741	-500.166473	-201.750610	847.458130	-563.457764	55.282597	960.433960	626.891296	4.510653	956.787903	622.694885	181.145111
-605.130920	160.459381	862.890991	-576.382385	-59.538532	865.819214	-683.412903	192.776962	490.389954	-646.319092	-105.280090	516.478943	-695.977295	211.986176	83.827721	-683.573730	-127.212685	81.084923	-646.170898	228.281296	1340.971924	-608.553040	-113.696518	1353.752686	-570.088928	64.423477	1340.412109	-638.757690	82.217415	1641.101074	-712.548218	304.731842	1082.642578	-626.852478	-217.354401	1097.733154	-594.343689	306.219391	835.952515	-499.388916	-201.773087	847.697815	-563.455994	55.306805	960.434143	626.812073	4.491342	956.782593	622.611694	181.155914
-605.165894	160.465927	862.893738	-576.425598	-59.515003	865.815491	-683.462463	192.776596	490.404266	-646.335388	-105.272377	516.484436	-696.004456	211.979111	83.839195	-683.576111	-127.194359	81.066635	-646.031433	228.300873	1341.015625	-608.514465	-113.680199	1353.797363	-569.992493	64.412231	1340.433960	-638.876038	82.243378	1641.090332	-712.366577	304.802582	1082.683472	-626.477173	-217.419205	1097.764648	-594.128601	306.168213	836.021729	-498.730377	-201.774506	847.910095	-563.478394	55.320496	960.429016	626.741577	4.458073	956.788574	622.543030	181.105927
-605.173645	160.464813	862.918213	-576.452393	-59.487747	865.822937	-683.502991	192.753754	490.428192	-646.316772	-105.280640	516.437195	-695.994202	211.982178	83.838318	-683.567505	-127.211021	81.091324	-645.908081	228.285599	1341.048096	-608.445190	-113.679008	1353.845581	-569.874146	64.380722	1340.441895	-638.952515	82.246277	1641.089478	-712.194397	304.871002	1082.759888	-626.082336	-217.477539	1097.814453	-593.919861	306.172028	836.102600	-498.091156	-201.837418	848.110168	-563.489014	55.325226	960.443481	626.650391	4.458574	956.783447	622.462769	181.133484
-605.192749	160.484253	862.929199	-576.465698	-59.498398	865.816650	-683.514282	192.744751	490.394257	-646.406494	-105.316376	516.446533	-695.962219	211.990784	83.836830	-683.610962	-127.190918	81.063301	-645.765137	228.270477	1341.082031	-608.416748	-113.668350	1353.858032	-569.802307	64.366631	1340.464966	-639.010986	82.239441	1641.105713	-712.021667	304.946533	1082.804199	-625.608582	-217.857605	1097.961548	-593.719666	306.183716	836.170288	-497.455414	-202.020294	848.324280	-563.495300	55.323395	960.443359	626.600708	4.445203	956.775757	622.413086	181.088699
-605.174438	160.445663	862.911133	-576.484375	-59.520653	865.842896	-683.547546	192.745941	490.408264	-646.402039	-105.313400	516.446838	-695.973938	211.987518	83.838120	-683.601196	-127.188477	81.056221	-645.677979	228.237167	1341.175903	-608.351624	-113.683891	1353.905273	-569.739319	64.332207	1340.472656	-639.049927	82.219635	1641.137085	-711.828430	305.033630	1082.846191	-625.251648	-217.964218	1097.973877	-593.494446	306.205109	836.244690	-496.823914	-202.176636	848.487854	-563.487732	55.309071	960.444397	626.492554	4.421424	956.791260	622.323303	181.079391
-605.187012	160.460495	862.918579	-576.516541	-59.513836	865.841858	-683.569275	192.744827	490.415527	-646.406311	-105.316154	516.444275	-695.972473	211.992081	83.860359	-683.598206	-127.189026	81.056465	-645.581848	228.218353	1341.230713	-608.336853	-113.683311	1353.915161	-569.683777	64.313232	1340.485474	-639.064575	82.189110	1641.173584	-711.620117	305.107056	1082.913330	-624.934082	-218.058456	1098.001709	-593.327576	306.310944	836.281250	-496.208496	-202.272293	848.651855	-563.495728	55.315376	960.443726	626.426697	4.394077	956.811401	622.249756	181.078491
-605.148926	160.464035	862.914429	-576.511230	-59.503899	865.841248	-683.574402	192.731842	490.420441	-646.394775	-105.331459	516.431091	-695.952881	211.959946	83.820534	-683.608215	-127.191658	81.071571	-645.525879	228.222946	1341.270386	-608.325256	-113.679459	1353.938354	-569.634094	64.303337	1340.501221	-639.089417	82.163361	1641.221680	-711.408936	305.199615	1082.983398	-624.622192	-218.077362	1098.024658	-593.149536	306.377594	836.318359	-495.602478	-202.416779	848.852600	-563.472961	55.319897	960.441162	626.339294	4.383408	956.808167	622.149353	181.065506
-605.147095	160.434219	862.934631	-576.520508	-59.500874	865.852478	-683.562866	192.743607	490.412659	-646.370605	-105.327774	516.432007	-695.992981	211.952637	83.852959	-683.572205	-127.178009	81.077026	-645.458130	228.208237	1341.330078	-608.274719	-113.683266	1353.963135	-569.589844	64.277603	1340.507324	-639.080933	82.133118	1641.224243	-711.207764	305.259705	1083.054077	-624.348328	-218.094971	1098.050049	-592.963623	306.481110	836.341309	-495.005310	-202.606888	849.022705	-563.474121	55.302238	960.456360	626.277893	4.348560	956.813721	622.112488	181.060013
-605.139282	160.428589	862.935364	-576.524902	-59.513870	865.859375	-683.555725	192.746185	490.418762	-646.324646	-105.329170	516.430969	-695.938232	211.966049	83.817574	-683.563782	-127.182571	81.075897	-645.391968	228.188736	1341.355347	-608.238342	-113.685211	1353.986206	-569.527649	64.281837	1340.508301	-639.054810	82.084999	1641.199951	-711.010559	305.318115	1083.076782	-624.039612	-218.175125	1098.073608	-592.830750	306.599213	836.350220	-494.378815	-202.792938	849.212219	-563.465027	55.294876	960.458008	626.206970	4.333287	956.821655	622.046875	181.023636
-605.105347	160.448074	862.956787	-576.518494	-59.495346	865.860413	-683.547180	192.739182	490.419464	-646.629822	-105.574059	516.501282	-695.954468	211.958145	83.819130	-683.713196	-127.154129	81.115753	-645.314514	228.172668	1341.391235	-608.181580	-113.682129	1354.011841	-569.500305	64.251404	1340.504150	-639.008545	82.064110	1641.208130	-710.838928	305.398102	1083.116455	-623.825562	-217.986618	1098.034790	-592.702026	306.778564	836.379333	-493.794983	-202.952225	849.378601	-563.446777	55.301292	960.470398	626.113159	4.308822	956.823547	621.941284	181.018250
-605.094116	160.429321	862.947021	-576.523071	-59.496449	865.864380	-683.535278	192.781921	490.393982	-646.624573	-105.599205	516.530640	-695.946472	211.960449	83.823334	-683.673706	-127.165596	81.123451	-645.287170	228.154007	1341.410156	-608.118469	-113.685471	1354.028564	-569.443726	64.240891	1340.529175	-638.965271	82.038712	1641.236328	-710.665833	305.470490	1083.143066	-623.558228	-218.028244	1098.036865	-592.541992	306.917358	836.399109	-493.193237	-203.034912	849.592896	-563.435791	55.296745	960.465027	626.043335	4.292853	956.830444	621.874329	180.997070
-605.074524	160.424362	862.948425	-576.502014	-59.508343	865.866028	-683.547302	192.806305	490.428986	-646.551270	-105.582672	516.471924	-696.001221	211.976578	83.847786	-683.756653	-126.853203	81.132042	-645.248718	228.140686	1341.443970	-608.078796	-113.661011	1354.027588	-569.414551	64.237144	1340.525879	-638.915833	82.011719	1641.261475	-710.500366	305.534637	1083.140503	-623.270081	-218.121292	1098.062988	-592.334351	307.090729	836.447876	-492.577515	-203.149597	849.847534	-563.414429	55.288593	960.466248	625.987915	4.283098	956.836609	621.807434	180.996735
-605.036072	160.428375	862.946716	-576.471375	-59.505508	865.873108	-683.475220	192.799393	490.415497	-646.484802	-105.582191	516.470764	-695.948242	211.963669	83.820961	-683.676392	-127.178337	81.119514	-645.247009	228.132965	1341.455444	-608.058533	-113.655960	1354.045654	-569.388306	64.238159	1340.568848	-638.857788	81.972618	1641.279907	-710.382019	305.628326	1083.168091	-622.914551	-218.493713	1098.187012	-592.181824	307.281372	836.488647	-491.941711	-203.217270	850.165833	-563.386780	55.293964	960.470825	625.915710	4.268521	956.844177	621.716858	180.997345
-604.996704	160.438568	862.960632	-576.462830	-59.487869	865.872009	-683.472046	192.808411	490.425720	-646.455933	-105.580391	516.447205	-695.947815	211.961975	83.820457	-683.654907	-127.181969	81.129356	-645.252991	228.128052	1341.499146	-608.015869	-113.649101	1354.100220	-569.385315	64.236214	1340.584595	-638.807678	81.934074	1641.288330	-710.249207	305.711975	1083.183350	-622.649353	-218.506317	1098.244751	-591.921570	307.477509	836.565674	-491.405914	-203.324951	850.359253	-563.366455	55.297222	960.478821	625.819458	4.243985	956.858826	621.655029	180.967316
-604.975830	160.425278	862.986328	-576.427246	-59.453728	865.881592	-683.389343	192.800140	490.392761	-646.371887	-105.538338	516.446350	-695.940491	211.960556	83.841393	-683.649841	-127.180023	81.123825	-645.282776	228.113785	1341.529541	-608.038208	-113.676323	1354.140259	-569.334106	64.238152	1340.639038	-638.746521	81.907753	1641.287354	-710.174866	305.776184	1083.193970	-622.416321	-218.591125	1098.294312	-591.738037	307.684967	836.655151	-490.947388	-203.388428	850.539612	-563.351868	55.301746	960.500610	625.768860	4.238872	956.859619	621.596619	180.976837
-604.966797	160.412582	862.987732	-576.385864	-59.469303	865.888977	-683.378601	192.830399	490.382751	-646.355103	-105.532822	516.475342	-695.939697	211.956268	83.822289	-683.663025	-127.153763	81.133530	-645.305969	228.136368	1341.564087	-608.018127	-113.645485	1354.174316	-569.314575	64.260429	1340.663452	-638.684448	81.875053	1641.267578	-710.101685	305.836487	1083.217041	-622.183289	-218.662384	1098.369751	-591.564758	307.872162	836.736023	-490.548767	-203.498184	850.724915	-563.328247	55.293991	960.505127	625.699890	4.220734	956.875061	621.530823	180.951691
-604.933411	160.426453	863.011780	-576.335938	-59.413990	865.886353	-683.277405	192.816071	490.366364	-646.330688	-105.514099	516.480042	-695.944824	211.991714	83.832634	-683.633301	-127.176949	81.127625	-645.335510	228.128769	1341.626953	-607.983704	-113.640366	1354.239380	-569.288818	64.290855	1340.692261	-638.622192	81.846069	1641.241943	-710.062927	305.908051	1083.282715	-621.974609	-218.727005	1098.461060	-591.485840	308.085724	836.783630	-490.157440	-203.598221	850.913635	-563.288574	55.319641	960.516846	625.607178	4.208014	956.882446	621.456421	180.930878
-604.931335	160.421509	863.020569	-576.312134	-59.385559	865.895508	-683.258728	192.830460	490.365631	-646.340637	-105.520378	516.480896	-695.927063	211.960724	83.818985	-683.630981	-127.155106	81.132355	-645.335022	228.109909	1341.655640	-607.908020	-113.642601	1354.307983	-569.269104	64.294777	1340.716919	-638.556519	81.824211	1641.210938	-710.006714	305.964813	1083.306274	-621.837891	-218.553726	1098.468628	-591.254028	308.276337	836.913940	-489.782715	-203.742172	851.067810	-563.282104	55.334167	960.527527	625.548828	4.174667	956.890503	621.421936	180.880859
-604.920044	160.391708	863.024719	-576.254517	-59.378815	865.908386	-683.307739	192.867935	490.405273	-646.319458	-105.511307	516.493896	-695.948914	212.017822	83.849167	-683.657837	-127.163460	81.117149	-645.354309	228.112808	1341.687134	-607.846375	-113.603790	1354.361450	-569.239502	64.320488	1340.748047	-638.501038	81.797852	1641.202881	-709.973999	306.075623	1083.343140	-621.637817	-218.687119	1098.567993	-591.146790	308.528076	836.981201	-489.450348	-203.877579	851.232361	-563.259888	55.331459	960.539063	625.457336	4.134036	956.907837	621.352722	180.879501
-604.872009	160.405182	863.038208	-576.196289	-59.325985	865.911621	-683.136963	192.799286	490.361267	-646.263977	-105.526474	516.499390	-695.882629	212.002213	83.822731	-683.615051	-127.150703	81.130272	-645.375000	228.108093	1341.732788	-607.763306	-113.591087	1354.429932	-569.195251	64.342110	1340.785034	-638.437317	81.783630	1641.213379	-709.944397	306.161133	1083.422119	-621.425964	-218.826218	1098.678101	-591.022339	308.745483	837.070190	-489.153046	-204.016708	851.370789	-563.209656	55.361893	960.548462	625.429504	4.129471	956.904236	621.322388	180.840820
-604.846191	160.413528	863.045349	-576.146118	-59.298290	865.922974	-683.249390	192.859634	490.398224	-646.248291	-105.505554	516.480469	-695.928894	212.023834	83.846634	-683.635925	-127.158897	81.136421	-645.373352	228.106003	1341.789185	-607.703247	-113.578262	1354.507813	-569.164124	64.382988	1340.829468	-638.374207	81.780121	1641.228149	-709.924377	306.231812	1083.459351	-621.223999	-219.029953	1098.796021	-590.928040	308.980347	837.151245	-488.888031	-204.086411	851.533508	-563.173584	55.384975	960.557983	625.352112	4.093834	956.910400	621.261963	180.819504
-604.809875	160.417603	863.059387	-576.066284	-59.250961	865.937927	-683.255188	192.862183	490.402649	-646.237915	-105.477158	516.472656	-695.951416	211.982971	83.843468	-683.654785	-127.162598	81.129547	-645.389954	228.078079	1341.822266	-607.595276	-113.573830	1354.574585	-569.128113	64.401711	1340.894653	-638.317993	81.776779	1641.255371	-709.925354	306.353882	1083.533569	-621.034790	-219.180130	1098.903564	-590.856934	309.196533	837.235229	-488.656311	-204.173431	851.673523	-563.120300	55.416798	960.573486	625.316406	4.078424	956.900269	621.223145	180.808914
-604.787537	160.391907	863.101807	-576.010010	-59.222221	865.968750	-683.249695	192.842941	490.399506	-646.218689	-105.516006	516.499451	-695.916931	211.990631	83.829987	-683.624512	-127.164322	81.136383	-645.411987	228.041748	1341.884277	-607.484863	-113.540756	1354.660156	-569.077759	64.414696	1340.968872	-638.263306	81.788841	1641.279907	-709.902832	306.436829	1083.559692	-620.783020	-219.657654	1099.149780	-590.748108	309.410858	837.345093	-488.477112	-204.239212	851.833801	-563.076843	55.419178	960.608887	625.289856	4.056646	956.899536	621.203979	180.793732
-604.765686	160.385117	863.109863	-575.947144	-59.191708	865.984314	-683.250549	192.832001	490.413574	-646.175659	-105.488373	516.484741	-695.899902	211.971069	83.830147	-683.607300	-127.167168	81.131760	-645.440552	228.025497	1341.931274	-607.404785	-113.517952	1354.720825	-569.029602	64.445808	1341.048462	-638.205627	81.792656	1641.285278	-709.899963	306.551178	1083.638184	-620.618347	-219.849274	1099.240967	-590.726807	309.636383	837.425110	-488.324036	-204.331467	851.971191	-563.030640	55.440762	960.619141	625.226746	4.027284	956.913940	621.165955	180.749023
-604.733643	160.385742	863.156006	-575.902649	-59.123920	865.998901	-683.242371	192.828568	490.413818	-646.138855	-105.459114	516.454712	-695.945984	211.980347	83.864555	-683.596985	-127.169006	81.127396	-645.466187	228.005875	1341.976563	-607.287537	-113.517441	1354.826538	-568.973267	64.472672	1341.127197	-638.166992	81.810509	1641.294189	-709.888611	306.628174	1083.692383	-620.469971	-219.951111	1099.350952	-590.679810	309.877502	837.511658	-488.186127	-204.409744	852.078613	-562.994324	55.463936	960.650635	625.180725	4.011045	956.907532	621.122559	180.726868
-604.742920	160.349060	863.173767	-575.843445	-59.131947	866.025024	-683.251343	192.819000	490.409912	-646.085449	-105.436409	516.475037	-695.945374	211.990540	83.863487	-683.619141	-127.153419	81.113754	-645.479126	227.993134	1342.010742	-607.159912	-113.490501	1354.891235	-568.908997	64.507652	1341.176636	-638.125183	81.804649	1641.276367	-709.885986	306.722809	1083.754150	-620.345459	-220.080261	1099.453857	-590.629272	310.118286	837.614075	-488.081512	-204.483475	852.164734	-562.968018	55.454567	960.671509	625.165771	3.989909	956.905090	621.102905	180.710205
-604.692932	160.332535	863.178528	-575.747925	-59.092579	866.048889	-683.252380	192.776108	490.399658	-646.056702	-105.464500	516.488831	-695.941040	211.991669	83.858643	-683.591736	-127.154556	81.119461	-645.494141	227.987259	1342.032104	-607.031555	-113.449776	1354.952759	-568.834106	64.547112	1341.237793	-638.076233	81.823181	1641.275879	-709.886475	306.831146	1083.783691	-620.219849	-220.235611	1099.537476	-590.618958	310.298096	837.650085	-488.000275	-204.561768	852.238281	-562.898499	55.480835	960.685974	625.109436	3.932636	956.931335	621.072449	180.663559
-604.665100	160.318848	863.191650	-575.658447	-59.099987	866.068237	-683.241455	192.784058	490.354126	-646.023987	-105.454948	516.497864	-695.923706	212.003357	83.854652	-683.625427	-127.161240	81.120720	-645.519287	227.986404	1342.065796	-606.937256	-113.443817	1354.975464	-568.783630	64.587791	1341.278320	-638.038025	81.837654	1641.268921	-709.882202	306.904999	1083.846436	-620.111755	-220.362900	1099.639282	-590.590027	310.510132	837.702454	-487.938812	-204.640259	852.271057	-562.842712	55.480453	960.702515	625.093689	3.911248	956.929688	621.067932	180.635635
-604.651917	160.313980	863.220459	-575.619202	-59.064365	866.077454	-683.293579	192.771942	490.362610	-646.010315	-105.491859	516.510803	-695.926636	212.002686	83.854996	-683.617188	-127.163651	81.129669	-645.511108	227.969574	1342.095459	-606.747559	-113.434662	1355.061157	-568.707214	64.626884	1341.335571	-637.997314	81.857079	1641.276611	-709.901733	307.023682	1083.888184	-620.049011	-220.220413	1099.619141	-590.646423	310.729919	837.721313	-487.865936	-204.715668	852.291992	-562.811218	55.492062	960.720215	625.051208	3.893263	956.952698	621.043518	180.583038
-604.626587	160.276825	863.224060	-575.514587	-59.073811	866.107239	-683.282898	192.766937	490.393250	-645.917419	-105.478561	516.526367	-695.915161	211.974915	83.837318	-683.600830	-127.174774	81.143135	-645.511536	227.956970	1342.117432	-606.612610	-113.399635	1355.112427	-568.621399	64.660316	1341.394653	-637.950134	81.880363	1641.306519	-709.902100	307.087219	1083.922729	-619.944702	-220.314926	1099.698730	-590.642395	310.907471	837.751465	-487.853302	-204.777252	852.310730	-562.753296	55.489822	960.737915	625.022095	3.892440	956.965698	620.983337	180.606628
-604.598328	160.257156	863.242737	-575.407166	-59.068653	866.134460	-683.282593	192.742142	490.395630	-645.876587	-105.467194	516.530640	-695.917114	211.974136	83.844269	-683.605713	-127.181786	81.160110	-645.497314	227.963654	1342.139893	-606.461243	-113.375999	1355.129028	-568.494324	64.698219	1341.446167	-637.922913	81.908424	1641.314941	-709.910767	307.140350	1083.989868	-619.830933	-220.430649	1099.731934	-590.666016	311.081482	837.786011	-487.822021	-204.813889	852.317444	-562.686951	55.496513	960.760559	625.021912	3.814917	956.987427	621.029358	180.504440
-604.622070	160.227921	863.259094	-575.311096	-59.036190	866.142029	-683.282166	192.697952	490.393982	-645.829041	-105.480652	516.548523	-695.923828	211.978531	83.857681	-683.581665	-127.173531	81.169945	-645.480530	227.960831	1342.191284	-606.251404	-113.347740	1355.196411	-568.388855	64.749031	1341.492920	-637.873291	81.931992	1641.311768	-709.915039	307.212372	1084.016602	-619.705139	-220.498779	1099.782837	-590.715576	311.301727	837.811157	-487.795715	-204.820374	852.307983	-562.653503	55.510212	960.772644	625.023743	3.784902	956.990173	621.045349	180.442017
-604.609619	160.226913	863.273315	-575.228516	-59.041958	866.160217	-683.315491	192.701416	490.414032	-645.844543	-105.492470	516.556946	-695.951172	212.013321	83.884636	-683.584900	-127.180099	81.171494	-645.470093	227.989090	1342.216919	-606.035583	-113.327835	1355.197021	-568.266479	64.785591	1341.519165	-637.838379	81.975990	1641.316528	-709.922302	307.246185	1084.069336	-619.580505	-220.599670	1099.807251	-590.768005	311.513763	837.833740	-487.810211	-204.870667	852.267212	-562.600342	55.517937	960.786682	625.008667	3.767067	956.999268	621.035828	180.395309
-604.614502	160.225052	863.284851	-575.154419	-59.035637	866.159912	-683.298828	192.638367	490.398254	-645.753357	-105.477699	516.546936	-695.953735	212.019119	83.874367	-683.574036	-127.154167	81.171165	-645.442139	227.996002	1342.218872	-605.854675	-113.285423	1355.222778	-568.136047	64.837341	1341.545898	-637.802002	82.011505	1641.299316	-709.934448	307.265289	1084.100098	-619.438477	-220.695114	1099.843262	-590.829590	311.701080	837.851013	-487.829193	-204.891464	852.219666	-562.557678	55.526039	960.789734	625.031250	3.722597	957.002625	621.050659	180.349625
-604.645630	160.189850	863.262939	-575.087708	-59.029503	866.146118	-683.324463	192.628143	490.393005	-645.748535	-105.487274	516.551636	-695.933105	212.048935	83.880348	-683.566467	-127.154755	81.171402	-645.406067	228.014954	1342.257813	-605.666077	-113.250473	1355.217651	-568.021118	64.884460	1341.556519	-637.758362	82.057228	1641.287109	-709.940063	307.271271	1084.116577	-619.307190	-220.744904	1099.850220	-590.869141	311.856750	837.872498	-487.837189	-204.882294	852.150513	-562.519165	55.530899	960.764893	625.008484	3.654997	957.022095	621.059753	180.296097
-604.634644	160.163147	863.252136	-574.977661	-59.043007	866.130554	-683.352478	192.610214	490.392761	-645.684753	-105.490875	516.547729	-695.962097	212.014359	83.886185	-683.576233	-127.129967	81.161850	-645.357727	228.027267	1342.255127	-605.432861	-113.217957	1355.208130	-567.882202	64.908997	1341.550903	-637.702393	82.094238	1641.285400	-709.967896	307.289093	1084.155640	-619.191956	-220.808197	1099.859375	-591.003967	312.055267	837.862793	-487.909454	-204.878403	852.073547	-562.455566	55.521770	960.750305	625.027222	3.606156	957.020935	621.087219	180.249893
-604.651611	160.177460	863.290527	-574.885498	-59.031288	866.123230	-683.337524	192.583282	490.404449	-645.635254	-105.505013	516.552551	-695.926025	212.023605	83.882195	-683.569702	-127.122429	81.181107	-645.281494	228.025986	1342.273193	-605.168396	-113.211617	1355.251709	-567.738647	64.954948	1341.570923	-637.622620	82.148003	1641.291626	-709.991882	307.284058	1084.204468	-618.960571	-221.140152	1100.005249	-591.078918	312.186401	837.877136	-487.967224	-204.873291	852.030029	-562.409973	55.529358	960.763855	625.055420	3.554403	957.029053	621.119629	180.192230
-604.668396	160.153442	863.297241	-574.784912	-59.074886	866.138550	-683.352905	192.538208	490.410553	-645.586853	-105.531715	516.564087	-695.922607	212.024963	83.878082	-683.564148	-127.120514	81.188576	-645.219971	228.050659	1342.282593	-604.947510	-113.178764	1355.277344	-567.607727	65.004662	1341.571289	-637.532166	82.185074	1641.300049	-709.999146	307.284546	1084.239624	-618.833374	-221.173721	1100.020264	-591.176514	312.296478	837.867126	-488.016876	-204.811478	851.954529	-562.358459	55.514774	960.771179	625.056396	3.479422	957.062012	621.136963	180.123062
-604.672852	160.109680	863.279846	-574.665466	-59.057968	866.131592	-683.327393	192.475586	490.401764	-645.486633	-105.504715	516.551392	-695.897827	212.000900	83.872948	-683.567078	-127.105820	81.198120	-645.179138	228.056564	1342.281616	-604.752747	-113.169640	1355.261475	-567.486206	65.057938	1341.566772	-637.444153	82.246140	1641.309692	-710.033142	307.323486	1084.249390	-618.726929	-221.194244	1100.043091	-591.282837	312.415649	837.829834	-488.067047	-204.727005	851.883118	-562.293274	55.523804	960.755615	625.058411	3.454331	957.076721	621.161926	180.072372
-604.709656	160.067581	863.256226	-574.551575	-59.128284	866.148438	-683.352173	192.487015	490.405365	-645.451233	-105.536255	516.571838	-695.899963	212.003510	83.896149	-683.558594	-127.098862	81.225609	-645.124268	228.106445	1342.290894	-604.504333	-113.151711	1355.295044	-567.351196	65.105865	1341.557739	-637.339294	82.318886	1641.324341	-710.034729	307.317078	1084.270508	-618.634155	-221.167419	1100.053223	-591.401367	312.542999	837.801514	-488.105408	-204.609009	851.830994	-562.238464	55.505642	960.745605	625.106873	3.414638	957.086182	621.217773	180.013184
-604.706848	160.071198	863.253967	-574.429871	-59.151428	866.152710	-683.365723	192.456741	490.370758	-645.377014	-105.551193	516.589722	-695.884277	212.014343	83.921387	-683.549866	-127.100273	81.225594	-645.037476	228.106018	1342.279175	-604.302917	-113.130226	1355.281006	-567.248779	65.175301	1341.526978	-637.223206	82.393303	1641.338013	-710.055847	307.347290	1084.256714	-618.576050	-221.141830	1100.047974	-591.521179	312.639954	837.750916	-488.142120	-204.450851	851.787109	-562.174255	55.513252	960.745178	625.141052	3.359339	957.077576	621.250854	179.974182
-604.705261	160.061890	863.240784	-574.315918	-59.148388	866.131958	-683.368530	192.416000	490.384888	-645.318909	-105.601425	516.591431	-695.801819	211.915436	83.830177	-683.530212	-127.112976	81.241455	-645.009155	228.137314	1342.249268	-604.041382	-113.091621	1355.307617	-567.117737	65.219536	1341.517456	-637.102905	82.471245	1641.369995	-710.092346	307.354645	1084.262451	-618.500183	-221.153793	1100.056885	-591.643433	312.744476	837.686401	-488.142609	-204.224426	851.763489	-562.108704	55.522167	960.725281	625.149292	3.306125	957.107422	621.268982	179.911423
-604.717224	160.002350	863.227417	-574.177368	-59.187302	866.134949	-683.376526	192.374023	490.360809	-644.848755	-105.363785	516.498901	-695.787231	211.917038	83.823456	-683.382385	-127.139297	81.205940	-644.981445	228.145035	1342.233276	-603.767029	-113.056953	1355.314087	-567.021057	65.286026	1341.476318	-636.982666	82.554649	1641.379150	-710.117432	307.382050	1084.239624	-618.430725	-221.140579	1100.031372	-591.773376	312.790344	837.631714	-488.109680	-203.951645	851.776489	-562.034546	55.500854	960.715576	625.168335	3.259744	957.103699	621.286560	179.850159
-604.732422	159.986130	863.221069	-574.039612	-59.208370	866.116943	-683.392273	192.343246	490.388947	-644.770935	-105.409004	516.498230	-695.934753	212.038651	83.937973	-683.377869	-127.118980	81.228043	-644.961731	228.176514	1342.214600	-603.534668	-113.021713	1355.319824	-566.923462	65.344841	1341.439941	-636.848511	82.652443	1641.399414	-710.138489	307.383362	1084.238647	-618.410522	-221.120178	1099.980103	-591.868164	312.832886	837.569702	-487.998749	-203.557114	851.838379	-561.962341	55.497597	960.699463	625.203186	3.269138	957.091125	621.311096	179.803680
-604.761292	159.947906	863.217468	-573.921753	-59.232117	866.129089	-683.382874	192.273026	490.374268	-644.728516	-105.434128	516.504944	-695.895081	212.029129	83.914955	-683.342712	-127.094116	81.249306	-644.910217	228.206497	1342.173706	-603.258057	-112.989273	1355.291260	-566.828979	65.406578	1341.377686	-636.736206	82.775986	1641.408936	-710.179810	307.378113	1084.194214	-618.402222	-221.167679	1099.961304	-591.966003	312.851898	837.513428	-487.810852	-203.116470	851.972656	-561.905273	55.493900	960.698669	625.254761	3.211897	957.104614	621.321655	179.759308
-604.767578	159.910141	863.197510	-573.758362	-59.240681	866.108887	-683.390930	192.264008	490.370361	-644.623230	-105.418289	516.504761	-695.865112	212.025055	83.912697	-683.390930	-127.070313	81.260849	-644.909668	228.243347	1342.116211	-602.974426	-112.946732	1355.283447	-566.726929	65.486725	1341.326294	-636.630432	82.913689	1641.396362	-710.226318	307.418823	1084.156372	-618.408569	-221.200943	1099.915161	-592.041748	312.885315	837.471558	-487.475891	-202.542770	852.196045	-561.810608	55.494770	960.672729	625.297913	3.147226	957.114929	621.364868	179.680511
-604.819763	159.856598	863.170837	-573.621826	-59.275593	866.080566	-683.339172	192.219589	490.348633	-644.415344	-105.326782	516.463501	-695.864807	212.025482	83.906738	-683.276428	-127.078529	81.236633	-644.912292	228.270599	1342.026367	-602.591614	-112.925621	1355.349487	-566.620178	65.571663	1341.257080	-636.565063	83.062813	1641.386597	-710.306274	307.475159	1084.124756	-618.403931	-221.276993	1099.909302	-592.067932	312.869720	837.468933	-487.022705	-201.736374	852.527954	-561.740234	55.477787	960.635681	625.351135	3.105622	957.119446	621.392700	179.661636
-604.864380	159.818817	863.130249	-573.475647	-59.303684	866.039856	-683.074036	192.104492	490.284393	-644.555786	-105.444260	516.531372	-695.694214	211.993378	83.819641	-683.353516	-127.013039	81.276085	-644.898560	228.302597	1341.927002	-602.268799	-112.931595	1355.371338	-566.521973	65.681908	1341.169434	-636.504028	83.229187	1641.410645	-710.419678	307.602661	1084.076416	-618.353027	-221.420197	1099.966553	-592.028748	312.827942	837.502991	-486.405060	-200.760651	853.006775	-561.665527	55.472256	960.586670	625.402771	3.037445	957.134216	621.435913	179.589401
-604.947998	159.757019	863.123413	-573.339783	-59.318668	866.011841	-683.214172	192.182541	490.289795	-644.517212	-105.477463	516.532654	-695.861328	212.049225	83.913460	-683.340881	-126.986168	81.292206	-644.886597	228.368576	1341.789673	-601.838135	-112.913475	1355.470337	-566.389648	65.790825	1341.078247	-636.541016	83.447380	1641.384155	-710.599304	307.796173	1084.024780	-618.240723	-221.608597	1100.110718	-591.965637	312.780334	837.562805	-485.605011	-199.472977	853.639832	-561.613647	55.456871	960.560608	625.485352	3.008440	957.132202	621.456543	179.546494
-605.058228	159.690018	863.107178	-573.229675	-59.355652	865.945801	-682.794617	192.054916	490.176849	-644.488525	-105.495079	516.534790	-695.781616	212.111038	83.892670	-683.312134	-126.943550	81.316254	-644.882141	228.436722	1341.663940	-601.394287	-112.858330	1355.639648	-566.250488	65.912415	1341.011841	-636.624451	83.732681	1641.335693	-710.813965	308.073578	1083.962891	-617.947876	-222.018097	1100.409302	-591.807190	312.703400	837.704468	-484.592804	-197.980316	854.528625	-561.576355	55.416718	960.508118	625.549255	2.912683	957.147339	621.516785	179.480331
-605.160767	159.549545	863.086365	-573.082764	-59.400810	865.912781	-682.601013	192.069931	490.114227	-644.089783	-105.303497	516.460693	-695.693787	212.106506	83.888596	-683.161804	-126.964935	81.271011	-644.874268	228.493561	1341.489868	-600.959534	-112.761162	1355.848389	-566.101318	66.030518	1340.931152	-636.768738	84.086823	1641.269043	-711.053467	308.417023	1083.891235	-617.465698	-222.532822	1100.791138	-591.499268	312.564636	837.908142	-483.128601	-196.155823	855.738708	-561.522766	55.356712	960.470398	625.615051	2.870081	957.155273	621.546021	179.411530
-605.301270	159.424652	863.111206	-572.974426	-59.456688	865.869690	-682.367004	192.058731	490.042480	-644.359253	-105.528236	516.548706	-695.685425	212.158096	83.873306	-683.269714	-126.909485	81.316635	-644.858398	228.546112	1341.301025	-600.515869	-112.569336	1356.070068	-565.955078	66.159653	1340.862183	-636.955261	84.515694	1641.212646	-711.279114	308.947113	1083.834961	-616.863281	-222.887985	1101.207153	-591.069092	312.422394	838.160461	-481.184479	-193.997803	857.207214	-561.500732	55.275066	960.449829	625.671631	2.794722	957.167236	621.571899	179.343445
-605.502991	159.260498	863.110352	-572.899414	-59.525269	865.847473	-682.164063	192.117447	489.970001	-644.509644	-105.634300	516.603271	-695.686646	212.183060	83.890724	-683.309692	-126.836960	81.319931	-644.844177	228.604095	1341.130615	-600.105225	-112.329117	1356.242554	-565.757507	66.343109	1340.799561	-637.192383	84.993820	1641.168945	-711.500977	309.569092	1083.755981	-615.856689	-223.558640	1101.778687	-590.454590	312.274292	838.497070	-478.396362	-191.414948	859.219116	-561.524231	55.192390	960.424927	625.748291	2.754466	957.180420	621.614563	179.300629
-605.707764	159.114822	863.133057	-572.849915	-59.606319	865.845764	-681.895020	192.163239	489.890869	-644.472229	-105.640793	516.619080	-695.700684	212.233856	83.861626	-683.282166	-126.834068	81.324532	-644.840515	228.690262	1340.987915	-599.598328	-111.993034	1356.455322	-565.581177	66.555397	1340.735474	-637.431824	85.577522	1641.081055	-711.613525	310.212860	1083.725098	-614.572876	-224.132919	1102.283691	-589.716248	312.110748	838.933594	-474.647827	-188.572205	861.697510	-561.559143	55.108303	960.421448	625.822632	2.671314	957.192932	621.676758	179.219772
-605.979980	158.946152	863.169434	-572.866150	-59.660748	865.857117	-681.559509	192.263657	489.854858	-644.488281	-105.656349	516.637085	-695.563904	212.206177	83.767960	-683.297363	-126.795876	81.355377	-644.833374	228.811630	1340.870483	-599.174744	-111.586189	1356.576172	-565.413269	66.808846	1340.669434	-637.655884	86.184296	1640.972778	-711.683533	310.936584	1083.666382	-612.943359	-224.673233	1102.787354	-588.899414	312.072601	839.436401	-469.823059	-185.156906	864.771118	-561.660461	55.027340	960.431152	625.910034	2.580750	957.205383	621.727844	179.133514
-606.265076	158.764954	863.320618	-572.951050	-59.624626	865.873840	-681.573730	192.475937	489.905914	-644.505554	-105.704330	516.632446	-695.665710	212.220444	83.827835	-683.290771	-126.770470	81.350731	-644.806824	228.959015	1340.813599	-598.763306	-111.133057	1356.640381	-565.236389	67.098946	1340.611450	-637.815552	86.833549	1640.846191	-711.723694	311.799805	1083.698364	-610.827820	-225.238602	1103.226563	-587.915466	311.875427	840.022705	-463.781250	-181.492157	868.551514	-561.823486	54.929855	960.510193	625.990540	2.556745	957.200928	621.783081	179.095688
-606.700317	158.627151	863.396790	-573.126404	-59.694664	865.937439	-680.727966	192.336975	489.742584	-644.535889	-105.766228	516.608948	-695.583984	212.368332	83.865219	-683.336975	-126.729782	81.332382	-644.780457	229.123062	1340.763184	-598.435425	-110.575485	1356.664307	-565.066833	67.362556	1340.530762	-637.876404	87.630402	1640.642944	-711.650269	312.688049	1083.799316	-608.276184	-225.471298	1103.543213	-586.896240	311.789825	840.682556	-456.587830	-177.340210	873.142395	-562.090698	54.860859	960.567017	626.051880	2.482363	957.213135	621.833984	179.021072
-607.152466	158.530777	863.481384	-573.398376	-59.739685	865.989685	-680.851624	192.539307	489.827728	-644.562622	-105.839348	516.621704	-695.711853	212.300812	83.879990	-683.322998	-126.744041	81.322479	-644.709473	229.273193	1340.742065	-598.055176	-110.010475	1356.718262	-564.899963	67.606133	1340.426514	-637.789612	88.354431	1640.493164	-711.468506	313.648468	1083.898560	-605.113342	-225.811615	1103.998657	-585.681763	311.710571	841.425293	-448.332397	-172.560165	878.711121	-562.413330	54.806137	960.623108	626.144470	2.420762	957.228516	621.894836	178.950729
-607.410889	158.095901	863.515625	-573.066284	-59.779404	866.450623	-680.677856	192.624832	489.772736	-644.378296	-105.811028	516.593445	-695.719727	212.355499	83.908859	-683.251587	-126.752716	81.306252	-644.627441	229.453506	1340.714966	-597.826355	-109.397247	1356.708496	-564.771118	67.937035	1340.308960	-637.540527	89.089287	1640.340576	-711.200562	314.710236	1084.047119	-601.262451	-226.517365	1104.616943	-584.426636	311.721771	842.131348	-438.834686	-167.210602	885.541870	-562.520691	54.819592	960.898010	626.235352	2.389659	957.223083	621.955139	178.880554
-608.344055	158.394257	863.619141	-574.668152	-59.288345	865.990723	-680.783447	192.790665	489.813324	-644.670227	-106.113510	516.446106	-695.791321	212.309601	83.917908	-683.336548	-126.774002	81.309258	-644.495667	229.626190	1340.680542	-597.670349	-108.904419	1356.725830	-564.670044	68.245903	1340.199707	-637.103943	89.834183	1640.201416	-710.859619	315.803284	1084.176147	-597.129456	-226.856354	1105.137695	-583.050659	311.710815	842.949402	-428.324951	-161.337555	893.564026	-563.483093	54.932331	960.647400	626.332886	2.311521	957.229309	622.025757	178.819366
-608.660095	158.011887	863.568542	-574.580017	-59.809097	866.403564	-680.477783	192.781815	489.679352	-644.619873	-106.251778	516.534180	-695.733398	212.253220	83.842224	-683.368652	-126.797821	81.308441	-644.370850	229.813812	1340.656128	-597.507446	-108.338692	1356.812622	-564.615295	68.549255	1340.090210	-636.437866	90.579933	1640.102417	-710.400146	316.905823	1084.331909	-592.278320	-227.485779	1105.960205	-581.420715	311.849792	843.801025	-416.972778	-155.037491	902.932251	-563.715332	54.715054	960.849609	626.411865	2.253823	957.247803	622.072876	178.720520
-609.020935	157.617599	863.544678	-574.772827	-59.576416	866.712036	-680.218689	192.776108	489.571716	-644.608704	-106.395439	516.452209	-695.742310	212.266251	83.895233	-683.332031	-126.849792	81.286827	-644.258667	229.996857	1340.603638	-597.390381	-107.770508	1356.927124	-564.602844	68.864136	1339.962646	-635.554199	91.260239	1640.061157	-709.878967	318.059387	1084.447998	-586.986633	-227.556641	1106.822510	-579.642151	311.915863	844.600586	-405.089996	-148.043198	913.601563	-564.083191	54.804592	961.008179	626.492310	2.192808	957.263062	622.129211	178.688904
-609.703308	157.524918	863.581238	-575.720642	-59.872555	866.640564	-680.039795	192.734360	489.480988	-644.854614	-106.686272	516.478394	-695.722290	212.224213	83.874977	-683.428040	-126.857079	81.301064	-644.146423	230.153168	1340.520142	-597.450806	-107.258812	1357.094727	-564.662903	69.215164	1339.863281	-634.448547	91.937729	1640.099731	-709.290466	319.194244	1084.543579	-581.167480	-227.340897	1107.792847	-577.686829	312.098999	845.473267	-392.415344	-140.988846	925.676575	-564.793823	54.539116	960.964661	626.557129	2.137502	957.285889	622.201904	178.595978
-610.255676	157.411758	863.611450	-576.662598	-60.102379	866.740356	-679.881836	192.759460	489.411163	-645.052734	-106.913994	516.419739	-695.771851	212.177917	83.907005	-683.555054	-126.649086	81.277306	-644.104004	230.310867	1340.418823	-597.573303	-106.653969	1357.310547	-564.739319	69.539551	1339.780518	-633.158630	92.575356	1640.172485	-708.560181	320.349335	1084.576172	-575.035706	-226.732758	1108.914307	-575.621521	312.237061	846.348450	-379.639130	-133.537430	938.818787	-565.504333	54.350773	961.019958	626.659973	2.059756	957.305908	622.267578	178.522018
-610.840271	157.229553	863.607605	-577.625549	-60.464062	866.818787	-679.692017	192.741837	489.335510	-645.278931	-107.132530	516.391052	-695.833496	212.130615	83.968399	-683.583252	-126.697655	81.266373	-644.114685	230.418213	1340.241577	-597.716187	-106.155083	1357.639282	-564.852478	69.854424	1339.719971	-631.675293	93.220947	1640.300049	-707.770325	321.414337	1084.507202	-568.436951	-225.740707	1110.173340	-573.444336	312.443512	847.130188	-367.086395	-126.274017	952.604614	-566.250061	54.065952	961.049805	626.734863	2.011412	957.311218	622.319275	178.454956
-611.716370	157.420059	863.658386	-579.428894	-61.289223	866.645752	-679.601685	192.780991	489.316040	-645.900085	-107.612991	516.486877	-695.857910	212.072922	83.956711	-683.782043	-126.741585	81.299561	-644.245056	230.498825	1340.021484	-597.892944	-105.613197	1358.005371	-564.957947	70.125244	1339.668091	-630.085938	93.823715	1640.440918	-706.901123	322.526978	1084.401733	-561.376160	-224.208710	1111.507935	-571.203857	312.750458	847.900391	-354.200592	-118.884613	967.452271	-567.413696	53.530987	960.949768	626.837830	1.929269	957.343506	622.393555	178.371277
-612.418274	157.116180	863.857361	-580.467224	-61.518044	866.761047	-679.413940	192.834595	489.226349	-646.297180	-107.883438	516.424866	-695.925049	212.049103	84.017052	-683.824280	-126.819237	81.282631	-644.479309	230.560104	1339.759033	-598.054565	-105.063805	1358.460815	-565.121826	70.439186	1339.627808	-628.402710	94.422493	1640.560547	-705.895630	323.449219	1084.190430	-553.869446	-222.066650	1112.953857	-568.769531	313.141968	848.707581	-341.738647	-112.140678	982.334900	-568.301331	53.184044	961.116638	626.961731	1.886677	957.335876	622.467346	178.323380
-612.940308	156.992050	863.881165	-581.412659	-61.863663	866.886047	-678.951538	192.779114	489.082031	-646.689697	-108.131508	516.436035	-695.783447	211.999222	83.988670	-683.894287	-126.861061	81.282822	-644.806458	230.573730	1339.469116	-598.268066	-104.556076	1359.006104	-565.320190	70.765892	1339.603516	-626.658691	95.041557	1640.675415	-704.875854	324.347961	1083.972778	-545.776184	-219.260071	1114.582397	-566.635071	313.522705	849.146423	-328.740906	-105.654465	997.950867	-569.032593	52.933949	961.191162	627.029480	1.810572	957.354431	622.525757	178.247971
-613.418640	156.971558	864.015503	-582.421875	-62.105328	867.002686	-678.784119	192.864441	489.036530	-647.179871	-108.493027	516.489868	-695.857910	211.988831	84.021156	-683.904236	-127.128929	81.262741	-645.233521	230.582932	1339.154907	-598.461975	-104.035767	1359.571167	-565.563354	71.066933	1339.596558	-624.951660	95.629982	1640.799561	-703.788452	325.111511	1083.721558	-537.296509	-215.791763	1116.470825	-564.300903	314.010376	849.762085	-315.780426	-99.566750	1013.689209	-569.782715	52.720684	961.323059	627.091431	1.735174	957.364075	622.565857	178.175186
-614.020569	156.940308	864.050354	-583.680176	-62.769257	866.887634	-678.629761	192.981506	489.009247	-647.746155	-108.713799	516.565491	-695.833984	211.956940	84.028946	-683.995178	-127.158134	81.279533	-645.791870	230.580826	1338.843262	-598.658386	-103.497314	1360.097534	-565.818542	71.376976	1339.596191	-623.322510	96.255035	1640.890625	-702.654480	325.737854	1083.415649	-528.390137	-211.700043	1118.533691	-561.921326	314.427887	850.317200	-302.803833	-93.849556	1029.607056	-570.598572	52.223907	961.257507	627.194702	1.714295	957.351379	622.638855	178.152161
-614.245667	156.939529	864.107178	-584.480896	-62.505013	867.220520	-678.667847	193.128250	489.030792	-647.929626	-108.635193	516.387329	-695.945313	211.934021	84.082565	-683.928894	-127.218620	81.219612	-646.411682	230.625397	1338.585693	-598.648315	-102.812447	1360.649536	-566.098267	71.722404	1339.599609	-621.842529	96.898979	1640.964355	-701.549683	326.192139	1083.030518	-519.092834	-207.452545	1121.049683	-559.460876	314.799561	850.858704	-289.889862	-88.684387	1045.596924	-571.189392	52.397945	961.472961	627.251160	1.627030	957.376465	622.681580	178.067490
-614.706299	156.945114	864.308411	-585.428650	-62.743614	867.349548	-678.456787	193.161133	488.988586	-648.301941	-108.717331	516.388977	-695.928711	211.932297	84.113129	-683.951477	-127.248055	81.208794	-647.125122	230.671906	1338.319946	-598.590881	-102.133522	1361.143311	-566.353210	72.155571	1339.624512	-620.561218	97.574883	1640.997925	-700.473022	326.504608	1082.714355	-509.529053	-202.722519	1123.842651	-556.942566	315.192322	851.470703	-276.908203	-84.409805	1061.552490	-571.892761	52.181889	961.643188	627.371948	1.620435	957.368469	622.770142	178.035675
-615.282593	156.856812	864.509888	-586.335571	-63.142857	867.453064	-678.318054	193.223526	488.980347	-648.829895	-108.914261	516.481018	-695.931702	211.887741	84.117737	-684.006348	-127.240265	81.201302	-647.856873	230.752411	1338.062134	-598.265625	-101.322105	1361.734863	-566.576782	72.608307	1339.659668	-619.483643	98.246536	1640.959106	-699.481384	326.612244	1082.306641	-499.825287	-197.859985	1127.004150	-554.428894	315.598022	852.133301	-264.110962	-80.846436	1077.361938	-572.613464	51.848705	961.794250	627.433289	1.589586	957.371643	622.818359	177.991760
-615.995056	156.635941	864.606567	-587.211060	-63.259064	867.577881	-678.226990	193.318192	488.902496	-649.296753	-109.068878	516.445923	-695.963745	211.924561	84.166870	-684.039612	-127.286713	81.191109	-648.637756	230.881760	1337.830444	-597.858765	-100.431969	1362.227783	-566.818359	73.194397	1339.641968	-618.653870	98.968246	1640.895020	-698.625488	326.610443	1081.851563	-489.888611	-193.214386	1130.809814	-551.964905	316.032135	852.790039	-251.918320	-77.723381	1092.613403	-573.365601	51.679161	961.892761	627.520813	1.508804	957.391663	622.883362	177.931671
-616.702698	156.527588	864.716858	-588.013245	-63.320339	867.722107	-677.949158	193.336578	488.781708	-649.628296	-109.082443	516.439514	-695.941223	211.936676	84.161133	-684.072083	-127.274681	81.150047	-649.464417	231.133545	1337.587769	-597.266663	-99.356514	1362.724609	-566.962646	73.874489	1339.642212	-618.057190	99.700722	1640.828491	-697.947021	326.405701	1081.380737	-480.299896	-189.496460	1135.043945	-549.451477	316.386597	853.539795	-240.600739	-74.880554	1106.895142	-574.076843	51.603603	962.006653	627.617188	1.486064	957.383423	622.937012	177.911392
-617.841064	156.100998	864.693970	-588.783630	-63.502808	867.873596	-678.138000	193.515579	488.642822	-650.056274	-109.151176	516.435303	-696.013733	211.943329	84.160934	-684.141602	-127.296684	81.126213	-650.261108	231.436935	1337.433838	-596.631042	-98.093681	1363.186646	-567.008240	74.594940	1339.606567	-617.708313	100.505280	1640.755127	-697.463318	326.063263	1080.829712	-471.084808	-186.484375	1139.826294	-547.116272	316.665985	854.223694	-230.230469	-71.999123	1119.815796	-574.919006	51.442337	962.030151	627.679749	1.433673	957.404846	622.997986	177.835831
-618.591675	156.130127	864.798340	-589.380798	-63.448009	867.998169	-678.221558	193.627441	488.589203	-650.432861	-109.188065	516.419128	-696.087158	211.917282	84.157448	-684.166748	-127.363838	81.122292	-651.041565	231.786758	1337.254761	-595.899048	-96.640892	1363.634521	-567.073914	75.448051	1339.517944	-617.584778	101.325615	1640.692627	-697.144348	325.581390	1080.179321	-462.214325	-184.617477	1145.311890	-544.757813	316.824188	854.976807	-220.891144	-69.053711	1131.315063	-575.521606	51.522690	962.121338	627.786926	1.372446	957.411682	623.061707	177.842529
-619.321289	156.137344	864.857483	-589.878662	-63.334839	868.112915	-678.273621	193.714172	488.515808	-650.841797	-109.268356	516.417114	-696.114136	211.880707	84.150681	-684.227051	-127.402573	81.104530	-651.812439	232.270569	1337.014404	-595.133240	-95.071922	1364.162109	-567.019226	76.410797	1339.412720	-617.642700	102.126801	1640.681030	-696.978088	324.994446	1079.511597	-453.902832	-183.620483	1150.977173	-542.519592	316.950500	855.803284	-212.455368	-65.962738	1141.571289	-576.032104	51.653027	962.173767	627.853821	1.355420	957.413269	623.121216	177.795303
-620.069214	156.307480	864.848633	-590.288391	-63.128670	868.223450	-678.347290	193.744034	488.474182	-651.120850	-109.224075	516.393860	-696.138733	211.903687	84.176247	-684.310730	-127.435852	81.100967	-652.525757	232.886703	1336.729858	-594.458984	-93.255943	1364.609619	-566.914063	77.454742	1339.324341	-617.875427	102.997047	1640.688232	-697.035156	324.322540	1078.767578	-445.839203	-182.968811	1157.107056	-540.467529	316.985962	856.519287	-205.017456	-62.715935	1150.784302	-576.489136	51.954010	962.181885	627.933044	1.297902	957.425171	623.162415	177.770584
-620.863708	156.436172	864.821655	-590.607300	-62.922756	868.332458	-678.392151	193.746109	488.376648	-651.387756	-109.173508	516.416077	-696.147522	211.853424	84.168747	-684.351318	-127.458488	81.097557	-653.241455	233.465118	1336.445068	-593.749451	-91.349449	1365.133667	-566.734131	78.633163	1339.346680	-618.265747	103.876366	1640.694092	-697.288696	323.519196	1077.912231	-438.267883	-182.517273	1163.215454	-538.542114	316.942993	857.245728	-198.483704	-59.374546	1159.106812	-576.909241	52.262764	962.173706	628.028992	1.262175	957.438477	623.228760	177.727844
-621.633545	156.586899	864.857056	-590.797546	-62.668701	868.449402	-678.442932	193.737152	488.284149	-651.668335	-109.157501	516.412354	-696.103027	211.851807	84.150490	-684.446777	-127.540268	81.084061	-653.929871	234.191666	1336.068970	-592.921448	-89.305023	1365.848145	-566.478210	79.745346	1339.313965	-618.715820	104.840881	1640.709106	-697.692627	322.691132	1077.016724	-431.305969	-182.052628	1169.235352	-536.780396	316.797028	857.919922	-192.787704	-56.070103	1166.755493	-577.241699	52.599384	962.197510	628.086243	1.227258	957.434082	623.289551	177.687469
-622.423706	156.877182	864.907593	-590.836914	-62.321964	868.533264	-678.706848	193.720215	488.293671	-651.858643	-109.086174	516.409302	-696.138062	211.814896	84.169250	-684.508667	-127.604996	81.082558	-654.468750	234.840698	1335.637817	-591.978333	-87.175789	1366.576660	-566.269470	81.007515	1339.197876	-619.286133	105.814919	1640.728271	-698.229004	321.815094	1076.088867	-425.071503	-181.735229	1175.112671	-535.206726	316.529510	858.524109	-187.964249	-52.888657	1173.824951	-577.518311	53.052185	962.214600	628.178223	1.187006	957.456970	623.332886	177.661392
-623.077515	157.107178	864.896606	-590.718811	-61.963184	868.606201	-678.997681	193.735825	488.326477	-652.004761	-108.994255	516.435303	-696.195496	211.766434	84.155853	-684.542969	-127.690056	81.081444	-655.037781	235.546204	1335.241455	-591.015686	-85.012634	1367.317993	-566.486633	82.391632	1338.855225	-619.855591	106.842270	1640.715454	-698.863831	320.876678	1075.113281	-419.483093	-181.178131	1180.413208	-533.868835	316.267914	859.134277	-183.651367	-50.311226	1180.411865	-577.643250	53.509350	962.191956	628.247742	1.164045	957.458130	623.384216	177.621002
-623.838928	157.364822	864.843201	-590.554382	-61.632282	868.675415	-679.327698	193.692276	488.312897	-652.183960	-108.959755	516.478271	-696.177673	211.754562	84.174416	-684.602051	-127.762451	81.060860	-655.626160	236.196548	1334.773560	-590.017883	-82.820786	1368.113281	-565.937805	83.678230	1339.035889	-620.494019	107.921211	1640.687866	-699.632263	319.852753	1074.124390	-414.730865	-180.431915	1185.137939	-532.783020	316.005035	859.597412	-180.410248	-47.710247	1186.440552	-577.784607	54.005508	962.138794	628.309692	1.148479	957.459290	623.415405	177.591797
-624.602539	157.588638	864.848328	-590.271484	-61.243229	868.719360	-679.569458	193.556931	488.291107	-652.358765	-108.895149	516.484375	-696.188354	211.744247	84.184151	-684.676880	-127.796181	81.062119	-656.128052	236.858688	1334.271118	-588.705017	-80.712082	1368.969971	-565.974731	84.898590	1338.627319	-621.095154	109.053596	1640.607056	-700.431274	318.846710	1073.166382	-410.733765	-179.798599	1189.341064	-531.918579	315.652832	859.948853	-177.890778	-45.467136	1192.015747	-577.867798	54.497738	962.102539	628.377258	1.113272	957.462585	623.448364	177.563782
-625.319580	157.879776	864.835938	-589.827209	-60.837811	868.712036	-679.922485	193.489716	488.245300	-652.453064	-108.795303	516.526794	-696.201538	211.762756	84.227211	-684.756653	-127.624496	81.068481	-656.739685	237.517578	1333.759277	-587.627075	-78.644096	1369.731445	-565.396545	86.155060	1338.838989	-621.660706	110.261444	1640.523315	-701.282654	317.795288	1072.183105	-407.426666	-179.162933	1192.841064	-531.256653	315.248169	860.279785	-175.820923	-43.711384	1197.263550	-577.861023	55.030785	962.035706	628.469910	1.090531	957.480591	623.490540	177.553207
-626.021240	158.043762	864.810669	-589.276062	-60.380882	868.737000	-680.242554	193.438065	488.248077	-652.537415	-108.714615	516.544067	-696.199524	211.761002	84.232246	-684.864807	-127.609222	81.062515	-657.310730	238.139648	1333.251587	-586.441040	-76.773689	1370.401855	-565.127869	87.356873	1338.742798	-622.190491	111.488853	1640.428223	-702.196106	316.816528	1071.236938	-404.801788	-178.529861	1195.624756	-530.872925	314.889160	860.420837	-174.065292	-42.391567	1202.080566	-577.796753	55.564693	961.976379	628.529541	1.065385	957.486145	623.528687	177.498978
-626.692505	158.356262	864.880127	-588.698486	-59.939457	868.761780	-680.617065	193.343277	488.252411	-652.584534	-108.647682	516.617981	-696.289429	211.792725	84.284645	-684.878906	-127.641693	81.084969	-657.983582	238.835663	1332.711304	-585.090210	-75.135475	1371.073853	-564.824890	88.551346	1338.604126	-622.687439	112.824501	1640.321899	-703.111816	315.832062	1070.312622	-402.766174	-177.913925	1197.723755	-530.776672	314.509766	860.451660	-172.911499	-41.262188	1206.449585	-577.740845	56.114017	961.978882	628.611206	1.010519	957.505859	623.579102	177.470261
-627.236450	158.570526	864.947388	-587.952332	-59.436943	868.757141	-680.971252	193.245499	488.254944	-652.546387	-108.507149	516.620300	-696.275330	211.791351	84.292580	-684.871521	-127.679382	81.106651	-658.589844	239.426956	1332.219360	-583.846375	-73.763893	1371.546265	-564.551453	89.696564	1338.490601	-623.136658	114.138596	1640.201294	-704.039856	314.867004	1069.410156	-401.221069	-177.247971	1199.090210	-530.921021	314.104767	860.328613	-171.763626	-40.855206	1210.425537	-577.559814	56.641167	961.972595	628.685181	0.994240	957.510864	623.625183	177.418030
-627.800903	158.749008	864.929810	-587.211304	-58.998184	868.732239	-681.263550	193.087814	488.242432	-652.503418	-108.482422	516.692383	-696.247131	211.849136	84.288002	-684.882935	-127.678108	81.139763	-659.222900	240.081421	1331.624146	-582.688232	-72.648216	1371.893677	-564.265930	90.857925	1338.401611	-623.540283	115.520630	1640.084473	-705.022095	313.891418	1068.542725	-400.118469	-176.515976	1199.668213	-531.335754	313.833893	860.049622	-171.169250	-40.193691	1214.171265	-577.390015	57.149609	961.910522	628.737915	0.972067	957.535034	623.647400	177.388397
-628.336487	158.828262	864.870483	-586.338501	-58.628922	868.738831	-681.615601	192.934494	488.231506	-652.379639	-108.377396	516.739807	-696.249878	211.878662	84.274246	-684.901123	-127.663536	81.188011	-659.805481	240.764145	1331.114014	-581.549683	-71.785759	1372.067749	-564.006836	91.971619	1338.290771	-623.899475	116.911896	1639.882813	-705.971130	313.001953	1067.703491	-399.271088	-175.574112	1199.597656	-531.937500	313.363800	859.600159	-170.541077	-39.929714	1217.656616	-577.176941	57.615433	961.851196	628.809509	0.944930	957.562195	623.690674	177.339798
-628.524658	159.174423	864.995544	-585.452026	-58.061432	868.674133	-681.880920	192.786560	488.250641	-652.234314	-108.310951	516.777527	-696.203369	211.888565	84.229897	-684.921387	-127.698601	81.211769	-660.358215	241.449646	1330.579468	-580.387451	-71.108932	1372.171509	-563.768372	93.089661	1338.134033	-624.178284	118.291092	1639.700317	-707.027405	312.130432	1066.895142	-398.730194	-174.490585	1198.927002	-532.881409	313.104340	858.841980	-170.009430	-39.817348	1220.851807	-576.831360	58.145317	961.876770	628.897705	0.908653	957.574768	623.734924	177.292603
-629.074951	159.032013	864.857544	-584.548828	-57.831394	868.689941	-682.388977	192.673492	488.248108	-652.028870	-108.227097	516.833435	-696.258972	211.878189	84.199669	-684.882629	-127.716118	81.246361	-660.940125	242.124771	1330.027100	-579.348450	-70.683121	1372.162598	-563.611633	94.163399	1337.969482	-624.448669	119.666069	1639.499512	-708.123413	311.352753	1066.170288	-398.382599	-173.188538	1197.769287	-534.036682	312.660217	858.048462	-169.444153	-40.070778	1223.495117	-576.632996	58.475647	961.785400	628.957092	0.860507	957.580872	623.781189	177.225418
-628.802063	159.603943	865.110046	-583.514160	-57.164459	868.627991	-682.535583	192.372314	488.276398	-651.595093	-108.114700	516.823425	-696.194397	211.908600	84.170868	-684.804688	-127.734039	81.266365	-661.448792	242.803802	1329.588135	-578.383423	-70.360138	1372.091919	-563.394836	95.136688	1337.849487	-624.645386	120.960434	1639.286499	-709.205566	310.593262	1065.445435	-398.155609	-171.780914	1196.256592	-535.493958	312.380096	857.127319	-168.818115	-40.501026	1225.822998	-576.067688	59.048805	961.912537	629.022583	0.828878	957.591736	623.789917	177.202087
-628.998230	159.717560	865.042175	-582.602600	-56.792351	868.566162	-682.955627	192.107056	488.238190	-651.264587	-108.074722	516.875793	-696.162415	211.902206	84.124542	-684.854248	-127.779762	81.319550	-661.938843	243.424286	1329.117554	-577.537781	-70.180771	1371.983398	-563.280640	96.048889	1337.698486	-624.823730	122.235512	1639.068848	-710.381592	309.839478	1064.788208	-398.156403	-170.240753	1194.660522	-537.259399	312.001312	855.981262	-168.074020	-41.287018	1227.578247	-575.733154	59.452560	961.841614	629.098633	0.798446	957.606995	623.820007	177.164185
-629.555725	159.390640	864.696167	-581.788208	-56.716396	868.541077	-683.562256	191.990814	488.218719	-650.953247	-108.102722	517.001465	-696.189087	211.885101	84.118011	-684.864380	-127.789406	81.377419	-662.529846	243.936142	1328.662598	-576.814575	-70.072525	1371.870850	-562.770630	96.971581	1337.886719	-624.964294	123.376854	1638.873291	-711.632935	309.224762	1064.189819	-398.251678	-168.320251	1192.787842	-539.188416	311.469635	854.766724	-167.189697	-42.227024	1228.800903	-575.587158	59.677200	961.620422	629.147827	0.776276	957.603638	623.858093	177.131271
-629.444702	159.561523	864.676208	-580.861816	-56.337059	868.486633	-683.884277	191.735062	488.230988	-650.486755	-108.083046	517.041931	-696.148315	211.869476	84.066986	-684.844299	-127.819771	81.429382	-662.964966	244.552567	1328.315552	-576.230896	-69.878830	1371.678101	-562.330933	97.550552	1338.028198	-625.077026	124.458565	1638.705688	-712.879883	308.590149	1063.672119	-398.440552	-166.433151	1191.071777	-541.456604	311.174896	853.416199	-166.154633	-43.430668	1229.442017	-575.136475	60.043766	961.596680	629.211914	0.760472	957.612610	623.869324	177.111053
-629.613037	159.478195	864.442566	-580.117737	-56.180531	868.438354	-684.428162	191.600601	488.286743	-650.055969	-108.152359	517.093689	-696.160400	211.827911	84.056793	-684.869019	-127.824982	81.484108	-663.317627	245.036209	1328.004639	-575.603271	-69.725433	1371.538452	-562.470886	98.470818	1337.746338	-625.193359	125.449142	1638.540283	-714.204346	307.995392	1063.234741	-398.715363	-164.479095	1189.532349	-543.908508	310.658997	851.931519	-164.978134	-44.857445	1229.439209	-574.858337	60.295837	961.439453	629.267273	0.733741	957.605530	623.890808	177.076050
-629.665894	159.400574	864.221863	-579.290283	-56.035366	868.383545	-684.910278	191.440994	488.329651	-649.501892	-108.137344	517.083435	-696.218201	211.813461	84.066704	-684.838135	-127.850494	81.557228	-663.688904	245.564789	1327.725464	-575.153870	-69.479546	1371.396851	-562.332275	99.090553	1337.702148	-625.267029	126.273567	1638.373413	-715.498596	307.430054	1062.839844	-399.045990	-162.487656	1188.176758	-546.696045	310.398682	850.304016	-163.565002	-46.518085	1228.887939	-574.493347	60.528877	961.290405	629.326843	0.687160	957.607483	623.929138	177.023331
-629.605469	159.435913	864.014465	-578.537659	-55.938602	868.331238	-685.327637	191.264633	488.323273	-649.068054	-108.267502	517.198547	-696.270325	211.789780	84.045898	-684.879578	-127.845322	81.641327	-663.931885	245.992661	1327.476196	-574.690491	-69.150970	1371.296997	-562.404541	99.849609	1337.553223	-625.385620	127.107956	1638.208740	-716.906128	306.946381	1062.593994	-399.287170	-160.483536	1186.984131	-549.638855	309.846039	848.656189	-162.053101	-48.357555	1227.944824	-574.106140	60.757439	961.151367	629.378235	0.684122	957.594360	623.937073	177.001984
-629.387878	159.561508	863.858093	-577.787170	-55.730133	868.304016	-685.639343	191.144928	488.395386	-648.507996	-108.278595	517.232056	-696.275452	211.760056	84.058701	-684.849243	-127.845634	81.714226	-664.171448	246.454544	1327.308105	-574.331970	-68.713188	1371.148438	-562.126221	100.310432	1337.651001	-625.382690	127.732506	1638.154541	-718.273193	306.430298	1062.345093	-399.600037	-158.611206	1186.027954	-552.856506	309.579620	847.049011	-160.454071	-50.487041	1226.415405	-573.669617	61.047787	961.062805	629.434692	0.633056	957.588135	623.964050	176.958572
-629.068359	159.691803	863.741211	-577.015991	-55.523842	868.268738	-685.883301	191.034317	488.437866	-647.864624	-108.152985	517.199646	-696.250122	211.758835	84.034508	-684.783142	-127.816414	81.771454	-664.336670	246.903549	1327.164673	-573.996948	-68.247765	1371.077515	-561.879700	100.787117	1337.757813	-625.423950	128.312561	1638.092773	-719.720520	306.078033	1062.183838	-399.922974	-157.007355	1185.200562	-556.240967	309.130127	845.368591	-158.919693	-52.692719	1224.433838	-573.170227	61.307133	960.992310	629.460510	0.591843	957.588928	623.970276	176.927399
-628.699219	159.818970	863.677307	-576.296631	-55.371494	868.318665	-686.119568	190.975815	488.513794	-647.214111	-108.127853	517.210083	-696.261353	211.752716	84.042931	-684.759155	-127.772446	81.825417	-664.404480	247.287292	1327.057251	-573.667786	-67.791237	1371.015137	-561.951965	101.448410	1337.656372	-625.447144	128.791092	1638.059204	-721.139038	305.702271	1062.055664	-400.287567	-155.708786	1184.473877	-559.825256	308.813354	843.546997	-157.562820	-54.952721	1222.040527	-572.682922	61.533169	960.994812	629.497986	0.584898	957.586792	623.974487	176.891724
-628.320007	159.948608	863.655396	-575.640747	-55.204464	868.353149	-686.261108	190.934341	488.552826	-646.628662	-108.187042	517.283508	-696.243591	211.755600	84.032883	-684.716064	-127.737495	81.933708	-664.493103	247.723953	1326.976563	-573.414490	-67.323753	1370.987671	-561.642334	101.774200	1337.818848	-625.460083	129.206375	1638.050171	-722.623962	305.380493	1062.026855	-400.699890	-155.023224	1183.848022	-563.507019	308.424408	841.660889	-156.451706	-57.205700	1219.261597	-572.209106	61.735844	961.009460	629.551941	0.541027	957.593628	624.004822	176.868149
-627.932007	160.002518	863.647095	-574.972778	-55.021641	868.434387	-686.456482	190.941422	488.614960	-646.013428	-108.151131	517.320679	-696.227173	211.791534	84.060738	-684.720886	-127.652046	82.025208	-664.498047	248.122635	1326.915649	-573.219177	-66.899529	1370.945068	-561.515320	102.204811	1337.900024	-625.472229	129.562714	1638.066895	-724.007690	304.721863	1061.994507	-401.254364	-154.809555	1183.188232	-567.308838	308.030701	839.791260	-155.644577	-59.424473	1216.118042	-571.732971	61.925571	961.055115	629.607117	0.522890	957.617249	624.033569	176.826355
-627.519226	160.118729	863.607300	-574.393433	-54.896301	868.533142	-686.583008	191.004745	488.672302	-645.333313	-108.070419	517.350464	-696.251404	211.834000	84.092300	-684.690186	-127.588921	82.093452	-664.335999	248.477112	1326.852905	-572.919983	-66.602524	1370.957764	-561.670898	102.806656	1337.758667	-625.449585	129.855377	1638.080688	-725.608521	304.835602	1062.059448	-401.879120	-155.185791	1182.555298	-571.332397	307.603973	837.907349	-155.152786	-61.537212	1212.653198	-571.287781	62.118622	961.093323	629.606445	0.493166	957.628357	624.016113	176.800049
-627.091980	160.236267	863.605347	-573.813049	-54.781559	868.605591	-686.669495	191.051102	488.733795	-644.700684	-107.996605	517.379761	-696.216248	211.863449	84.103226	-684.656067	-127.521713	82.165756	-664.161621	248.862396	1326.782837	-572.700806	-66.285522	1370.979980	-561.443970	103.107590	1337.867310	-625.407715	130.125854	1638.089966	-727.104187	304.684937	1062.178467	-402.735840	-156.016785	1181.842407	-575.402283	307.334473	836.069214	-155.034882	-63.569920	1208.927368	-570.825806	62.278461	961.137207	629.658691	0.478117	957.624817	624.023132	176.797852
-626.589722	160.354065	863.603516	-573.262390	-54.566532	868.671387	-686.720764	191.092743	488.796997	-644.004333	-107.934311	517.396240	-696.223999	211.887848	84.088638	-684.602905	-127.454109	82.245323	-663.946289	249.243622	1326.726685	-572.519409	-66.009964	1370.992554	-561.021423	103.217606	1338.068604	-625.309814	130.334259	1638.092163	-728.492676	304.153839	1062.215210	-403.720856	-157.442490	1181.058105	-579.553955	307.062225	834.273193	-155.337082	-65.517281	1204.912842	-570.344666	62.474815	961.180298	629.706360	0.471872	957.622070	624.049133	176.799408
-626.146240	160.459198	863.580200	-572.731445	-54.427876	868.734558	-686.666382	191.106567	488.815979	-643.318848	-107.954018	517.404419	-696.179688	211.898636	84.110260	-684.564941	-127.408897	82.344765	-663.605286	249.550156	1326.665527	-572.271729	-65.832260	1370.993042	-561.004822	103.625092	1337.956177	-625.182129	130.511124	1638.111694	-730.068359	304.426208	1062.411011	-404.903107	-159.322479	1180.243530	-583.872437	306.863953	832.489807	-156.083221	-67.317734	1200.720215	-569.893494	62.639702	961.207092	629.699951	0.429523	957.645569	624.021545	176.733292
-625.705139	160.527191	863.565857	-572.219421	-54.351357	868.790894	-686.584534	191.150574	488.828918	-642.661316	-107.900475	517.361023	-696.167358	211.964752	84.135765	-684.473938	-127.348312	82.413185	-663.224182	249.904968	1326.627441	-572.031372	-65.689262	1370.964722	-560.726563	103.853203	1338.006836	-625.001770	130.662476	1638.124756	-731.491577	303.981323	1062.638062	-406.257843	-161.526611	1179.330322	-588.159302	306.765259	830.840332	-157.246750	-68.994606	1196.469482	-569.449707	62.745369	961.234924	629.734863	0.407758	957.641418	624.012085	176.709351
-625.249207	160.689056	863.538696	-571.709045	-54.223774	868.790344	-686.470276	191.216034	488.857880	-642.030701	-107.903564	517.397034	-696.144897	211.972961	84.139503	-684.481262	-127.294487	82.505592	-662.753906	250.175400	1326.583618	-571.777588	-65.600029	1370.968140	-560.369995	104.022736	1338.059448	-624.776978	130.785492	1638.128174	-732.983826	304.172485	1062.899658	-407.816833	-163.841751	1178.367798	-592.486877	306.646332	829.250427	-158.803268	-70.727211	1192.150391	-568.998230	62.900089	961.229858	629.741516	0.385493	957.649658	623.991516	176.691772
-624.412415	161.460266	863.804565	-571.128723	-53.800102	868.747070	-685.950928	191.107758	488.923431	-641.260742	-107.823898	517.349487	-695.999939	212.012375	84.113907	-684.380310	-127.242149	82.547150	-662.281250	250.466492	1326.553711	-571.633240	-65.547485	1370.908447	-559.746704	103.974831	1338.242554	-624.501953	130.896576	1638.115112	-734.455017	304.225006	1063.182739	-409.546906	-166.363388	1177.310791	-596.927917	306.672760	827.688354	-160.648407	-72.392014	1187.947021	-568.368225	63.291893	961.386169	629.761475	0.368244	957.662476	623.993408	176.658035
-624.380310	161.120316	863.682129	-570.764587	-53.845333	868.737976	-685.890259	191.225098	488.838287	-640.702881	-107.862831	517.349365	-695.962158	212.007065	84.111786	-684.395813	-127.178848	82.604866	-661.689758	250.720505	1326.552368	-571.426147	-65.573753	1370.816528	-559.328857	104.044724	1338.214111	-624.168457	130.975723	1638.101807	-735.794739	303.838287	1063.495850	-411.485504	-169.008179	1176.253418	-601.261169	306.633606	826.207092	-162.853851	-74.202461	1183.721924	-568.140503	63.214714	961.299683	629.776001	0.325558	957.676758	623.969910	176.632690
-624.151245	161.045410	863.571777	-570.363770	-53.824497	868.688782	-685.809631	191.326035	488.815948	-640.102051	-107.847031	517.300232	-696.001526	212.015442	84.116158	-684.254822	-127.460617	82.643013	-661.082520	250.934021	1326.541260	-571.174011	-65.642296	1370.685669	-558.894409	104.081993	1338.191528	-623.793823	131.041382	1638.090820	-737.294189	304.192932	1063.974609	-413.653198	-171.648361	1175.151001	-605.663635	306.722534	824.906860	-165.334549	-76.096436	1179.442871	-567.810852	63.245956	961.209473	629.775940	0.316831	957.680420	623.958496	176.599960
-623.775452	161.130798	863.549377	-569.896912	-53.717854	868.621948	-685.560547	191.407791	488.846527	-639.446045	-107.810303	517.203796	-695.968445	212.052963	84.127426	-683.775208	-127.341309	82.645302	-660.346252	251.088501	1326.551636	-570.935913	-65.807831	1370.473755	-558.686646	104.248528	1337.980225	-623.356812	131.056778	1638.054932	-738.558655	303.827026	1064.420532	-415.999542	-174.302704	1173.943604	-609.973022	306.838593	823.660767	-167.998795	-78.029602	1175.248413	-567.394531	63.334557	961.167175	629.779602	0.263883	957.688660	623.922913	176.580353
-623.410950	161.273407	863.540283	-569.459167	-53.615242	868.538635	-685.255798	191.490234	488.837463	-638.886658	-107.833748	517.156250	-695.949890	212.033417	84.107788	-683.731873	-127.313011	82.673073	-659.680420	251.265366	1326.601807	-570.731750	-65.991547	1370.228882	-557.941162	103.992599	1338.100342	-622.857849	131.044586	1638.007080	-739.949402	304.171600	1064.954834	-418.393524	-176.976776	1172.654053	-614.327820	307.044922	822.569153	-170.836090	-80.065079	1171.033447	-566.987061	63.434181	961.121277	629.776245	0.261760	957.679138	623.883118	176.543335
-623.042908	161.395782	863.528748	-569.054993	-53.468769	868.430359	-684.957031	191.564545	488.803101	-638.376770	-107.854202	517.048279	-695.967834	212.064804	84.090240	-683.760193	-127.293365	82.688324	-658.916931	251.378845	1326.674561	-570.462830	-66.286514	1369.967285	-557.578491	104.008530	1337.853516	-622.303955	131.002716	1637.990234	-741.151917	303.828888	1065.479736	-420.954681	-179.525116	1171.236572	-618.615051	307.253510	821.467957	-173.819992	-82.091095	1166.905029	-566.587891	63.535069	961.060730	629.774536	0.208393	957.688049	623.865784	176.515411
-622.644470	161.479340	863.499939	-568.704834	-52.958290	868.318848	-684.650208	191.688690	488.774567	-637.679382	-107.777763	516.905396	-695.944336	212.114914	84.117172	-683.755493	-126.938927	82.665184	-658.222412	251.524292	1326.764771	-570.284119	-66.624023	1369.656494	-556.823608	103.704170	1337.904053	-621.714050	130.908585	1637.962036	-742.403015	303.818695	1066.087402	-423.679626	-182.280045	1169.911621	-622.827942	307.489838	820.520874	-176.918732	-84.100418	1162.730469	-566.195496	63.812317	960.986938	629.783997	0.193925	957.663452	623.838379	176.503342
-622.273621	161.549652	863.444153	-568.361023	-52.853909	868.204590	-684.050598	191.759659	488.705353	-637.128357	-107.736038	516.804077	-695.798950	212.164841	84.076134	-683.738831	-126.885605	82.688042	-657.425903	251.575394	1326.911499	-570.032227	-67.081589	1369.312744	-556.283386	103.539635	1337.835815	-621.041016	130.730698	1637.994263	-743.573975	303.851471	1066.750732	-426.445648	-184.676514	1168.271851	-626.977234	307.846771	819.675720	-180.128159	-86.113914	1158.634521	-565.810242	63.878422	960.895386	629.767273	0.148253	957.678162	623.796570	176.480072
-621.945984	161.609924	863.413879	-568.105164	-52.752190	868.113586	-683.667114	191.877441	488.652863	-636.646973	-107.713463	516.714600	-695.788696	212.198624	84.084106	-683.682800	-126.862793	82.714989	-656.621216	251.600525	1327.050537	-569.806702	-67.618813	1369.013428	-555.729004	103.388710	1337.739380	-620.324585	130.505859	1637.981201	-744.755798	304.142029	1067.490967	-429.358734	-187.249603	1166.725342	-631.072632	308.205688	818.958679	-183.467743	-88.116592	1154.553955	-565.469299	63.936508	960.821777	629.776978	0.134329	957.673218	623.773438	176.459625
-621.567871	161.700470	863.407349	-567.830933	-52.675938	868.060486	-683.292542	191.953140	488.650269	-636.250305	-107.686234	516.672058	-695.748352	212.214493	84.064438	-683.668213	-126.823380	82.726784	-655.758667	251.589417	1327.233398	-569.569641	-68.148384	1368.686523	-555.384155	103.364021	1337.437988	-619.537109	130.150208	1637.971680	-745.816589	304.211914	1068.290283	-432.416260	-189.675720	1165.070801	-635.028015	308.575256	818.338257	-186.878784	-90.142288	1150.448608	-565.127930	63.988064	960.790405	629.811523	0.132385	957.684204	623.752930	176.418091
-621.193848	161.815048	863.406982	-567.607056	-52.603184	868.003540	-682.953186	192.089020	488.623596	-635.888062	-107.690689	516.641357	-695.762451	212.239227	84.056091	-683.653259	-126.772369	82.723145	-654.922119	251.605591	1327.439941	-569.348450	-68.755585	1368.376099	-554.796692	103.100090	1337.447266	-618.738464	129.784470	1637.992432	-746.800110	304.214294	1069.032593	-435.552643	-192.060501	1163.399170	-638.898743	308.992432	817.785583	-190.402725	-92.176826	1146.331909	-564.802368	64.040657	960.757568	629.783264	0.096602	957.690735	623.721313	176.386398
-620.769775	161.877197	863.408691	-567.366089	-52.597443	867.965576	-682.598572	192.236099	488.638092	-635.523621	-107.666992	516.564453	-695.725647	212.267715	84.106232	-683.625427	-126.737633	82.758766	-653.949890	251.541214	1327.690308	-569.081787	-69.397606	1368.076782	-554.792908	102.871178	1336.982788	-617.843567	129.369659	1638.030151	-747.677734	304.254669	1069.873779	-438.749420	-194.247269	1161.635132	-642.640747	309.550323	817.314453	-193.923920	-94.213005	1142.192871	-564.447876	64.034706	960.736511	629.803467	0.085597	957.698120	623.690552	176.351624
-620.330872	161.884720	863.398560	-567.173950	-52.595314	867.921814	-682.010986	192.269089	488.561707	-635.225098	-107.712227	516.519226	-695.651184	212.273132	84.083839	-683.583984	-126.713585	82.749733	-653.133179	251.472794	1327.912109	-568.998779	-70.030685	1367.714844	-554.164673	102.493576	1337.028564	-616.930664	128.833908	1638.106079	-748.543274	304.252289	1070.667725	-442.083252	-196.452377	1159.921631	-646.165955	310.003113	816.989624	-197.532806	-96.310455	1138.018921	-564.118958	63.993649	960.709961	629.794434	0.064636	957.703064	623.628296	176.333511
-619.872253	161.839676	863.383728	-567.002258	-52.658875	867.889648	-681.877808	192.441757	488.603729	-634.889648	-107.753700	516.433105	-695.712036	212.237045	84.093826	-683.558411	-126.683563	82.725975	-652.310974	251.347931	1328.178223	-568.885254	-70.732819	1367.379883	-553.620605	102.120697	1337.037476	-615.974487	128.275635	1638.159912	-749.282166	304.330261	1071.497925	-445.434906	-198.579971	1158.179810	-649.633789	310.643768	816.683594	-201.170364	-98.366074	1133.812378	-563.787598	63.895161	960.685730	629.794189	0.032258	957.708740	623.603333	176.312393
-619.485901	161.733810	863.405762	-566.860718	-52.745430	867.865417	-681.422302	192.512863	488.577301	-634.488220	-107.765236	516.342041	-695.739502	212.275116	84.153358	-683.419739	-126.973984	82.712379	-651.469177	251.170227	1328.443848	-568.795471	-71.413979	1367.076294	-553.126282	101.744133	1337.053955	-614.978088	127.630562	1638.245972	-749.947266	304.343811	1072.288696	-448.874268	-200.459656	1156.340820	-652.906067	311.237488	816.397827	-204.808578	-100.476036	1129.532471	-563.525269	63.745174	960.690369	629.827026	0.016489	957.713135	623.582642	176.269867
-619.050476	161.785477	863.435242	-566.747742	-52.842854	867.833374	-681.458679	192.782791	488.652191	-634.146606	-107.859436	516.253967	-695.828247	212.213531	84.190643	-683.476074	-126.932465	82.709442	-650.678345	250.978333	1328.706909	-568.701355	-72.143883	1366.746460	-552.607361	101.262787	1337.093750	-613.939209	126.917198	1638.321533	-750.567871	304.335022	1073.072510	-452.379303	-202.447906	1154.599609	-655.996887	311.894379	816.279541	-208.520676	-102.551262	1125.185059	-563.239075	63.647079	960.692627	629.817322	-0.005554	957.726990	623.535522	176.236450
-618.645386	161.753021	863.451660	-566.653748	-52.981449	867.824341	-681.152344	192.941422	488.706299	-633.728333	-107.971230	516.188599	-695.814148	212.201096	84.217239	-683.861084	-127.001137	82.732422	-649.893677	250.801941	1329.009155	-568.608154	-72.875267	1366.460205	-552.116516	100.821930	1337.123413	-612.851379	126.173454	1638.408081	-751.035278	304.398834	1073.871948	-455.879456	-204.189026	1152.723389	-659.070496	312.654785	816.132080	-212.244843	-104.630470	1120.793823	-562.990662	63.502640	960.702393	629.824829	-0.002795	957.716492	623.503906	176.231216
-618.248901	161.726868	863.470459	-566.613159	-53.124718	867.783630	-680.704590	193.073639	488.705200	-633.222656	-108.032204	516.059998	-695.800781	212.202042	84.249832	-683.923889	-126.705986	82.756775	-649.079895	250.541046	1329.287720	-568.517395	-73.644615	1366.133301	-551.591736	100.339157	1337.207520	-611.727722	125.328789	1638.498901	-751.159851	304.550201	1074.950073	-459.446136	-205.873611	1150.912354	-661.830933	313.342651	816.112183	-216.033478	-106.635735	1116.389282	-562.764709	63.339394	960.696594	629.818359	-0.034853	957.741821	623.450806	176.176743
-617.788513	161.673996	863.490295	-566.589905	-53.249264	867.751099	-680.193787	193.120010	488.684998	-632.645447	-108.186050	515.963989	-695.765381	212.203217	84.237389	-683.478943	-126.601852	82.720139	-648.209351	250.327515	1329.620239	-568.329712	-74.443108	1365.786499	-551.490845	99.804024	1336.874756	-610.570679	124.475861	1638.562866	-751.485352	304.688171	1075.787720	-463.016968	-207.605423	1149.185059	-664.363464	314.047821	816.111755	-219.912933	-108.659859	1112.005615	-562.517029	63.165665	960.696472	629.856445	-0.046594	957.755310	623.459778	176.177353
-617.453857	161.620590	863.488281	-566.598572	-53.393360	867.705139	-679.756775	193.213943	488.630066	-631.915161	-108.260101	515.786194	-695.683044	212.188278	84.217674	-683.435120	-126.608658	82.714478	-647.459473	250.052795	1329.929199	-568.306396	-75.236664	1365.496704	-550.590271	99.312149	1337.235962	-609.384827	123.591873	1638.663330	-751.672668	304.746918	1076.563232	-466.657227	-209.158966	1147.352539	-666.687134	314.798706	816.246582	-223.774734	-110.660423	1107.554932	-562.338989	62.999901	960.674072	629.860046	-0.063422	957.755066	623.402527	176.151932
-617.142090	161.582916	863.480408	-566.667542	-53.522682	867.631348	-679.279053	193.333572	488.552399	-631.224365	-108.439690	515.600037	-695.674011	212.242920	84.232033	-683.434570	-126.617981	82.743454	-646.597839	249.822235	1330.240356	-568.136719	-76.031143	1365.141479	-550.165527	98.532433	1336.905518	-608.178833	122.696510	1638.727051	-751.789185	304.915771	1077.376343	-470.266724	-210.536133	1145.381348	-668.853027	315.585938	816.354858	-227.689667	-112.684418	1103.030151	-562.199463	62.835232	960.635132	629.856384	-0.080622	957.752075	623.383545	176.104156
-616.808655	161.537430	863.490173	-566.741455	-53.679836	867.575867	-678.785034	193.440781	488.530090	-630.463135	-108.669502	515.477844	-695.628235	212.254623	84.234947	-683.412292	-126.624428	82.788818	-645.741882	249.486328	1330.579224	-567.987061	-76.883598	1364.686157	-549.443481	98.142647	1337.259521	-606.959412	121.780884	1638.792969	-751.808472	305.029724	1078.179321	-473.909790	-211.965744	1143.462158	-670.757874	316.430939	816.578735	-231.627411	-114.495071	1098.783936	-562.053223	62.648197	960.614990	629.870605	-0.119231	957.767395	623.359253	176.093018
-616.531921	161.464066	863.498535	-566.869812	-53.849682	867.501648	-678.197449	193.560715	488.415741	-629.696411	-108.967628	515.329346	-695.602661	212.238739	84.219078	-683.429382	-126.601433	82.829170	-644.690308	249.099915	1330.921631	-567.766052	-77.765091	1364.306030	-548.785400	97.425278	1337.154419	-605.729126	120.856689	1638.868896	-751.703369	305.116516	1078.980347	-477.616699	-213.350983	1141.538330	-672.471924	317.222168	816.839905	-235.599472	-116.418663	1094.293335	-561.944397	62.438259	960.579285	629.870544	-0.131126	957.762634	623.331848	176.056564
-616.312866	161.417648	863.508606	-567.044556	-54.098904	867.447571	-678.120789	193.847427	488.463654	-628.859924	-109.278885	515.215576	-696.049988	212.466034	84.434669	-683.398376	-126.609703	82.858894	-643.903137	248.761749	1331.229736	-567.513794	-78.668755	1363.893677	-548.174072	96.745789	1337.110229	-604.513062	119.935593	1638.919312	-751.537720	305.171967	1079.796753	-481.337341	-214.675064	1139.635376	-673.952820	318.087219	817.164368	-239.840973	-118.259094	1089.915039	-561.881592	62.208809	960.551941	629.869507	-0.163339	957.766479	623.306152	176.035797
-616.127563	161.397568	863.556824	-567.244934	-54.303493	867.370972	-677.962036	194.087143	488.513885	-628.043945	-109.588791	515.064697	-695.743469	212.258087	84.322662	-683.465942	-126.621017	82.928368	-642.891296	248.348907	1331.604126	-567.180664	-79.633720	1363.518555	-547.577454	96.149467	1337.073608	-603.288147	119.000114	1638.991333	-751.252502	305.291351	1080.589355	-485.117615	-215.806519	1137.662720	-675.214172	318.957092	817.551270	-244.043884	-119.908936	1085.630493	-561.838135	61.992317	960.531067	629.858948	-0.164265	957.771973	623.256531	176.012680
-616.002869	161.236557	863.555542	-567.471741	-54.597248	867.273193	-677.331909	194.118423	488.394318	-627.134460	-109.925591	514.929565	-696.025269	212.509933	84.461075	-683.444275	-126.636780	82.995926	-641.830261	247.919312	1331.985229	-566.858276	-80.534340	1363.107178	-547.204590	95.363914	1336.767822	-602.052917	118.063042	1639.017090	-751.124084	305.273193	1081.165161	-488.989380	-217.125504	1135.878174	-676.291321	319.783356	817.972107	-248.419479	-121.302658	1081.546753	-561.814270	61.685169	960.465027	629.892395	-0.201006	957.775818	623.264282	175.959686
-615.899292	161.090942	863.573730	-567.752380	-54.938889	867.143005	-676.780457	194.283676	488.314606	-626.344666	-110.240494	514.779175	-695.958374	212.493790	84.464218	-683.358704	-126.852951	83.024902	-640.715759	247.435699	1332.318726	-566.440063	-81.541313	1362.767090	-546.542603	94.679848	1336.695923	-600.835754	117.150040	1639.050171	-750.705017	305.354980	1081.936279	-492.951935	-218.260651	1134.011963	-677.055603	320.601440	818.391418	-252.894409	-122.712265	1077.332397	-561.816345	61.334438	960.391174	629.899597	-0.199303	957.789612	623.248657	175.946838
-615.843628	160.989853	863.595581	-568.000244	-55.285660	867.000732	-678.018188	195.017029	488.586914	-625.463257	-110.536278	514.640015	-696.135986	212.173309	84.461601	-683.433533	-126.694527	83.115097	-639.642151	246.918732	1332.664917	-566.157715	-82.465027	1362.302734	-545.563538	93.965576	1336.811035	-599.602051	116.211426	1639.067261	-750.186523	305.421661	1082.643921	-496.922272	-219.396042	1132.234009	-677.652588	321.511169	818.876343	-257.498230	-124.030235	1073.165039	-561.833740	61.004051	960.315247	629.914734	-0.195040	957.789551	623.236328	175.930878
-615.854675	160.897583	863.622437	-568.270569	-55.627190	866.831604	-676.683167	194.837234	488.357361	-624.605408	-110.730042	514.483948	-695.805847	212.216614	84.380302	-683.281921	-126.887558	83.146439	-638.556396	246.411591	1332.953735	-565.743103	-83.525551	1361.967773	-544.865295	93.232193	1336.736816	-598.376648	115.302917	1639.078125	-749.618225	305.571045	1083.385254	-500.945313	-220.403778	1130.446899	-677.968323	322.338684	819.363464	-262.139191	-125.305794	1069.044189	-561.888611	60.674320	960.226501	629.923462	-0.227444	957.789856	623.217651	175.914444
-615.813538	160.671402	863.659729	-568.430847	-55.653572	866.817749	-675.729553	194.876129	488.192596	-623.921265	-110.866516	514.316833	-696.013794	212.475998	84.544724	-683.272949	-126.924126	83.165428	-637.468628	245.823624	1333.258911	-565.311340	-84.527115	1361.606201	-544.092773	92.454941	1336.651245	-597.135864	114.383560	1639.097534	-748.935791	305.680084	1083.987671	-504.976959	-221.275360	1128.656494	-678.027222	323.164551	819.893677	-266.750977	-126.370102	1065.227661	-561.930542	60.508755	960.235901	629.930908	-0.233189	957.812805	623.207214	175.874207
-615.843079	160.506683	863.697937	-568.663635	-55.755909	866.711121	-675.161438	195.000870	488.106476	-623.369629	-110.965042	514.117920	-695.968567	212.526291	84.588501	-683.273071	-126.959717	83.180016	-636.388916	245.265900	1333.542847	-564.820618	-85.515877	1361.199829	-543.308594	91.606743	1336.536865	-595.892151	113.466370	1639.088135	-748.175232	305.752350	1084.662109	-509.053314	-222.266861	1127.044556	-677.883789	323.971130	820.406677	-271.517609	-127.489395	1061.049805	-562.007874	60.297123	960.191101	629.962280	-0.217846	957.813660	623.211426	175.878159
-615.849365	160.239548	863.629639	-568.816956	-55.815735	866.677856	-674.591492	195.158264	488.032623	-623.105896	-111.141418	513.978882	-695.928528	212.539566	84.645111	-683.198792	-126.970108	83.152878	-635.314758	244.655167	1333.814087	-564.321350	-86.575439	1360.863403	-542.599365	90.857155	1336.399292	-594.614136	112.546227	1639.073608	-747.357910	305.901428	1085.251587	-513.087219	-222.934769	1125.357300	-677.499451	324.806885	820.987610	-276.241486	-128.544250	1056.893311	-562.035461	60.147186	960.122559	629.955261	-0.195777	957.827881	623.182190	175.847900
-615.985413	160.211761	863.827087	-569.098999	-55.940369	866.531982	-674.118958	195.356384	487.965759	-623.110901	-111.353020	513.898438	-695.908569	212.537476	84.661217	-683.205505	-127.003159	83.149879	-634.263367	244.056549	1334.080933	-563.784729	-87.586212	1360.453247	-541.802551	90.026054	1336.249512	-593.325928	111.634857	1639.049438	-746.411438	306.006592	1085.800415	-517.073486	-223.716843	1123.778931	-676.857056	325.613647	821.553650	-280.895020	-129.404388	1052.972900	-562.165649	59.913071	960.136230	629.946716	-0.190314	957.844727	623.151917	175.850128
-616.150452	160.123306	863.919312	-569.445374	-56.085979	866.384766	-673.616516	195.557129	487.878326	-623.307678	-111.476303	513.840698	-695.873596	212.578629	84.667130	-683.207703	-127.010872	83.098541	-633.208191	243.476639	1334.341187	-563.215515	-88.587952	1360.043335	-541.237183	89.163170	1335.872681	-592.002625	110.721123	1639.042358	-745.473694	306.117188	1086.359131	-520.962097	-224.409851	1122.280884	-676.071045	326.425598	822.095337	-285.533081	-130.233688	1048.961182	-562.303406	59.688484	960.079712	629.972717	-0.193939	957.861877	623.153015	175.838776
-616.337097	160.012680	863.975708	-569.714417	-56.255703	866.234131	-673.018250	195.690643	487.788269	-623.768738	-111.616135	513.839233	-695.819519	212.631332	84.713127	-683.259583	-127.006660	83.039627	-632.240295	242.823395	1334.602783	-562.681396	-89.579453	1359.627808	-540.248779	88.413269	1335.893555	-590.660278	109.848953	1639.002686	-744.428772	306.246735	1086.834961	-524.755859	-225.082977	1120.860718	-675.009399	327.212585	822.665222	-290.158142	-130.982758	1044.844971	-562.417847	59.467876	960.002502	629.983215	-0.197237	957.873779	623.154724	175.806671
-616.579041	159.930786	864.067261	-570.043762	-56.389400	866.082336	-672.686035	195.909912	487.748383	-624.330383	-111.648285	513.839600	-695.872925	212.681046	84.782310	-683.265015	-126.995537	82.984703	-631.256714	242.211487	1334.833252	-562.119507	-90.543915	1359.196655	-539.449158	87.656303	1335.726440	-589.283875	108.943970	1638.973877	-743.347717	306.350830	1087.283813	-528.434082	-225.613968	1119.516479	-673.757568	327.994080	823.270386	-294.700653	-131.677795	1040.805542	-562.563721	59.268852	959.934509	629.981262	-0.207768	957.888977	623.163574	175.784943
-616.876099	159.892914	864.164001	-570.511047	-56.509220	865.904358	-672.454651	196.116287	487.731812	-624.928223	-111.652451	513.893921	-695.463196	212.459747	84.678711	-683.272278	-127.017670	82.915184	-630.241760	241.659241	1335.096436	-561.503296	-91.405731	1358.766724	-538.879456	86.783699	1335.379272	-587.883728	108.047478	1638.948242	-742.201050	306.455597	1087.711304	-531.986938	-226.193207	1118.293457	-672.266418	328.666718	823.822388	-299.108002	-132.331894	1036.802368	-562.774048	59.079002	959.846680	629.984863	-0.193314	957.899597	623.158386	175.764130
-617.285522	159.984253	864.292053	-571.332520	-56.692234	865.648071	-671.942322	196.122879	487.677032	-625.758301	-111.677559	513.929382	-695.789856	212.730194	84.902077	-683.426514	-127.018097	82.869209	-629.310303	241.075546	1335.413330	-560.977661	-92.264214	1358.301514	-537.914307	86.150955	1335.397461	-586.460815	107.155731	1638.948730	-741.051514	306.542450	1088.158081	-535.372742	-226.642746	1117.072388	-670.647156	329.355377	824.481262	-303.429810	-132.928223	1032.829468	-563.129517	58.851505	959.711365	629.993530	-0.224379	957.922180	623.146423	175.730591
-617.662659	159.940338	864.395264	-572.014038	-56.817703	865.471375	-671.766418	196.211411	487.673370	-626.644775	-111.667992	513.981140	-695.747925	212.757278	84.946404	-683.491211	-127.014542	82.807991	-628.365051	240.493790	1335.673584	-560.370605	-93.093956	1357.883667	-537.110291	85.389328	1335.255005	-584.989929	106.280800	1638.948730	-739.834717	306.580536	1088.565308	-538.623291	-226.960876	1115.926758	-668.835144	330.017365	825.160583	-307.597656	-133.439011	1028.939575	-563.424011	58.647102	959.606079	629.987427	-0.228626	957.950317	623.132324	175.707001
-617.807861	159.741074	864.464478	-572.133301	-56.705238	865.535278	-671.501892	196.223282	487.626038	-627.308044	-111.446983	513.987061	-695.746277	212.778931	84.980736	-683.541382	-126.842628	82.718628	-627.411987	240.000900	1335.969482	-559.834167	-93.849251	1357.469849	-536.370667	84.796776	1335.095093	-583.478516	105.379051	1638.928711	-738.572327	306.577972	1088.942139	-541.721436	-227.174805	1114.918091	-666.633606	330.551331	825.845215	-311.657013	-133.908508	1025.098389	-563.465088	58.634418	959.640015	629.970032	-0.228795	957.969910	623.128662	175.694885
-618.006592	159.572495	864.507263	-572.373535	-56.788433	865.551453	-671.310547	196.233948	487.594574	-628.035156	-111.294785	514.080322	-695.107300	212.342758	84.632881	-683.564819	-126.858017	82.618591	-626.468384	239.549591	1336.243774	-559.186829	-94.541153	1357.121216	-535.796875	84.030907	1334.721924	-581.934631	104.514389	1638.933960	-737.300171	306.591064	1089.293091	-544.645752	-227.392746	1113.989014	-664.367493	331.113403	826.557861	-315.499542	-134.291199	1021.355347	-563.558899	58.519958	959.626709	629.930786	-0.244461	957.996948	623.095764	175.668289
-618.281128	159.512970	864.570618	-572.854614	-56.923714	865.495544	-671.234131	196.251205	487.549103	-629.078247	-111.223755	514.195068	-695.051331	212.314255	84.665283	-683.694702	-126.902641	82.516159	-625.545593	239.073441	1336.521240	-558.625916	-95.188240	1356.731201	-534.973572	83.565262	1334.698364	-580.352783	103.672127	1638.955322	-736.033203	306.580536	1089.604858	-547.379150	-227.422974	1113.059937	-662.060913	331.558014	827.256165	-319.087402	-134.602707	1017.724121	-563.752197	58.376232	959.572021	629.938232	-0.249562	958.000488	623.103516	175.674774
-618.560364	159.462097	864.635864	-573.343567	-57.047581	865.466187	-671.192078	196.253464	487.557739	-630.156738	-111.242813	514.292969	-695.314636	212.525223	84.935478	-684.253418	-127.036316	82.500771	-624.651306	238.668076	1336.783447	-558.063354	-95.810585	1356.396240	-534.257690	82.950378	1334.531860	-578.748840	102.850021	1638.974487	-734.784485	306.641083	1089.962524	-550.005554	-227.460052	1112.257690	-659.772217	331.949585	827.926758	-322.661316	-134.906815	1014.138245	-563.948364	58.253334	959.529236	629.950989	-0.252709	958.000000	623.116699	175.671677
-618.842712	159.412857	864.694397	-573.892090	-57.151974	865.425354	-671.152039	196.263107	487.541351	-631.172791	-111.171806	514.395996	-695.309570	212.527893	84.994438	-684.273621	-127.081337	82.403496	-623.698364	238.282135	1337.067139	-557.455017	-96.359436	1356.040039	-533.780396	82.378136	1334.240601	-577.143799	102.076843	1639.005127	-733.498779	306.589264	1090.260254	-552.395203	-227.524780	1111.561890	-657.270386	332.241760	828.622986	-326.193237	-135.256180	1010.566772	-564.163208	58.133472	959.473022	629.917419	-0.286080	957.997803	623.101868	175.692566
-619.094971	159.327225	864.756714	-574.424744	-57.251823	865.417236	-671.231506	196.273560	487.573517	-632.229065	-111.107689	514.523621	-695.343262	212.559525	85.054977	-684.321106	-127.108269	82.325523	-622.846558	237.938583	1337.351318	-556.966675	-96.927032	1355.748779	-533.100037	81.874252	1334.081543	-575.532654	101.321487	1639.043213	-732.029968	306.778534	1090.776367	-554.654358	-227.352921	1110.815430	-654.673401	332.446686	829.367371	-329.597290	-135.613022	1006.976746	-564.351746	58.009739	959.432678	629.887695	-0.297235	958.011597	623.087097	175.671936
-619.272400	159.214951	864.701782	-574.941956	-57.350815	865.403259	-671.296814	196.291779	487.574738	-633.338989	-111.094955	514.664063	-695.334229	212.556976	85.108932	-684.379822	-127.186073	82.271431	-621.952515	237.543686	1337.598755	-556.480042	-97.402298	1355.499268	-532.500916	81.374222	1333.951904	-573.922424	100.596825	1639.059082	-730.737427	306.800354	1091.082520	-556.738464	-227.195358	1110.174072	-651.912354	332.643463	830.130432	-332.561920	-135.746658	1003.815918	-564.487244	57.914616	959.324402	629.818909	-0.306317	958.017029	623.047546	175.714233
-619.568787	159.186646	864.915222	-575.483826	-57.423241	865.425293	-671.470215	196.317581	487.629517	-634.443420	-110.989510	514.740967	-695.378540	212.588562	85.158768	-684.411804	-127.211311	82.197746	-621.096497	237.211273	1337.792603	-556.004150	-97.904602	1355.241943	-531.874146	80.904953	1333.805786	-572.334961	99.934761	1639.041260	-729.413696	306.803833	1091.296387	-558.612366	-227.093933	1109.639160	-649.053345	332.766174	830.900208	-335.387634	-135.769836	1000.702332	-564.740479	57.776245	959.391052	629.789917	-0.299729	958.021301	623.014893	175.725296
-619.828125	159.125305	864.990540	-576.062317	-57.485104	865.405090	-671.677307	196.371460	487.640015	-635.492676	-110.941093	514.842773	-695.118530	212.353912	84.948120	-684.479919	-127.235489	82.139038	-620.224243	236.899185	1338.034790	-555.563477	-98.311501	1354.998535	-531.217529	80.507088	1333.737061	-570.786194	99.334297	1639.023193	-728.099121	306.784546	1091.509888	-560.421936	-226.917786	1109.081055	-646.113770	332.787018	831.590332	-338.174408	-135.823868	997.625244	-564.969971	57.662895	959.356262	629.727356	-0.316675	958.045166	622.957214	175.762329
-619.999146	159.063049	864.933472	-576.688965	-57.564007	865.388733	-671.759155	196.398880	487.649323	-636.527100	-110.929543	514.929932	-695.388428	212.605301	85.107895	-684.536377	-127.263107	82.104622	-619.399109	236.633011	1338.262207	-555.081787	-98.748672	1354.774170	-530.679932	80.031708	1333.530029	-569.245056	98.756607	1638.949219	-726.756409	306.870239	1091.622559	-561.985535	-226.644196	1108.558228	-643.172119	332.753265	832.330994	-340.749664	-135.859756	994.739075	-565.162170	57.581318	959.247742	629.669495	-0.288799	958.041809	622.929138	175.842392
-620.333374	159.078796	865.123474	-577.297668	-57.670898	865.359192	-671.905151	196.426743	487.643738	-637.343079	-110.720009	514.979553	-695.414795	212.671738	85.092545	-684.533508	-127.277664	82.049889	-618.580627	236.363831	1338.422607	-554.662537	-99.145210	1354.578735	-530.164185	79.672737	1333.385376	-567.749878	98.273010	1638.880005	-725.445374	306.949005	1091.809204	-563.473877	-226.448410	1108.096069	-640.186157	332.686981	833.027344	-343.238647	-135.783218	991.990173	-565.473938	57.426189	959.279358	629.642944	-0.309825	958.064026	622.921509	175.896088
-620.490417	159.102432	865.140259	-577.858093	-57.723606	865.332825	-672.193481	196.493881	487.667480	-638.102539	-110.611160	515.022400	-695.491089	212.718658	85.091324	-684.592834	-127.268623	82.020638	-617.784851	236.084290	1338.557739	-554.239563	-99.513237	1354.395142	-529.610779	79.300529	1333.231323	-566.299561	97.816437	1638.783203	-724.160828	307.064514	1091.898315	-564.829285	-226.106033	1107.575439	-637.132813	332.554443	833.744141	-345.342804	-135.628220	989.628357	-565.677917	57.358940	959.223267	629.611023	-0.260204	958.075073	622.886902	175.998291
-620.731873	159.114304	865.190735	-578.439575	-57.785427	865.268982	-672.493408	196.563171	487.698395	-638.752075	-110.527901	515.058228	-695.609314	212.830551	85.235275	-684.457520	-127.528404	81.976326	-616.973328	235.860916	1338.660767	-553.821777	-99.838562	1354.201660	-529.004150	78.930710	1333.057373	-564.889343	97.444572	1638.695068	-722.809692	307.168213	1091.951050	-566.068298	-225.798935	1107.155518	-634.072571	332.337128	834.458069	-347.567627	-135.449707	987.220093	-565.943665	57.258060	959.169922	629.589844	-0.203381	958.102112	622.858826	176.138641
-620.601196	159.723129	865.372253	-578.891235	-57.623421	865.193176	-672.728882	196.642349	487.828369	-639.251648	-110.334686	515.006775	-695.624268	212.871323	85.202255	-684.484131	-127.251663	81.940575	-616.113525	235.645706	1338.766724	-553.359619	-100.136566	1354.040405	-528.478821	78.630562	1332.874023	-563.536682	97.089722	1638.594482	-721.501831	307.327362	1092.021362	-567.216064	-225.462189	1106.775024	-631.040344	332.086182	835.184509	-349.566742	-135.268372	985.031189	-566.011108	57.446392	959.203064	629.618958	-0.078882	958.129883	622.843323	176.315048
-620.934082	159.467117	865.206055	-579.464966	-57.811554	865.170349	-673.046448	196.707642	487.796600	-639.733948	-110.268188	515.023438	-695.724670	212.943695	85.227455	-684.474548	-127.209915	81.948647	-615.326904	235.458145	1338.824951	-552.865784	-100.405388	1353.911377	-527.838013	78.325928	1332.682617	-562.238586	96.818001	1638.452148	-720.209167	307.511505	1092.099976	-568.276489	-225.233963	1106.461792	-627.973755	331.703430	835.825684	-351.504822	-135.018799	982.961975	-566.278442	57.286419	959.037292	629.660645	0.062816	958.172852	622.855530	176.473068
-621.171448	159.395264	865.127930	-579.968201	-57.946068	865.096130	-673.382690	196.727142	487.785614	-640.070007	-110.131943	515.018677	-695.775635	212.956696	85.194763	-684.499817	-127.190216	81.940163	-614.503540	235.289154	1338.866089	-552.496460	-100.578064	1353.729370	-527.253174	78.089714	1332.503174	-561.008911	96.581390	1638.321045	-718.892212	307.647705	1092.077515	-569.305847	-224.887054	1106.102051	-624.921570	331.328918	836.439758	-353.311493	-134.779572	981.023926	-566.527161	57.164639	958.918335	629.705688	0.227684	958.213501	622.859070	176.681290
-621.367126	159.434036	865.062256	-580.436584	-58.000286	865.007629	-673.741455	196.748108	487.778259	-640.275574	-110.036217	515.054810	-695.796753	212.991379	85.154411	-684.488281	-127.170143	81.921402	-613.689819	235.160370	1338.868652	-552.042358	-100.776268	1353.588379	-526.718628	77.922363	1332.278564	-559.821289	96.401779	1638.167236	-717.619995	307.883179	1092.063477	-570.172729	-224.578781	1105.869263	-621.936279	330.839386	837.103455	-354.961395	-134.406113	979.245911	-566.773376	57.117775	958.812744	629.766296	0.401318	958.267578	622.854614	176.889481
-621.614807	159.537689	865.084167	-580.998535	-58.019577	865.010925	-674.071655	196.789368	487.770782	-640.493225	-110.017082	515.032837	-695.776794	212.988159	85.072792	-684.383911	-127.365356	81.901978	-612.915588	235.104080	1338.850830	-551.615784	-100.911491	1353.445435	-526.157349	77.698730	1332.073120	-558.695007	96.257034	1638.040527	-716.328674	308.089539	1092.000122	-570.991821	-224.201157	1105.581299	-618.954102	330.392487	837.714355	-356.514130	-134.067062	977.585754	-567.014832	57.129539	958.767761	629.841980	0.561316	958.316467	622.892395	177.075851
-621.776489	159.679428	865.075378	-581.445679	-58.012257	864.991333	-674.413269	196.823029	487.825439	-640.628357	-109.943764	515.007935	-696.229004	213.203613	85.208809	-684.360657	-127.353424	81.929802	-612.081055	235.048645	1338.815186	-551.180542	-101.047745	1353.346069	-525.541504	77.536575	1331.879395	-557.614868	96.134094	1637.926514	-715.279358	308.225037	1091.761353	-571.701355	-224.046509	1105.431152	-616.127747	329.906128	838.262451	-357.992981	-133.645264	976.076355	-567.207703	57.171181	958.714966	629.852234	0.779223	958.380859	622.838684	177.393387
-621.922424	159.753815	865.055786	-581.808838	-58.012501	864.975342	-674.599670	196.787155	487.844360	-640.745605	-109.884399	515.006897	-695.875916	213.068604	85.063034	-684.331543	-127.330254	81.918617	-611.323792	234.982544	1338.767334	-550.829163	-101.145340	1353.278809	-525.034485	77.433418	1331.693604	-556.617004	96.070610	1637.806396	-714.123962	308.358063	1091.612915	-572.343750	-223.695129	1105.236206	-613.213013	329.279266	838.867615	-359.304138	-133.313782	974.699402	-567.370972	57.190159	958.664795	629.903259	0.935271	958.436584	622.951660	177.517685
-622.140808	159.687729	864.728882	-582.231262	-58.092899	864.971191	-674.873230	196.803299	487.840790	-640.910217	-109.852562	515.022034	-695.940247	213.076523	85.072052	-684.397339	-127.345192	81.933334	-610.625000	234.980072	1338.715088	-550.476746	-101.250343	1353.218384	-524.512207	77.310715	1331.540283	-555.637695	96.000320	1637.700928	-712.912598	308.478302	1091.508179	-573.008423	-223.316589	1105.035645	-610.243958	328.424744	839.443359	-360.548096	-132.904572	973.395264	-567.536194	57.251335	958.432800	629.929443	1.155369	958.477295	622.977295	177.756500
-622.154968	160.083923	864.957458	-582.559875	-57.883934	864.915283	-675.105835	196.792160	487.921204	-641.012817	-109.785873	515.000732	-695.950439	213.060410	85.041023	-684.388184	-127.347198	81.929024	-609.906006	234.991699	1338.692627	-550.105530	-101.247688	1353.106934	-524.014282	77.243385	1331.414307	-554.757629	95.912872	1637.570190	-711.646118	308.618530	1091.445923	-573.513367	-223.142868	1104.928711	-607.485413	327.659607	840.028137	-361.656860	-132.454391	972.274536	-567.640076	57.388496	958.505371	629.908630	1.450969	958.513794	622.994385	178.060867
-622.353821	160.177322	865.068359	-582.889832	-57.805328	864.897217	-675.373779	196.812805	487.958130	-641.127686	-109.739349	514.982971	-696.332520	213.239578	85.154182	-684.353699	-127.369843	81.942139	-609.221191	234.996368	1338.666626	-549.796326	-101.260353	1353.026123	-523.558655	77.192535	1331.286621	-553.906982	95.894783	1637.499634	-710.489014	308.773712	1091.368042	-573.983704	-222.816940	1104.804443	-604.885559	326.906586	840.483826	-362.693604	-132.076385	971.211243	-567.813110	57.414394	958.521912	629.879944	1.732318	958.530579	623.038574	178.390198
-622.469177	160.289673	865.067749	-583.174927	-57.703392	864.853882	-675.576233	196.880051	487.994904	-641.228638	-109.716713	514.977112	-696.033386	213.112274	85.042313	-684.376953	-127.368599	81.924408	-608.600159	235.036087	1338.633911	-549.504883	-101.257034	1352.989014	-523.083008	77.192680	1331.162598	-553.090088	95.925049	1637.412964	-709.385498	308.927673	1091.270142	-574.415344	-222.471252	1104.645386	-602.346252	326.109558	841.060913	-363.613129	-131.643661	970.252808	-567.902039	57.495918	958.460144	629.829956	2.054917	958.544678	623.090271	178.766815
-622.583923	160.437592	865.081787	-583.415527	-57.537281	864.838440	-675.803467	196.945129	488.031799	-641.327271	-109.647881	514.964233	-696.059021	213.134720	85.026627	-684.402832	-127.393364	81.920967	-607.947754	235.153473	1338.609009	-549.496033	-101.056412	1352.856689	-522.618835	77.184425	1331.017822	-552.345032	96.002609	1637.327393	-708.273682	309.097839	1091.192383	-574.793396	-222.203918	1104.510010	-599.859314	325.260803	841.535889	-364.458801	-131.125763	969.398071	-567.987244	57.637291	958.425842	629.819885	2.520272	958.286377	623.164124	179.353027
-622.602783	160.478195	864.894714	-583.618530	-57.442806	864.808716	-675.908875	197.015076	488.026917	-641.481262	-109.556656	514.931152	-696.037720	213.144089	85.002342	-684.427246	-127.396530	81.901810	-607.326172	235.243896	1338.593018	-549.221497	-100.991043	1352.807739	-522.231812	77.200722	1330.918945	-551.628723	96.049454	1637.254395	-707.234558	309.187805	1091.028442	-575.158386	-221.744629	1104.390625	-597.526001	324.421661	841.962097	-365.214386	-130.728699	968.531250	-567.975952	57.766140	958.267456	629.389709	2.489404	958.437866	623.046692	179.598877
-622.753479	160.662735	865.104797	-583.728577	-57.267418	864.822266	-676.065613	197.124512	488.051178	-641.515015	-109.462669	514.883911	-696.112976	213.143661	85.019592	-684.409302	-127.401550	81.908287	-606.705688	235.348038	1338.598999	-548.720154	-101.068604	1352.852173	-521.815247	77.243614	1330.843384	-550.971069	96.132530	1637.188232	-706.241821	309.247681	1090.989258	-575.393616	-221.514145	1104.416016	-595.234802	323.428009	842.450989	-365.902954	-130.270157	967.884949	-568.053467	57.877644	958.364014	629.280151	2.894878	958.393494	623.017517	180.026154
-622.797729	160.748154	865.109802	-583.768250	-57.117428	864.837097	-676.155457	197.217255	488.072510	-641.568970	-109.338768	514.874084	-696.131653	213.133698	85.000923	-684.341003	-127.404320	81.901733	-606.135437	235.470032	1338.582275	-548.489380	-100.992249	1352.790894	-521.408936	77.312164	1330.774780	-550.366394	96.226456	1637.132446	-705.225586	309.335175	1090.882080	-575.618042	-221.166748	1104.302856	-593.109802	322.532898	842.877502	-366.553528	-129.777985	967.213257	-568.040466	58.011990	958.352051	629.161377	3.246821	958.343872	623.058899	180.428314
-622.660767	160.737503	864.917358	-583.651672	-56.910389	864.911377	-676.055664	197.266586	488.032623	-641.602844	-109.196869	514.863098	-696.106750	213.194305	85.004288	-684.341248	-127.388832	81.893890	-605.592529	235.608704	1338.609741	-548.472778	-100.767281	1352.677246	-521.035034	77.345894	1330.726196	-549.780457	96.341988	1637.094360	-704.286255	309.417999	1090.789551	-575.819153	-220.949280	1104.221191	-591.026794	321.543030	843.274353	-367.091339	-129.317505	966.666748	-567.865967	58.236073	958.266541	629.008606	3.598167	958.314148	623.073975	180.841324
-622.587402	160.723663	865.085999	-583.180908	-56.482838	865.111755	-675.988037	197.282043	487.997498	-641.454712	-108.920959	514.796753	-696.063599	213.245651	85.003021	-684.247986	-127.407951	81.884048	-605.056152	235.748077	1338.613892	-548.081787	-100.769020	1352.715576	-520.668884	77.398666	1330.661621	-549.248169	96.493721	1637.067993	-703.363708	309.419373	1090.666626	-575.960083	-220.666931	1104.190186	-589.146912	320.628693	843.612610	-367.584717	-128.853210	966.128662	-567.687012	58.517097	958.481079	628.843628	3.988623	958.274414	623.086060	181.208496
-622.450684	160.793396	864.906677	-583.183167	-56.374489	865.101440	-675.891724	197.320862	487.964050	-641.531799	-108.766861	514.808167	-696.016602	213.243530	84.994942	-684.203979	-127.428818	81.902153	-604.557068	235.920670	1338.613892	-547.881470	-100.619331	1352.694580	-520.298889	77.506905	1330.596924	-548.740234	96.647232	1637.034424	-702.525635	309.528595	1090.580688	-576.115417	-220.277206	1104.095459	-587.305847	319.553314	843.974365	-368.036896	-128.402679	965.594055	-567.531677	58.673317	958.348450	628.665405	4.331831	958.251221	623.121582	181.597366
-622.544434	160.986237	865.077087	-583.240234	-56.245796	865.067810	-675.633301	197.318527	487.940613	-641.692749	-108.653839	514.792786	-695.954590	213.259476	84.984795	-684.249817	-127.401909	81.908005	-604.066467	236.067459	1338.589355	-547.651245	-100.485550	1352.699829	-519.926697	77.580025	1330.544556	-548.233337	96.856033	1637.033203	-701.673401	309.528473	1090.457520	-576.202637	-219.974274	1104.061035	-585.606567	318.691681	844.221558	-368.406342	-127.837540	965.239319	-567.562500	58.758518	958.405151	628.475708	4.639771	958.231018	623.148315	181.923737
-622.457581	161.144775	865.082275	-583.195801	-56.126793	865.060242	-675.689575	197.400955	487.971466	-641.750366	-108.506721	514.786255	-696.024292	213.254593	84.992363	-684.225098	-127.394890	81.896828	-603.639709	236.198929	1338.543579	-547.600708	-100.273163	1352.634888	-519.617249	77.687363	1330.493774	-547.812073	97.051636	1636.997803	-700.907837	309.561249	1090.284912	-576.270569	-219.715500	1104.002319	-584.037476	317.711639	844.441223	-368.697723	-127.396935	964.883789	-567.449890	58.892269	958.386536	628.249329	5.020730	958.186340	623.124329	182.300568
-622.211548	161.206696	864.887512	-583.141785	-55.998753	865.037842	-675.624878	197.451508	487.971405	-641.889771	-108.380135	514.780212	-695.969849	213.222977	84.965446	-684.217590	-127.385239	81.900871	-603.203125	236.340912	1338.508301	-547.395630	-100.169388	1352.639038	-519.322876	77.805107	1330.442505	-547.421875	97.244583	1636.974731	-700.166504	309.601318	1090.145264	-576.278687	-219.586182	1104.024414	-582.613342	316.755341	844.652771	-368.977448	-126.974060	964.502136	-567.227783	59.044884	958.246582	627.987793	5.336597	958.183533	623.092834	182.605591
-622.178772	161.421906	865.050781	-583.065247	-55.872475	865.035217	-675.630371	197.553848	487.993896	-641.978271	-108.280861	514.785217	-695.985352	213.210663	84.978455	-684.208130	-127.386604	81.892136	-602.796326	236.512222	1338.459106	-547.202942	-100.022377	1352.653320	-519.038147	77.915344	1330.399048	-547.052429	97.451103	1636.951538	-699.483521	309.620270	1089.995972	-576.314270	-219.341415	1104.020508	-581.267334	315.805908	844.791626	-369.237030	-126.536774	964.155212	-567.148132	59.153412	958.321716	627.724365	5.700641	958.170776	623.067139	182.895935
-621.831787	161.499329	864.877258	-582.948486	-55.767033	865.016846	-675.417664	197.593369	487.955383	-642.108398	-108.183655	514.805298	-695.981079	213.246017	84.995483	-684.228088	-127.362579	81.919754	-602.405273	236.705856	1338.416748	-547.029236	-99.827911	1352.623779	-518.753723	78.060066	1330.365967	-546.686951	97.684624	1636.925903	-698.787537	309.525787	1089.843506	-576.326233	-218.963898	1103.980713	-580.026611	314.903564	844.889038	-369.406097	-126.071106	963.872437	-566.868835	59.283169	958.205078	627.429810	6.035151	958.179260	622.995728	183.207565
-621.644348	161.648804	864.862122	-582.857483	-55.626415	865.013916	-675.286438	197.665573	487.940460	-642.169922	-108.044205	514.808411	-695.931213	213.232773	84.948639	-684.244019	-127.362244	81.933205	-602.027832	236.916138	1338.383545	-546.854126	-99.645897	1352.656128	-518.475891	78.220490	1330.337891	-546.332031	97.924713	1636.910889	-698.163635	309.521637	1089.666260	-576.251831	-218.812744	1104.058228	-578.977112	314.067627	844.937439	-369.533142	-125.693810	963.686768	-566.690857	59.424324	958.181519	627.181946	6.296565	958.196289	622.940735	183.472641
-621.401733	161.774902	864.858215	-582.722046	-55.509361	865.014160	-675.145874	197.724182	487.979645	-642.210449	-107.904694	514.831055	-695.950073	213.234192	84.967842	-684.239990	-127.355652	81.946350	-601.692200	237.125214	1338.322266	-546.665039	-99.457291	1352.685669	-518.224304	78.384735	1330.324829	-545.998718	98.167824	1636.906616	-697.556030	309.488983	1089.502075	-576.152100	-218.480453	1104.076050	-578.009766	313.258240	844.936279	-369.610901	-125.283791	963.501343	-566.484741	59.532928	958.174072	626.992554	6.488189	958.197144	622.893677	183.731567
-621.146362	161.933319	864.862854	-582.592773	-55.363297	865.000549	-675.007507	197.830215	487.973633	-642.236023	-107.770744	514.857788	-695.920044	213.281464	84.961151	-684.252380	-127.322807	81.950073	-601.382202	237.332352	1338.262817	-546.482971	-99.253716	1352.752197	-517.986511	78.559105	1330.320801	-545.667908	98.417412	1636.919678	-697.047913	309.477814	1089.284668	-576.065063	-218.187775	1104.112915	-577.136475	312.450836	844.930908	-369.649750	-124.864441	963.358459	-566.267334	59.660778	958.161682	626.814209	6.666034	958.208435	622.856812	183.884521
-620.992737	162.167038	865.004761	-582.437378	-55.244839	865.025818	-674.948364	197.944702	488.028198	-642.212585	-107.626831	514.868164	-695.971497	213.262024	84.976364	-684.208801	-127.318344	81.956673	-601.137207	237.508530	1338.203979	-546.356201	-99.126694	1352.813477	-517.785767	78.719604	1330.326904	-545.341553	98.679367	1636.936523	-696.533813	309.461792	1089.133301	-575.984802	-217.957001	1104.147095	-576.425049	311.675537	844.883728	-369.834015	-124.562416	963.037903	-566.116760	59.783066	958.250488	626.660706	6.790506	958.193237	622.811462	184.032516
-620.687317	162.287842	864.960571	-582.255310	-55.144253	865.015930	-674.820984	198.056702	488.052185	-642.184631	-107.532600	514.878845	-695.992554	213.305374	85.002480	-684.176331	-127.311287	81.961220	-600.860352	237.696472	1338.143188	-546.177490	-98.959076	1352.878052	-517.560852	78.876152	1330.331543	-545.007385	98.937759	1636.944824	-696.085999	309.447449	1088.988647	-575.846802	-217.732925	1104.187622	-575.796265	310.944031	844.792786	-369.831909	-124.192528	962.901611	-565.860779	59.889843	958.218994	626.535461	6.938270	958.156555	622.760010	184.154037
-620.361633	162.392593	864.934265	-582.033508	-55.048435	865.018311	-674.638672	198.140579	488.059235	-642.119690	-107.420784	514.874268	-695.977173	213.317673	85.029831	-684.138306	-127.299957	81.982162	-600.609802	237.926727	1338.073364	-546.015747	-98.756332	1352.979858	-517.373779	79.033600	1330.341797	-544.673767	99.205421	1636.957886	-695.686157	309.394531	1088.790771	-575.739868	-217.536621	1104.245728	-575.290710	310.331451	844.658142	-369.805603	-123.838417	962.759399	-565.585754	59.985374	958.206909	626.458862	7.018934	958.107178	622.715576	184.231125
-619.928040	162.435852	864.799683	-581.865112	-54.936306	865.013611	-674.446533	198.214020	488.057465	-642.072083	-107.357658	514.882019	-695.947327	213.312866	85.024742	-684.151306	-127.261101	81.988678	-600.399475	238.169266	1337.986328	-545.904175	-98.578903	1353.070923	-517.202393	79.214302	1330.363892	-544.340820	99.493057	1636.970093	-695.284424	309.298462	1088.579346	-575.541443	-217.271820	1104.304077	-574.889893	309.722809	844.460754	-369.735229	-123.474045	962.657227	-565.259521	60.081715	958.126343	626.731018	7.218653	957.970032	622.780701	184.458145
-619.678528	162.551041	864.867249	-581.636902	-54.842876	865.052551	-674.408386	198.272736	488.066437	-641.996338	-107.259918	514.904785	-695.963440	213.314819	85.025131	-684.124023	-127.257690	82.009308	-600.183228	238.408646	1337.913208	-545.791992	-98.361084	1353.175049	-517.068787	79.396011	1330.392944	-544.007446	99.798767	1637.000854	-694.939697	309.266724	1088.436279	-575.317993	-216.985580	1104.364136	-574.662659	309.191071	844.219788	-369.631714	-123.115875	962.564209	-565.031982	60.167667	958.185120	626.507507	7.201461	958.003235	622.670532	184.407867
-619.283875	162.597198	864.777954	-581.416321	-54.761356	865.074097	-674.242249	198.314453	488.037170	-641.875610	-107.185356	514.935669	-695.905334	213.293854	84.999573	-684.098999	-127.243973	82.046379	-599.984802	238.645248	1337.853149	-545.613586	-98.259270	1353.348022	-516.933777	79.582497	1330.422241	-543.669678	100.080154	1637.034302	-694.654480	309.207520	1088.292358	-575.039978	-216.696259	1104.491699	-574.489502	308.698944	843.990479	-369.376984	-122.697754	962.652832	-564.715332	60.253117	958.146362	626.415527	7.159562	957.986145	622.593506	184.393295
-618.961487	162.645447	864.773499	-581.163391	-54.673241	865.104248	-674.135437	198.411621	488.053894	-641.730835	-107.099136	514.958191	-695.899475	213.271912	85.006775	-684.086609	-127.209709	82.064529	-599.802734	238.840256	1337.796387	-545.643494	-97.971779	1353.390625	-516.774841	79.764839	1330.457764	-543.327515	100.388222	1637.067383	-694.398621	309.205933	1088.151489	-574.808533	-216.540268	1104.557983	-574.398438	308.230499	843.731140	-369.246399	-122.354202	962.603577	-564.431824	60.325165	958.160522	626.506653	7.167015	957.922668	622.598938	184.419968
-618.622925	162.741501	864.766113	-580.852295	-54.618629	865.142822	-674.002625	198.471283	488.077301	-641.554443	-107.005180	514.979004	-695.901917	213.283234	85.050476	-684.050476	-127.219261	82.095001	-599.614807	239.035065	1337.737061	-545.584229	-97.802498	1353.522095	-516.649536	79.950142	1330.506226	-543.006714	100.714142	1637.088379	-694.170288	309.207794	1087.999756	-574.565308	-216.358063	1104.660889	-574.419678	307.860809	843.467163	-369.103760	-122.028633	962.591064	-564.115601	60.413025	958.178589	626.648621	7.144783	957.879150	622.633179	184.415009
-618.291382	162.810715	864.721802	-580.585571	-54.558224	865.148315	-673.846558	198.497589	488.097321	-641.420288	-106.968246	515.026489	-695.926575	213.271255	85.055382	-684.023865	-127.187126	82.093140	-599.465698	239.247360	1337.678711	-545.510376	-97.630554	1353.641846	-516.520691	80.100807	1330.542114	-542.672791	101.053902	1637.111206	-693.990295	309.227661	1087.855469	-574.321655	-216.244537	1104.766113	-574.522461	307.504944	843.143616	-369.054230	-121.686623	962.490540	-563.817505	60.488144	958.158875	626.894470	7.113277	957.883484	622.688782	184.386551
-617.894409	162.908936	864.688049	-580.263733	-54.496170	865.143555	-673.682800	198.546173	488.092285	-641.214722	-106.893227	514.990112	-695.896606	213.272217	85.061615	-683.985168	-127.184265	82.133102	-599.305176	239.440567	1337.611084	-545.467285	-97.468437	1353.757568	-516.387146	80.251076	1330.607910	-542.365540	101.387093	1637.120117	-693.838074	309.265259	1087.729126	-574.057556	-215.978485	1104.817139	-574.735229	307.166077	842.780945	-368.756866	-121.264458	962.649719	-563.473633	60.564648	958.145752	627.185852	7.008039	957.951721	622.773499	184.283020
-617.539307	163.035568	864.657288	-579.976501	-54.426701	865.141663	-673.510010	198.584030	488.115845	-641.043335	-106.833336	515.002075	-695.894470	213.268478	85.095085	-683.977539	-127.190147	82.162918	-599.194092	239.626572	1337.516602	-545.302856	-97.417747	1353.972168	-516.309143	80.389359	1330.636841	-542.071045	101.723244	1637.112061	-693.727051	309.338226	1087.619385	-573.726135	-215.923569	1104.990845	-575.066101	306.959747	842.388733	-368.592285	-120.921646	962.711792	-563.165771	60.660000	958.134705	627.426758	6.924456	958.070068	622.868103	184.041840
-617.187439	163.069992	864.637024	-579.652527	-54.362366	865.144165	-673.360352	198.629654	488.104919	-640.834778	-106.777573	515.022461	-695.869873	213.252182	85.068138	-683.946045	-127.195229	82.153244	-599.037903	239.827820	1337.474731	-545.259155	-97.261978	1354.087769	-516.200012	80.547462	1330.679199	-541.799194	102.071785	1637.104980	-693.569580	309.341949	1087.472290	-573.472290	-215.688049	1105.068726	-575.381714	306.785645	842.017944	-368.398712	-120.604080	962.781372	-562.839294	60.713501	958.129883	627.939209	6.677570	958.048218	623.094666	183.923141
-616.903320	163.087799	864.611389	-579.368835	-54.322720	865.153198	-673.255859	198.684113	488.130951	-640.704956	-106.750191	515.069946	-695.845825	213.259659	85.095108	-683.951538	-127.150810	82.194572	-598.904663	240.029205	1337.401367	-545.201172	-97.080284	1354.229004	-516.086548	80.683487	1330.722900	-541.552429	102.424759	1637.107666	-693.430847	309.398834	1087.333374	-573.215210	-215.588303	1105.225464	-575.829407	306.671448	841.576660	-368.347290	-120.392235	962.711731	-562.558472	60.757164	958.121765	628.482422	6.445348	958.188599	623.315247	183.649384
-616.569946	163.131836	864.574036	-579.050232	-54.254993	865.170654	-673.093140	198.726669	488.114044	-640.485168	-106.687141	515.072449	-695.844788	213.233948	85.099426	-683.912476	-127.131996	82.250908	-598.733582	240.220230	1337.331665	-545.122070	-96.889153	1354.353149	-515.995056	80.844864	1330.750610	-541.338013	102.776031	1637.104370	-693.316040	309.473572	1087.229248	-572.923096	-215.591354	1105.392944	-576.349915	306.611115	841.121094	-368.178772	-120.099022	962.835510	-562.254333	60.831055	958.118896	628.969238	6.315893	958.344727	623.530212	183.293991
-616.248840	163.198837	864.562317	-578.767517	-54.207413	865.203918	-672.963257	198.813965	488.150604	-640.300415	-106.657898	515.107178	-695.830872	213.214493	85.128426	-683.926697	-127.107079	82.267342	-598.602844	240.393036	1337.278931	-545.063232	-96.726570	1354.440063	-515.843262	80.993790	1330.784790	-541.140869	103.147499	1637.104004	-693.202820	309.527466	1087.142090	-572.671631	-215.412964	1105.478149	-576.907959	306.652771	840.731140	-367.955322	-119.805595	962.966125	-561.958557	60.899731	958.131226	629.624146	6.025254	958.487610	623.724670	182.981842
-615.911560	163.270294	864.543762	-578.462341	-54.116978	865.225098	-672.798828	198.873489	488.194397	-640.136658	-106.602074	515.118042	-695.850159	213.231796	85.160080	-683.847717	-127.119553	82.303360	-598.440613	240.561447	1337.208252	-544.952759	-96.543808	1354.531738	-515.731995	81.153107	1330.793945	-540.988892	103.495934	1637.083008	-693.119446	309.595642	1087.078613	-572.370728	-215.394440	1105.623413	-577.487000	306.714569	840.270142	-367.611389	-119.452507	963.263489	-561.652161	60.990513	958.137512	630.321533	5.759743	958.595947	623.926941	182.638748
-615.556641	163.366638	864.522339	-578.145874	-54.087559	865.233032	-672.641418	198.948914	488.220520	-639.847778	-106.496758	515.082092	-695.821045	213.237747	85.163094	-683.787170	-127.102638	82.288193	-598.307678	240.741699	1337.116333	-544.843262	-96.398666	1354.600342	-515.614624	81.314728	1330.817749	-540.851563	103.857567	1637.062500	-693.064514	309.661194	1087.014648	-572.079346	-215.293808	1105.718506	-578.206238	306.853760	839.682983	-367.369232	-119.203430	963.402466	-561.333008	61.054901	958.136963	630.997314	5.533681	958.712341	624.076904	182.382401
-615.220520	163.419617	864.469666	-577.864258	-54.021393	865.209839	-672.485840	199.000534	488.240509	-639.729736	-106.451027	515.084656	-695.780884	213.208023	85.147896	-683.791382	-127.096695	82.308380	-598.172241	240.928268	1337.045288	-544.746582	-96.240288	1354.642578	-515.466125	81.451591	1330.823608	-540.769775	104.199959	1637.042725	-693.025635	309.716614	1086.926636	-571.862732	-215.176407	1105.801025	-578.880188	307.057281	839.247559	-367.257141	-119.078560	963.386475	-561.027710	61.117970	958.100159	631.874329	5.107445	958.752930	624.244141	182.134598
-614.919006	163.454117	864.453918	-577.544312	-53.966217	865.200867	-672.353821	199.085510	488.249695	-639.611816	-106.441353	515.133667	-695.759277	213.211029	85.183632	-683.810059	-127.085159	82.362854	-598.014709	241.087494	1336.977905	-544.756897	-95.970596	1354.614380	-515.344238	81.599091	1330.831177	-540.745850	104.539665	1637.036255	-692.994202	309.807495	1086.871704	-571.588989	-215.190033	1105.881226	-579.683228	307.282349	838.746155	-367.022797	-118.875023	963.549438	-560.721985	61.168480	958.089294	632.220825	5.060491	958.814697	624.181885	181.751343
-614.592346	163.530060	864.441589	-577.242554	-53.877605	865.209900	-672.145386	199.094162	488.261017	-639.334229	-106.282944	515.102844	-695.480774	213.009628	84.995979	-683.760437	-127.074379	82.356445	-597.901306	241.266602	1336.895874	-544.450378	-95.951912	1354.796265	-515.183838	81.756126	1330.843384	-540.728149	104.867065	1637.040527	-692.955688	309.871094	1086.800781	-571.339417	-215.072891	1106.000732	-580.470703	307.597443	838.195984	-366.769043	-118.665306	963.717834	-560.419067	61.254318	958.091736	633.008118	4.548357	958.835693	624.393433	181.175812
-614.549255	163.827713	864.502441	-577.538513	-54.187817	864.973267	-672.047485	199.144928	488.315399	-639.378845	-106.379166	515.170044	-695.456665	212.989700	84.991219	-683.812622	-127.061501	82.400810	-597.724976	241.417984	1336.828369	-544.442505	-95.637543	1354.758179	-515.015320	81.901527	1330.865845	-540.759705	105.226501	1637.053101	-692.952454	309.942139	1086.739258	-571.066101	-215.021729	1106.071411	-581.331238	307.940674	837.725159	-366.394379	-118.408409	964.035828	-560.403381	61.071671	957.961609	633.616943	4.240544	958.863953	624.360413	180.764908
-614.282288	163.942261	864.506836	-577.282227	-54.206287	864.944946	-671.822510	199.094543	488.330048	-639.297607	-106.382401	515.248352	-695.453979	212.993896	85.026253	-683.872314	-127.041122	82.460579	-597.573547	241.585022	1336.789673	-544.083008	-95.586784	1354.934814	-514.878784	82.051384	1330.890015	-540.814087	105.547203	1637.067139	-692.935852	310.015533	1086.686768	-570.805969	-214.960266	1106.232666	-582.237915	308.311218	837.197815	-366.146729	-118.238792	964.204773	-560.131042	61.101986	957.946777	634.306091	3.902057	958.848267	624.218872	180.321991
-614.011230	164.024902	864.528503	-577.049988	-54.191647	864.954895	-671.573486	199.110016	488.363098	-639.129272	-106.326958	515.267944	-695.411072	213.004288	85.027367	-683.903320	-127.007271	82.479782	-597.392334	241.754303	1336.731079	-543.892517	-95.429619	1355.041870	-514.673523	82.209282	1330.928101	-540.904480	105.841866	1637.067017	-692.937683	310.090027	1086.614380	-570.542175	-214.905548	1106.349854	-583.124695	308.747742	836.708557	-365.883118	-118.074242	964.384827	-559.877441	61.137653	957.962708	634.890442	3.601750	958.806702	623.970947	180.055313
-613.741455	164.104935	864.526672	-576.810791	-54.167450	864.947815	-671.319275	199.098358	488.343903	-638.930969	-106.268723	515.269043	-695.318665	212.992737	85.051788	-683.840027	-126.997475	82.498360	-597.264221	241.911728	1336.661011	-543.686523	-95.263275	1355.140869	-514.510681	82.378723	1330.958862	-541.017944	106.156715	1637.073853	-692.958069	310.182800	1086.579956	-570.310303	-214.888458	1106.483398	-584.075378	309.243225	836.208740	-365.789764	-117.984299	964.356445	-559.615051	61.182304	957.955688	635.425720	3.165311	958.817932	623.777283	179.636551
-613.462952	164.170334	864.496765	-576.558777	-54.136513	864.967896	-671.481812	199.212372	488.395233	-638.737732	-106.258759	515.282166	-695.415222	212.986084	85.103897	-683.842346	-127.010841	82.538353	-597.109009	242.047623	1336.619263	-543.503784	-95.114540	1355.229492	-514.374084	82.549988	1330.980347	-541.164124	106.480080	1637.089844	-692.990906	310.271423	1086.536377	-570.064819	-214.871292	1106.607544	-584.983154	309.731049	835.780945	-365.569489	-117.878899	964.451660	-559.344238	61.247421	957.947510	636.531616	2.442727	958.728699	623.642456	179.367874
-613.207886	164.261139	864.516113	-576.348633	-54.085732	864.960388	-671.355469	199.251846	488.442108	-638.582703	-106.243340	515.264038	-695.400452	212.969528	85.138168	-683.845642	-126.996597	82.567284	-596.969666	242.191040	1336.556152	-543.285828	-94.981728	1355.354004	-514.208374	82.699364	1331.010132	-541.361328	106.813240	1637.111816	-693.017029	310.328247	1086.487549	-569.812378	-214.812744	1106.766113	-586.005554	310.398865	835.259766	-365.345673	-117.772552	964.554077	-559.097900	61.300575	957.949402	637.001099	2.129733	958.948181	623.255737	178.805939
-612.944336	164.363556	864.532471	-576.092041	-53.996910	864.967102	-671.206970	199.224762	488.457916	-638.419983	-106.243073	515.269043	-695.353210	212.975525	85.142006	-683.787903	-127.008926	82.591530	-596.823975	242.342453	1336.506714	-543.107300	-94.821686	1355.415527	-514.037598	82.844147	1331.032837	-541.595459	107.134094	1637.120605	-693.065613	310.426880	1086.452637	-569.543823	-214.731476	1106.908325	-586.918335	310.951660	834.814880	-365.117859	-117.656242	964.642639	-558.828186	61.392193	957.957458	637.504150	1.684634	959.014709	622.953735	178.251617
-612.717651	164.376953	864.536194	-575.832336	-53.972698	864.999756	-671.133118	199.232239	488.472961	-638.295776	-106.244621	515.297241	-695.356689	212.976471	85.166977	-683.808899	-126.992233	82.614700	-596.679565	242.487167	1336.458496	-542.917786	-94.667397	1355.510376	-513.869995	82.988914	1331.043457	-541.847229	107.464249	1637.137695	-693.114685	310.520630	1086.437622	-569.278442	-214.562073	1107.005005	-587.925049	311.569275	834.355713	-364.852692	-117.529007	964.767212	-558.580994	61.429703	957.972900	637.987976	1.307549	959.051636	622.656860	177.870850
-612.465576	164.430740	864.529602	-575.593018	-53.892467	864.997009	-671.030823	199.214737	488.477661	-638.170349	-106.284546	515.320740	-695.331787	212.983261	85.161644	-683.808350	-127.008171	82.623413	-596.531250	242.635208	1336.381226	-542.880737	-94.341621	1355.512573	-513.696045	83.129349	1331.071899	-542.120239	107.800026	1637.173218	-693.181152	310.590759	1086.402222	-568.946716	-214.643295	1107.132202	-588.911194	312.278076	833.900085	-364.491699	-117.351631	965.011841	-558.324158	61.498913	957.963806	638.492065	0.813597	959.119385	622.405090	177.117676
-612.233215	164.467621	864.498840	-575.313293	-53.852383	865.014954	-670.984192	199.245361	488.501099	-637.990479	-106.258217	515.300232	-695.600464	213.112045	85.269974	-683.812195	-127.008499	82.646027	-596.428162	242.767639	1336.300659	-542.676147	-94.198959	1355.622925	-513.526855	83.279175	1331.090820	-542.420776	108.132240	1637.207642	-693.244141	310.660095	1086.349609	-568.622314	-214.624084	1107.287476	-589.905518	312.994354	833.445190	-364.246490	-117.271606	965.086853	-558.062988	61.566868	957.953430	638.896362	0.473445	959.198792	622.092834	176.643967
-611.970459	164.513123	864.447266	-575.048340	-53.845131	865.028870	-670.957825	199.245117	488.512482	-637.814941	-106.248161	515.304382	-695.597290	213.116241	85.271416	-683.800354	-126.994728	82.633537	-596.298767	242.922989	1336.207764	-542.462769	-94.042206	1355.713379	-513.358093	83.421890	1331.112061	-542.730286	108.458488	1637.212769	-693.314636	310.767303	1086.316162	-568.306824	-214.598343	1107.419067	-590.873596	313.725037	832.998474	-363.973846	-117.200378	965.184753	-557.799072	61.620472	957.932739	639.287720	0.166854	959.322083	621.843018	176.234314
-611.721008	164.573990	864.421448	-574.819824	-53.781441	865.018738	-670.923950	199.250183	488.508759	-637.640442	-106.259735	515.271362	-695.606812	213.093262	85.261253	-683.378418	-126.925514	82.630112	-596.186829	243.083664	1336.120483	-542.231445	-93.859047	1355.840698	-513.211243	83.597870	1331.115234	-543.036926	108.782181	1637.235962	-693.349731	310.826660	1086.255493	-568.007141	-214.602463	1107.557007	-591.827393	314.528168	832.552795	-363.694824	-117.115547	965.278503	-557.558350	61.686401	957.913879	639.671448	-0.517349	959.504333	621.640625	175.796677
-611.488892	164.602966	864.409851	-574.583740	-53.766666	865.009277	-670.887268	199.231018	488.538788	-637.445923	-106.288948	515.289978	-695.339478	212.920319	85.142448	-683.737610	-126.984123	82.649109	-596.088623	243.212387	1336.028442	-542.034058	-93.680122	1355.940796	-513.045715	83.773712	1331.146606	-543.339539	109.072517	1637.255005	-693.440430	310.949066	1086.231567	-567.717712	-214.609024	1107.714722	-592.820313	315.284821	832.150696	-363.567810	-117.157921	965.210327	-557.329163	61.708591	957.905212	639.910767	-0.825041	959.620483	621.436584	175.433472
-611.226868	164.632019	864.396790	-574.348816	-53.740517	865.004089	-670.816162	199.214417	488.548065	-637.244751	-106.280106	515.278137	-695.558289	213.093567	85.261650	-683.343811	-126.914139	82.664543	-595.986694	243.336914	1335.958862	-541.606445	-93.672470	1356.137573	-512.928467	83.941559	1331.172974	-543.643311	109.367004	1637.281006	-693.503052	311.017303	1086.179199	-567.356750	-214.524353	1107.900513	-593.718323	316.057312	831.758545	-363.292511	-117.093010	965.335266	-557.077515	61.735569	957.894897	640.040161	-1.116815	959.769897	621.243652	175.078018
-610.977722	164.648972	864.398010	-574.139954	-53.688129	865.010681	-670.780701	199.155533	488.570007	-637.132385	-106.293129	515.255371	-695.283630	212.908508	85.162392	-683.730103	-126.987282	82.689232	-595.922913	243.458755	1335.886719	-541.436829	-93.521446	1356.213135	-512.819336	84.108482	1331.202026	-543.941406	109.668198	1637.327515	-693.582642	311.099030	1086.141846	-567.043274	-214.426498	1108.036011	-594.700623	316.936798	831.372925	-362.910645	-116.964088	965.545288	-556.845947	61.767387	957.898071	640.133301	-1.415985	959.921387	621.138489	174.711639
-610.730042	164.655365	864.377136	-573.942810	-53.697468	865.001282	-670.743286	199.108597	488.581268	-636.963806	-106.281235	515.250671	-695.266663	212.905228	85.170090	-683.331238	-126.925072	82.663124	-595.857483	243.596909	1335.805176	-541.278625	-93.342758	1356.287964	-512.704346	84.254547	1331.238281	-544.250732	109.964622	1637.346924	-693.667908	311.208862	1086.068848	-566.678589	-214.492416	1108.237671	-595.562012	317.713165	831.040955	-362.623474	-116.901764	965.670532	-556.619263	61.762794	957.881470	640.145874	-1.690184	960.055725	621.091370	174.471237
-610.476440	164.684128	864.345764	-573.670593	-53.664902	865.003967	-670.722412	199.099579	488.624908	-636.815002	-106.262817	515.252441	-695.285095	212.898041	85.164955	-683.336426	-126.902054	82.699799	-595.813354	243.725739	1335.723999	-541.112976	-93.187401	1356.415283	-512.623962	84.422012	1331.266968	-544.495544	110.229568	1637.377319	-693.782043	311.361053	1086.032715	-566.369812	-214.453171	1108.403931	-596.470947	318.515686	830.625610	-362.288696	-116.818855	965.797913	-556.365417	61.809662	957.869507	640.061096	-1.891146	960.169373	621.161499	174.231598
-610.241516	164.693512	864.294678	-573.412292	-53.653347	865.023926	-670.737366	199.097549	488.630524	-636.633362	-106.234818	515.249207	-695.292358	212.895218	85.178535	-683.655579	-126.980370	82.710678	-595.756836	243.872528	1335.626099	-540.964478	-93.029976	1356.527954	-512.512817	84.613174	1331.294922	-544.714111	110.486374	1637.420532	-693.861084	311.513824	1085.948975	-566.049927	-214.438095	1108.560181	-597.329407	319.305847	830.291992	-362.008118	-116.736526	965.893982	-556.118286	61.854408	957.851379	639.884277	-2.006086	960.225281	621.298523	174.151993
-610.004700	164.749954	864.270447	-573.144531	-53.660172	865.040222	-670.720032	199.066666	488.644226	-636.508118	-106.191460	515.229736	-695.310303	212.890594	85.143356	-683.277283	-126.900307	82.690826	-595.753174	244.007889	1335.537354	-540.793701	-92.834778	1356.636719	-512.428650	84.777420	1331.318848	-544.924194	110.744797	1637.445923	-693.984619	311.708862	1085.907593	-565.737732	-214.415466	1108.707886	-598.152283	320.158264	829.955994	-361.712219	-116.667862	966.017273	-555.877319	61.897850	957.850525	639.663818	-2.036751	960.230530	621.529114	174.163162
-609.758667	164.774948	864.272339	-572.868469	-53.624176	865.073669	-670.728027	199.064194	488.670197	-636.385132	-106.158661	515.231201	-695.302551	212.861862	85.165169	-683.283569	-126.897339	82.709854	-595.744141	244.151947	1335.465210	-540.701050	-92.648712	1356.728760	-512.363464	84.952820	1331.364258	-545.112305	110.994118	1637.479126	-693.815186	312.045868	1086.151733	-565.415039	-214.396896	1108.870117	-598.981445	320.958221	829.715149	-361.550537	-116.663872	966.006531	-555.637512	61.943481	957.875305	639.417480	-1.988503	960.193787	621.825867	174.290741
-609.555237	164.741608	864.272705	-572.642456	-53.620506	865.131165	-670.745911	199.012680	488.680084	-636.266602	-106.120636	515.250488	-695.287903	212.864166	85.167221	-683.621765	-126.982994	82.732750	-595.732178	244.292191	1335.414185	-540.828674	-92.260147	1356.742065	-512.278442	85.133858	1331.409546	-545.275452	111.237137	1637.526367	-693.900818	312.226105	1086.133301	-565.090149	-214.359680	1108.983521	-599.681335	321.709290	829.484985	-361.126007	-116.452202	966.306030	-555.434875	61.955742	957.906982	639.143433	-1.846102	960.105835	622.281372	174.510712
-609.316467	164.757019	864.277161	-572.389160	-53.567699	865.153748	-670.723450	198.961411	488.704987	-636.142273	-106.080475	515.263000	-695.261597	212.871445	85.160202	-683.238892	-126.891335	82.746002	-595.726929	244.426605	1335.362915	-540.464478	-92.274101	1356.965576	-512.208496	85.315498	1331.460571	-545.403259	111.461090	1637.566406	-694.011475	312.346252	1086.108887	-564.769104	-214.306107	1109.184204	-600.524475	322.590637	829.219177	-360.850342	-116.379539	966.436707	-555.211792	61.997211	957.928772	638.837646	-1.647846	960.022217	622.844666	174.822540
-609.097168	164.728867	864.271179	-572.161438	-53.538448	865.178406	-670.737793	198.918915	488.741669	-636.079224	-106.077408	515.286438	-695.254944	212.851822	85.145447	-683.259338	-126.855606	82.763924	-595.742371	244.521652	1335.322021	-540.332581	-92.152016	1357.083496	-512.178650	85.466690	1331.516724	-545.500366	111.692162	1637.613281	-694.134338	312.491058	1086.079468	-564.420959	-214.231583	1109.354492	-601.237793	323.408966	828.984863	-360.588043	-116.265175	966.596375	-554.997437	62.012375	957.940613	638.488953	-1.356131	959.933594	623.511292	175.148163
-608.878723	164.749954	864.252136	-571.907166	-53.489780	865.220215	-670.716675	198.879028	488.758942	-635.982910	-106.073929	515.308044	-695.260620	212.842972	85.159973	-683.634338	-126.940926	82.790489	-595.756836	244.659561	1335.263794	-540.206970	-91.966652	1357.215332	-512.125305	85.642075	1331.558960	-545.579651	111.929031	1637.648071	-694.254761	312.634918	1086.032349	-564.122192	-214.088013	1109.436890	-601.877808	324.117950	828.804932	-360.257721	-116.130142	966.784058	-554.789734	62.075092	957.960999	638.159851	-1.051354	959.853210	624.216492	175.502579
-608.681824	164.763428	864.204834	-571.693604	-53.444370	865.220337	-670.697388	198.847687	488.756683	-635.886780	-106.026672	515.299133	-695.267334	212.794342	85.145760	-683.241333	-126.857811	82.757713	-595.775574	244.776886	1335.195190	-540.151428	-91.818306	1357.296997	-512.067749	85.805862	1331.600098	-545.647949	112.145889	1637.656982	-694.389526	312.802002	1085.993408	-563.821167	-214.041321	1109.559448	-602.436157	324.788727	828.626770	-359.952972	-115.992188	966.930847	-554.587646	62.127926	957.937012	637.894592	-0.689053	959.781128	625.060364	175.987503
-608.477234	164.769058	864.152344	-571.443359	-53.369339	865.241516	-670.671936	198.811157	488.751801	-635.769348	-106.018867	515.284607	-695.259644	212.790237	85.159195	-683.242737	-126.848297	82.773346	-595.801880	244.900192	1335.132813	-540.072205	-91.654922	1357.385742	-512.044678	85.947517	1331.623535	-545.701721	112.361511	1637.660034	-694.506897	312.964569	1085.977417	-563.510315	-214.124649	1109.730103	-602.992126	325.517273	828.457153	-359.782440	-115.925842	967.002625	-554.381165	62.205715	957.926758	637.591370	-0.278720	959.720886	625.821655	176.455811
-608.296875	164.791534	864.119568	-571.209473	-53.320278	865.253296	-670.714233	198.824280	488.757568	-635.638123	-106.015594	515.267151	-695.255005	212.796295	85.156395	-683.208069	-126.838959	82.771912	-595.836121	245.003754	1335.082886	-539.989563	-91.502075	1357.449585	-511.988342	86.087471	1331.661743	-545.729553	112.571777	1637.666870	-694.620239	313.123047	1085.927979	-563.205872	-214.089203	1109.819702	-603.413513	326.107117	828.310608	-359.396393	-115.695358	967.304382	-554.199768	62.265724	957.924377	637.354980	-0.025146	959.745850	626.625854	176.890121
-608.125366	164.839020	864.111511	-571.004456	-53.258278	865.281921	-670.692810	198.810669	488.787964	-635.536194	-105.976105	515.269470	-695.260925	212.784073	85.160919	-683.209229	-126.832458	82.782845	-595.850647	245.102066	1335.060547	-539.941528	-91.368546	1357.546265	-511.949249	86.215919	1331.700317	-545.756775	112.784111	1637.667725	-694.741394	313.239746	1085.937012	-562.961182	-213.890442	1109.877197	-603.856323	326.711243	828.259216	-359.072205	-115.570068	967.488464	-554.026611	62.339497	957.939087	637.114380	0.343568	959.768066	627.463196	177.218582
-607.969482	164.852142	864.109009	-570.802856	-53.204697	865.296082	-670.676819	198.780823	488.804199	-635.446594	-105.971992	515.291992	-695.233032	212.791321	85.156174	-683.171143	-126.844673	82.820389	-595.872009	245.217163	1335.039551	-539.873962	-91.200180	1357.586060	-511.909454	86.332870	1331.736450	-545.768127	113.001648	1637.681152	-694.848694	313.406525	1085.931152	-562.690552	-213.953903	1110.018433	-604.227722	327.297424	828.193115	-358.760834	-115.448273	967.710754	-553.863464	62.385983	957.949890	636.956970	0.657619	959.840637	628.237854	177.503479
-607.834656	164.912781	864.124817	-570.614929	-53.175625	865.306946	-670.648438	198.769943	488.814362	-635.370361	-105.987862	515.324707	-695.214783	212.796219	85.153412	-683.554321	-126.923454	82.857086	-595.903198	245.321869	1335.039185	-539.787659	-91.075211	1357.642822	-511.883514	86.490753	1331.781250	-545.766113	113.219070	1637.684448	-694.977356	313.544830	1085.935181	-562.419983	-213.876846	1110.106201	-604.533936	327.795898	828.121826	-358.418518	-115.269569	967.971985	-553.710938	62.434944	957.966309	636.841125	0.831973	959.959717	628.997620	177.763489
-607.701660	164.928284	864.124573	-570.394165	-53.131378	865.322693	-670.583191	198.758347	488.830902	-635.211792	-105.942581	515.352112	-695.201782	212.799744	85.149933	-683.554749	-126.897415	82.847023	-595.909912	245.415466	1335.021118	-539.723694	-90.958626	1357.702637	-511.824219	86.626396	1331.786987	-545.767029	113.422226	1637.679932	-695.093201	313.681915	1085.904663	-562.165649	-213.765045	1110.173828	-604.817139	328.310242	828.059448	-358.114655	-115.098740	968.208679	-553.557129	62.482941	957.981567	636.737488	1.076352	960.053833	629.634644	177.977005
-607.615051	164.963028	864.087830	-570.241882	-53.133617	865.299011	-670.556335	198.791580	488.838470	-635.102356	-105.952011	515.348938	-695.513977	212.962463	85.283897	-683.556885	-126.904953	82.868477	-595.943726	245.527176	1334.975220	-539.637329	-90.839218	1357.736328	-511.786682	86.728806	1331.792358	-545.766052	113.626480	1637.649902	-695.235901	313.837219	1085.895264	-561.932800	-213.674286	1110.236694	-605.065674	328.794159	828.040405	-357.961761	-115.034714	968.219116	-553.439697	62.514000	957.951111	636.710083	1.213670	960.145508	630.277954	178.128555
-607.526245	165.005859	864.057129	-570.078613	-53.107128	865.268188	-670.518555	198.825043	488.821991	-634.954163	-105.921028	515.347107	-695.491516	212.979065	85.282593	-683.200073	-126.828354	82.860359	-595.955261	245.612869	1334.915527	-539.555664	-90.720970	1357.764526	-511.734406	86.861595	1331.776489	-545.775085	113.836632	1637.614868	-695.364624	313.951294	1085.879883	-561.682495	-213.609146	1110.258545	-605.263245	329.189331	827.990906	-357.562836	-114.793205	968.473511	-553.317261	62.559605	957.920959	636.733887	1.288920	960.198547	630.845581	178.214859
-607.454590	165.033295	864.017700	-569.950684	-53.039753	865.255920	-670.415527	198.822296	488.824554	-634.790466	-105.911430	515.303040	-695.208374	212.802063	85.179657	-683.252197	-126.597702	82.853348	-595.958740	245.692047	1334.864502	-539.458374	-90.593567	1357.753052	-511.693970	86.987015	1331.739990	-545.783447	114.042458	1637.592773	-695.471313	314.077454	1085.860840	-561.472717	-213.521271	1110.240112	-605.426147	329.555206	827.973267	-357.267426	-114.637123	968.611816	-553.216614	62.629112	957.893188	636.761108	1.304210	960.254883	631.312988	178.292023
-607.345154	165.066757	864.011719	-569.785645	-53.007030	865.234985	-670.333374	198.841156	488.806427	-634.619507	-105.912575	515.283569	-695.462036	212.980255	85.297028	-683.217651	-126.596664	82.866127	-595.963440	245.765701	1334.849609	-539.348816	-90.505417	1357.749512	-511.604462	87.090424	1331.750000	-545.782898	114.245743	1637.562744	-695.574768	314.222473	1085.862915	-561.266479	-213.458420	1110.251831	-605.518433	329.904144	827.983154	-356.995392	-114.490425	968.718750	-553.089111	62.663181	957.883362	636.835876	1.225415	960.250244	631.796936	178.324417
-607.272156	165.081085	863.998413	-569.629761	-52.949833	865.231812	-670.267090	198.838287	488.794464	-634.493286	-105.910881	515.268616	-695.454773	212.988449	85.298332	-683.229370	-126.607124	82.881836	-595.959473	245.845261	1334.805664	-539.245239	-90.394890	1357.754028	-511.548370	87.194626	1331.735474	-545.790833	114.428970	1637.556030	-695.648071	314.335358	1085.849365	-561.043762	-213.362015	1110.250244	-605.542603	330.191681	828.019653	-356.724274	-114.301682	968.869507	-552.974548	62.718071	957.873718	636.925171	1.219195	960.244446	632.215759	178.356918
-607.230591	165.120895	864.023621	-569.521057	-52.914394	865.228088	-670.207275	198.838028	488.834625	-634.376892	-105.919685	515.260559	-695.449890	212.958099	85.314301	-683.131958	-126.824081	82.896919	-595.960999	245.914307	1334.807007	-539.165527	-90.301483	1357.776489	-511.491974	87.293404	1331.750000	-545.795654	114.591507	1637.553345	-695.704529	314.427795	1085.854858	-560.832886	-213.292374	1110.277710	-605.541382	330.432709	828.055420	-356.581696	-114.207672	968.856262	-552.893616	62.755104	957.882263	637.008728	1.223530	960.209106	632.565796	178.388260
-607.147522	165.144882	864.014587	-569.383728	-52.901707	865.239136	-670.154236	198.852615	488.820160	-634.252563	-105.937645	515.290283	-695.439514	212.966019	85.307701	-683.135742	-126.807091	82.932732	-595.953125	245.963638	1334.791626	-539.048035	-90.210594	1357.814209	-511.399872	87.401505	1331.806152	-545.798584	114.754761	1637.557495	-695.740662	314.490692	1085.841919	-560.614685	-213.220917	1110.313354	-605.508606	330.652618	828.100403	-356.338837	-114.046600	968.985352	-552.787170	62.789871	957.883545	637.092529	1.274768	960.121582	632.841370	178.475403
-607.112549	165.197891	864.021973	-569.317078	-52.851254	865.251099	-670.070862	198.865311	488.819580	-634.157166	-105.943596	515.296692	-695.765198	213.221375	85.565002	-683.137451	-126.819527	82.939987	-595.949829	246.031433	1334.783081	-538.939819	-90.104065	1357.830322	-511.396240	87.476700	1331.755737	-545.805176	114.903389	1637.548584	-695.777588	314.564941	1085.839600	-560.401794	-213.120102	1110.328857	-605.443604	330.815063	828.125427	-356.109802	-113.867279	969.079712	-552.733032	62.849205	957.891418	637.179382	1.312267	960.063599	633.174377	178.568069
-607.065918	165.228653	864.000122	-569.230591	-52.851837	865.231689	-669.975952	198.872696	488.797913	-634.067932	-105.971756	515.297913	-695.398865	212.979416	85.263809	-683.497803	-126.880287	82.949997	-595.994568	246.082001	1334.770142	-538.861206	-90.049118	1357.853882	-511.350800	87.554352	1331.778809	-545.810486	115.053253	1637.537964	-695.813721	314.682129	1085.821777	-560.170715	-213.008835	1110.349731	-605.338135	330.953064	828.182312	-355.784332	-113.644646	969.291504	-552.663391	62.871387	957.869141	637.295471	1.372250	959.971436	633.521179	178.679733
-607.018372	165.267395	863.994446	-569.102722	-52.818703	865.222046	-669.879150	198.859406	488.793488	-633.972412	-105.940506	515.277893	-695.376038	212.981415	85.275925	-683.125671	-126.802177	82.926277	-595.995911	246.151810	1334.740845	-538.749817	-89.922928	1357.850708	-511.325653	87.653633	1331.747559	-545.820435	115.177643	1637.525879	-695.832886	314.717865	1085.801025	-559.944702	-212.916107	1110.322876	-605.227539	331.037476	828.228943	-355.563965	-113.502258	969.353699	-552.581177	62.917591	957.862793	637.417419	1.464716	959.894897	633.813232	178.778442
-606.954651	165.306534	863.971191	-569.018127	-52.799114	865.216370	-669.745422	198.814102	488.767456	-633.879822	-105.916527	515.240479	-695.338684	212.994781	85.268616	-683.103210	-126.814209	82.901306	-596.033325	246.192657	1334.737671	-538.676270	-89.858513	1357.869019	-511.288147	87.741661	1331.750854	-545.813110	115.285355	1637.512451	-695.837036	314.773956	1085.807251	-559.754639	-212.822586	1110.298828	-605.032593	331.064178	828.308044	-355.343719	-113.355484	969.430786	-552.517273	62.955482	957.851624	637.530029	1.573656	959.829590	634.077393	178.884827
-606.906189	165.302704	863.958984	-568.918457	-52.753704	865.197327	-669.660889	198.806656	488.762115	-633.810425	-105.935768	515.235901	-695.313965	213.022278	85.285965	-683.075500	-126.843277	82.923294	-596.067932	246.234711	1334.741577	-538.586426	-89.764008	1357.865356	-511.242676	87.799110	1331.783691	-545.838989	115.313972	1637.535522	-695.841248	314.829071	1085.773438	-559.552124	-212.725647	1110.308716	-604.773376	331.042877	828.370850	-355.158325	-113.182365	969.485229	-552.450623	62.981922	957.838440	637.645447	1.687831	959.764221	634.332703	179.001694
-606.862854	165.350464	863.975830	-568.834412	-52.719891	865.192932	-669.555054	198.777725	488.743011	-633.761597	-105.934372	515.231628	-695.627686	213.241837	85.510490	-683.072693	-126.828339	82.931900	-596.095337	246.274124	1334.723022	-538.526855	-89.674065	1357.876587	-511.225555	87.895164	1331.786499	-545.827515	115.481392	1637.496338	-695.801392	314.813904	1085.736084	-559.346375	-212.650925	1110.318970	-604.503845	330.994720	828.440857	-354.983215	-113.004532	969.538757	-552.391602	63.019032	957.846680	637.786499	1.792009	959.729065	634.590698	179.134766
-606.817810	165.365753	863.970276	-568.740784	-52.674202	865.192627	-669.497009	198.774475	488.721619	-633.721741	-105.917915	515.210571	-695.245728	213.033936	85.271660	-683.069885	-126.803963	82.949852	-596.111572	246.318100	1334.714355	-538.452209	-89.594124	1357.877930	-511.203827	87.999184	1331.801636	-545.822693	115.563713	1637.493408	-695.792114	314.829529	1085.682007	-559.175049	-212.587967	1110.351318	-604.194641	330.892487	828.473022	-354.933258	-112.920212	969.458130	-552.326538	63.059860	957.844604	637.950317	1.930483	959.702087	634.879395	179.290024
-606.766418	165.402374	863.971619	-568.651978	-52.606274	865.191956	-669.569031	198.837387	488.733185	-633.693237	-105.921402	515.226318	-694.998657	212.827835	85.163506	-683.059570	-126.791862	82.949562	-596.130676	246.360001	1334.696899	-538.381042	-89.508095	1357.898804	-511.169128	88.065346	1331.812012	-545.827454	115.649269	1637.494263	-695.738464	314.770386	1085.635620	-558.984314	-212.533691	1110.388306	-603.849304	330.750610	828.527649	-354.773590	-112.746628	969.515320	-552.265137	63.116798	957.847961	638.183594	2.015792	959.690857	635.195313	179.430573
-606.735352	165.420761	863.948303	-568.536377	-52.595963	865.204224	-669.542542	198.828888	488.714050	-633.633728	-105.911385	515.250000	-695.263184	213.025253	85.242996	-683.092102	-126.533745	82.979050	-596.168518	246.409515	1334.698975	-538.335815	-89.421967	1357.903076	-511.157501	88.148369	1331.821899	-545.829041	115.709770	1637.497803	-695.679077	314.756897	1085.568970	-558.843445	-212.347961	1110.345825	-603.505798	330.631989	828.586060	-354.621613	-112.565392	969.536743	-552.197205	63.158947	957.842407	638.387207	2.069692	959.708801	635.460571	179.530212
-606.713257	165.431198	863.947754	-568.463074	-52.559528	865.193115	-669.635437	198.877151	488.724091	-633.612183	-105.853775	515.211609	-695.634827	213.276520	85.512955	-683.412598	-126.820282	82.981628	-596.195923	246.461365	1334.681030	-538.245544	-89.343918	1357.918213	-511.140228	88.234871	1331.828613	-545.835693	115.790123	1637.497559	-695.633728	314.699799	1085.503784	-558.695313	-212.316452	1110.344971	-603.189514	330.487396	828.626343	-354.499756	-112.420853	969.551331	-552.156494	63.185772	957.839050	638.614990	2.167913	959.709229	635.767639	179.660233
-606.694702	165.454788	863.941162	-568.361633	-52.524788	865.179810	-669.660461	198.887619	488.749390	-633.541504	-105.808121	515.190674	-695.329895	213.031708	85.253723	-683.025757	-126.744759	82.935272	-596.228455	246.463287	1334.673340	-538.213806	-89.299080	1357.902710	-511.131104	88.270508	1331.813354	-545.830139	115.832153	1637.497314	-695.561829	314.619873	1085.462036	-558.544250	-212.269379	1110.345825	-602.794861	330.261108	828.690063	-354.368561	-112.276283	969.579468	-552.107666	63.223915	957.832703	638.853149	2.230674	959.707336	636.052551	179.736282
-606.664490	165.481598	863.940857	-568.282471	-52.459862	865.166870	-669.777710	198.946426	488.777832	-633.529297	-105.811012	515.195435	-695.352661	213.010574	85.262756	-682.994812	-126.736626	82.925644	-596.238525	246.526108	1334.667358	-538.154541	-89.253242	1357.903809	-511.097168	88.343369	1331.822388	-545.835876	115.883049	1637.486450	-695.451782	314.530518	1085.392700	-558.425781	-212.214584	1110.346069	-602.335999	329.968811	828.728821	-354.273132	-112.098587	969.593323	-552.050171	63.274021	957.824707	639.048340	2.311786	959.729980	636.291382	179.835403
-606.632690	165.514282	863.936829	-568.177307	-52.413456	865.165222	-669.758972	198.942673	488.810364	-633.460571	-105.765610	515.178101	-695.347534	213.014297	85.288429	-683.006226	-126.736198	82.921623	-596.264282	246.553146	1334.657593	-538.098267	-89.201958	1357.876831	-511.044830	88.383797	1331.838135	-545.832031	115.936203	1637.477661	-695.374390	314.445221	1085.336426	-558.301636	-212.181335	1110.347412	-601.905945	329.666107	828.754639	-354.189514	-111.945999	969.603882	-551.989197	63.325642	957.823853	639.223938	2.390898	959.763062	636.553223	179.959106
-606.604614	165.528351	863.939331	-568.094727	-52.370041	865.158630	-669.743591	198.957184	488.809265	-633.419067	-105.747375	515.173584	-695.335205	213.017746	85.289253	-683.090210	-126.508163	82.940094	-596.266785	246.578201	1334.644897	-538.032898	-89.142288	1357.873291	-511.044617	88.441780	1331.835327	-545.828796	115.969391	1637.470459	-695.282349	314.347137	1085.275879	-558.172424	-212.118866	1110.330078	-601.502930	329.399902	828.810608	-353.987823	-111.722488	969.758545	-551.940857	63.358994	957.824097	639.361206	2.469671	959.816833	636.856140	180.024933
-606.611206	165.562653	863.964233	-568.055359	-52.306763	865.153198	-669.746277	198.978683	488.780426	-633.335083	-105.720421	515.176880	-695.673401	213.278320	85.530457	-683.347229	-126.787834	82.955147	-596.262695	246.600143	1334.628906	-537.974365	-89.107254	1357.881836	-511.008240	88.468811	1331.832520	-545.821045	116.003601	1637.457397	-695.172424	314.221924	1085.171997	-558.059570	-212.085098	1110.347778	-601.066467	329.085724	828.826782	-353.926178	-111.570572	969.773499	-551.922913	63.403461	957.833557	639.503479	2.590342	959.862793	637.163513	180.259735
-606.621399	165.576935	863.952942	-567.975830	-52.271744	865.140137	-669.736267	199.025345	488.762878	-633.236023	-105.736244	515.177185	-695.687744	213.281647	85.546242	-683.440002	-126.566368	83.017311	-596.253418	246.644470	1334.628540	-537.903870	-89.065773	1357.894043	-511.000397	88.524193	1331.812622	-545.807617	116.050240	1637.443359	-695.057800	314.127563	1085.097778	-557.935974	-212.041183	1110.359009	-600.547546	328.677643	828.845947	-353.885834	-111.409271	969.792053	-551.894226	63.441525	957.822693	639.547852	2.765552	959.927612	637.419861	180.583878
-606.647888	165.608063	863.958069	-567.930298	-52.217365	865.126221	-669.735840	199.030380	488.759308	-633.174927	-105.701675	515.122009	-695.363098	213.037994	85.274666	-683.076599	-126.445953	82.965248	-596.247314	246.658936	1334.616821	-537.862610	-89.046616	1357.866333	-510.953125	88.541550	1331.802979	-545.793152	116.081795	1637.429810	-694.938782	313.998566	1085.037109	-557.845642	-212.006027	1110.346436	-600.054688	328.285767	828.920898	-353.840637	-111.273697	969.767273	-551.891052	63.487419	957.820496	639.638062	2.860384	960.011536	637.727600	180.595947
-606.681091	165.648834	863.953918	-567.892151	-52.188755	865.117310	-669.685059	199.040665	488.744904	-633.086914	-105.733742	515.115906	-695.342651	213.044128	85.271996	-682.957886	-126.654800	82.980179	-596.236023	246.659607	1334.605713	-537.814331	-89.021042	1357.848633	-510.916199	88.556206	1331.793091	-545.770020	116.115509	1637.418213	-694.801086	313.856293	1084.962280	-557.764465	-211.984283	1110.334229	-599.641174	327.925781	828.973267	-353.815155	-111.125961	969.764648	-551.893188	63.530491	957.815063	639.653748	3.009897	960.111206	638.000977	180.706680
-606.718689	165.675812	863.968811	-567.873596	-52.127228	865.088074	-669.694824	199.066650	488.752838	-632.971191	-105.786385	515.072632	-695.354065	213.044235	85.279503	-683.045227	-126.454628	82.984253	-596.232117	246.685150	1334.606934	-537.754089	-88.986168	1357.847412	-510.877930	88.570602	1331.783447	-545.749451	116.126060	1637.391113	-694.662842	313.737671	1084.883911	-557.692017	-211.957123	1110.286621	-599.117737	327.426575	829.031677	-353.817566	-110.985756	969.699951	-551.905762	63.565502	957.809692	639.640320	3.203776	960.213013	638.298401	180.891327
-606.761414	165.673889	863.960327	-567.848267	-52.117386	865.068909	-669.668091	199.062180	488.751373	-632.855591	-105.799706	515.021973	-695.350159	213.039886	85.284149	-683.080750	-126.445610	82.986488	-596.229675	246.693848	1334.578613	-537.704895	-88.974693	1357.807739	-510.840393	88.580414	1331.763794	-545.745300	116.127861	1637.348755	-694.524658	313.603882	1084.827515	-557.632202	-211.913254	1110.254395	-598.610535	326.964142	829.062744	-353.826477	-110.845230	969.629211	-551.914917	63.576221	957.795654	639.628662	3.353291	960.328857	638.666565	181.009033
-606.827881	165.712463	863.975586	-567.865356	-52.072681	865.055847	-669.468872	199.049774	488.723511	-632.689331	-105.863792	514.995056	-695.253540	213.071396	85.288521	-683.037781	-126.435089	83.001846	-596.192200	246.692200	1334.546631	-537.618713	-88.964661	1357.795654	-510.836792	88.599327	1331.716797	-545.652283	116.200172	1637.317627	-694.391174	313.494507	1084.748901	-557.548584	-211.876480	1110.226318	-598.172302	326.547180	829.104980	-353.831451	-110.675667	969.566711	-551.955444	63.614197	957.796509	639.659485	3.400303	960.440063	639.070313	180.972549
-606.864685	165.729126	863.963684	-567.839905	-52.048237	865.042969	-669.276550	198.994476	488.678619	-632.483032	-105.874283	514.958679	-695.217407	213.100800	85.276154	-683.434021	-126.498894	83.083870	-596.168274	246.703247	1334.518188	-537.562073	-88.935242	1357.774170	-510.806824	88.608185	1331.679932	-545.580383	116.244141	1637.271973	-694.481812	313.252350	1084.432129	-557.470764	-211.830399	1110.198486	-597.613037	326.038483	829.071472	-353.884491	-110.544708	969.430725	-551.966797	63.643665	957.785583	639.491333	4.215429	960.482788	639.247253	181.300247
-606.930908	165.740738	863.967773	-567.816040	-52.041626	865.058167	-669.288513	199.047089	488.675293	-632.274414	-105.908058	514.974731	-695.194214	213.106400	85.303612	-683.352295	-126.692581	83.088196	-596.157654	246.686996	1334.469971	-537.523499	-88.934563	1357.743774	-510.804565	88.621544	1331.632080	-545.526489	116.299202	1637.193359	-694.327148	313.147064	1084.311646	-557.436401	-211.815109	1110.186768	-597.112915	325.558014	829.117065	-353.954132	-110.394180	969.310364	-551.993286	63.671066	957.795959	639.364319	4.084166	960.486572	639.442139	181.524185
-606.979736	165.754227	863.953186	-567.809143	-52.036331	865.053711	-669.473145	199.138763	488.711578	-632.061707	-105.982002	514.975891	-695.272766	213.073486	85.326324	-683.333801	-126.684784	83.137169	-596.168457	246.702713	1334.445313	-537.493286	-88.905510	1357.715210	-510.791107	88.636650	1331.588257	-545.515991	116.365196	1637.093262	-694.240967	313.033661	1084.215820	-557.342468	-211.882965	1110.168701	-596.578491	324.975037	829.175659	-354.022766	-110.238472	969.160828	-552.012146	63.693947	957.784607	639.102783	4.239388	960.344360	639.599182	181.758072
-606.985413	165.810715	863.958069	-567.744446	-52.049641	865.040344	-669.593567	199.207642	488.783569	-631.845337	-106.006042	514.963196	-695.636169	213.289627	85.621559	-683.296692	-126.649094	83.191505	-596.171875	246.698669	1334.406494	-537.489502	-88.909866	1357.671387	-510.841248	88.629288	1331.543091	-545.641846	116.367126	1636.958252	-694.133728	312.900940	1084.075928	-557.297729	-211.851501	1110.119873	-596.091980	324.461823	829.169312	-354.236176	-110.171265	968.835205	-552.002991	63.713352	957.788269	638.734436	4.625206	960.302002	639.644165	181.882233
-606.992737	165.820969	863.943726	-567.681213	-52.081970	865.042847	-669.565552	199.185211	488.779541	-631.633240	-106.073120	514.986328	-695.657104	213.317383	85.724823	-683.271790	-126.631538	83.240234	-596.210815	246.676834	1334.377319	-537.476990	-88.924103	1357.650879	-510.846466	88.619743	1331.483887	-545.864685	116.460739	1636.819824	-694.021484	312.799133	1083.961060	-557.229858	-211.855698	1110.082397	-595.645386	323.963593	829.170227	-354.355347	-109.998703	968.615906	-551.979675	63.718826	957.782898	638.093018	4.967868	960.163208	639.476685	182.154709
-606.961487	165.852890	863.940247	-567.612122	-52.106178	865.037842	-669.562073	199.215561	488.844360	-631.442627	-106.178413	514.982727	-695.685608	213.293091	85.803261	-683.256592	-126.625717	83.296638	-596.238342	246.684601	1334.323730	-537.474487	-88.932961	1357.573853	-510.815369	88.621262	1331.438843	-546.466797	116.454147	1636.640381	-693.891296	312.687866	1083.833984	-557.194031	-211.839432	1109.998657	-595.184631	323.452728	829.143677	-354.519409	-109.823105	968.322754	-551.927979	63.726669	957.777771	637.848938	5.181184	959.916443	639.459351	182.415375
-606.899475	165.875900	863.927917	-567.506226	-52.129921	865.029236	-669.577515	199.213165	488.859680	-631.256348	-106.271782	514.975830	-695.684143	213.267670	85.886482	-683.234619	-126.576309	83.356110	-596.245605	246.664536	1334.248779	-537.407593	-88.947624	1357.508179	-510.749634	88.628059	1331.353027	-547.425598	116.457657	1636.444458	-693.722717	312.581299	1083.686279	-557.094849	-211.832886	1109.906372	-594.679321	322.935638	829.119019	-354.541473	-109.560814	968.125366	-551.848511	63.732738	957.768494	637.157654	5.576894	959.793213	639.231140	182.481644
-606.824707	165.919449	863.920349	-567.394043	-52.120991	865.006958	-669.546875	199.178558	488.857025	-631.054138	-106.363350	514.996582	-695.679504	213.214203	85.946815	-683.201660	-126.530518	83.396446	-596.211426	246.680222	1334.159546	-537.316406	-88.954117	1357.398926	-510.566681	88.622887	1331.317505	-548.780029	116.432945	1636.338013	-693.565247	312.495850	1083.514282	-557.006897	-211.791656	1109.763550	-594.274109	322.501068	829.076538	-354.684204	-109.360405	967.737732	-551.744019	63.759609	957.749390	636.687988	5.734283	959.605286	639.043030	182.647476
-606.703613	165.962921	863.899597	-567.250427	-52.104679	864.964600	-669.527039	199.161270	488.919159	-630.875000	-106.414742	514.971619	-695.662170	213.215240	86.043510	-683.184631	-126.490471	83.432732	-596.077759	246.702560	1334.034058	-537.148193	-88.935814	1357.249268	-510.376678	88.616058	1331.271851	-550.682983	116.238556	1636.333862	-693.411377	312.408661	1083.354370	-556.917847	-211.780991	1109.584351	-593.811096	321.932098	828.996460	-354.815857	-109.121475	967.350403	-551.604553	63.784359	957.715515	636.260010	5.875878	959.376648	638.862427	182.897125
-606.548767	166.046844	863.910583	-567.100098	-52.064373	864.931702	-669.465515	199.167450	488.943726	-630.663391	-106.441093	514.962036	-695.627319	213.182816	86.109985	-683.138916	-126.476860	83.438797	-595.895386	246.701477	1333.912842	-536.943176	-88.938965	1357.116089	-510.170349	88.627670	1331.256836	-553.049133	116.045319	1636.304810	-693.250000	312.337891	1083.188477	-556.805542	-211.758652	1109.394775	-593.332825	321.393372	828.902832	-354.920258	-108.864952	966.958130	-551.436279	63.828396	957.699890	635.795532	6.044164	959.157837	638.663269	183.128189
-606.324463	166.117599	863.903625	-566.900391	-52.062798	864.903503	-669.353943	199.152756	488.977173	-630.472534	-106.461258	514.948242	-695.616455	213.137207	86.186134	-683.099060	-126.440582	83.484222	-595.636963	246.745193	1333.857544	-536.661865	-88.953423	1356.984985	-509.982666	88.636703	1331.280396	-555.880798	115.882645	1636.326660	-693.037415	312.305511	1083.065430	-556.709961	-211.656174	1109.194214	-592.934875	320.937866	828.819397	-355.140228	-108.718948	966.386658	-551.222107	63.849743	957.682617	635.161987	6.125768	958.972839	638.404053	183.298447
-606.041199	166.199982	863.907349	-566.641174	-52.054184	864.848877	-669.223816	199.171829	489.045044	-630.252686	-106.411499	514.906616	-695.300232	212.949722	86.154373	-683.040710	-126.438568	83.498970	-595.393005	246.775894	1333.824829	-536.356628	-88.949539	1356.926514	-509.829010	88.629578	1331.336548	-559.028381	115.628670	1636.448120	-692.791565	312.272278	1082.944824	-556.526367	-211.672638	1109.067505	-592.536133	320.390717	828.726440	-355.236511	-108.445457	965.981873	-550.942444	63.865604	957.656128	634.948975	6.091843	958.882019	638.237122	183.573364
-605.673645	166.302094	863.886230	-566.315063	-52.075905	864.799500	-669.042603	199.208603	489.110535	-630.062988	-106.359024	514.915344	-695.578674	213.091110	86.360313	-682.991272	-126.435921	83.544724	-595.158386	246.831192	1333.843994	-536.047852	-88.963440	1356.933472	-509.707275	88.625420	1331.470581	-562.515503	115.254913	1636.557739	-692.416138	312.207062	1082.816040	-556.323792	-211.555298	1108.959961	-592.114502	319.846588	828.597107	-355.213989	-108.175247	965.649719	-550.594421	63.883377	957.622009	634.432617	6.195252	958.780701	637.972046	183.842987
-605.242615	166.351944	863.877258	-565.922729	-52.072105	864.766541	-668.870361	199.270142	489.187500	-629.889954	-106.345123	514.957764	-695.305298	212.980713	86.376663	-682.980530	-126.425774	83.568008	-594.972778	246.881760	1333.925537	-535.814087	-88.987953	1356.996582	-509.624786	88.619629	1331.673340	-566.282776	114.834076	1636.633789	-692.019226	312.172699	1082.736328	-556.079224	-211.392685	1108.876343	-591.755432	319.378784	828.414551	-355.020569	-107.830315	965.422546	-550.181274	63.892506	957.601868	634.134338	6.739142	958.652954	637.814148	184.213577
-604.711731	166.344940	863.886353	-565.457458	-52.113426	864.788330	-668.613464	199.325150	489.256134	-629.784973	-106.353554	515.025940	-695.276611	212.997192	86.423508	-682.996582	-126.443474	83.613190	-594.894165	246.944717	1334.060913	-535.721863	-88.943810	1357.109253	-509.678558	88.644424	1331.979370	-570.202698	114.329636	1636.701050	-691.629211	312.263031	1082.703369	-555.703003	-211.078415	1108.762695	-591.383850	318.895813	828.222290	-354.626404	-107.461517	965.309509	-549.700439	63.859032	957.624451	633.039429	7.061053	958.636780	637.474915	184.311081
-604.080078	166.429535	863.928101	-564.949951	-52.008915	864.821472	-668.374268	199.487320	489.350372	-629.631775	-106.298248	515.092712	-695.220947	213.050232	86.524414	-682.979065	-126.428146	83.650078	-594.908813	246.977448	1334.238281	-535.790588	-88.958977	1357.243774	-509.799866	88.649109	1332.400146	-574.271179	113.784431	1636.798218	-691.064941	312.318329	1082.634521	-555.309998	-210.774368	1108.655518	-591.041016	318.470459	828.015259	-354.117615	-107.063103	965.331604	-549.169128	63.923607	957.678589	632.963074	7.514709	958.521973	637.462280	184.794662
-603.400391	166.488693	863.965454	-564.359802	-51.927166	864.893250	-668.112061	199.580978	489.408478	-629.491760	-106.233231	515.147949	-695.222351	213.105392	86.586746	-683.003601	-126.440834	83.727852	-595.006836	247.034821	1334.446411	-535.959839	-88.905617	1357.408447	-510.085876	88.631500	1332.824951	-578.440918	113.232124	1636.880859	-690.522888	312.353058	1082.569214	-554.788147	-210.499664	1108.573975	-590.607117	318.040131	827.788879	-353.173340	-106.611961	965.697937	-548.575745	63.987610	957.749329	632.171753	7.930037	958.507568	637.271790	185.044174
-602.598083	166.438766	863.972778	-563.643616	-51.926003	864.995178	-667.769653	199.671082	489.501617	-629.359253	-106.139656	515.248718	-695.197937	213.177917	86.685143	-683.024048	-126.426735	83.767288	-595.221802	247.056717	1334.697754	-536.253113	-88.876717	1357.590698	-510.442444	88.608093	1333.343628	-582.643921	112.586784	1636.961304	-689.865112	312.494690	1082.478516	-554.187378	-210.155167	1108.472534	-590.141907	317.651642	827.553223	-352.103302	-106.136047	966.179077	-547.892944	63.977798	957.831787	631.364075	8.393978	958.469971	637.171509	185.364883
-601.733643	166.411255	863.994995	-562.867493	-51.884590	865.109009	-667.350098	199.773239	489.591034	-629.115295	-105.960548	515.326355	-695.125854	213.233658	86.759201	-682.957275	-126.428749	83.857422	-595.547302	247.116425	1335.010132	-536.793274	-88.927567	1357.835571	-510.926361	88.563255	1333.890381	-586.820129	111.898949	1637.014160	-689.104431	312.612732	1082.368042	-553.428772	-209.849838	1108.343506	-589.640503	317.345062	827.313843	-350.810852	-105.618416	966.828857	-547.169067	63.994823	957.935425	630.381836	8.984500	958.534790	636.824829	186.024078
-600.768494	166.529678	864.081238	-562.038635	-51.711643	865.205383	-666.940918	199.824127	489.719025	-628.864502	-105.817780	515.406860	-695.091492	213.244232	86.860428	-682.911133	-126.390137	83.893105	-596.005005	247.123810	1335.333862	-537.409912	-88.979675	1358.129639	-511.557465	88.527000	1334.456177	-590.901794	111.147530	1637.076172	-688.342285	312.794159	1082.278564	-552.547852	-209.386459	1108.222656	-589.043091	317.095703	827.098267	-349.232422	-105.111649	967.737305	-546.414734	64.099564	958.083252	629.388489	9.542493	958.582886	636.629639	186.457550
-599.737854	166.701431	864.238159	-561.130005	-51.510128	865.376709	-666.525635	199.912918	489.873352	-628.617188	-105.695915	515.506348	-695.019409	213.307938	86.980278	-682.830200	-126.379936	83.943237	-596.529785	247.138550	1335.656738	-538.212769	-89.018234	1358.366089	-512.222046	88.482941	1335.071411	-594.892151	110.356804	1637.084839	-687.476013	312.899078	1082.132935	-551.574585	-209.115631	1108.202881	-588.373962	316.882690	826.825745	-347.441040	-104.548347	968.926514	-545.637329	64.240097	958.322388	628.511108	10.011873	958.670837	636.644043	186.737640
-598.597534	166.953445	864.507568	-560.205383	-51.225964	865.493896	-666.148254	200.072128	490.024597	-628.379456	-105.567001	515.643127	-695.020142	213.302124	87.112297	-682.855652	-126.305847	84.035286	-597.079895	247.187592	1335.944214	-539.169128	-89.090889	1358.662354	-513.030273	88.407097	1335.619873	-598.732788	109.536209	1637.096436	-686.588928	312.991333	1081.938965	-550.487671	-208.728394	1108.151978	-587.638062	316.711334	826.574707	-345.360962	-103.944664	970.357239	-544.837830	64.368942	958.611816	627.586853	10.510098	958.713440	636.702087	186.989075
-597.381348	167.162445	864.753906	-559.152588	-50.929131	865.654846	-665.703552	200.130081	490.118164	-627.991272	-105.336861	515.756348	-694.948486	213.282639	87.181358	-682.775696	-126.292931	84.094002	-597.763245	247.207535	1336.200195	-540.192200	-89.182205	1358.979980	-513.891968	88.355049	1336.195068	-602.408813	108.662338	1637.097534	-685.616577	312.848816	1081.520874	-549.223511	-208.369705	1108.187622	-586.918030	316.578430	826.374084	-343.090881	-103.330223	972.103943	-543.980042	64.513885	958.924622	626.587402	10.847027	958.837280	636.698242	187.210251
-596.655151	166.590408	864.576660	-558.240417	-51.036476	865.806030	-665.232117	200.263611	490.135254	-627.734375	-105.183426	515.950012	-694.879028	213.298355	87.300400	-682.735168	-126.297653	84.188683	-598.534668	247.265457	1336.452515	-541.356995	-89.204208	1359.232422	-514.759521	88.295647	1336.743652	-605.911987	107.814949	1637.092041	-684.869934	313.132568	1081.445435	-547.872253	-207.940384	1108.169922	-586.269348	316.504639	825.962036	-340.630066	-102.748131	974.075684	-543.346130	64.326218	958.968628	625.594299	11.279613	958.899353	636.710510	187.499680
-595.525513	166.616516	864.586426	-557.203552	-50.867413	865.921509	-664.886719	200.408722	490.265594	-627.416138	-105.019905	516.084839	-694.895813	213.329666	87.466965	-682.736023	-126.203773	84.264320	-599.357544	247.272644	1336.686279	-542.627991	-89.257385	1359.536011	-515.804626	88.237679	1337.260986	-609.219116	106.949203	1637.093506	-684.002808	313.185455	1081.177856	-546.473389	-207.517700	1108.297119	-585.331116	316.476746	825.832214	-337.917816	-102.133965	976.388062	-542.533508	64.412048	959.130066	624.537476	11.609776	958.942810	636.625610	187.728271
-594.371277	166.760803	864.592285	-556.180298	-50.727551	866.045776	-664.291748	200.532791	490.391907	-626.910706	-104.836380	516.191406	-694.842163	213.335541	87.565048	-682.709167	-126.160439	84.361397	-600.271545	247.277023	1336.880249	-543.983093	-89.307098	1359.803467	-516.875061	88.107544	1337.756470	-612.283264	106.112091	1637.087158	-683.319702	313.362122	1080.959106	-544.950562	-207.164398	1108.387939	-584.268433	316.550873	825.734741	-335.061157	-101.536575	978.964966	-541.748413	64.532166	959.305542	623.451233	11.965402	958.962219	636.499756	187.990799
-593.178955	166.871124	864.615845	-555.092163	-50.538898	866.185120	-663.613525	200.604080	490.508148	-626.386658	-104.740730	516.301819	-694.745300	213.324142	87.656609	-682.627319	-126.107407	84.477554	-601.284790	247.252701	1337.093384	-545.422302	-89.449394	1360.111450	-518.022095	88.007576	1338.217407	-615.151917	105.289459	1637.130615	-682.624878	313.526947	1080.764526	-543.427124	-206.805191	1108.570313	-583.100830	316.617340	825.631531	-332.084564	-100.999153	981.739197	-540.951111	64.658783	959.510193	621.943542	11.936294	959.094299	636.182068	187.930878
-591.966553	167.152130	864.668823	-554.037292	-50.351818	866.285278	-663.122803	200.791138	490.693085	-625.819031	-104.640190	516.376038	-694.691101	213.354416	87.747421	-682.533752	-126.050346	84.585136	-602.354797	247.191315	1337.262329	-547.013184	-89.540466	1360.379639	-519.237061	87.873840	1338.656494	-617.821411	104.459175	1637.138672	-681.918579	313.477844	1080.377441	-541.889832	-206.401321	1108.747437	-581.797485	316.746857	825.591675	-328.993744	-100.566185	984.726318	-540.177551	64.824585	959.717651	621.018982	12.303055	959.054810	636.004944	188.143402
-590.740479	167.362061	864.693420	-552.956421	-50.199539	866.387817	-662.474365	201.034119	490.777008	-625.218201	-104.556709	516.525574	-694.793701	213.537384	87.957306	-682.486755	-125.985497	84.710762	-603.485229	247.147736	1337.413696	-548.549438	-89.650734	1360.655273	-520.486938	87.744324	1339.086548	-620.276611	103.714920	1637.208008	-681.361816	313.577789	1080.076660	-540.308105	-206.100052	1108.987915	-580.374451	316.877380	825.678894	-325.839844	-100.082336	987.988892	-539.402588	64.951149	959.915894	619.945679	12.409584	959.092773	635.799377	188.190842
-589.574585	167.503235	864.629578	-551.895081	-50.060371	866.476318	-661.772583	201.196518	490.823334	-624.527893	-104.473709	516.640503	-694.178162	213.107727	87.565239	-682.377197	-125.908585	84.847870	-604.599121	247.089264	1337.501099	-550.163818	-89.691422	1360.873657	-521.718506	87.594551	1339.452026	-622.536804	103.031967	1637.267700	-680.902283	313.709869	1079.842041	-538.765808	-205.830872	1109.189819	-578.780396	316.982758	825.790466	-322.767029	-99.686882	991.174622	-538.658325	65.078880	960.055176	618.985474	12.588320	959.112061	635.552368	188.218948
-588.421448	167.751602	864.562439	-550.930115	-49.951633	866.572510	-661.104919	201.434509	490.902618	-623.886963	-104.465530	516.791809	-694.402893	213.452026	87.937820	-682.301453	-125.865395	85.010124	-605.836121	247.021545	1337.592163	-551.806030	-89.831543	1361.068970	-523.108765	87.516754	1339.831055	-624.658691	102.392075	1637.329834	-680.500488	313.787720	1079.481812	-537.100952	-205.448257	1109.451660	-577.155762	317.145020	825.926575	-319.446106	-99.326881	994.791504	-537.970215	65.233810	960.196472	617.796021	12.394559	959.075317	635.234558	188.185760
-587.275452	168.045578	864.515747	-549.927368	-49.808506	866.648804	-660.456421	201.636108	490.997772	-623.133545	-104.382683	516.849915	-694.363037	213.479538	88.025574	-682.305359	-125.757530	85.094170	-607.131836	246.948792	1337.595825	-553.479797	-89.915848	1361.240601	-524.431396	87.329185	1340.125732	-626.558533	101.798943	1637.413818	-680.160645	313.864777	1079.090576	-535.604675	-205.302139	1109.736694	-575.398438	317.347443	826.148193	-316.538757	-99.140533	998.082703	-537.295837	65.413300	960.346924	616.933472	12.394442	959.094604	634.938477	188.101822
-586.119080	168.286819	864.527405	-548.962769	-49.598583	866.745483	-659.699158	201.829742	491.124390	-622.411194	-104.397110	516.929443	-694.262329	213.538284	88.102219	-682.248535	-125.734520	85.216782	-608.457703	246.813950	1337.624878	-555.198364	-90.001022	1361.294434	-525.857178	87.242340	1340.392944	-628.291016	101.256104	1637.486694	-679.951172	314.013031	1078.707275	-534.069702	-205.072006	1109.979736	-573.556213	317.393951	826.461853	-313.390808	-98.887810	1001.698425	-536.650696	65.578003	960.541260	616.155945	12.245385	959.174377	634.597046	187.928238
-585.015198	168.600830	864.506042	-548.048279	-49.442364	866.802734	-658.981873	202.034210	491.263550	-621.663086	-104.406555	516.973999	-694.188049	213.588211	88.186699	-682.167786	-125.681381	85.307053	-609.831970	246.697922	1337.662109	-556.916992	-90.150719	1361.436279	-527.212952	87.052048	1340.676758	-629.868530	100.753380	1637.565186	-679.805237	314.144470	1078.352905	-532.507751	-204.935287	1110.297974	-571.654663	317.562500	826.837463	-310.106689	-98.539185	1005.539307	-536.041992	65.749519	960.692810	615.477356	12.040551	959.264771	634.248047	187.703827
-583.950378	168.732513	864.439880	-547.176575	-49.287365	866.837708	-658.167053	202.188583	491.318604	-620.842468	-104.384438	517.002258	-694.284302	213.730957	88.326958	-682.200684	-125.520050	85.407997	-611.221008	246.569077	1337.692505	-558.608704	-90.305542	1361.500488	-528.687622	86.900139	1340.895630	-631.292725	100.301987	1637.654907	-679.736389	314.306000	1077.993408	-530.993225	-204.654007	1110.657837	-569.691101	317.622559	827.242065	-307.177307	-98.395187	1009.181580	-535.465759	65.845894	960.805115	614.938293	11.789534	959.351318	633.880127	187.416138
-582.975891	168.929169	864.395020	-546.367310	-49.120934	866.847839	-657.369873	202.358459	491.309326	-620.034851	-104.285393	517.016846	-694.144897	213.749054	88.365570	-682.057556	-125.664986	85.466614	-612.673462	246.455994	1337.658447	-560.231140	-90.451302	1361.618652	-530.122559	86.725830	1341.142090	-632.566589	99.881767	1637.745850	-679.711426	314.468201	1077.650269	-529.533936	-204.580185	1111.002563	-567.693359	317.775909	827.774841	-304.401520	-98.303688	1012.715820	-534.969238	65.962822	960.916077	614.465210	11.509327	959.448303	633.470337	187.096619
-581.947388	169.156097	864.358643	-545.529175	-48.939228	866.867432	-657.027771	202.604355	491.408264	-619.195251	-104.249863	517.041260	-694.202087	213.772781	88.457939	-681.956299	-125.682220	85.557495	-614.145325	246.312943	1337.670532	-561.932800	-90.601059	1361.693848	-531.598022	86.558716	1341.339478	-633.713684	99.497620	1637.842285	-679.722290	314.640961	1077.284302	-528.065735	-204.542343	1111.436157	-565.715942	317.906403	828.319458	-301.737030	-98.279770	1016.161743	-534.427917	66.100403	961.033142	614.060791	11.156931	959.558716	633.059265	186.722778
-581.005920	169.352066	864.293762	-544.750122	-48.769661	866.864075	-656.362976	202.804535	491.500916	-618.498230	-104.304703	517.072998	-693.797180	213.533829	88.244133	-682.015991	-125.679825	85.657616	-615.669617	246.144577	1337.607788	-563.586182	-90.740799	1361.721680	-533.068909	86.424309	1341.515137	-634.730286	99.136955	1637.954834	-679.807922	314.819214	1076.911865	-526.687256	-204.405807	1111.887085	-563.769287	318.025452	828.842468	-299.154358	-98.233223	1019.487549	-533.948669	66.225601	961.118835	613.722961	10.714278	959.688110	632.667297	186.300568
-580.117981	169.495804	864.242615	-544.031738	-48.630428	866.841187	-655.652527	202.953613	491.543518	-617.743591	-104.275360	517.060913	-693.851501	213.636627	88.421120	-682.004089	-125.667198	85.678017	-617.183472	245.978165	1337.502563	-565.292175	-90.838211	1361.743164	-534.536804	86.275833	1341.684570	-635.623657	98.829895	1638.079102	-679.907471	315.012421	1076.546875	-525.378357	-204.495163	1112.371826	-561.756775	318.157928	829.494812	-296.795868	-98.285370	1022.608154	-533.524963	66.295517	961.200317	613.413025	10.316324	959.804199	632.204224	185.845398
-579.443726	169.880630	864.233276	-543.787109	-48.697380	866.630005	-655.321533	203.271698	491.744598	-617.162781	-104.358109	517.094604	-694.097656	213.781143	88.633705	-682.054932	-125.662064	85.764328	-618.717712	245.825745	1337.495117	-566.932861	-91.042313	1361.751099	-536.069641	86.162712	1341.856934	-636.452576	98.514183	1638.216675	-680.083679	315.236755	1076.182739	-524.063660	-204.521469	1112.938232	-559.782471	318.258087	830.127197	-294.629181	-98.386490	1025.500366	-533.316223	66.257935	961.176331	613.168335	9.921094	959.885986	631.718628	185.390839
-578.615417	170.125137	864.195618	-543.196533	-48.565891	866.601807	-654.724670	203.444534	491.783051	-616.522949	-104.312042	517.063843	-694.073914	213.824371	88.723221	-681.989807	-125.712250	85.821815	-620.232788	245.655777	1337.399170	-568.627625	-91.146088	1361.767212	-537.503723	86.002953	1342.001953	-637.156555	98.224815	1638.359497	-680.252686	315.441040	1075.818115	-522.902344	-204.575668	1113.455200	-557.847717	318.327271	830.838013	-292.633148	-98.508492	1028.094971	-532.971069	66.358604	961.255493	612.993408	9.499738	959.945618	631.203003	184.976593
-577.842651	170.248962	864.125244	-542.600098	-48.450218	866.576782	-654.138245	203.578339	491.822937	-615.920349	-104.256538	517.061768	-693.672913	213.576981	88.454903	-681.959290	-125.766518	85.868065	-621.788391	245.473389	1337.310059	-570.236511	-91.315422	1361.818604	-539.019226	85.853539	1342.122681	-637.794067	97.937111	1638.483521	-680.426331	315.614929	1075.440674	-521.828735	-204.584076	1114.021606	-555.939758	318.444855	831.486694	-290.838837	-98.747017	1030.338623	-532.630798	66.421158	961.310730	613.147461	9.374420	960.040466	630.736755	184.558228
-577.126343	170.362518	864.053162	-541.955078	-48.400719	866.631836	-653.629761	203.754944	491.884369	-615.373718	-104.205978	517.107971	-693.604675	213.595001	88.539169	-681.921204	-125.772774	85.895149	-623.304077	245.308594	1337.216797	-571.931335	-91.399452	1361.838135	-540.513184	85.710999	1342.269897	-638.338257	97.667061	1638.611572	-680.597717	315.835144	1075.081177	-520.805054	-204.597916	1114.660767	-554.119629	318.558807	832.168091	-289.281403	-98.963814	1032.241089	-532.307068	66.491669	961.404724	613.047424	8.970699	960.089661	630.239380	184.041779
-576.442444	170.522919	863.984436	-541.379822	-48.183575	866.629883	-652.707031	203.750534	491.851807	-614.875488	-104.085327	517.077515	-693.747498	213.938553	88.860130	-681.973816	-125.790993	85.901520	-624.847412	245.158325	1337.076172	-573.560425	-91.475365	1361.843140	-542.016968	85.569504	1342.413940	-638.815979	97.387421	1638.703003	-680.881470	316.227631	1074.830688	-519.912537	-204.849380	1115.383057	-552.298706	318.593933	832.885132	-287.889984	-99.292580	1033.742676	-532.041931	66.640518	961.474304	612.996704	8.518650	960.148132	629.732361	183.601593
-575.717590	170.678619	863.975403	-540.753601	-47.907879	866.690002	-652.319336	203.959015	491.902802	-614.430969	-103.952438	517.087219	-693.746033	213.942505	88.924759	-681.945923	-125.783989	85.949486	-626.305969	245.009155	1336.992554	-575.179749	-91.567131	1361.915649	-543.466736	85.442848	1342.560913	-639.210571	97.086159	1638.795654	-681.025757	316.323730	1074.360962	-519.116150	-205.037155	1116.091064	-550.581726	318.605225	833.530945	-286.734039	-99.688896	1034.819092	-531.766235	66.814980	961.612976	612.996033	8.135501	960.211975	629.242737	183.083572
-575.072327	170.900040	864.020264	-540.268250	-47.796150	866.682800	-652.098511	204.290466	492.062927	-614.090454	-103.836227	517.114136	-693.749268	213.950150	89.002228	-681.966431	-125.783913	85.954803	-627.822571	244.892014	1336.829102	-576.839111	-91.619873	1361.939819	-544.968506	85.312950	1342.685059	-639.554749	96.833702	1638.866699	-681.275024	316.526062	1074.011475	-518.398499	-205.165863	1116.833130	-548.955200	318.613281	834.216248	-285.793762	-100.116333	1035.432007	-531.551575	66.881996	961.733093	613.098694	7.731228	960.283569	628.823120	182.581085
-574.441101	171.023727	864.046387	-539.727356	-47.579288	866.763000	-651.894409	204.504578	492.172302	-613.784607	-103.758217	517.135010	-693.797913	213.942719	89.041924	-681.935242	-125.782921	85.966614	-629.292175	244.751389	1336.656982	-578.369263	-91.705826	1362.077393	-546.437195	85.167397	1342.842285	-639.820557	96.566925	1638.936523	-681.495605	316.733185	1073.669189	-517.891846	-205.359238	1117.557617	-547.511536	318.708038	834.854187	-285.063690	-100.679192	1035.493530	-531.361511	67.006020	961.895203	613.216675	7.296490	960.303955	628.390381	182.078690
-573.924500	171.099625	864.027466	-539.230530	-47.327480	866.857666	-651.478271	204.605606	492.216522	-613.472839	-103.603371	517.106995	-693.789001	213.951065	89.056755	-681.896545	-125.789528	85.969315	-630.784424	244.655762	1336.489746	-580.011353	-91.759850	1362.176880	-547.904480	85.056465	1342.994263	-640.047119	96.248360	1638.962769	-681.732178	316.979828	1073.316284	-517.433350	-205.411591	1118.253540	-546.086670	318.715485	835.429993	-284.509766	-101.413147	1035.028931	-531.242065	67.161819	962.035950	613.371033	6.839302	960.334473	627.989502	181.559982
-573.457642	171.138580	863.968689	-538.815125	-47.168182	866.916199	-650.980652	204.705582	492.204163	-613.244507	-103.459633	517.124390	-693.700195	213.977890	89.070740	-681.889526	-125.758713	85.953987	-632.219177	244.512390	1336.349976	-581.628174	-91.839333	1362.275879	-549.387085	84.898193	1343.063110	-640.166504	96.001198	1639.019531	-681.997925	317.216949	1072.935913	-517.175781	-205.667603	1119.009033	-544.689758	318.597931	835.950073	-284.330048	-102.105721	1033.924072	-531.147095	67.256088	962.126221	613.615356	6.295718	960.361755	627.628662	181.074890
-573.062317	171.258957	863.948792	-538.520813	-47.027740	866.944763	-650.608398	204.853470	492.206757	-613.080933	-103.378357	517.128845	-693.688904	213.997192	89.101944	-681.857971	-125.763039	85.925507	-633.683533	244.401703	1336.125977	-583.340820	-91.907425	1362.416992	-550.859192	84.755829	1343.162354	-640.198669	95.793968	1639.063232	-682.254395	317.436523	1072.591919	-517.096191	-205.806427	1119.691406	-543.448914	318.531921	836.420776	-284.424316	-103.044121	1032.023315	-531.125488	67.346893	962.215698	613.940430	5.786358	960.323669	627.348145	180.588821
-572.725586	171.337082	863.922668	-538.257141	-46.891930	866.990173	-650.329834	205.036911	492.195526	-612.904175	-103.216927	517.116943	-693.663696	214.026367	89.101524	-681.833252	-125.764427	85.915329	-635.131348	244.276978	1335.895020	-585.038513	-91.920097	1362.668701	-552.322876	84.576218	1343.240601	-640.215698	95.601051	1639.046021	-682.509521	317.611633	1072.212036	-517.155884	-205.916977	1120.473755	-542.315918	318.357727	836.905151	-284.646729	-104.012566	1029.907837	-531.150818	67.428452	962.309082	614.355408	5.281166	960.254028	627.061646	180.169495
-572.449402	171.452545	863.914673	-538.065369	-46.728260	867.015869	-650.067261	205.179718	492.224304	-612.765930	-103.047981	517.134644	-693.644287	214.047211	89.102875	-681.820007	-125.766975	85.847977	-636.570007	244.202805	1335.717163	-586.737488	-91.994125	1362.928223	-553.806885	84.454590	1343.317749	-640.141357	95.362724	1639.074341	-682.897278	317.903046	1071.929199	-517.413086	-205.998795	1121.234741	-541.313965	318.247681	837.264587	-285.355316	-105.282181	1026.748779	-531.217590	67.528427	962.395142	614.723145	4.785198	960.169067	626.809143	179.742599
-572.205322	171.532089	863.896912	-537.894409	-46.580803	867.026978	-649.762146	205.336090	492.190826	-612.574463	-102.863533	517.110840	-693.636230	214.078674	89.109192	-681.818481	-125.750771	85.790771	-637.954712	244.023270	1335.494873	-588.370972	-92.092171	1363.289185	-555.565125	84.507271	1343.300293	-640.007324	95.178253	1639.043579	-683.112244	317.941528	1071.391724	-517.872498	-205.961624	1121.897217	-540.495056	318.185028	837.557800	-286.201080	-106.509224	1023.364685	-531.310425	67.602150	962.467896	615.136353	4.262994	960.119141	626.595154	179.318970
-572.033447	171.628403	863.890137	-537.814941	-46.428516	867.058960	-649.463806	205.518600	492.157349	-612.515564	-102.726738	517.068848	-693.599365	214.094315	89.098526	-681.790710	-125.766151	85.779694	-639.433105	243.945023	1335.211304	-590.169312	-92.159126	1363.542114	-557.063110	84.442383	1343.416992	-639.850098	94.999146	1639.021118	-683.431580	318.067841	1071.006592	-518.593384	-205.736618	1122.500488	-539.722046	318.002502	837.874207	-287.536621	-108.045097	1019.105591	-531.461975	67.692467	962.549744	615.660522	3.731451	960.085327	626.450745	178.968796
-571.924622	171.755310	863.908081	-537.745728	-46.239223	867.084900	-649.234558	205.648956	492.138672	-612.553101	-102.680565	517.082336	-693.600708	214.128265	89.113739	-681.829346	-125.761391	85.743935	-640.881775	243.835709	1334.946289	-591.819397	-92.184250	1363.932007	-558.531494	84.336365	1343.493652	-639.665894	94.826111	1638.943848	-683.791016	318.148865	1070.597046	-519.492859	-205.439072	1122.954956	-539.107422	317.814026	838.053467	-289.341522	-109.945526	1013.982483	-531.630615	67.811844	962.635620	616.164368	3.285432	960.044678	626.376160	178.576462
-571.876953	171.876343	863.892029	-537.704651	-46.111752	867.089905	-649.024353	205.747528	492.088135	-612.480713	-102.530464	517.022522	-693.569214	214.158798	89.078720	-681.887634	-125.765587	85.694588	-642.446838	243.634369	1334.658447	-593.428955	-92.219002	1364.230469	-559.980042	84.303818	1343.585449	-639.375549	94.760483	1638.878540	-684.207214	318.215088	1070.119019	-520.649536	-204.886749	1123.219116	-538.626160	317.634766	838.126831	-291.373779	-111.618065	1008.914734	-531.846008	67.905121	962.693359	616.618103	2.790440	960.045288	626.236877	178.169830
-571.905273	171.955231	863.843628	-537.720825	-45.953331	867.078979	-648.834351	205.861069	492.055237	-612.485229	-102.434700	516.972473	-693.579102	214.194885	89.041092	-681.946106	-125.775902	85.646988	-643.905823	243.559006	1334.275635	-594.995178	-92.249405	1364.529175	-561.367798	84.284859	1343.732544	-639.076477	94.710152	1638.786377	-684.591370	318.187012	1069.671509	-522.078369	-204.342972	1123.339600	-538.262939	317.409363	838.171814	-294.005127	-113.728882	1002.910583	-532.100281	68.008034	962.719055	617.146790	2.410715	960.053711	626.134583	177.850754
-571.996948	172.099533	863.895447	-537.745911	-45.776562	867.077576	-648.689026	205.981125	492.020691	-612.414856	-102.319519	516.933350	-693.512634	214.241623	89.010727	-681.946228	-125.779350	85.559616	-645.362000	243.492203	1333.953369	-596.426514	-92.315285	1364.794067	-562.798706	84.281815	1343.752441	-638.716980	94.683823	1638.642578	-685.103821	318.139465	1069.172607	-523.726074	-203.547623	1123.187866	-538.049072	317.138245	838.148621	-296.986481	-115.762856	996.844971	-532.372925	68.119560	962.796509	617.581299	2.023913	960.109558	626.011230	177.484314
-572.182983	172.228455	863.903015	-537.913269	-45.685417	867.068237	-648.616699	206.109436	491.989929	-612.460632	-102.259415	516.889160	-693.521667	214.239105	88.977348	-681.989319	-125.772415	85.500565	-646.853271	243.425385	1333.594849	-597.876038	-92.315521	1364.951660	-564.166321	84.329926	1343.846680	-638.325928	94.744888	1638.481201	-685.625549	318.054565	1068.711670	-525.602661	-202.902100	1122.961548	-537.977112	316.904602	838.083923	-300.558197	-118.039177	990.327637	-532.742004	68.193527	962.841736	618.079407	1.692856	960.193237	625.909058	177.146011
-572.435486	172.348007	863.900085	-538.209534	-45.629959	866.991577	-648.463318	206.166916	491.909424	-612.587708	-102.220375	516.856812	-693.482666	214.290161	88.920471	-682.004578	-125.801102	85.455727	-648.354980	243.383301	1333.176880	-599.097473	-92.383965	1365.129272	-565.508179	84.397888	1343.916016	-637.948364	95.030624	1638.304199	-686.206055	317.856384	1068.183228	-527.807190	-202.159729	1122.488770	-537.986938	316.599976	837.967102	-304.778351	-120.312996	983.480652	-533.166687	68.219131	962.839355	618.578552	1.348335	960.318359	625.811646	176.815720
-572.498901	173.043243	863.995544	-538.513916	-45.431648	866.872253	-648.399841	206.212311	491.938477	-612.659119	-102.160324	516.814392	-693.478394	214.341492	88.838127	-682.012024	-125.804672	85.400650	-649.857056	243.350967	1332.815063	-600.355896	-92.441200	1365.129883	-566.950684	84.412109	1343.784790	-637.485474	95.240654	1638.077637	-686.868469	317.623840	1067.669678	-530.239197	-201.462540	1121.817261	-538.126465	316.277374	837.791077	-309.342255	-122.446510	976.305298	-533.528870	68.507568	962.875549	619.056335	1.065106	960.471558	625.774109	176.500443
-572.860046	172.660583	863.738892	-538.317078	-45.176685	867.070923	-648.560242	206.307114	491.809509	-612.629639	-102.316177	516.656494	-693.486511	214.346802	88.727959	-681.580078	-125.787071	85.333450	-651.394714	243.314972	1332.385010	-601.358704	-92.515099	1365.171631	-568.105591	84.524513	1343.986084	-636.998047	95.537476	1637.812134	-687.758301	317.483002	1067.283691	-532.916382	-200.714310	1120.986084	-538.370239	315.946869	837.582397	-314.786224	-125.597786	968.663330	-533.819092	68.684998	962.881348	619.599365	0.764634	960.650024	625.785095	176.220566
-572.864502	172.465439	863.679626	-537.671814	-44.591446	867.378662	-648.511841	206.310287	491.677612	-612.304749	-101.510544	516.459290	-693.428955	214.408524	88.621742	-681.436523	-125.831902	85.157768	-652.954529	243.292023	1331.934204	-602.384644	-92.600876	1364.974976	-569.328186	84.606209	1343.935181	-636.496094	95.887947	1637.502686	-688.592957	317.088226	1066.648193	-535.853699	-200.155243	1119.960938	-538.788696	315.551086	837.274658	-320.731079	-128.364944	960.903748	-533.848450	69.072220	963.073120	620.128174	0.460072	960.844116	625.777893	175.942352
-573.268616	172.586151	863.622498	-537.791687	-44.472954	867.360413	-648.462769	206.291656	491.525208	-612.456421	-101.233711	516.385010	-693.094727	214.198639	88.171463	-681.492126	-125.816963	85.028809	-654.500061	243.270462	1331.498535	-603.183167	-92.696709	1364.829102	-570.566284	84.757088	1343.822021	-635.969360	96.303101	1637.172729	-689.478638	316.545013	1065.989136	-539.036682	-199.607361	1118.807739	-539.328125	315.131805	836.958252	-327.344299	-131.154495	952.975281	-534.286316	69.209198	963.072998	620.622559	0.251224	961.063660	625.768494	175.680130
-573.656128	172.721558	863.568726	-537.987732	-44.238380	867.309875	-648.686218	206.353165	491.426697	-612.589722	-101.071823	516.290710	-693.442200	214.469238	88.309425	-681.603760	-125.814964	84.888245	-656.055786	243.245056	1331.031982	-603.911316	-92.798820	1364.593262	-571.653320	84.874931	1343.763550	-635.476990	96.862091	1636.757324	-690.535889	316.057831	1065.396729	-542.384094	-199.180176	1117.550415	-539.962280	314.687134	836.665222	-334.523132	-134.084564	944.904541	-534.739136	69.390884	963.055908	621.005127	-0.092916	961.365356	625.726318	175.319489
-574.165833	172.855286	863.492310	-538.174133	-43.964462	867.247437	-649.039185	206.381821	491.321747	-612.684509	-100.970985	516.174988	-693.508362	214.510925	88.143265	-681.640076	-125.851860	84.785919	-657.602905	243.198349	1330.561646	-604.563721	-92.927910	1364.250000	-572.728638	85.046982	1343.630859	-634.968445	97.460724	1636.354370	-691.739807	315.540192	1064.843018	-545.960327	-198.917511	1116.159302	-540.736816	314.200348	836.284424	-342.122681	-136.808975	936.919250	-535.229553	69.612633	963.016174	621.976501	-0.149515	961.367004	625.915833	175.240005
-574.664185	173.026840	863.423096	-538.369324	-43.756100	867.141174	-649.452942	206.378326	491.235840	-612.858948	-100.852318	516.089600	-693.591248	214.547470	87.966675	-681.677612	-125.898140	84.676735	-659.090881	243.157700	1330.162476	-604.942566	-93.062340	1363.981812	-573.892944	85.190315	1343.272705	-634.500854	98.026001	1636.018433	-693.054504	314.968994	1064.295410	-549.751465	-198.691345	1114.808960	-541.739197	313.661804	835.910828	-350.446381	-139.731079	928.762939	-535.721313	69.792358	962.959961	622.463623	-0.378463	961.597412	625.911804	174.948044
-575.272949	173.093048	863.291321	-538.602295	-43.590275	867.035706	-649.896484	206.372604	491.128998	-613.028198	-100.728439	515.956238	-693.622742	214.567444	87.779442	-681.716431	-125.904831	84.535919	-660.633240	243.127197	1329.651978	-605.404480	-93.175400	1363.570435	-574.626892	85.401253	1343.370483	-634.109009	98.890633	1635.489502	-694.594177	314.512543	1063.825562	-553.706665	-198.695404	1113.374878	-542.778137	313.104950	835.565063	-359.447845	-142.809357	920.664001	-536.259949	69.939110	962.864685	622.905701	-0.583494	961.809937	625.870178	174.691284
-575.889160	173.210495	863.188293	-538.901428	-43.305550	866.986755	-650.431824	206.317764	491.027313	-613.233826	-100.620529	515.792969	-693.764221	214.592117	87.604836	-681.820068	-125.938248	84.417046	-662.087585	243.147675	1329.202881	-605.710571	-93.316353	1363.101929	-575.425293	85.594009	1343.168213	-633.825806	99.598717	1635.065430	-695.994324	313.681549	1063.100098	-557.773071	-198.235626	1111.843384	-544.124817	312.584137	835.095947	-369.089050	-145.926559	912.470947	-536.839050	70.178551	962.812256	623.403259	-0.826506	962.013489	625.857483	174.494125
-576.748901	173.697495	863.044800	-539.690002	-43.304371	866.653564	-651.240173	206.390152	491.050415	-613.610168	-100.644333	515.703003	-693.949402	214.600342	87.462318	-682.100708	-125.681145	84.281380	-663.463257	243.150024	1328.765625	-605.819519	-93.479347	1362.627075	-576.129944	85.766953	1342.887207	-633.616821	100.539627	1634.567871	-697.791748	313.208038	1062.799438	-562.207458	-198.513763	1110.361816	-545.630249	312.021973	834.681946	-379.385223	-149.123703	904.401611	-537.641663	70.335938	962.574036	623.803284	-1.084962	962.163452	625.786255	174.326111
-577.442200	174.005417	862.938843	-540.086975	-42.982323	866.469299	-651.888123	206.350845	491.009247	-613.788696	-100.540848	515.526978	-694.088745	214.637909	87.234261	-682.149780	-125.722641	84.141220	-664.709412	243.135712	1328.304443	-605.718323	-93.613411	1362.155029	-576.662231	85.942078	1342.604004	-633.735840	101.495895	1634.125977	-699.538269	312.440063	1062.199097	-566.888428	-198.802383	1108.908081	-547.263000	311.382355	834.189148	-390.143921	-152.445587	896.506714	-538.227722	70.637215	962.438232	624.183777	-1.264850	962.260254	625.707825	174.142685
-578.009521	175.043915	863.158386	-540.931030	-42.495567	866.030029	-652.793396	206.445404	491.118103	-614.087158	-100.528267	515.329651	-693.996338	214.379608	86.807465	-682.095154	-126.017509	84.019356	-665.844055	243.185333	1327.894653	-605.406189	-93.705124	1361.617310	-577.037415	86.149658	1342.334351	-634.165161	102.343460	1633.801025	-701.373474	311.756104	1061.763062	-571.733948	-199.191696	1107.448975	-549.164978	310.767517	833.640625	-401.353180	-155.834671	888.839966	-538.899475	71.070625	962.337952	624.559448	-1.437175	962.362732	625.605957	174.013779
-578.752136	174.944473	863.037231	-540.794434	-42.314697	866.067322	-653.369141	206.268845	490.920197	-614.081055	-100.293007	515.196777	-693.979553	214.380875	86.508430	-682.030029	-126.052322	83.878090	-666.817444	243.219101	1327.463013	-604.871582	-93.827103	1361.140747	-577.300598	86.377678	1342.003662	-634.866455	103.431831	1633.485352	-703.218323	310.962799	1061.264160	-576.755371	-199.784439	1106.174683	-551.208557	310.046539	833.008850	-413.084381	-159.272430	881.473022	-539.317566	71.252190	962.313171	624.932678	-1.667495	962.451294	625.586609	173.815231
-580.109009	175.157471	862.932007	-541.893188	-42.125858	865.663269	-654.330444	206.321899	490.967560	-614.515381	-100.318886	515.088562	-694.540833	214.726547	86.564423	-682.586548	-126.075989	83.760391	-667.635986	243.266144	1327.072388	-604.023743	-93.886932	1360.663086	-577.424316	86.627533	1341.715454	-635.921997	104.257889	1633.385254	-705.157166	310.158020	1060.844116	-581.907593	-200.410416	1104.988403	-553.522888	309.351166	832.412842	-425.216583	-162.717560	874.584106	-540.396545	71.368279	962.031494	625.411377	-1.950366	962.536316	625.822449	173.327499
-581.373535	175.150726	862.791565	-542.729919	-41.819290	865.456909	-655.388733	206.370270	490.941559	-614.843323	-100.219688	514.925476	-694.713135	214.791321	86.425232	-682.654053	-126.048653	83.638008	-668.250122	243.324738	1326.775024	-603.156372	-93.975883	1360.174683	-577.463684	86.852036	1341.399414	-637.312927	105.170815	1633.293335	-707.137207	309.324127	1060.517822	-587.181885	-201.239487	1104.013794	-555.999817	308.587006	831.746277	-437.634979	-166.095520	868.150391	-541.333801	71.555977	961.832214	625.667786	-2.086540	962.638184	625.769104	173.177704
-582.481628	175.307632	862.667603	-543.388611	-41.684574	865.330750	-656.356750	206.279221	490.883118	-615.295776	-99.956223	514.948853	-694.756165	214.826920	86.217560	-682.795959	-126.049599	83.523270	-668.780212	243.398468	1326.511475	-602.001404	-93.970345	1359.722900	-577.407349	87.081490	1341.171753	-638.809265	106.171211	1633.265991	-709.204346	308.583618	1060.277100	-592.606567	-202.036087	1103.293213	-558.663269	307.780243	831.176697	-450.440155	-169.599762	862.118958	-542.135315	71.757706	961.686951	625.381897	-2.129804	962.898865	625.562195	172.851730
-583.636902	175.526352	862.609070	-544.145752	-41.489265	865.213806	-657.495422	206.221130	490.925232	-615.459290	-99.932175	514.677673	-694.654480	214.712601	85.892815	-682.785339	-126.067314	83.426178	-669.169617	243.488602	1326.323975	-600.648193	-93.986969	1359.431152	-577.260681	87.291382	1341.020874	-640.627258	106.963608	1633.341064	-711.333313	307.827911	1060.080688	-597.969849	-203.065689	1102.852417	-561.427063	306.950470	830.587280	-463.404846	-172.931381	856.764038	-542.991760	71.993927	961.576416	625.175354	-2.250973	963.142456	625.413147	172.528656
-584.895752	175.782944	862.601746	-545.092346	-41.199673	865.104553	-658.721741	206.147751	490.957153	-614.852722	-99.223099	514.034912	-694.461609	214.528442	85.617477	-682.508911	-126.137917	83.200180	-669.486145	243.562637	1326.218994	-599.274719	-93.892624	1359.119995	-577.085327	87.522652	1340.866455	-642.468689	107.673813	1633.459595	-713.369812	306.998077	1060.031006	-603.410278	-204.081589	1102.710327	-564.371155	306.107086	830.046692	-476.608856	-176.231613	851.922180	-543.960083	72.276291	961.488831	626.109680	-2.484921	962.838257	625.703674	172.838867
-586.121338	175.939819	862.646301	-545.984985	-40.981743	865.042786	-660.043335	206.092194	491.002686	-615.930420	-99.811722	514.374878	-694.822937	214.704178	85.679298	-682.963745	-126.093712	83.206467	-669.751892	243.592728	1326.211426	-597.827576	-93.858833	1359.004883	-576.868469	87.780716	1340.746582	-644.443481	108.374580	1633.593506	-715.513977	306.309631	1060.130249	-608.701050	-205.311737	1102.970459	-567.517151	305.336670	829.550354	-489.759094	-179.498718	847.793579	-544.844666	72.481392	961.441528	626.354248	-2.518520	962.918640	625.727234	172.791733
-587.487671	176.191345	862.766113	-546.927246	-40.796757	865.001404	-661.339722	205.855408	491.071075	-617.166138	-100.256325	514.521301	-695.340332	214.961044	85.769402	-683.473511	-126.110909	83.234871	-669.961487	243.634003	1326.294556	-596.484009	-93.740433	1358.927246	-576.628174	88.028656	1340.684326	-646.441711	108.945961	1633.752686	-717.688843	305.649719	1060.316895	-614.061035	-205.836380	1103.274170	-570.855469	304.584686	829.119690	-502.078186	-182.263062	844.547119	-545.803772	72.703133	961.437988	626.249756	-2.449267	963.179016	625.632019	172.553848
-588.903137	176.328522	862.856689	-548.080017	-40.443066	864.992432	-662.783630	205.636322	491.096771	-615.378296	-98.889847	513.678345	-695.466797	214.929840	85.620689	-682.720215	-126.223938	82.863625	-670.175232	243.655075	1326.470703	-595.199463	-93.642532	1358.990112	-576.410095	88.278107	1340.667480	-648.419922	109.300957	1633.909424	-719.819641	304.997437	1060.623291	-619.410828	-206.583527	1104.085327	-574.279297	303.837524	828.724792	-515.334412	-185.622986	841.677673	-546.827209	72.983192	961.419434	627.128479	-2.281752	962.396240	626.084290	173.104462
-590.279114	176.286682	862.946655	-548.737549	-40.548969	865.202454	-664.249512	205.414383	491.110291	-612.289551	-96.988373	512.671936	-695.616211	214.866776	85.465942	-681.544556	-126.446899	82.368530	-670.326233	243.675293	1326.733643	-593.962891	-93.488136	1359.119995	-576.128296	88.457253	1340.696777	-650.418701	109.689369	1634.104492	-721.975342	304.410767	1061.075439	-624.460754	-207.609772	1105.264526	-577.839783	303.176422	828.272888	-528.274841	-188.957474	839.547546	-547.638367	73.072418	961.514893	626.704712	-2.255840	962.933594	625.862488	172.742462
-591.893921	176.481277	863.084534	-550.091003	-40.311073	865.217651	-665.711182	205.085251	491.179749	-610.817688	-96.095078	512.106018	-695.709961	214.844086	85.340996	-681.054016	-126.573906	82.066429	-670.486572	243.667267	1327.116699	-592.914612	-93.286926	1359.426636	-575.810059	88.623741	1340.844971	-652.353149	109.911713	1634.303955	-724.111816	303.816040	1061.657227	-629.352417	-208.811478	1106.797485	-581.473816	302.523712	827.905945	-540.709595	-192.100540	838.127319	-548.793274	73.323654	961.515137	626.779785	-2.451285	963.132507	625.902832	172.703476
-593.551025	176.638153	863.221069	-551.362061	-39.981701	865.233032	-667.120056	204.695328	491.129608	-611.415649	-96.182091	511.918793	-695.376831	214.499939	84.921600	-681.561340	-126.251366	82.096909	-670.548157	243.687469	1327.584961	-591.917603	-93.255936	1359.797363	-575.552002	88.800720	1340.951538	-654.282959	110.067131	1634.500854	-726.237549	303.320221	1062.388550	-634.260132	-209.764862	1108.568359	-585.357361	302.006775	827.474976	-553.201660	-195.650253	837.153198	-549.924377	73.620171	961.511658	627.066284	-2.522551	963.286316	626.050232	172.720490
-595.195862	176.810944	863.461487	-552.518738	-39.823921	865.319153	-668.500183	204.307816	491.063324	-613.782104	-97.089622	512.116760	-695.518311	214.518784	84.768967	-682.658142	-126.180595	82.305862	-670.482605	243.683548	1328.114136	-590.914856	-93.120888	1360.317749	-575.472412	88.948822	1340.759277	-656.142578	110.080315	1634.668823	-728.296692	302.736603	1063.193604	-638.961121	-210.659485	1110.500977	-589.256104	301.539948	827.148132	-564.702698	-198.864288	836.922363	-550.997986	73.830338	961.596130	627.394958	-2.461907	963.394531	626.280640	172.795074
-596.878540	176.870071	863.634094	-553.812866	-39.508343	865.357239	-669.845947	203.959442	491.115509	-616.712952	-98.362144	512.683594	-695.831787	214.560486	84.611557	-683.798218	-126.541969	82.547607	-670.483032	243.708298	1328.609619	-590.272095	-92.937187	1360.728271	-574.813354	89.114868	1341.207886	-657.944031	109.962646	1634.801758	-730.324768	302.271027	1064.016479	-643.640259	-211.451263	1112.510742	-593.325867	301.179443	826.779358	-575.963013	-201.793182	837.153687	-552.151794	74.070595	961.619202	627.834900	-2.454840	963.495850	626.524841	172.859009
-598.726257	177.138046	863.906189	-555.051147	-39.328270	865.512329	-671.274963	203.657242	491.051788	-618.708557	-99.330185	513.210083	-696.199280	214.665375	84.536934	-684.836426	-126.637856	82.744156	-670.299438	243.719315	1329.185547	-589.464355	-92.824608	1361.239746	-574.410339	89.214607	1341.333496	-659.648010	109.744804	1634.936523	-732.307556	301.823212	1064.961060	-648.138123	-212.410492	1114.730713	-597.473755	300.821747	826.461853	-586.602844	-204.519058	837.918213	-553.366943	74.370766	961.749695	628.216064	-2.412352	963.611267	626.764221	172.934021
-600.522217	177.027771	864.181702	-556.294617	-39.191158	865.719421	-672.964172	203.472397	491.043365	-619.606079	-99.934296	513.558533	-696.528320	214.652191	84.388504	-685.342407	-126.774963	82.822189	-670.053406	243.761826	1329.725098	-588.708435	-92.709778	1361.675537	-574.032715	89.299599	1341.394287	-661.327820	109.438774	1635.005127	-734.262268	301.370148	1065.900146	-652.589478	-213.169510	1116.982056	-601.701538	300.633423	826.048950	-596.125000	-206.798798	839.232849	-554.556458	74.486755	961.904541	628.683899	-2.424930	963.713562	627.156250	173.015442
-602.180054	177.044144	864.285706	-557.675903	-38.824982	865.872009	-674.168823	203.127914	491.005310	-619.835876	-100.205719	513.429138	-696.275085	214.411713	84.029228	-685.629395	-126.929489	82.810669	-669.709167	243.872391	1330.247192	-588.089050	-92.583778	1362.000488	-573.600891	89.362572	1341.468262	-662.811462	109.034882	1635.164551	-736.155518	301.057861	1066.850220	-657.218323	-213.576965	1119.017700	-605.935181	300.421326	825.660889	-604.574036	-208.939713	840.624512	-555.759216	74.804108	961.947021	629.186340	-2.342664	963.842651	627.531860	173.176422
-603.882263	176.966202	864.448364	-558.904419	-38.719040	866.060425	-675.522583	202.966248	491.004028	-620.246399	-100.378578	513.377808	-696.778320	214.637238	84.046326	-686.000549	-127.116486	82.847488	-669.247925	243.943909	1330.740356	-587.516418	-92.491234	1362.314087	-573.520569	89.384201	1341.206177	-664.131714	108.598602	1635.240723	-738.030518	300.751556	1067.865112	-661.780823	-214.288773	1121.186646	-610.262268	300.286987	825.328369	-612.943787	-211.570480	841.858948	-556.897644	74.955116	962.032288	629.674072	-2.231782	963.926147	627.923950	173.383820
-605.478027	176.927032	864.561523	-560.165894	-38.528015	866.213989	-676.735352	202.714478	490.886810	-620.790283	-100.491158	513.336548	-696.578735	214.493423	83.786469	-686.333130	-127.273773	82.891899	-668.757874	244.062607	1331.217407	-587.042725	-92.405434	1362.666138	-572.813782	89.461937	1341.607544	-665.318420	108.046066	1635.342285	-739.832214	300.524445	1068.840820	-666.162292	-215.215820	1123.323486	-614.586365	300.230316	824.938660	-620.593689	-214.109787	843.054626	-558.026855	75.155754	962.081726	630.288879	-2.154942	964.080811	628.458801	173.553787
-607.130737	176.901093	864.678955	-561.398254	-38.231907	866.223572	-677.917786	202.520950	490.848785	-621.402466	-100.691895	513.304077	-696.863342	214.559784	83.680183	-686.704346	-127.438904	82.891663	-668.150574	244.231003	1331.675537	-586.634644	-92.405029	1362.986450	-572.704407	89.443237	1341.303833	-666.342041	107.427910	1635.413940	-741.580688	300.397888	1069.772949	-670.332214	-215.974228	1125.316895	-618.891296	300.232208	824.581909	-627.883301	-216.608276	844.228882	-559.137756	75.369606	962.054688	630.814941	-2.008198	964.255859	628.970642	173.713547
-608.774963	176.820480	864.788391	-562.702209	-38.254219	866.442322	-679.166199	202.454208	490.845398	-622.069702	-100.906105	513.406189	-697.048828	214.613205	83.613144	-687.047424	-127.538071	82.906914	-667.643921	244.401154	1332.088745	-586.479919	-92.370430	1363.226807	-572.054565	89.462517	1341.658813	-667.232971	106.743141	1635.488525	-743.271973	300.210815	1070.750610	-673.952393	-217.053940	1127.239624	-623.153931	300.361053	824.243164	-634.200439	-218.685425	845.644592	-560.350220	75.464035	962.141113	631.693665	-1.901613	964.338440	629.630676	174.063843
-610.417664	176.731613	864.900208	-564.053772	-38.147644	866.560364	-680.324951	202.371429	490.842529	-622.851257	-101.112366	513.474243	-697.393311	214.749588	83.624969	-687.447510	-127.653648	82.900032	-667.009521	244.579895	1332.505859	-586.407898	-92.364532	1363.434448	-571.677002	89.424545	1341.720093	-667.914246	106.042732	1635.577759	-744.880005	300.199158	1071.721802	-677.257202	-218.136963	1129.116455	-627.350220	300.515503	823.930054	-640.348694	-220.806503	847.105591	-561.568420	75.575287	962.175659	632.142090	-1.679589	964.573914	630.254456	174.206833
-612.018188	176.594803	864.999390	-565.332031	-38.209305	866.710999	-681.445557	202.319565	490.847534	-623.600586	-101.162819	513.530579	-697.694214	214.867615	83.623161	-687.745239	-127.767647	82.863792	-666.335815	244.756271	1332.857910	-586.414490	-92.382805	1363.635620	-571.378296	89.376854	1341.719604	-668.429077	105.315346	1635.630981	-746.403442	300.179871	1072.674316	-680.467163	-219.029312	1130.792847	-631.534668	300.825317	823.630005	-646.757935	-223.076202	848.277588	-562.766052	75.591805	962.228271	632.722717	-1.422523	964.721924	630.911560	174.440079
-613.535156	176.494827	865.117920	-566.690491	-38.153591	866.789429	-682.568420	202.298874	490.813049	-624.331604	-101.265358	513.538635	-697.691223	214.882507	83.534973	-688.039185	-127.856293	82.881149	-665.690918	244.901855	1333.200195	-586.463379	-92.414474	1363.798096	-571.071045	89.309441	1341.720825	-668.799377	104.562317	1635.660889	-747.951538	300.283234	1073.644043	-683.202454	-220.129089	1132.515259	-635.984497	301.103333	823.237366	-652.601501	-225.368149	849.585388	-563.969543	75.626038	962.259705	633.371887	-1.257508	964.847839	631.639587	174.752808
-615.070984	176.380981	865.239685	-568.039734	-38.252499	866.894226	-683.571472	202.237259	490.806488	-625.110413	-101.401627	513.623413	-697.718018	214.831924	83.417755	-688.339417	-127.904648	82.851372	-665.046143	245.066483	1333.543213	-586.596802	-92.457230	1363.918945	-570.771423	89.201836	1341.695313	-669.018250	103.861153	1635.734863	-749.331909	300.348267	1074.581177	-685.490784	-221.365814	1134.035889	-639.911377	301.546600	823.007263	-657.348633	-227.165573	850.757813	-565.184875	75.584518	962.306641	634.354370	-1.115783	964.862183	632.550598	175.153809
-616.573853	176.209747	865.376282	-569.435303	-38.398159	867.013123	-684.672852	202.271469	490.850739	-625.897339	-101.412682	513.690674	-697.883972	214.900864	83.431717	-688.640930	-127.992516	82.834724	-664.442749	245.213394	1333.884644	-586.712219	-92.536064	1363.999878	-570.498169	89.069633	1341.639771	-669.063110	103.179893	1635.801514	-750.675537	300.542114	1075.496216	-687.751953	-222.135193	1135.359863	-644.242676	302.014313	822.669495	-662.320496	-229.385040	851.759521	-566.400269	75.482918	962.366150	635.448425	-0.941640	964.819214	633.481445	175.610809
-618.062439	175.937759	865.470520	-570.821838	-38.624748	867.107300	-685.522461	202.050522	490.783478	-626.798645	-101.537895	513.809143	-697.983215	214.981934	83.397682	-688.934204	-128.044296	82.825699	-663.727905	245.397552	1334.243652	-586.886780	-92.634163	1364.041504	-570.238037	88.937180	1341.577637	-668.961426	102.482239	1635.866699	-751.896851	300.784332	1076.479980	-689.670593	-222.784058	1136.415649	-648.279602	302.636597	822.443237	-666.239075	-231.306870	852.718018	-567.580505	75.303734	962.384033	636.059570	-0.704027	964.860107	634.278320	175.937393
-619.486450	175.693741	865.578491	-572.283936	-38.858562	867.223389	-686.364746	201.929153	490.720520	-627.825684	-101.743668	513.945190	-698.177368	215.118546	83.442413	-689.263428	-128.128281	82.823044	-663.242859	245.410568	1334.597168	-587.071350	-92.739662	1364.068970	-570.044495	88.777527	1341.544312	-668.675537	101.943832	1636.015625	-753.152039	301.151123	1077.406860	-691.273315	-223.428589	1137.356201	-652.188477	303.291595	822.293335	-669.095093	-232.969513	853.755432	-568.796631	75.113411	962.428894	636.504700	-0.487599	964.901855	635.090881	176.183044
-620.840515	175.481033	865.670410	-573.783203	-39.214035	867.347046	-687.372314	201.717667	490.715363	-628.638245	-101.860260	513.996765	-698.588501	215.275146	83.507103	-689.476135	-128.188950	82.795883	-662.518250	245.523331	1334.947266	-587.243225	-92.885330	1364.031494	-569.886292	88.615868	1341.484131	-668.208679	101.514519	1636.095093	-754.222778	301.423523	1078.424194	-692.965698	-223.737503	1137.974609	-656.067444	303.881348	822.102905	-671.920166	-234.692642	854.500916	-569.999207	74.869347	962.470398	636.887878	-0.217348	964.880188	635.834961	176.530777
-622.137085	175.174576	865.746521	-575.246033	-39.604794	867.445496	-688.398560	201.688766	490.694519	-629.635986	-101.987961	514.117126	-698.680420	215.201706	83.500504	-689.787964	-128.285233	82.779236	-661.918579	245.557053	1335.354858	-587.390564	-93.028969	1363.997925	-569.979553	88.401726	1341.154419	-667.666870	100.895653	1636.341797	-755.230530	301.779877	1079.384277	-694.201599	-223.987122	1138.560791	-659.604004	304.515686	822.068542	-674.378662	-236.427399	855.118896	-571.168884	74.552277	962.495483	637.160950	0.037307	964.796753	636.526489	176.881577
-623.379333	174.978378	865.819641	-576.816956	-39.932095	867.532410	-689.512756	201.706497	490.813873	-630.663879	-102.219917	514.251343	-698.720947	215.177307	83.470062	-690.068909	-128.359421	82.777847	-661.395935	245.548950	1335.751831	-587.682129	-93.188072	1363.890991	-569.593506	88.208580	1341.374268	-666.947754	100.453659	1636.538330	-756.191101	302.113098	1080.313354	-695.394775	-224.653030	1139.021362	-663.367615	305.681458	822.087280	-676.353333	-238.170456	855.723938	-572.355469	74.297623	962.511597	636.729370	0.412886	964.870850	637.044983	176.949127
-624.603455	174.596893	865.886169	-578.413086	-40.313507	867.631042	-690.342468	201.510315	490.720978	-631.623413	-102.454735	514.317566	-698.612122	215.073669	83.390991	-690.247620	-128.434372	82.744240	-660.930420	245.522705	1336.089844	-587.937500	-93.388489	1363.804810	-569.471680	87.964813	1341.315186	-666.042358	100.152443	1636.753296	-757.033936	302.438171	1081.282959	-696.427490	-225.022263	1139.414673	-666.900085	306.688873	822.117493	-678.615662	-239.994614	855.938660	-573.546326	73.929092	962.529480	636.899536	0.686089	964.666016	637.646973	177.316940
-625.811462	174.281860	865.911926	-580.030823	-40.859367	867.748596	-691.308838	201.398727	490.734863	-632.650818	-102.676842	514.469299	-698.695496	215.048660	83.409927	-690.456970	-128.474731	82.720284	-660.443787	245.471695	1336.486328	-588.228882	-93.600113	1363.677979	-569.393982	87.722046	1341.220703	-664.923767	99.954803	1636.883301	-757.581482	303.049408	1082.451904	-697.225647	-224.982407	1139.432739	-670.491699	307.855774	822.230164	-678.952393	-241.178162	856.351379	-574.738159	73.525429	962.534424	636.943604	1.012254	964.409180	638.222839	177.682083
-626.948059	173.980331	865.975525	-581.687866	-41.249226	867.852173	-692.142456	201.119675	490.710449	-633.606079	-102.815704	514.525024	-698.748901	215.008865	83.383980	-690.649536	-128.559479	82.690292	-659.926208	245.445206	1336.869873	-588.535034	-93.820740	1363.549316	-569.344360	87.433578	1341.116333	-663.731079	99.753937	1637.115967	-758.275757	303.462830	1083.408569	-698.009338	-224.972488	1139.477783	-673.636108	308.888275	822.358398	-680.215942	-242.853546	856.335266	-575.926758	73.169830	962.557129	636.925537	1.391073	964.123291	638.787659	178.057205
-628.067200	173.598831	866.037109	-583.377808	-41.661255	867.926514	-692.955566	200.911789	490.672333	-634.671326	-103.156944	514.621338	-698.780090	214.985535	83.348122	-690.852478	-128.607605	82.680412	-659.544922	245.279022	1337.263550	-588.909363	-94.090210	1363.380005	-569.357117	87.154465	1341.002808	-662.399597	99.576752	1637.336304	-759.036560	304.008514	1084.338745	-698.456299	-224.911575	1139.191284	-676.730896	310.019806	822.530212	-679.590149	-243.886215	856.632263	-577.117188	72.746376	962.563232	636.916321	1.742156	963.787598	639.286255	178.472580
-629.132324	173.225555	866.089600	-585.062561	-42.231834	868.026917	-693.830872	200.668869	490.637939	-635.680969	-103.372505	514.722229	-698.900574	214.976364	83.367043	-690.989624	-128.679489	82.665390	-658.964722	245.256882	1337.589233	-589.334167	-94.352882	1363.237061	-569.320496	86.852173	1340.901489	-660.923523	99.405220	1637.570435	-759.603149	304.445374	1085.230591	-698.873047	-224.720474	1138.846191	-679.462708	311.137390	822.782715	-679.377808	-245.006378	856.501892	-578.296082	72.246834	962.582703	636.768311	2.103989	963.409302	639.680786	178.879028
-630.254456	172.831558	866.180298	-586.799194	-42.631092	868.098511	-694.700073	200.430038	490.584351	-636.728333	-103.591194	514.770386	-699.002319	214.950745	83.375488	-691.105042	-128.680359	82.618637	-658.564209	245.130188	1337.947876	-589.791809	-94.606216	1363.066772	-569.253479	86.515144	1340.799316	-659.267090	99.351227	1637.811646	-760.144714	304.855469	1086.107178	-699.069397	-224.241745	1138.238403	-682.065491	312.367645	823.094788	-678.085022	-245.772003	856.230042	-579.534119	71.797546	962.609680	636.641174	2.446404	963.037354	640.144836	179.280441
-631.316223	172.569275	866.256348	-588.540039	-43.081200	868.138916	-695.605957	200.254700	490.591888	-637.698608	-103.809692	514.757019	-699.174377	214.942474	83.407425	-691.129700	-128.715637	82.549789	-658.071106	245.032867	1338.216919	-590.302734	-94.929901	1362.926758	-569.199768	86.126137	1340.675171	-657.526306	99.284630	1638.025146	-760.648621	305.360291	1086.943359	-699.104675	-223.746658	1137.482300	-684.452332	313.629791	823.407410	-676.465149	-246.508377	855.893005	-580.748718	71.365013	962.616333	636.377625	2.936179	962.566895	640.556030	179.672226
-632.420044	172.206879	866.340759	-590.351135	-43.550385	868.226196	-696.376831	200.073929	490.539093	-638.787231	-104.011658	514.852661	-699.294678	214.916855	83.374725	-691.166931	-128.763687	82.508949	-657.410828	244.950867	1338.413208	-590.800903	-95.236740	1362.727051	-569.438843	85.714005	1340.239502	-655.644287	99.258499	1638.216309	-761.040100	305.863434	1087.750854	-698.967529	-223.280014	1136.672485	-686.587463	314.821442	823.759216	-674.723267	-247.220978	855.382935	-582.040466	70.883484	962.655823	636.157654	3.274173	962.030334	640.917786	180.121689
-633.666809	171.543060	866.307007	-592.167358	-44.074757	868.275574	-697.076660	199.888657	490.410950	-639.764832	-104.150368	514.850525	-699.184509	214.785019	83.173424	-691.136230	-128.765869	82.452194	-656.913208	244.735413	1338.583618	-591.375000	-95.606827	1362.506836	-569.437683	85.356888	1340.027100	-653.603088	99.283089	1638.388062	-761.688965	306.331360	1088.261230	-698.661377	-222.736221	1135.680298	-688.486145	316.033752	824.069885	-672.352905	-247.730713	854.746399	-583.370239	70.291107	962.601257	635.843750	3.722095	961.443909	641.219788	180.544540
-634.829468	171.206268	866.320618	-593.975342	-44.623562	868.280090	-697.888733	199.768860	490.400452	-640.804993	-104.386017	514.843140	-699.539063	214.912704	83.283669	-691.111389	-128.767471	82.387375	-656.464539	244.554886	1338.801758	-592.002991	-95.957504	1362.270264	-569.229858	84.971397	1340.010742	-651.461060	99.289444	1638.549805	-762.053406	306.861389	1088.976685	-698.134094	-222.104248	1134.536011	-690.173218	317.260864	824.447937	-669.517822	-248.076080	854.095947	-584.666504	69.784828	962.555847	635.519226	4.114988	960.821533	641.575073	180.941803
-635.973633	170.885056	866.339233	-595.766968	-45.117416	868.254578	-698.652283	199.684158	490.320740	-641.858032	-104.595352	514.853882	-699.550781	214.821442	83.134499	-690.986023	-128.772888	82.282898	-655.897095	244.370163	1338.936523	-592.587585	-96.294250	1362.033813	-569.245239	84.524910	1339.744019	-649.215698	99.317337	1638.658936	-762.303223	307.355103	1089.601685	-697.404602	-221.469650	1133.276733	-691.633362	318.453461	824.824097	-666.197205	-248.222183	853.385437	-585.937195	69.299706	962.495911	635.221069	4.529839	960.149353	641.915222	181.329132
-637.110901	170.482117	866.340515	-597.550537	-45.524982	868.216919	-699.268005	199.590973	490.239349	-642.689636	-104.581589	514.726074	-699.969727	215.009888	83.235329	-690.790955	-128.762024	82.150253	-655.319275	244.131821	1339.067261	-593.194397	-96.685974	1361.754272	-569.373840	84.067741	1339.318726	-646.895264	99.308884	1638.726685	-762.505981	307.941101	1090.228760	-696.532715	-220.864548	1131.970947	-692.878479	319.643829	825.197449	-662.722290	-248.290054	852.582397	-587.214417	68.820694	962.424866	635.184692	4.955540	959.376526	642.295898	181.858917
-638.283142	170.223160	866.372559	-599.298218	-46.129421	868.157532	-700.243896	199.623169	490.222870	-643.634155	-104.657951	514.634033	-700.301208	215.009033	83.253189	-690.671814	-128.791885	82.023521	-654.812073	243.943832	1339.168091	-593.795654	-97.062675	1361.520386	-569.182373	83.394974	1338.979614	-644.496216	99.243698	1638.845581	-762.640076	308.451141	1090.738647	-695.508423	-220.142960	1130.551758	-693.918762	320.854126	825.561523	-658.681335	-248.082153	851.759583	-588.468140	68.295242	962.351807	634.815796	5.462343	959.122864	642.398743	181.982468
-639.452881	169.886383	866.361267	-601.009094	-46.615067	868.037048	-701.058289	199.630585	490.182007	-644.713867	-104.715248	514.602417	-700.547729	215.053604	83.233505	-690.697388	-128.791580	81.886292	-654.264160	243.699768	1339.182617	-594.423950	-97.464630	1361.259399	-569.237366	82.917053	1338.675415	-641.921143	99.304680	1638.896729	-762.717590	309.056091	1091.247681	-694.318970	-219.552353	1129.129272	-694.783752	322.026886	825.923767	-654.574280	-247.819885	850.943787	-589.706177	67.791443	962.227295	635.788391	5.894082	957.744812	643.256958	182.960907
-640.592957	169.544083	866.326477	-602.679565	-47.129337	867.973999	-701.365479	199.472809	490.009674	-645.653381	-104.651978	514.563599	-700.439026	214.999985	83.119591	-690.685608	-128.839798	81.781715	-653.724365	243.420822	1339.217163	-595.018250	-97.853065	1360.998047	-569.331421	82.494049	1338.317749	-639.290710	99.432251	1638.842773	-762.690979	309.634644	1091.713257	-692.983154	-218.893158	1127.692383	-695.400452	323.165588	826.249634	-650.033264	-247.291977	850.101624	-590.936829	67.301323	962.126099	635.046387	5.775572	957.745911	643.315247	182.819214
-641.866699	169.300323	866.318420	-604.610352	-47.515366	867.839355	-702.169861	199.460022	489.965149	-646.621460	-104.567192	514.490967	-700.830017	215.167435	83.235298	-690.748962	-128.845642	81.689384	-653.187988	243.125305	1339.209229	-595.604492	-98.251480	1360.706177	-569.353455	81.993965	1338.036621	-636.691895	99.377945	1638.899048	-762.590210	310.223358	1092.132080	-691.554749	-218.282043	1126.214355	-695.857788	324.317719	826.589172	-645.361267	-246.583633	849.275879	-592.293945	66.875534	961.982178	634.320251	5.982153	957.618347	643.383911	182.690353
-642.866455	169.084793	866.186829	-605.985840	-48.215790	867.767517	-702.820251	199.361603	489.941345	-647.613647	-104.531281	514.496216	-701.001526	215.237152	83.258644	-690.814575	-128.885574	81.603394	-652.731995	242.834991	1339.227539	-596.226929	-98.660698	1360.420044	-569.411194	81.499847	1337.720581	-634.018860	99.350433	1638.870117	-762.418213	310.757385	1092.511353	-689.988403	-217.697342	1124.731567	-696.109009	325.425171	826.893250	-640.193542	-245.658981	848.523010	-593.309387	66.405624	961.824890	634.834167	6.076461	957.058899	643.931763	183.078094
-644.071777	168.805023	866.208923	-607.785034	-48.549007	867.702820	-703.471619	199.275894	489.913239	-648.705261	-104.558243	514.536011	-701.112427	215.231384	83.219879	-690.977417	-128.533615	81.591003	-652.272339	242.460571	1339.225708	-596.816406	-99.090607	1360.143066	-569.536438	81.019043	1337.412842	-631.203857	99.476128	1638.830200	-762.107178	311.303558	1092.854248	-688.345825	-217.128998	1123.252686	-696.156982	326.467224	827.206482	-635.008240	-244.616379	847.752747	-594.604065	66.008980	961.740906	634.743286	6.159562	956.964844	644.327209	183.103439
-645.179504	168.643127	866.230774	-609.390747	-49.035706	867.639404	-704.091125	199.101135	489.893158	-649.871948	-104.623169	514.565857	-701.197266	215.229477	83.176704	-691.118225	-128.557495	81.552849	-651.899597	242.119781	1339.261353	-597.442932	-99.478172	1359.820801	-569.676941	80.498703	1337.133057	-628.507080	99.380066	1638.819092	-761.727539	311.884155	1093.125610	-686.599915	-216.671555	1121.789307	-695.964355	327.502350	827.502075	-629.723145	-243.465469	846.983459	-595.764404	65.599045	961.660278	635.000610	6.275577	956.944214	644.844727	183.177048
-646.359131	168.435242	866.246460	-611.073303	-49.352226	867.595520	-704.867310	199.049866	489.861481	-651.090515	-104.714241	514.646545	-701.385254	215.237396	83.187500	-691.222107	-128.617004	81.520195	-651.563904	241.774506	1339.271118	-598.048279	-99.848572	1359.491455	-569.841553	80.009483	1336.834473	-625.783081	99.395699	1638.725220	-761.216614	312.335632	1093.368286	-684.726990	-216.194214	1120.298096	-695.393860	328.559387	827.872681	-623.844727	-241.896561	846.382263	-596.974609	65.270599	961.576416	635.647156	6.298193	956.944092	645.438904	183.330292
-647.448059	168.193741	866.269409	-612.652527	-49.737591	867.568359	-705.556396	198.930161	489.816376	-651.742432	-104.527000	514.590454	-701.563049	215.221313	83.192177	-691.067932	-128.699554	81.442284	-651.269714	241.430618	1339.351318	-598.642029	-100.237755	1359.220215	-570.044739	79.565887	1336.567749	-623.140503	99.348648	1638.595459	-760.684692	312.873962	1093.607666	-682.764526	-215.793655	1118.876953	-694.785950	329.528320	828.168579	-618.084167	-240.300674	845.820068	-598.116150	64.890579	961.513550	636.131592	6.281883	957.128235	646.093811	183.333725
-648.491821	167.882187	866.278015	-614.019531	-50.213181	867.600159	-706.069214	198.711746	489.781128	-652.976929	-104.588310	514.677673	-701.376160	215.099121	83.007431	-691.222778	-128.748154	81.398346	-651.024048	241.081802	1339.446777	-599.265503	-100.622215	1358.906494	-570.225037	79.068069	1336.338135	-620.617554	99.323967	1638.331787	-760.067261	313.347382	1093.803589	-680.740479	-215.461258	1117.482300	-694.030579	330.451630	828.483154	-612.144531	-238.581436	845.299622	-599.148315	64.482513	961.475952	636.522644	6.228410	957.476013	646.722290	183.238281
-649.433472	167.605515	866.331238	-615.273621	-50.654541	867.710144	-706.678772	198.591721	489.727509	-654.525696	-104.811935	514.876038	-701.749939	215.253281	83.133362	-691.380615	-129.189270	81.372528	-650.837769	240.746460	1339.531250	-599.905762	-100.928299	1358.580933	-570.409607	78.646187	1336.124512	-618.229126	99.142563	1638.218140	-759.372742	313.770905	1093.989868	-678.611023	-215.162582	1116.112915	-693.192505	331.293701	828.745850	-605.911621	-236.629410	844.989990	-600.126282	64.116379	961.517151	636.871582	6.140846	957.949890	647.260986	183.146393
-650.598206	167.560776	866.385376	-617.200867	-50.681068	867.586426	-707.467590	198.535767	489.780853	-655.732849	-104.757126	514.849243	-701.835876	215.305206	83.134880	-691.506653	-128.908432	81.336533	-650.703125	240.423813	1339.612549	-600.491333	-101.259056	1358.242065	-570.555054	78.228119	1335.950073	-616.035706	98.961777	1637.981934	-758.653870	314.158691	1094.154907	-676.394958	-214.927383	1114.807251	-692.067139	332.113373	829.052856	-599.792175	-234.596802	844.651794	-601.420288	63.929733	961.404968	637.246033	6.036160	958.438354	647.874573	183.000870
-651.623474	167.460175	866.453247	-618.639771	-50.921856	867.543701	-708.108459	198.402100	489.785645	-657.508545	-105.134079	514.976440	-701.921143	215.322525	83.103134	-691.678467	-129.324234	81.357605	-650.571167	240.108780	1339.691528	-601.103638	-101.519279	1357.873413	-570.715576	77.829468	1335.771118	-614.060730	98.705482	1637.709839	-757.895996	314.519745	1094.244751	-674.051392	-214.901840	1113.528320	-690.748352	332.825012	829.386292	-593.548035	-232.376541	844.516968	-602.478943	63.672115	961.362732	637.594055	5.947336	958.950134	648.498901	182.872421
-652.637634	167.189331	866.502502	-619.949524	-51.200569	867.567322	-708.892456	198.359467	489.779602	-659.085388	-105.223785	515.094788	-701.858337	215.258057	83.047577	-692.104919	-129.047699	81.350121	-650.437439	239.872177	1339.771851	-601.616577	-101.791107	1357.575073	-570.879150	77.481453	1335.589478	-612.317261	98.357132	1637.425171	-757.108337	314.876160	1094.330566	-671.550964	-214.764221	1112.256104	-689.185242	333.533936	829.711914	-587.251099	-230.069107	844.379822	-603.498230	63.362961	961.351624	637.879395	5.867168	959.435181	649.057495	182.677673
-653.573120	167.032639	866.554871	-621.283508	-51.431786	867.579041	-709.739014	198.270325	489.812103	-660.127380	-105.092834	515.068237	-702.221252	215.465286	83.212830	-692.160461	-129.127426	81.290619	-650.264343	239.627563	1339.869385	-602.043152	-102.067131	1357.284302	-571.034729	77.167488	1335.388672	-610.777649	98.060295	1637.098389	-756.243652	315.114258	1094.438843	-668.959167	-214.672714	1111.018921	-687.371277	334.145782	830.031860	-580.803040	-227.579788	844.402527	-604.480469	63.112125	961.333740	638.121643	5.775008	959.890320	649.535828	182.549927
-654.489685	166.822601	866.587769	-622.487488	-51.653267	867.567383	-710.492371	198.191238	489.778229	-661.357605	-105.034889	515.115417	-702.304871	215.532669	83.219597	-692.303406	-129.198349	81.246346	-650.053528	239.443527	1339.983887	-602.376526	-102.275375	1356.980835	-571.135071	76.925308	1335.205200	-609.578369	97.509407	1636.868286	-755.404602	315.267700	1094.501343	-666.242065	-214.467316	1109.854004	-685.433533	334.655975	830.359253	-574.504456	-224.997253	844.451294	-605.403748	62.853359	961.298767	638.342285	5.658947	960.296997	650.054749	182.428986
-655.360107	166.683624	866.588867	-623.670593	-51.877281	867.541870	-711.407715	198.141159	489.826324	-662.484009	-104.981018	515.133789	-702.556763	215.606461	83.270332	-692.347839	-129.611099	81.179955	-649.807007	239.291214	1340.095215	-602.616028	-102.488441	1356.704346	-571.225159	76.698532	1334.988281	-608.642273	96.971344	1636.625732	-754.586609	315.397064	1094.522827	-663.360962	-214.246689	1108.712524	-683.376221	335.101776	830.767517	-567.874817	-222.189697	844.600525	-606.284058	62.632050	961.237244	638.484314	5.539948	960.665161	650.485352	182.305328
-656.279663	166.529236	866.616760	-624.848694	-52.089161	867.549744	-712.154907	198.049225	489.826630	-663.278015	-104.846443	515.149048	-702.680237	215.675156	83.291847	-692.429871	-129.679886	81.103416	-649.448181	239.134460	1340.210205	-602.711792	-102.614632	1356.454102	-571.211487	76.503334	1334.757813	-608.030640	96.424530	1636.422485	-753.757385	315.466675	1094.598511	-660.450562	-214.185303	1107.734985	-681.216309	335.465790	831.219666	-562.298584	-219.746170	844.681580	-607.188843	62.420120	961.205750	638.582275	5.491691	960.929993	650.853455	182.211487
-657.055786	166.421478	866.514404	-625.903015	-52.351841	867.561401	-712.740356	197.818909	489.733795	-664.748840	-105.016357	515.275635	-702.756226	215.780045	83.272774	-692.745361	-129.746490	81.112442	-649.028870	239.000931	1340.350586	-602.783569	-102.711205	1356.166870	-571.168152	76.317970	1334.505493	-607.691711	95.925224	1636.224243	-752.978333	315.518036	1094.612915	-657.338928	-214.015533	1106.750366	-679.015930	335.726685	831.637329	-556.137085	-216.978973	844.965759	-607.948792	62.259686	961.103821	638.601257	5.428849	961.160156	651.139771	182.129608
-657.882935	166.294647	866.469238	-626.937195	-52.608891	867.530090	-712.891479	197.469467	489.619293	-665.855408	-105.084641	515.379700	-702.687500	215.840805	83.238068	-692.955811	-129.780151	81.054054	-648.606201	238.923218	1340.461914	-602.748962	-102.787125	1355.902466	-571.107544	76.130516	1334.239624	-607.677063	95.300797	1636.145142	-751.999451	315.655731	1094.858521	-654.077820	-213.864410	1105.812256	-676.750000	335.811066	832.132813	-549.965393	-213.999222	845.293579	-608.723572	62.060635	961.010254	638.597412	5.366300	961.314758	651.453796	182.042908
-658.675171	166.170731	866.428589	-627.966797	-52.805275	867.495972	-713.729919	197.364258	489.608826	-666.894592	-105.123505	515.417969	-702.869812	215.891754	83.257484	-693.063660	-129.858719	81.034241	-648.116028	238.808868	1340.589355	-602.679504	-102.839020	1355.661499	-571.018127	75.989960	1334.017578	-607.941406	94.550629	1636.145142	-751.289612	315.609222	1094.874268	-650.836365	-213.514633	1104.931763	-674.424377	335.802734	832.641724	-543.826294	-211.013474	845.676025	-609.472046	61.887531	960.915283	638.514893	5.358987	961.392151	651.645325	182.020615
-659.421204	166.052948	866.421265	-628.923950	-52.945652	867.469788	-714.518738	197.253372	489.642731	-667.754150	-105.097145	515.469055	-702.981323	215.890442	83.246155	-693.224365	-129.927658	80.987846	-647.637634	238.705200	1340.672119	-602.548462	-102.863258	1355.411377	-570.927917	75.813049	1333.780884	-608.352295	93.987473	1636.095337	-750.547058	315.618042	1094.959473	-647.425842	-213.304199	1104.135620	-672.068787	335.684998	833.173279	-537.848694	-207.888412	846.139404	-610.170227	61.738285	960.844177	638.397156	5.368116	961.408081	651.803345	182.009811
-660.109314	165.998413	866.401367	-629.807129	-53.176178	867.444946	-715.272705	197.132095	489.681305	-668.680176	-105.102028	515.556824	-703.117981	215.961716	83.282753	-693.414551	-130.001389	80.969711	-647.137024	238.557098	1340.795776	-602.352417	-102.857994	1355.208374	-570.807556	75.636429	1333.535156	-609.012817	93.350563	1636.118774	-749.808960	315.601746	1095.004272	-643.948730	-212.445724	1103.313354	-669.664001	335.427063	833.698242	-531.886719	-204.769806	846.655457	-610.808716	61.579327	960.769348	638.248657	5.394133	961.363708	651.894653	182.026825
-660.745728	165.967911	866.377930	-630.702881	-53.349461	867.385559	-716.009033	196.967773	489.715851	-669.490173	-105.085983	515.580261	-703.258545	216.013870	83.268845	-693.604919	-130.080811	80.913406	-646.705688	238.349655	1340.971924	-602.153748	-102.862152	1354.987915	-570.699463	75.470612	1333.339233	-609.851807	92.588615	1636.189697	-749.075867	315.542267	1095.065186	-640.552795	-211.944489	1102.573853	-667.228210	335.182526	834.257935	-526.056946	-201.582825	847.210205	-611.411438	61.440414	960.670349	638.039795	5.407576	961.284851	651.928162	182.027176
-661.331543	165.902481	866.371948	-631.548340	-53.505806	867.359253	-716.675781	196.811508	489.724243	-669.942139	-104.812813	515.504395	-703.290405	216.078873	83.281631	-693.344177	-130.198074	80.861420	-646.363892	238.187469	1341.161987	-601.971924	-102.841942	1354.840820	-570.636353	75.258995	1333.175049	-610.728943	92.057640	1636.196411	-748.308960	315.546997	1095.113647	-637.186462	-211.604752	1101.990845	-664.694336	334.826355	834.863342	-520.361084	-198.225357	847.906738	-611.965210	61.299812	960.596436	637.797241	5.383979	961.151672	651.915405	182.007477
-661.789429	165.699509	866.350647	-632.049561	-53.686214	867.395264	-717.366394	196.695755	489.724823	-670.909424	-104.717216	515.602173	-703.398621	216.141754	83.305275	-693.355103	-130.278839	80.836205	-646.086121	237.977112	1341.390259	-601.827942	-102.827400	1354.708496	-570.577026	75.083229	1333.070313	-611.763794	91.298103	1636.254639	-747.443604	315.524017	1095.121826	-633.814514	-211.279083	1101.476318	-662.164429	334.401855	835.440796	-514.828125	-194.904129	848.559143	-612.353882	61.138489	960.568665	637.484802	5.428171	960.919189	651.852905	182.045090
-662.155945	165.441147	866.335632	-632.368103	-53.802689	867.491455	-718.354736	196.712296	489.765930	-671.651001	-104.746422	515.676636	-703.587891	216.195358	83.342278	-693.312988	-130.307861	80.789360	-645.884277	237.745605	1341.604248	-601.701233	-102.812996	1354.578003	-570.593079	74.906754	1332.993286	-612.736084	90.818207	1636.256348	-746.563904	315.496613	1095.149414	-630.611023	-210.259949	1100.691772	-659.629395	334.012390	836.048157	-509.129425	-191.380478	849.392639	-612.642639	61.016682	960.585754	637.116394	5.519616	960.661133	651.686157	182.157379
-662.854980	165.595901	866.383423	-633.791077	-53.857014	867.272034	-719.238770	196.690720	489.821564	-672.858643	-105.028442	515.643188	-703.749268	216.254395	83.383797	-693.481628	-130.287720	80.787575	-645.815430	237.541016	1341.819458	-601.627930	-102.772133	1354.449951	-570.629150	74.745407	1332.972290	-613.667969	90.305138	1636.346191	-745.573914	315.491394	1095.173462	-627.372986	-209.932510	1100.263794	-657.084839	333.582825	836.619629	-504.111359	-188.101471	849.986572	-613.445251	60.867569	960.414917	636.810059	5.509613	960.391479	651.591309	182.092804
-663.275940	165.586121	866.429382	-634.606079	-53.765076	867.150574	-719.763977	196.621414	489.850189	-673.049744	-104.035469	515.100586	-703.820251	216.316299	83.425034	-693.255432	-130.352173	80.630272	-645.821411	237.270477	1342.057129	-601.799988	-102.673820	1353.985107	-570.699646	74.610832	1332.978516	-614.649597	89.777733	1636.381836	-744.618652	315.446716	1095.151245	-624.317261	-209.024033	1099.486938	-654.523254	333.125366	837.211731	-498.946014	-184.584793	850.672180	-613.920776	60.795326	960.329895	636.458862	5.561042	960.080383	651.393555	182.107590
-663.427612	165.414124	866.424805	-634.718750	-53.961079	867.243958	-720.341553	196.504227	489.874329	-673.886169	-104.116577	515.306702	-703.876282	216.357635	83.412346	-693.287354	-130.319885	80.632477	-645.960632	237.046310	1342.331909	-601.514160	-102.768517	1354.163574	-570.819824	74.494438	1333.020142	-615.461182	89.339981	1636.454834	-743.601746	315.438873	1095.140747	-621.133606	-208.375229	1099.029419	-651.966492	332.642944	837.740845	-494.006470	-181.093613	851.397705	-614.057190	60.658218	960.373474	635.662659	5.573193	959.744385	651.036499	182.043686
-663.967773	165.712112	866.498596	-636.063843	-53.271030	866.931885	-720.970093	196.457001	489.971191	-674.917053	-104.440498	515.324524	-703.973022	216.388458	83.452789	-693.451233	-130.282898	80.648163	-646.166809	236.767471	1342.572388	-601.505066	-102.768898	1354.046997	-570.989868	74.402763	1333.078613	-616.183411	88.900101	1636.556030	-742.802307	315.357361	1094.883667	-618.154968	-207.429794	1098.461792	-649.377930	332.127869	838.269897	-489.129303	-177.590103	852.139221	-614.776489	60.895863	960.183594	635.293396	5.651068	959.360291	650.762695	182.106476
-664.030579	165.475769	866.469849	-635.855225	-53.650154	867.067810	-721.417480	196.450958	489.989532	-675.352234	-104.234711	515.403381	-704.046692	216.439377	83.495773	-693.443909	-129.892670	80.636986	-646.483154	236.512314	1342.812500	-601.524231	-102.788216	1353.933960	-571.212341	74.310898	1333.143677	-616.770142	88.530609	1636.646240	-741.872864	315.302246	1094.770386	-615.231018	-206.664886	1097.984375	-646.788086	331.505371	838.737976	-484.569580	-174.141998	852.859680	-614.764038	60.691242	960.254700	634.910278	5.851959	958.972778	650.266052	182.536194
-664.030212	165.304611	866.439331	-635.538086	-53.966621	867.199585	-721.643738	196.292557	489.949280	-675.891602	-104.141380	515.499634	-704.089844	216.440536	83.482765	-693.441345	-129.860214	80.616722	-646.891907	236.277710	1343.064697	-601.612244	-102.820160	1353.838257	-571.469910	74.248260	1333.238525	-617.182251	88.197151	1636.765625	-740.859619	315.244415	1094.620728	-612.466187	-205.479645	1097.309937	-644.088562	330.774506	839.246826	-480.088928	-170.636017	853.625061	-614.692078	60.553085	960.332520	634.805847	6.029451	958.527588	650.005005	182.738403
-664.084045	165.158203	866.432312	-635.392212	-54.125305	867.274902	-721.968933	196.255157	489.978149	-676.289917	-104.032684	515.541382	-704.145325	216.423340	83.495621	-693.340820	-130.246368	80.622948	-647.362366	236.007477	1343.334351	-601.721436	-102.881630	1353.743530	-571.808594	74.162338	1333.350098	-617.424927	87.844810	1636.890137	-739.877075	315.166656	1094.469238	-609.751038	-204.669006	1096.958374	-641.548828	330.107910	839.712708	-475.925232	-167.198761	854.412903	-614.698242	60.460590	960.383057	634.757202	6.079876	958.134277	649.841309	182.793579
-664.098145	165.195023	866.459717	-635.250122	-54.012791	867.291687	-722.129333	196.185059	490.025299	-676.577271	-103.920837	515.538452	-704.143127	216.432098	83.517723	-693.313171	-130.257050	80.603195	-647.930359	235.755920	1343.569824	-601.897461	-102.930412	1353.679810	-572.195190	74.091972	1333.476074	-617.347290	87.631531	1637.078125	-738.937744	315.096985	1094.336914	-607.246643	-203.446243	1096.376587	-639.116089	329.453918	840.167725	-471.803040	-163.715744	855.206482	-614.694031	60.549618	960.426758	634.767273	6.065394	957.805481	649.728271	182.807434
-663.830750	165.011047	866.436462	-634.411621	-53.456867	867.412476	-722.075317	196.035095	490.000488	-676.415833	-103.679077	515.460754	-704.071838	216.395508	83.502365	-693.172974	-130.272537	80.582855	-648.562866	235.501419	1343.788086	-602.077637	-102.983414	1353.629517	-572.614868	74.004425	1333.613037	-617.070740	87.397644	1637.263916	-738.087036	314.976013	1094.191162	-604.871948	-202.191620	1095.991821	-636.581909	328.729767	840.636047	-467.989349	-160.326019	856.024658	-614.324280	60.881084	960.536011	634.463501	5.943666	957.598328	649.479614	182.714432
-663.494934	164.922394	866.457581	-633.548706	-52.979046	867.604126	-721.986694	195.919617	490.019897	-676.178894	-103.473724	515.431274	-704.109802	216.403397	83.506668	-693.001953	-130.279968	80.563927	-649.322876	235.286514	1343.957031	-602.345398	-103.018776	1353.566528	-573.112183	73.929115	1333.785156	-616.572021	87.192253	1637.454102	-737.213867	314.740509	1093.934204	-602.539673	-201.170990	1095.628296	-634.114136	327.965698	841.091431	-464.239136	-156.957031	856.891296	-613.942871	61.216816	960.715393	634.523804	5.961174	957.409363	649.389221	182.695206
-663.389343	165.167542	866.544250	-633.395996	-52.882324	867.553711	-721.976624	195.924088	490.075500	-676.191528	-103.475121	515.421448	-704.120544	216.431778	83.536415	-692.987732	-130.292511	80.570709	-650.156311	235.104004	1344.163330	-602.674316	-103.045982	1353.506714	-573.646606	73.896790	1333.965088	-615.821899	87.051605	1637.621582	-736.522766	314.534943	1093.709473	-600.274109	-200.286285	1095.426270	-631.692261	327.226959	841.502014	-460.787140	-153.636688	857.788574	-613.880371	61.323704	960.761597	634.608093	5.997350	957.311462	649.248352	182.743576
-663.427856	165.575058	866.651917	-633.702148	-53.165253	867.448181	-722.007690	195.952805	490.169312	-676.382874	-103.581406	515.516357	-704.180176	216.419647	83.563385	-693.101013	-130.282059	80.608887	-651.065430	234.949051	1344.333618	-603.074524	-103.044388	1353.459839	-574.261597	73.871506	1334.160034	-614.824524	86.913734	1637.801880	-735.853821	314.285950	1093.443115	-598.281006	-199.153473	1095.177979	-629.290771	326.387756	842.000427	-457.606812	-150.365479	858.636780	-614.051270	61.236320	960.770325	634.729797	6.068083	957.304993	649.117920	182.806702
-663.176575	165.796478	866.747437	-633.340515	-52.955231	867.470703	-721.909058	195.954269	490.216064	-676.238708	-103.618362	515.546814	-704.164673	216.428787	83.577538	-693.042480	-130.271072	80.620964	-652.023254	234.781647	1344.491089	-603.527649	-103.055008	1353.438354	-574.925964	73.845512	1334.363892	-613.639282	86.821159	1637.930420	-735.279297	313.927338	1093.103882	-596.444702	-197.958054	1094.937622	-626.937744	325.518311	842.445740	-454.495789	-147.144760	859.598267	-613.884888	61.418980	960.882568	634.881226	6.155977	957.405884	649.043762	182.828262
-662.877625	165.935394	866.831787	-632.860596	-52.758183	867.528870	-721.670471	195.964996	490.263428	-675.968445	-103.641090	515.566162	-704.123962	216.432053	83.606926	-692.960266	-130.254440	80.645447	-653.065369	234.703064	1344.710327	-604.027466	-103.084892	1353.439453	-575.603760	73.867592	1334.622803	-612.263123	86.769859	1638.051025	-734.775635	313.532928	1092.770752	-594.696289	-196.839874	1094.731567	-624.645874	324.657562	842.918579	-451.711731	-143.996506	860.536621	-613.671082	61.581600	961.018311	635.028381	6.205036	957.627686	648.987671	182.833008
-662.546936	166.108734	866.916443	-632.383057	-52.547821	867.554810	-720.981079	195.839386	490.195374	-675.632690	-103.646973	515.546387	-703.963074	216.453598	83.602531	-692.875916	-130.236771	80.675262	-654.175476	234.565643	1344.851563	-604.611816	-103.097595	1353.437500	-576.349854	73.905418	1334.872925	-610.754944	86.757591	1638.093262	-734.359863	313.110413	1092.463257	-593.110291	-195.780991	1094.611816	-622.382568	323.726318	843.419983	-449.138550	-140.728104	861.492004	-613.454834	61.746349	961.143311	635.204407	6.228704	957.896423	649.009766	182.789185
-662.252808	166.169693	866.981934	-631.849365	-52.410789	867.624512	-720.731079	195.896881	490.224701	-674.984741	-103.582123	515.319702	-703.992004	216.444336	83.639656	-692.661560	-130.209076	80.679581	-655.296326	234.463821	1344.988525	-605.330750	-103.119980	1353.338867	-577.093079	73.923500	1335.130493	-609.170349	86.783974	1638.014648	-734.019958	312.628296	1092.175537	-591.717285	-194.658264	1094.502197	-620.198792	322.740356	843.999573	-446.648804	-137.625610	862.500916	-613.232483	61.859715	961.279297	635.418823	6.258405	958.242493	649.035950	182.777725
-661.907166	166.249390	867.073120	-631.240723	-52.256168	867.705444	-720.455078	195.988144	490.279572	-674.735107	-103.698135	515.513306	-703.983887	216.396896	83.656967	-692.692261	-130.155029	80.714821	-656.466370	234.400726	1345.080200	-606.076965	-103.095551	1353.274414	-577.772461	73.958466	1335.375977	-607.590698	86.821960	1637.827271	-733.769287	312.152283	1091.888306	-590.529236	-193.487366	1094.239868	-618.101013	321.810791	844.502991	-444.454407	-134.797897	863.433167	-612.972961	61.984592	961.442932	635.669373	6.266605	958.626587	649.072571	182.743607
-661.579773	166.312958	867.132751	-630.648071	-52.160252	867.764282	-719.927368	196.020279	490.252502	-674.201782	-103.731300	515.497314	-703.969543	216.317993	83.647499	-692.603027	-130.079025	80.756531	-657.553040	234.318130	1345.139282	-606.810486	-103.139046	1353.169922	-578.445557	74.027573	1335.599487	-606.143982	86.904945	1637.573853	-733.626282	311.781158	1091.657104	-589.406067	-192.475464	1094.120728	-616.101379	320.776917	845.119751	-442.376709	-131.902832	864.447876	-612.732788	62.074608	961.579895	635.982727	6.254252	959.007141	649.155212	182.759018
-661.287598	166.394775	867.217224	-630.085938	-52.055595	867.777161	-719.248169	196.102982	490.268372	-673.789368	-103.837791	515.539734	-703.839661	216.222382	83.651558	-692.532776	-130.034775	80.821777	-658.601746	234.314087	1345.184937	-607.545898	-103.157883	1353.031860	-578.975525	74.130043	1335.751221	-604.911133	86.912231	1637.327393	-733.613281	311.283020	1091.321167	-588.457336	-191.668320	1094.052368	-614.181213	319.781189	845.728516	-440.586426	-129.166962	865.441467	-612.509521	62.149803	961.701599	636.238037	6.313309	959.343079	649.247681	182.779053
-661.022583	166.454178	867.297791	-629.512146	-51.975628	867.823730	-718.581909	196.147293	490.229828	-673.346619	-103.915390	515.590149	-703.714050	216.115341	83.625092	-692.460022	-129.970612	80.845421	-659.514771	234.331863	1345.192505	-608.194763	-103.147179	1352.832642	-579.430786	74.193314	1335.907959	-603.975525	87.014832	1637.073608	-733.692749	310.700195	1090.995483	-587.624329	-190.840210	1093.864624	-612.412537	318.779785	846.360046	-438.931702	-126.473869	866.387390	-612.299683	62.222176	961.838562	636.527466	6.392673	959.695496	649.313110	182.817551
-660.792175	166.503189	867.363403	-628.947266	-51.908466	867.860291	-717.731201	196.144119	490.181183	-672.746521	-103.997208	515.589844	-703.568298	215.933014	83.562263	-692.287720	-129.909607	80.902878	-660.337402	234.367020	1345.193848	-608.743469	-103.168709	1352.608032	-579.769287	74.291115	1336.016113	-603.355896	87.161308	1636.804932	-733.885498	310.171295	1090.679810	-586.966736	-190.181763	1093.672729	-610.773987	317.662628	846.962463	-437.327240	-124.165161	867.356506	-612.088013	62.291645	961.953857	636.794067	6.411131	960.069153	649.348511	182.839584
-660.599915	166.577942	867.405640	-628.366394	-51.806591	867.878296	-716.921509	196.181564	490.124756	-672.086182	-104.026031	515.593506	-703.440857	215.769806	83.522240	-692.135498	-129.851425	80.953300	-660.955322	234.449600	1345.122070	-609.068115	-103.195595	1352.385132	-580.072632	74.466522	1336.071289	-603.073120	87.424644	1636.544800	-734.158569	309.704895	1090.405029	-586.468262	-189.658737	1093.431519	-609.272217	316.617828	847.666260	-436.135345	-121.727783	868.240601	-611.891052	62.400600	962.048523	637.016418	6.452159	960.367493	649.370972	182.839569
-660.447815	166.644470	867.428284	-627.881531	-51.740280	867.886902	-716.052795	196.234680	490.042755	-671.511841	-104.241478	515.571228	-703.226990	215.558319	83.478691	-692.020020	-129.753998	81.002007	-661.413208	234.535324	1345.080078	-609.204224	-103.222038	1352.155396	-580.233948	74.595467	1336.114868	-603.130493	87.549522	1636.444336	-734.536255	309.208313	1090.201050	-586.103699	-189.345490	1093.199951	-607.986084	315.480652	848.276672	-435.123352	-118.914902	869.147339	-611.728577	62.487446	962.116821	637.235657	6.472153	960.644104	649.394287	182.891022
-660.291687	166.748459	867.415405	-627.359253	-51.632130	867.881714	-715.165283	196.327545	489.930023	-670.855042	-104.921501	515.694092	-703.118530	215.412720	83.477295	-691.970947	-129.700516	81.102379	-661.710632	234.623505	1345.022583	-609.131165	-103.211296	1351.896484	-580.327942	74.746803	1336.116699	-603.524048	87.715759	1636.416748	-735.195679	308.855072	1089.813354	-585.862488	-189.197495	1092.921509	-606.767578	314.294769	848.927795	-434.371429	-116.655220	869.934875	-611.545105	62.627953	962.159302	637.433716	6.452977	960.908508	649.371765	182.931396
-660.127319	166.814987	867.378113	-626.893005	-51.521202	867.854065	-714.257996	196.408859	489.843048	-670.200562	-104.777550	515.625427	-703.033447	215.280106	83.479149	-691.921997	-129.618240	81.129608	-661.883057	234.712006	1344.953613	-608.923523	-103.192093	1351.658936	-580.331360	74.902115	1336.088013	-604.271973	87.806038	1636.464844	-735.678406	308.524292	1089.649170	-585.679016	-189.228104	1092.708130	-605.786438	313.133209	849.598938	-433.758606	-114.697487	870.694519	-611.350403	62.748226	962.166199	637.640625	6.389101	961.115967	649.438110	182.809280
-659.988892	166.859497	867.326660	-626.424072	-51.463234	867.824829	-713.299194	196.513809	489.712128	-669.514648	-104.612518	515.575745	-702.869080	215.186920	83.471542	-691.701904	-129.567001	81.204247	-661.966064	234.809387	1344.898560	-608.569153	-103.140480	1351.440552	-580.220398	75.029396	1336.102051	-605.224915	87.975166	1636.572754	-736.186646	308.302277	1089.560303	-585.674866	-189.343124	1092.440186	-605.052795	311.956940	850.125061	-433.578491	-112.582047	871.316650	-611.145813	62.842949	962.157166	637.757568	6.425951	961.266907	649.403564	182.856110
-659.812439	166.910233	867.268555	-625.947021	-51.402481	867.784424	-712.426697	196.721786	489.713806	-668.765869	-104.607292	515.488708	-702.768250	215.105011	83.490883	-691.629395	-129.487595	81.204086	-661.949036	234.877502	1344.884033	-608.119995	-103.043365	1351.305176	-580.067993	75.178955	1336.103882	-606.437744	88.158875	1636.709351	-736.646667	308.137054	1089.474731	-585.740417	-189.461090	1092.181274	-604.389893	310.718292	850.743469	-433.443726	-110.813057	871.958130	-610.894775	62.939026	962.131348	637.897278	6.381707	961.420410	649.362244	182.842896
-659.591370	166.944260	867.236328	-625.486816	-51.365044	867.735779	-711.571411	196.945633	489.679443	-668.099915	-104.684654	515.414856	-702.716187	214.983231	83.471092	-691.518372	-129.436081	81.238472	-661.914978	234.936050	1344.894897	-607.651917	-102.963882	1351.187500	-579.860413	75.302994	1336.132446	-607.824585	88.442757	1636.848999	-737.104919	308.025818	1089.476929	-585.929199	-189.770370	1091.999390	-604.003540	309.563354	851.237366	-433.744720	-108.858002	872.519043	-610.610840	62.993973	962.109009	637.996399	6.332439	961.543701	649.279236	182.860687
-659.361084	166.915955	867.190796	-625.036743	-51.375008	867.720093	-710.736389	197.112320	489.612823	-667.451904	-104.794891	515.372925	-702.588745	214.905945	83.464760	-691.380981	-129.395126	81.265228	-661.865967	234.971481	1344.969604	-607.198425	-102.839180	1351.172607	-579.638794	75.410454	1336.205444	-609.370361	88.571999	1637.065552	-737.520508	307.932678	1089.531372	-586.144714	-190.207291	1091.908447	-603.727783	308.418274	851.725220	-434.244049	-107.454407	872.983459	-610.323181	63.012146	962.094055	638.090515	6.259867	961.650574	649.174622	182.829697
-659.098999	166.916855	867.173157	-624.536499	-51.398270	867.655090	-709.857605	197.356216	489.551483	-666.795837	-104.849564	515.342407	-702.468811	214.862686	83.476120	-691.142883	-129.385803	81.304848	-661.819641	234.968140	1345.049927	-606.747314	-102.749786	1351.209351	-579.400513	75.496201	1336.346924	-611.088379	88.626236	1637.290039	-737.889282	307.949707	1089.635986	-586.484863	-190.521194	1091.756714	-603.678162	307.341003	852.104004	-435.003906	-105.940254	873.364502	-609.961975	63.011463	962.058838	638.132141	6.199874	961.730225	649.042969	182.824020
-658.782959	166.815231	867.164001	-624.015198	-51.403294	867.659180	-708.924011	197.540359	489.412231	-666.174683	-104.926292	515.321411	-702.421204	214.824509	83.468872	-691.107727	-128.978546	81.373817	-661.778381	235.001358	1345.166016	-606.278625	-102.642258	1351.309082	-579.210205	75.577797	1336.475220	-612.830322	88.880882	1637.428345	-738.188782	308.004700	1089.818237	-586.829224	-190.910019	1091.780396	-603.768616	306.312805	852.405884	-435.811676	-104.964325	873.693481	-609.578308	62.990593	962.066284	638.166443	6.162759	961.758545	648.904785	182.802505
-658.458984	166.703125	867.155273	-623.526733	-51.357811	867.690125	-708.025146	197.797455	489.306183	-665.669006	-104.977966	515.305725	-702.325623	214.802307	83.443832	-691.040527	-128.959457	81.397560	-661.777161	235.009842	1345.299072	-605.829895	-102.549301	1351.472290	-578.999390	75.669411	1336.646240	-614.648804	88.902260	1637.643677	-738.444214	308.100616	1089.989990	-587.201172	-191.410080	1091.897217	-604.020813	305.403748	852.613403	-437.051605	-103.868065	873.956055	-609.201355	62.997673	962.084961	638.198608	6.085479	961.766113	648.770508	182.765137
-658.088562	166.641449	867.190613	-623.004150	-51.354488	867.731995	-707.033203	198.005646	489.230591	-665.243408	-105.076141	515.297485	-702.216370	214.787979	83.433266	-690.900330	-128.924881	81.417892	-661.773193	234.990662	1345.436401	-605.445679	-102.457664	1351.645142	-578.797363	75.773628	1336.862671	-616.446899	89.015602	1637.816162	-738.647034	308.229767	1090.196655	-587.538025	-191.934631	1092.117065	-604.423645	304.562927	852.656982	-438.224548	-103.288368	874.115662	-608.797180	62.988327	962.136658	638.215454	6.034822	961.716797	648.624756	182.738754
-657.661987	166.507660	867.211060	-622.328369	-51.318596	867.809204	-706.144348	198.206924	489.153473	-664.734253	-105.141434	515.298157	-701.853394	214.536926	83.229637	-690.824829	-128.914917	81.436676	-661.808289	235.008179	1345.580566	-605.105835	-102.352081	1351.898926	-578.634888	75.910179	1337.119263	-618.187744	89.222290	1637.924561	-738.785400	308.362701	1090.417603	-587.850281	-192.596283	1092.475098	-604.913391	303.743225	852.676575	-439.682648	-102.847076	874.135376	-608.316589	62.993160	962.206116	638.287048	6.036397	961.630920	648.458618	182.739120
-657.251343	166.453430	867.288330	-621.757996	-51.239273	867.878174	-705.164856	198.417953	489.095642	-664.269958	-105.220535	515.316101	-701.782532	214.526001	83.206093	-690.775513	-128.953476	81.503456	-661.845764	234.999420	1345.767212	-604.758362	-102.289558	1352.171387	-578.478882	76.039322	1337.389771	-619.876099	89.340248	1638.070923	-738.871216	308.486328	1090.593994	-588.235352	-193.128799	1092.814453	-605.552368	303.049225	852.538879	-441.234192	-102.407822	873.978333	-607.883850	63.019272	962.297729	638.451538	6.139519	961.475525	648.315674	182.779114
-656.760498	166.362366	867.368347	-621.121826	-51.125633	867.932617	-704.418701	198.663895	489.065430	-663.833557	-105.209969	515.327942	-702.035156	214.701263	83.432220	-690.630981	-129.312500	81.512848	-661.906128	235.005173	1345.899902	-604.438660	-102.181320	1352.479126	-578.325195	76.164787	1337.661255	-621.505737	89.406631	1638.171021	-738.926086	308.635620	1090.785278	-588.589539	-193.633652	1093.172852	-606.227295	302.388855	852.320984	-442.815460	-102.336136	873.686707	-607.394531	63.033588	962.389526	638.566467	6.261970	961.323608	648.124695	182.781418
-656.218079	166.312225	867.441040	-620.389954	-51.038654	867.997498	-703.596436	198.884018	489.047119	-663.371094	-105.199890	515.326965	-701.927856	214.709778	83.457336	-690.564819	-129.309082	81.527016	-661.938416	235.011734	1346.033203	-604.177185	-102.070930	1352.781128	-578.204407	76.268082	1337.935425	-622.915222	89.448830	1638.372681	-738.975586	308.785980	1090.914551	-588.945496	-194.038879	1093.450928	-607.078613	301.883179	851.937805	-444.474884	-102.297371	873.292175	-606.849609	63.064354	962.488220	638.517090	6.274941	961.183167	647.873596	182.710602
-655.695068	166.228943	867.482971	-619.634827	-50.964237	868.108276	-702.747864	198.973114	488.964539	-662.970886	-105.189133	515.334290	-701.608032	214.469391	83.297249	-690.447327	-129.271301	81.558922	-662.010437	235.061554	1346.116577	-603.982605	-101.950851	1353.102295	-578.133179	76.387833	1338.217651	-624.196594	89.584839	1638.498047	-739.011047	308.919556	1091.014404	-589.265930	-194.543884	1093.837646	-607.992981	301.477631	851.522156	-446.234680	-102.601662	872.774292	-606.310852	63.110962	962.594910	638.456421	6.211789	961.067993	647.675659	182.608337
-655.082275	166.281723	867.528870	-618.936401	-50.796745	868.189514	-702.118652	199.208054	488.951416	-662.643982	-105.213295	515.392639	-701.593079	214.450638	83.296219	-690.420410	-129.228409	81.614594	-662.085815	235.089508	1346.173218	-603.836121	-101.847725	1353.410767	-578.279236	76.702873	1338.512695	-625.315247	89.783012	1638.539551	-739.046082	309.026611	1091.042847	-589.551575	-195.218964	1094.340576	-608.975891	301.085999	850.983521	-448.166412	-102.967834	872.145447	-605.762695	63.234001	962.693176	638.397278	6.172361	960.948547	647.460876	182.511551
-654.460571	166.375595	867.554871	-618.249878	-50.624413	868.244629	-701.514709	199.382217	488.927612	-662.236694	-105.200096	515.422913	-701.872131	214.605743	83.515327	-690.294922	-129.180115	81.642136	-662.194702	235.115189	1346.197632	-603.762756	-101.769188	1353.714233	-578.295532	76.793205	1338.743774	-626.223633	89.945930	1638.642822	-739.061035	309.110016	1091.002808	-589.903625	-195.792068	1094.751709	-609.937500	300.833038	850.398010	-450.146637	-103.424461	871.419495	-605.223938	63.372005	962.771423	638.324036	6.094973	960.848328	647.270569	182.401596
-653.895569	166.470245	867.607239	-617.632141	-50.417835	868.242676	-700.768005	199.540634	488.921539	-661.910278	-105.170502	515.449158	-701.747009	214.608673	83.574402	-690.229126	-129.111298	81.690636	-662.346313	235.150864	1346.183228	-603.694153	-101.707191	1354.000854	-578.303528	76.883980	1338.988892	-626.903076	90.048622	1638.808228	-739.106934	309.134216	1090.959595	-590.331360	-196.185333	1095.057861	-611.086914	300.695831	849.737122	-452.120209	-104.510330	870.508667	-604.715149	63.495564	962.825256	638.270630	6.054645	960.725708	647.075378	182.334213
-653.355652	166.689896	867.647095	-617.159668	-50.286018	868.177795	-700.320007	199.685150	489.010345	-661.637695	-105.185272	515.492126	-701.714844	214.539795	83.565102	-690.205688	-129.045410	81.703522	-662.517761	235.192490	1346.170166	-603.688721	-101.656158	1354.280762	-578.375610	76.973938	1339.199829	-627.414001	90.191612	1638.873535	-739.189087	309.148102	1090.867920	-590.705444	-196.772202	1095.446533	-612.165100	300.559174	849.014343	-454.117340	-105.147110	869.659546	-604.268250	63.603779	962.835938	638.168945	6.065614	960.609680	646.803955	182.369659
-652.796326	166.939865	867.691101	-616.699951	-50.109970	868.064148	-699.731018	199.789642	489.056824	-661.347351	-105.182129	515.463196	-701.670959	214.539963	83.613808	-690.081665	-129.021057	81.733711	-662.730652	235.240616	1346.105713	-603.779602	-101.592224	1354.492676	-578.536926	77.051529	1339.404541	-627.598389	90.520737	1638.911499	-739.313293	309.099274	1090.757813	-591.089111	-197.326920	1095.794922	-613.385681	300.601196	848.223328	-456.143677	-106.182869	868.685120	-603.816956	63.722130	962.825500	638.084717	6.014777	960.518250	646.613647	182.271072
-651.537903	166.535629	867.598389	-614.377441	-50.208157	868.627930	-698.773071	199.776978	488.981506	-660.506897	-104.844101	515.565735	-701.451416	214.507202	83.601677	-689.796326	-128.980118	81.724716	-663.018127	235.315796	1346.016357	-603.876221	-101.486351	1354.705200	-578.677734	77.128242	1339.601196	-627.691284	90.651741	1639.001953	-739.471741	309.039093	1090.585571	-591.474976	-197.865784	1096.096680	-614.559082	300.616760	847.433472	-458.154236	-107.573074	867.669006	-602.493896	63.838348	963.190796	638.048767	6.000701	960.427673	646.454712	182.179581
-650.719910	166.565063	867.539795	-613.308960	-50.096741	868.731995	-698.197327	199.929337	488.967041	-659.961487	-104.676331	515.570984	-701.379639	214.443390	83.609085	-689.660767	-128.941849	81.716293	-663.325317	235.394608	1345.920044	-604.081543	-101.429855	1354.857910	-578.874634	77.223656	1339.762207	-627.557434	90.941643	1639.033691	-739.645691	308.970581	1090.338867	-591.938110	-198.427658	1096.389160	-615.829285	300.831360	846.526917	-460.297668	-108.747986	866.569153	-601.750854	63.983242	963.272949	637.997314	5.931345	960.368103	646.318726	182.064468
-649.995056	166.714172	867.528992	-612.608765	-49.940189	868.721558	-697.660278	200.086243	488.992645	-659.602844	-104.664520	515.607483	-701.314453	214.426315	83.593994	-689.628723	-128.888443	81.737450	-663.663147	235.495422	1345.775513	-604.293518	-101.364845	1355.002686	-579.090881	77.310295	1339.904297	-627.218262	91.236031	1639.046387	-739.873047	308.845367	1090.088501	-592.453796	-198.939163	1096.647217	-617.100342	301.107239	845.660706	-462.288086	-110.498886	865.407532	-601.178406	64.109116	963.308411	637.953796	5.876699	960.334534	646.241577	181.950790
-649.245117	166.840378	867.493896	-611.868164	-49.817951	868.685730	-697.091736	200.264664	488.980530	-659.180420	-104.693428	515.646545	-701.292358	214.361938	83.561180	-689.545166	-128.844315	81.778221	-664.049988	235.581253	1345.638550	-604.500916	-101.351135	1355.181763	-579.300110	77.404388	1340.051880	-626.746094	91.550217	1639.002686	-740.155151	308.704102	1089.809692	-593.024109	-199.489670	1096.909058	-618.352417	301.446075	844.773376	-464.578949	-112.252090	864.143799	-600.572693	64.207756	963.318542	637.939270	5.839942	960.298706	646.182922	181.866257
-648.151001	166.519119	867.391479	-610.143921	-49.441528	869.060303	-696.343201	200.335541	488.898712	-658.328064	-104.428596	515.651062	-701.134888	214.331940	83.531860	-689.264038	-128.827255	81.765678	-664.468018	235.679352	1345.492554	-604.769409	-101.341980	1355.283569	-579.584351	77.514221	1340.193481	-626.154663	91.972481	1638.869873	-740.466919	308.552948	1089.543457	-593.668396	-200.053940	1097.147339	-619.676819	301.914246	843.916321	-466.693695	-113.956085	862.989929	-599.533081	64.487289	963.554810	637.899292	5.785491	960.299500	646.140076	181.742371
-647.705994	166.898712	867.445862	-610.171509	-49.650509	868.771667	-695.837524	200.517746	488.962280	-658.162537	-104.605583	515.717468	-701.144653	214.355682	83.562531	-689.324646	-128.772766	81.816628	-664.864014	235.820358	1345.357544	-605.037781	-101.315979	1355.381348	-579.826172	77.638580	1340.315796	-625.634033	92.225395	1638.769531	-740.814331	308.334839	1089.292236	-594.323730	-200.537430	1097.327881	-621.045959	302.382629	843.081970	-468.497101	-115.984993	861.942261	-599.300659	64.344963	963.444275	637.908386	5.698259	960.310242	646.138062	181.602432
-646.864624	166.839127	867.452759	-609.200134	-49.445724	868.905212	-695.081055	200.586945	488.963470	-657.575134	-104.506325	515.676147	-700.953857	214.341614	83.553665	-689.195251	-128.750290	81.839523	-665.269470	235.959595	1345.167480	-605.328613	-101.311157	1355.412109	-580.016907	77.763474	1340.401123	-625.135742	92.561989	1638.588623	-741.222839	308.073822	1088.966309	-595.092346	-201.016144	1097.502808	-622.318909	302.978271	842.280945	-470.626617	-117.985092	860.736450	-598.619263	64.459480	963.581604	637.919373	5.542622	960.395142	646.130859	181.471527
-646.216248	167.027023	867.462158	-608.721985	-49.379292	868.829956	-694.435913	200.722916	488.942627	-657.122498	-104.491547	515.664673	-700.766846	214.366547	83.551147	-689.098999	-128.683868	81.869820	-665.584229	236.097824	1344.957275	-605.527527	-101.314667	1355.471924	-580.122314	77.891747	1340.480103	-624.739807	92.997536	1638.346191	-741.687927	307.819153	1088.729126	-596.009827	-201.471420	1097.659668	-623.699829	303.645691	841.509766	-472.646393	-120.262108	859.550903	-598.145996	64.507561	963.581116	637.960510	5.263252	960.520325	646.158997	181.325500
-645.784729	167.291397	867.473450	-608.757935	-49.507721	868.616638	-694.457886	201.103622	489.078125	-656.888794	-104.655647	515.735168	-700.978210	214.370041	83.591080	-689.178223	-128.649261	81.919006	-665.817932	236.284943	1344.795410	-605.705811	-101.303436	1355.481323	-580.036865	77.908142	1340.477783	-624.654846	93.229401	1638.178345	-742.239868	307.625793	1088.476929	-596.991089	-201.927628	1097.748535	-625.075562	304.358856	840.779114	-474.517975	-122.806999	858.406189	-597.929199	64.406403	963.484131	638.031982	5.006021	960.633179	646.217468	181.230682
-645.370544	167.452560	867.464783	-608.649048	-49.624271	868.451660	-694.034180	201.316910	489.052887	-656.635925	-104.843521	515.802856	-700.830017	214.313049	83.570335	-689.183167	-128.609482	81.985809	-665.920105	236.496750	1344.562378	-605.734802	-101.300179	1355.437866	-579.983887	78.081543	1340.481934	-624.792603	93.536865	1637.969360	-742.762024	307.422577	1088.255737	-598.050659	-202.425278	1097.868408	-626.431458	305.068268	840.096802	-476.514923	-125.783287	857.196167	-597.661072	64.312805	963.401978	638.048218	4.923352	960.687073	646.285828	181.151932
-644.932495	167.538757	867.451050	-608.317810	-49.669437	868.383850	-693.732788	201.475952	489.069336	-656.171326	-104.847855	515.789856	-700.789917	214.286438	83.558846	-689.123169	-128.562149	82.018547	-665.885437	236.723602	1344.314209	-605.658752	-101.266838	1355.402100	-579.796204	78.190681	1340.474854	-625.179199	93.810776	1637.806641	-743.391663	307.195190	1088.079590	-599.216553	-202.862808	1097.901245	-627.904602	305.941437	839.428162	-478.428741	-128.008972	856.180542	-597.314575	64.285454	963.375610	638.079468	4.944474	960.708191	646.341919	181.149490
-644.385559	167.610397	867.421021	-607.769165	-49.622814	868.350464	-693.043579	201.407837	488.876129	-655.597717	-104.829926	515.742310	-700.883179	214.418777	83.629555	-689.057983	-128.532715	82.034065	-665.708008	236.947189	1344.084229	-605.416016	-101.223007	1355.393677	-579.600342	78.425003	1340.503296	-625.715088	94.152710	1637.708496	-743.986755	307.051025	1087.932129	-600.489502	-203.342102	1097.980591	-629.331604	306.760620	838.853271	-480.530548	-130.939957	855.015686	-596.835632	64.331238	963.365784	638.086670	4.915137	960.774902	646.396729	181.152344
-643.868286	167.679398	867.381104	-607.239380	-49.635975	868.351013	-692.503784	201.485718	488.841949	-655.014404	-104.844566	515.722656	-700.776611	214.449051	83.618828	-688.938721	-128.485855	82.055336	-665.410706	237.145370	1343.896484	-605.088806	-101.167183	1355.394043	-579.268982	78.595436	1340.487427	-626.477966	94.406830	1637.666992	-744.604187	306.963074	1087.813599	-601.804871	-203.848419	1098.075684	-630.781982	307.575226	838.351257	-482.300537	-133.627258	854.110779	-596.371887	64.366600	963.363953	638.080078	4.897938	960.808716	646.433655	181.182678
-643.422119	167.708084	867.325317	-606.793701	-49.637989	868.344055	-692.233948	201.769745	488.951691	-654.519592	-104.858932	515.675903	-700.588257	214.345581	83.583832	-688.885925	-128.437378	82.076675	-665.044189	237.337143	1343.744629	-604.731812	-101.099922	1355.409668	-578.848206	78.723633	1340.488647	-627.455566	94.627663	1637.632935	-745.219177	306.927185	1087.728027	-603.144592	-204.270660	1098.079834	-632.266357	308.442749	837.874817	-484.224274	-136.727005	853.172485	-595.951538	64.396294	963.339478	638.055115	4.906335	960.839478	646.469482	181.234970
-642.985596	167.735260	867.274353	-606.328247	-49.615810	868.313293	-691.715210	201.800720	488.862061	-653.965027	-104.874474	515.655090	-700.486633	214.348007	83.565216	-688.773926	-128.414597	82.057098	-664.633484	237.536072	1343.609009	-604.285950	-101.032982	1355.453491	-578.410583	78.885773	1340.490356	-628.446594	94.918999	1637.660767	-745.791443	306.969696	1087.741943	-604.467651	-205.103653	1098.447388	-633.779663	309.362030	837.468506	-486.186279	-139.992279	852.285522	-595.518433	64.430626	963.303528	638.055969	4.842028	960.878174	646.633118	181.117142
-642.642334	167.747086	867.199097	-605.981445	-49.611374	868.240540	-691.262512	201.829391	488.820221	-653.469849	-104.878922	515.629395	-700.364136	214.397751	83.573059	-688.662109	-128.395416	82.072105	-664.157227	237.731247	1343.550049	-603.824219	-100.932495	1355.551758	-577.945984	79.001114	1340.503052	-629.521484	95.255333	1637.640503	-746.365356	307.164063	1087.871216	-606.033325	-205.380783	1098.502686	-635.339111	310.269409	837.079529	-488.430634	-143.126389	851.341919	-595.143372	64.445160	963.220032	638.154724	4.635159	960.911499	647.011108	180.723892
-642.155273	167.675049	867.144592	-605.360474	-49.579468	868.323975	-690.849915	201.863022	488.790802	-652.903992	-104.826721	515.600830	-700.274780	214.461365	83.573761	-688.491577	-128.400192	82.052727	-663.638062	237.874496	1343.517334	-603.401611	-100.850586	1355.676636	-577.505249	79.126732	1340.578979	-630.707764	95.416031	1637.630737	-746.841980	307.414307	1088.032837	-607.457458	-205.922821	1098.770996	-636.887085	311.218353	836.775574	-490.323181	-146.194763	850.684265	-594.623962	64.500450	963.240723	638.118408	4.592984	960.928223	647.127563	180.681107
-641.724121	167.697067	867.101624	-604.841125	-49.590828	868.302002	-690.262207	201.739502	488.621643	-652.460327	-104.758926	515.532837	-700.098755	214.506973	83.540848	-688.387451	-128.385681	82.075218	-663.157349	238.037231	1343.520996	-602.942810	-100.747528	1355.837158	-577.049316	79.259216	1340.668701	-631.779602	95.623009	1637.656372	-747.222717	307.690002	1088.223633	-608.881042	-206.613907	1099.218018	-638.454285	312.208679	836.446045	-492.392456	-149.541229	850.031067	-594.142578	64.527023	963.205200	638.093445	4.568891	960.951965	647.224365	180.635132
-641.230652	167.609283	867.059082	-604.090027	-49.615776	868.358643	-690.058655	201.908813	488.661224	-652.025452	-104.709595	515.551392	-699.776001	214.381180	83.360252	-688.276794	-128.391830	82.070717	-662.646667	238.157028	1343.580566	-602.501953	-100.623009	1356.030518	-576.622986	79.391724	1340.753052	-632.924744	95.691963	1637.706909	-747.549988	308.057098	1088.511719	-610.276611	-207.160080	1099.596924	-639.989319	313.264252	836.208801	-494.399261	-152.904053	849.472229	-593.544800	64.546227	963.215332	638.014587	4.530448	960.971680	647.282104	180.565521
-640.924194	167.709015	867.044922	-603.865967	-49.655109	868.318665	-689.692566	201.821793	488.568634	-651.855713	-104.755157	515.538696	-699.856506	214.687744	83.573441	-688.162964	-128.390015	82.049461	-662.158142	238.288406	1343.667358	-602.123657	-100.507217	1356.238281	-576.227295	79.511299	1340.859863	-633.906372	95.871773	1637.727417	-747.794373	308.574188	1088.846436	-611.630310	-207.795166	1100.094971	-641.516785	314.387970	835.958618	-496.370209	-156.341934	848.986816	-593.227417	64.559303	963.173401	637.949402	4.474985	960.995239	647.337341	180.548676
-640.682068	167.833054	867.031189	-603.739624	-49.657005	868.252686	-689.404541	201.778580	488.542114	-651.756714	-104.757164	515.523132	-699.749817	214.748413	83.602463	-688.100647	-128.410202	82.059944	-661.726990	238.398636	1343.713013	-601.781128	-100.399254	1356.456421	-575.912903	79.632195	1340.959595	-634.736816	96.090324	1637.744263	-747.928162	309.070068	1089.166260	-613.001465	-208.292175	1100.561035	-643.041138	315.539795	835.732727	-498.327484	-159.864853	848.552795	-592.967590	64.591431	963.112061	637.895203	4.462329	960.995117	647.395447	180.520874
-640.363892	167.885574	867.049683	-603.488525	-49.588333	868.266602	-689.229980	201.848694	488.529144	-651.719666	-104.796204	515.529236	-699.635559	214.767746	83.601479	-688.030762	-128.443970	82.058243	-661.333374	238.493011	1343.802856	-601.490417	-100.271423	1356.681030	-575.596375	79.741486	1341.062866	-635.443115	96.337143	1637.707642	-748.000793	309.654236	1089.490845	-614.428833	-208.297913	1100.814209	-644.497986	316.743469	835.446594	-500.022217	-163.547501	848.156433	-592.654846	64.646111	963.119995	637.820007	4.452568	961.004822	647.406006	180.505249
-640.001953	167.836121	867.020752	-603.127441	-49.489243	868.269958	-689.035889	201.873901	488.503632	-651.661682	-104.798523	515.521912	-699.510559	214.796173	83.595840	-687.969971	-128.458801	82.037163	-660.985535	238.589935	1343.855103	-601.254883	-100.148323	1356.885742	-575.308777	79.840034	1341.170410	-636.068176	96.466652	1637.717285	-747.993713	310.261078	1089.771240	-615.309875	-209.529297	1101.606323	-645.889404	317.976349	835.164795	-501.864532	-167.185715	847.891968	-592.268005	64.692993	963.098206	637.764404	4.452459	960.980164	647.430908	180.529739
-639.661499	167.715530	867.100403	-602.656982	-49.399639	868.288513	-688.841980	201.848083	488.449829	-651.576050	-104.796448	515.506531	-699.377625	214.776917	83.579338	-687.820313	-128.459198	82.032455	-660.691223	238.666153	1343.899658	-601.028564	-100.015137	1357.109497	-575.003845	79.942719	1341.305054	-636.495422	96.652901	1637.739014	-747.886353	310.921600	1090.005249	-616.390808	-210.093964	1102.141235	-647.246216	319.312805	834.871155	-503.571594	-170.768967	847.621582	-591.873169	64.671738	963.150879	637.697998	4.495717	960.925537	647.427734	180.573883
-639.248169	167.653122	867.074341	-602.202148	-49.377491	868.312012	-688.596069	201.800903	488.427704	-651.541565	-104.734154	515.501160	-699.286255	214.779938	83.589706	-687.761292	-128.468643	82.002380	-660.409668	238.783783	1343.899780	-600.814514	-99.876305	1357.334106	-574.776062	80.047150	1341.410522	-636.760132	96.850296	1637.772705	-747.768066	311.627167	1090.227417	-617.282715	-210.726578	1102.667603	-648.453491	320.568420	834.593994	-505.160217	-174.290848	847.426941	-591.447754	64.679688	963.150635	637.681824	4.531733	960.839844	647.458069	180.602997
-638.830933	167.626862	867.039917	-601.712891	-49.353664	868.320313	-688.402954	201.704010	488.393250	-651.449219	-104.711166	515.505066	-699.470154	214.860458	83.670998	-687.631348	-128.506851	81.978806	-660.194092	238.848053	1343.896362	-600.632996	-99.759811	1357.536133	-574.601379	80.136436	1341.490723	-636.832947	97.048523	1637.798584	-747.562134	312.211304	1090.381592	-618.117126	-211.413162	1103.244751	-649.590088	321.903198	834.265381	-506.604401	-177.909637	847.270630	-591.007996	64.705956	963.140076	637.707703	4.604229	960.662354	647.484924	180.679398
-638.417114	167.635803	867.027771	-601.247681	-49.319080	868.330688	-688.265259	201.719131	488.415924	-651.554810	-104.727150	515.519531	-699.159973	214.780075	83.616409	-687.572205	-128.489517	81.955818	-660.014832	238.952057	1343.883667	-600.559082	-99.683662	1357.688354	-574.474915	80.218086	1341.557251	-636.769836	97.119408	1637.855591	-747.382019	312.885925	1090.499756	-619.050110	-211.557236	1103.492920	-650.668030	323.264130	833.958984	-507.982971	-181.462265	847.103455	-590.592163	64.741203	963.145691	637.773376	4.671003	960.442200	647.537537	180.727432
-637.999146	167.694534	867.023621	-600.762207	-49.262108	868.327820	-688.097961	201.721375	488.424072	-650.994202	-104.382782	515.408752	-699.031799	214.727631	83.582802	-687.296814	-128.576675	81.875237	-659.897095	239.035782	1343.823364	-600.528198	-99.579460	1357.845703	-574.395203	80.285393	1341.620850	-636.436035	97.351555	1637.874878	-747.169434	313.489319	1090.508423	-619.521851	-212.890457	1104.260376	-651.653137	324.666351	833.623901	-509.266663	-185.058350	847.086060	-590.182983	64.801468	963.155029	637.830811	4.683132	960.175354	647.542358	180.775055
-637.548828	167.788681	867.000916	-600.316406	-49.188976	868.321228	-687.944031	201.744278	488.482391	-651.023682	-104.362610	515.396545	-699.016907	214.735657	83.618736	-687.263550	-128.618759	81.847504	-659.823120	239.136230	1343.728271	-600.558350	-99.483589	1357.990723	-574.347168	80.361893	1341.659912	-636.053223	97.549675	1637.843018	-746.984497	314.008026	1090.512939	-620.283936	-212.996063	1104.417114	-652.520508	326.100037	833.272888	-510.374451	-188.489182	847.062134	-589.783325	64.882820	963.155273	637.851013	4.723706	959.837036	647.497681	180.783188
-637.097473	167.818146	866.972107	-599.822205	-49.165524	868.298462	-687.626953	201.736099	488.471252	-651.870728	-104.898705	515.643250	-698.936768	214.753189	83.619133	-687.612000	-128.604309	81.928207	-659.786011	239.211914	1343.616577	-600.647888	-99.421181	1358.083008	-574.341309	80.445816	1341.699951	-635.409668	97.768883	1637.848877	-746.791199	314.568512	1090.467041	-620.778870	-213.832245	1104.956665	-653.217712	327.476196	832.980408	-511.454712	-192.040054	847.061829	-589.359558	64.909218	963.144470	637.796570	4.722139	959.444397	647.421387	180.760544
-636.623047	167.836273	866.915894	-599.314941	-49.176228	868.302429	-687.314880	201.754990	488.473724	-651.833374	-104.900200	515.669373	-698.866272	214.776627	83.606102	-687.586426	-128.636856	81.909653	-659.771362	239.302872	1343.481445	-600.807739	-99.327995	1358.166992	-574.381836	80.510811	1341.700317	-634.596191	98.045570	1637.855713	-746.628113	315.079376	1090.364380	-621.137146	-214.763840	1105.438721	-653.739807	328.818939	832.713928	-512.374756	-195.382568	847.126526	-588.934753	64.931847	963.137329	637.614563	4.665811	959.077637	647.227051	180.720551
-636.131958	167.822083	866.864685	-598.780212	-49.227570	868.278687	-687.113464	201.804886	488.480042	-651.898926	-105.023384	515.739014	-698.822876	214.773544	83.616119	-687.624207	-128.665192	81.884750	-659.814453	239.360886	1343.331909	-600.984863	-99.269638	1358.257690	-574.422424	80.579819	1341.724609	-633.752563	98.229759	1637.788574	-746.434326	315.484802	1090.198120	-621.424866	-215.754776	1106.042114	-654.083740	330.091583	832.444946	-513.275635	-198.728531	847.235901	-588.484009	64.905495	963.118347	637.343140	4.551878	958.757202	646.992004	180.608322
-635.602905	167.821579	866.790955	-598.256165	-49.287708	868.255127	-686.792725	201.824753	488.472992	-651.573669	-104.894218	515.724548	-698.796326	214.753738	83.578560	-687.444336	-128.689209	81.851662	-659.883545	239.411621	1343.199097	-601.251587	-99.188553	1358.294067	-574.479858	80.614555	1341.720337	-632.776794	98.519478	1637.705566	-746.256104	315.821075	1089.996704	-621.893372	-216.265320	1106.313843	-654.331665	331.400421	832.206909	-514.245972	-202.227036	847.196167	-588.031128	64.882507	963.091614	636.986633	4.403193	958.534973	646.683411	180.421051
-635.126038	167.831818	866.725586	-597.815491	-49.298576	868.216431	-686.463928	201.887985	488.449646	-651.252502	-104.759033	515.703186	-698.786377	214.776398	83.637138	-687.315979	-128.694183	81.823158	-659.945313	239.498444	1343.026367	-601.470642	-99.130066	1358.345825	-574.543213	80.687874	1341.698364	-631.885376	98.703316	1637.568604	-746.092651	316.196228	1089.800171	-622.175049	-217.000839	1106.683472	-654.432495	332.594147	831.992432	-514.949707	-205.359924	847.324768	-587.641846	64.876778	963.060852	636.703125	4.265203	958.384399	646.361450	180.255875
-634.700867	167.919998	866.692444	-597.437256	-49.281654	868.201965	-686.101746	201.985504	488.451080	-651.109009	-104.754486	515.730286	-698.815918	214.784866	83.671783	-687.322021	-128.714050	81.852196	-660.003418	239.590439	1342.861816	-601.697021	-99.084328	1358.371704	-574.585449	80.752228	1341.669678	-630.986206	99.077423	1637.351074	-745.905273	316.462891	1089.614014	-622.421570	-217.637238	1107.005859	-654.393311	333.805298	831.826294	-515.159058	-208.199097	847.694092	-587.305847	64.918350	963.057495	636.576477	4.146552	958.271301	646.106018	180.172913
-634.289612	167.926361	866.660095	-597.065491	-49.292698	868.199219	-685.620728	202.064911	488.424316	-650.923950	-104.797668	515.783203	-698.731934	214.776947	83.645721	-687.231873	-128.742630	81.901794	-660.085022	239.693283	1342.693970	-601.913940	-99.051010	1358.392578	-574.599426	80.800583	1341.624268	-630.276428	99.214127	1637.218750	-745.749084	316.650574	1089.420654	-622.819214	-217.870773	1107.212524	-654.236633	334.867523	831.717896	-515.562622	-211.116470	847.952881	-586.987671	64.910942	963.062256	636.779053	4.039048	958.125610	646.026855	180.222687
-633.850952	167.929138	866.619141	-596.670044	-49.337029	868.202576	-684.980957	202.028336	488.327148	-650.780090	-104.833969	515.833069	-698.651672	214.809891	83.651421	-687.232056	-128.740204	81.929237	-660.083435	239.791779	1342.495728	-602.047363	-99.018639	1358.375366	-574.542664	80.857475	1341.575439	-629.781738	99.328911	1637.101929	-745.565796	316.799469	1089.221313	-623.041077	-218.501190	1107.464600	-653.970764	335.917389	831.635315	-515.947998	-213.915604	848.130920	-586.652588	64.888885	963.068115	636.907898	3.977613	958.048523	645.948669	180.212219
-633.440552	167.910492	866.584045	-596.333069	-49.340149	868.208313	-684.445801	202.092529	488.307220	-650.514709	-104.852364	515.888428	-698.663452	214.844742	83.678757	-687.207092	-128.754578	81.966286	-659.953796	239.899216	1342.336548	-602.088135	-98.964729	1358.379150	-574.399902	80.900642	1341.504150	-629.416504	99.488373	1636.951416	-745.346436	316.937836	1089.093506	-623.154175	-219.355103	1107.843872	-653.623779	336.916321	831.605347	-516.223877	-216.582886	848.446350	-586.344482	64.875671	963.073181	636.734009	3.970911	958.145508	645.787109	180.080826
-633.052490	167.885254	866.551697	-596.003601	-49.374153	868.177917	-683.921265	202.239563	488.268768	-650.243408	-104.886681	515.920532	-698.624207	214.873749	83.695313	-687.178955	-128.763351	82.009270	-659.767151	239.998581	1342.162842	-602.030518	-98.919144	1358.368164	-574.236328	80.956932	1341.400635	-629.208984	99.747009	1636.793945	-745.087769	317.008057	1088.977295	-623.387024	-219.900208	1108.088745	-653.133728	337.774689	831.608948	-516.387329	-219.066132	848.755249	-586.034241	64.830826	963.057129	636.958252	3.921292	958.121338	645.839539	180.134064
-632.726379	167.909424	866.493896	-595.779114	-49.416996	868.174988	-683.417297	202.400055	488.243835	-650.014587	-104.962639	515.911865	-698.598755	214.912827	83.747414	-687.170288	-128.750885	82.007942	-659.523621	240.101181	1342.013428	-601.956360	-98.861580	1358.346558	-574.015381	81.033455	1341.324829	-629.194702	99.795227	1636.784668	-744.922913	317.147369	1088.806519	-623.623535	-220.387100	1108.344116	-652.560791	338.534729	831.667847	-516.497131	-221.404343	849.072693	-585.785706	64.826103	963.034485	637.053772	3.939475	958.181824	645.866028	180.129135
-632.371277	167.912430	866.432251	-595.550110	-49.460033	868.141724	-682.867065	202.554047	488.126221	-649.694092	-104.986198	515.901733	-698.523865	214.950882	83.774017	-687.016113	-128.756958	82.060898	-659.250305	240.225632	1341.890137	-601.818115	-98.763474	1358.387451	-573.768799	81.089920	1341.234131	-629.368286	99.825050	1636.733765	-744.721497	317.248138	1088.688477	-623.831299	-220.840820	1108.594116	-651.937805	339.241943	831.766479	-516.617859	-223.575958	849.425781	-585.517029	64.796989	962.994446	637.137512	3.962429	958.259216	645.939575	180.074387
-632.029358	167.971222	866.372986	-595.350464	-49.532421	868.118958	-682.342102	202.682999	488.064209	-649.384827	-105.070885	515.882874	-698.076843	214.687897	83.523109	-686.932739	-128.757004	82.094635	-658.909119	240.361145	1341.789917	-601.687683	-98.675423	1358.401123	-573.538025	81.165848	1341.183594	-629.581116	99.863060	1636.745117	-744.556824	317.390259	1088.568359	-623.928101	-221.513000	1109.015381	-651.224304	339.881470	831.868713	-516.631226	-225.601013	849.913513	-585.258240	64.782303	962.957458	637.246765	3.977145	958.343384	646.007446	180.087097
-631.699585	168.017075	866.346863	-595.124634	-49.591953	868.090393	-681.782166	202.747055	488.020752	-649.057678	-105.128265	515.842773	-698.315430	214.972458	83.821228	-686.760681	-128.773911	82.112572	-658.551941	240.467728	1341.745728	-601.489746	-98.551598	1358.473755	-573.307678	81.206276	1341.144043	-629.916138	99.812065	1636.777588	-744.341370	317.541138	1088.492920	-624.308044	-221.296219	1109.066895	-650.427917	340.397400	832.000122	-516.597351	-227.460739	850.314087	-584.994019	64.755852	962.935303	637.319885	4.002268	958.423706	646.053894	180.087006
-631.383667	167.977112	866.291626	-594.949463	-49.672119	868.055664	-681.267517	202.780579	487.974701	-648.707458	-105.207680	515.790100	-698.213623	215.015274	83.830780	-686.661682	-128.738235	82.123489	-658.182068	240.559967	1341.733521	-601.247864	-98.416290	1358.575195	-573.091309	81.245781	1341.118408	-630.282715	99.759857	1636.783325	-744.011169	317.704712	1088.438354	-624.344849	-221.920425	1109.470825	-649.565369	340.813538	832.160889	-516.494385	-229.075699	850.794189	-584.746826	64.685715	962.890442	637.380981	4.044686	958.445007	646.104431	180.086166
-631.048035	167.955231	866.233582	-594.747375	-49.725525	868.007263	-680.821533	202.779343	487.918488	-648.419250	-105.290604	515.725525	-698.139832	214.980194	83.826408	-686.562378	-128.737869	82.132660	-657.867310	240.687469	1341.698730	-601.013489	-98.291229	1358.671387	-572.927490	81.307739	1341.064209	-630.720215	99.565849	1636.816528	-743.516479	317.856720	1088.438232	-624.499084	-221.910233	1109.646362	-648.686829	341.208160	832.313965	-516.335266	-230.584106	851.229431	-584.477783	64.634109	962.837952	637.461121	4.082431	958.483826	646.160217	180.068497
-630.684204	167.988541	866.033569	-594.616760	-49.791588	867.949646	-680.458801	202.805191	487.885406	-648.228943	-105.501877	515.668030	-698.128601	214.942703	83.842033	-686.560059	-128.676132	82.142532	-657.556396	240.808243	1341.646973	-600.801086	-98.147957	1358.761108	-572.794495	81.355644	1340.968872	-631.191406	99.283173	1636.822754	-743.028687	318.063507	1088.383545	-624.561768	-222.699936	1110.074585	-647.725281	341.483643	832.464844	-516.099792	-231.949341	851.692444	-584.193115	64.653465	962.695923	637.531433	4.152152	958.496704	646.197876	180.142853
-630.326233	167.972534	865.921387	-594.426636	-49.835567	867.897827	-680.252136	202.912094	487.889191	-647.754883	-105.525276	515.563721	-698.137695	214.913223	83.875053	-686.382813	-128.627335	82.138153	-657.257690	240.952820	1341.566895	-600.600830	-97.989914	1358.861328	-572.691711	81.436813	1340.861328	-631.587708	99.053123	1636.842285	-742.598389	318.369202	1088.160645	-624.487305	-223.068939	1110.402588	-646.705994	341.778748	832.507202	-515.788330	-233.133698	852.157104	-583.902466	64.630013	962.608643	637.636414	4.170626	958.545349	646.278809	180.147034
-630.020508	168.012070	865.809204	-594.276611	-49.908470	867.887695	-680.064819	203.001968	487.844635	-647.695129	-105.801865	515.579407	-698.080505	214.878082	83.853706	-686.282349	-128.584457	82.185867	-656.975403	241.123123	1341.492432	-600.474487	-97.870796	1359.007568	-572.613464	81.545944	1340.753052	-631.932434	98.803978	1636.877075	-741.990295	318.708496	1087.951904	-624.445068	-223.192154	1110.645386	-645.628479	341.998566	832.521301	-515.400696	-234.148895	852.525574	-583.655334	64.638031	962.540283	637.732910	4.206965	958.599365	646.353455	180.237152
-629.721252	168.021622	865.772522	-594.147827	-49.925030	867.902710	-679.826599	202.961807	487.845764	-647.448792	-105.895096	515.567322	-698.035217	214.852020	83.890121	-686.117004	-128.540558	82.222473	-656.747498	241.273743	1341.463989	-600.431885	-97.737343	1359.095947	-572.555664	81.620697	1340.715820	-632.254761	98.413086	1636.965698	-741.417542	319.064636	1087.782715	-624.397278	-223.110809	1110.775513	-644.511597	342.153595	832.535217	-514.856018	-235.031616	852.953735	-583.430237	64.636040	962.526123	637.937378	4.266024	958.679138	646.495178	180.347961
-629.445007	168.015045	865.802917	-593.998474	-49.967945	867.954529	-679.644043	202.877625	487.878479	-647.057068	-105.837563	515.531738	-697.980957	214.828049	83.866447	-685.854553	-128.478378	82.235611	-656.557068	241.343811	1341.473022	-600.428833	-97.632202	1359.265625	-572.570557	81.679924	1340.723389	-632.483337	98.164604	1637.049194	-740.692688	319.304443	1087.683960	-624.227966	-223.279251	1110.981689	-643.326416	342.273987	832.582397	-514.258362	-235.728836	853.402893	-583.223450	64.602226	962.569519	638.111694	4.297670	958.780029	646.614319	180.358109
-629.121094	167.976212	865.890442	-593.828979	-49.950207	868.020386	-679.440186	202.748642	487.925903	-646.822144	-105.836723	515.520752	-697.897766	214.823685	83.894318	-685.729126	-128.109985	82.238602	-656.385742	241.431473	1341.507324	-600.492310	-97.515434	1359.382446	-572.587402	81.722351	1340.781006	-632.615601	98.002670	1637.087769	-739.862366	319.564301	1087.584717	-623.986328	-223.349655	1111.160278	-642.059631	342.282257	832.666504	-513.624451	-236.301514	853.813049	-583.005859	64.558815	962.656799	638.315674	4.334693	958.880005	646.729065	180.374863
-628.748047	167.903671	865.970703	-593.613159	-49.933151	868.077576	-679.258362	202.598343	487.958557	-646.554077	-105.807671	515.451782	-697.837952	214.834167	83.887939	-685.569641	-128.029785	82.230331	-656.245117	241.474716	1341.521118	-600.623352	-97.432121	1359.482544	-572.589783	81.716072	1340.848145	-632.701050	97.748741	1637.153076	-738.985779	319.722687	1087.442383	-623.621948	-223.451904	1111.342896	-640.742981	342.239716	832.753174	-512.792114	-236.666855	854.218506	-582.767639	64.493774	962.744385	638.415833	4.345066	958.939758	646.793274	180.394760
-628.402283	167.833939	865.941406	-593.369812	-49.983818	868.090271	-679.194397	202.542145	487.994354	-646.314209	-105.822540	515.398987	-697.789124	214.770142	83.848259	-685.393372	-127.952187	82.202011	-656.137329	241.535873	1341.497070	-600.804443	-97.352257	1359.547241	-572.609009	81.725128	1340.874390	-632.704834	97.566185	1637.162231	-738.144653	319.970581	1087.304810	-623.336060	-223.324203	1111.298950	-639.379211	342.102020	832.723083	-511.904388	-236.886093	854.520630	-582.518433	64.431984	962.749573	638.484253	4.329413	958.964478	646.822937	180.389404
-628.056152	167.786285	865.851990	-593.083313	-50.075886	868.069336	-679.157776	202.542877	487.937225	-646.067322	-105.837067	515.347229	-697.793030	214.777191	83.840096	-685.216736	-127.875351	82.158005	-656.061707	241.580826	1341.393677	-601.007446	-97.323814	1359.541016	-572.646667	81.705185	1340.817017	-632.583801	97.473885	1637.142456	-737.211304	320.145752	1087.092041	-622.931274	-223.192825	1111.260986	-637.985291	342.033081	832.724365	-510.958221	-236.898407	854.774902	-582.245667	64.376465	962.706482	638.486389	4.263423	958.955688	646.813232	180.386703
-627.689819	167.784698	865.765747	-592.807922	-50.146664	868.031738	-679.144043	202.570862	487.905975	-646.046814	-105.972221	515.318665	-697.802734	214.782227	83.838524	-685.199524	-127.786369	82.157814	-655.983704	241.596909	1341.254639	-601.236084	-97.330376	1359.576416	-572.710205	81.666008	1340.740967	-632.447388	97.350441	1637.061768	-736.331848	320.329712	1086.850464	-622.544739	-222.737518	1111.066528	-636.480530	341.903503	832.647949	-509.930573	-236.840286	854.917908	-581.960388	64.342499	962.654968	638.384094	4.196339	958.943237	646.751221	180.302765
-627.349060	167.751221	865.702698	-592.488525	-50.240620	867.996704	-679.216248	202.561630	487.912689	-645.545227	-105.807007	515.183960	-697.794067	214.795746	83.839737	-684.995483	-127.652580	82.110962	-655.918762	241.608459	1341.158325	-601.599182	-97.378227	1359.537354	-572.820435	81.615440	1340.710327	-632.209351	97.297821	1637.023071	-735.409485	320.476044	1086.560913	-621.994690	-222.925903	1111.123047	-634.966248	341.663422	832.641235	-508.774170	-236.553024	855.144226	-581.676819	64.279488	962.619568	638.245117	4.149335	958.944031	646.618469	180.263611
-626.990662	167.722778	865.728516	-592.170593	-50.247055	867.975342	-679.232117	202.501373	488.008728	-645.135315	-105.709816	515.081909	-697.765808	214.778656	83.867897	-684.800049	-127.552803	82.099213	-655.852112	241.544479	1341.118408	-601.919434	-97.468948	1359.565308	-572.893799	81.487709	1340.742920	-631.878784	97.262726	1637.022705	-734.542908	320.527496	1086.380127	-621.686584	-222.405945	1110.859131	-633.367920	341.309204	832.735352	-507.556458	-236.064819	855.390259	-581.398315	64.227325	962.641418	637.923706	4.126199	958.996460	646.425415	180.125320
-626.609985	167.685364	865.788574	-591.836975	-50.224102	867.973511	-679.207581	202.338272	488.115387	-644.768799	-105.678665	515.029602	-697.690002	214.743958	83.876938	-684.589355	-127.428596	82.089058	-655.822388	241.446747	1341.148804	-602.297241	-97.552284	1359.617676	-572.985046	81.338959	1340.836304	-631.466675	97.293030	1637.076660	-733.663879	320.524139	1086.230835	-621.222229	-222.195526	1110.767334	-631.726807	340.901093	832.887817	-506.309052	-235.461777	855.672913	-581.118103	64.176262	962.695618	637.819092	4.097684	959.014832	646.278259	180.037109
-626.256470	167.657547	865.795898	-591.497986	-50.240753	867.962097	-679.177246	202.165817	488.185791	-644.424194	-105.621979	515.009583	-697.582520	214.711746	83.841896	-684.409485	-127.329056	82.088913	-655.840576	241.341049	1341.140137	-602.726379	-97.660866	1359.690674	-573.113525	81.195358	1340.918213	-631.102600	97.293434	1637.068115	-732.817139	320.404907	1086.050415	-620.767456	-222.263306	1110.782837	-630.006897	340.394684	833.031433	-505.059540	-234.606171	855.953857	-580.852478	64.131615	962.718445	637.906677	4.094249	958.926575	646.191223	180.053513
-625.948853	167.633423	865.789673	-591.207153	-50.221935	867.916992	-679.238403	202.077179	488.231842	-644.117310	-105.624725	514.971741	-697.555847	214.667618	83.832870	-684.300293	-127.216988	82.060997	-655.876343	241.234726	1341.098389	-603.149414	-97.786072	1359.711670	-573.266113	81.043686	1340.970337	-630.679810	97.350662	1637.017578	-732.027954	320.374939	1085.813354	-620.409912	-221.751465	1110.533936	-628.269348	339.859833	833.150330	-503.774292	-233.733078	856.155762	-580.626038	64.099350	962.715698	638.016296	4.109145	958.830933	646.106079	180.129196
-625.613770	167.642181	865.755981	-590.906982	-50.261673	867.863953	-679.379395	202.034271	488.254089	-643.718018	-105.540001	514.874084	-697.523560	214.671265	83.853951	-684.151611	-127.124687	81.987526	-655.940308	241.126572	1340.986328	-603.559326	-97.954926	1359.707642	-573.449463	80.891029	1340.967041	-630.290222	97.464081	1636.908325	-731.297729	320.324402	1085.532104	-620.046997	-221.612259	1110.418457	-626.461426	339.339539	833.240356	-502.495667	-232.593399	856.339722	-580.385376	64.057648	962.696228	638.139343	4.081674	958.716614	646.018250	180.226868
-625.310120	167.629593	865.697693	-590.614746	-50.331505	867.779724	-679.565552	202.023849	488.274750	-643.236389	-105.503365	514.704346	-697.544495	214.654861	83.854088	-684.099060	-127.025177	81.919189	-656.028381	241.037430	1340.834717	-603.985840	-98.119911	1359.659424	-573.631958	80.742538	1340.920532	-629.894165	97.644501	1636.778809	-730.574646	320.243347	1085.182495	-619.793213	-221.209473	1110.146118	-624.615723	338.698364	833.364319	-501.198975	-231.341507	856.450989	-580.149475	63.992489	962.644287	638.260559	4.031687	958.582703	645.957153	180.262894
-624.963440	167.609344	865.622559	-590.309814	-50.402420	867.709045	-679.810303	201.981720	488.383545	-642.730103	-105.450218	514.561523	-697.562927	214.647766	83.872437	-684.062012	-126.965050	81.856567	-656.136597	240.892563	1340.696289	-604.406860	-98.311569	1359.597534	-573.756531	80.530121	1340.900391	-629.626953	97.758514	1636.626953	-729.898682	320.066040	1084.892212	-619.502869	-220.708771	1109.777832	-622.678711	337.871643	833.522461	-499.809387	-229.925125	856.602722	-579.892944	63.931469	962.592346	638.330750	3.999439	958.454712	645.846680	180.328705
-624.569885	167.602280	865.604553	-589.983582	-50.462719	867.654602	-680.100464	201.858536	488.527527	-642.218323	-105.434608	514.446411	-697.541260	214.634552	83.896408	-684.063904	-126.934509	81.825264	-656.192505	240.752487	1340.609985	-604.753418	-98.490059	1359.541992	-573.862549	80.310623	1340.924316	-629.448303	97.847900	1636.509033	-729.182678	319.783905	1084.621094	-619.170349	-220.242340	1109.470459	-620.816345	337.056458	833.708862	-498.380920	-228.328598	856.798584	-579.609253	63.860039	962.580200	638.339111	4.026304	958.367859	645.695190	180.323792
-624.191223	167.619385	865.616638	-589.683594	-50.472534	867.607361	-680.427246	201.711670	488.728149	-641.577087	-105.376465	514.339783	-697.545837	214.583099	83.964844	-683.971252	-127.171593	81.760201	-656.220093	240.575638	1340.564453	-605.068420	-98.661728	1359.508423	-573.914673	80.095833	1340.981079	-629.384521	97.914734	1636.408447	-728.511353	319.485779	1084.368774	-618.840454	-219.759094	1109.174438	-618.943787	336.207733	833.936462	-496.952942	-226.603333	857.014160	-579.347534	63.814896	962.587646	638.334595	4.039080	958.333435	645.551636	180.289459
[truncated: 40 more columns]
