# Supplementary material for: A dyadic stimulus set of audiovisual affective displays for the study of multisensory, emotional, social interactions
Source: Behav Res Methods. 2015 Nov 5;48(4):1285–95. doi: 10.3758/s13428-015-0654-4 (PMC5101291; doi:10.3758/s13428-015-0654-4)
Supplement: Supplementary file 1 — (ZIP 270 MB) [file 13428_2015_654_MOESM1_ESM.zip › supplementary_material_2_stimuli_set_files/H/H17.txt]

-614.091797	47.985977	863.643005	-570.958801	-168.232529	867.454956	-673.120667	80.627853	486.350922	-606.810730	-218.259583	513.708313	-686.907043	97.735405	82.992104	-644.067566	-238.881958	81.851852	-619.366638	124.595032	1337.246094	-555.887390	-208.357925	1356.278687	-532.478333	-30.389746	1336.152832	-566.594055	-3.522220	1634.358154	-711.698425	198.474426	1086.718384	-575.320007	-324.252869	1105.777954	-616.723938	220.678757	830.382629	-464.712738	-295.659454	849.901123	-560.031738	-51.980057	959.771362	599.170349	-3.632668	958.268616	584.648315	173.009552
-613.827087	48.056850	863.684937	-570.585999	-168.116074	867.476318	-673.023804	80.668350	486.374146	-607.134521	-218.138458	513.809326	-686.935181	97.730064	83.028664	-644.036072	-238.904144	81.859650	-619.551147	124.645874	1337.315063	-555.939453	-208.293732	1356.450317	-532.581360	-30.307356	1336.323730	-566.954041	-3.517638	1634.450073	-711.464783	198.154739	1086.563965	-575.050354	-323.987457	1105.729126	-615.457458	219.946045	830.577698	-463.818115	-294.668549	850.291443	-559.758057	-51.886150	959.818481	598.925842	-3.590245	958.506470	584.615173	172.637619
-613.549194	48.133240	863.732178	-570.203125	-168.012787	867.519104	-672.906494	80.739059	486.427277	-607.528320	-218.011139	513.915222	-686.884216	97.741402	83.037109	-644.078918	-238.886688	81.815857	-619.717712	124.669159	1337.401978	-556.016479	-208.252747	1356.585449	-532.632385	-30.247477	1336.506958	-567.332397	-3.507093	1634.538330	-711.212769	197.760345	1086.388550	-574.640015	-324.104950	1105.942749	-614.218567	219.148636	830.801147	-462.924957	-293.802490	850.760864	-559.479797	-51.791607	959.881042	599.140808	-3.962372	958.472900	584.838440	172.425201
-613.249878	48.262268	863.791077	-569.837219	-167.850601	867.561707	-672.784302	80.833069	486.469513	-607.810486	-217.775635	513.973328	-686.856812	97.723679	83.080795	-644.089233	-238.894623	81.793205	-619.884583	124.700279	1337.481812	-556.091003	-208.233505	1356.762085	-532.705872	-30.182720	1336.670776	-567.716919	-3.513036	1634.634399	-710.997742	197.445831	1086.274170	-574.383789	-323.810791	1105.858521	-612.954285	218.232132	830.974731	-461.953613	-292.792175	851.202087	-559.199036	-51.651958	959.950134	599.246155	-4.120431	958.608643	585.000427	172.197372
-612.927734	48.353058	863.866760	-569.460876	-167.701813	867.600647	-672.628784	80.869156	486.498810	-608.160400	-217.556198	514.029236	-686.865234	97.720123	83.078842	-644.041321	-238.881973	81.771561	-620.038757	124.741608	1337.575806	-556.112427	-208.169022	1356.938232	-532.756104	-30.147312	1336.822632	-568.119263	-3.549946	1634.717529	-710.778442	197.099670	1086.128418	-573.958679	-323.925598	1106.110962	-611.708008	217.311844	831.196228	-461.049957	-291.824005	851.707092	-558.906982	-51.549053	960.028503	599.381226	-4.292674	958.775024	585.205200	172.016251
-612.605103	48.451286	863.893616	-569.052979	-167.551926	867.628418	-672.490112	80.931953	486.531647	-608.602783	-217.426376	514.082397	-686.848938	97.727974	83.092812	-644.078308	-238.908005	81.750122	-620.187439	124.759071	1337.651611	-556.188660	-208.116837	1357.074829	-532.652466	-30.044664	1337.136719	-568.511292	-3.602554	1634.802612	-710.587280	196.765915	1085.994385	-573.610779	-323.944397	1106.243164	-610.516052	216.361115	831.396790	-460.318359	-291.060944	852.095703	-558.587585	-51.418877	960.070984	599.494934	-4.438933	958.920837	585.405518	171.875229
-612.308594	48.530758	863.915771	-568.706543	-167.409912	867.637207	-672.277588	81.004951	486.534088	-608.947632	-217.242462	514.143188	-686.840027	97.737671	83.121353	-644.104614	-238.870773	81.722008	-620.316711	124.771584	1337.730103	-556.240173	-208.082611	1357.205078	-532.663025	-29.983976	1337.307739	-568.904724	-3.664149	1634.887451	-710.399841	196.447891	1085.889648	-573.251709	-323.933685	1106.366333	-609.261475	215.315125	831.611572	-459.387970	-290.074219	852.592834	-558.294861	-51.309818	960.096436	599.565063	-4.584051	959.093567	585.621033	171.759903
-612.000610	48.640720	863.942505	-568.358948	-167.253952	867.655579	-672.231567	81.136284	486.566864	-609.162415	-217.063293	514.195618	-686.848572	97.747993	83.134819	-644.020386	-238.847427	81.682571	-620.400269	124.808090	1337.824951	-556.266907	-208.028442	1357.288696	-532.680237	-29.933355	1337.474609	-569.306885	-3.717593	1634.966919	-710.169189	196.071808	1085.732910	-573.000061	-323.675476	1106.306763	-608.007324	214.232956	831.843079	-458.460815	-289.116852	853.035156	-558.011536	-51.181599	960.134583	599.963745	-4.883029	959.164124	585.862549	171.806351
-611.676147	48.777458	863.973206	-567.994080	-167.156052	867.689026	-672.160034	81.231308	486.584167	-609.496521	-216.933670	514.245605	-686.866333	97.762932	83.160446	-643.928162	-238.834290	81.685036	-620.432678	124.841400	1337.883545	-556.292175	-207.964600	1357.355347	-532.671875	-29.900513	1337.591064	-569.709961	-3.788910	1635.032471	-709.928345	195.677032	1085.611450	-572.677429	-323.629578	1106.380981	-606.841064	213.147476	832.065430	-457.565826	-288.251526	853.500488	-557.715698	-51.068092	960.183594	599.776062	-4.897554	959.362305	585.907593	171.633469
-611.416321	48.860592	863.985718	-567.703491	-167.013992	867.699768	-672.057800	81.344482	486.608521	-609.869995	-216.811264	514.327820	-686.888855	97.752373	83.192635	-643.912292	-238.808899	81.674271	-620.461487	124.912270	1337.965454	-556.326782	-207.921661	1357.448242	-532.933899	-29.910892	1337.494995	-570.079712	-3.862981	1635.095947	-709.982056	195.688843	1085.402710	-572.345398	-323.592590	1106.452271	-605.643005	211.999603	832.291504	-456.763916	-287.447205	853.958557	-557.465454	-50.954399	960.203613	599.686646	-4.922918	959.489197	585.940552	171.482193
-611.137390	48.927395	863.979370	-567.385742	-166.936630	867.710205	-671.881348	81.431282	486.576904	-610.090332	-216.674728	514.360168	-686.887268	97.767654	83.195549	-643.845398	-238.798798	81.666847	-620.483032	124.945755	1338.048096	-556.346802	-207.883347	1357.569702	-532.938965	-29.880745	1337.603149	-570.434021	-3.930845	1635.154541	-709.921021	195.577942	1085.281982	-571.993652	-323.603851	1106.549683	-604.519043	210.843079	832.529785	-456.020569	-286.739288	854.302673	-557.197998	-50.874874	960.215515	599.472107	-4.856746	959.570801	585.759094	171.201065
-610.811035	49.006325	863.969421	-567.032715	-166.811905	867.738220	-671.666077	81.559036	486.597565	-610.356567	-216.562714	514.389587	-686.853577	97.789009	83.218475	-643.849304	-238.785110	81.640114	-620.491333	124.993958	1338.131836	-556.370544	-207.865433	1357.640869	-532.956726	-29.831739	1337.714722	-570.773926	-3.988538	1635.215820	-709.719910	195.251480	1085.185913	-571.627686	-323.566467	1106.600098	-603.405212	209.677353	832.742126	-455.078705	-285.932373	854.779114	-556.908691	-50.760719	960.240601	599.466736	-4.988286	959.643921	586.239929	171.211273
-610.496094	49.110909	863.967102	-566.701538	-166.677444	867.731628	-671.423035	81.618896	486.593292	-610.415344	-216.397217	514.378174	-686.813965	97.816956	83.219406	-643.781616	-238.757553	81.603355	-620.494751	125.072998	1338.213135	-556.399963	-207.841492	1357.737305	-532.952271	-29.791327	1337.823364	-571.090454	-4.029921	1635.255371	-709.464111	194.922852	1085.094849	-571.293884	-323.511749	1106.662476	-602.255310	208.441650	832.956604	-454.244080	-285.138306	855.152405	-556.626770	-50.647633	960.250671	599.373230	-5.103009	959.651978	586.392517	171.241837
-610.203430	49.188278	863.965027	-566.423157	-166.534637	867.703857	-671.151367	81.713997	486.580566	-610.504639	-216.313995	514.332397	-686.782837	97.824013	83.203842	-643.777649	-238.719620	81.601082	-620.487915	125.127708	1338.275635	-556.403259	-207.822678	1357.823975	-532.942566	-29.774927	1337.907471	-571.386658	-4.078336	1635.288818	-709.200867	194.535904	1084.978271	-570.926819	-323.603180	1106.791626	-601.242920	207.283813	833.132019	-453.537048	-284.452759	855.485352	-556.372437	-50.554554	960.247742	599.146973	-5.118370	959.621094	586.502258	171.066483
-609.940002	49.294937	863.950012	-566.118530	-166.445313	867.686096	-670.902832	81.840363	486.553162	-610.513123	-216.230347	514.345825	-686.788269	97.829506	83.215157	-643.729370	-238.699371	81.582321	-620.495422	125.200439	1338.348633	-556.421875	-207.792465	1357.862427	-532.938232	-29.743076	1337.994873	-571.645752	-4.119110	1635.335205	-708.943237	194.178314	1084.843018	-570.603943	-323.463135	1106.744263	-600.239502	206.123199	833.315369	-452.750183	-283.767853	855.820068	-556.123474	-50.459217	960.243408	598.848328	-5.071336	959.518982	586.395691	171.193466
-609.682556	49.332901	863.934387	-565.802307	-166.333740	867.674194	-670.689209	81.945313	486.530060	-610.429321	-216.130783	514.318481	-686.780090	97.835373	83.211494	-643.686890	-238.699646	81.569099	-620.456116	125.262535	1338.388550	-556.411621	-207.786911	1357.965942	-532.890320	-29.722383	1338.068481	-571.875488	-4.143705	1635.358887	-708.679932	193.867584	1084.748047	-570.271790	-323.415283	1106.771973	-599.293335	204.963348	833.500854	-452.099701	-283.020721	856.095886	-555.878357	-50.379612	960.243347	598.923889	-5.016816	959.191528	586.352356	171.511917
-609.454773	49.399448	863.931213	-565.524231	-166.229874	867.670837	-670.298523	82.032310	486.477020	-610.280151	-216.090790	514.320435	-686.723511	97.887276	83.217453	-643.663086	-238.656998	81.596642	-620.359436	125.313942	1338.460571	-556.396729	-207.764816	1358.034302	-532.825562	-29.676830	1338.166626	-572.071472	-4.169811	1635.352539	-708.442627	193.639999	1084.673950	-569.935120	-323.285706	1106.807007	-598.307678	203.719772	833.695984	-451.380524	-282.596008	856.383606	-555.658691	-50.292233	960.251099	598.493774	-5.026418	959.101746	586.390381	171.361450
-609.236023	49.484234	863.947937	-565.274292	-166.138962	867.678162	-669.973755	82.139420	486.478638	-610.129578	-216.115311	514.329224	-686.676270	97.880501	83.214668	-643.655212	-238.668228	81.618828	-620.311279	125.375458	1338.544312	-556.390320	-207.750595	1358.104248	-532.773438	-29.647274	1338.266357	-572.223206	-4.194830	1635.388062	-708.238098	193.480515	1084.641235	-569.601074	-323.153107	1106.855225	-597.405884	202.490082	833.903809	-450.683014	-282.020477	856.676514	-555.471191	-50.212940	960.279602	597.937317	-4.957547	958.982910	586.214600	171.060349
-609.014099	49.520405	863.964600	-565.053284	-166.044250	867.724731	-669.655273	82.236511	486.457947	-609.841187	-216.100525	514.325500	-686.596069	97.920197	83.221916	-643.614319	-238.599548	81.639290	-620.244873	125.432701	1338.623291	-556.406006	-207.732391	1358.217651	-532.754761	-29.614307	1338.385254	-572.342651	-4.220529	1635.411621	-708.030457	193.375931	1084.613892	-569.271729	-323.034546	1106.897095	-596.378113	201.178360	834.131104	-449.997406	-281.530182	856.954346	-555.297607	-50.141823	960.326904	597.606750	-5.070002	958.866089	586.412659	171.112183
-608.806946	49.612862	863.991333	-564.838135	-165.949966	867.756897	-669.382324	82.338730	486.453735	-609.501465	-216.068146	514.291382	-686.573120	97.929367	83.209938	-643.575562	-238.597687	81.677658	-620.147888	125.486176	1338.713501	-556.430054	-207.716568	1358.300537	-532.682861	-29.595123	1338.501221	-572.428284	-4.221823	1635.447632	-707.793884	193.243790	1084.612793	-568.975830	-322.847321	1106.874512	-595.562012	199.999939	834.345947	-449.336945	-281.037445	857.192627	-555.131714	-50.053761	960.371948	597.218079	-5.092149	958.719177	586.365112	171.078339
-608.616699	49.646416	864.012573	-564.641418	-165.879913	867.792358	-669.113953	82.420204	486.428680	-609.086426	-216.040207	514.251160	-686.539795	97.945160	83.222473	-643.564392	-238.565353	81.687851	-620.043396	125.556641	1338.767822	-556.384766	-207.685120	1358.414185	-532.646179	-29.563725	1338.587402	-572.486206	-4.244824	1635.464233	-707.562500	193.102615	1084.567017	-568.711731	-322.554352	1106.799805	-594.736877	198.866760	834.516663	-448.769104	-280.657501	857.362366	-554.980530	-50.001812	960.414490	596.718262	-5.069818	958.637756	586.200317	170.972015
-608.410950	49.702862	864.027222	-564.413391	-165.811493	867.849487	-668.882629	82.550194	486.398163	-608.646851	-216.038727	514.258179	-686.509521	97.966560	83.226341	-643.530884	-238.555298	81.691216	-619.943237	125.625359	1338.857666	-556.384521	-207.664444	1358.477417	-532.552917	-29.548119	1338.679199	-572.523926	-4.266446	1635.454956	-707.332642	192.988022	1084.550781	-568.409668	-322.413086	1106.825684	-594.069458	197.773285	834.678040	-448.218964	-280.372620	857.524536	-554.818542	-49.927902	960.467712	596.306030	-5.043075	958.436462	586.040161	170.977432
-608.226013	49.729477	864.019714	-564.227234	-165.756149	867.903931	-668.622192	82.664375	486.374420	-608.344116	-216.166016	514.259216	-686.519226	97.969818	83.221581	-643.599304	-238.531845	81.721001	-619.844788	125.678421	1338.905640	-556.398987	-207.631134	1358.516968	-532.482300	-29.529034	1338.751465	-572.544006	-4.307641	1635.437500	-707.126404	192.916183	1084.533447	-568.100708	-322.310883	1106.850098	-593.416260	196.716614	834.829102	-447.774841	-280.200043	857.650757	-554.694519	-49.870693	960.510315	595.971069	-5.111204	958.314697	585.911865	170.907990
-608.035767	49.782913	864.057373	-564.091370	-165.678055	867.929382	-668.422180	82.789787	486.382080	-607.851013	-216.150864	514.245300	-686.480469	97.964294	83.242104	-643.594360	-238.525864	81.736778	-619.674377	125.724892	1338.972290	-556.353699	-207.588501	1358.564453	-532.389526	-29.505085	1338.792358	-572.550903	-4.313031	1635.431030	-706.900574	192.831635	1084.534912	-567.785950	-322.189423	1106.896240	-592.765442	195.677078	834.994873	-447.162170	-279.824738	857.842651	-554.575012	-49.825916	960.558228	595.667175	-5.193446	958.254761	585.755920	170.854248
-607.826050	49.818966	864.079651	-563.884949	-165.641983	867.988831	-668.246338	82.900856	486.386902	-607.338318	-216.130203	514.231445	-686.510986	97.948837	83.250725	-643.563416	-238.529236	81.760727	-619.524414	125.787704	1339.065674	-556.350586	-207.571304	1358.621338	-532.304382	-29.499119	1338.864746	-572.528870	-4.318931	1635.421875	-706.662598	192.751343	1084.560425	-567.396545	-322.289459	1107.054688	-592.237061	194.780869	835.139526	-446.691132	-279.600311	858.015381	-554.442566	-49.788998	960.624207	595.360352	-5.263193	958.234375	585.607971	170.815033
-607.653870	49.851830	864.093628	-563.726563	-165.621613	868.044922	-668.115173	82.998802	486.374481	-606.844482	-216.177582	514.219849	-686.519104	97.962135	83.270744	-643.550537	-238.529373	81.832703	-619.398926	125.802177	1339.145630	-556.352966	-207.580627	1358.664185	-532.002808	-29.458637	1339.132202	-572.489868	-4.332841	1635.402344	-706.430725	192.685791	1084.596191	-567.282227	-321.813354	1106.894897	-591.629028	193.778549	835.300537	-446.234253	-279.474854	858.125244	-554.336182	-49.757992	960.678345	595.087769	-5.339392	958.221008	585.491211	170.781845
-607.488037	49.898163	864.102478	-563.624695	-165.565964	868.066772	-667.972717	83.122780	486.350250	-606.333984	-216.187561	514.159546	-686.510742	97.967384	83.268044	-643.518433	-238.492249	81.861473	-619.216919	125.815536	1339.214233	-556.310913	-207.600037	1358.745728	-531.909912	-29.471807	1339.195801	-572.438965	-4.309884	1635.365112	-706.187683	192.606461	1084.597046	-566.981873	-321.993896	1106.979492	-591.210815	193.019196	835.424805	-446.005585	-279.367065	858.215149	-554.255554	-49.720749	960.712524	594.878235	-5.404031	958.255005	585.405212	170.772598
-607.289978	49.955582	864.110229	-563.452820	-165.552231	868.124451	-667.837402	83.247444	486.361328	-605.795898	-216.244492	514.167480	-686.522156	97.949013	83.298447	-643.489563	-238.510162	81.924973	-619.020325	125.858627	1339.290527	-556.237183	-207.592056	1358.782349	-532.009827	-29.557514	1339.070190	-572.352722	-4.270293	1635.312012	-705.988281	192.589447	1084.647095	-566.731384	-321.942230	1106.998413	-590.732483	192.086472	835.506775	-445.544250	-279.204224	858.325989	-554.137451	-49.681919	960.767029	594.689880	-5.470550	958.313721	585.354858	170.766190
-607.121948	50.011692	864.108215	-563.326233	-165.516052	868.144348	-667.736511	83.343918	486.391083	-605.405151	-216.362808	514.183411	-686.530518	97.926758	83.314896	-643.522217	-238.464127	82.002510	-618.861511	125.855888	1339.369019	-556.178040	-207.603516	1358.820435	-531.932800	-29.589828	1339.110229	-572.271423	-4.234057	1635.258667	-705.783936	192.555115	1084.679321	-566.506653	-321.893921	1106.971924	-590.387512	191.392548	835.635254	-445.124176	-279.288879	858.406921	-554.046875	-49.644043	960.795410	594.530945	-5.500956	958.383545	585.337830	170.760437
-606.977417	50.065556	864.116150	-563.232910	-165.446136	868.133972	-667.379822	83.383522	486.337585	-604.934875	-216.401245	514.116699	-686.485779	97.952003	83.297462	-643.510803	-238.480118	82.038208	-618.698547	125.841240	1339.427124	-556.082825	-207.638321	1358.849243	-531.817505	-29.615294	1339.150146	-572.209839	-4.240600	1635.260498	-705.567627	192.518005	1084.658447	-566.218750	-322.136322	1107.118164	-590.024902	190.707016	835.707397	-444.851532	-279.303619	858.446472	-553.959839	-49.603245	960.806458	594.326111	-5.500224	958.455688	585.305176	170.799026
-606.841248	50.114536	864.090088	-563.157349	-165.436539	868.131592	-667.071655	83.468147	486.314514	-604.495239	-216.469131	514.089172	-686.427246	97.972618	83.299377	-643.543274	-238.000793	81.904396	-618.566162	125.824966	1339.482544	-555.992554	-207.667694	1358.828735	-531.727051	-29.668808	1339.170776	-572.095886	-4.068579	1635.151245	-705.203857	192.197998	1084.427490	-566.035217	-322.184540	1107.092651	-589.661072	190.008408	835.739929	-444.615814	-279.408844	858.432434	-553.882263	-49.579334	960.802002	593.994141	-5.371936	958.535217	585.019409	170.670227
-606.693970	50.111980	864.066406	-563.033081	-165.417618	868.119629	-666.812073	83.533646	486.290314	-603.993896	-216.502090	514.047363	-686.394104	98.006607	83.294250	-643.467102	-238.419571	82.083138	-618.483521	125.800545	1339.525024	-555.925659	-207.658035	1358.775635	-531.617615	-29.677061	1339.185669	-572.006104	-3.965687	1635.108643	-704.996765	192.170700	1084.439697	-565.842163	-322.247650	1107.060425	-589.437866	189.515244	835.815125	-444.385651	-279.557800	858.422058	-553.774292	-49.573990	960.793579	593.799133	-5.400158	958.616882	585.090576	170.753754
-606.560364	50.149799	864.054932	-562.929382	-165.386932	868.119629	-666.617065	83.664886	486.301880	-603.543884	-216.504074	513.976501	-686.352661	98.021515	83.315689	-643.448975	-238.405060	82.108032	-618.361145	125.767197	1339.560303	-555.781921	-207.660797	1358.766357	-531.518433	-29.692469	1339.207886	-571.917480	-3.880703	1635.053467	-704.809631	192.165436	1084.515259	-565.664063	-322.361542	1107.087280	-589.234741	189.047195	835.882202	-444.207855	-279.727692	858.416382	-553.672302	-49.542526	960.793518	593.573120	-5.407228	958.645020	585.165955	170.885361
-606.440857	50.197845	864.060303	-562.816528	-165.370178	868.112549	-666.522278	83.783310	486.317719	-603.054382	-216.472717	513.929565	-686.351440	98.003349	83.330635	-643.392700	-238.382523	82.116165	-618.283203	125.760201	1339.606201	-555.609192	-207.638885	1358.762207	-531.392517	-29.671267	1339.223999	-571.846863	-3.870214	1635.072266	-704.643188	192.158524	1084.549561	-565.579346	-322.291687	1106.975098	-589.024231	188.624573	835.915283	-444.153931	-279.822693	858.353699	-553.573181	-49.521065	960.799194	593.412292	-5.460653	958.661682	585.268921	171.033737
-606.303284	50.224487	864.064697	-562.657593	-165.317139	868.106262	-666.350769	83.855621	486.296906	-602.666077	-216.467224	513.919983	-686.363220	97.997025	83.355881	-643.348328	-238.383774	82.148575	-618.181396	125.772377	1339.628662	-555.400513	-207.603943	1358.778442	-531.267700	-29.656588	1339.243530	-571.740906	-3.814585	1635.036621	-704.530273	192.165710	1084.587524	-565.401428	-322.394318	1107.009033	-588.871460	188.271255	835.928772	-444.051971	-280.174408	858.331909	-553.441956	-49.485191	960.804199	593.200134	-5.431348	958.630859	585.274231	171.125336
-606.167236	50.258369	864.083679	-562.488892	-165.284546	868.121460	-666.231201	83.958588	486.289551	-602.271301	-216.418961	513.907227	-686.306030	98.040344	83.350861	-643.315491	-238.366837	82.177048	-618.108154	125.746689	1339.656860	-555.198669	-207.602707	1358.805542	-531.185608	-29.624693	1339.256348	-571.717346	-3.669394	1634.989136	-704.431702	192.168793	1084.588989	-565.208740	-322.557800	1107.098389	-588.799316	187.983215	835.902771	-443.999176	-280.411560	858.339539	-553.314392	-49.453846	960.829529	593.015869	-5.417171	958.605103	585.269409	171.238068
-606.050293	50.288513	864.084778	-562.327759	-165.269897	868.103027	-666.094238	84.011444	486.280884	-601.988281	-216.444458	513.888550	-686.269714	98.032928	83.356674	-643.312195	-238.376846	82.198242	-618.084900	125.749237	1339.682617	-555.041321	-207.550568	1358.862061	-531.073486	-29.566822	1339.276611	-571.541504	-3.579693	1634.983398	-704.352966	192.166840	1084.576416	-565.071838	-322.740875	1107.175049	-588.753784	187.852280	835.885620	-443.998413	-280.726013	858.337219	-553.191895	-49.437500	960.826782	592.865662	-5.433494	958.552917	585.247375	171.335587
-605.944153	50.318867	864.094177	-562.176636	-165.201859	868.091919	-665.938538	84.059258	486.275208	-601.723022	-216.521713	513.895386	-686.250671	98.035973	83.363792	-643.334595	-238.365982	82.220055	-618.103516	125.758347	1339.693359	-554.937622	-207.533188	1358.901123	-530.792969	-29.486774	1339.504639	-571.492554	-3.532093	1634.961304	-704.300049	192.191284	1084.546875	-564.843079	-323.093750	1107.393555	-588.778748	187.751221	835.820679	-444.050873	-281.088135	858.326965	-553.077881	-49.392323	960.831055	592.710449	-5.457712	958.499573	585.224304	171.425980
-605.810059	50.369255	864.111755	-561.992676	-165.155823	868.080994	-665.818970	84.069099	486.289063	-601.458740	-216.542419	513.852783	-686.226563	98.040703	83.366127	-643.340759	-238.365524	82.253639	-618.052307	125.765488	1339.707153	-554.752197	-207.494385	1358.954468	-530.676270	-29.444010	1339.499756	-571.370667	-3.532206	1634.945923	-704.241760	192.206833	1084.552246	-564.699646	-323.286041	1107.550049	-588.796875	187.716873	835.754944	-444.136292	-281.527191	858.293579	-552.932251	-49.352249	960.839478	592.464905	-5.429029	958.477173	585.113892	171.498642
-605.705322	50.409679	864.123535	-561.827698	-165.083954	868.057312	-665.679871	84.084229	486.300171	-601.246155	-216.567673	513.822021	-686.229431	98.020317	83.389587	-643.370300	-238.377045	82.255981	-618.089539	125.761856	1339.670898	-554.626160	-207.453705	1358.965332	-530.607788	-29.391552	1339.537109	-571.263367	-3.493591	1634.923096	-704.200806	192.219330	1084.516113	-564.554016	-323.456177	1107.665161	-588.835083	187.753006	835.672546	-444.252655	-281.994537	858.242188	-552.813965	-49.305119	960.839722	592.210205	-5.430217	958.428955	585.015625	171.535202
-605.603455	50.462482	864.129700	-561.646545	-165.034744	868.042847	-665.600525	84.096268	486.315155	-601.125366	-216.625549	513.783447	-686.210754	98.034554	83.395035	-643.398438	-238.367035	82.285385	-618.064758	125.801064	1339.674194	-554.443665	-207.387329	1359.005005	-530.677612	-29.394726	1339.399170	-571.146423	-3.508417	1634.899902	-704.181458	192.264755	1084.500732	-564.446716	-323.602417	1107.798584	-588.919006	187.830719	835.565002	-444.389984	-282.485413	858.182129	-552.678894	-49.253231	960.837585	591.946594	-5.393029	958.414734	584.929382	171.543823
-605.520691	50.522953	864.146606	-561.526428	-164.958832	868.012878	-665.483154	84.148254	486.314758	-600.965088	-216.627914	513.788452	-686.183044	98.045753	83.394485	-643.422607	-238.337646	82.292160	-618.062439	125.816284	1339.650635	-554.290771	-207.368790	1359.042480	-530.406250	-29.264210	1339.601440	-571.027771	-3.491089	1634.893921	-704.169983	192.268738	1084.439575	-564.341309	-323.721588	1107.901611	-589.034241	187.982941	835.450012	-444.507507	-283.051544	858.122131	-552.565979	-49.197414	960.828369	591.423706	-5.109980	958.417725	584.436157	171.209366
-605.438171	50.553276	864.149780	-561.348999	-164.925339	868.013489	-665.395020	84.170952	486.290863	-600.886841	-216.646774	513.818359	-686.187927	98.049774	83.408615	-643.430542	-238.356369	82.329437	-618.057129	125.843193	1339.631470	-554.092834	-207.329041	1359.117554	-530.306519	-29.221109	1339.633545	-570.903564	-3.514721	1634.891602	-704.146729	192.296799	1084.396729	-564.249390	-323.819275	1108.016968	-589.171875	188.230576	835.312988	-444.665558	-283.610443	858.037598	-552.438171	-49.153328	960.829956	591.147827	-5.109101	958.445007	584.428528	171.235794
-605.346313	50.602024	864.163208	-561.188477	-164.848206	868.011353	-665.414795	84.231049	486.310425	-600.820923	-216.583084	513.802185	-686.179810	98.060051	83.413666	-643.449402	-238.336639	82.327164	-618.046814	125.854752	1339.631958	-553.913940	-207.297699	1359.137207	-530.194458	-29.156546	1339.646851	-570.783630	-3.518883	1634.884521	-704.120117	192.309921	1084.375488	-564.145874	-323.961395	1108.124268	-589.383667	188.606445	835.191833	-444.782318	-284.117340	857.978333	-552.315857	-49.087051	960.836548	590.815674	-5.139005	958.501099	584.389709	171.252396
-605.258240	50.632725	864.180542	-561.008118	-164.808578	868.007935	-665.433411	84.272430	486.353241	-600.705200	-216.536606	513.823059	-686.208923	98.028519	83.416550	-643.454163	-238.320068	82.356766	-618.015808	125.854622	1339.615723	-553.730774	-207.255066	1359.141602	-530.070618	-29.114494	1339.696167	-570.644470	-3.547401	1634.886230	-704.101379	192.329620	1084.353149	-564.061829	-324.074097	1108.230103	-589.618835	188.987595	835.066528	-444.967712	-284.706818	857.858276	-552.182861	-49.047684	960.843567	590.685425	-5.154494	958.489929	584.359741	171.312103
-605.166382	50.665798	864.170898	-560.846863	-164.757309	867.971313	-665.531738	84.320702	486.389862	-600.615051	-216.436172	513.820496	-686.225525	97.999992	83.450027	-643.411438	-238.320648	82.320244	-617.985596	125.857475	1339.599976	-553.518982	-207.234573	1359.179077	-529.988831	-29.066313	1339.674438	-570.466248	-3.470842	1634.838745	-704.080322	192.357376	1084.341797	-563.992004	-324.181854	1108.325195	-589.827393	189.422501	834.936279	-445.176422	-285.319397	857.744446	-552.044861	-49.004475	960.816589	590.598206	-5.198684	958.482422	584.343506	171.382156
-605.089111	50.690819	864.191162	-560.674500	-164.709900	867.964722	-665.429443	84.346359	486.413940	-600.645569	-216.466461	513.858093	-686.205627	98.000427	83.464020	-643.449951	-238.333572	82.342995	-617.973389	125.880737	1339.580566	-553.363098	-207.180313	1359.172607	-529.877075	-29.009474	1339.680786	-570.324890	-3.630655	1634.891113	-704.055847	192.402924	1084.322144	-563.927979	-324.346100	1108.378052	-590.068542	189.921051	834.811707	-445.350830	-285.918396	857.593323	-551.911865	-48.963924	960.820374	590.548340	-5.239861	958.457092	584.324707	171.448502
-605.016235	50.714970	864.173218	-560.514343	-164.645279	867.933594	-665.345459	84.325020	486.397949	-600.635681	-216.453323	513.864319	-686.184448	98.002647	83.465393	-643.448303	-238.328140	82.326180	-617.953064	125.876701	1339.568237	-553.200134	-207.130112	1359.141357	-529.763977	-28.968342	1339.683350	-570.120667	-3.629551	1634.902100	-704.065369	192.475784	1084.332031	-563.867798	-324.424133	1108.415771	-590.387390	190.468353	834.631897	-445.569031	-286.584015	857.421875	-551.790283	-48.910252	960.793396	590.479309	-5.261775	958.424988	584.277405	171.482788
-604.946350	50.766838	864.179138	-560.369019	-164.618484	867.923218	-665.327148	84.345657	486.417267	-600.632690	-216.436844	513.856140	-686.195923	97.981697	83.467453	-643.458435	-238.332596	82.331116	-617.911743	125.892090	1339.550293	-553.010925	-207.100937	1359.167358	-529.684204	-28.927794	1339.681030	-569.982056	-3.631063	1634.899048	-704.036011	192.567780	1084.335938	-563.827759	-324.539612	1108.454712	-590.760132	191.166534	834.466003	-445.810944	-287.332275	857.257813	-551.676636	-48.866951	960.788879	590.395386	-5.260505	958.393005	584.167786	171.506409
-604.878235	50.795090	864.174927	-560.233093	-164.572388	867.885681	-665.106445	84.299164	486.394623	-600.624451	-216.477097	513.872375	-686.126221	98.006950	83.454048	-643.457825	-238.330795	82.340439	-617.889038	125.880127	1339.542358	-552.857971	-207.076675	1359.143921	-529.593323	-28.886934	1339.682495	-569.845520	-3.627312	1634.893311	-704.052551	192.677399	1084.350708	-563.773438	-324.700073	1108.535767	-591.075928	191.733002	834.339783	-446.129272	-288.066650	857.032532	-551.569580	-48.833000	960.766602	590.366150	-5.291840	958.367737	584.070862	171.525620
-604.780579	50.797821	864.181335	-560.059448	-164.554398	867.870117	-665.176880	84.279663	486.417450	-600.613892	-216.485580	513.859680	-686.126099	97.994919	83.489899	-643.470215	-238.328247	82.353432	-617.824707	125.895821	1339.519653	-552.643250	-207.063263	1359.166992	-529.715759	-28.924053	1339.472046	-569.746460	-3.688181	1634.874146	-704.041931	192.841614	1084.394897	-563.746155	-324.737518	1108.545288	-591.488037	192.447922	834.185059	-446.223175	-288.641998	856.904358	-551.425232	-48.819031	960.758850	590.331177	-5.326074	958.340820	583.970032	171.526459
-604.705017	50.827026	864.164429	-559.904358	-164.535614	867.841064	-665.132935	84.254082	486.414764	-600.638611	-216.531693	513.903687	-686.104675	97.984947	83.486320	-643.481567	-238.329636	82.378532	-617.793030	125.900978	1339.513184	-552.467468	-207.036896	1359.166504	-529.625000	-28.907507	1339.447632	-569.591675	-3.687002	1634.873535	-704.037354	192.999268	1084.425781	-563.714783	-324.820374	1108.577515	-591.919617	193.192383	834.008301	-446.414368	-289.282379	856.747131	-551.308777	-48.789131	960.735046	590.324341	-5.370779	958.328369	583.888367	171.479507
-604.651001	50.861950	864.170776	-559.766602	-164.559448	867.827881	-665.127380	84.242508	486.423248	-600.599426	-216.566162	513.896729	-686.113281	97.941307	83.492821	-643.473328	-238.325562	82.377357	-617.784851	125.895348	1339.509766	-552.329590	-207.025925	1359.143677	-529.544250	-28.865578	1339.427979	-569.375549	-3.646458	1634.889893	-704.033264	193.162918	1084.461304	-563.680786	-324.903229	1108.588745	-592.294800	193.868378	833.810547	-446.578735	-289.913635	856.574890	-551.196350	-48.778992	960.725830	590.249695	-5.347251	958.318970	583.695129	171.443573
-604.562988	50.859993	864.158020	-559.612061	-164.533279	867.796082	-665.074341	84.214462	486.409180	-600.535034	-216.500916	513.888916	-686.102905	97.921936	83.498260	-643.461853	-238.348648	82.393623	-617.723877	125.894562	1339.491455	-552.176270	-207.002182	1359.118164	-529.435974	-28.852003	1339.404785	-569.190552	-3.661934	1634.884033	-704.020386	193.306015	1084.471558	-563.654846	-324.970703	1108.583984	-592.777222	194.743774	833.671875	-446.792664	-290.515289	856.369446	-551.074768	-48.764561	960.703247	590.310669	-5.454549	958.315918	583.727051	171.411255
-604.500732	50.872440	864.126099	-559.481018	-164.526337	867.753662	-665.051575	84.173019	486.409790	-600.561218	-216.554855	513.901794	-686.092224	97.929558	83.489349	-643.469360	-238.334366	82.395058	-617.670044	125.910828	1339.466431	-552.029297	-206.972610	1359.074341	-529.315308	-28.828430	1339.372314	-568.983154	-3.675037	1634.879395	-704.007202	193.497421	1084.496216	-563.600159	-325.007721	1108.562378	-593.154236	195.444275	833.495911	-446.948029	-291.274017	856.169312	-550.952820	-48.744652	960.656921	590.251465	-5.397077	958.309143	583.505981	171.314880
-604.414734	50.877274	864.097778	-559.376892	-164.504318	867.703125	-665.014465	84.148712	486.418488	-600.504211	-216.541412	513.905029	-686.081909	97.934036	83.485115	-643.474670	-238.334045	82.394081	-617.626709	125.899040	1339.447876	-551.874573	-206.958389	1359.005615	-529.217651	-28.793680	1339.326538	-568.792480	-3.685696	1634.871704	-703.999939	193.665314	1084.521240	-563.774231	-324.465820	1108.249512	-593.674683	196.339462	833.329468	-447.074463	-291.977814	855.901245	-550.836792	-48.733475	960.610840	590.234497	-5.395677	958.286499	583.411987	171.260529
-604.350342	50.861954	864.088379	-559.249268	-164.493622	867.677002	-664.991455	84.127388	486.421783	-600.441711	-216.527542	513.926514	-686.043945	97.944550	83.494026	-643.429871	-238.316086	82.357971	-617.572998	125.892090	1339.403931	-551.720032	-206.956482	1358.958252	-529.115723	-28.781004	1339.271362	-568.584412	-3.801825	1634.856323	-704.161804	194.183578	1084.817627	-563.609863	-324.856384	1108.380127	-594.125244	197.142166	833.195618	-447.272461	-292.608459	855.713257	-550.724182	-48.729652	960.587036	590.246521	-5.411062	958.294250	583.336304	171.217529
-604.275696	50.871857	864.057861	-559.137512	-164.471054	867.655457	-664.927429	84.082947	486.418243	-600.453552	-216.545609	513.913452	-686.027527	97.934685	83.486877	-643.462952	-238.309372	82.367386	-617.550476	125.887947	1339.367432	-551.615051	-206.942505	1358.897583	-528.782715	-28.725166	1339.437866	-568.451843	-3.859631	1634.822266	-704.198059	194.442032	1084.874878	-563.580688	-324.912598	1108.348755	-594.580200	197.958633	833.030029	-447.539886	-293.260101	855.488831	-550.615784	-48.700554	960.554932	590.308289	-5.417711	958.289001	583.309937	171.215607
-604.204407	50.871445	864.051392	-559.062622	-164.441101	867.645630	-664.912659	84.030464	486.422150	-600.383118	-216.569305	513.921509	-686.043396	97.931740	83.478127	-643.494629	-238.314438	82.383575	-617.480225	125.876320	1339.352417	-551.463318	-206.928696	1358.837158	-528.654968	-28.683769	1339.414063	-568.286133	-3.860771	1634.812866	-704.186829	194.663818	1084.907471	-563.547546	-324.969116	1108.342407	-595.173157	198.873596	832.882874	-447.754578	-293.906281	855.257202	-550.527283	-48.682476	960.541443	590.352295	-5.443283	958.291748	583.279785	171.191162
-604.146301	50.876171	864.030151	-558.974365	-164.441330	867.626648	-664.868774	84.009911	486.417816	-600.293518	-216.574707	513.907471	-686.005371	97.943977	83.476509	-643.445862	-238.325577	82.396744	-617.397888	125.880859	1339.316895	-551.286011	-206.928680	1358.824097	-528.594238	-28.667849	1339.343628	-568.108032	-3.862642	1634.795044	-704.179199	194.863037	1084.959351	-563.525024	-325.014862	1108.348267	-595.675415	199.695801	832.673828	-448.094971	-294.497009	855.030823	-550.443970	-48.673031	960.517395	590.420898	-5.479106	958.301270	583.296448	171.177536
-604.087769	50.890472	864.013733	-558.887695	-164.426300	867.612061	-664.792358	83.996101	486.407288	-600.230957	-216.626419	513.907410	-685.989197	97.950691	83.471542	-643.456787	-238.321274	82.411263	-617.312256	125.908142	1339.290161	-551.138794	-206.923050	1358.778564	-528.450623	-28.627043	1339.325317	-567.930603	-3.859480	1634.796387	-704.149048	195.079971	1084.996094	-563.491760	-325.053162	1108.329102	-596.252991	200.671371	832.515564	-448.307587	-295.071808	854.841858	-550.360474	-48.651226	960.497742	590.459900	-5.515241	958.307373	583.323975	171.171692
-604.027832	50.883518	863.986694	-558.797424	-164.440308	867.604919	-664.576477	83.947609	486.364990	-600.093201	-216.597946	513.873596	-685.932983	97.973999	83.455971	-643.452209	-238.325256	82.396385	-617.181885	125.891502	1339.266846	-550.945435	-206.907608	1358.739502	-528.561218	-28.677895	1339.084839	-567.790222	-3.734137	1634.773926	-704.126587	195.309845	1085.047607	-563.441650	-325.076416	1108.314575	-596.888306	201.610184	832.323425	-448.427368	-295.558289	854.714722	-550.268738	-48.645447	960.473755	590.490906	-5.535482	958.323669	583.321167	171.139755
-603.962769	50.878178	863.969604	-558.700867	-164.437576	867.608337	-664.541809	83.938286	486.360352	-600.083191	-216.650543	513.890625	-685.944031	97.964500	83.456543	-643.474243	-238.322876	82.417168	-617.077087	125.897675	1339.239136	-550.793030	-206.900482	1358.720215	-528.449463	-28.661852	1339.043701	-567.607300	-3.701696	1634.764648	-704.127502	195.574615	1085.108154	-563.392578	-325.069305	1108.319946	-597.415283	202.464005	832.184021	-448.537628	-296.098236	854.585388	-550.182678	-48.631821	960.463867	590.670227	-5.723711	958.365967	583.652222	171.276169
-603.909119	50.903809	863.972046	-558.635681	-164.416061	867.600403	-664.500793	83.942490	486.347656	-599.953979	-216.612045	513.872986	-685.942200	97.969734	83.467438	-643.430542	-238.354355	82.434151	-616.979614	125.910507	1339.227905	-550.646240	-206.873398	1358.715210	-528.338318	-28.631342	1339.021118	-567.424011	-3.685429	1634.762207	-704.108765	195.822571	1085.166138	-563.267639	-325.309052	1108.444336	-597.860046	203.211456	832.041443	-448.710266	-296.565887	854.476379	-550.110168	-48.608604	960.456909	590.701355	-5.755087	958.393250	583.677917	171.234940
-603.868530	50.934757	863.963623	-558.566284	-164.414444	867.584045	-664.480774	83.944122	486.384491	-599.872864	-216.614487	513.880432	-685.939758	97.967522	83.470657	-643.438354	-238.355057	82.439934	-616.864197	125.900131	1339.215942	-550.490967	-206.857529	1358.690430	-528.236633	-28.609468	1338.993896	-567.194458	-3.625488	1634.753906	-704.060547	196.039581	1085.225342	-563.250061	-325.341675	1108.457520	-598.412659	204.100037	831.875671	-448.887939	-297.024933	854.331970	-550.034668	-48.588554	960.437378	590.743042	-5.775381	958.417542	583.714600	171.226105
-603.810364	50.927643	863.952820	-558.474426	-164.413452	867.566284	-664.450134	83.969978	486.386200	-599.875366	-216.630814	513.902222	-685.937256	97.964821	83.475166	-643.476501	-238.353455	82.431831	-616.771240	125.909180	1339.202271	-550.347717	-206.842896	1358.684204	-528.099548	-28.595383	1338.974243	-567.023560	-3.610645	1634.746704	-704.034241	196.275497	1085.273315	-563.205750	-325.391907	1108.468872	-598.851257	204.858917	831.779541	-449.028564	-297.445282	854.218323	-549.945984	-48.586723	960.418213	590.764771	-5.800317	958.464417	583.735229	171.161057
-603.763977	50.970192	863.951294	-558.401550	-164.424789	867.552673	-664.427551	83.968155	486.394531	-599.946411	-216.760895	513.907410	-685.930054	97.967720	83.473892	-643.513977	-238.361969	82.469391	-616.651184	125.909119	1339.173584	-550.209412	-206.826492	1358.675049	-528.023499	-28.562689	1338.939575	-566.852051	-3.612507	1634.720947	-704.015869	196.533478	1085.305298	-563.176392	-325.444458	1108.489502	-599.340515	205.660797	831.641907	-449.209656	-297.878845	854.090210	-549.874573	-48.572212	960.406860	590.817871	-5.824525	958.467651	583.791260	171.160767
-603.705872	50.995621	863.947815	-558.323486	-164.416336	867.541321	-664.644043	84.026443	486.431885	-599.798950	-216.643005	513.908936	-685.991516	97.942284	83.490616	-643.444092	-238.367188	82.475021	-616.590027	125.895859	1339.146118	-550.097412	-206.820206	1358.636597	-527.706177	-28.493383	1339.090332	-566.666504	-3.606434	1634.706543	-704.019836	196.884354	1085.375122	-563.143433	-325.499207	1108.492432	-599.805847	206.435486	831.492126	-449.334015	-298.209564	853.988403	-549.792786	-48.553665	960.394775	590.854004	-5.856765	958.484558	583.816711	171.121506
-603.652771	51.035767	863.927917	-558.263000	-164.433609	867.518799	-664.416199	83.976173	486.397766	-599.768982	-216.672058	513.927490	-685.915405	97.966675	83.486824	-643.436157	-238.348587	82.459404	-616.488037	125.896996	1339.102173	-549.968201	-206.818039	1358.624756	-527.609680	-28.489248	1339.059204	-566.478333	-3.614365	1634.680176	-704.018921	197.220032	1085.410767	-563.099426	-325.527924	1108.486816	-600.248169	207.205032	831.372070	-449.455811	-298.501190	853.895386	-549.725708	-48.542381	960.370239	590.853699	-5.877584	958.495667	583.815186	171.115860
-603.596924	51.017208	863.903748	-558.176697	-164.429230	867.492737	-664.441895	83.983406	486.413635	-599.726807	-216.631775	513.922546	-685.962524	97.940842	83.502586	-643.407593	-238.342560	82.459396	-616.361938	125.888252	1339.084106	-549.815857	-206.801620	1358.565918	-527.736267	-28.542433	1338.817383	-566.291931	-3.606697	1634.656860	-704.000732	197.528519	1085.479980	-563.067261	-325.593628	1108.504028	-600.699341	207.927139	831.231628	-449.572906	-298.765350	853.783569	-549.638123	-48.541626	960.338928	590.855835	-5.938887	958.506104	583.826965	171.066040
-603.544800	51.057362	863.883667	-558.095947	-164.416458	867.466003	-664.338440	83.966789	486.417877	-599.721680	-216.605591	513.903687	-685.930908	97.950195	83.491768	-643.386597	-238.317673	82.442375	-616.240662	125.884811	1339.048340	-549.669556	-206.783020	1358.560669	-527.358704	-28.470848	1338.980347	-566.107727	-3.637115	1634.641602	-703.938049	197.771805	1085.517700	-563.018494	-325.664703	1108.545532	-601.060974	208.654755	831.113953	-449.716064	-299.048340	853.697510	-549.553223	-48.511200	960.309082	590.897217	-5.985327	958.507996	583.838440	171.006165
-603.497620	51.088802	863.899902	-558.030151	-164.404694	867.430786	-664.357910	83.967979	486.435883	-599.685852	-216.583801	513.877075	-685.937134	97.950760	83.510025	-643.373169	-238.304016	82.439636	-616.189026	125.881065	1338.998291	-549.603821	-206.756271	1358.494873	-527.287781	-28.455711	1338.948608	-565.945862	-3.661545	1634.620239	-703.907776	198.013535	1085.558960	-562.988159	-325.720581	1108.540405	-601.431641	209.322220	831.057007	-449.795288	-299.261505	853.622009	-549.477966	-48.506348	960.294861	590.906738	-6.036980	958.517517	583.825378	170.968079
-603.416565	51.082012	863.881042	-557.932251	-164.407074	867.424133	-664.317200	83.973373	486.419250	-599.690369	-216.531265	513.873535	-685.924255	97.959198	83.513649	-643.375000	-238.311981	82.453331	-616.073730	125.879440	1338.975830	-549.488342	-206.749130	1358.488892	-527.194824	-28.447397	1338.892822	-565.753601	-3.670021	1634.606567	-703.865967	198.267822	1085.611206	-562.974731	-325.737610	1108.530884	-601.743347	209.967865	830.913696	-449.923309	-299.448456	853.537842	-549.377197	-48.500645	960.277466	590.929810	-6.092731	958.514343	583.816467	170.907898
-603.371765	51.120354	863.877075	-557.893066	-164.381592	867.392761	-664.267944	83.945328	486.408203	-599.679138	-216.496948	513.881287	-685.902588	97.964912	83.511658	-643.352051	-238.310898	82.469727	-615.994873	125.883102	1338.954224	-549.404785	-206.748627	1358.467163	-527.062195	-28.423178	1338.883545	-565.585205	-3.698534	1634.579956	-703.807800	198.437347	1085.648560	-562.991089	-325.764038	1108.523315	-602.018860	210.578461	830.825195	-449.979095	-299.580292	853.484863	-549.313171	-48.477543	960.253296	590.934326	-6.148832	958.512146	583.787170	170.846786
-603.330444	51.132782	863.854126	-557.844971	-164.417358	867.388733	-664.249146	84.005539	486.406982	-599.723145	-216.496613	513.906860	-685.904114	97.995102	83.527634	-643.396729	-238.299591	82.457062	-615.855530	125.909149	1338.909546	-549.291077	-206.717850	1358.431030	-527.214966	-28.466639	1338.634277	-565.403442	-3.709082	1634.590942	-703.759888	198.636459	1085.680420	-562.961304	-325.817688	1108.541504	-602.349976	211.215439	830.783142	-450.017212	-299.669281	853.461914	-549.248108	-48.477551	960.232056	591.049133	-6.198521	958.493225	583.788086	170.822739
-603.296143	51.181885	863.864685	-557.808167	-164.371017	867.373657	-664.799133	84.189957	486.499847	-599.724548	-216.442993	513.899902	-686.063843	97.909782	83.561386	-643.361389	-238.302826	82.477028	-615.788208	125.895737	1338.895508	-549.227722	-206.731873	1358.420044	-526.904602	-28.406855	1338.810425	-565.243652	-3.692015	1634.562744	-703.665588	198.782166	1085.738037	-562.973450	-325.833649	1108.544556	-602.604431	211.759003	830.744812	-450.179108	-299.805725	853.384583	-549.196716	-48.437584	960.225220	591.229431	-6.272982	958.446228	583.818848	170.815613
-603.222351	51.193813	863.857483	-557.734009	-164.364899	867.370422	-664.711914	84.229866	486.525604	-599.796570	-216.451035	513.936707	-686.072937	97.907211	83.569267	-643.362305	-238.303024	82.477737	-615.641052	125.920372	1338.887451	-549.117065	-206.711609	1358.408936	-527.043030	-28.479761	1338.565796	-565.073853	-3.706480	1634.550659	-703.596924	198.920761	1085.789551	-562.971436	-325.842957	1108.507080	-602.810669	212.214432	830.669006	-450.145325	-299.755585	853.385498	-549.112000	-48.424763	960.216125	591.328857	-6.325321	958.406616	583.815430	170.803772
-603.179260	51.204041	863.878357	-557.692932	-164.332016	867.343872	-664.646484	84.230637	486.493774	-599.794617	-216.428452	513.904602	-686.044617	97.935326	83.574158	-643.344360	-238.306503	82.479347	-615.543457	125.937370	1338.883179	-549.037720	-206.720078	1358.384644	-526.963684	-28.469669	1338.547485	-564.887146	-3.703268	1634.543091	-703.540283	199.046570	1085.838013	-562.985474	-325.841614	1108.515259	-602.994934	212.731094	830.626709	-450.229767	-299.774078	853.341431	-549.049561	-48.419243	960.207825	591.442200	-6.380953	958.387634	583.829041	170.774307
-603.105774	51.268654	863.874634	-557.642151	-164.307205	867.339050	-664.481689	84.225800	486.495667	-599.785828	-216.401733	513.926697	-686.026917	97.926178	83.571007	-643.337158	-238.286224	82.469658	-615.433899	125.948685	1338.859497	-548.950684	-206.714828	1358.368896	-526.890442	-28.481318	1338.519165	-564.685547	-3.649836	1634.543457	-703.167542	198.985870	1086.034790	-562.988220	-325.844086	1108.489624	-603.170349	213.150070	830.609314	-450.237335	-299.713898	853.326416	-548.978271	-48.377968	960.200867	591.494019	-6.374304	958.364441	583.660278	170.655396
-603.048828	51.280708	863.873840	-557.597290	-164.282501	867.310425	-664.373352	84.222389	486.486664	-599.768677	-216.385452	513.904114	-686.021667	97.955811	83.575790	-643.355896	-238.270126	82.460701	-615.338867	125.955925	1338.844238	-548.913818	-206.699463	1358.312622	-526.796204	-28.483515	1338.494751	-564.556030	-3.656565	1634.513794	-703.122070	199.062149	1086.042603	-562.996338	-325.798187	1108.452271	-603.288635	213.499832	830.599915	-450.131744	-299.517975	853.340210	-548.913513	-48.370193	960.182434	591.615540	-6.385342	958.315918	583.676392	170.598679
-602.983643	51.350025	863.867188	-557.573303	-164.231354	867.279602	-664.304626	84.250908	486.487457	-599.721130	-216.362732	513.873230	-685.983948	97.950813	83.576935	-643.327576	-238.259323	82.455818	-615.232361	125.958054	1338.835327	-548.842285	-206.712036	1358.320679	-526.739136	-28.477873	1338.470947	-564.399902	-3.647301	1634.507446	-703.076050	199.132095	1086.059082	-562.971619	-325.788910	1108.422852	-603.346680	213.801010	830.572510	-450.082611	-299.368225	853.332153	-548.850891	-48.323532	960.158936	591.753662	-6.432971	958.291992	583.698730	170.588425
-602.915771	51.343121	863.833618	-557.518616	-164.225204	867.280212	-664.244873	84.277069	486.462799	-599.708191	-216.344574	513.869019	-685.997986	97.946648	83.576393	-643.326538	-238.247314	82.480125	-615.146912	125.993828	1338.841431	-548.815918	-206.680450	1358.254883	-526.678467	-28.492863	1338.432129	-564.310059	-3.674381	1634.479980	-703.020569	199.180374	1086.080322	-562.982483	-325.738037	1108.384644	-603.386414	214.067978	830.552185	-450.017639	-299.170258	853.343933	-548.783508	-48.309101	960.139099	591.875854	-6.463371	958.269775	583.731079	170.569321
-602.841736	51.411739	863.835999	-557.480225	-164.186264	867.269287	-664.187317	84.265991	486.460663	-599.683044	-216.319244	513.856323	-685.972961	97.969879	83.561920	-643.307800	-238.242004	82.487953	-615.069885	126.008064	1338.816895	-548.778687	-206.682404	1358.248535	-526.599670	-28.468193	1338.420532	-564.207947	-3.719620	1634.434937	-702.981567	199.243683	1086.079102	-562.986267	-325.670349	1108.333130	-603.375244	214.267487	830.564941	-449.954742	-298.948059	853.323608	-548.724731	-48.266933	960.135010	591.996765	-6.577724	958.257874	583.810669	170.564407
-602.787964	51.414345	863.846436	-557.460205	-164.136658	867.263855	-664.134949	84.323929	486.453766	-599.648132	-216.294830	513.838379	-685.937256	97.978874	83.564758	-643.283081	-238.230774	82.464127	-615.036926	126.020050	1338.827515	-548.790894	-206.680222	1358.247437	-526.313782	-28.419451	1338.603516	-564.038635	-3.651459	1634.471680	-702.940674	199.303055	1086.100830	-562.987610	-325.584686	1108.264282	-603.345581	214.436447	830.581421	-449.887604	-298.713959	853.326904	-548.674683	-48.248260	960.133728	592.094604	-6.656998	958.284241	583.903259	170.557236
-602.728394	51.451149	863.834351	-557.418457	-164.133987	867.261169	-664.085999	84.336952	486.463776	-599.659790	-216.288864	513.857666	-685.944519	97.991951	83.599731	-643.301758	-238.219208	82.477936	-614.948181	126.048561	1338.824951	-548.777039	-206.665848	1358.190552	-526.262390	-28.412905	1338.594727	-563.927429	-3.647701	1634.463623	-702.890625	199.359314	1086.126221	-562.968811	-325.553040	1108.244629	-603.307495	214.563950	830.602783	-449.808685	-298.458160	853.341064	-548.614624	-48.226360	960.123108	592.168213	-6.732523	958.301880	583.939148	170.490891
-602.662842	51.469421	863.835327	-557.377808	-164.119415	867.259521	-664.030457	84.372368	486.456787	-599.638184	-216.294510	513.860474	-685.936157	97.991890	83.607239	-643.283508	-238.236694	82.499115	-614.872437	126.066780	1338.834229	-548.742615	-206.652313	1358.183472	-526.218445	-28.392490	1338.596558	-563.760254	-3.575426	1634.489258	-702.824036	199.402832	1086.139893	-562.948914	-325.433105	1108.177490	-603.237732	214.634933	830.642212	-449.720734	-298.162964	853.331482	-548.556885	-48.213890	960.121521	592.228149	-6.757912	958.328308	583.970154	170.409439
-602.603333	51.475628	863.829773	-557.367554	-164.102280	867.254456	-663.967773	84.411720	486.440186	-599.617188	-216.239044	513.862183	-685.944275	98.005127	83.604469	-643.279602	-238.216919	82.486549	-614.781555	126.084572	1338.841064	-548.689148	-206.638962	1358.165405	-526.380066	-28.456446	1338.379883	-563.702881	-3.607271	1634.470215	-702.786621	199.451736	1086.168335	-562.905701	-325.320313	1108.125610	-603.132202	214.656662	830.680786	-449.624115	-297.890869	853.333801	-548.516357	-48.207615	960.114807	592.281128	-6.798285	958.382324	583.991943	170.333954
-602.551392	51.544727	863.821899	-557.350464	-164.074356	867.260803	-663.961731	84.438324	486.470764	-599.609619	-216.238098	513.872192	-685.977051	97.993553	83.613739	-643.269958	-238.216019	82.485718	-614.715149	126.121658	1338.827637	-548.692749	-206.629913	1358.160400	-526.355103	-28.433039	1338.371582	-563.546448	-3.532589	1634.485474	-702.741333	199.500229	1086.157837	-562.899109	-325.169556	1108.040283	-603.009583	214.649094	830.706848	-449.521881	-297.518646	853.305725	-548.480713	-48.159267	960.113647	592.389587	-6.838548	958.449829	584.053284	170.260162
-602.490479	51.543625	863.813660	-557.303040	-164.054916	867.250427	-663.987915	84.511299	486.477325	-599.613464	-216.248398	513.897461	-685.994446	98.004089	83.625618	-643.269714	-238.206268	82.486656	-614.644287	126.127670	1338.828125	-548.686157	-206.628006	1358.125366	-526.337341	-28.414944	1338.357056	-563.464600	-3.505150	1634.469482	-702.662598	199.562271	1086.189819	-562.861755	-325.092743	1108.004883	-602.843140	214.614151	830.756531	-449.421387	-297.121979	853.304871	-548.426392	-48.152222	960.104492	592.482422	-6.890642	958.527832	584.132507	170.184082
-602.416382	51.586781	863.811401	-557.252319	-164.029633	867.258362	-663.946716	84.530083	486.482483	-599.594788	-216.235611	513.905518	-685.999390	98.005547	83.637459	-643.287964	-238.211914	82.505486	-614.593628	126.144402	1338.837524	-548.688110	-206.600342	1358.132813	-526.284119	-28.428389	1338.353760	-563.374634	-3.489729	1634.479736	-702.621277	199.624176	1086.163452	-562.845764	-324.966461	1107.942139	-602.645996	214.520462	830.810425	-449.469574	-296.873260	853.248901	-548.368408	-48.118500	960.108887	592.612915	-6.900900	958.600159	584.229065	170.099091
-602.356995	51.622910	863.822693	-557.232239	-163.991516	867.246094	-663.927490	84.541245	486.482971	-599.600464	-216.270370	513.901672	-685.972473	98.018173	83.637749	-643.269897	-238.213989	82.532349	-614.543457	126.178284	1338.850830	-548.688416	-206.598831	1358.141113	-526.247986	-28.405378	1338.364990	-563.287231	-3.488550	1634.472900	-702.673157	199.732880	1086.086426	-562.794067	-324.802643	1107.859253	-602.425537	214.387207	830.841309	-449.222137	-296.376282	853.300110	-548.328857	-48.097404	960.109802	592.746948	-6.923563	958.699341	584.329529	170.043182
-602.268677	51.679256	863.820068	-557.164246	-163.969208	867.250061	-663.985840	84.591064	486.515015	-599.578003	-216.256577	513.894531	-685.999573	97.984535	83.658531	-643.247498	-238.198166	82.517906	-614.484802	126.189445	1338.849609	-548.692749	-206.578079	1358.124756	-526.217651	-28.382135	1338.384521	-563.230774	-3.472179	1634.468384	-702.655090	199.804962	1086.053955	-562.754822	-324.637482	1107.814819	-602.155518	214.187546	830.899475	-449.115997	-295.939606	853.330078	-548.265320	-48.062378	960.115723	592.883850	-6.922725	958.795776	584.420532	169.958557
-602.199829	51.696358	863.816406	-557.147644	-163.930527	867.253723	-664.018433	84.609718	486.524689	-599.564026	-216.246750	513.887695	-686.006409	97.973038	83.643600	-643.256531	-238.189316	82.550446	-614.454346	126.223366	1338.861938	-548.708008	-206.569641	1358.150635	-526.212524	-28.376505	1338.383789	-563.199707	-3.488083	1634.464355	-702.618469	199.826645	1086.009033	-562.734009	-324.489197	1107.752197	-601.821838	213.944672	830.932190	-449.031830	-295.496704	853.334229	-548.221924	-48.037968	960.115784	593.012329	-6.889874	958.871582	584.493347	169.914063
-602.135498	51.758236	863.810242	-557.109314	-163.915924	867.254028	-663.993164	84.644905	486.511932	-599.551208	-216.207016	513.888306	-686.023132	97.966263	83.646454	-643.224915	-238.164368	82.528755	-614.431763	126.246689	1338.858276	-548.729431	-206.547836	1358.124634	-526.212952	-28.361300	1338.388306	-563.149902	-3.481190	1634.444702	-702.591797	199.830643	1085.928833	-562.690613	-324.382355	1107.693237	-601.470459	213.671936	830.967590	-448.888519	-295.024506	853.370239	-548.171875	-48.002712	960.113525	593.145203	-6.894661	958.935364	584.606873	169.838989
-602.081543	51.774231	863.776794	-557.078247	-163.880615	867.232971	-664.065674	84.720390	486.550415	-599.521179	-216.167694	513.866211	-686.053406	97.957520	83.648560	-643.236328	-238.163589	82.522430	-614.390747	126.268127	1338.833618	-548.744507	-206.529617	1358.122314	-526.209717	-28.355947	1338.385620	-563.104004	-3.464142	1634.445557	-702.530029	199.834885	1085.887573	-562.656921	-324.191895	1107.631226	-601.138245	213.398392	831.000610	-448.752625	-294.612793	853.393494	-548.129639	-47.974289	960.086121	593.299622	-6.899711	958.975281	584.682678	169.799179
-602.025940	51.818180	863.764465	-557.063660	-163.850922	867.223083	-664.017517	84.737297	486.527374	-599.484924	-216.136154	513.861328	-686.057983	97.969429	83.651810	-643.261414	-238.148804	82.502274	-614.380859	126.280952	1338.818115	-548.766541	-206.504440	1358.130615	-526.209534	-28.324726	1338.359741	-563.055786	-3.445587	1634.435303	-702.434875	199.812637	1085.819336	-562.616028	-324.062500	1107.581421	-600.835999	213.132919	831.039551	-448.600220	-294.170197	853.410400	-548.087830	-47.941544	960.073120	593.446106	-6.910348	959.010742	584.776672	169.743561
-601.927002	51.842403	863.750000	-557.025879	-163.824448	867.214294	-663.427856	84.626175	486.430878	-599.419739	-216.127457	513.824768	-685.914429	98.031631	83.608025	-643.233765	-238.160568	82.511147	-614.355164	126.296356	1338.788818	-548.822327	-206.499283	1358.078247	-526.207764	-28.318775	1338.359375	-563.031982	-3.430107	1634.424561	-702.320496	199.735184	1085.734009	-562.635254	-323.829742	1107.419067	-600.437744	212.803680	831.057373	-448.443604	-293.727997	853.403931	-548.022461	-47.923153	960.063110	593.533813	-6.882546	959.035339	584.742920	169.682358
-601.843384	51.846767	863.743469	-556.963623	-163.779388	867.210815	-663.386597	84.641029	486.438232	-599.337891	-216.057388	513.806702	-685.917786	98.033829	83.612228	-643.187256	-238.150436	82.480324	-614.341675	126.308472	1338.772339	-548.845032	-206.481720	1358.069458	-526.196655	-28.312862	1338.351196	-563.010803	-3.415031	1634.428711	-702.231750	199.648987	1085.659424	-562.602783	-323.664337	1107.340698	-599.978088	212.398163	831.089966	-448.223694	-293.223724	853.478882	-547.954529	-47.899696	960.059875	593.718201	-6.960987	959.051575	584.942383	169.637299
-601.776184	51.894127	863.742676	-556.945068	-163.776886	867.201233	-663.330139	84.663155	486.428009	-599.300049	-216.029770	513.810669	-685.877991	98.062424	83.609924	-643.173218	-238.146393	82.492378	-614.319153	126.345840	1338.762329	-548.867859	-206.473953	1358.076050	-526.197998	-28.280943	1338.367554	-562.998108	-3.407333	1634.427856	-702.093689	199.517181	1085.585815	-562.590759	-323.556183	1107.279175	-599.511719	212.017365	831.137878	-448.070465	-292.747864	853.539490	-547.910339	-47.887085	960.055298	593.843262	-7.025910	959.069580	585.028259	169.590622
-601.676575	51.915726	863.728455	-556.882019	-163.745392	867.218140	-663.293335	84.682602	486.431458	-599.266052	-216.028671	513.819885	-685.909424	98.043030	83.603928	-643.185913	-238.147247	82.516129	-614.325928	126.389412	1338.779175	-548.881592	-206.457291	1358.100342	-526.192993	-28.262516	1338.377563	-562.995483	-3.393204	1634.438232	-701.969604	199.428055	1085.521240	-562.548706	-323.425171	1107.224121	-599.146179	211.693481	831.225586	-447.877533	-292.265808	853.635315	-547.846680	-47.855453	960.062073	593.858948	-6.880732	959.045898	584.900330	169.536392
-601.617249	51.940884	863.727356	-556.837646	-163.706635	867.217346	-663.262512	84.730438	486.444366	-599.272339	-216.023605	513.842896	-685.916321	98.040253	83.607407	-643.200073	-238.152191	82.523453	-614.327576	126.424515	1338.768921	-548.890076	-206.436844	1358.113403	-526.179626	-28.246740	1338.376709	-562.999329	-3.366655	1634.451660	-701.861572	199.322067	1085.444702	-562.525574	-323.338013	1107.189819	-598.638550	211.238235	831.253967	-447.692139	-291.753052	853.686768	-547.803772	-47.826847	960.064392	593.982727	-6.950299	959.032837	585.080811	169.578964
-601.570679	51.985558	863.715637	-556.810730	-163.675049	867.211609	-663.263306	84.756485	486.434265	-599.245422	-216.016724	513.850647	-685.906433	98.042038	83.627762	-643.163086	-238.145447	82.529671	-614.329224	126.480431	1338.780518	-548.908752	-206.420090	1358.062866	-526.205200	-28.209076	1338.380859	-563.022705	-3.347206	1634.450195	-701.710510	199.134903	1085.349487	-562.502136	-323.228363	1107.130249	-598.164490	210.828232	831.311890	-447.554871	-291.288391	853.758118	-547.764648	-47.788967	960.054871	594.150391	-7.027131	959.000732	585.264771	169.664108
-601.527954	52.007057	863.709412	-556.791809	-163.648651	867.207031	-663.213135	84.763100	486.422485	-599.252319	-216.009460	513.848389	-685.942078	98.030075	83.609886	-643.182739	-238.141510	82.545189	-614.320984	126.504272	1338.778809	-548.923706	-206.394257	1358.072632	-526.216797	-28.183472	1338.367554	-563.046875	-3.318003	1634.451660	-701.597595	198.980637	1085.285645	-562.476807	-323.152649	1107.113647	-597.672729	210.408173	831.397705	-447.460480	-290.869781	853.792358	-547.735840	-47.767982	960.050415	594.280151	-7.059580	958.972290	585.399719	169.658676
-601.477478	52.048298	863.720398	-556.754517	-163.612732	867.211609	-663.184265	84.790154	486.425995	-599.257629	-215.980591	513.834717	-685.925842	98.042961	83.618591	-643.176819	-238.141541	82.541779	-614.330933	126.538445	1338.751465	-548.957275	-206.373993	1358.052002	-526.201782	-28.156258	1338.379639	-563.075073	-3.295359	1634.454346	-701.440308	198.827469	1085.230225	-562.437134	-323.052979	1107.055786	-597.230347	209.964584	831.454163	-447.298920	-290.389771	853.857178	-547.696899	-47.735291	960.060303	594.376648	-7.052459	958.921143	585.477417	169.676208
-601.459534	52.066227	863.694580	-556.743530	-163.588425	867.199036	-663.157654	84.794456	486.424530	-599.274597	-215.963852	513.825745	-685.913696	98.042465	83.624062	-643.233398	-237.694260	82.414841	-614.321167	126.566551	1338.745605	-548.961975	-206.337753	1358.044312	-526.202881	-28.136215	1338.378296	-563.104309	-3.271011	1634.450439	-701.303833	198.682388	1085.165161	-562.402466	-322.966827	1107.018311	-596.728027	209.496506	831.517151	-447.176727	-289.945068	853.922607	-547.674377	-47.707535	960.037903	594.483765	-7.056938	958.889709	585.542847	169.702194
-601.407837	52.077049	863.689026	-556.681396	-163.565338	867.188721	-663.110962	84.791359	486.415955	-599.243469	-215.903030	513.833069	-685.892700	98.072739	83.618530	-643.148499	-238.107864	82.513695	-614.326599	126.601898	1338.739502	-548.963013	-206.308075	1358.041138	-526.212585	-28.105419	1338.372559	-563.136841	-3.248579	1634.458252	-701.136292	198.441422	1085.086182	-562.379822	-322.842407	1106.982788	-596.204041	209.035553	831.578796	-446.999542	-289.487640	853.991150	-547.619141	-47.691025	960.030518	594.642578	-7.033101	958.828003	585.616821	169.781128
-601.367310	52.137672	863.693542	-556.659485	-163.500504	867.184082	-663.279785	84.844032	486.462311	-599.249756	-215.863815	513.799194	-685.920715	98.054291	83.621712	-643.161743	-238.113800	82.522995	-614.311096	126.631248	1338.728394	-548.986755	-206.269135	1358.037964	-526.223206	-28.094957	1338.360840	-563.166870	-3.220770	1634.449707	-700.967285	198.271530	1085.005981	-562.329529	-322.784546	1106.951294	-595.677612	208.578125	831.663391	-446.901123	-289.144714	854.033508	-547.590820	-47.635448	960.032043	594.802551	-7.023691	958.775574	585.688293	169.856476
-601.343201	52.164017	863.667786	-556.627014	-163.489868	867.181396	-663.083801	84.851669	486.415344	-599.239014	-215.836365	513.797241	-685.855957	98.087524	83.637917	-643.153137	-238.109818	82.517418	-614.305359	126.679153	1338.711914	-548.999207	-206.260101	1358.042236	-526.252197	-28.055353	1338.358154	-563.207947	-3.182634	1634.447144	-700.817993	198.112442	1084.934814	-562.278564	-322.724762	1106.946045	-595.177979	208.134827	831.717529	-446.727539	-288.750702	854.092834	-547.566589	-47.607040	960.018372	594.834656	-6.953349	958.724792	585.719482	169.925110
-601.308228	52.225670	863.657715	-556.605957	-163.457260	867.154480	-663.053711	84.832588	486.420410	-599.231689	-215.799744	513.806152	-685.865784	98.087914	83.617554	-643.150085	-238.109726	82.513397	-614.298035	126.717926	1338.678955	-549.028748	-206.234009	1358.055176	-526.242004	-28.043299	1338.353394	-563.240295	-3.155815	1634.448486	-700.649475	197.961960	1084.838257	-562.213928	-322.656921	1106.908447	-594.699829	207.688370	831.758606	-446.552155	-288.402191	854.167114	-547.531067	-47.568867	959.998108	595.100525	-6.995911	958.657532	585.784973	170.060211
-601.266052	52.287857	863.662537	-556.561646	-163.414017	867.140320	-663.063232	84.858673	486.421722	-599.192261	-215.763550	513.800842	-685.852417	98.093018	83.619583	-643.148499	-238.097000	82.510918	-614.295898	126.740631	1338.669922	-549.062744	-206.212067	1358.050537	-526.273438	-28.032461	1338.349976	-563.285095	-3.130188	1634.455322	-700.509399	197.817856	1084.741211	-562.145569	-322.559082	1106.874268	-594.156128	207.212738	831.833862	-446.238251	-287.898468	854.316406	-547.492676	-47.525887	959.995911	595.161865	-6.964666	958.627014	585.766357	170.144928
-601.223938	52.328812	863.657715	-556.489685	-163.418930	867.145996	-663.065735	84.836327	486.435944	-599.172729	-215.739685	513.777283	-685.855835	98.091751	83.617805	-643.140015	-238.104401	82.524071	-614.304810	126.763290	1338.655273	-549.076294	-206.186264	1358.051636	-526.283325	-28.023411	1338.343140	-563.343872	-3.076590	1634.456421	-700.379211	197.731842	1084.653809	-562.096130	-322.460205	1106.854370	-593.707581	206.799683	831.890259	-446.036224	-287.596375	854.400085	-547.445618	-47.502613	959.999207	594.616272	-6.901247	958.776245	585.572876	169.937561
-601.191711	52.341908	863.644653	-556.468994	-163.379242	867.126953	-663.110474	84.865585	486.457794	-599.134888	-215.743347	513.767273	-685.880371	98.065308	83.649529	-643.135437	-238.106857	82.520340	-614.311951	126.784485	1338.624268	-549.093750	-206.181534	1358.055786	-526.327209	-28.001341	1338.344360	-563.382874	-3.048395	1634.483765	-700.095886	197.387711	1084.349487	-562.016602	-322.385071	1106.827759	-593.234436	206.344894	831.915833	-445.831787	-287.316376	854.473083	-547.418091	-47.479309	959.983032	594.677795	-6.951741	958.766357	585.515991	170.060410
-601.156982	52.398487	863.655273	-556.457825	-163.342728	867.118530	-663.138245	84.864738	486.466614	-599.102173	-215.755112	513.768311	-685.880005	98.048325	83.651024	-643.144043	-237.651520	82.382225	-614.378540	126.795998	1338.597778	-549.196045	-206.164413	1358.026855	-526.156982	-27.945597	1338.532227	-563.452332	-2.998066	1634.499634	-700.002380	197.320663	1084.238159	-561.964172	-322.317291	1106.782227	-592.761108	205.913620	831.962524	-445.651642	-287.029907	854.540527	-547.394531	-47.445145	959.984985	594.669189	-6.740345	958.725220	585.463562	170.127106
-601.106995	52.422848	863.650879	-556.413635	-163.313232	867.116089	-663.098328	84.853371	486.464630	-599.087280	-215.762650	513.747681	-685.868835	98.056015	83.644058	-643.137390	-238.089264	82.497719	-614.396118	126.800743	1338.576660	-549.241333	-206.168594	1358.037842	-526.181458	-27.937319	1338.524414	-563.519409	-2.972273	1634.528076	-699.888977	197.271698	1084.149170	-561.911743	-322.267303	1106.771606	-592.264160	205.475037	832.035522	-445.485474	-286.768402	854.596802	-547.356995	-47.419941	959.984863	594.327881	-6.603638	958.796204	585.275757	170.075821
-601.086914	52.471214	863.642456	-556.394226	-163.313583	867.120056	-663.118530	84.867477	486.462494	-599.051331	-215.773254	513.740479	-685.876709	98.052887	83.646523	-643.109131	-238.087021	82.511375	-614.400208	126.824875	1338.545166	-549.219849	-206.145996	1358.048950	-526.451599	-27.964184	1338.316040	-563.606567	-2.943304	1634.544922	-699.788147	197.199066	1084.068481	-561.857788	-322.162384	1106.739380	-591.839661	205.094040	832.086487	-445.329254	-286.529633	854.634521	-547.345886	-47.394173	959.985413	594.540527	-6.598939	958.681396	585.264648	170.282135
-601.027527	52.481499	863.623352	-556.363586	-163.274948	867.103088	-663.106995	84.890427	486.462372	-598.981689	-215.722534	513.736755	-685.909668	98.048721	83.624832	-643.139771	-237.647354	82.391357	-614.446106	126.831573	1338.506958	-549.335205	-206.138687	1358.005737	-526.259094	-27.894829	1338.498047	-563.696411	-2.884512	1634.581665	-699.690491	197.125458	1083.962158	-561.811340	-322.146271	1106.723145	-591.394165	204.677368	832.100586	-445.187897	-286.316467	854.667358	-547.309937	-47.373726	959.970703	594.623413	-6.612981	958.551636	585.204102	170.456131
-600.974792	52.505142	863.629700	-556.316833	-163.261932	867.106506	-663.088867	84.929482	486.469910	-598.942566	-215.733810	513.752625	-685.905579	98.067749	83.628166	-643.080200	-238.078156	82.551247	-614.476379	126.846764	1338.458862	-549.380432	-206.119598	1358.015869	-526.293396	-27.883615	1338.513306	-563.821716	-2.841812	1634.644287	-699.577820	197.066162	1083.851685	-561.751465	-322.072510	1106.695923	-590.946716	204.257599	832.142456	-445.019745	-286.111328	854.696899	-547.274597	-47.360844	959.980835	594.507751	-6.540158	958.453613	585.061340	170.549561
-600.929016	52.561310	863.638916	-556.287170	-163.223846	867.100525	-663.047913	84.916885	486.472443	-598.882324	-215.683716	513.717224	-685.896240	98.066254	83.631584	-643.080017	-238.064087	82.552696	-614.468872	126.847298	1338.445679	-549.452637	-206.127121	1358.006592	-526.327332	-27.898567	1338.515625	-563.928955	-2.707462	1634.697144	-699.466064	196.972916	1083.747559	-561.714417	-322.021057	1106.654053	-590.505005	203.878571	832.174561	-444.879639	-285.943420	854.737244	-547.245361	-47.325111	959.986206	594.321411	-6.453980	958.373962	584.858704	170.643234
-600.852417	52.557758	863.612122	-556.225037	-163.228851	867.089905	-663.171997	84.957138	486.495514	-598.849243	-215.671951	513.719238	-685.943665	98.061485	83.648605	-643.088257	-238.043015	82.526550	-614.449768	126.898903	1338.403076	-549.468262	-206.108994	1357.990967	-526.609253	-27.969872	1338.274902	-564.090942	-2.645288	1634.836426	-699.357971	196.895966	1083.658325	-561.685181	-321.955353	1106.651733	-590.088684	203.544846	832.230835	-444.738708	-285.803162	854.765564	-547.187744	-47.326771	959.971191	594.119202	-6.339118	958.267334	584.623047	170.735504
-600.801819	52.560902	863.621033	-556.183105	-163.231934	867.089172	-663.217712	85.022202	486.517548	-598.777832	-215.645523	513.703674	-685.933594	98.059662	83.645782	-643.102051	-238.038605	82.520248	-614.447449	126.920235	1338.370728	-549.540527	-206.098892	1357.962158	-526.694824	-27.978489	1338.250366	-564.171082	-2.578806	1635.000244	-699.279968	196.830170	1083.572876	-561.661865	-321.908447	1106.604736	-589.615479	203.050964	832.272827	-444.687195	-285.769836	854.745056	-547.150085	-47.334187	959.978760	593.865723	-6.190387	958.145508	584.314209	170.887650
-600.773865	52.578663	863.589661	-556.129150	-163.238312	867.067078	-663.202942	85.035606	486.507813	-598.728760	-215.651001	513.706360	-685.935669	98.067131	83.623589	-643.080078	-238.046204	82.529938	-614.465698	126.976387	1338.343018	-549.664429	-206.122726	1357.940674	-526.583496	-27.957289	1338.393311	-564.338074	-2.629202	1635.205566	-699.107727	196.666916	1083.451172	-561.670532	-321.846436	1106.576050	-589.238403	202.695129	832.274353	-444.483368	-285.604919	854.812378	-547.109009	-47.321556	959.951355	593.621521	-6.087662	958.026672	584.049438	170.987854
-600.730164	52.601734	863.575256	-556.076477	-163.256424	867.029114	-663.225281	85.069878	486.498474	-598.638855	-215.634460	513.713196	-685.942871	98.060295	83.646011	-643.113892	-238.050827	82.540710	-614.379150	127.059975	1338.322876	-549.698975	-206.154587	1357.913452	-526.706116	-27.995945	1338.297485	-564.559814	-2.566778	1635.362793	-698.997437	196.585663	1083.363403	-561.676758	-321.810211	1106.545532	-588.979614	202.477570	832.305359	-444.354370	-285.417572	854.853333	-547.067139	-47.330864	959.928284	593.370300	-5.995973	957.935303	583.779175	171.123337
-600.710571	52.564613	863.569824	-556.035950	-163.270020	867.022217	-663.233643	85.072693	486.495178	-598.591187	-215.679810	513.743225	-685.955200	98.062386	83.625687	-643.132568	-238.045425	82.527000	-614.251709	127.195595	1338.388550	-549.757629	-206.200699	1357.866211	-526.823059	-28.072132	1338.176392	-564.854004	-2.517525	1635.546875	-698.886536	196.598175	1083.341797	-561.718262	-321.782623	1106.475220	-588.680969	202.182129	832.331970	-444.074707	-285.359802	854.957092	-547.037415	-47.353054	959.921997	593.159790	-5.959111	957.849731	583.564331	171.196167
-600.705139	52.526360	863.579895	-555.984314	-163.296677	867.029846	-663.251465	85.062904	486.486328	-598.434082	-215.641983	513.762085	-685.944031	98.059776	83.646332	-643.115112	-238.048157	82.529800	-613.975586	127.432709	1338.539673	-549.734619	-206.237808	1357.802368	-526.905579	-28.109716	1338.061035	-565.464111	-2.600264	1635.722534	-698.715271	196.647064	1083.381348	-561.828003	-321.701965	1106.391968	-588.333252	201.813385	832.425659	-443.729156	-285.214966	855.162903	-547.012695	-47.380215	959.931641	593.114258	-6.061332	957.776489	583.754150	170.781982
-600.764893	52.397400	863.602478	-555.939392	-163.362381	867.036987	-663.287415	85.079987	486.503296	-598.356689	-215.718674	513.765076	-685.944031	98.050980	83.672600	-643.130066	-238.038025	82.550667	-613.582764	127.754318	1338.763428	-549.640259	-206.259949	1357.719360	-527.159058	-28.151711	1337.724609	-566.469971	-2.604174	1635.855713	-698.547546	196.963943	1083.574341	-562.075317	-321.648163	1106.296631	-587.953430	201.310944	832.569458	-443.201843	-284.867828	855.578857	-547.026428	-47.468048	959.947754	592.791016	-5.779473	957.719360	583.123535	171.314209
-600.905396	52.274208	863.664368	-555.921997	-163.446243	867.068909	-663.335693	85.071838	486.503998	-598.221741	-215.810577	513.767883	-685.950745	98.057175	83.685760	-643.191772	-238.029816	82.576141	-613.086426	128.204269	1339.021118	-549.485779	-206.305771	1357.583984	-526.889709	-28.051643	1337.746338	-567.951477	-2.907021	1635.883667	-698.406250	197.775330	1083.927368	-562.523865	-321.268127	1106.143921	-587.542358	200.735718	832.863770	-442.197906	-284.407684	856.314941	-547.096863	-47.562168	959.996826	592.834229	-5.333701	957.671448	582.890198	171.506119
-601.112427	52.007374	863.729004	-555.910828	-163.571640	867.112854	-663.318542	85.087341	486.468842	-598.080017	-215.947189	513.799011	-685.945679	98.060043	83.671700	-643.233032	-238.001785	82.608772	-612.303711	128.688400	1339.253174	-549.070679	-206.352493	1357.485229	-526.813721	-27.989948	1337.520386	-569.942017	-3.163361	1635.790771	-698.096069	199.299927	1084.442505	-562.905640	-321.632629	1106.254272	-586.869080	199.828842	833.172363	-440.523529	-283.709961	857.584656	-547.199219	-47.731365	960.050293	592.628662	-5.253548	957.666321	582.647339	171.537659
-601.493896	51.765205	863.827332	-555.969238	-163.689423	867.140808	-663.292480	85.136192	486.427063	-597.891907	-216.096863	513.813965	-685.920532	98.097229	83.662094	-643.271362	-237.972763	82.635963	-611.243958	129.150925	1339.366699	-548.416992	-206.367157	1357.415161	-526.377686	-27.859009	1337.412964	-572.311584	-3.410244	1635.540283	-697.542786	201.855606	1085.113037	-563.442932	-321.873810	1106.305054	-585.981567	198.924805	833.635376	-438.130402	-282.748962	859.426514	-547.410339	-47.888851	960.108643	592.405457	-5.180302	957.632629	582.424072	171.608337
-602.056641	51.433693	863.925903	-556.070435	-163.849304	867.172058	-663.255737	85.199066	486.358490	-597.648132	-216.217056	513.781372	-685.951355	98.088234	83.651367	-643.363525	-237.535461	82.582428	-609.812073	129.443771	1339.390869	-547.533997	-206.423950	1357.305664	-525.729614	-27.754734	1337.275146	-574.846313	-3.560959	1635.126709	-696.744446	205.929138	1086.137695	-564.113586	-322.173889	1106.331909	-584.543457	197.977722	834.439575	-435.182159	-281.641388	861.773132	-547.726990	-48.087399	960.164429	592.223389	-5.134873	957.612000	582.215698	171.685745
-602.734619	50.992836	864.003601	-556.193970	-163.992157	867.203979	-663.100647	85.286110	486.219666	-597.305115	-216.358154	513.730896	-685.919373	98.129463	83.658707	-643.403870	-237.929825	82.697815	-608.112915	129.556396	1339.280396	-546.315125	-206.377075	1357.162354	-525.017090	-27.705156	1337.036133	-577.483154	-3.793613	1634.651123	-695.181396	210.519135	1087.042114	-564.707336	-322.625519	1106.398438	-582.417358	197.415176	835.645630	-431.473114	-280.021149	864.907959	-548.097351	-48.300995	960.202393	592.053467	-5.095855	957.612793	582.011169	171.747818
-603.654480	50.461281	864.110596	-556.531494	-163.801727	867.075378	-662.455383	85.275780	485.985626	-596.794983	-216.578445	513.616394	-685.768921	98.204262	83.641785	-643.435181	-237.928055	82.743469	-606.326538	129.462784	1339.040527	-544.951416	-206.184891	1357.062134	-524.099670	-27.713421	1336.747803	-580.025879	-4.049757	1634.119873	-693.073792	215.847549	1088.148804	-565.141907	-323.586548	1106.657471	-579.577148	197.583374	837.412903	-427.204102	-278.138306	868.764893	-548.620850	-48.440083	960.153931	591.907471	-5.040359	957.599670	581.801086	171.814972
-604.377136	50.118938	864.369507	-556.413513	-164.066086	867.382568	-662.360840	85.441658	485.878815	-596.062195	-216.781326	513.599854	-685.789612	98.252525	83.636185	-643.484131	-237.920731	82.764229	-604.591553	129.207764	1338.751343	-543.563599	-205.900192	1356.822021	-523.198181	-27.755671	1336.351318	-582.371277	-4.306139	1633.483154	-690.555908	221.786850	1089.427856	-565.314758	-324.959290	1107.100708	-575.831787	198.451447	839.886597	-422.208862	-275.492737	873.589783	-549.027832	-48.618702	960.460815	591.626038	-4.845009	957.598755	581.234680	172.192627
-605.444946	50.790390	864.862305	-558.105957	-163.374466	866.803223	-661.993225	85.571617	485.832458	-595.540649	-217.313049	513.330322	-685.676453	98.328430	83.615524	-643.645630	-237.923019	82.826439	-603.090515	128.983292	1338.440063	-542.230713	-205.544281	1356.587280	-522.307068	-27.853226	1335.889404	-584.377625	-4.586865	1632.821533	-687.641663	228.150650	1090.647095	-565.157715	-326.323181	1107.630127	-571.411804	200.934433	843.183960	-416.483917	-272.122955	879.347778	-550.077881	-48.429016	960.349609	591.549194	-4.849969	957.602966	581.265442	172.064575
-607.097351	49.389534	864.756775	-557.859741	-164.075577	867.277832	-662.203186	85.857750	485.526215	-594.635559	-217.697021	513.362122	-685.767273	98.331024	83.648392	-643.790283	-237.969833	82.907715	-601.823975	128.775513	1338.170532	-541.130554	-205.162415	1356.475830	-521.556763	-27.870464	1335.344116	-586.038879	-4.818068	1632.111328	-684.402161	234.903442	1092.137939	-564.209717	-328.407562	1108.411377	-566.114502	202.875214	846.891113	-409.921936	-268.049011	886.264038	-550.867737	-48.935680	960.516357	591.010132	-5.232931	957.821472	581.187988	171.655411
-608.688660	48.833271	864.774414	-558.451355	-164.006470	867.189941	-662.142334	86.104385	485.326599	-593.236816	-218.086243	513.124573	-685.730164	98.408875	83.662788	-643.830994	-238.029587	82.955994	-600.806152	128.515747	1337.937256	-540.203247	-204.687805	1356.297852	-520.877563	-27.832550	1334.833740	-587.297729	-5.001582	1631.392822	-680.656799	241.609482	1093.747437	-562.366272	-330.496368	1109.246826	-559.503418	204.886948	851.588440	-402.346954	-263.417297	894.229248	-551.866028	-49.031433	960.436768	591.179382	-4.962481	957.768799	581.110596	171.814835
-610.449280	48.425037	864.691223	-559.277588	-164.250565	867.068298	-662.374084	86.330666	485.180542	-591.885925	-218.543533	512.838623	-685.776062	98.459282	83.675049	-643.866943	-238.121964	83.027397	-599.985718	128.224884	1337.795532	-539.459473	-204.178696	1356.256104	-520.404053	-27.750664	1334.290527	-588.176758	-5.047061	1630.737305	-676.483765	248.185669	1095.534912	-559.689148	-332.737610	1110.114746	-551.992249	207.106018	856.973328	-393.822418	-258.572968	903.036987	-553.057373	-49.204758	960.286072	591.116150	-4.902808	957.759521	581.005310	171.857071
-612.321960	48.089314	864.587219	-560.410095	-164.433014	866.798889	-662.309082	86.448601	484.988342	-590.288147	-219.089554	512.560364	-685.749390	98.534378	83.710754	-643.910156	-238.193634	83.146149	-599.468567	127.784798	1337.759399	-539.003601	-203.665909	1356.244751	-520.159119	-27.635340	1333.737061	-588.653198	-4.986176	1630.151123	-671.859985	254.660675	1097.335449	-555.783142	-334.291290	1110.967285	-543.542053	209.565933	862.929077	-384.348969	-253.721085	912.547668	-554.410156	-49.384281	960.041321	591.035950	-4.843751	957.754150	580.908875	171.895538
-613.924316	47.643253	864.453613	-561.070862	-164.240356	866.707825	-662.516968	86.575325	484.862640	-588.199646	-219.405426	512.097107	-685.760803	98.607697	83.737732	-643.732910	-238.564545	83.060425	-599.194580	127.215118	1337.774902	-538.758972	-203.081009	1356.340576	-520.050232	-27.557192	1333.252808	-588.755432	-4.752153	1629.663940	-666.999817	260.669800	1099.260986	-550.569214	-335.392883	1111.630005	-534.164063	212.356888	869.271057	-374.141357	-249.234528	922.227844	-555.570557	-49.330814	959.921875	590.990540	-4.800889	957.750244	580.831665	171.963409
-615.912231	47.533916	864.376648	-562.447021	-164.660416	866.253662	-662.692627	86.692017	484.724182	-586.403687	-219.988464	511.754333	-685.816650	98.611397	83.736885	-643.746765	-238.279984	83.128349	-599.275696	126.499222	1337.862305	-538.832947	-202.469727	1356.464355	-520.267761	-27.408543	1332.803345	-588.536743	-4.388149	1629.326782	-662.013855	265.756989	1101.257446	-544.441956	-335.534424	1112.220581	-523.847412	215.216095	875.748718	-362.928650	-245.103622	931.778809	-557.104736	-49.647419	959.611023	590.834167	-4.595762	957.743530	580.557190	172.279190
-617.627563	47.219524	864.251099	-563.812378	-165.015518	865.971558	-662.799805	86.761795	484.571899	-584.671326	-220.591553	511.386353	-685.836365	98.663536	83.747902	-643.664185	-238.420441	83.287109	-599.669617	125.701416	1337.986450	-539.120605	-201.850098	1356.741699	-520.710022	-27.271255	1332.451294	-588.028625	-3.904323	1629.151001	-656.889160	269.826569	1103.172119	-537.351746	-334.825134	1112.901855	-512.709351	218.474838	882.242310	-351.183441	-240.879242	940.801575	-558.588867	-49.986443	959.388428	590.886292	-4.605463	957.735046	580.623962	172.200943
-619.837036	46.379906	864.129395	-565.443604	-165.663757	865.748901	-662.971741	86.909584	484.349426	-583.155884	-221.286133	511.123840	-685.911865	98.652580	83.746124	-643.628906	-238.984146	83.543121	-600.379395	124.669006	1338.083984	-539.646729	-201.206680	1356.920898	-521.449402	-27.122257	1332.182983	-587.279358	-3.295623	1629.089844	-651.585876	272.768250	1104.588501	-529.245789	-333.337677	1113.396118	-500.293121	221.663651	888.898560	-338.434082	-237.204285	949.366882	-560.417664	-50.656429	959.178040	590.595032	-4.920907	957.728149	580.517212	172.114838
-621.644958	46.317680	864.084290	-567.468689	-166.692047	865.254578	-663.086914	87.064423	484.292480	-582.125183	-222.197632	510.873199	-685.964600	98.659622	83.755714	-643.723633	-239.100204	83.771622	-601.415100	123.552101	1338.154785	-540.410706	-200.482590	1357.009155	-522.341003	-26.938190	1331.972778	-586.337708	-2.541185	1629.139160	-646.212524	275.120850	1105.610718	-520.384949	-331.234894	1113.697632	-487.345520	225.355545	895.399048	-324.957977	-233.198715	957.192688	-562.151062	-51.427650	958.866760	590.730042	-4.780211	957.676697	580.571777	172.162704
-622.855408	45.906826	863.966370	-568.681824	-167.199402	865.183350	-662.975464	87.258362	484.095703	-580.909485	-222.905655	510.648834	-685.984497	98.710876	83.774498	-643.630554	-239.218903	83.915512	-602.781189	122.480156	1338.147339	-541.365540	-199.830444	1356.997681	-523.394531	-26.826229	1331.843994	-585.266663	-1.669284	1629.206543	-640.844482	276.284943	1105.917114	-510.786255	-328.530853	1113.978638	-473.709015	229.170715	901.977722	-310.948547	-229.244034	964.270508	-563.481812	-51.900520	958.814270	590.787964	-4.745711	957.674561	580.586548	172.179138
-624.097046	45.444920	863.644531	-570.017029	-167.758774	865.117554	-662.795593	87.561302	483.919434	-579.853333	-223.522964	510.374603	-685.964233	98.759079	83.756729	-643.602966	-239.298294	84.045197	-604.277954	121.411377	1337.937500	-542.461975	-199.195282	1356.888428	-524.684082	-26.698744	1331.689575	-584.116028	-0.699785	1629.291626	-635.485779	276.932098	1105.695190	-500.621765	-325.158936	1114.320190	-459.543762	232.844650	908.464783	-296.417816	-225.293335	970.500488	-564.852783	-52.336941	958.641846	590.973877	-4.876724	957.809143	580.597351	172.190582
-624.997925	44.959927	863.468323	-571.329529	-168.260727	865.069824	-662.562927	87.900002	483.736267	-579.268127	-224.353485	510.181061	-686.028259	98.809540	83.777550	-643.698486	-239.415863	84.191795	-605.985779	120.540131	1337.514771	-543.687866	-198.646240	1356.603149	-525.907288	-26.654715	1331.605469	-582.900330	0.326231	1629.296265	-630.184692	276.814514	1104.925049	-490.076477	-321.246124	1114.774658	-445.233154	236.065506	915.131165	-281.745880	-221.671494	975.849304	-566.110596	-52.874107	958.585388	590.975830	-4.999979	957.748413	580.650513	172.212448
-625.875183	44.462246	863.328186	-572.497253	-168.905472	865.070313	-662.366150	88.376091	483.570221	-578.829468	-225.043350	509.969360	-686.066040	98.847046	83.760048	-643.720276	-239.511414	84.272781	-607.782837	119.771355	1336.841797	-544.915161	-198.136841	1356.026001	-527.391479	-26.577862	1331.411865	-581.683594	1.388557	1629.264771	-624.923096	276.046814	1103.614258	-479.196014	-316.716553	1115.408325	-430.912628	239.461319	922.190613	-266.620972	-217.979446	980.883057	-567.358459	-53.488571	958.595947	591.174500	-4.852951	957.781555	580.725952	172.280914
-626.618347	44.073620	863.213928	-573.906982	-169.570404	864.975037	-662.105286	88.887054	483.421021	-578.654419	-225.810104	509.767944	-686.058411	98.943138	83.722252	-643.911926	-239.592239	84.343445	-609.705139	119.168472	1335.904297	-546.195374	-197.655838	1355.355591	-528.783142	-26.580826	1331.205933	-580.450073	2.379820	1629.144165	-619.795105	274.666565	1101.846680	-468.256439	-311.515442	1116.196899	-416.692566	242.507294	929.772156	-251.593552	-214.400345	985.589233	-568.617493	-54.161983	958.565979	591.321655	-4.784788	957.802795	580.826111	172.354721
-627.066895	43.466236	863.021057	-574.717102	-169.824905	865.029297	-661.587952	89.346695	483.215149	-578.171875	-226.109818	509.554535	-686.055481	99.025764	83.724083	-644.012146	-239.315109	84.268265	-611.760986	118.756973	1334.791382	-547.282043	-197.283585	1354.528442	-530.243408	-26.494671	1330.956787	-579.260498	3.326530	1628.896240	-614.997131	272.827301	1099.818848	-457.439514	-305.697815	1117.177979	-403.330200	245.128036	937.456604	-236.782806	-211.060287	990.135681	-569.598206	-54.608025	958.614990	591.476196	-4.743997	957.820618	580.927612	172.385635
-627.673828	43.089333	862.875305	-575.696716	-170.285339	864.932983	-661.096191	89.886673	483.014587	-577.829529	-226.457092	509.357330	-686.096313	99.108780	83.703796	-644.081665	-239.361969	84.255127	-613.915283	118.642914	1333.588135	-548.221436	-196.868759	1353.659180	-531.579346	-26.394527	1330.601196	-578.113831	4.172970	1628.523926	-610.548035	270.322906	1097.409058	-447.061493	-300.079529	1118.625000	-390.301819	247.458466	946.061096	-222.569443	-207.611618	994.910522	-570.650269	-55.124924	958.588013	591.595642	-4.501222	957.694824	581.113831	172.456223
-628.149719	42.709316	862.593506	-576.651978	-170.718613	864.858276	-660.486511	90.411415	482.759583	-577.429138	-226.648560	509.108002	-686.090149	99.181221	83.712318	-644.147034	-239.452591	84.255898	-616.127014	118.742363	1332.330811	-548.957581	-196.464523	1352.698730	-532.884705	-26.186600	1330.122803	-577.027832	4.930206	1628.022583	-606.514343	267.348999	1094.663452	-437.459259	-294.130035	1120.241821	-378.116241	249.356888	955.616882	-209.206604	-203.793777	1000.259094	-571.636169	-55.575787	958.501892	591.785156	-4.478435	957.708801	581.288086	172.471954
-628.725220	42.252239	862.226624	-577.439148	-171.160522	864.681335	-659.753662	90.938118	482.504578	-576.948242	-226.828018	508.883362	-686.060364	99.245834	83.710754	-644.298523	-239.482132	84.241547	-618.284851	118.974327	1330.929565	-549.385620	-195.970306	1351.756958	-533.890686	-25.930065	1329.647461	-575.976563	5.603962	1627.404541	-602.923584	263.369385	1091.372437	-429.005707	-288.087891	1121.908081	-366.914368	250.884247	966.080872	-197.357346	-199.627731	1006.030762	-572.548950	-56.025585	958.304810	592.006836	-4.449157	957.716858	581.466919	172.520798
-629.207458	41.949230	862.170532	-578.093445	-171.425247	864.414612	-658.883972	91.461700	482.245636	-576.211182	-226.917542	508.610077	-686.050476	99.290207	83.718811	-644.372986	-239.504639	84.235886	-620.303711	119.406898	1329.589966	-549.654724	-195.264893	1351.146118	-534.759399	-25.554905	1329.065430	-575.003296	6.172377	1626.706543	-600.218689	259.327301	1088.039429	-421.919708	-282.794037	1123.846924	-357.299072	251.889679	977.771240	-187.024918	-194.968903	1013.032532	-573.405212	-56.494057	958.251831	592.247437	-4.415817	957.726624	581.671448	172.557220
-629.621643	41.595116	861.990845	-578.569702	-171.633179	864.052795	-657.831604	92.016205	481.911926	-575.218079	-226.913239	508.274261	-685.912659	99.325294	83.684357	-644.382080	-239.531830	84.257416	-622.109070	119.936996	1328.314697	-549.308289	-194.399887	1350.324219	-535.369263	-25.146908	1328.419800	-574.085083	6.661650	1625.971924	-598.349426	255.067322	1084.644165	-416.278961	-279.365326	1125.947632	-349.247131	252.182144	990.352539	-178.765564	-189.892227	1021.309387	-574.094421	-56.916878	958.070679	592.518921	-4.398625	957.732727	581.930969	172.559448
-630.408691	41.326172	861.589294	-579.009216	-171.967239	863.672791	-656.709412	92.457764	481.543976	-574.130066	-227.050110	508.008881	-685.822327	99.339729	83.665627	-644.388245	-239.559998	84.294334	-623.562378	120.561974	1327.159058	-548.962646	-193.255234	1349.954590	-535.754028	-24.554049	1327.717163	-573.263550	7.036093	1625.263672	-597.177612	250.220993	1081.303833	-412.594543	-275.356934	1127.331787	-343.299377	251.825012	1003.524170	-172.402924	-184.308624	1030.593018	-574.863708	-57.199486	957.727356	592.747559	-4.406596	957.757202	582.164795	172.554871
-631.077576	41.155800	861.224426	-579.322083	-172.142334	863.219116	-655.550842	93.029930	481.248566	-573.165283	-227.363312	507.774231	-685.662354	99.326263	83.646706	-644.416565	-239.573074	84.367706	-624.792480	121.372803	1326.137573	-548.814758	-191.926254	1349.893433	-535.809082	-23.822641	1327.099243	-572.524780	7.369126	1624.620972	-597.232056	245.796295	1077.948364	-409.976257	-271.990112	1128.616577	-339.524658	250.760025	1016.873291	-167.868790	-178.442184	1040.508789	-575.470886	-57.390057	957.356018	593.030518	-4.430720	957.777954	582.439575	172.551697
-631.753052	41.010544	860.902893	-579.459900	-172.148193	862.747620	-654.349426	93.566383	480.895050	-571.823608	-227.513016	507.495483	-685.502136	99.385506	83.629387	-644.340698	-239.604706	84.433167	-625.501404	122.109787	1325.141846	-548.447205	-190.674713	1349.900024	-535.842468	-22.964149	1326.347900	-571.935303	7.654053	1624.004272	-598.087891	241.493439	1074.578247	-408.124908	-268.685211	1129.616699	-337.854767	249.218262	1029.985962	-164.734207	-172.068283	1051.274780	-575.950745	-57.470036	956.982727	593.340393	-4.414440	957.811157	582.723145	172.525177
-632.552490	41.137413	860.437500	-579.433472	-172.542450	862.295959	-653.330261	94.100426	480.561462	-570.786804	-227.899170	507.303619	-685.316528	99.416389	83.641869	-644.288330	-239.645203	84.485115	-625.883484	122.819588	1324.259399	-548.179443	-189.505219	1349.962891	-535.793884	-22.135986	1325.554199	-571.468689	7.906685	1623.448608	-599.543579	237.279892	1071.529175	-406.914825	-267.020233	1130.652832	-337.998688	247.282745	1042.061523	-163.245880	-165.699326	1061.868652	-576.326172	-57.500080	956.511902	593.643005	-4.400791	957.841492	583.007874	172.552719
-633.261902	41.383209	859.952148	-579.327332	-172.589142	861.801819	-652.633362	94.602631	480.337585	-569.680786	-228.228638	506.986145	-685.207214	99.476242	83.649002	-644.222107	-239.707397	84.520775	-625.952637	123.375107	1323.420288	-547.912964	-188.557434	1350.089355	-535.756042	-21.329168	1324.743042	-571.063477	8.151373	1622.936035	-601.709656	233.809586	1068.489014	-406.040039	-265.633789	1131.539185	-339.657501	245.165619	1052.657959	-163.073349	-159.113159	1072.314331	-576.542847	-57.281487	955.985291	593.993164	-4.412951	957.854797	583.321167	172.580597
-633.686035	41.520615	859.630188	-579.078369	-172.344177	861.352234	-652.014587	94.997040	480.117950	-568.934753	-228.690048	506.683472	-685.102356	99.555458	83.684341	-644.223328	-240.113693	84.538734	-625.773438	123.792519	1322.770874	-547.684509	-187.886520	1350.309448	-535.732971	-20.626020	1324.048462	-570.752930	8.320593	1622.476685	-604.269226	230.937439	1065.979370	-405.474731	-264.835632	1132.486206	-342.512390	242.865311	1061.180054	-164.197418	-152.097382	1082.214355	-576.537109	-57.025681	955.564575	594.326233	-4.374142	957.880798	583.601563	172.597046
-634.148132	41.764072	859.384216	-578.671570	-172.061737	860.991150	-651.668152	95.318581	479.994781	-568.341553	-229.131409	506.443146	-685.053528	99.618439	83.693161	-644.231140	-240.232773	84.506561	-625.513245	124.081741	1322.265991	-547.565979	-187.582916	1350.655518	-535.752563	-20.134863	1323.532959	-570.519714	8.426535	1622.100830	-607.049927	228.709778	1064.066040	-404.910614	-264.295807	1133.590088	-346.102631	240.409424	1067.983032	-166.407761	-144.311111	1091.975830	-576.457458	-56.663578	955.218445	594.643127	-4.330799	957.891357	583.866516	172.647842
-634.253418	42.221310	859.031616	-578.115356	-171.665588	860.708191	-651.374817	95.502060	479.901337	-567.978149	-229.583237	506.235321	-685.053406	99.711433	83.693863	-644.310730	-239.988907	84.406303	-625.124084	124.253670	1322.099976	-547.698181	-187.684509	1351.083618	-535.765198	-19.966852	1323.261841	-570.359070	8.383103	1621.832764	-610.331970	227.263763	1062.910767	-404.346802	-263.789978	1135.089111	-350.546204	237.105408	1072.059204	-169.676300	-135.623367	1100.861938	-576.121704	-56.087173	954.852356	594.966431	-4.301805	957.915039	584.192017	172.655457
-634.231812	42.506107	858.908936	-577.592834	-171.270279	860.561157	-651.127930	95.616180	479.809601	-567.762146	-229.982437	506.074524	-685.072571	99.767891	83.691566	-644.289001	-240.049210	84.359421	-624.558716	124.278923	1322.208740	-548.131287	-188.076004	1351.807983	-535.769226	-20.170330	1323.216919	-570.243530	8.137079	1621.667603	-613.447632	226.335297	1062.263550	-403.791656	-262.369415	1137.090942	-355.006897	234.687393	1075.437500	-173.536453	-125.748039	1109.252930	-575.755066	-55.658264	954.679443	595.300171	-4.288631	957.937866	584.546631	172.655533
-634.082458	42.469788	858.992920	-577.036438	-170.850937	860.516602	-650.926270	95.691406	479.716827	-567.552368	-230.243256	505.950531	-685.127747	99.775070	83.672142	-644.261169	-240.102554	84.327927	-623.781799	124.113899	1322.489990	-549.069336	-188.466873	1352.615234	-535.796936	-20.681646	1323.423950	-570.166992	7.626616	1621.617676	-616.813843	225.904785	1062.179199	-403.208740	-259.888733	1139.509033	-359.709686	232.571259	1077.057007	-178.122360	-114.168419	1117.654663	-575.325562	-55.427525	954.671143	595.635864	-4.293216	957.971558	584.906250	172.669174
-633.545410	42.575916	859.041626	-576.491638	-170.476395	860.594604	-650.488708	95.637306	479.648193	-567.323975	-230.421265	505.879608	-685.138916	99.808197	83.657814	-644.209045	-240.131180	84.301636	-622.897400	123.834213	1322.943115	-550.351074	-188.851227	1353.424683	-535.845032	-21.456469	1323.835205	-570.040161	6.883791	1621.747314	-620.209595	225.594574	1062.457031	-402.258881	-256.345215	1142.027344	-364.161285	231.667343	1076.710205	-183.478195	-100.643448	1126.291260	-574.758057	-55.154926	954.723022	595.962585	-4.306404	958.005249	585.238831	172.675476
-632.782166	42.565571	859.126343	-576.086914	-170.299011	860.825073	-650.103943	95.595230	479.644562	-567.199280	-230.697235	505.947174	-685.127441	99.787697	83.656311	-644.110535	-240.119690	84.288162	-621.850525	123.363884	1323.509644	-551.853088	-189.058441	1354.189087	-535.900452	-22.357355	1324.420532	-570.083008	5.856510	1622.022217	-624.120911	225.898453	1063.151611	-401.079041	-251.899506	1144.618774	-368.298218	231.752808	1073.244019	-190.120590	-85.663162	1134.843140	-574.194641	-55.055092	954.885681	596.279114	-4.255579	958.000549	585.539001	172.727234
-631.698730	42.611736	859.454529	-575.797607	-170.683502	861.324707	-649.759399	95.424782	479.713654	-567.367371	-230.983856	506.147430	-685.161499	99.712112	83.714394	-644.119507	-240.171997	84.317467	-620.970947	122.817719	1324.065430	-553.330933	-189.297745	1354.852295	-536.082153	-23.292128	1325.047974	-570.097473	4.614330	1622.516602	-627.755554	225.973358	1064.235718	-399.399139	-247.923737	1147.592529	-372.026215	233.156921	1067.104126	-198.263580	-69.619690	1143.371826	-573.630249	-55.309906	955.346313	596.583313	-4.238364	958.003723	585.826599	172.759201
-630.366272	42.094254	859.761230	-575.430847	-170.546509	861.736450	-649.290344	95.241150	479.824249	-567.410706	-231.041306	506.329102	-685.120667	99.608444	83.850578	-643.978149	-240.142502	84.295731	-620.284973	122.215134	1324.712280	-554.693298	-189.577637	1355.319458	-536.158936	-24.242920	1325.882568	-570.214539	3.205687	1623.179443	-631.039551	225.660507	1065.378906	-397.398956	-243.317505	1150.632202	-375.372894	235.327042	1058.761719	-207.670486	-52.908844	1151.653320	-572.911438	-55.596481	955.755676	596.885498	-4.221259	957.982727	586.153015	172.794342
-628.756409	41.761082	860.012451	-575.271912	-171.065491	862.326111	-648.975891	94.883835	480.001038	-567.757568	-231.107071	506.587372	-685.131897	99.479477	83.969337	-643.854431	-240.120941	84.253479	-619.727722	121.493034	1325.440430	-555.966980	-189.965332	1355.690552	-536.347412	-25.144274	1326.806885	-570.410461	1.598294	1623.972534	-634.178406	225.726990	1066.608398	-395.149536	-238.063065	1153.647827	-378.578308	238.378464	1048.915161	-218.197922	-35.987518	1159.267822	-572.183289	-56.122089	956.234314	597.202393	-4.186187	957.960754	586.514160	172.768005
-626.094055	41.752625	860.416748	-575.012573	-171.412933	862.883972	-648.289001	94.361984	480.306152	-568.270020	-231.069000	506.852417	-684.993958	99.359619	84.082451	-643.741455	-240.103516	84.204025	-619.336975	120.838867	1326.214600	-556.949585	-190.492477	1355.904663	-536.565430	-26.033482	1327.745239	-570.680176	-0.123896	1624.892090	-637.085876	225.977417	1067.958862	-392.758057	-232.655899	1156.937622	-381.867218	241.839874	1037.799805	-230.466324	-18.663260	1166.561157	-570.968811	-56.639187	956.822144	597.508972	-4.197253	957.956177	586.859558	172.744095
-625.026855	40.106678	860.611450	-575.031555	-172.531662	863.561768	-648.332886	93.893883	480.360748	-569.263245	-231.064911	507.251678	-685.106323	99.152084	84.234909	-643.776489	-240.107285	84.140388	-619.089417	120.178406	1327.078735	-557.770020	-191.081268	1355.956055	-536.852905	-26.963230	1328.655762	-571.065857	-2.026363	1625.811768	-639.287476	225.777649	1068.861572	-390.161224	-226.968475	1160.397217	-385.205658	245.664597	1025.625122	-244.229019	-1.633260	1173.592407	-570.566772	-57.964367	957.291260	597.798584	-4.197300	957.953003	587.178162	172.740463
-622.105774	39.236622	860.688843	-574.788818	-173.440506	864.168152	-647.760986	93.247635	480.498352	-570.307922	-230.985870	507.572174	-684.963806	99.028908	84.275772	-643.849060	-240.076263	84.043411	-618.857727	119.522804	1327.898193	-558.357788	-191.736923	1355.842285	-537.167419	-27.891445	1329.583374	-571.495117	-3.939240	1626.763672	-640.899231	225.239029	1069.591187	-387.139038	-221.186615	1164.008301	-388.815125	249.853546	1013.220337	-259.887726	15.030081	1180.467651	-569.196655	-59.035358	957.713989	598.068420	-4.182397	957.965698	587.443420	172.764664
-619.745789	38.913082	860.644897	-574.598267	-174.535950	864.684814	-647.514709	92.607582	480.758087	-571.615051	-230.921829	507.994415	-684.918274	98.866165	84.321625	-643.911743	-240.092880	83.964592	-618.647888	118.925629	1328.740234	-558.752136	-192.362976	1355.600708	-537.544189	-28.857117	1330.410645	-571.974121	-5.778517	1627.731445	-642.091431	224.691803	1070.121826	-384.057220	-215.054871	1167.753784	-392.712616	254.235870	1001.087158	-276.323700	30.407286	1186.940796	-568.017822	-59.840717	957.987976	598.366699	-4.164322	957.981018	587.729004	172.775848
-617.121399	37.771904	860.512390	-574.335754	-175.679230	865.188538	-647.189087	91.844757	480.863159	-572.890381	-230.769730	508.394226	-684.822327	98.753166	84.289566	-643.953613	-240.095184	83.834755	-618.416626	118.361153	1329.427734	-559.015259	-193.131561	1355.316650	-537.911438	-29.803602	1331.218140	-572.569580	-7.611761	1628.576660	-643.067322	224.007339	1070.525146	-381.435791	-208.274506	1171.416382	-396.950562	258.886963	989.401306	-293.480133	44.597004	1192.923584	-566.633179	-61.032825	958.195740	598.669678	-4.260228	958.053650	588.063538	172.794754
-615.214661	37.410435	860.652649	-574.003845	-176.871994	865.613281	-647.367004	91.280006	481.117493	-574.161621	-230.609756	508.837952	-684.883728	98.552071	84.322227	-644.057556	-240.104767	83.711067	-618.082825	117.943588	1330.154175	-559.156433	-193.811569	1355.073364	-538.233459	-30.595421	1331.957886	-573.244751	-9.398694	1629.369629	-643.897949	223.072388	1070.615723	-378.945221	-201.714859	1175.232910	-401.982697	263.940460	978.553467	-311.386475	57.267456	1198.173218	-565.517090	-61.928291	958.488953	598.937866	-4.478412	958.173950	588.374939	172.752975
-613.659851	37.797043	860.893860	-573.718262	-177.838745	866.018250	-647.706421	90.732674	481.508240	-575.296814	-230.424469	509.217682	-684.960388	98.387901	84.343559	-644.123047	-240.136429	83.555756	-617.729004	117.700172	1330.807251	-559.226807	-194.448227	1354.959839	-538.511047	-31.317646	1332.551025	-573.978821	-11.096558	1630.103027	-644.858337	221.878601	1070.562744	-376.984985	-194.956421	1179.068237	-407.929565	269.341797	968.484741	-329.372864	68.356026	1202.677368	-564.567261	-62.360600	958.814575	599.131348	-4.747057	958.295288	588.653992	172.679962
-611.836060	37.510799	861.000610	-573.234802	-178.690536	866.383484	-647.815552	90.147240	481.748352	-576.155212	-230.215714	509.531891	-684.999878	98.288361	84.315331	-644.221436	-240.124649	83.480034	-617.290405	117.609001	1331.415161	-559.229614	-194.951126	1355.229492	-538.703674	-31.867956	1333.127319	-574.740906	-12.653636	1630.758545	-646.439819	220.588623	1070.510010	-375.692139	-188.124847	1182.837891	-414.511566	273.956390	959.640137	-346.979340	78.002289	1205.896362	-563.373901	-63.009239	959.044739	599.348938	-4.809312	958.333862	588.925232	172.661255
-610.144775	37.184402	861.097290	-572.683105	-179.345154	866.752380	-647.758972	89.573402	481.890686	-576.806885	-229.939346	509.793579	-684.938171	98.255394	84.276733	-644.287659	-240.090973	83.402496	-616.804749	117.615623	1332.112671	-559.256042	-195.292877	1355.842041	-538.791138	-32.168350	1333.668579	-575.586365	-14.046329	1631.313354	-648.513855	218.528366	1070.529297	-375.060852	-181.617371	1186.616455	-421.671631	278.034912	952.089355	-363.598389	85.937309	1208.244019	-562.196350	-63.535526	959.263245	599.746460	-4.515775	958.275208	589.239014	172.726776
-608.589844	36.988007	861.242859	-572.018433	-179.666229	867.050537	-647.787109	89.148376	482.055542	-577.129272	-229.697708	510.044647	-684.940613	98.207565	84.282005	-644.365173	-240.091324	83.360382	-616.490173	117.757629	1332.895508	-559.137695	-195.307816	1356.985596	-538.949768	-32.262657	1334.192627	-576.459045	-15.240214	1631.828491	-651.625793	216.803223	1071.009155	-375.090790	-175.667999	1190.137817	-429.120789	281.234711	946.049744	-379.202026	92.578651	1209.490723	-561.054871	-63.846283	959.479492	600.079834	-4.332693	958.172485	589.567566	172.817123
-607.222839	36.966267	861.384949	-571.248962	-179.823456	867.397644	-647.775879	88.892540	482.238983	-577.321960	-229.496063	510.226257	-684.949768	98.185310	84.298943	-644.357056	-240.094925	83.315201	-616.280457	117.870338	1333.867798	-559.375671	-194.873398	1358.193848	-539.101685	-32.194393	1334.722168	-577.387817	-16.235008	1632.328491	-655.232422	214.937714	1071.736206	-375.432220	-169.725723	1193.038696	-437.733246	284.450378	940.620667	-393.522430	97.682083	1209.871460	-559.974976	-63.929108	959.719971	600.331543	-4.331072	958.177551	589.873413	172.833801
-606.025879	37.157684	861.729187	-570.479431	-179.576096	867.719727	-647.649536	88.669289	482.417755	-577.400085	-229.364365	510.397644	-684.917664	98.170715	84.309250	-644.322021	-240.081558	83.324936	-616.243591	117.914619	1334.910645	-559.570068	-194.036453	1359.987183	-539.198608	-31.984838	1335.274902	-578.341370	-17.007452	1632.789429	-659.353455	213.177979	1072.860474	-376.119110	-164.970993	1195.452515	-447.246796	287.464508	935.879333	-406.426086	101.266617	1209.837158	-559.017639	-63.779087	960.066528	600.610229	-4.382204	958.196533	590.172791	172.766327
-605.074219	37.297935	861.854736	-569.609985	-179.315842	868.102905	-647.450928	88.449677	482.572723	-577.547607	-229.343918	510.561279	-684.841858	98.132423	84.370506	-644.236755	-240.094025	83.337715	-616.393066	117.942017	1335.996460	-559.846252	-192.943008	1361.880249	-539.340698	-31.674606	1335.899292	-579.361633	-17.590149	1633.259521	-664.093262	211.561096	1074.422119	-376.725342	-161.412018	1197.181030	-456.259155	289.050812	932.290955	-417.351105	104.428658	1206.758423	-558.118835	-63.474518	960.316284	600.811890	-4.215487	958.097351	590.494385	172.717667
-604.698425	37.162922	861.815247	-568.878845	-179.040787	868.492615	-647.554871	88.374092	482.719757	-577.742798	-229.367493	510.737152	-684.880493	98.080536	84.469696	-644.200989	-240.129486	83.358711	-616.871338	117.997856	1337.082397	-559.859314	-191.721664	1363.769165	-539.575806	-31.116516	1336.471802	-580.375549	-17.962048	1633.719238	-669.006104	209.825912	1076.108032	-377.293671	-158.446381	1198.085571	-465.221008	289.834900	929.410034	-426.109741	106.225800	1204.046997	-557.526489	-63.147465	960.458801	601.240601	-4.021234	958.150635	590.811401	172.692993
-603.443115	38.250652	862.269531	-567.761292	-178.014999	868.814636	-647.356628	88.186668	483.045227	-577.731140	-229.259308	510.831787	-684.793701	98.077507	84.528229	-644.000366	-240.110779	83.312309	-617.645508	118.092804	1338.103516	-559.711304	-190.511749	1365.383301	-539.926208	-30.350800	1337.072510	-581.410950	-18.140953	1634.208862	-674.307495	208.459290	1077.952759	-377.433960	-157.001633	1198.583618	-474.216675	289.972168	926.947388	-433.627655	106.672760	1200.123413	-556.475830	-62.190765	960.896667	601.460876	-4.064516	958.154602	591.043030	172.669678
-602.921143	38.756779	862.494995	-566.761658	-177.212402	869.217896	-647.326477	88.066193	483.264282	-577.827454	-229.201630	510.953308	-684.774109	98.048561	84.612389	-643.854126	-240.128876	83.335648	-618.766785	118.238937	1339.032227	-559.083191	-189.530579	1366.637207	-540.298645	-29.355429	1337.597656	-582.474854	-18.131189	1634.686035	-679.894836	207.429565	1079.827026	-377.400024	-156.379669	1198.334961	-483.045105	289.449402	924.809570	-439.182404	106.381065	1195.514038	-555.778992	-61.393394	961.218872	601.593872	-4.073194	958.160522	591.195801	172.682480
-602.634033	39.319534	862.708130	-565.750671	-176.346451	869.550903	-647.386658	88.010513	483.412018	-578.013672	-229.099609	511.108032	-684.727966	98.001198	84.664131	-643.783386	-240.119522	83.360786	-620.166748	118.430496	1339.758057	-558.177917	-188.688461	1367.425903	-540.648926	-28.486341	1338.000122	-583.513733	-17.898148	1635.157715	-685.663940	206.623734	1081.638062	-377.232361	-156.533203	1197.213501	-491.756226	288.486908	922.728821	-443.137268	105.288353	1190.031128	-555.177734	-60.525593	961.493774	601.731506	-4.082251	958.159546	591.373840	172.749451
-602.417419	39.905781	862.888611	-564.609985	-175.540863	869.842529	-647.443665	87.940193	483.564209	-578.213928	-229.007050	511.310577	-684.687012	97.973351	84.760925	-643.735901	-240.109070	83.376343	-621.824768	118.570282	1340.372559	-556.828491	-188.075317	1367.907959	-540.996094	-27.590584	1338.327148	-584.565552	-17.410881	1635.599243	-691.559509	206.213364	1083.288452	-376.771362	-157.991074	1195.827271	-500.187775	287.181732	920.681824	-445.242432	103.383560	1183.499146	-554.549500	-59.656712	961.730530	601.838989	-4.083145	958.151917	591.528503	172.792084
-601.940002	40.849182	863.187256	-563.455627	-174.486191	869.960022	-647.425171	87.879784	483.731415	-578.367126	-228.785828	511.466187	-684.617126	97.934326	84.804482	-643.691956	-240.069199	83.392647	-623.647888	118.743118	1340.838135	-555.306213	-187.531281	1368.027588	-541.217407	-26.746771	1338.505249	-585.619263	-16.710575	1636.014282	-697.555603	205.909683	1084.708130	-376.314667	-160.099289	1193.751953	-508.342102	285.471527	918.754028	-445.675293	101.066948	1176.276001	-553.808411	-58.655289	961.961060	601.953796	-4.096762	958.128906	591.730042	172.783920
-602.422485	41.185047	863.023560	-562.444702	-173.990585	870.095032	-647.688782	87.898102	483.827484	-578.717224	-228.623993	511.698822	-684.600159	97.858101	84.862343	-643.716003	-240.047745	83.460983	-625.512329	118.841080	1341.119873	-553.544250	-187.194855	1367.932129	-541.493286	-25.863159	1338.512695	-586.625000	-15.804858	1636.381226	-703.723328	205.920837	1085.664063	-375.969910	-162.931900	1191.155029	-516.301758	283.598572	916.694580	-444.541534	98.317368	1168.459229	-553.527344	-57.898579	961.911804	602.076416	-4.128337	958.126465	591.901367	172.733368
-602.552246	41.758614	863.080383	-561.394470	-173.287476	870.095703	-647.829834	87.914482	483.979767	-578.987671	-228.248688	511.858948	-684.552795	97.821098	84.917076	-643.670776	-239.960571	83.469872	-627.500610	118.918640	1341.260498	-551.641479	-186.885910	1367.429077	-541.621704	-25.136013	1338.498291	-587.605103	-14.708301	1636.658813	-709.673157	205.854752	1086.394287	-375.758850	-166.396240	1188.122925	-524.051758	281.588806	914.661865	-442.219482	95.192116	1160.138428	-553.085571	-57.125179	961.934021	602.185669	-4.135654	958.103210	592.033447	172.727798
-602.551147	42.534103	863.221741	-560.326172	-172.451904	870.021057	-647.922974	87.883469	484.100555	-579.256287	-227.775116	511.993713	-684.455933	97.786705	84.921326	-643.598328	-239.866318	83.485229	-629.566711	119.219162	1341.181763	-549.782776	-186.526764	1366.685547	-541.683960	-24.077662	1338.547729	-588.522095	-13.433695	1636.881348	-715.495789	205.650101	1086.966797	-375.661194	-170.399048	1184.650391	-531.586670	279.503601	912.449585	-438.458160	91.785164	1151.351563	-552.614075	-56.281532	961.983032	602.276611	-4.160303	958.094727	592.158508	172.724243
-602.675415	43.151943	863.219360	-559.249695	-171.680847	869.893738	-648.104492	87.889030	484.149658	-579.554626	-227.261230	512.106567	-684.396667	97.781036	84.924370	-643.586060	-239.768204	83.452461	-631.683289	119.630959	1340.936768	-547.998108	-186.139236	1365.560913	-541.852905	-23.041327	1338.373047	-589.338867	-11.995090	1636.996826	-721.134338	205.325165	1087.211670	-375.754578	-175.002197	1180.837524	-539.003845	277.466309	909.949951	-433.707306	87.913277	1141.683350	-552.191345	-55.485821	961.925049	602.350830	-4.181035	958.091248	592.256653	172.689499
-602.797729	43.841022	863.173950	-558.234009	-170.975174	869.694031	-648.219971	87.887367	484.177490	-579.950745	-226.712051	512.199707	-684.327454	97.827621	84.888954	-643.601013	-239.662033	83.427238	-633.812683	120.069351	1340.491211	-546.266846	-185.919418	1364.537598	-542.213013	-21.908806	1338.213501	-590.035034	-10.401502	1637.044189	-726.576782	204.740875	1087.211182	-376.008148	-179.982483	1176.767822	-546.294800	275.566711	907.306885	-428.021729	83.656174	1131.352417	-551.805786	-54.716171	961.814209	602.402954	-4.190674	958.058411	592.355652	172.667068
-602.921448	44.423859	863.097656	-557.144897	-170.264847	869.499573	-648.272400	87.960014	484.178131	-580.289734	-226.186401	512.277527	-684.264160	97.875351	84.845406	-643.696594	-239.922836	83.422798	-635.927856	120.643669	1339.894043	-544.799072	-185.728500	1363.467285	-542.394165	-20.992065	1338.031006	-590.563599	-8.707502	1637.051880	-731.790283	203.927170	1087.010620	-376.263489	-185.714722	1172.546509	-553.300171	273.137573	904.667114	-421.972717	78.736000	1120.481445	-551.433533	-53.977451	961.703430	602.437439	-4.220338	958.053772	592.428955	172.639694
-603.032715	45.151680	862.907898	-556.078064	-169.542969	869.247986	-648.302307	88.011406	484.143280	-580.561401	-225.583481	512.334534	-684.199829	97.977409	84.754601	-643.794800	-239.470612	83.392120	-637.914917	121.297997	1339.194824	-543.302917	-185.513275	1362.497559	-542.676147	-19.973467	1337.719971	-590.931885	-6.966498	1636.976685	-736.671448	202.877457	1086.630493	-376.955322	-191.178955	1168.165405	-560.102234	270.880096	901.908081	-415.216675	73.403496	1109.151733	-551.056946	-53.144932	961.502930	602.481262	-4.222417	958.028198	592.461670	172.732559
-603.505859	45.346630	862.798157	-555.092529	-168.957962	869.023071	-648.883484	88.304901	484.059265	-580.685669	-224.984528	512.417542	-684.300659	98.008995	84.723701	-643.838928	-239.355469	83.323967	-639.598511	122.061455	1338.450073	-541.610474	-185.262283	1361.839844	-542.843384	-18.828011	1337.374390	-591.099426	-5.224030	1636.889160	-741.181763	201.586166	1086.117798	-377.923218	-196.877502	1163.935913	-566.795593	268.788177	899.042236	-408.010986	67.661324	1097.449097	-550.896240	-52.616947	961.350830	602.535767	-4.238550	958.005920	592.542847	172.718079
-603.900391	45.910046	862.694702	-554.073181	-168.236115	868.793701	-649.126709	88.507629	483.993256	-580.652100	-224.457474	512.468933	-684.279724	98.105934	84.653183	-643.815796	-239.687988	83.398621	-641.632507	122.798752	1337.629639	-540.453674	-185.059372	1361.267212	-543.198242	-17.596935	1337.009277	-591.058838	-3.507192	1636.706299	-745.454407	200.141312	1085.608765	-379.300323	-202.558762	1159.763672	-573.338501	266.481323	896.103333	-400.858368	60.894775	1085.487183	-550.708252	-51.864311	961.210754	602.537048	-4.251569	958.010742	592.583496	172.688232
-604.242493	46.297882	862.481567	-553.033264	-167.362549	868.486694	-649.315369	88.769897	483.923737	-580.484741	-223.870651	512.465820	-684.271606	98.201439	84.555183	-643.959900	-239.618652	83.412003	-643.431946	123.622025	1336.874390	-539.210754	-184.710007	1360.777222	-543.459290	-16.325594	1336.660522	-590.780029	-1.857881	1636.502686	-749.481445	198.503479	1085.078857	-380.801453	-208.262222	1156.025757	-579.861633	263.912750	893.095459	-393.510773	53.730293	1073.289795	-550.458740	-51.094860	960.966431	602.576233	-4.281056	958.013367	592.638245	172.689682
-604.935974	46.812134	862.438049	-552.270020	-166.656876	868.441101	-649.559204	89.112671	483.851135	-580.268005	-223.388321	512.482361	-684.294312	98.320984	84.508598	-644.142212	-239.130203	83.380043	-645.059692	124.428970	1336.094238	-538.088318	-184.207199	1360.359009	-543.708252	-14.969796	1336.387329	-590.250122	-0.224838	1636.253906	-753.366089	196.745697	1084.669434	-382.480255	-213.855042	1152.676880	-586.293640	261.031097	889.992371	-386.258209	45.698257	1060.923828	-550.585571	-50.324062	960.953430	602.578552	-4.317861	958.020569	592.645020	172.692017
-605.726563	46.848686	862.292297	-551.479736	-165.878525	868.350159	-649.590698	89.458984	483.641205	-579.945007	-222.948761	512.497437	-684.262146	98.431816	84.443619	-644.160156	-239.508087	83.510139	-646.445801	125.244637	1335.323486	-537.232910	-183.576370	1359.919189	-543.913330	-13.645144	1336.053467	-589.488342	1.270240	1635.997192	-756.969238	194.740097	1084.084839	-384.177216	-219.418564	1149.630981	-592.555237	257.974304	886.792847	-379.554810	37.116383	1048.781860	-550.688232	-49.676308	960.840637	602.559387	-4.304555	958.016052	592.643433	172.670975
-606.655823	48.137016	862.520386	-550.739929	-164.801865	868.253967	-649.728210	89.877548	483.624634	-579.464111	-222.431107	512.407349	-684.306213	98.531700	84.430855	-644.160706	-239.450653	83.549423	-647.796936	126.006042	1334.572998	-536.399658	-182.743332	1359.551025	-544.159973	-12.302029	1335.662964	-588.501282	2.727354	1635.694214	-760.492859	192.663727	1083.691528	-385.976440	-224.785675	1146.962524	-598.705322	254.923904	883.584229	-373.155243	28.106998	1037.090210	-550.941040	-48.470600	960.950256	602.517029	-4.288274	958.023743	592.589111	172.748260
-607.414917	48.178131	862.034851	-549.995422	-164.142212	868.066895	-649.563354	90.333336	483.386932	-578.955139	-222.153336	512.399170	-684.352905	98.730858	84.397896	-644.213501	-239.402756	83.579041	-649.208557	126.807922	1333.676270	-535.777466	-181.793777	1359.267334	-544.207153	-10.777559	1335.412842	-587.332153	4.101892	1635.341797	-763.696838	190.395767	1083.098755	-387.952209	-229.867142	1144.483154	-604.697205	251.917252	880.363342	-367.212433	18.812809	1026.062988	-550.964783	-47.765911	960.581482	602.447449	-4.274495	958.021362	592.530701	172.795273
-608.509033	49.040359	862.320374	-549.610352	-163.270859	868.110657	-649.893494	90.899895	483.348358	-578.503845	-221.828430	512.324585	-684.325928	98.716858	84.425697	-644.196533	-239.352524	83.594467	-650.408997	127.645828	1332.949097	-535.183960	-180.792542	1359.069092	-544.436951	-9.337221	1335.039307	-585.992493	5.392853	1634.920166	-766.661194	187.943375	1082.521973	-389.942688	-234.733261	1142.444092	-610.437561	248.925766	877.180115	-361.339081	9.311343	1015.824402	-551.468018	-46.854450	960.784424	602.420593	-4.270386	958.004700	592.518799	172.789856
-610.080811	49.042965	862.027100	-549.287292	-162.509995	868.015259	-650.368530	91.590775	483.127380	-578.054810	-221.595764	512.205811	-684.623718	98.736534	84.491310	-644.241821	-239.319885	83.605965	-651.493042	128.554810	1332.268066	-534.707275	-179.720566	1358.794434	-544.608826	-7.904456	1334.687866	-584.548340	6.605259	1634.474243	-769.344055	185.222717	1081.883179	-391.910461	-239.458817	1140.767456	-616.102539	246.093948	874.027771	-356.205597	-0.347697	1006.657410	-552.114502	-46.106728	960.556458	602.343750	-4.287794	958.016541	592.480225	172.840546
-611.606079	49.437592	862.042358	-548.903992	-161.845184	867.899292	-650.057190	92.096046	482.898804	-577.476440	-221.324966	512.109436	-684.445129	98.781837	84.467598	-644.177063	-239.314651	83.625587	-652.404236	129.461426	1331.654297	-534.120911	-178.540451	1358.631348	-544.790344	-6.424362	1334.357178	-583.019470	7.771690	1634.002686	-771.846252	182.509277	1081.383301	-393.690491	-243.982269	1139.447021	-621.538147	243.260590	870.952759	-351.506287	-9.826515	998.478760	-552.709778	-45.381325	960.491150	602.245544	-4.281049	958.011597	592.421387	172.839920
-613.001526	50.031132	862.022949	-548.835876	-160.816330	867.774963	-649.741882	92.658348	482.776001	-577.026123	-221.188889	511.926392	-684.306274	98.878540	84.446556	-644.183716	-239.315033	83.665039	-653.199402	130.397644	1331.003174	-533.508362	-177.404221	1358.502930	-544.813965	-4.981438	1334.051880	-581.476135	8.909313	1633.520264	-774.168518	179.879898	1080.995483	-395.526825	-248.456299	1138.385010	-626.853455	240.478516	867.844238	-347.104401	-19.386024	991.122742	-553.372009	-44.404209	960.399963	602.210876	-4.269190	958.008972	592.426025	172.844742
-614.381165	50.459202	861.922241	-548.819214	-160.213104	867.836792	-649.424805	93.196136	482.595032	-576.674255	-221.103241	511.860260	-684.368164	99.002426	84.426140	-644.277649	-239.308075	83.715576	-653.824951	131.363129	1330.426514	-532.791870	-176.307251	1358.289551	-544.840759	-3.559057	1333.682861	-579.977051	10.065240	1633.028320	-776.131897	177.201965	1080.527710	-397.239288	-252.824005	1137.570068	-631.858826	237.940933	865.070374	-343.252960	-28.790510	984.710388	-554.138489	-43.649704	960.377197	602.117432	-4.280962	958.017700	592.380981	172.839584
-615.848145	51.003445	861.826660	-548.880920	-159.000885	867.445007	-649.300720	93.786606	482.425140	-576.282471	-220.933777	511.649414	-684.212402	99.046379	84.417976	-644.250244	-239.294525	83.773750	-654.323730	132.254517	1329.841919	-532.010132	-175.191986	1358.135254	-544.671875	-2.243293	1333.283569	-578.558472	11.286486	1632.574829	-777.983215	174.692398	1080.236450	-398.792175	-257.082214	1136.833740	-636.680786	235.358627	862.372375	-339.739929	-37.816463	978.924255	-554.773132	-42.646717	960.081360	602.050537	-4.304828	958.028564	592.380432	172.851715
-617.226074	51.540821	861.721802	-549.001099	-158.204254	867.249512	-649.180542	94.236107	482.306946	-576.061707	-220.768402	511.494720	-684.201965	99.164131	84.397667	-644.292175	-238.845596	83.684258	-654.769043	133.190704	1329.255859	-531.202759	-174.131134	1357.837158	-544.468384	-0.959434	1332.883179	-577.245422	12.536011	1632.088623	-779.635681	172.433823	1080.011108	-400.180939	-261.298004	1136.197144	-641.309937	232.697571	859.730774	-337.010651	-46.208267	974.059509	-555.467590	-41.824646	959.896790	602.001709	-4.280244	958.020813	592.360779	172.856903
-618.607117	52.039188	861.641052	-549.170593	-157.506149	867.069336	-649.323486	94.762924	482.214325	-575.950562	-220.581497	511.357025	-684.248108	99.264267	84.398872	-644.246948	-239.291061	83.751022	-655.055969	134.091461	1328.801270	-530.282043	-173.129471	1357.564941	-544.170288	0.244254	1332.466675	-576.054321	13.819967	1631.648926	-781.106079	170.358414	1079.859375	-401.532013	-265.401001	1135.658691	-645.910889	230.197495	857.186218	-334.772247	-54.223011	969.841125	-556.178101	-41.080330	959.729797	601.954712	-4.287866	958.023315	592.371338	172.835220
-619.930359	52.527199	861.481506	-549.395386	-157.063751	866.869934	-649.567444	95.194565	482.136139	-575.960388	-220.455994	511.275024	-684.347778	99.329414	84.398758	-644.349915	-238.879745	83.633850	-655.223450	134.888748	1328.371826	-529.361938	-172.175125	1357.249878	-543.827942	1.437598	1331.986694	-574.972412	15.143804	1631.176514	-782.589905	168.658249	1079.804688	-402.834351	-269.321686	1135.158325	-650.038635	227.539902	854.868347	-332.978210	-61.906105	966.083862	-556.874817	-40.465618	959.509460	601.887817	-4.271021	958.007874	592.331177	172.843277
-621.158569	52.939507	861.345215	-549.661560	-156.573074	866.618225	-649.972412	95.574463	482.090790	-576.112427	-220.242615	511.179413	-684.445313	99.385597	84.401573	-644.312561	-239.330261	83.659348	-655.298340	135.723785	1328.012451	-528.421143	-171.219666	1356.827148	-543.382935	2.527244	1331.568481	-573.986328	16.452826	1630.717529	-783.770996	167.030090	1079.811523	-404.119995	-273.092194	1134.712769	-654.141113	224.989624	852.696777	-331.545166	-69.268478	962.722595	-557.522156	-39.901669	959.272278	601.838745	-4.274867	958.029297	592.325500	172.825119
-622.222717	53.154606	861.156555	-549.907898	-156.207642	866.404602	-649.958801	95.887367	481.976624	-576.331177	-220.043564	511.123657	-684.391113	99.488274	84.388153	-644.388428	-239.345261	83.614792	-655.279968	136.483231	1327.668457	-527.436768	-170.374924	1356.550781	-542.881470	3.609918	1331.132080	-573.055969	17.808081	1630.314209	-784.968140	165.727829	1079.898438	-405.466217	-276.747742	1134.393066	-658.217590	222.329147	850.509705	-330.537628	-76.443329	959.611755	-558.060486	-39.466171	959.018616	601.781555	-4.239505	958.048035	592.283081	172.829010
-623.336060	53.364178	860.982666	-550.153931	-155.982925	866.239380	-650.185425	96.204163	481.884552	-576.727112	-219.860336	511.115021	-684.397522	99.531418	84.343010	-644.491150	-239.385956	83.602623	-655.160828	137.238098	1327.399048	-526.519592	-169.502090	1356.220703	-542.359985	4.545597	1330.710693	-572.163574	19.153975	1629.962036	-786.020142	164.683701	1080.030640	-406.920715	-280.102692	1134.080200	-661.964111	219.822769	848.602661	-329.771454	-83.157318	956.688477	-558.607361	-39.083305	958.788757	601.726807	-4.226630	958.099121	592.255310	172.815170
-624.268616	53.470188	860.859131	-550.522644	-155.591644	866.127686	-650.454407	96.436531	481.820160	-577.150513	-219.600754	511.099976	-684.380493	99.574387	84.329842	-644.574341	-239.384033	83.519379	-654.935303	137.937653	1327.170288	-525.618530	-168.694046	1356.007324	-541.783813	5.446580	1330.254639	-571.329529	20.468113	1629.634644	-786.987610	163.916885	1080.175537	-408.448181	-283.163605	1133.899414	-665.566345	217.426117	846.763184	-329.111511	-89.588448	953.754578	-559.099426	-38.682442	958.604431	601.699158	-4.172920	958.153564	592.230103	172.831024
-625.256775	53.572842	860.762207	-550.803406	-155.517944	865.910461	-650.825439	96.620247	481.747192	-577.628418	-219.359375	511.157593	-684.414246	99.645721	84.310455	-644.680481	-239.389648	83.491180	-654.641663	138.626465	1326.995850	-524.754150	-167.909546	1355.832031	-541.202393	6.304227	1329.891113	-570.465210	21.729082	1629.373901	-787.856812	163.298111	1080.396606	-410.007568	-285.969788	1133.879395	-668.949951	215.135605	845.118530	-328.826782	-95.796211	950.969788	-559.505859	-38.475803	958.363708	601.689453	-4.155067	958.237732	592.238281	172.799469
-626.198059	53.718239	860.741638	-551.159790	-155.486023	865.713013	-651.193604	96.789673	481.735870	-578.180664	-219.151810	511.235077	-684.400452	99.674927	84.295219	-644.798035	-238.982819	83.362534	-654.263306	139.286957	1326.832886	-523.994629	-167.130951	1355.729736	-540.624390	7.057964	1329.556152	-569.589478	22.923546	1629.169189	-788.653198	162.899185	1080.739014	-411.647400	-288.401367	1133.879761	-672.119080	212.832092	843.657043	-328.713806	-101.741898	948.277710	-559.886475	-38.300507	958.162292	601.694275	-4.107490	958.343323	592.237366	172.792389
-626.849731	53.619503	860.763855	-551.218811	-155.028961	865.691467	-651.239075	96.771980	481.689972	-578.562378	-218.774673	511.227417	-684.314148	99.772148	84.256828	-644.794739	-239.432053	83.386650	-653.911621	139.870697	1326.720581	-523.328552	-166.418625	1355.645630	-540.105896	7.785193	1329.291748	-568.668457	24.045002	1629.023315	-789.302612	162.608917	1081.139038	-413.333771	-290.614136	1133.973755	-675.103455	210.786469	842.361511	-328.789490	-107.455734	945.719604	-560.094360	-37.974030	958.098145	601.745605	-4.056927	958.483887	592.264099	172.778030
-627.562256	53.657539	860.849487	-551.425171	-154.783340	865.651428	-651.465271	96.760796	481.694336	-579.081177	-218.465607	511.299164	-684.323242	99.855400	84.245178	-644.875427	-239.485535	83.327240	-653.457031	140.539688	1326.709961	-522.720398	-165.721542	1355.684570	-539.593933	8.451570	1329.100830	-567.656494	25.092224	1628.941650	-789.923157	162.509705	1081.647705	-415.115845	-292.452789	1134.030029	-678.225769	208.514984	841.026428	-328.955933	-112.762962	943.183472	-560.351196	-37.734196	958.045715	601.829285	-4.027172	958.703430	592.342041	172.765427
-628.215027	53.693050	861.003723	-551.648865	-154.525589	865.651245	-651.937866	96.729134	481.767822	-579.693176	-218.271027	511.371918	-684.355164	99.874451	84.228004	-644.979065	-239.498306	83.310562	-653.088501	141.152527	1326.694702	-522.210205	-165.028015	1355.669067	-539.152954	9.117535	1328.957275	-566.603699	26.051495	1628.915161	-790.431030	162.540039	1082.133911	-416.938843	-294.087555	1134.081055	-681.028564	206.603867	839.873230	-329.123108	-117.761452	940.595459	-560.593689	-37.513699	958.052307	601.949097	-3.982669	959.004700	592.471130	172.729218
-628.799927	53.708149	861.171936	-551.852112	-154.220169	865.690796	-652.320129	96.634132	481.791107	-580.194824	-218.077759	511.455963	-684.565063	99.982056	84.236015	-644.998047	-239.493973	83.301094	-652.687378	141.869171	1326.704346	-521.784058	-164.371109	1355.710815	-538.770203	9.781799	1328.883911	-565.412720	26.972752	1628.947510	-790.835754	162.713242	1082.598389	-418.733673	-295.483643	1134.020020	-683.674988	204.896240	838.803589	-329.347839	-122.649544	938.107849	-560.814819	-37.277596	958.092102	602.077942	-4.012199	959.329834	592.729187	172.660675
-629.283630	53.657959	861.316772	-552.077820	-153.958069	865.800842	-652.766602	96.497887	481.811615	-580.717041	-217.831696	511.568085	-684.352905	100.049706	84.170967	-645.041992	-239.498199	83.311012	-652.287964	142.533035	1326.693359	-521.397400	-163.730881	1355.743164	-538.433044	10.382896	1328.873657	-564.170837	27.838421	1629.030273	-791.197449	163.004272	1083.024414	-420.665375	-296.669952	1133.894897	-686.144897	203.331116	837.823364	-329.816589	-127.039024	935.768433	-561.006897	-37.072212	958.154968	602.344788	-4.088922	959.791077	593.095947	172.540482
-629.619019	53.648293	861.496155	-552.262939	-153.205780	865.965149	-653.379822	96.433571	481.898682	-581.163391	-217.507156	511.567719	-684.375305	100.109161	84.176674	-645.025818	-239.503113	83.253250	-651.965149	143.203384	1326.725464	-521.064209	-163.156998	1355.766602	-538.204834	10.995425	1328.898193	-562.828796	28.635822	1629.145020	-791.473755	163.368042	1083.394897	-422.708191	-297.928436	1133.801270	-688.416321	201.953156	836.898865	-330.515656	-131.196182	933.610352	-561.175415	-36.604683	958.284668	602.600037	-4.197719	960.330566	593.476440	172.363937
-630.065308	53.767799	861.710693	-552.497559	-152.905106	866.123169	-654.077759	96.343163	482.015991	-581.761963	-217.341385	511.698425	-684.516235	100.104843	84.199203	-645.027283	-239.491043	83.247879	-651.662415	143.855789	1326.809692	-520.771362	-162.666031	1355.828003	-537.951172	11.537131	1328.948486	-561.446350	29.416378	1629.212769	-791.721436	163.817780	1083.756226	-424.535767	-298.901947	1133.604370	-690.615784	200.836136	836.077759	-331.129089	-135.014771	931.486328	-561.406067	-36.338089	958.428406	603.186157	-3.927679	960.927185	594.052002	172.389847
-630.427124	53.956509	861.928040	-552.757080	-152.661133	866.268188	-654.626709	96.215523	482.142853	-582.425964	-217.253799	511.815277	-684.598694	100.123306	84.200935	-645.034546	-239.485657	83.199478	-651.438049	144.501129	1326.929077	-520.563782	-162.201462	1355.817139	-537.774780	12.064622	1329.031494	-560.008362	30.146828	1629.300781	-791.951721	164.363358	1084.141235	-426.333954	-299.603455	1133.217285	-692.338684	199.617004	835.312134	-331.857513	-138.574966	929.502686	-561.624634	-36.102577	958.577698	603.556091	-3.953279	961.536682	594.624817	172.377533
-630.742310	54.181568	862.101501	-553.115723	-152.473816	866.378906	-655.287354	96.043854	482.270142	-583.194946	-217.180099	511.960876	-684.705139	100.124443	84.205200	-645.087097	-239.505539	83.193512	-651.236206	145.063400	1327.045410	-520.452026	-161.877182	1355.806519	-537.626953	12.590043	1329.138672	-558.594238	30.844007	1629.350708	-792.094177	165.003006	1084.452759	-428.527710	-300.405579	1132.712524	-694.081909	198.797974	834.638611	-332.614563	-141.909927	927.593201	-561.863647	-35.897652	958.688904	603.797241	-4.341477	962.265198	595.235352	172.156738
-631.036987	54.390007	862.248535	-553.508545	-152.351105	866.500366	-655.950562	95.887093	482.410583	-583.935669	-217.050659	512.103516	-684.817322	100.101921	84.201134	-645.159363	-239.494308	83.186623	-651.099182	145.574432	1327.166748	-520.365723	-161.554947	1355.760498	-537.513184	13.047365	1329.215210	-557.246826	31.547794	1629.292725	-792.211975	165.699249	1084.726563	-430.568085	-301.111572	1132.249023	-695.344055	197.919037	834.003845	-333.405640	-145.023865	925.785339	-562.108521	-35.727123	958.790894	604.455688	-4.162057	963.029236	596.037170	172.173279
-631.175842	54.621502	862.345398	-553.685608	-152.101913	866.669312	-656.469116	95.738205	482.545044	-584.615356	-216.886002	512.225281	-684.820496	100.155586	84.218292	-645.084717	-239.480759	83.165154	-651.022583	146.049164	1327.241089	-520.329468	-161.222336	1355.671631	-537.339294	13.467584	1329.285889	-556.021606	32.237404	1629.168579	-791.916992	166.286163	1085.081055	-432.602783	-301.744812	1131.718750	-696.534363	197.331284	833.393616	-334.050690	-147.943192	923.986450	-562.226135	-35.443565	958.904846	605.026489	-4.179587	963.829895	596.833557	172.173676
-631.186035	54.766556	862.405212	-553.538635	-151.757568	866.889038	-656.896240	95.572914	482.649567	-585.259155	-216.664230	512.381348	-684.846191	100.147491	84.179749	-645.026123	-239.430878	83.136978	-650.891113	146.471893	1327.354370	-520.290222	-161.011139	1355.552979	-537.151489	13.897047	1329.329956	-554.908936	32.927132	1629.000244	-791.822449	167.162659	1085.191528	-434.664032	-302.329803	1131.151367	-697.578003	197.011581	832.938904	-335.005798	-150.834198	922.280151	-562.177917	-35.097729	959.036743	605.627747	-4.219787	964.675293	597.716125	172.128952
-631.348694	54.980217	862.456299	-553.777649	-151.585632	866.991089	-657.283386	95.437317	482.697510	-585.976563	-216.512543	512.537415	-684.863037	100.156685	84.182983	-645.018555	-239.405869	83.114632	-650.752808	146.813202	1327.423096	-520.248108	-160.815323	1355.380127	-536.922974	14.288885	1329.346313	-553.963501	33.598263	1628.809570	-791.736145	168.000046	1085.277100	-436.734161	-302.792297	1130.510620	-698.339600	196.749390	832.438782	-335.853546	-153.344757	920.740662	-562.320435	-34.874088	959.090271	606.224304	-4.186759	965.529785	598.580200	172.133102
-631.495056	55.280228	862.523560	-554.033020	-151.463028	867.056641	-657.648254	95.378387	482.828064	-586.670044	-216.334320	512.607056	-684.902649	100.165840	84.156700	-645.004700	-239.356949	83.081787	-650.452820	147.193787	1327.515015	-520.174316	-160.670090	1355.202637	-536.659363	14.611937	1329.344360	-553.146606	34.277527	1628.603760	-791.539490	168.885468	1085.423706	-438.801910	-303.263306	1129.861572	-698.823669	196.544388	831.982910	-336.666077	-155.710022	919.286377	-562.454895	-34.666626	959.135925	606.813904	-4.174461	966.368042	599.475830	172.161774
-631.646667	55.520947	862.561218	-554.324524	-151.348633	867.055542	-657.934326	95.313339	482.864288	-587.315857	-216.144211	512.694824	-684.919189	100.147095	84.139587	-644.958740	-239.329575	83.059402	-650.117676	147.538132	1327.596191	-520.065186	-160.562332	1354.950684	-536.344482	14.857190	1329.276123	-552.484131	34.918671	1628.442871	-791.442505	170.096588	1085.711304	-440.867523	-303.681122	1129.130371	-699.337097	196.702057	831.747742	-337.450256	-157.931519	917.846558	-562.592041	-34.504417	959.129211	607.464050	-4.097257	967.183899	600.398376	172.224167
-631.559875	55.643639	862.533020	-554.084656	-150.916611	867.176147	-658.102722	95.308189	482.936890	-587.762878	-215.759415	512.711365	-684.921753	100.174080	84.138939	-644.850037	-239.271576	82.987785	-649.715332	147.890411	1327.611450	-519.920898	-160.466202	1354.669312	-535.984375	15.047351	1329.207764	-551.955322	35.527115	1628.301758	-791.096985	170.986618	1085.810547	-442.950439	-304.058502	1128.372925	-699.575623	196.857742	831.533997	-338.261505	-159.987259	916.513000	-562.486389	-34.138016	959.181274	608.201050	-4.222415	967.975708	601.588989	171.895859
-631.647949	55.946301	862.514343	-554.302185	-150.796738	867.110229	-658.308960	95.341438	483.002594	-588.283997	-215.477325	512.750427	-684.952148	100.185738	84.112465	-644.822144	-239.192963	82.917839	-649.297424	148.178253	1327.624023	-519.799561	-160.411789	1354.406982	-535.608704	15.213779	1329.100342	-551.556458	36.094219	1628.170532	-790.691711	171.725861	1085.861328	-445.003235	-304.453644	1127.555420	-699.685181	197.135452	831.360962	-339.100250	-162.050644	915.074524	-562.577332	-33.956421	959.123291	608.812805	-4.158750	968.682739	602.598022	171.888077
-631.770813	56.182343	862.492859	-554.582520	-150.726410	867.029358	-658.519226	95.374657	483.020355	-588.751282	-215.260376	512.784851	-684.947021	100.240776	84.103058	-644.797546	-239.149170	82.907913	-648.796997	148.459763	1327.600952	-519.659485	-160.414688	1354.158691	-535.217834	15.396057	1328.970337	-551.310669	36.609310	1628.058105	-790.193298	172.507385	1085.897461	-447.074646	-304.668182	1126.730469	-699.620605	197.544815	831.218079	-339.963623	-163.972031	913.781067	-562.704285	-33.836800	959.052856	609.328491	-4.000970	969.216187	603.482361	171.949493
-631.887390	56.442329	862.475525	-554.857605	-150.646042	866.927063	-658.762207	95.480278	483.044037	-589.151001	-215.077682	512.828674	-684.974670	100.281586	84.110512	-644.770447	-239.081131	82.898254	-648.246399	148.782791	1327.594238	-519.511475	-160.423111	1353.899292	-534.812256	15.525579	1328.865845	-551.121948	37.094887	1628.005859	-789.511230	173.047180	1085.832031	-449.128815	-304.866547	1125.921021	-699.419556	198.064285	831.059326	-340.746643	-165.806580	912.498962	-562.811646	-33.707905	958.970276	609.792480	-3.913676	969.659424	604.353882	172.021759
-632.002441	56.653141	862.497986	-555.167786	-150.575882	866.869202	-658.940308	95.606094	483.068787	-589.602356	-214.945526	512.865723	-685.014221	100.363693	84.119629	-644.815186	-239.026154	82.920555	-647.701172	149.057358	1327.578369	-519.407471	-160.459457	1353.635010	-534.415222	15.626977	1328.773926	-551.043945	37.492165	1627.983276	-788.971069	173.982788	1085.958374	-451.134949	-305.094330	1125.147339	-699.133850	198.711899	830.983643	-341.733704	-167.475174	911.264038	-562.927734	-33.606537	958.926758	610.192627	-3.730064	969.936890	605.165039	172.162567
-632.098816	56.853249	862.524109	-555.431458	-150.492264	866.821411	-659.146484	95.755539	483.085480	-589.835205	-214.737000	512.868591	-685.019653	100.420593	84.148521	-644.765564	-238.973236	82.931534	-647.130920	149.246872	1327.531616	-519.313965	-160.515305	1353.414795	-534.004028	15.692826	1328.682861	-551.069092	37.812405	1627.962524	-788.341431	174.692551	1086.037598	-453.135529	-305.289886	1124.431641	-698.743469	199.430161	830.939392	-342.712830	-169.107086	910.112061	-563.015686	-33.497009	958.890503	610.512207	-3.563734	970.013367	605.933289	172.331970
-632.133423	56.998112	862.550659	-555.683289	-150.355865	866.774475	-659.325867	95.889908	483.110016	-590.133911	-214.669586	512.915161	-685.045044	100.489792	84.134399	-644.746887	-238.919952	82.931778	-646.530029	149.463715	1327.587524	-519.257080	-160.613220	1353.221191	-533.615723	15.712437	1328.644409	-551.169434	38.048367	1627.973389	-787.621826	175.495346	1086.085205	-455.173340	-305.423676	1123.666870	-698.226746	200.186874	830.951050	-343.771118	-170.489548	909.097107	-563.085938	-33.396004	958.862061	610.700439	-3.385262	969.951721	606.662720	172.865494
-632.178528	57.154358	862.598572	-555.925110	-150.271698	866.748291	-659.461304	96.015732	483.136932	-590.263855	-214.514450	512.875244	-685.057678	100.530693	84.130241	-644.698364	-238.911484	82.929535	-645.979614	149.697083	1327.680054	-519.247986	-160.729233	1353.050415	-533.259705	15.699406	1328.595215	-551.309998	38.206161	1628.001221	-786.849670	176.247604	1086.054565	-457.184906	-305.631348	1122.973755	-697.414612	201.140091	831.046875	-344.823120	-171.939590	908.005920	-563.159302	-33.317871	958.855896	610.707886	-3.233258	969.713745	607.237366	173.253006
-632.212891	57.247337	862.605164	-556.176941	-150.151138	866.734192	-659.627014	96.151321	483.151520	-590.372559	-214.447723	512.872070	-685.356873	100.603821	84.172005	-644.673279	-238.914398	82.906738	-645.389954	149.889709	1327.763672	-519.267029	-160.846344	1352.923462	-532.920166	15.667320	1328.577026	-551.503845	38.297432	1628.037964	-786.257263	177.400681	1086.180908	-459.138794	-305.777313	1122.277222	-696.615356	202.080978	831.142090	-345.840210	-172.993393	907.294189	-563.244019	-33.230015	958.835632	610.613159	-3.154083	969.298462	607.820068	173.120651
-632.220703	57.414997	862.653931	-556.437744	-149.995682	866.721863	-659.788208	96.243050	483.134827	-590.405823	-214.325256	512.807434	-685.338257	100.631775	84.140114	-644.635803	-238.912186	82.858910	-644.888977	150.043350	1327.759766	-519.307434	-160.984329	1352.801147	-532.626587	15.620860	1328.554810	-551.726990	38.320377	1628.102539	-785.562927	178.311829	1086.327026	-461.130737	-305.926544	1121.673340	-695.907654	202.963547	831.045898	-346.874054	-174.245422	906.462769	-563.324524	-33.115299	958.842712	610.360596	-3.114833	968.695923	608.336121	172.886047
-632.239258	57.558067	862.692749	-556.692322	-149.880737	866.741028	-659.977539	96.314186	483.153198	-590.438904	-214.284683	512.767395	-685.397888	100.675789	84.114227	-644.653015	-238.948212	82.889618	-644.399292	150.184219	1327.844482	-519.401062	-161.139542	1352.676392	-532.377136	15.578712	1328.563965	-551.963379	38.266621	1628.171875	-784.687317	179.046494	1086.268433	-463.210541	-306.043701	1121.064209	-695.128052	203.905319	830.924438	-347.938873	-175.693314	905.502808	-563.400635	-33.010582	958.855103	609.926270	-3.060004	967.870605	608.842163	172.714615
-632.220337	57.673534	862.727539	-556.950378	-149.721176	866.759033	-660.102844	96.349556	483.166382	-590.497437	-214.247528	512.747620	-685.417419	100.701942	84.093597	-644.656616	-238.936661	82.888786	-643.952026	150.284790	1327.883057	-519.516357	-161.319641	1352.575317	-532.155212	15.475154	1328.598877	-552.235474	38.160583	1628.264160	-783.824280	179.854324	1086.169067	-465.150604	-306.126251	1120.501831	-694.048645	204.955078	830.891418	-348.906616	-176.481598	905.061035	-563.466125	-32.900028	958.867493	609.261597	-2.966530	966.961365	609.129028	173.350632
-632.175110	57.840984	862.770996	-557.140015	-149.579208	866.799438	-660.250977	96.369904	483.207977	-590.490234	-214.177704	512.721619	-685.446167	100.741928	84.093323	-644.653076	-238.939728	82.919708	-643.499023	150.370895	1328.007568	-519.658447	-161.509155	1352.518066	-531.916748	15.366867	1328.662109	-552.531494	37.979408	1628.375610	-782.943420	180.603180	1086.028320	-467.104034	-306.216248	1119.967651	-692.839905	206.078644	830.933411	-349.900543	-177.554398	904.446594	-563.497986	-32.769169	958.899353	608.507019	-3.025646	965.975708	609.657349	173.325653
-632.100891	58.003860	862.825317	-557.351501	-149.447678	866.833313	-660.414429	96.396675	483.254333	-590.252441	-213.947998	512.655701	-685.452759	100.771118	84.050278	-644.547180	-238.917038	82.887909	-643.109680	150.423752	1328.108521	-519.850708	-161.750824	1352.470581	-531.726013	15.217541	1328.724243	-552.848999	37.751060	1628.490601	-781.834717	180.999115	1085.734009	-468.918884	-306.478271	1119.558472	-691.494507	207.285782	830.966553	-351.044128	-179.152695	903.678772	-563.537537	-32.665710	958.939880	607.544617	-3.083719	964.966309	610.149048	173.230942
-632.022949	58.199806	862.858215	-557.580750	-149.356232	866.863220	-660.681091	96.417137	483.293701	-590.291687	-213.888367	512.623474	-685.496887	100.791435	84.063667	-644.537781	-238.888809	82.922028	-642.799622	150.415100	1328.194702	-520.092346	-162.028885	1352.437988	-531.587463	15.078408	1328.819824	-553.174316	37.475609	1628.615112	-780.854309	181.730316	1085.628296	-470.871490	-306.525055	1119.088745	-689.877625	208.374908	830.983154	-351.914429	-179.793381	903.421570	-563.577393	-32.563381	958.965149	606.522156	-3.191389	963.954468	610.709778	173.164764
-631.871216	58.425892	862.877808	-557.688721	-149.282410	866.859985	-660.976440	96.476761	483.361847	-590.419434	-213.870239	512.661133	-685.548645	100.796440	84.067619	-644.499756	-238.832825	82.949692	-642.487305	150.391769	1328.304565	-520.351563	-162.307648	1352.437622	-531.492188	14.887129	1328.903564	-553.497559	37.160057	1628.735962	-779.895447	182.565048	1085.467896	-472.669922	-306.696808	1118.724854	-688.535889	209.729248	831.160461	-353.028107	-181.232803	902.694397	-563.553162	-32.471363	958.980591	605.501526	-3.213037	962.981018	611.407593	172.992493
-631.683838	58.566669	862.888123	-557.786011	-149.249283	866.891235	-661.252808	96.494576	483.400543	-590.400024	-213.736298	512.637695	-685.665466	100.803871	84.087303	-644.466370	-238.780823	82.974617	-642.209656	150.342422	1328.401367	-520.653015	-162.626740	1352.429932	-531.414795	14.660016	1329.007935	-553.806396	36.779732	1628.849976	-778.877441	183.262482	1085.319580	-474.252228	-306.971863	1118.376221	-686.722107	210.881699	831.230225	-353.945923	-181.899261	902.539673	-563.513428	-32.426163	959.008850	604.532837	-3.149983	962.056335	612.190979	172.947861
-631.449646	58.684711	862.909119	-557.841125	-149.225067	866.929810	-661.442505	96.493584	483.456818	-590.445740	-213.689590	512.663086	-685.691895	100.795357	84.088959	-644.440247	-238.732178	83.005547	-641.931396	150.246216	1328.526855	-520.910645	-162.974899	1352.452271	-531.370056	14.401258	1329.154053	-554.101196	36.355850	1628.981689	-777.885010	183.986893	1085.176025	-476.092102	-307.032562	1118.011719	-685.213806	212.231628	831.487732	-354.887360	-182.769577	902.187134	-563.447815	-32.404549	959.053345	603.459473	-2.970376	961.244263	612.851746	173.007309
-631.235657	58.774944	862.918457	-557.877686	-149.260223	866.949219	-661.731750	96.557335	483.513184	-590.453369	-213.614410	512.696838	-685.771301	100.784164	84.091217	-644.405762	-238.198181	82.912682	-641.769775	150.121887	1328.658203	-521.233643	-163.358154	1352.509033	-531.379211	14.113374	1329.290283	-554.355713	35.913441	1629.119873	-776.808716	184.560928	1084.950317	-477.667450	-307.283417	1117.745239	-683.469421	213.500870	831.667175	-355.816772	-183.785065	901.838989	-563.372498	-32.422314	959.078308	602.365906	-2.725968	960.418335	613.539246	173.201736
-631.019226	58.807430	862.927979	-557.848450	-149.339294	867.008118	-661.677551	96.541656	483.535553	-590.531128	-213.530701	512.734375	-685.735535	100.817764	84.121246	-644.443726	-238.598206	83.029716	-641.624268	149.977142	1328.842407	-521.606384	-163.766541	1352.566162	-531.420654	13.800622	1329.464478	-554.601929	35.417664	1629.259277	-775.806274	185.257919	1084.789063	-479.175659	-307.573822	1117.503540	-681.639099	214.744629	831.899658	-356.783447	-184.816666	901.539856	-563.286743	-32.470905	959.128235	601.313110	-2.350982	959.640015	614.285583	173.452271
-630.738464	58.838036	862.958923	-557.791016	-149.410461	867.079590	-662.054016	96.616295	483.601196	-590.580078	-213.495697	512.776062	-685.575134	100.735626	84.098007	-644.409790	-238.087173	82.956421	-641.525391	149.780304	1329.023071	-522.009888	-164.247299	1352.626465	-531.540955	13.450004	1329.627441	-554.810059	34.891743	1629.434570	-774.773071	185.907944	1084.647461	-480.555756	-308.033325	1117.397461	-679.749817	215.982849	832.147644	-357.716797	-185.796951	901.345642	-563.172607	-32.531300	959.203064	600.299866	-1.950804	958.882874	614.958740	173.809631
-630.473877	58.908657	862.975708	-557.730530	-149.547745	867.121826	-662.293701	96.644630	483.665741	-590.585327	-213.525299	512.833130	-685.909302	100.765152	84.169106	-644.343750	-238.001358	82.993248	-641.495667	149.472534	1329.211670	-522.461426	-164.742981	1352.691284	-531.674194	13.011433	1329.790771	-555.015320	34.326866	1629.606689	-773.853943	186.718674	1084.517578	-482.120850	-308.209717	1117.170898	-677.782898	217.162003	832.469055	-358.613831	-187.080170	901.203125	-563.060608	-32.613476	959.255859	599.090393	-1.908749	958.091187	615.679810	174.038025
-630.125366	58.919163	863.004456	-557.635010	-149.679214	867.167114	-662.402649	96.646172	483.723389	-590.582642	-213.524384	512.885071	-685.985962	100.728912	84.194969	-644.332703	-237.958038	83.015526	-641.487671	149.136154	1329.414429	-522.914429	-165.209885	1352.800781	-531.879150	12.560310	1330.002686	-555.217163	33.738342	1629.776001	-772.854431	187.268860	1084.259399	-483.532257	-308.677124	1117.079834	-675.727051	218.334122	832.786804	-359.664368	-188.584732	900.676331	-562.907288	-32.736027	959.323853	599.228210	-0.595061	956.876038	616.800049	174.674530
-629.744507	58.924805	863.030396	-557.524353	-149.793503	867.180420	-664.638611	97.092270	483.999542	-590.480896	-213.497925	512.886108	-686.654846	100.430298	84.389801	-644.304260	-237.961761	83.019493	-641.549011	148.763596	1329.634399	-523.484985	-165.799332	1352.893677	-532.122192	12.041204	1330.182739	-555.428589	33.101082	1629.944336	-771.940979	187.900970	1084.080200	-484.794128	-309.297333	1117.070068	-673.668579	219.476181	833.135498	-360.554382	-189.395859	900.542297	-562.729309	-32.866230	959.375793	598.546631	-0.061549	955.843262	617.632751	174.952164
-629.362732	58.799667	863.007324	-557.366394	-149.987549	867.217712	-665.607239	97.272705	484.132019	-590.386475	-213.551224	512.897705	-686.961426	100.297226	84.462440	-644.328979	-237.963516	83.028770	-641.649536	148.341415	1329.765381	-524.036682	-166.382767	1352.958130	-532.365601	11.459236	1330.376953	-555.673157	32.426891	1630.090698	-770.954529	188.384369	1083.909790	-486.270508	-309.653687	1116.904419	-671.514465	220.520676	833.504150	-361.571960	-189.682693	900.642395	-562.537720	-33.062237	959.413452	597.196167	-0.238188	954.950134	618.039551	175.129578
-628.951233	58.654629	863.007019	-557.201355	-150.169632	867.227356	-661.456116	96.299049	483.677490	-590.279419	-213.744675	512.921570	-685.690308	100.812859	84.140175	-644.329407	-237.930450	83.038925	-641.800842	147.890549	1329.928589	-524.630737	-167.041229	1353.014893	-532.690491	10.886288	1330.555908	-555.941650	31.700571	1630.215576	-770.050110	188.923935	1083.721436	-487.557739	-310.223694	1116.806763	-669.326050	221.542892	833.871704	-362.442627	-190.592651	900.492432	-562.342773	-33.291145	959.457214	596.446838	0.029431	953.988159	618.648804	175.205582
-628.502319	58.469933	862.984619	-556.966431	-150.326309	867.249939	-659.171997	95.815117	483.467834	-589.934265	-213.747055	512.885559	-684.765930	101.061272	83.949440	-644.320618	-237.959579	83.052017	-642.016357	147.336365	1330.080322	-525.272400	-167.731827	1353.091919	-533.014160	10.258638	1330.724609	-556.268494	30.921293	1630.312622	-769.108215	189.406586	1083.491089	-488.833344	-310.804352	1116.704224	-667.122742	222.574463	834.327942	-363.304535	-191.594711	900.374573	-562.093140	-33.502251	959.492676	595.761963	0.160725	953.026062	619.221558	175.175003
-628.091003	58.337261	862.973083	-556.773315	-150.578400	867.273376	-661.491211	96.050751	483.719177	-589.693054	-213.877304	512.865112	-685.730774	100.734093	84.157051	-644.314819	-237.954773	83.054802	-642.172546	146.851639	1330.255615	-525.916199	-168.452698	1353.160400	-533.326111	9.592080	1330.867432	-556.662537	30.125275	1630.391602	-768.209167	189.798645	1083.261475	-490.038788	-311.468201	1116.643799	-664.843262	223.492386	834.781189	-364.093170	-192.706039	900.241882	-561.882446	-33.748425	959.535339	594.989380	0.383590	952.086365	619.450562	175.361130
-627.661926	58.217243	863.008606	-556.606201	-150.823456	867.287109	-660.170654	95.652641	483.621643	-589.348145	-213.923676	512.828125	-685.357239	100.887108	84.089149	-644.282043	-237.971069	83.063377	-642.354614	146.264954	1330.408447	-526.569702	-169.247040	1353.165771	-533.628723	8.859926	1331.076416	-557.166443	29.247986	1630.481201	-767.311829	190.197998	1083.063477	-491.109283	-312.309692	1116.667603	-662.591919	224.390671	835.283569	-365.048157	-193.639328	900.135071	-561.676941	-34.017117	959.601074	594.374512	0.462314	951.223083	619.682190	175.297852
-627.224609	57.971531	863.037659	-556.367249	-151.086899	867.329346	-660.044250	95.442940	483.631592	-588.981445	-214.042404	512.802979	-685.069214	100.805199	84.018784	-644.252563	-237.973846	83.074219	-642.504089	145.657623	1330.618164	-527.219116	-170.070206	1353.230713	-533.928650	8.124156	1331.224854	-557.743652	28.326847	1630.590454	-766.517761	190.509155	1082.877808	-492.456451	-312.787384	1116.491211	-660.264099	225.164413	835.839539	-365.643250	-195.097687	899.945007	-561.443787	-34.330399	959.678162	593.790527	0.334918	950.466309	620.006775	175.020920
-626.784973	57.671635	863.037170	-556.154663	-151.396683	867.341125	-660.037903	95.245735	483.684814	-588.742432	-214.249268	512.780273	-685.083740	100.760681	84.030174	-644.285645	-238.438873	83.177979	-642.656006	145.038788	1330.805786	-527.895691	-170.925003	1353.286011	-534.261292	7.343625	1331.371704	-558.445374	27.357552	1630.712769	-765.586060	190.815002	1082.712769	-493.620605	-313.611755	1116.452393	-657.676514	225.984985	836.547607	-366.579712	-196.903702	899.631958	-561.222900	-34.697933	959.725586	593.285645	0.033225	949.778870	620.423523	174.535965
-626.359680	57.415039	863.057800	-555.844666	-151.705383	867.309509	-659.858887	94.975090	483.695496	-588.589722	-214.566025	512.804871	-685.043884	100.726868	84.018417	-644.370117	-238.489197	83.219032	-642.792725	144.345398	1330.940552	-528.541199	-171.858398	1353.313232	-534.590881	6.555519	1331.516479	-559.229858	26.336647	1630.859009	-765.024841	191.204956	1082.404053	-494.753754	-314.428833	1116.341187	-655.331848	226.604767	837.181641	-367.509857	-197.362701	899.751404	-560.965454	-35.060131	959.765503	592.598206	-0.064237	949.139221	620.299255	174.431595
-625.949707	57.204166	863.069275	-555.597717	-152.082764	867.279236	-659.828552	94.745697	483.719940	-588.195801	-214.662323	512.767578	-685.037231	100.683937	84.014572	-644.326660	-238.499115	83.191490	-642.890747	143.651474	1331.113525	-529.133545	-172.795273	1353.309326	-534.892151	5.651063	1331.651855	-560.108154	25.280661	1631.003906	-764.175964	191.378448	1082.229370	-495.634674	-315.381378	1116.266479	-653.138977	227.102631	837.693359	-367.965515	-199.222382	899.468811	-560.728760	-35.436253	959.795776	592.144958	-0.312711	948.564392	620.438660	174.109741
-625.542358	56.785336	863.023560	-555.339172	-152.577713	867.230591	-659.479980	94.423523	483.682770	-587.800415	-214.749634	512.712952	-684.949463	100.661232	83.985985	-644.321899	-238.502563	83.154770	-643.003357	142.883041	1331.227295	-529.741455	-173.787979	1353.306030	-535.179016	4.770459	1331.777588	-561.102417	24.179482	1631.165771	-763.318604	191.490509	1082.034058	-496.875824	-316.105530	1116.014771	-650.896179	227.527359	838.236633	-368.868805	-200.413467	899.212646	-560.494995	-35.952690	959.787537	591.612549	-0.601193	948.052307	620.538086	173.683380
-625.151245	56.377541	862.969055	-555.047546	-153.024780	867.177124	-659.417358	94.148964	483.718475	-587.481934	-214.903519	512.690002	-684.937195	100.609589	84.005905	-644.323242	-238.525635	83.160149	-642.998535	142.202515	1331.425903	-530.325806	-174.813843	1353.265137	-535.586609	3.633062	1331.770630	-562.176758	23.025185	1631.343018	-762.424072	191.582367	1081.916870	-497.911560	-316.866089	1115.787476	-648.629028	227.856445	838.778259	-369.350342	-202.115234	898.826233	-560.236877	-36.423332	959.765259	591.099060	-0.852421	947.596436	620.557861	173.419540
-624.827393	55.988174	862.917480	-554.872498	-153.518921	867.161682	-659.342773	93.885948	483.733093	-587.202698	-215.166016	512.660217	-684.954773	100.574203	84.009537	-644.375000	-238.539215	83.168457	-643.096313	141.342987	1331.571167	-530.862061	-175.837097	1353.254639	-535.887146	2.620586	1331.926392	-563.322754	21.810635	1631.526855	-761.538513	191.654892	1081.793701	-498.905823	-317.752045	1115.610840	-646.314758	228.087997	839.410156	-370.241699	-203.449753	898.492859	-560.063477	-36.900738	959.760193	590.618835	-1.074822	947.129395	620.667908	173.144333
-624.524414	55.597004	862.898743	-554.739502	-154.093597	867.104797	-659.382507	93.572182	483.787628	-587.099670	-215.605301	512.670776	-684.960083	100.487442	84.019531	-644.498047	-238.585663	83.170639	-643.177917	140.454758	1331.719727	-531.384644	-176.944077	1353.236084	-536.175781	1.607862	1332.102783	-564.507019	20.539265	1631.753540	-760.596680	191.614639	1081.677368	-499.906372	-318.566071	1115.399414	-643.797546	228.141052	839.976257	-370.694275	-205.396957	897.955261	-559.910339	-37.456421	959.751831	590.152710	-1.332080	946.732910	620.833313	172.789703
-624.183594	55.111893	862.874084	-554.607727	-154.690430	867.003662	-659.354797	93.219162	483.816803	-586.842468	-215.871811	512.634338	-684.968262	100.437439	84.042313	-644.533813	-238.618561	83.153679	-643.289551	139.495255	1331.906250	-531.950562	-178.118484	1353.270386	-536.536865	0.523706	1332.283203	-565.756714	19.240356	1631.958008	-759.632996	191.552124	1081.555908	-500.939667	-319.387573	1115.181396	-641.547485	228.231354	840.609619	-371.377686	-207.143967	897.408020	-559.732727	-38.086708	959.718384	589.715454	-1.590517	946.362854	621.052612	172.376328
-623.819885	54.556362	862.859741	-554.449280	-155.283142	866.989502	-659.211060	92.834526	483.830139	-586.699280	-216.224518	512.640198	-684.948181	100.389496	84.036873	-644.597839	-238.689209	83.161659	-643.404602	138.561371	1332.112793	-532.475830	-179.233948	1353.331299	-537.036865	-0.725259	1332.261597	-567.026245	17.886314	1632.168701	-758.631287	191.411453	1081.432617	-501.921783	-320.209412	1114.970337	-639.181335	228.131561	841.163818	-372.156525	-208.741669	896.718811	-559.559204	-38.720104	959.738831	589.291931	-1.767376	945.971252	621.249390	172.021866
-623.107605	53.812954	862.807861	-553.211731	-155.695236	867.297607	-659.094910	92.537796	483.786255	-586.218567	-216.246948	512.664978	-684.950684	100.295593	84.062134	-644.454529	-238.745850	83.108589	-643.581238	137.566299	1332.343872	-533.051880	-180.481628	1353.408691	-537.132263	-1.746860	1332.694458	-568.302856	16.472069	1632.356079	-757.575134	191.160202	1081.307617	-502.904785	-321.062805	1114.768555	-636.816040	228.012848	841.773499	-372.879669	-210.642975	896.009460	-558.937988	-39.158405	959.959351	588.864014	-1.877472	945.594910	621.414490	171.741425
-622.652466	53.200901	862.771179	-552.839661	-156.257248	867.291260	-658.968323	92.123505	483.770355	-586.021484	-216.562424	512.685547	-684.904236	100.240334	84.069504	-644.481812	-238.810135	83.061478	-643.751587	136.476944	1332.553589	-533.608032	-181.706650	1353.491821	-537.499207	-2.905828	1332.938843	-569.582458	15.030541	1632.575684	-756.490234	190.814545	1081.057861	-503.882172	-321.785706	1114.528076	-634.500671	227.749390	842.291626	-373.559937	-212.683929	895.164917	-558.653442	-39.782543	959.982056	588.442810	-2.037723	945.248535	621.562805	171.505142
-622.183411	52.553864	862.789001	-552.399902	-157.029602	867.284607	-658.791687	91.643494	483.766479	-585.986450	-216.951492	512.758301	-684.870605	100.213287	84.067284	-644.497437	-238.883484	83.066216	-644.020447	135.398697	1332.765137	-534.241394	-182.970459	1353.560547	-537.927307	-4.106279	1333.159546	-570.821045	13.528243	1632.783691	-755.453674	190.494247	1080.958740	-504.802032	-322.627411	1114.287109	-632.115967	227.357605	842.926941	-374.336853	-214.834198	894.254944	-558.330811	-40.557255	960.035889	588.090271	-2.162157	944.939880	621.707642	171.326050
-621.760254	51.954407	862.791504	-552.157959	-157.714752	867.267761	-658.600342	91.213837	483.778381	-586.113037	-217.454086	512.871338	-684.855042	100.115051	84.116486	-644.628967	-238.928452	83.066788	-644.307434	134.254257	1333.008423	-534.872803	-184.248245	1353.591309	-538.339417	-5.365689	1333.421265	-572.026917	11.979583	1632.996948	-754.682251	190.547546	1081.029297	-505.565521	-323.610535	1114.153442	-629.918091	226.876175	843.491211	-375.394348	-216.816147	893.217407	-558.108154	-41.273701	960.071289	587.759399	-2.259161	944.602417	621.840454	171.141830
-621.225952	51.201157	862.769409	-551.565735	-158.377548	867.365234	-658.437500	90.762474	483.765808	-586.107666	-217.843536	512.981140	-684.844604	100.051071	84.154419	-644.616516	-238.992142	83.064758	-644.582764	133.109314	1333.220703	-535.504089	-185.570251	1353.635376	-538.726624	-6.657079	1333.701172	-573.164124	10.399864	1633.222168	-753.718750	190.149597	1080.978027	-506.678436	-324.112061	1113.768433	-627.496399	226.166306	844.108582	-376.198914	-219.753647	891.995361	-557.737915	-41.977367	960.166809	587.419800	-2.342141	944.290588	621.878296	171.024658
-620.693115	50.397064	862.765076	-551.017151	-159.140869	867.424988	-658.121887	90.227974	483.788696	-586.147827	-218.200150	513.093079	-684.746765	99.985374	84.180389	-644.632751	-239.066452	83.035995	-644.946167	131.916656	1333.473267	-536.132935	-186.888184	1353.715698	-539.170654	-7.948136	1333.948975	-574.261230	8.792249	1633.485962	-752.376892	189.068344	1080.671143	-507.585114	-324.799286	1113.473999	-625.141724	225.406631	844.598816	-376.999451	-222.229141	890.804565	-557.361816	-42.781162	960.246399	587.144348	-2.453346	944.028992	621.885925	170.909622
-619.897400	49.431145	862.743896	-549.961792	-159.502289	867.692566	-657.655334	89.686279	483.783173	-585.947937	-218.302322	513.112427	-684.652710	99.936798	84.237183	-644.562622	-239.133316	83.005249	-645.329407	130.689301	1333.793457	-536.721985	-188.278000	1353.807617	-539.695313	-9.239836	1334.246094	-575.314392	7.167180	1633.711548	-751.647095	188.911697	1080.703613	-508.328369	-325.726074	1113.352905	-622.905701	224.481750	845.198303	-378.064026	-224.558609	889.591492	-556.781189	-43.357708	960.461609	586.911255	-2.587946	943.808655	621.898621	170.754791
-619.383118	48.737724	862.740417	-549.513367	-160.222168	867.750427	-657.513000	89.200294	483.819275	-586.112244	-218.683990	513.251770	-684.626831	99.827705	84.288551	-644.600403	-239.199631	83.000793	-645.737732	129.435883	1334.010010	-537.341370	-189.700623	1353.914185	-540.191650	-10.528466	1334.523926	-576.322021	5.513355	1633.924316	-750.370483	187.792496	1080.457275	-509.419067	-326.117889	1112.900024	-620.623901	223.591537	845.708923	-378.755920	-227.460266	888.205566	-556.472900	-44.103249	960.544495	586.707397	-2.701794	943.608582	621.889832	170.615112
-618.967773	47.997311	862.771729	-549.190308	-161.230133	867.783936	-657.407288	88.657471	483.858368	-586.567871	-219.241608	513.472534	-684.811279	99.784920	84.330650	-644.747925	-239.240234	82.983177	-646.221069	128.171967	1334.302246	-537.971375	-191.114349	1354.069824	-540.750549	-11.847145	1334.753052	-577.290039	3.860147	1634.148071	-749.377441	186.873093	1080.328125	-510.310791	-326.801392	1112.603394	-618.412109	222.544022	846.210754	-379.912048	-229.781219	886.814148	-556.229431	-45.044502	960.621887	586.526184	-2.768420	943.437012	621.831909	170.547043
-618.660339	47.345970	862.829285	-548.999329	-162.232056	867.747742	-657.324890	88.143829	483.910950	-586.968201	-219.731827	513.645691	-684.530701	99.627312	84.357224	-644.879272	-239.335098	82.979813	-646.685913	126.900917	1334.499878	-538.599670	-192.532242	1354.094238	-541.223450	-13.237962	1335.054321	-578.226929	2.181622	1634.346802	-748.482117	186.063110	1080.275391	-511.173126	-327.393707	1112.186157	-616.224854	221.393494	846.842468	-380.540009	-232.940109	885.381897	-556.082275	-45.981506	960.675659	586.381897	-2.806902	943.311340	621.733582	170.491608
-618.195129	46.621449	862.853943	-548.719727	-163.179520	867.796936	-657.252258	87.559769	483.945129	-587.373596	-220.212982	513.846619	-684.481934	99.540886	84.371193	-644.979553	-239.390625	82.947746	-647.258972	125.561798	1334.685791	-539.234558	-193.974045	1354.128906	-541.769470	-14.618633	1335.312256	-579.109924	0.485998	1634.546875	-747.765564	185.335571	1080.236450	-512.029541	-328.047760	1111.842285	-614.081055	220.101929	847.399780	-381.468170	-235.895325	883.887390	-555.842102	-46.885792	960.759094	585.874390	-3.225197	943.307373	621.483459	170.399551
-617.686951	45.877628	862.934570	-548.342529	-164.147232	867.821716	-657.140198	86.912033	483.975586	-587.750610	-220.665222	514.059753	-684.643372	99.511429	84.403755	-645.033691	-239.459122	82.933952	-647.776855	124.184715	1334.917114	-539.827515	-195.438889	1354.196777	-542.336426	-16.006243	1335.579224	-579.982361	-1.213103	1634.708618	-746.981201	184.148117	1080.143433	-512.935913	-328.709351	1111.416260	-611.993164	218.768250	848.005310	-382.424408	-238.814743	882.379578	-555.531067	-47.838596	960.861328	585.862305	-3.096657	943.260132	621.310669	170.500641
-617.124329	45.219894	862.995483	-547.787415	-164.944183	867.846130	-657.029419	86.301811	484.031799	-588.142517	-221.058060	514.231689	-684.397522	99.316597	84.399353	-645.064819	-239.532806	82.874237	-648.312744	122.806702	1335.113525	-540.401062	-196.962570	1354.203491	-542.861755	-17.422165	1335.814941	-580.832397	-2.872423	1634.853027	-746.385559	183.361176	1080.065430	-513.778992	-329.396301	1111.048828	-610.012817	217.392456	848.665222	-383.424164	-241.833527	880.808472	-555.159668	-48.651375	960.967896	585.851868	-3.008166	943.289734	621.074585	170.609238
-616.552551	44.459705	863.049255	-547.251892	-165.687027	867.887512	-656.977844	85.765656	484.075745	-588.739746	-221.571060	514.440369	-684.569458	99.296707	84.431816	-645.185547	-239.585617	82.838417	-648.922241	121.413422	1335.279175	-541.047791	-198.420807	1354.161255	-543.229431	-18.639795	1336.166260	-581.666138	-4.504519	1634.965820	-745.781006	182.161469	1079.923096	-514.697449	-330.216309	1110.605347	-608.030762	215.833374	849.307129	-384.599213	-244.710571	879.233521	-554.790222	-49.471676	961.075867	586.215759	-2.565834	943.289490	620.926331	170.871841
-615.832153	43.653202	863.103943	-546.251343	-166.330154	868.085266	-656.735962	85.157372	484.093781	-589.034973	-221.824570	514.633423	-684.483582	99.222115	84.431313	-645.162781	-239.655609	82.781815	-649.425598	120.142441	1335.514771	-541.611450	-199.942657	1354.121582	-543.907471	-20.189857	1336.277832	-582.505188	-6.144983	1635.073120	-745.173096	180.945343	1079.786133	-515.590393	-330.867279	1110.161987	-606.198425	214.287186	849.921997	-385.489990	-248.108749	877.703979	-554.213501	-50.178665	961.280029	586.299011	-2.517727	943.484619	620.632385	170.984344
-615.447510	43.063274	863.171753	-546.118347	-167.287994	867.991272	-656.609253	84.595360	484.121948	-589.620239	-222.403442	514.814209	-684.408447	99.105476	84.435501	-645.173279	-239.727890	82.775558	-649.920715	118.757477	1335.707031	-542.132324	-201.431488	1354.099731	-544.348328	-21.628092	1336.487671	-583.339233	-7.783009	1635.170776	-744.359070	179.178772	1079.823486	-516.506714	-331.706055	1109.754761	-604.370667	212.602219	850.549011	-386.739899	-251.073898	876.109253	-554.015076	-51.096909	961.300598	586.479004	-2.667484	943.802673	620.492798	170.558548
-615.092712	42.379318	863.218506	-545.995483	-168.272385	867.875488	-656.534790	84.035187	484.187256	-590.111511	-223.010025	514.948486	-684.372314	98.995911	84.458900	-645.199097	-239.798950	82.754158	-650.416626	117.375320	1335.887939	-542.615051	-202.984161	1354.080811	-544.817566	-22.987707	1336.690063	-584.201538	-9.444420	1635.255981	-744.100159	178.370422	1079.859497	-517.466064	-332.457001	1109.254639	-602.564270	210.732300	851.353760	-387.701874	-254.613022	874.616699	-553.819702	-52.063778	961.293396	586.550232	-2.517478	944.252319	619.822266	171.144302
-615.094360	40.868584	862.786804	-545.686890	-169.680298	867.859924	-656.487793	83.476845	484.087250	-590.682007	-223.373093	515.096924	-684.344727	98.891701	84.485680	-645.205017	-239.870193	82.701225	-650.962158	116.001762	1336.002319	-543.154236	-204.476517	1353.946167	-545.060974	-24.245092	1337.018433	-585.073364	-11.063025	1635.368286	-743.613892	176.311356	1079.689575	-518.403503	-333.438782	1108.856079	-600.789917	208.813141	852.083740	-389.043610	-257.686859	873.045898	-553.721619	-53.307636	961.060486	586.467896	-2.879410	944.928223	619.212952	171.084473
-614.752808	40.019833	862.797791	-545.338928	-170.454330	867.844360	-656.326050	82.907227	484.120728	-591.298950	-223.620804	515.251038	-684.324646	98.791367	84.517159	-645.213196	-239.961121	82.660606	-651.418091	114.590332	1336.160645	-543.584534	-205.995956	1353.836914	-545.423828	-25.642254	1337.168945	-585.957703	-12.691767	1635.495239	-743.947998	175.632385	1079.623657	-519.398621	-334.284027	1108.373413	-599.269958	206.801544	852.885986	-390.107758	-261.307831	871.609924	-553.512634	-54.170101	961.101807	586.589966	-2.677401	945.661743	618.193298	171.763107
-614.359314	39.010342	862.798340	-544.851379	-171.374130	867.840210	-656.116638	82.378044	484.079651	-591.980225	-224.175903	515.496826	-684.253052	98.697472	84.541985	-645.252869	-240.020203	82.645386	-651.765442	113.304695	1336.350220	-543.930420	-207.484299	1353.801392	-545.922791	-27.200277	1337.188232	-586.846680	-14.328562	1635.597412	-743.578247	173.455551	1079.496582	-520.460632	-335.279449	1107.957642	-597.829773	204.770142	853.571289	-391.583405	-264.386780	870.069580	-553.196594	-55.160542	961.137390	587.044250	-2.806418	946.437500	617.814270	171.405029
-614.087036	38.191761	862.759827	-544.454651	-172.347977	867.810364	-655.962585	81.819244	484.001984	-592.941467	-225.093689	516.017395	-684.233154	98.627205	84.552261	-645.407288	-240.123199	82.678436	-652.127014	112.019218	1336.510010	-544.242676	-208.937073	1353.669189	-546.262634	-28.565052	1337.291870	-587.717896	-15.976559	1635.693970	-743.554565	172.167068	1079.517090	-521.409607	-336.273651	1107.532349	-596.535339	202.605789	854.297424	-392.766937	-268.009216	868.688049	-552.960754	-56.077259	961.132690	587.290649	-3.249325	947.466858	617.178833	170.939621
-613.754578	37.249493	862.621948	-544.195679	-173.166199	867.758057	-655.483582	81.264626	483.910858	-593.699097	-225.495377	516.239563	-684.094055	98.588226	84.536751	-645.453491	-240.193848	82.632095	-652.487854	110.671196	1336.586548	-544.573608	-210.416611	1353.529541	-546.356812	-29.744843	1337.547852	-588.615417	-17.656555	1635.775024	-743.361450	170.115738	1079.394653	-522.432434	-337.336945	1107.120850	-595.243164	200.434052	855.029907	-394.134247	-271.420837	867.309387	-552.747498	-56.947968	961.059082	587.405334	-3.608733	948.586670	616.321594	170.639709
-613.487488	36.219940	862.521240	-543.808899	-174.117889	867.767212	-655.433777	80.794678	483.890472	-594.331970	-225.988022	516.470459	-683.872803	98.416359	84.542549	-645.501282	-240.267166	82.603355	-652.798462	109.363876	1336.723022	-544.799561	-211.820847	1353.428711	-546.581604	-31.080143	1337.650146	-589.397339	-19.240324	1635.890747	-743.481384	168.848587	1079.435669	-523.666138	-338.168060	1106.580444	-594.079651	198.171478	855.815857	-395.546692	-274.814148	865.973816	-552.519470	-57.901707	961.036072	586.572510	-4.451116	950.005432	614.948425	170.140274
-613.321716	35.290718	862.515076	-543.498230	-175.031021	867.746277	-655.466858	80.311256	483.878784	-594.915405	-226.370621	516.647583	-684.083313	98.393204	84.596100	-645.416992	-240.334015	82.532570	-653.051331	108.115143	1336.885742	-544.998962	-213.214966	1353.285767	-546.797424	-32.339096	1337.736206	-590.167847	-20.867592	1636.004639	-743.496765	167.156143	1079.495728	-524.755737	-339.285156	1106.246826	-593.038757	195.860779	856.493469	-396.943207	-278.411041	864.726990	-552.363220	-58.837395	961.046509	586.789795	-4.942235	951.263672	613.870605	170.036270
-613.209106	34.350483	862.475098	-543.345703	-175.890823	867.711304	-655.446167	79.784279	483.871490	-595.568115	-226.802673	516.790649	-684.083618	98.300941	84.610062	-645.345764	-240.428894	82.487694	-653.350708	106.836922	1337.055420	-545.228699	-214.574982	1353.160522	-546.991272	-33.635307	1337.814087	-590.898438	-22.520897	1636.120728	-743.579407	165.355698	1079.535278	-525.700684	-340.756317	1106.107422	-592.174744	193.524612	857.138550	-398.491638	-281.858704	863.554504	-552.274658	-59.740269	961.021301	587.677246	-4.846238	952.554504	612.912537	169.965164
-612.986938	33.181892	862.381165	-543.168396	-176.796021	867.694824	-655.244446	79.214493	483.780487	-596.298767	-227.431396	517.017822	-683.995300	98.247688	84.626869	-645.374878	-240.506668	82.476883	-653.567383	105.647743	1337.270020	-545.325806	-215.929031	1353.132446	-547.320251	-35.060589	1337.815186	-591.577393	-24.149759	1636.217529	-743.672119	163.747040	1079.613159	-526.734131	-341.862854	1105.760742	-591.372314	191.109329	857.784729	-399.716339	-285.551819	862.537598	-552.102722	-60.742645	960.969666	587.259888	-5.776684	954.121338	611.555664	169.601410
-613.058472	32.447559	862.449219	-542.950378	-177.761734	867.676575	-655.188904	78.671150	483.791504	-597.077881	-228.000504	517.206177	-683.977966	98.130371	84.626099	-645.445618	-240.652130	82.433434	-653.835388	104.390053	1337.344238	-545.496521	-217.260559	1353.001465	-547.347473	-36.169613	1338.028320	-592.161865	-25.749153	1636.323364	-743.891235	162.237015	1079.702759	-528.068848	-342.907623	1105.405151	-590.723083	188.743393	858.348938	-401.407135	-289.028290	861.387085	-552.069824	-61.621559	961.008789	587.420532	-6.224790	955.631226	610.316406	169.383698
-612.934326	31.392244	862.372803	-542.829651	-178.629807	867.637756	-654.971558	78.111839	483.727234	-597.842224	-228.534363	517.403992	-683.708252	97.980171	84.625931	-645.469055	-240.752701	82.414352	-654.044739	103.186150	1337.471069	-545.626526	-218.528168	1352.861938	-547.486572	-37.332081	1338.079346	-592.647461	-27.322018	1636.391235	-744.042175	160.647491	1079.709351	-529.069580	-344.404022	1105.345093	-590.244202	186.365555	858.800049	-402.933960	-292.255615	860.436523	-551.956543	-62.559731	960.950928	587.475464	-6.555370	957.216064	608.977051	169.362152
-612.936340	30.475300	862.310364	-542.808594	-179.411652	867.583862	-654.844055	77.514435	483.645782	-598.602783	-229.162643	517.568481	-683.643372	97.938377	84.607224	-645.497070	-240.866577	82.363274	-654.196472	101.994347	1337.577759	-545.652283	-219.818054	1352.765381	-547.621155	-38.512276	1338.085693	-593.043701	-28.875006	1636.452881	-744.354004	159.499069	1079.891968	-530.155762	-345.715942	1105.204346	-589.857910	183.982697	859.295227	-404.564697	-296.028839	859.421204	-551.948303	-63.395718	960.891602	587.651917	-6.932586	958.736877	607.842896	169.093002
-612.996399	29.519743	862.283813	-542.739624	-180.292557	867.536377	-654.804932	76.900955	483.569580	-599.307129	-229.685928	517.736450	-683.598877	97.864983	84.584900	-645.493164	-240.991623	82.303909	-654.379944	100.843018	1337.729126	-545.725403	-221.040543	1352.644531	-547.724609	-39.699425	1338.122070	-593.303040	-30.404995	1636.530762	-744.540405	158.018021	1079.981445	-531.355042	-346.826782	1104.883911	-589.639160	181.684464	859.632080	-406.104279	-299.469574	858.503845	-551.935608	-64.300957	960.850769	587.783508	-7.289760	960.289001	606.729675	168.818909
-613.214661	28.780941	862.328613	-542.484863	-181.108170	867.576721	-655.237000	76.324280	483.610168	-599.951965	-230.208740	517.928650	-683.676941	97.737091	84.632500	-645.511597	-241.115784	82.272720	-654.430969	99.788063	1337.989258	-545.774231	-222.223480	1352.526367	-547.991821	-40.974289	1338.041382	-593.507263	-31.695900	1636.629150	-744.710205	156.515854	1080.188232	-532.446716	-348.191101	1104.722046	-589.484436	179.338425	859.948303	-407.670593	-302.910950	857.739502	-551.963867	-65.041283	960.901672	587.785889	-7.459977	961.777649	605.629272	168.684570
-613.342773	27.737392	862.241943	-542.778625	-181.993484	867.499939	-655.419800	75.689209	483.592560	-600.802673	-230.764557	518.140625	-683.702820	97.625732	84.649017	-645.541260	-241.255280	82.257027	-654.548645	98.673225	1338.151733	-545.757996	-223.475327	1352.511353	-548.048767	-42.114197	1338.106689	-593.498779	-33.174961	1636.711060	-744.850098	154.909210	1080.326904	-533.372681	-349.787964	1104.821533	-589.408936	176.981415	860.133301	-409.295227	-306.379944	856.990356	-552.102722	-65.989525	960.798584	587.457397	-7.412473	963.280457	604.501465	168.335556
-613.459045	26.899355	862.302979	-542.736694	-182.653946	867.507996	-655.496582	75.072701	483.614166	-601.840027	-231.629211	518.440247	-683.586975	97.568840	84.647415	-645.698853	-241.391602	82.279266	-654.622009	97.545792	1338.337646	-545.810120	-224.630478	1352.435669	-548.126282	-43.239830	1338.159912	-593.352478	-34.594486	1636.813232	-745.144348	153.803558	1080.559326	-534.307312	-351.285767	1104.831543	-589.528137	174.601791	860.316101	-410.666077	-309.454132	856.450684	-552.141479	-66.734520	960.833069	587.722290	-7.625120	964.559998	603.578552	168.255707
-613.581299	25.885532	862.292969	-542.679871	-183.422318	867.509583	-655.912231	74.373375	483.655121	-602.395142	-232.175461	518.454956	-683.582092	97.471764	84.663292	-645.629028	-241.278244	82.420509	-654.718262	96.466820	1338.510986	-545.837036	-225.784164	1352.349243	-548.222778	-44.368225	1338.175293	-593.073486	-35.947643	1636.871582	-745.354309	152.567169	1080.792358	-535.473450	-352.521149	1104.716919	-589.864929	172.362198	860.414246	-412.228455	-312.767792	855.764526	-552.157288	-67.579559	960.818970	587.466614	-7.500577	965.778442	602.602844	167.960571
-612.907898	26.302711	862.896362	-542.626892	-183.506805	867.389832	-655.990784	73.623367	483.869690	-602.790039	-232.114075	518.435120	-683.474365	97.394653	84.646080	-645.467590	-241.370575	82.311020	-654.783875	95.416908	1338.667114	-545.898621	-226.919876	1352.258911	-548.265808	-45.472263	1338.208252	-592.611694	-37.290264	1636.921631	-745.532715	151.164246	1080.985840	-536.500061	-353.912354	1104.697021	-590.300781	170.162201	860.354492	-413.833740	-315.966644	855.139221	-551.861877	-67.868591	961.131104	587.833862	-7.863626	966.625610	601.878052	168.009613
-614.332336	24.544485	862.406799	-543.132141	-184.992798	867.408020	-656.749146	73.025261	483.729065	-603.731567	-233.189041	518.648987	-683.598389	97.229340	84.642418	-645.610901	-241.518723	82.327011	-654.849487	94.319038	1338.803101	-545.956299	-228.006104	1352.163696	-548.353821	-46.506100	1338.233887	-591.978882	-38.519188	1636.909668	-745.801208	150.028961	1081.259766	-537.514404	-355.279175	1104.653564	-590.823975	167.968155	860.286560	-415.377136	-319.135376	854.596069	-552.664978	-69.077682	960.804504	587.586426	-7.801107	967.556519	600.963501	167.657227
-613.921875	24.545826	862.883057	-543.334595	-185.234100	867.241638	-656.900879	72.249527	483.888336	-604.185547	-233.607300	518.574402	-683.517273	97.173470	84.615929	-645.585632	-241.619461	82.218346	-654.876099	93.339508	1338.992676	-545.985291	-229.112869	1352.106567	-548.463135	-47.604847	1338.223511	-591.143127	-39.728535	1636.884033	-746.031677	148.874680	1081.545532	-538.517090	-356.679382	1104.664429	-591.566162	165.848526	860.171143	-416.977570	-322.565033	853.982422	-552.569519	-69.582428	961.005676	588.102661	-8.253836	968.041138	600.342957	167.570724
-614.232727	23.674805	862.901245	-543.316711	-186.161972	867.332886	-657.387390	71.533638	483.931305	-604.759338	-234.059525	518.690735	-683.562073	97.056877	84.610069	-645.635986	-241.731125	82.170128	-654.938171	92.292961	1339.161255	-546.055054	-230.185791	1352.033447	-548.575073	-48.706085	1338.220459	-590.109497	-40.860126	1636.844849	-746.323853	147.629929	1081.752441	-539.478088	-357.989624	1104.664307	-592.352051	163.671005	859.909790	-418.334320	-325.407318	853.639648	-552.752441	-70.422806	961.063660	588.274780	-8.529001	968.396423	599.596619	167.349304
-614.846191	22.859825	862.904846	-543.920471	-186.795654	867.160645	-657.996094	70.811005	483.963104	-605.340271	-234.524475	518.717590	-683.519653	96.965065	84.570091	-645.573242	-241.811920	82.139488	-655.013123	91.259079	1339.338379	-546.230835	-231.265900	1351.917358	-548.724182	-49.740116	1338.249146	-588.825562	-41.926403	1636.801514	-746.484192	146.161789	1081.968140	-540.434021	-359.464447	1104.748657	-593.247375	161.717072	859.645691	-419.925812	-328.140656	853.175720	-553.234497	-71.174889	960.948059	588.474060	-8.833910	968.524719	598.939880	167.053772
-615.178467	21.859976	862.882996	-543.806213	-187.836365	867.303711	-658.473267	70.099724	483.954224	-605.781250	-234.921768	518.840454	-683.567261	96.811272	84.562378	-645.484070	-241.905609	82.109718	-655.101379	90.285789	1339.537598	-546.396667	-232.342072	1351.861572	-548.885620	-50.788120	1338.286865	-587.315674	-42.933464	1636.703125	-746.749695	144.963135	1082.224731	-541.436035	-360.762177	1104.720825	-594.204834	159.653122	859.370117	-421.397766	-330.899963	852.786072	-553.412231	-72.089386	961.015442	588.689514	-9.144570	968.428345	598.339783	166.809982
-615.571655	20.898695	862.839783	-543.979736	-188.728638	867.321594	-659.111145	69.377838	483.939728	-606.743103	-235.788116	519.087036	-683.784119	96.835190	84.496719	-645.690613	-242.006058	82.142525	-655.234314	89.308281	1339.671875	-546.599731	-233.383621	1351.809692	-549.104919	-51.833153	1338.303467	-585.587524	-43.870152	1636.572388	-747.186401	144.202087	1082.548828	-542.346802	-362.164093	1104.803223	-595.420044	157.820648	858.925171	-422.875061	-333.841766	852.452515	-553.693970	-72.956902	960.995544	588.790771	-9.424648	968.058594	597.680054	166.584198
-615.983704	20.050283	862.808960	-544.196472	-189.514648	867.315552	-659.642212	68.700485	483.920929	-607.174561	-236.206238	519.159241	-683.744873	96.732643	84.448532	-645.731323	-242.090820	82.131630	-655.402100	88.344841	1339.835938	-546.891541	-234.415558	1351.733521	-549.342346	-52.823608	1338.295532	-583.600281	-44.749577	1636.397705	-747.510864	143.169861	1082.777954	-543.348389	-363.513794	1104.856323	-596.602783	155.931549	858.513977	-424.369080	-336.707153	852.056946	-553.994202	-73.730545	960.968323	588.873169	-9.697204	967.509277	596.995239	166.309906
-616.332703	19.258625	862.783203	-544.404907	-190.305283	867.293152	-660.168884	68.003616	483.921875	-607.602356	-236.605774	519.220825	-683.623169	96.473282	84.451653	-645.758240	-242.200058	82.129730	-655.596802	87.442688	1339.961548	-547.273438	-235.439880	1351.628784	-549.637756	-53.867535	1338.260742	-581.385132	-45.546021	1636.148926	-747.833923	142.020294	1083.008667	-544.251831	-364.815857	1104.892212	-597.878296	154.144424	858.043274	-425.570282	-339.138641	851.862671	-554.259583	-74.498131	960.937866	588.932678	-9.913667	966.731018	596.321716	166.175949
-616.760925	18.464958	862.766724	-544.636230	-191.099670	867.257751	-660.578918	67.335670	483.908936	-608.169250	-237.166428	519.310974	-683.786987	96.528839	84.350929	-645.822937	-242.277878	82.110504	-655.803040	86.470695	1340.093384	-547.651855	-236.473633	1351.541748	-549.959595	-54.877865	1338.239380	-578.989197	-46.313049	1635.826172	-748.254272	141.094406	1083.206421	-545.223816	-366.137390	1104.900024	-599.278809	152.427338	857.479309	-426.939362	-341.526733	851.579346	-554.574097	-75.271217	960.905396	588.923767	-10.155114	965.751831	595.628418	166.006561
-617.139099	17.722553	862.750000	-544.887451	-191.743179	867.226440	-661.180481	66.626999	483.913513	-608.733032	-237.771362	519.408447	-683.685791	96.279572	84.346771	-645.939880	-241.919037	81.935471	-656.087280	85.561707	1340.182983	-548.109253	-237.508316	1351.382935	-550.274902	-55.817104	1338.215454	-576.434204	-47.062939	1635.446777	-748.680725	140.076675	1083.421265	-546.289612	-367.173523	1104.721191	-600.812561	150.827042	856.763367	-428.228119	-343.928741	851.309021	-554.882446	-75.947693	960.877747	588.877930	-10.382640	964.654602	594.804871	165.923813
-617.432007	17.140219	862.754700	-545.173401	-192.385513	867.193787	-661.724060	66.040123	483.943726	-609.105774	-238.185410	519.455444	-683.682068	96.194038	84.303688	-645.954163	-241.998657	81.909103	-656.398071	84.672462	1340.276245	-548.618286	-238.518234	1351.237549	-550.562561	-56.844734	1338.088257	-573.851135	-47.769756	1634.942383	-749.149719	139.084869	1083.589478	-547.245178	-368.353546	1104.655518	-602.316467	149.321426	856.128601	-429.352173	-346.349243	851.059326	-555.163513	-76.576546	960.863342	588.737549	-10.592574	963.457825	594.052917	165.779465
-617.789612	16.613485	862.773499	-545.547607	-192.951019	867.129272	-662.491943	65.420967	484.035767	-609.405884	-238.488220	519.449768	-683.816650	96.047554	84.262390	-646.016296	-242.087021	81.861969	-656.734009	83.799988	1340.362305	-549.104553	-239.478607	1351.073364	-550.836182	-57.730389	1338.002441	-571.337280	-48.475563	1634.448730	-749.652161	138.227905	1083.793579	-548.269287	-369.510864	1104.587891	-603.913635	147.912170	855.434631	-430.479095	-348.517639	850.884644	-555.513123	-77.159286	960.840271	588.605713	-10.778438	962.126892	593.314514	165.699463
-618.221863	16.165258	862.801697	-546.203247	-193.281219	866.937927	-663.016907	64.848877	484.016449	-609.753479	-238.813477	519.369995	-683.818542	95.981323	84.212868	-646.070801	-242.163696	81.849876	-657.034058	82.983421	1340.379761	-549.664124	-240.426895	1350.852661	-551.055054	-58.595646	1337.881958	-568.974609	-49.199108	1633.879883	-750.158142	137.273514	1083.914795	-549.220215	-370.923126	1104.666260	-605.852783	146.774780	854.527954	-431.633698	-350.593475	850.705261	-555.947937	-77.633583	960.738586	588.489685	-11.035722	960.818726	592.511780	165.582520
-618.384216	15.591626	862.795349	-546.291382	-194.041168	867.073547	-663.691589	64.310341	484.042389	-610.127380	-239.231659	519.430115	-683.897156	95.874184	84.173103	-646.226685	-242.706772	81.966957	-657.290649	82.282600	1340.378906	-550.137207	-241.317154	1350.559326	-551.218933	-59.415852	1337.786865	-566.776733	-49.993877	1633.390137	-750.673218	136.371841	1084.028198	-550.340637	-371.853119	1104.352295	-607.617981	145.588028	853.740967	-432.739227	-352.437836	850.507202	-556.147034	-78.260933	960.818970	588.374451	-11.256691	959.484619	591.812439	165.386368
-618.590088	14.978104	862.750000	-546.545776	-194.657654	867.107117	-664.014404	63.733215	483.970215	-610.405212	-239.524246	519.477600	-683.941528	95.811058	84.135635	-646.240662	-242.750717	81.928322	-657.423218	81.621872	1340.372070	-550.516235	-242.225159	1350.284546	-551.277527	-60.181847	1337.629028	-564.853210	-50.732193	1632.857910	-751.230896	135.483185	1084.158936	-551.456909	-372.937256	1104.171021	-609.386597	144.476089	852.978271	-433.695953	-354.365692	850.287231	-556.406494	-78.856003	960.818787	588.245544	-11.326114	958.193481	591.080627	165.193878
-618.935120	14.462584	862.752930	-547.033569	-195.188629	867.071533	-664.296814	63.204273	483.943268	-610.829590	-239.967285	519.511230	-683.901001	95.774345	84.077560	-646.355530	-242.826080	81.904709	-657.441284	81.012726	1340.357178	-550.783447	-243.084015	1349.990479	-551.268738	-60.916397	1337.447388	-563.269592	-51.463936	1632.402710	-751.827393	134.547165	1084.294800	-552.463379	-374.192383	1104.100220	-611.500977	143.700104	852.117798	-434.717712	-356.095917	850.118469	-556.775940	-79.399612	960.791931	588.053345	-11.258987	957.001831	590.426270	164.917740
-619.181641	13.964138	862.694946	-547.447876	-195.718887	867.045410	-664.945129	62.747643	483.974945	-611.112366	-240.213470	519.480896	-684.004578	95.672798	84.034271	-646.311157	-242.879059	81.810890	-657.269775	80.474106	1340.350220	-550.965820	-243.869888	1349.634521	-551.409485	-61.693920	1337.014648	-561.963562	-52.195660	1632.011475	-752.425354	133.643723	1084.507813	-553.593262	-375.199768	1103.877930	-613.612000	142.973892	851.291199	-435.911224	-357.849335	849.791443	-557.101379	-79.920357	960.749268	588.043213	-11.401546	955.945068	589.850525	164.581177
-619.446655	13.508039	862.664795	-547.947083	-196.250519	867.002563	-665.267700	62.312881	483.962738	-611.415955	-240.452728	519.428894	-684.197327	95.803589	83.907372	-646.324341	-242.937790	81.763618	-657.062744	79.943138	1340.311035	-551.074707	-244.632538	1349.290039	-551.025879	-62.280396	1337.053833	-560.927490	-52.926788	1631.776123	-753.080078	132.785034	1084.744995	-554.831787	-375.866486	1103.349976	-615.782349	142.237839	850.511292	-436.778320	-359.128876	849.574951	-557.421448	-80.432381	960.697876	588.094055	-11.596101	955.130737	589.332947	164.219452
-619.746094	13.086278	862.612976	-548.486755	-196.767044	866.959167	-665.206848	61.839043	483.891571	-611.788391	-240.790878	519.433960	-684.097534	95.839966	83.839134	-646.439941	-243.010574	81.720795	-656.656738	79.542534	1340.298096	-550.992798	-245.341171	1348.999756	-550.954041	-63.006161	1336.602539	-560.194397	-53.624756	1631.601074	-753.716797	131.996384	1085.051514	-555.949036	-376.782623	1103.050049	-618.101379	141.654068	849.702698	-437.861877	-360.399658	849.302368	-557.785645	-80.914154	960.636536	588.380676	-11.845936	954.496277	589.079102	163.890564
-620.084045	12.702559	862.568115	-549.026428	-197.306839	866.954041	-665.181763	61.461555	483.851044	-612.178223	-241.109894	519.435608	-684.045593	95.817146	83.804268	-646.484741	-243.074509	81.688103	-656.205688	79.107124	1340.326294	-551.007385	-246.035034	1348.622192	-550.497009	-63.478897	1336.635010	-559.696777	-54.293968	1631.522461	-754.292847	131.201294	1085.364014	-557.103455	-377.567444	1102.773193	-620.450745	141.307663	848.998840	-438.965454	-361.694122	848.970093	-558.148438	-81.365959	960.589478	588.826660	-12.117854	954.144775	588.988770	163.569519
-620.436829	12.354175	862.525024	-549.609741	-197.852280	866.931519	-666.407532	61.309055	483.964050	-612.551819	-241.397430	519.450989	-684.214539	95.438675	83.928772	-646.510864	-243.128113	81.659004	-655.684998	78.741234	1340.411377	-550.904175	-246.612717	1348.287354	-550.155884	-64.123230	1336.493408	-559.430847	-54.951653	1631.527588	-754.876404	130.500549	1085.764526	-558.219543	-378.319336	1102.577393	-622.699402	140.888138	848.373596	-440.088562	-362.847595	848.741211	-558.518677	-81.810333	960.529358	589.440186	-12.417218	954.079590	589.087341	163.260635
-620.765747	12.001770	862.530457	-550.167786	-198.327591	866.891479	-666.887573	61.058754	483.979309	-612.864868	-241.593399	519.441650	-684.276550	95.375565	83.922836	-646.533081	-243.182495	81.627129	-655.054321	78.359360	1340.539673	-550.762085	-247.213684	1348.085449	-549.825867	-64.659698	1336.344849	-559.411499	-55.572887	1631.580566	-755.418518	130.544693	1086.556396	-559.228760	-379.149933	1102.461670	-625.245422	140.588028	847.743042	-441.328461	-363.957214	848.441101	-558.852295	-82.243858	960.483826	589.608826	-12.231815	954.202637	589.274048	162.852905
-621.092651	11.788828	862.532410	-550.722961	-198.792938	866.852295	-667.192078	60.772263	484.002350	-613.304688	-241.866226	519.452148	-684.431885	95.564140	83.828629	-646.571472	-243.258926	81.650314	-654.415955	78.035248	1340.743652	-550.595581	-247.763947	1347.950684	-549.488037	-65.225502	1336.237427	-559.535278	-56.211330	1631.691040	-755.899109	130.091141	1087.068481	-560.281555	-379.796509	1102.336304	-627.757263	140.433838	847.137268	-442.621460	-365.045685	848.154236	-559.182556	-82.607208	960.437134	591.070618	-12.862435	954.860718	589.861633	162.741669
-621.373901	11.531837	862.534424	-551.287292	-199.255981	866.791626	-667.689331	60.527718	484.019836	-613.850525	-242.223984	519.541443	-684.511841	95.498970	83.867989	-646.647339	-243.292252	81.632080	-653.762695	77.723633	1340.966431	-550.474365	-248.318954	1347.848145	-549.148438	-65.805199	1336.188477	-559.789307	-56.790741	1631.821167	-756.359924	129.620117	1087.594482	-561.303162	-380.147644	1102.180664	-630.408997	140.356308	846.478882	-443.712463	-365.789703	847.933044	-559.471252	-82.998329	960.373840	592.171021	-13.148961	955.542114	590.482056	162.630646
-621.636963	11.322042	862.562805	-551.895020	-199.616959	866.737915	-668.041931	60.287624	484.067444	-614.275696	-242.385559	519.493164	-684.564880	95.472099	83.871017	-646.597107	-243.348343	81.629318	-653.124268	77.420090	1341.220947	-550.409790	-248.748276	1347.730957	-548.846802	-66.234505	1336.171631	-560.240601	-57.442303	1631.989258	-756.765137	129.272339	1088.299316	-562.331177	-380.480652	1102.019043	-633.139404	140.386597	845.786133	-444.995056	-366.581329	847.680542	-559.769714	-83.328064	960.327637	593.118225	-13.279347	956.383423	591.161072	162.488525
-621.949280	11.390512	862.653015	-552.436401	-199.968277	866.725647	-668.382080	60.138245	484.153198	-614.733521	-242.514572	519.462646	-684.615601	95.422745	83.884384	-646.574036	-243.376129	81.587860	-652.542969	77.136681	1341.457520	-550.330139	-249.184265	1347.701294	-548.535522	-66.733269	1336.158813	-560.864990	-58.082947	1632.183105	-756.926697	128.314484	1088.796875	-563.237793	-380.718353	1101.926636	-635.983521	140.553131	844.924988	-446.156372	-367.215668	847.428894	-560.070068	-83.525589	960.337158	594.124634	-13.465755	957.220032	591.910156	162.537186
-621.998291	11.007685	862.599915	-553.024231	-200.284805	866.668091	-668.511658	59.953564	484.080353	-615.232788	-242.639816	519.498230	-684.610962	95.417725	83.881500	-646.510681	-243.428436	81.599777	-651.921631	76.910660	1341.715454	-550.235962	-249.609085	1347.698853	-548.249573	-67.187996	1336.140259	-561.687195	-58.761082	1632.362915	-757.484802	129.275055	1089.603638	-564.216309	-380.715088	1101.753052	-639.020996	140.777313	844.168884	-447.392456	-367.901459	847.160950	-560.261108	-83.902115	960.248657	595.125854	-13.692065	958.131836	592.691467	162.489212
-622.120178	10.827467	862.637207	-553.566528	-200.594635	866.647217	-668.946045	59.826191	484.115540	-615.676514	-242.687088	519.486572	-684.720093	95.382668	83.885620	-646.468079	-243.465988	81.590683	-651.273315	76.675957	1342.009155	-550.157288	-250.009277	1347.713745	-548.165710	-67.666229	1335.946167	-562.524353	-59.332569	1632.602661	-757.808533	129.395981	1090.247559	-565.025208	-380.807220	1101.667603	-642.456360	141.056625	843.069641	-448.586182	-368.413513	846.921509	-560.470032	-84.194839	960.226990	596.108704	-13.883192	958.959839	593.459412	162.449097
-622.277405	10.468008	862.716858	-554.072754	-200.863815	866.681091	-669.278809	59.705730	484.112946	-616.194397	-242.756531	519.542725	-684.787903	95.374184	83.883606	-646.593872	-243.519318	81.570976	-650.664551	76.471573	1342.272095	-550.146057	-250.390366	1347.760254	-547.656616	-67.936317	1336.201538	-563.464844	-59.958614	1632.915527	-758.251282	130.628540	1091.174438	-565.695007	-380.974701	1101.728638	-645.578369	141.684647	842.337341	-449.700165	-368.758514	846.698120	-560.685486	-84.533554	960.253174	596.951294	-13.987252	959.700989	594.227356	162.394974
-622.256592	10.458598	862.747742	-554.549744	-201.049835	866.695984	-669.876343	59.628010	484.221130	-616.752075	-242.843735	519.526184	-684.939026	95.352257	83.911240	-646.622803	-243.550598	81.546776	-650.079468	76.307884	1342.496582	-550.100952	-250.676987	1347.779053	-547.365784	-68.315193	1336.225464	-564.481506	-60.551208	1633.182373	-758.154297	129.896103	1091.594971	-566.442200	-380.985687	1101.698486	-648.425476	142.352524	841.469849	-450.814758	-369.114838	846.414368	-560.804565	-84.677689	960.249756	597.712646	-14.032775	960.403198	594.842224	162.346008
-622.328613	10.356693	862.832642	-555.055115	-201.258255	866.715515	-670.486450	59.594471	484.322693	-617.258850	-242.959961	519.554077	-685.076538	95.301491	83.917870	-646.736877	-243.598312	81.558319	-649.455261	76.148888	1342.723877	-550.115723	-250.972900	1347.803467	-547.095093	-68.671242	1336.294556	-565.479004	-61.148529	1633.437500	-758.253540	130.171921	1092.116699	-567.130859	-380.823425	1101.566406	-651.240356	143.079376	840.707886	-451.782196	-369.306610	846.120117	-560.991516	-84.892303	960.279114	598.424500	-14.103627	960.977051	595.465515	162.296432
-622.344910	10.279874	862.893738	-555.432861	-201.519058	866.761353	-670.793579	59.500591	484.381775	-617.829468	-243.015930	519.603271	-685.122009	95.333023	83.917458	-646.658875	-243.590149	81.570694	-648.869812	76.029961	1342.932739	-550.118774	-251.259109	1347.855591	-546.829163	-68.946976	1336.346313	-566.486938	-61.780804	1633.714355	-758.331421	130.642395	1092.673340	-567.699402	-380.674042	1101.458252	-653.993896	143.960281	839.995911	-452.740356	-369.413605	845.863953	-561.112976	-85.100876	960.315002	599.047180	-14.206110	961.401123	596.042480	162.120483
-622.335327	10.297603	862.982300	-555.828979	-201.619141	866.788452	-671.083130	59.444355	484.434814	-618.285034	-242.926270	519.624939	-685.158875	95.354729	83.908951	-646.528564	-243.590256	81.579590	-648.353882	75.965385	1343.131226	-550.190796	-251.512115	1347.873779	-546.629028	-69.223236	1336.414063	-567.399414	-62.197636	1633.885864	-758.345825	131.167236	1093.183228	-568.309143	-380.383087	1101.207886	-656.732422	144.993515	839.247437	-453.728058	-369.442902	845.506958	-561.227600	-85.204391	960.356812	599.618103	-14.324902	961.706482	596.433899	162.063080
-622.274719	10.292294	863.056946	-556.172546	-201.663849	866.802734	-671.337830	59.393486	484.450928	-618.699951	-242.821701	519.605713	-685.160583	95.401489	83.917465	-646.496643	-243.604248	81.607727	-647.838928	75.945297	1343.291626	-550.283569	-251.728271	1347.861816	-546.481812	-69.466728	1336.438110	-568.335571	-62.707176	1634.053711	-758.303406	131.746536	1093.597412	-568.869263	-380.106415	1101.005371	-659.428833	146.124939	838.520081	-454.601196	-369.399323	845.160767	-561.306763	-85.292389	960.389893	600.005310	-14.472436	961.894226	596.796204	161.927643
-622.228699	10.339898	863.125366	-556.520386	-201.719666	866.818848	-671.540405	59.286770	484.496857	-619.009338	-242.678513	519.604065	-685.195923	95.461449	83.882980	-646.432617	-243.580231	81.602272	-647.385376	75.945625	1343.426270	-550.456848	-251.900162	1347.801270	-546.345398	-69.682610	1336.486450	-569.104614	-63.078922	1634.244629	-758.251709	132.318085	1094.049316	-569.319153	-379.913849	1100.866333	-662.169983	147.455811	837.977051	-455.415710	-369.239532	844.828369	-561.372314	-85.350853	960.413086	600.440552	-14.734713	961.989563	597.092773	161.777206
-622.149902	10.419600	863.180298	-556.813782	-201.751190	866.812439	-671.985779	59.225277	484.548431	-619.335205	-242.566147	519.596008	-685.300049	95.448402	83.857536	-646.495850	-243.575302	81.573318	-646.970886	75.947304	1343.522217	-550.677612	-252.090485	1347.777954	-546.275391	-69.902237	1336.500244	-569.823181	-63.452587	1634.390625	-758.194885	132.918198	1094.452271	-569.764343	-379.663574	1100.668579	-664.620056	148.671051	837.267517	-456.255066	-369.032288	844.445313	-561.412048	-85.388336	960.424133	600.702820	-14.961941	961.956909	597.262756	161.583862
-622.059509	10.508156	863.204834	-557.058716	-201.781158	866.829773	-673.330933	59.363350	484.738953	-619.612488	-242.428497	519.603638	-685.642822	95.349297	83.869537	-646.342529	-243.503906	81.589111	-646.621948	76.004517	1343.635498	-550.929565	-252.251373	1347.729858	-546.236206	-70.044479	1336.534424	-570.437195	-63.757172	1634.483276	-758.102417	133.522812	1094.774414	-570.293884	-379.032013	1100.323853	-667.025330	150.144333	836.669250	-457.013550	-368.763184	844.078979	-561.439331	-85.397217	960.434509	600.880127	-15.147705	961.886047	597.309021	161.431900
-621.944214	10.602995	863.211243	-557.299744	-201.754852	866.823486	-673.799011	59.370152	484.776154	-619.817871	-242.280624	519.611450	-685.757202	95.348610	83.843506	-646.327942	-243.472488	81.595360	-646.343628	76.058266	1343.711548	-551.268066	-252.398529	1347.680054	-546.242981	-70.183945	1336.556763	-571.007996	-64.051552	1634.523193	-758.058899	134.232849	1095.081421	-570.544983	-379.332825	1100.403564	-669.280823	151.535828	836.082520	-457.748230	-368.343597	843.819702	-561.461975	-85.380730	960.427368	601.010254	-15.344846	961.782776	597.285767	161.276398
-621.865967	10.768300	863.274475	-557.559509	-201.731369	866.889038	-673.331238	59.217339	484.700592	-620.076294	-242.242081	519.626648	-685.598633	95.473801	83.755447	-646.342346	-243.429428	81.592545	-646.085022	76.139084	1343.772095	-551.641846	-252.484177	1347.575317	-546.276978	-70.257523	1336.583130	-571.386597	-64.183517	1634.620239	-757.986084	134.820557	1095.291260	-571.099243	-378.804932	1100.005737	-671.352417	153.093643	835.587646	-458.343475	-367.837982	843.515564	-561.473877	-85.313377	960.471375	601.011963	-15.535915	961.637573	597.179871	161.082947
-621.739990	10.950132	863.246399	-557.761658	-201.657623	866.892761	-673.318726	59.142136	484.656952	-620.044861	-242.020844	519.558960	-685.638489	95.454926	83.696327	-646.355896	-243.393082	81.585533	-645.876221	76.253349	1343.805542	-551.999146	-252.552246	1347.519287	-546.253784	-70.367188	1336.618164	-571.760681	-64.411125	1634.678955	-757.945740	135.518082	1095.531982	-571.532593	-378.465607	1099.762329	-673.336060	154.674942	835.166138	-458.928650	-367.289063	843.200439	-561.489868	-85.213470	960.455627	600.980408	-15.701333	961.427368	597.030029	160.872070
-621.579773	11.173834	863.237549	-557.957764	-201.538406	866.912781	-673.370605	59.165878	484.665405	-620.056946	-241.912155	519.554260	-685.603333	95.550148	83.654846	-646.371948	-243.326675	81.553398	-645.698303	76.401115	1343.857666	-552.426331	-252.616867	1347.450317	-546.362793	-70.425613	1336.608521	-571.949585	-64.308441	1634.675293	-757.969727	135.722733	1095.418823	-572.000183	-378.097076	1099.545166	-675.122009	156.288651	834.726685	-459.434326	-366.630737	842.939819	-561.514099	-85.083145	960.467407	600.892456	-15.784788	961.243103	596.861938	160.716339
-621.410095	11.364432	863.218933	-558.141541	-201.369858	866.914063	-673.370911	59.232372	484.663696	-620.057129	-241.836395	519.539734	-685.616333	95.604500	83.617722	-646.381836	-243.282486	81.544594	-645.554565	76.533363	1343.894043	-552.888306	-252.671906	1347.353149	-546.464905	-70.441513	1336.607910	-572.168030	-64.291420	1634.668335	-757.881836	136.323318	1095.572388	-572.486389	-377.689453	1099.246460	-676.762268	157.928238	834.406921	-459.871704	-365.872986	842.714905	-561.530579	-84.945358	960.465942	600.673889	-15.658484	961.299561	596.663635	160.418640
-621.265259	11.573102	863.181030	-558.355774	-201.203522	866.925293	-673.339722	59.297985	484.672241	-619.920898	-241.663818	519.460022	-685.633911	95.645622	83.605530	-646.391968	-243.247269	81.524590	-645.448425	76.705887	1343.919922	-553.373596	-252.659729	1347.213867	-546.611511	-70.444023	1336.593140	-572.391113	-64.227127	1634.618530	-757.827454	136.946671	1095.704590	-573.046753	-377.304443	1098.978638	-678.163086	159.575821	834.168030	-460.233124	-365.097961	842.515198	-561.571289	-84.787170	960.457520	601.135864	-16.033119	961.068542	596.686646	160.477585
-621.100586	11.792775	863.154846	-558.515564	-201.035904	866.943665	-673.304443	59.441601	484.676331	-619.664368	-241.543747	519.412231	-685.639526	95.700249	83.560577	-646.362244	-243.199203	81.536003	-645.398193	76.885193	1343.935669	-553.843323	-252.648895	1347.120239	-546.774048	-70.391243	1336.580444	-572.696167	-64.114967	1634.563354	-757.774292	137.511597	1095.836548	-573.639038	-376.859222	1098.719727	-679.425049	161.264267	834.039856	-460.575012	-364.162781	842.382813	-561.591736	-84.625595	960.463745	601.303528	-16.115423	960.922180	596.611450	160.498291
-620.970642	11.992900	863.139709	-558.672241	-200.857330	866.976196	-674.582825	59.876678	484.933197	-619.401855	-241.397461	519.366211	-686.072388	95.513130	83.646324	-646.393005	-243.117538	81.526451	-645.324158	77.089043	1343.942871	-554.297607	-252.607513	1347.052246	-546.920532	-70.301308	1336.562988	-573.148682	-63.980141	1634.482666	-757.839355	138.198227	1095.976929	-574.137878	-376.639008	1098.636841	-680.553284	162.920792	833.985535	-460.897064	-363.175079	842.315918	-561.628662	-84.460609	960.481934	600.914795	-15.810042	961.003174	596.372864	160.271500
-620.840210	12.246469	863.138367	-558.826782	-200.660751	867.007202	-674.713745	60.155731	484.978455	-619.082153	-241.293182	519.295227	-686.154541	95.542374	83.649078	-646.466736	-243.082352	81.550652	-645.255005	77.297661	1343.952148	-554.660583	-252.561630	1347.025879	-547.016907	-70.205040	1336.540527	-573.715820	-63.747631	1634.441650	-757.835693	138.757858	1096.111572	-574.768616	-376.136871	1098.427246	-681.360962	164.528091	833.949829	-461.211273	-362.169891	842.252502	-561.673035	-84.270607	960.509949	601.319641	-15.862374	960.809814	596.479492	160.463181
-620.739685	12.475878	863.135254	-558.971863	-200.499893	867.076843	-674.216980	60.257313	484.922394	-618.597900	-241.102524	519.232361	-686.056580	95.613098	83.617905	-646.487732	-243.011246	81.559975	-645.197815	77.546234	1343.924683	-555.020447	-252.490982	1346.948730	-547.062439	-70.059708	1336.515991	-574.505493	-63.417988	1634.419434	-757.877075	139.342651	1096.245239	-575.494202	-375.490356	1098.094116	-682.060608	166.151566	833.972290	-461.507813	-361.059723	842.224182	-561.733887	-84.089516	960.556030	601.490540	-15.706495	960.845459	596.189636	160.917099
-620.642883	12.775596	863.143677	-559.128052	-200.311203	867.111145	-674.034729	60.479492	484.883179	-618.138672	-241.032928	519.208923	-686.058289	95.642776	83.596100	-646.532654	-242.949326	81.585953	-645.038635	77.851265	1343.876465	-555.282471	-252.362442	1346.887573	-547.045837	-69.918434	1336.482422	-575.526978	-63.124535	1634.411865	-757.882019	139.847427	1096.338867	-576.068420	-375.257263	1098.000732	-682.500793	167.804352	834.172485	-461.743561	-359.936218	842.243286	-561.788696	-83.879318	960.588318	601.585999	-15.619850	960.843079	596.136658	161.125412
-620.601807	13.009484	863.147156	-559.350708	-200.135239	867.175720	-673.632996	60.668812	484.835449	-617.551270	-240.919556	519.142700	-686.026794	95.700966	83.583969	-646.526123	-242.908188	81.618088	-644.800720	78.187546	1343.874146	-555.497864	-252.205933	1346.829224	-546.981934	-69.713249	1336.457031	-576.848389	-62.797920	1634.394653	-758.010742	140.484390	1096.516724	-576.735413	-374.726471	1097.826904	-682.680847	169.386902	834.396179	-462.042450	-358.676849	842.328003	-561.895508	-83.688965	960.628601	601.695251	-15.686349	960.970337	596.569031	160.736664
-620.548645	13.265397	863.143433	-559.495911	-199.962662	867.254517	-673.475281	60.952618	484.840546	-616.891296	-240.707413	519.022766	-686.054993	95.710724	83.556213	-646.492004	-242.838730	81.631256	-644.481384	78.484039	1343.833862	-555.625610	-251.993301	1346.808716	-546.845886	-69.509239	1336.436157	-578.238892	-62.497425	1634.493652	-758.089905	140.924377	1096.609863	-577.400452	-374.214111	1097.714844	-682.445313	170.967896	834.849548	-462.302673	-357.442383	842.427063	-561.969299	-83.475540	960.674377	601.676331	-15.643591	961.096802	596.710938	160.679016
-620.566956	13.543384	863.141235	-559.753113	-199.769516	867.302734	-673.933899	61.421032	484.941254	-616.083740	-240.539978	518.848877	-686.242249	95.669289	83.596565	-646.408264	-242.319717	81.516510	-644.131470	78.836823	1343.771484	-555.655945	-251.712723	1346.792725	-546.680359	-69.261246	1336.446411	-579.817139	-62.165775	1634.582275	-758.287354	141.508759	1096.780640	-578.222900	-373.201935	1097.358765	-682.409302	172.434021	835.166016	-462.572174	-356.147369	842.500061	-562.100220	-83.250801	960.696472	602.396973	-15.571749	961.120544	597.116455	160.876480
-620.577576	13.799660	863.144226	-559.979187	-199.587982	867.358032	-673.272095	61.623528	484.822571	-615.275757	-240.402405	518.721619	-686.124329	95.738571	83.584671	-646.395813	-242.241241	81.517639	-643.766357	79.240944	1343.731689	-555.655762	-251.414032	1346.867920	-546.504333	-68.973801	1336.448853	-581.404785	-61.671741	1634.688477	-758.429871	142.097321	1096.871094	-578.739075	-373.045380	1097.448730	-681.710388	173.889481	835.763672	-462.913391	-354.786377	842.704895	-562.214661	-83.039192	960.725281	603.193359	-15.461196	961.198853	597.649231	161.036896
-620.625916	14.079631	863.123901	-560.208191	-199.380936	867.374146	-672.975037	61.942142	484.802673	-614.432251	-240.330002	518.585510	-686.079895	95.758324	83.581917	-646.431885	-242.175461	81.571167	-643.428101	79.647453	1343.730957	-555.614624	-251.097717	1346.966431	-546.346069	-68.641747	1336.472656	-582.988525	-61.263351	1634.864136	-758.705933	142.828537	1097.109253	-579.173401	-372.814484	1097.651855	-681.377319	175.238052	836.205078	-463.238373	-353.440918	842.936768	-562.316833	-82.796425	960.712463	603.924011	-15.344281	961.322876	598.266663	161.086990
-620.656494	14.424991	863.116943	-560.390015	-199.194321	867.411194	-672.771362	62.263035	484.777893	-613.546692	-240.202972	518.442505	-686.080566	95.782875	83.590820	-646.469788	-242.137711	81.639053	-643.112183	80.093987	1343.716553	-555.599365	-250.712097	1347.112183	-546.424377	-68.381516	1336.342529	-584.640015	-60.901585	1635.020874	-758.842041	143.500870	1097.295532	-579.665161	-372.355499	1097.801758	-680.427124	176.510742	836.837646	-463.614044	-352.054413	843.208862	-562.412231	-82.534966	960.724792	604.422241	-15.350801	961.409363	598.829468	161.212814
-620.679993	14.801504	863.117554	-560.552185	-198.985123	867.426025	-671.744873	62.443378	484.659088	-612.577148	-240.051376	518.272461	-685.829529	95.922127	83.541527	-646.445496	-242.080521	81.692879	-642.953613	80.510155	1343.721436	-555.625610	-250.292664	1347.317017	-546.200439	-67.959473	1336.583862	-586.216309	-60.499817	1635.198853	-759.071289	144.389038	1097.481812	-580.195313	-371.611420	1097.887573	-679.521851	177.669983	837.380188	-463.965393	-350.751831	843.478394	-562.469299	-82.251846	960.723022	605.013000	-15.300231	961.651611	599.449097	161.274399
-620.647644	15.129340	863.110657	-560.683655	-198.716843	867.438110	-671.660522	62.795418	484.654480	-611.572021	-239.905914	518.118774	-685.871155	95.959679	83.561684	-646.386658	-242.012054	81.724312	-642.844971	80.959007	1343.741455	-555.692078	-249.852371	1347.576294	-546.214050	-67.592361	1336.672852	-587.696411	-60.104969	1635.366455	-759.167908	145.264740	1097.592041	-580.561646	-371.144714	1098.153931	-678.342102	178.834946	838.026184	-464.326355	-349.345001	843.812683	-562.500854	-81.964645	960.721375	605.721069	-15.276058	961.936584	600.259277	161.304871
-620.597900	15.478374	863.137268	-560.766174	-198.434494	867.461121	-671.504944	63.171413	484.659576	-610.712402	-239.889542	517.990723	-685.898315	95.980064	83.563736	-646.443054	-241.979141	81.776291	-642.845703	81.447983	1343.766602	-555.799927	-249.373947	1347.884277	-546.288330	-67.131226	1336.804199	-589.069763	-59.663116	1635.518555	-759.274292	146.211609	1097.666748	-580.758850	-370.883392	1098.566528	-677.056824	179.917908	838.599915	-464.628723	-348.044800	844.182068	-562.508179	-81.668526	960.745544	606.424500	-15.114923	962.160706	601.005188	161.465057
-620.491760	15.851096	863.174438	-560.744629	-198.123566	867.500977	-671.317261	63.511486	484.669159	-609.720764	-239.706223	517.828857	-685.899292	96.048134	83.573524	-646.342896	-241.923370	81.815468	-642.959595	81.820366	1343.791626	-555.946716	-248.860809	1348.175171	-546.456726	-66.657082	1336.946289	-590.292603	-59.209106	1635.704346	-759.340332	147.232208	1097.767700	-580.967224	-370.334045	1098.884155	-675.585876	180.964218	839.194580	-464.914886	-346.642700	844.546997	-562.466248	-81.345421	960.792419	607.185181	-14.931592	962.372498	601.821899	161.621750
-620.376953	16.158211	863.191589	-560.738342	-197.788483	867.550842	-671.176208	63.855923	484.665466	-608.807861	-239.607040	517.678528	-685.899109	96.100128	83.587166	-646.411377	-242.320847	82.007729	-643.141174	82.245399	1343.759766	-556.149048	-248.329910	1348.498901	-546.682373	-66.202797	1337.100098	-591.455383	-58.751591	1635.842529	-759.375793	148.251770	1097.766602	-581.132507	-369.580963	1099.121948	-674.075562	181.979858	839.745789	-465.051514	-345.370117	844.902100	-562.434814	-81.030647	960.835205	608.006836	-14.643683	962.647156	602.648315	161.896271
-620.267090	16.491323	863.211975	-560.694702	-197.406860	867.603882	-671.054810	64.208832	484.637085	-607.795837	-239.506470	517.519348	-685.923950	96.164902	83.561440	-646.431152	-241.853943	81.940392	-643.413330	82.665504	1343.751099	-556.372864	-247.755966	1348.892090	-546.996216	-65.693024	1337.230103	-592.389404	-58.216888	1635.997803	-759.342651	149.315109	1097.698730	-581.155579	-369.190674	1099.522949	-672.398743	182.966843	840.247192	-465.219086	-344.022064	845.281372	-562.409668	-80.679253	960.887695	608.568298	-14.374738	962.775452	603.239929	162.201294
-620.090149	16.807215	863.223511	-560.594971	-196.996521	867.670776	-671.011230	64.586411	484.601013	-606.910950	-239.350189	517.379456	-685.953796	96.165489	83.582222	-646.423889	-241.808731	82.007317	-643.837158	83.153442	1343.727905	-556.677795	-247.214920	1349.221680	-547.368408	-65.168030	1337.364258	-593.225952	-57.671486	1636.134155	-759.097839	150.235687	1097.416870	-581.176819	-368.590668	1099.810303	-669.847412	184.008347	840.989441	-465.225342	-342.717590	845.641174	-562.343018	-80.316734	960.947998	609.028931	-14.038456	962.845520	603.684265	162.518387
-619.867615	17.143930	863.244385	-560.443909	-196.529205	867.742737	-670.956360	64.948662	484.575104	-606.006165	-239.194656	517.240601	-685.978821	96.185677	83.566208	-646.395325	-241.763397	82.060081	-644.308716	83.592003	1343.670898	-557.066650	-246.616302	1349.464111	-547.805054	-64.669716	1337.473877	-593.909668	-57.082382	1636.229614	-758.954956	151.289734	1097.187622	-581.067017	-368.332977	1100.253174	-667.860474	184.911896	841.455750	-465.295654	-341.434937	846.000183	-562.257996	-79.922951	961.025085	609.369568	-13.665305	962.904114	603.892578	162.877075
-619.688965	17.555067	863.258728	-560.307190	-196.064453	867.756042	-670.902405	65.352142	484.557495	-605.206970	-239.141205	517.160583	-686.029175	96.229599	83.554848	-646.416138	-241.675018	82.142395	-644.867432	84.031860	1343.612427	-557.485718	-246.063797	1349.752197	-548.278259	-64.106400	1337.593018	-594.481628	-56.451164	1636.302002	-758.804810	152.278397	1096.885376	-581.010742	-367.580261	1100.437134	-665.864746	185.722641	841.819153	-465.180237	-340.232208	846.342590	-562.188416	-79.512367	961.067383	609.977966	-13.706400	962.959656	605.070862	162.890137
-619.448608	17.953089	863.261536	-560.098206	-195.623489	867.818054	-670.822693	65.799713	484.597809	-604.366272	-239.020370	517.001221	-686.090942	96.234261	83.578491	-646.401794	-241.596100	82.213112	-645.486633	84.520470	1343.507324	-557.965210	-245.491791	1349.993530	-548.800964	-63.545521	1337.721069	-594.962708	-55.831818	1636.337891	-758.551453	153.218506	1096.547974	-580.794983	-367.319397	1100.783569	-663.872742	186.397766	842.079590	-465.033386	-339.002319	846.673584	-562.098999	-79.105247	961.140259	610.477661	-13.603326	962.924927	605.920898	162.794067
-619.245239	18.389082	863.264587	-559.887024	-195.085312	867.856689	-669.011780	65.871132	484.345245	-603.556580	-238.816879	516.894287	-685.613098	96.545166	83.467484	-646.374634	-241.950104	82.390045	-646.131958	85.007256	1343.357422	-558.374695	-244.901321	1350.183838	-549.525208	-63.071358	1337.594604	-595.362549	-55.114368	1636.325317	-758.256958	154.089752	1096.073242	-580.607971	-366.816345	1100.998047	-661.719666	187.092316	842.370728	-464.817047	-337.813324	846.976929	-562.014832	-78.629982	961.197876	610.806885	-13.302684	962.804504	606.214478	163.134995
-619.008545	18.884293	863.253662	-559.583374	-194.542755	867.867615	-668.660461	66.252274	484.353424	-602.710632	-238.599213	516.765625	-685.616211	96.602234	83.446304	-646.519226	-242.101868	82.299126	-646.862000	85.480186	1343.176514	-558.881470	-244.262787	1350.299683	-550.068054	-62.463310	1337.673584	-595.660767	-54.445221	1636.339478	-757.984192	154.944794	1095.546021	-580.525513	-366.000061	1100.977905	-659.504578	187.673553	842.591309	-464.471161	-336.701996	847.253662	-561.886414	-78.129044	961.240417	611.001099	-13.255031	962.696960	606.493042	163.358734
-618.824219	19.391842	863.239746	-559.276123	-194.010239	867.889587	-668.354065	66.683342	484.349213	-601.810791	-238.440659	516.617310	-685.612183	96.636841	83.440681	-646.521301	-242.019806	82.342400	-647.609314	86.007668	1343.009155	-559.361328	-243.669418	1350.406006	-550.659668	-61.875248	1337.722900	-595.937378	-53.611656	1636.228271	-757.672302	155.693634	1094.965454	-580.362915	-365.499146	1101.123657	-657.389771	188.200409	842.718811	-464.106964	-335.536438	847.483093	-561.784180	-77.615150	961.286072	611.173157	-13.228681	962.558838	606.770386	163.403488
-618.676941	19.904316	863.191895	-558.998962	-193.534515	867.904175	-667.979370	67.138840	484.361176	-600.522034	-237.889862	516.401611	-685.576599	96.669472	83.441071	-646.301331	-241.936691	82.361275	-648.359009	86.520493	1342.783813	-559.865784	-243.103317	1350.519653	-550.979553	-61.156696	1337.938721	-596.269043	-52.823906	1636.085327	-757.282288	156.345169	1094.276245	-580.184143	-364.931610	1101.158447	-654.928711	188.639648	842.936523	-463.591766	-334.392365	847.761047	-561.718994	-77.118347	961.310913	611.367126	-13.253078	962.391174	607.020813	163.466034
-618.502869	20.398373	863.134460	-558.696960	-192.959000	867.942505	-667.279968	67.496361	484.274200	-598.961365	-237.060028	516.105591	-685.479187	96.754021	83.422188	-645.989441	-241.885651	82.305984	-649.120605	87.061317	1342.484497	-560.336792	-242.459900	1350.530640	-551.527039	-60.482327	1337.931274	-596.571777	-51.993347	1635.950317	-756.860657	156.960144	1093.582031	-580.037903	-364.352203	1101.167480	-652.427429	189.135361	843.209961	-463.126587	-333.281311	848.020508	-561.633789	-76.562500	961.342407	611.558777	-13.246771	962.236389	607.201172	163.538681
-618.318604	20.876307	863.079956	-558.407043	-192.412964	867.932129	-666.931580	67.947403	484.269287	-597.723083	-236.505554	515.899597	-685.452209	96.761108	83.410034	-645.758179	-241.779175	82.316376	-649.793945	87.627975	1342.228149	-560.791260	-241.825150	1350.521362	-552.022949	-59.860718	1337.921631	-596.843506	-51.157444	1635.825317	-756.469543	157.467957	1092.832520	-579.879272	-363.904205	1101.244873	-649.862366	189.405853	843.413818	-462.637268	-332.164856	848.303345	-561.539001	-76.053314	961.350220	611.752502	-13.252212	962.079285	607.270691	163.514359
-618.185547	21.395035	863.024658	-558.126892	-191.875748	867.927979	-666.696411	68.424919	484.248505	-597.005920	-236.430710	515.820435	-685.518616	96.734970	83.402733	-645.786072	-241.746155	82.399658	-650.486816	88.236107	1341.963501	-561.236694	-241.177277	1350.513550	-552.519836	-59.147438	1337.909302	-597.197571	-50.300587	1635.713867	-756.038025	157.820297	1092.060059	-579.685547	-363.519592	1101.399170	-647.392395	189.651398	843.657654	-462.165741	-331.166229	848.595459	-561.469788	-75.520844	961.358398	611.941101	-13.166777	961.946472	607.155884	163.354324
-618.106384	21.968018	862.992615	-557.899963	-191.280838	867.866333	-666.426025	68.946510	484.259857	-596.310364	-236.316895	515.702942	-685.494080	96.777962	83.394432	-645.922607	-241.709671	82.445534	-651.101868	88.833832	1341.652954	-561.635498	-240.572235	1350.554565	-552.960022	-58.534676	1337.925781	-597.645996	-49.491844	1635.598755	-755.640381	158.136963	1091.342651	-579.674072	-362.688843	1101.257080	-644.793701	189.748260	843.950256	-461.565186	-330.160461	848.873474	-561.445801	-74.966270	961.350342	612.771851	-12.814721	961.778320	607.748535	163.630524
-618.022583	22.533264	862.941589	-557.647461	-190.787811	867.830994	-665.674500	69.415871	484.200531	-595.695679	-236.252838	515.667786	-685.377197	96.855110	83.374283	-645.936951	-241.657974	82.504814	-651.642029	89.436523	1341.351318	-561.964172	-239.865799	1350.561035	-553.568176	-57.912075	1337.688843	-598.087585	-48.666889	1635.516357	-755.250122	158.355240	1090.584839	-579.645874	-362.089996	1101.240356	-642.203857	189.756943	844.232239	-460.969757	-329.253693	849.168091	-561.385742	-74.442238	961.337524	612.870728	-12.670616	961.662598	607.412415	163.287308
-618.003479	23.028128	862.847717	-557.400574	-190.322311	867.770569	-664.907837	69.860100	484.098206	-595.117615	-236.144455	515.559570	-685.310608	96.909073	83.336662	-645.999878	-241.628159	82.564972	-652.194458	90.084839	1340.998291	-562.316528	-239.232620	1350.572021	-553.963684	-57.253853	1337.631104	-598.591919	-47.794792	1635.428223	-754.856323	158.498703	1089.809204	-579.606628	-361.421692	1101.243408	-639.818848	189.749313	844.493286	-460.343811	-328.308899	849.481445	-561.355774	-73.948746	961.287354	612.770569	-13.494505	961.630005	607.663269	163.152328
-617.947510	23.491041	862.759644	-557.211121	-189.779587	867.680786	-664.256775	70.425583	483.945465	-594.430725	-235.986374	515.414795	-685.239136	96.965515	83.334755	-645.988464	-241.607758	82.601524	-652.612122	90.695152	1340.732300	-562.668213	-238.576797	1350.627441	-554.342163	-56.566555	1337.547241	-599.077087	-46.947094	1635.360229	-754.422424	158.518539	1089.024048	-579.567993	-360.813202	1101.314575	-637.390015	189.654678	844.824463	-459.841064	-327.331573	849.781982	-561.312927	-73.448799	961.220581	613.130371	-13.780374	961.555847	607.972900	163.161896
-617.914795	23.907536	862.617676	-557.037842	-189.317780	867.612244	-663.712646	70.978699	483.869324	-593.769409	-235.831192	515.232483	-685.003174	96.910614	83.384010	-645.988647	-241.588776	82.603325	-653.090698	91.389229	1340.412964	-562.933899	-237.864609	1350.678345	-554.666870	-55.904537	1337.498901	-599.697876	-46.072304	1635.286865	-754.057068	158.553162	1088.338745	-579.510742	-360.230255	1101.385620	-635.065308	189.443832	845.111328	-459.200256	-326.503510	850.143494	-561.290649	-72.979820	961.134399	613.483704	-13.869389	961.468628	608.064575	163.083939
-617.884888	24.425049	862.552979	-556.871826	-188.814651	867.565735	-663.150208	71.509300	483.797913	-593.090576	-235.622787	515.111755	-684.971008	96.947678	83.386742	-645.986694	-241.557220	82.639221	-653.528870	91.996048	1340.129639	-563.244507	-237.229797	1350.794678	-554.828613	-55.122166	1337.656372	-600.358887	-45.308975	1635.213379	-753.668396	158.530884	1087.627319	-579.475952	-359.485962	1101.464844	-632.784729	189.182983	845.444885	-458.626465	-325.640167	850.546631	-561.269653	-72.466782	961.099426	613.876648	-13.972495	961.395996	608.147095	162.963318
-617.868042	24.869219	862.495422	-556.694458	-188.289261	867.531677	-662.550110	72.061699	483.757660	-592.434082	-235.358353	515.010559	-685.073181	97.161285	83.335022	-645.921753	-241.543167	82.637947	-653.920349	92.631081	1339.917847	-563.621399	-236.523849	1350.914063	-555.091675	-54.437698	1337.710327	-601.036255	-44.483974	1635.180420	-753.285706	158.516098	1086.998779	-579.388367	-359.009125	1101.662231	-630.571838	188.826553	845.752991	-458.065308	-324.859497	850.981384	-561.250732	-71.970024	961.073608	614.311462	-14.109227	961.334167	608.322937	162.791870
-617.904297	25.251274	862.450500	-556.600403	-187.789215	867.502441	-662.129089	72.563324	483.718475	-591.852722	-235.070435	514.870361	-685.028137	97.179008	83.347626	-645.885254	-241.538589	82.649185	-654.257751	93.280624	1339.713013	-563.851074	-235.861893	1351.085693	-555.366028	-53.795280	1337.750854	-601.720093	-43.705101	1635.154053	-752.885620	158.452393	1086.413330	-579.350769	-358.348877	1101.808105	-628.347473	188.439240	846.143127	-457.455536	-324.007446	851.471863	-561.278503	-71.516571	961.050659	615.033325	-13.761307	961.269775	608.549316	162.687012
-617.839661	25.594980	862.395630	-556.506653	-187.328491	867.486938	-661.568359	73.090118	483.643250	-591.352844	-234.822739	514.755432	-684.747437	97.174835	83.375771	-645.814880	-241.481735	82.673882	-654.585449	93.911758	1339.544800	-564.110962	-235.220688	1351.274902	-555.691772	-53.084240	1337.755371	-602.431030	-42.886189	1635.131714	-752.567139	158.443039	1085.904053	-579.324280	-357.480530	1101.859375	-626.532288	187.971359	846.368469	-456.808105	-323.265564	851.910339	-561.250122	-71.101997	961.027954	615.352112	-13.911881	961.209595	608.666321	162.475143
-617.824158	26.011419	862.370117	-556.402222	-186.850677	867.467651	-661.175537	73.600792	483.585022	-590.913879	-234.625015	514.683960	-684.908325	97.363647	83.363861	-645.809937	-241.441818	82.693405	-654.889893	94.547356	1339.360596	-564.399902	-234.497772	1351.468384	-555.904907	-52.481514	1337.808472	-603.147949	-42.067574	1635.098145	-752.219238	158.462906	1085.334961	-579.228455	-356.888733	1102.091187	-624.458191	187.447784	846.765564	-456.242493	-322.575226	852.325745	-561.233704	-70.650719	961.016846	615.665222	-14.098392	961.135132	608.798340	162.303253
-617.724609	26.386509	862.300049	-556.254761	-186.407120	867.461426	-660.835510	74.087349	483.498993	-590.575989	-234.395370	514.625916	-684.745056	97.311882	83.383095	-645.762024	-241.436783	82.703423	-655.191406	95.166573	1339.161133	-564.623840	-233.887329	1351.672119	-556.156006	-51.784931	1337.857666	-603.854248	-41.254562	1635.060547	-751.904358	158.538116	1084.819580	-578.997375	-356.473206	1102.445435	-622.486023	186.585236	847.047302	-455.635895	-321.972748	852.815247	-561.160889	-70.217995	960.989990	615.923767	-14.294474	961.026611	608.892700	162.118210
-617.626587	26.858877	862.273560	-556.096680	-185.986435	867.455078	-660.454346	74.574562	483.453461	-590.251709	-234.147476	514.567383	-684.680969	97.410301	83.399948	-645.742188	-241.393845	82.683670	-655.474731	95.826729	1338.961548	-564.847290	-233.240540	1351.899902	-556.416016	-51.132698	1337.883789	-604.500000	-40.396713	1635.050781	-751.575623	158.684036	1084.405396	-578.852844	-355.833496	1102.684570	-620.889282	185.908508	847.227844	-454.974091	-321.355255	853.310120	-561.081604	-69.771194	960.986633	616.126892	-14.455657	960.887756	608.945618	161.973557
-617.525330	27.277721	862.255615	-555.968323	-185.600296	867.482117	-660.136536	74.950508	483.439514	-590.032898	-233.900574	514.492676	-684.690430	97.441544	83.390862	-645.725708	-241.339828	82.667534	-655.754150	96.404266	1338.822754	-565.143860	-232.576248	1352.076294	-556.637756	-50.533451	1337.955933	-605.139282	-39.676376	1635.012207	-751.241150	158.841827	1083.970825	-578.622864	-355.348206	1102.946045	-619.407166	185.216309	847.328430	-454.340424	-320.762756	853.775879	-561.012817	-69.359688	961.002563	616.266235	-14.619356	960.688354	609.000061	161.805862
-617.407776	27.692118	862.256531	-555.836548	-185.180832	867.511353	-659.887878	75.294479	483.446289	-589.612000	-233.439362	514.403992	-684.690063	97.465614	83.394157	-645.579346	-241.311020	82.637390	-656.037170	96.980698	1338.689941	-565.357239	-231.942352	1352.333496	-556.877441	-49.920185	1338.025391	-605.714294	-38.884140	1635.006836	-750.924988	158.964203	1083.572754	-578.312439	-354.871735	1103.289551	-617.918091	184.506195	847.569824	-453.743317	-320.236542	854.255798	-560.946045	-68.944321	961.033325	616.364014	-14.764937	960.456787	609.039368	161.636047
-617.330505	28.093327	862.268250	-555.805725	-184.738571	867.545593	-659.682678	75.620239	483.450775	-589.446960	-233.194473	514.396790	-684.659180	97.482056	83.400742	-645.535095	-241.260971	82.648895	-656.299744	97.576118	1338.565552	-565.559387	-231.267441	1352.550903	-557.131714	-49.306400	1338.121948	-606.146912	-38.059090	1635.038940	-750.456299	158.698807	1083.070923	-578.090088	-354.276154	1103.530273	-616.536926	183.747391	847.688232	-453.068573	-319.751404	854.752930	-560.927612	-68.526199	961.066162	616.415161	-14.973941	960.232544	609.109253	161.423904
-617.204407	28.470644	862.278870	-555.735413	-184.290359	867.611328	-659.432922	75.918335	483.431274	-589.318665	-232.871490	514.376770	-684.647949	97.514778	83.401115	-645.467773	-241.189224	82.659431	-656.568176	98.103111	1338.443237	-565.766235	-230.654922	1352.833008	-557.359253	-48.689083	1338.234009	-606.603516	-37.330311	1635.047852	-750.243286	159.361160	1082.756714	-577.804932	-353.728821	1103.834961	-615.488708	183.083923	847.693970	-452.380524	-319.316162	855.257324	-560.876404	-68.105293	961.116028	616.426819	-15.244963	959.981567	609.264526	161.084366
-617.184509	29.080666	862.320068	-555.716003	-183.879913	867.674255	-659.321167	76.274765	483.500336	-589.653931	-232.915833	514.464294	-684.840210	97.618065	83.411049	-645.593689	-241.149643	82.744812	-656.810974	98.767670	1338.320679	-565.956177	-229.988632	1353.115601	-557.819092	-48.182922	1338.093750	-606.962341	-36.501373	1635.055298	-749.976868	159.654938	1082.458008	-577.455872	-353.314392	1104.191895	-614.461609	182.202469	847.699707	-451.748322	-318.880981	855.751282	-560.912231	-67.610069	961.184326	616.359558	-15.617266	959.753235	609.379700	160.714539
-617.002441	29.570681	862.308044	-555.666077	-183.422256	867.720764	-659.145752	76.529297	483.501617	-589.230469	-232.327744	514.378784	-684.832214	97.615883	83.387825	-645.338928	-241.096161	82.715302	-657.050659	99.342278	1338.121338	-566.177307	-229.332184	1353.332886	-558.092773	-47.518272	1338.137207	-607.163452	-35.673428	1635.068848	-749.562195	160.383377	1082.365479	-577.146851	-352.855194	1104.463989	-613.638550	181.570663	847.683960	-451.052734	-318.445190	856.232300	-560.838684	-67.139076	961.213135	616.261108	-15.992116	959.512817	609.389648	160.350327
-616.839966	29.990856	862.296143	-555.621033	-183.048676	867.782776	-659.134766	76.787132	483.505249	-589.281250	-232.049744	514.400208	-684.892334	97.607590	83.399879	-645.321106	-241.047272	82.753639	-657.361023	99.919296	1337.942871	-566.466187	-228.730209	1353.507935	-558.095520	-46.829285	1338.400024	-607.389282	-34.906158	1635.102417	-749.350586	160.697128	1082.020874	-576.867188	-352.306976	1104.670532	-613.028076	180.861786	847.496399	-450.489075	-318.134674	856.643127	-560.783936	-66.738777	961.250854	615.874084	-15.927506	959.249207	608.499634	160.534821
-616.648193	30.379177	862.281860	-555.559875	-182.661606	867.829651	-659.036560	76.985886	483.514679	-589.397461	-231.772552	514.416199	-684.883484	97.620499	83.402092	-645.305176	-240.984924	82.720695	-657.579712	100.524292	1337.812012	-566.722839	-228.097275	1353.694824	-558.355347	-46.275360	1338.408813	-607.499573	-34.047672	1635.064697	-749.426392	160.858795	1081.410645	-576.539734	-351.926483	1104.969727	-612.406067	180.198029	847.316895	-449.883362	-317.862488	857.091370	-560.698486	-66.350601	961.277893	615.268799	-16.726612	959.096985	608.157837	160.190430
-616.432312	30.767086	862.298767	-555.493835	-182.317581	867.869141	-658.981445	77.175507	483.538879	-589.587830	-231.556946	514.433350	-684.907837	97.646957	83.411095	-645.345093	-240.939819	82.720161	-657.839478	101.080864	1337.709839	-566.941650	-227.539581	1353.922729	-558.607422	-45.689056	1338.481812	-607.483521	-33.292389	1635.070923	-749.228333	161.197556	1081.151978	-576.194763	-351.609283	1105.257813	-611.859436	179.363739	847.158752	-449.212280	-317.504425	857.588074	-560.604858	-66.007484	961.320923	615.026855	-17.132799	959.015930	607.980469	159.881195
-616.199463	31.174257	862.314819	-555.419800	-182.024094	867.929260	-658.965576	77.382729	483.567322	-589.766174	-231.324905	514.477417	-684.948181	97.665916	83.437599	-645.303772	-240.911194	82.707916	-658.031982	101.636650	1337.568726	-567.216675	-226.925751	1354.106567	-558.810486	-45.154583	1338.548950	-607.417847	-32.473820	1635.070557	-749.070801	161.425247	1080.956543	-575.857117	-351.296509	1105.571533	-611.525574	178.742172	846.981934	-448.589325	-317.247284	858.074463	-560.497375	-65.674088	961.372803	614.610718	-17.640162	959.193054	607.741577	159.430176
-616.075134	31.385923	862.346436	-555.379150	-181.775467	867.988892	-658.969055	77.600098	483.581787	-589.982361	-231.101944	514.546753	-684.994873	97.704605	83.444557	-645.292053	-240.907959	82.679024	-658.203247	102.225250	1337.461792	-567.420288	-226.373001	1354.345825	-559.033081	-44.639469	1338.548828	-607.284790	-31.559742	1635.057617	-748.956909	161.740631	1080.750366	-575.485962	-351.062378	1105.954224	-611.256897	178.081635	846.768799	-447.975616	-316.965973	858.518677	-560.441406	-65.446861	961.425720	614.879333	-17.784990	959.225159	607.725769	159.230225
-615.708069	31.768044	862.285828	-555.381226	-181.417831	868.048035	-658.851746	77.786400	483.614594	-590.263611	-230.936127	514.612183	-684.959412	97.720352	83.447029	-645.315247	-240.852585	82.692604	-658.316833	102.783432	1337.343994	-567.637268	-225.833328	1354.532104	-559.205811	-44.062759	1338.576416	-607.130798	-30.743479	1635.032715	-748.885742	162.131790	1080.497070	-575.248657	-350.688782	1106.223267	-611.123169	177.502426	846.521057	-447.381775	-316.779205	858.978882	-560.275269	-65.072334	961.428772	614.777954	-17.439888	959.301880	606.737427	158.779907
-615.522583	32.141537	862.292358	-555.355164	-181.121979	868.103088	-658.841187	77.974373	483.607697	-590.607056	-230.779037	514.701721	-684.981506	97.747459	83.462433	-645.381226	-240.863647	82.743263	-658.388794	103.365768	1337.197998	-567.914795	-225.275024	1354.700928	-559.344238	-43.541386	1338.621460	-607.016968	-29.942667	1634.984375	-748.845520	162.468903	1080.257935	-575.001526	-350.394318	1106.533081	-611.119873	177.031097	846.286316	-446.746765	-316.554138	859.504028	-560.194763	-64.745140	961.466919	615.484253	-18.167795	959.515930	607.695618	158.705460
-615.357971	32.472218	862.329102	-555.361023	-180.815735	868.172546	-658.833191	78.167496	483.612518	-590.842773	-230.582855	514.754639	-684.999939	97.771767	83.464760	-645.364990	-240.843979	82.743980	-658.398315	103.973068	1337.068481	-568.107910	-224.700226	1354.876709	-559.665100	-43.156116	1338.402344	-606.788879	-29.123663	1634.941040	-748.874512	162.788712	1080.076416	-574.819336	-350.136810	1106.860352	-611.247314	176.504532	845.992004	-446.171631	-316.380585	860.023865	-560.138794	-64.439598	961.527466	615.841736	-18.415699	959.843140	607.808838	158.463425
-615.225098	32.805920	862.350586	-555.458801	-180.496689	868.198547	-658.788452	78.341911	483.632904	-591.122925	-230.393677	514.801208	-685.013611	97.803108	83.472557	-645.378479	-240.848999	82.721237	-658.381287	104.483315	1336.942749	-568.307251	-224.273102	1355.104614	-559.594055	-42.567638	1338.620972	-606.683594	-28.358585	1634.883057	-748.944458	163.073547	1079.943115	-574.796936	-349.606293	1106.994019	-611.444031	176.050201	845.697876	-445.618286	-316.279999	860.442749	-560.123779	-64.139755	961.554565	616.061768	-18.441006	960.227295	607.552856	158.171753
-615.136108	33.063099	862.376099	-555.551819	-180.232620	868.231384	-658.789307	78.505905	483.647095	-591.389954	-230.208069	514.822754	-685.055420	97.810699	83.479210	-645.445374	-240.853683	82.678688	-658.327209	105.044189	1336.815552	-568.475891	-223.775986	1355.278809	-559.650940	-42.124172	1338.603882	-606.552856	-27.591171	1634.848999	-749.040405	163.339554	1079.845337	-574.677734	-349.402771	1107.346924	-611.717590	175.637985	845.399841	-445.131165	-316.204285	860.911316	-560.130432	-63.898209	961.586914	616.862244	-18.475576	960.576721	608.008545	158.078506
-615.067993	33.302608	862.399780	-555.671509	-179.991104	868.251465	-658.756042	78.685211	483.651123	-591.606628	-229.974976	514.852112	-685.054993	97.813248	83.487541	-645.430298	-240.835297	82.673943	-658.186707	105.618820	1336.664917	-568.703918	-223.298721	1355.395508	-559.661743	-41.739983	1338.549927	-606.448853	-26.801998	1634.797363	-749.129578	163.575394	1079.769531	-574.649597	-349.125183	1107.573120	-612.108643	175.310043	845.095886	-444.637512	-316.034088	861.415710	-560.140747	-63.677216	961.606689	617.089783	-19.068796	960.944214	608.218445	157.752289
-614.961243	33.584034	862.392395	-555.805359	-179.733429	868.258057	-658.701843	78.882210	483.667908	-591.914795	-229.809128	514.892456	-684.899658	97.763557	83.487518	-645.399109	-240.807724	82.646637	-658.041992	106.094070	1336.507446	-568.887512	-222.837326	1355.494629	-559.631775	-41.298054	1338.499756	-606.363647	-26.038683	1634.737061	-749.267944	163.868668	1079.665894	-574.593140	-348.810089	1107.796387	-612.626709	175.041595	844.721619	-444.104004	-316.119110	861.900757	-560.137268	-63.426201	961.603699	617.552368	-19.274435	961.299927	608.420898	157.491287
-614.947815	33.859245	862.370300	-555.951050	-179.533600	868.258179	-658.613037	79.117271	483.638550	-592.212280	-229.580841	514.918091	-684.875061	97.776360	83.509293	-645.408691	-240.753326	82.599213	-657.774963	106.672218	1336.374390	-568.945618	-222.377319	1355.656250	-559.555237	-40.843868	1338.443970	-606.242676	-25.469051	1634.695801	-749.396057	164.124832	1079.532593	-574.578613	-348.555450	1108.037476	-613.230164	174.778122	844.264709	-443.721985	-316.068359	862.323486	-560.176941	-63.193787	961.586304	618.219849	-19.165546	961.603821	608.682861	157.397507
-614.891846	34.103157	862.339600	-556.069092	-179.377869	868.280518	-658.517273	79.321732	483.627380	-592.590149	-229.424667	514.979431	-685.054626	97.881073	83.490257	-645.366821	-240.717346	82.581268	-657.481873	107.169327	1336.226685	-569.027222	-221.975098	1355.800171	-559.408081	-40.426342	1338.401367	-606.163391	-24.684967	1634.669189	-749.539185	164.441879	1079.441284	-574.580505	-348.316986	1108.231689	-613.888794	174.559189	843.825134	-443.290619	-316.063904	862.764893	-560.189087	-62.989571	961.576721	618.649231	-19.304829	961.838440	608.917725	157.227859
-614.834473	34.350468	862.329956	-556.216919	-179.219101	868.284546	-658.469238	79.531769	483.621887	-592.967590	-229.300629	515.024048	-684.892944	97.833641	83.490837	-645.323853	-240.650528	82.569786	-657.058716	107.546173	1335.995850	-569.065186	-221.528702	1355.913940	-559.270142	-40.032887	1338.340942	-606.129639	-23.991077	1634.625000	-749.674194	164.744720	1079.314941	-574.633362	-348.110413	1108.467896	-614.613647	174.459747	843.375427	-442.907196	-316.105469	863.227173	-560.199341	-62.799274	961.565979	618.810303	-19.572016	961.986084	608.892578	157.059570
-614.812378	34.613811	862.313354	-556.400452	-179.072678	868.284973	-658.445618	79.686058	483.635010	-593.515686	-229.199615	515.119751	-684.910034	97.871338	83.510658	-645.323364	-240.633743	82.564774	-656.724487	108.064621	1335.904541	-569.057922	-221.125580	1356.104980	-559.115784	-39.636227	1338.317871	-606.106812	-23.326962	1634.620483	-749.799988	165.059982	1079.301270	-574.755798	-347.915924	1108.734741	-615.503845	174.464310	842.892883	-442.601624	-316.045166	863.710205	-560.230225	-62.603092	961.545654	619.255432	-19.753185	962.080627	609.243164	156.983688
-614.762512	34.825474	862.311584	-556.577576	-178.923996	868.304260	-658.432678	79.806183	483.652893	-594.103455	-229.126434	515.171448	-684.919800	97.885429	83.476357	-645.377258	-240.615875	82.540489	-656.475525	108.694397	1335.919556	-569.002686	-220.698181	1356.248169	-558.957214	-39.217312	1338.291626	-606.089783	-22.684158	1634.592651	-749.899353	165.357681	1079.313477	-574.993469	-347.446411	1108.823242	-616.467102	174.396255	842.405457	-442.410248	-316.098877	864.090027	-560.258667	-62.433880	961.546204	619.560913	-19.803160	962.100891	609.334778	156.919815
-614.770874	35.089275	862.322876	-556.811157	-178.760010	868.299805	-658.606384	79.938354	483.717896	-594.513062	-228.906586	515.172668	-684.987610	97.876465	83.497017	-645.336243	-240.600922	82.488152	-656.010376	109.056900	1335.769165	-568.982727	-220.290176	1356.425903	-558.761719	-38.836735	1338.298706	-606.054565	-22.088818	1634.582764	-749.794312	165.884079	1079.592163	-575.056763	-347.392365	1109.194458	-617.397949	174.399689	841.886353	-442.263824	-316.160217	864.494690	-560.311951	-62.240410	961.533752	619.779602	-19.885368	962.062378	609.413879	156.855591
-614.812561	35.301014	862.307617	-557.095520	-178.585846	868.299805	-658.763123	80.029572	483.707947	-594.989868	-228.703644	515.184692	-685.044617	97.858604	83.510063	-645.305786	-240.574310	82.436356	-655.639160	109.587982	1335.717896	-568.927795	-219.893661	1356.601929	-558.544861	-38.434223	1338.286011	-606.059570	-21.561428	1634.579956	-749.840027	166.261978	1079.639160	-575.142822	-347.227448	1109.437500	-618.506042	174.598648	841.330505	-442.176880	-316.247559	864.851074	-560.397034	-62.050747	961.505798	619.829041	-19.845079	962.004944	609.109558	156.855698
-614.829895	35.523991	862.309448	-557.356934	-178.437454	868.305420	-658.898499	80.135590	483.688721	-595.469238	-228.482208	515.255005	-685.085327	97.852814	83.486855	-645.336609	-240.568344	82.412811	-655.244873	110.085335	1335.640381	-568.858093	-219.421082	1356.724731	-558.290894	-38.041679	1338.289429	-605.974304	-21.011597	1634.570557	-749.890259	166.617935	1079.667236	-575.230652	-347.110016	1109.756470	-619.653076	174.869385	840.688965	-442.126007	-316.318878	865.192932	-560.464050	-61.876923	961.491455	620.019104	-20.008392	961.920654	609.318298	156.761139
-614.880310	35.691044	862.292053	-557.662537	-178.306107	868.331848	-658.914124	80.145782	483.668671	-596.129700	-228.405640	515.337646	-685.079956	97.878807	83.480263	-645.384460	-240.560715	82.374138	-654.953613	110.611572	1335.616699	-568.848450	-219.028168	1356.918701	-558.127563	-37.621067	1338.266357	-605.846497	-20.456041	1634.587769	-749.915283	166.963455	1079.712891	-575.339600	-346.958344	1110.081787	-620.786011	175.115662	840.075317	-442.178009	-316.481537	865.504272	-560.556580	-61.718006	961.472168	620.296387	-19.938301	961.815247	609.405884	156.735336
-614.903625	35.843895	862.311768	-557.909790	-178.208771	868.381958	-658.587280	80.087105	483.597870	-596.639709	-228.261093	515.394714	-684.972839	97.931824	83.449249	-645.342529	-240.549728	82.339203	-654.556091	111.087440	1335.583618	-568.760193	-218.583694	1357.105103	-557.880066	-37.246922	1338.311523	-605.638672	-19.877430	1634.632568	-749.903809	167.325317	1079.805908	-575.411804	-346.822296	1110.424805	-622.034851	175.602417	839.470947	-442.285889	-316.597595	865.816772	-560.622620	-61.590717	961.488281	620.409241	-19.965080	961.699829	609.339783	156.717773
-614.928894	36.006310	862.349487	-558.197327	-178.103745	868.432190	-658.731934	80.067596	483.662445	-597.266846	-228.150528	515.464722	-684.992004	97.912910	83.449272	-645.332458	-240.539307	82.342102	-654.174377	111.594635	1335.609131	-568.653870	-218.154663	1357.320923	-557.608032	-36.890392	1338.358521	-605.399902	-19.337502	1634.664551	-749.911377	167.708023	1079.949219	-575.523254	-346.498627	1110.653442	-623.246033	175.922760	838.827942	-442.426941	-316.717957	866.096497	-560.690613	-61.462772	961.509155	620.423096	-20.036425	961.568176	609.200500	156.703674
-614.947266	36.126118	862.408203	-558.489197	-178.028076	868.513855	-658.935547	80.084442	483.712433	-597.886963	-227.972473	515.546265	-685.014099	97.939575	83.477730	-645.326233	-240.529861	82.280525	-653.720154	112.026230	1335.619507	-568.525024	-217.748352	1357.562378	-557.542786	-36.584232	1338.202881	-605.168884	-18.850418	1634.698364	-749.865051	168.061478	1080.093628	-575.574707	-346.347076	1111.038086	-624.575073	176.404449	838.212585	-442.594147	-316.867065	866.386902	-560.750122	-61.365307	961.553528	620.569885	-19.924532	961.447327	609.105286	156.723923
-614.966370	36.218418	862.472595	-558.736145	-177.993454	868.606079	-659.131104	80.060112	483.775696	-598.598572	-227.972107	515.668823	-685.211670	97.968124	83.473656	-645.340027	-240.524673	82.263054	-653.363098	112.473114	1335.641479	-568.496948	-217.352539	1357.741577	-557.118835	-36.147621	1338.464722	-604.767700	-18.276070	1634.770142	-749.830750	168.485611	1080.227051	-575.628235	-346.264557	1111.387207	-625.959534	177.038254	837.586182	-442.826477	-317.045685	866.614258	-560.802002	-61.298882	961.609558	620.640381	-19.866371	961.385498	608.940857	156.730652
-614.998901	36.321747	862.513062	-559.028381	-177.951233	868.685547	-659.349976	80.023308	483.803802	-599.271118	-227.859207	515.746094	-685.072815	97.900391	83.459320	-645.385803	-240.519684	82.214180	-652.981873	112.929779	1335.643066	-568.380127	-217.021576	1357.990479	-556.897034	-35.823959	1338.469360	-604.382324	-17.746683	1634.828369	-749.797241	168.867920	1080.358276	-575.706787	-346.106598	1111.724487	-627.183655	177.489471	836.979004	-443.077423	-317.254913	866.799194	-560.867188	-61.218330	961.642395	620.596985	-19.882530	961.374695	608.788818	156.695145
-615.062866	36.431473	862.552734	-559.305786	-177.942886	868.777344	-659.616394	80.017464	483.827606	-599.946350	-227.760208	515.840637	-685.122742	97.872711	83.472961	-645.368164	-240.047089	82.073074	-652.564087	113.314850	1335.634888	-568.264587	-216.600937	1358.180176	-556.698547	-35.501862	1338.482178	-603.977844	-17.260353	1634.843750	-749.767273	169.266129	1080.449097	-575.750977	-346.015381	1112.049683	-628.605835	178.206924	836.339111	-443.395813	-317.500275	866.964844	-560.935120	-61.140640	961.678223	620.579102	-19.915121	961.361450	608.647461	156.683167
-615.099976	36.534977	862.607666	-559.590027	-177.877991	868.838440	-659.873535	80.031433	483.870636	-600.531982	-227.611649	515.902222	-685.141052	97.901062	83.473793	-645.306091	-240.016586	82.027718	-652.094971	113.692703	1335.621826	-568.131470	-216.219620	1358.331177	-556.656860	-35.272297	1338.306885	-603.457642	-16.721478	1634.862305	-749.708862	169.649231	1080.541748	-575.728760	-346.115662	1112.513184	-629.926270	178.876785	835.668762	-443.715851	-317.717224	867.093384	-560.995361	-61.060432	961.709106	620.583496	-19.901819	961.344482	608.543457	156.689011
-615.125122	36.641003	862.646667	-559.873230	-177.818588	868.897766	-660.111084	79.988548	483.920929	-601.273926	-227.564285	515.981018	-685.202209	97.871918	83.483673	-645.267151	-240.023666	81.973465	-651.744507	114.095337	1335.631958	-568.091064	-215.902618	1358.463501	-556.254333	-34.861294	1338.523560	-602.842102	-16.144108	1634.893555	-749.650818	170.087723	1080.637329	-575.771912	-346.052917	1112.827026	-631.312012	179.629028	835.052673	-444.056274	-317.928314	867.209412	-561.055542	-60.978977	961.732544	620.820251	-19.684389	961.130981	608.535156	156.880310
-615.179382	36.710686	862.671570	-560.150330	-177.827820	868.958801	-660.400024	79.975037	483.977997	-601.873108	-227.489868	516.036804	-685.238403	97.883942	83.487007	-645.232239	-240.022797	81.909012	-651.361694	114.467201	1335.623901	-567.976501	-215.555634	1358.623047	-556.031799	-34.562519	1338.520752	-602.220825	-15.639708	1634.914063	-749.556946	170.493103	1080.721313	-575.829956	-345.970184	1113.097412	-632.711548	180.581711	834.421875	-444.467041	-318.117401	867.283020	-561.126709	-60.940136	961.748596	621.518921	-18.979214	960.950012	608.650146	157.239212
-615.216064	36.796230	862.711487	-560.423584	-177.823135	869.014099	-660.675842	79.912987	484.034821	-602.500549	-227.373337	516.117126	-685.290955	97.860474	83.443413	-645.354614	-239.900024	82.083054	-650.977417	114.839188	1335.605591	-567.901489	-215.248520	1358.757690	-555.828369	-34.300026	1338.506104	-601.523560	-15.099741	1634.956787	-749.491638	170.880768	1080.825195	-575.914246	-345.909271	1113.356323	-633.993591	181.428940	833.822083	-444.828064	-318.416504	867.362183	-561.191101	-60.898628	961.771423	621.725403	-18.778641	960.918030	608.651245	157.364807
-615.261597	36.864548	862.747437	-560.701172	-177.825302	869.058289	-661.255920	79.919022	484.139160	-603.090942	-227.263092	516.173767	-685.401306	97.796783	83.465317	-645.307739	-239.899689	82.043213	-650.697083	115.225510	1335.592529	-567.792725	-214.983612	1358.900757	-555.617126	-34.068562	1338.469604	-600.784302	-14.606829	1634.964722	-749.416260	171.929184	1081.172607	-576.014893	-345.840393	1113.615112	-635.329834	182.315567	833.307678	-445.239563	-318.586243	867.411987	-561.261902	-60.871475	961.786865	621.893921	-18.582846	960.946716	608.633667	157.479660
-615.315735	36.910576	862.761047	-560.977112	-177.818390	869.107483	-661.302673	79.810707	484.139618	-603.609436	-227.163452	516.220032	-685.407288	97.813744	83.461769	-645.300903	-239.906128	82.013535	-650.337524	115.590996	1335.544922	-567.679810	-214.684280	1358.997559	-555.560303	-33.932671	1338.228271	-599.995728	-14.100870	1634.972290	-749.408081	172.322098	1081.223755	-576.220337	-345.554352	1113.675415	-636.727112	183.388092	832.694153	-445.638733	-318.879883	867.399292	-561.338135	-60.836720	961.792603	621.937683	-18.538977	961.078430	608.586243	157.504822
-615.376465	36.939705	862.736206	-561.245117	-177.842148	869.125488	-661.583008	79.748032	484.152924	-604.069824	-227.070038	516.271912	-685.417419	97.818771	83.438263	-645.268555	-239.897827	81.990250	-649.986206	115.904099	1335.485596	-567.624451	-214.444397	1359.056030	-555.167419	-33.625217	1338.356445	-599.245117	-13.633325	1634.938599	-749.250366	172.053284	1081.040894	-576.379333	-345.446930	1113.838867	-638.070740	184.519440	832.015015	-446.048126	-319.224548	867.368896	-561.404480	-60.819324	961.760254	622.393555	-18.110611	961.028076	608.703857	157.806854
-615.451904	36.978355	862.717834	-561.522827	-177.866882	869.139465	-661.784485	79.685066	484.145569	-604.498962	-226.952866	516.298401	-685.424805	97.810776	83.426224	-645.247314	-239.889114	81.957619	-649.602112	116.204720	1335.440918	-567.529053	-214.222992	1359.122070	-554.953857	-33.392277	1338.276245	-598.445801	-13.154149	1634.895630	-749.134888	172.441177	1081.087524	-576.556458	-345.395416	1114.006714	-639.447205	185.633423	831.442627	-446.524170	-319.462555	867.333313	-561.483643	-60.802513	961.729675	622.727295	-17.806667	961.228760	608.770020	157.951584
-615.505920	36.998241	862.715149	-561.785461	-177.834854	869.140198	-661.920166	79.613831	484.167725	-605.006592	-226.933884	516.362854	-685.437012	97.828438	83.391510	-645.302490	-239.915359	81.906433	-649.242188	116.462341	1335.387817	-567.423462	-214.006134	1359.149536	-554.721130	-33.177471	1338.222412	-597.605103	-12.638045	1634.859131	-749.072632	172.876801	1081.164307	-576.786194	-345.314026	1114.119873	-640.868347	186.751343	830.830627	-446.976471	-319.726654	867.275757	-561.555969	-60.779896	961.704773	622.935486	-17.618532	961.315247	608.847107	158.121964
-615.576660	37.025799	862.705750	-562.044312	-177.829712	869.141174	-661.953552	79.566383	484.167145	-605.470276	-226.910828	516.409790	-685.410522	97.858986	83.377342	-645.352417	-239.900558	81.888977	-648.873962	116.766174	1335.337036	-567.354675	-213.795364	1359.140869	-554.510803	-32.988480	1338.137085	-596.897339	-12.222507	1634.772339	-748.984741	173.264572	1081.272827	-576.975159	-345.433777	1114.325562	-642.159912	187.803757	830.330811	-447.476959	-319.966431	867.195313	-561.646851	-60.765892	961.679810	623.204468	-17.416790	961.455322	608.989197	158.284348
-615.671936	37.038307	862.703247	-562.275208	-177.842316	869.151489	-662.717651	79.681404	484.297791	-605.856750	-226.893921	516.416504	-685.610229	97.779671	83.425232	-645.350220	-240.337128	82.006065	-648.443604	117.073547	1335.276367	-567.212830	-213.571106	1359.144043	-554.436768	-32.901791	1337.849731	-596.126587	-11.739808	1634.693115	-748.894226	173.629227	1081.368896	-577.258484	-345.365997	1114.387573	-643.371094	188.816650	829.834045	-447.985443	-320.238983	867.134399	-561.736206	-60.760822	961.662292	623.612488	-17.060106	961.813171	609.107971	158.393234
-615.746643	37.073845	862.697205	-562.532104	-177.813278	869.134033	-663.141785	79.746635	484.345734	-606.401306	-227.032013	516.445374	-685.731689	97.721832	83.433731	-645.443787	-239.911133	81.856430	-648.102478	117.297150	1335.172485	-567.148132	-213.404922	1359.075439	-553.985901	-32.653824	1337.946533	-595.477966	-11.370898	1634.598877	-748.817383	174.002243	1081.432739	-577.606628	-345.262085	1114.394653	-644.580322	189.851288	829.360779	-448.556793	-320.409180	867.053711	-561.834167	-60.740726	961.632446	623.974243	-16.807333	962.070251	609.288635	158.584244
-615.832825	37.111103	862.674011	-562.756714	-177.829071	869.103455	-663.064270	79.721054	484.304047	-606.629333	-226.980255	516.449158	-685.686768	97.744820	83.408089	-645.402649	-239.877823	81.824875	-647.581482	117.453514	1335.090698	-567.016785	-213.259567	1359.059326	-553.697083	-32.520695	1337.827759	-594.772095	-10.917011	1634.528442	-748.741516	174.416275	1081.508301	-577.933044	-345.191132	1114.425659	-645.786804	190.924927	828.901978	-449.093475	-320.678253	866.935974	-561.928589	-60.738682	961.588989	624.284424	-16.585443	962.256104	609.510193	158.815491
-615.921387	37.132416	862.632629	-562.956726	-177.813934	869.092896	-662.951050	79.720024	484.253632	-606.622620	-226.825089	516.412781	-685.649780	97.777107	83.403427	-645.302185	-239.836655	81.797974	-647.212463	117.747910	1335.018433	-566.846252	-213.111115	1359.002441	-553.400635	-32.386810	1337.701172	-594.194702	-10.569225	1634.431519	-748.628906	174.754318	1081.605103	-578.296753	-345.056244	1114.435669	-646.905457	192.018051	828.510193	-449.644409	-320.924316	866.781189	-562.006653	-60.705494	961.542603	624.512451	-16.379824	962.242676	609.814270	159.101379
-616.049072	37.154888	862.623413	-563.209412	-177.791672	869.082275	-662.768738	79.727821	484.193359	-606.784058	-226.823608	516.416687	-685.615356	97.792679	83.394653	-645.388428	-239.853607	81.828751	-646.788391	117.980484	1334.952026	-566.630127	-212.952438	1358.996704	-553.285217	-32.376659	1337.427734	-593.582275	-10.153255	1634.378784	-748.511658	175.078323	1081.663086	-578.678162	-344.928650	1114.477417	-648.022339	193.097992	828.148132	-450.256409	-321.158691	866.628784	-562.123779	-60.682381	961.511597	624.745911	-16.253632	962.737488	610.029419	159.161926
-616.130066	37.164528	862.612244	-563.395691	-177.774094	869.068542	-662.505432	79.716751	484.148315	-606.760620	-226.729233	516.369934	-685.552856	97.847084	83.389084	-645.337708	-239.854904	81.820618	-646.380432	118.158112	1334.912720	-566.488342	-212.847198	1358.964600	-552.829773	-32.180664	1337.532959	-593.111694	-9.952995	1634.333618	-748.371948	175.372284	1081.758667	-579.122681	-344.670227	1114.377563	-649.121765	194.206406	827.807190	-450.879883	-321.399994	866.475952	-562.205383	-60.670704	961.484375	624.980774	-16.018156	962.962036	610.316284	159.387543
-616.244873	37.201439	862.612244	-563.575867	-177.772842	869.034790	-662.478516	79.765053	484.138153	-606.648621	-226.580780	516.311462	-685.532166	97.874199	83.381706	-645.244751	-239.834976	81.780602	-645.857056	118.284302	1334.843872	-566.291992	-212.715775	1358.964233	-552.511230	-32.060959	1337.461548	-592.569214	-9.607006	1634.274536	-748.254761	175.627350	1081.831665	-579.463379	-344.588409	1114.402588	-650.175476	195.259369	827.496582	-451.526642	-321.602081	866.329285	-562.294800	-60.662861	961.451904	625.163391	-15.748076	963.176941	610.614380	159.629944
-616.338318	37.270275	862.629089	-563.729126	-177.767380	869.023193	-662.385315	79.815811	484.136322	-606.790894	-226.636505	516.302246	-685.510803	97.887611	83.379013	-645.275513	-239.814453	81.779274	-645.614624	118.525276	1334.821777	-566.138916	-212.596283	1358.952271	-552.242798	-31.983601	1337.362061	-592.141174	-9.277014	1634.154297	-748.135437	175.918747	1081.933105	-579.791931	-344.563171	1114.435303	-651.160583	196.310471	827.233582	-452.212799	-321.810699	866.158447	-562.371704	-60.637890	961.442261	625.227478	-15.431046	963.342102	610.700378	160.055328
-616.415710	37.283680	862.620789	-563.868652	-177.769348	868.993896	-662.279785	79.867973	484.123413	-606.641235	-226.532379	516.227722	-685.482422	97.889786	83.366348	-645.211426	-239.818390	81.703026	-645.160217	118.706955	1334.774536	-565.894775	-212.495880	1358.946899	-552.152649	-31.970718	1337.094727	-591.713257	-8.980375	1634.095215	-748.022156	176.224365	1082.077026	-580.084229	-344.651794	1114.567505	-652.181641	197.396851	826.984070	-452.915497	-322.060852	865.988464	-562.423645	-60.636856	961.407593	625.299438	-15.161399	963.514465	610.983826	160.317291
-616.525391	37.346027	862.606018	-564.033630	-177.790619	868.965759	-662.192932	79.903496	484.078033	-606.689148	-226.549591	516.197510	-685.485229	97.877243	83.368530	-645.207214	-239.804153	81.689903	-644.819458	118.861153	1334.723633	-565.719788	-212.416443	1358.946777	-551.711365	-31.754862	1337.212646	-591.354980	-8.749692	1634.031738	-747.942749	176.576630	1082.167114	-580.451721	-344.545441	1114.569580	-653.117188	198.436157	826.762695	-453.599915	-322.264740	865.805237	-562.503418	-60.619553	961.369751	625.258240	-14.823709	963.639160	611.055542	160.788788
-616.578735	37.430431	862.611572	-564.138062	-177.781036	868.960388	-662.079529	79.940971	484.046143	-606.740662	-226.584015	516.206116	-685.486328	97.897720	83.377090	-645.170532	-239.796997	81.696106	-644.359680	118.972786	1334.676880	-565.564453	-212.317749	1358.898071	-551.440063	-31.646545	1337.146240	-591.070435	-8.636326	1634.016846	-747.859192	176.947891	1082.260254	-580.771606	-344.460846	1114.582275	-653.956543	199.397369	826.563171	-454.252899	-322.460510	865.620300	-562.543396	-60.578175	961.359070	625.231262	-14.531141	963.764465	611.296631	161.191269
-616.626587	37.448845	862.611572	-564.227295	-177.791595	868.945618	-662.068909	79.993225	484.046356	-606.873352	-226.626358	516.213074	-685.460266	97.938469	83.387199	-645.192261	-239.797760	81.701965	-644.092651	119.153221	1334.648438	-565.365906	-212.201859	1358.862915	-551.198730	-31.535252	1337.061035	-590.766846	-8.370329	1633.934082	-747.760864	177.242249	1082.370239	-581.063477	-344.436493	1114.595825	-654.857239	200.429626	826.407715	-454.964661	-322.689392	865.382996	-562.561340	-60.575546	961.337097	625.171814	-14.301479	963.890869	611.624451	161.457062
-616.642456	37.512970	862.611084	-564.281555	-177.764923	868.918884	-662.900757	80.200577	484.186493	-607.047546	-226.708099	516.247620	-685.708801	97.809715	83.458923	-645.239197	-239.806732	81.731369	-643.751465	119.288307	1334.630493	-565.126648	-212.048599	1358.815186	-551.100647	-31.531282	1336.810303	-590.529175	-8.224090	1633.911011	-747.686035	177.547714	1082.472290	-581.307800	-344.420410	1114.650269	-655.535095	201.342285	826.263611	-455.703003	-322.851227	865.159973	-562.557312	-60.539234	961.312988	625.073364	-14.003951	963.971191	612.019958	161.664688
-616.648804	37.525776	862.606995	-564.345825	-177.758270	868.909546	-662.953247	80.201668	484.210144	-607.233643	-226.765945	516.277832	-685.727783	97.832130	83.461685	-645.244324	-239.808365	81.720398	-643.420837	119.388649	1334.616089	-564.919495	-211.941589	1358.759399	-550.862427	-31.456367	1336.778687	-590.293213	-8.095285	1633.902344	-747.609070	177.869186	1082.592041	-581.525208	-344.409698	1114.701904	-656.220093	202.244568	826.144653	-456.415863	-323.006470	864.894470	-562.541626	-60.527687	961.291199	624.824707	-13.713680	964.018433	612.330505	161.812073
-616.625427	37.557358	862.617310	-564.352173	-177.725891	868.890808	-663.189270	80.248985	484.257538	-607.434998	-226.772964	516.310547	-685.764160	97.814705	83.476295	-645.229675	-240.239166	81.848480	-643.112305	119.510033	1334.631104	-564.719543	-211.839020	1358.726196	-550.649170	-31.357454	1336.724731	-590.071289	-7.983272	1633.910889	-747.514038	178.174469	1082.669556	-581.721130	-344.394562	1114.725830	-656.643738	203.138062	826.145386	-457.135376	-323.174438	864.630615	-562.496826	-60.503895	961.277161	624.541626	-13.457882	964.015991	612.593628	162.074051
-616.595154	37.635139	862.624084	-564.343689	-177.723465	868.887512	-663.509033	80.314827	484.306488	-607.720337	-226.806229	516.354248	-685.840515	97.785248	83.495209	-645.298950	-240.246582	81.852394	-642.865356	119.600540	1334.621704	-564.553406	-211.742966	1358.679810	-550.458252	-31.290798	1336.688721	-589.850891	-7.875767	1633.915039	-747.413940	178.450119	1082.754150	-581.887146	-344.375336	1114.784058	-657.176941	203.979462	826.078003	-457.806274	-323.353668	864.404236	-562.443787	-60.466557	961.269348	624.224487	-13.180074	963.965515	612.787231	162.435242
-616.547607	37.693081	862.620300	-564.351074	-177.668411	868.882263	-663.645447	80.317329	484.322906	-607.907837	-226.737152	516.363892	-685.874817	97.760429	83.498016	-645.270874	-240.237671	81.824150	-642.686829	119.708359	1334.640869	-564.428650	-211.668686	1358.656738	-550.158691	-31.129507	1336.835327	-589.633301	-7.774127	1633.925903	-747.322327	178.736206	1082.836426	-582.133789	-344.152374	1114.666748	-657.656555	204.801834	826.018982	-458.449036	-323.531281	864.167603	-562.388733	-60.409779	961.254517	623.716980	-12.825189	963.848389	612.896179	162.763336
-616.497375	37.772568	862.630188	-564.331116	-177.613800	868.849304	-663.696167	80.277702	484.356110	-608.168274	-226.698593	516.413086	-685.844971	97.794235	83.525833	-645.253174	-240.217682	81.815735	-642.523315	119.793205	1334.668579	-564.270020	-211.602844	1358.664063	-549.990906	-31.060713	1336.837524	-589.394104	-7.687913	1633.939453	-747.238586	178.955811	1082.898560	-582.252197	-344.115631	1114.705444	-658.146851	205.529953	825.900513	-459.131287	-323.683136	863.869141	-562.304504	-60.355278	961.229797	623.181030	-12.490117	963.662537	612.949219	163.141296
-616.416565	37.807301	862.664185	-564.244812	-177.555969	868.867249	-663.743958	80.211853	484.381836	-608.476379	-226.626831	516.434937	-685.852905	97.792580	83.514702	-645.259460	-240.169754	81.793114	-642.279968	119.820015	1334.703125	-564.173035	-211.547989	1358.644287	-549.886475	-31.011612	1336.830933	-589.187317	-7.657212	1633.951172	-747.099976	179.162643	1082.970581	-582.405457	-344.090912	1114.738037	-658.435059	206.257675	825.906250	-459.787750	-323.830933	863.563965	-562.187256	-60.306515	961.245605	622.616089	-12.177722	963.485352	612.967285	163.553864
-616.304260	37.876019	862.706238	-564.135498	-177.495087	868.879150	-663.816223	80.166924	484.420593	-608.774963	-226.520294	516.479553	-685.830566	97.794746	83.519325	-645.215088	-240.173782	81.799393	-642.173767	119.892685	1334.757446	-564.046387	-211.489761	1358.652832	-549.789429	-30.951891	1336.878662	-588.856079	-7.545725	1634.015015	-746.977234	179.396835	1083.088257	-582.532349	-343.998749	1114.733887	-658.667603	206.947021	825.942139	-460.390106	-323.964508	863.293396	-562.053101	-60.250328	961.266541	621.886353	-11.790361	963.210205	612.895447	163.939362
-616.187622	37.971100	862.762329	-564.024475	-177.406311	868.884216	-663.865479	80.084984	484.444305	-609.102295	-226.399673	516.513428	-685.804688	97.798515	83.517990	-645.163330	-240.168411	81.784996	-642.183960	119.956619	1334.854614	-563.955566	-211.459915	1358.656006	-549.717712	-30.912386	1336.892334	-588.590820	-7.531559	1634.065063	-746.873474	179.584290	1083.171631	-582.652832	-343.919067	1114.726318	-658.804321	207.563416	825.976990	-460.945679	-324.050110	863.038208	-561.910217	-60.175179	961.290222	621.133606	-11.492447	962.947754	612.779968	164.297531
-616.043274	37.991879	862.778687	-563.893738	-177.320511	868.898254	-663.998779	80.049561	484.505829	-609.521973	-226.277771	516.563416	-685.810242	97.790253	83.540237	-645.119263	-240.134735	81.766220	-642.150818	119.996559	1334.920654	-563.902771	-211.446762	1358.653931	-549.673462	-30.898643	1336.935059	-588.267822	-7.481273	1634.086182	-746.768860	179.800720	1083.235107	-582.668152	-344.059937	1114.841675	-658.848816	208.122070	826.019897	-461.471222	-324.202179	862.800720	-561.755737	-60.117882	961.299988	620.380249	-11.142273	962.630432	612.627441	164.722504
-615.889343	38.079769	862.811340	-563.733704	-177.232681	868.901855	-664.137939	80.011223	484.558594	-609.935120	-226.104279	516.632568	-685.820374	97.751495	83.558784	-645.131653	-240.125168	81.735672	-642.138245	120.027130	1334.980835	-563.860657	-211.443817	1358.662842	-549.664917	-30.867031	1336.968018	-587.876831	-7.378350	1634.127441	-746.652161	180.014130	1083.302856	-582.756592	-343.993317	1114.826416	-658.801514	208.636993	826.082947	-461.951538	-324.352203	862.544006	-561.585999	-60.039089	961.315247	619.519043	-10.829647	962.318176	612.378296	165.090164
-615.736877	38.127007	862.828308	-563.538147	-177.177414	868.910095	-664.241455	79.979401	484.600616	-610.370728	-225.922684	516.700745	-685.818054	97.746796	83.562447	-645.089600	-239.680954	81.607941	-642.188721	120.031456	1335.028442	-563.841003	-211.450729	1358.633179	-549.704285	-30.859947	1336.975342	-587.561768	-7.375691	1634.142456	-746.546753	180.207642	1083.353271	-582.853088	-343.895111	1114.764160	-658.720337	209.144485	826.111389	-462.340515	-324.424683	862.316467	-561.402710	-59.983547	961.324707	618.598022	-10.582016	961.903076	612.141907	165.444656
-615.561462	38.194046	862.853943	-563.327820	-177.057907	868.905884	-664.367432	79.939240	484.643585	-610.890259	-225.775528	516.828674	-685.833496	97.733109	83.569809	-645.069702	-239.637314	81.566681	-642.249573	120.018639	1335.093872	-563.848083	-211.477310	1358.610718	-549.735779	-30.849394	1337.015991	-587.172058	-7.333024	1634.163208	-746.482361	180.424667	1083.382813	-582.948181	-343.750763	1114.695679	-658.570313	209.542099	826.181030	-462.686432	-324.489532	862.082458	-561.201111	-59.894531	961.333252	617.600525	-10.326797	961.500000	611.821167	165.777496
-615.359680	38.279896	862.872070	-563.098206	-176.920609	868.910034	-664.442810	79.870125	484.707001	-611.373291	-225.579498	516.913757	-685.822144	97.743637	83.596031	-645.039429	-239.640762	81.555794	-642.346863	120.011932	1335.132813	-563.865967	-211.472214	1358.597412	-549.788696	-30.842777	1337.071655	-586.751221	-7.285797	1634.189331	-746.398804	180.561951	1083.415283	-583.060974	-343.607208	1114.606689	-658.396301	209.857224	826.209961	-462.993225	-324.601685	861.854980	-560.997070	-59.785957	961.348145	616.633484	-10.071164	960.984009	611.489197	166.196503
-615.155884	38.364788	862.901611	-562.836487	-176.791229	868.894104	-664.571167	79.824249	484.780884	-611.862061	-225.353104	516.978271	-686.015381	97.844337	83.578629	-644.964600	-239.617584	81.533371	-642.440125	119.993950	1335.191284	-563.873840	-211.509598	1358.569336	-549.845337	-30.868055	1337.110474	-586.322388	-7.244126	1634.197144	-746.296326	180.650116	1083.375366	-583.167053	-343.403473	1114.475830	-658.013245	210.133987	826.293884	-463.297241	-324.724060	861.624512	-560.767395	-59.690125	961.356995	615.588684	-9.622371	960.522766	610.868347	166.876556
-614.938049	38.458504	862.943604	-562.570923	-176.658905	868.892273	-664.643616	79.766052	484.831604	-612.407410	-225.081177	517.076477	-686.016602	97.836884	83.588928	-644.938538	-239.613678	81.498222	-642.573181	119.974976	1335.245361	-563.883789	-211.543686	1358.538208	-550.101257	-30.960936	1336.986694	-585.827148	-7.155283	1634.221069	-746.202393	180.736816	1083.361572	-583.258118	-343.270111	1114.348877	-657.609192	210.326279	826.380615	-463.507538	-324.763763	861.425537	-560.537964	-59.591434	961.382141	614.626221	-9.202315	960.129395	610.307251	167.393112
-614.704102	38.602444	862.955444	-562.281189	-176.544662	868.871826	-664.796570	79.747063	484.896301	-612.966248	-224.846756	517.158081	-686.038696	97.835037	83.601036	-644.904724	-239.579483	81.478424	-642.697937	119.948906	1335.281738	-563.914612	-211.587906	1358.497681	-549.981201	-30.882723	1337.187134	-585.410706	-7.163802	1634.201172	-746.082275	180.791260	1083.290894	-583.341125	-343.123901	1114.214355	-657.132813	210.482880	826.442627	-463.649811	-324.795563	861.234863	-560.294373	-59.474941	961.384460	613.505310	-9.147477	959.698914	609.897217	167.618149
-614.477783	38.765621	862.975342	-561.987183	-176.395279	868.840027	-664.909485	79.754417	484.963867	-613.512939	-224.578079	517.242249	-686.052368	97.837166	83.600708	-644.843750	-239.576645	81.422340	-642.929382	119.924675	1335.329590	-564.028687	-211.642975	1358.432373	-550.116272	-30.906559	1337.228760	-584.960205	-7.130975	1634.165527	-746.018616	180.886719	1083.216064	-583.403076	-342.959625	1114.040649	-656.659607	210.558472	826.472595	-463.726318	-324.748566	861.053162	-560.061890	-59.339767	961.388794	612.929565	-8.645977	959.281311	609.657593	167.884857
-614.245117	38.902668	862.986694	-561.655334	-176.298355	868.810547	-664.999023	79.740097	485.021362	-614.097046	-224.383011	517.351501	-686.070801	97.833305	83.617973	-644.776245	-239.999893	81.537628	-643.085815	119.889511	1335.390869	-564.042236	-211.714005	1358.392212	-550.378418	-30.993057	1337.062134	-584.594788	-7.189168	1634.160278	-745.895447	180.874603	1083.150879	-583.462158	-342.814697	1113.875854	-656.122131	210.558990	826.513245	-463.780945	-324.761047	860.878052	-559.809998	-59.236855	961.390076	612.175903	-8.322109	958.895935	609.385864	168.084137
-614.045288	39.036591	862.992065	-561.368042	-176.187195	868.765320	-665.070618	79.746964	485.063324	-614.704285	-224.143341	517.445007	-686.061646	97.836792	83.626122	-644.787354	-240.025696	81.530617	-643.283386	119.861244	1335.390625	-564.098145	-211.777130	1358.329102	-550.444092	-31.027208	1337.079346	-584.223450	-7.130175	1634.085205	-745.744690	180.887512	1083.060547	-583.539673	-342.588593	1113.605103	-655.439697	210.506699	826.604187	-463.789734	-324.744598	860.704773	-559.591187	-59.132133	961.379211	611.502686	-8.036975	958.592346	609.129211	168.363602
-613.847900	39.191269	863.034790	-561.091370	-176.029510	868.732605	-665.167542	79.759323	485.117615	-615.241516	-223.883377	517.516235	-686.082336	97.825287	83.642982	-644.767517	-239.994400	81.511841	-643.452271	119.789078	1335.411133	-564.093506	-211.848465	1358.277588	-550.478149	-31.060053	1337.075439	-584.040222	-7.170420	1633.983154	-745.566162	180.841858	1082.927002	-583.571228	-342.474609	1113.452881	-654.746826	210.470123	826.666870	-463.765167	-324.680939	860.551392	-559.392700	-59.008007	961.398743	610.772339	-8.079923	958.324402	608.881042	168.566971
-613.675110	39.320686	863.041931	-560.875610	-175.895035	868.671387	-665.233582	79.776207	485.162537	-615.800354	-223.639557	517.603271	-686.119873	97.823326	83.624237	-644.713013	-239.547806	81.361511	-643.595215	119.756752	1335.392090	-564.107910	-211.895508	1358.140381	-550.500122	-31.078148	1337.056763	-583.933289	-7.187443	1633.909790	-745.384766	180.745209	1082.794556	-583.516418	-342.614075	1113.415161	-653.899841	210.296555	826.757935	-463.697754	-324.597351	860.405884	-559.205688	-58.902225	961.376404	610.398987	-7.631528	958.284363	608.685608	168.807800
-613.540039	39.482197	863.069946	-560.651978	-175.733429	868.594727	-665.168030	79.796524	485.193359	-616.346558	-223.411392	517.654297	-686.082214	97.831322	83.637192	-644.695740	-239.523544	81.333099	-643.702515	119.697990	1335.381470	-564.019714	-211.948746	1358.046631	-550.471313	-31.087992	1337.019165	-583.922729	-7.173490	1633.876587	-745.203613	180.688690	1082.646484	-583.504639	-342.565521	1113.263672	-653.048706	210.053696	826.816101	-463.599670	-324.503082	860.268372	-559.032837	-58.777023	961.357544	609.885315	-7.471930	958.324219	608.533813	168.945145
-613.438354	39.641933	863.082397	-560.477295	-175.561615	868.526550	-664.922546	79.792702	485.154510	-616.857178	-223.175278	517.709778	-686.004028	97.863083	83.621399	-644.654297	-239.505936	81.281448	-643.743408	119.686394	1335.353394	-563.903625	-212.028519	1357.916138	-550.390076	-31.117014	1336.986694	-584.103760	-7.223829	1633.855225	-745.039124	180.685226	1082.492188	-583.503723	-342.473969	1113.074829	-652.236572	209.764709	826.861816	-463.482697	-324.380188	860.117065	-558.899475	-58.638096	961.333679	609.215393	-7.680453	958.428955	608.377930	169.029129
-613.319031	39.776340	863.059265	-560.315125	-175.393509	868.454041	-664.605896	79.810593	485.110840	-617.350098	-222.954300	517.778503	-685.898926	97.911819	83.599388	-644.614868	-239.507828	81.249962	-643.735046	119.667152	1335.309082	-563.744629	-212.070129	1357.775635	-550.291077	-31.118288	1336.939697	-584.425049	-7.309986	1633.863037	-744.837952	180.684052	1082.379517	-583.455627	-342.419159	1112.922974	-651.386292	209.375137	826.875488	-463.351654	-324.231903	860.000183	-558.752197	-58.500099	961.285278	609.315186	-7.140711	958.262939	608.592773	169.490112
-613.260071	39.947598	863.046997	-560.189941	-175.250793	868.353699	-664.578674	79.916321	485.115875	-617.854858	-222.819275	517.825256	-685.725525	97.796883	83.633629	-644.614502	-239.488770	81.225929	-643.676514	119.636459	1335.270386	-563.562805	-212.093781	1357.629028	-550.022217	-31.063995	1337.062866	-584.884399	-7.318857	1633.854980	-744.600586	180.690079	1082.234619	-583.408691	-342.355255	1112.732422	-650.446594	208.912750	826.851074	-463.182037	-324.058807	859.862671	-558.629822	-58.367523	961.222412	609.072632	-6.995587	958.793884	608.547668	169.546463
-613.159180	40.130959	863.046753	-560.062317	-175.101715	868.268188	-664.490234	80.011284	485.120941	-618.292358	-222.659607	517.852417	-685.908630	97.922882	83.610641	-644.551392	-239.497314	81.202072	-643.590637	119.605904	1335.249512	-563.360168	-212.133347	1357.492554	-549.842041	-31.062164	1337.050659	-585.562866	-7.598637	1633.962646	-744.275391	180.648788	1082.099487	-583.298523	-342.275177	1112.526733	-649.428040	208.397705	826.926208	-463.030670	-323.849548	859.743469	-558.492249	-58.231457	961.175598	608.625610	-7.213151	959.142151	608.629150	169.644455
-613.101501	40.287762	863.054993	-559.956543	-174.962677	868.190613	-664.414734	80.110474	485.134949	-618.810669	-222.520218	517.902405	-685.919861	97.939613	83.603188	-644.583252	-239.530502	81.179985	-643.435913	119.577019	1335.236206	-563.066406	-212.146255	1357.421143	-549.814575	-31.157988	1336.840088	-586.314880	-7.723483	1634.083740	-743.885559	180.570526	1081.982788	-583.123840	-342.173462	1112.361328	-648.542480	207.771622	826.910278	-462.863342	-323.619080	859.623657	-558.373413	-58.107136	961.132324	608.812866	-6.688247	959.488220	608.909485	169.950439
-613.056091	40.471428	863.082520	-559.889038	-174.785690	868.116638	-664.365601	80.230873	485.161041	-619.287781	-222.305786	517.907532	-685.924133	97.971741	83.632980	-644.611328	-239.542831	81.151947	-643.279541	119.520996	1335.246460	-562.808105	-212.130005	1357.368164	-549.451355	-31.098932	1337.037476	-587.191528	-7.936874	1634.223389	-743.433411	180.458145	1081.868042	-582.965393	-341.957123	1112.110596	-647.558411	207.094849	826.899109	-462.671997	-323.357025	859.472839	-558.274048	-57.958881	961.099487	608.813232	-6.416504	959.924500	609.130188	170.204483
-613.031372	40.682266	863.096741	-559.863708	-174.623795	868.044312	-664.354614	80.346542	485.173431	-619.696045	-222.142838	517.942627	-685.707397	97.900719	83.665276	-644.535461	-239.542831	81.109444	-643.081909	119.498741	1335.285522	-562.512329	-212.154343	1357.360718	-549.250366	-31.113029	1337.070190	-588.206604	-8.184292	1634.383667	-742.978394	180.448715	1081.808716	-582.688110	-341.874969	1112.026978	-646.534851	206.352036	826.895630	-462.441742	-323.067932	859.346741	-558.190369	-57.798782	961.055664	608.774292	-6.234464	960.382202	609.380981	170.465408
-612.977173	40.830078	863.125854	-559.820313	-174.481766	868.009888	-664.337341	80.488640	485.183411	-620.118347	-222.010895	517.981567	-685.680176	97.924454	83.687172	-644.522827	-239.551971	81.095757	-642.863647	119.455727	1335.356201	-562.231079	-212.157227	1357.366821	-549.053528	-31.091202	1337.099609	-589.354858	-8.517580	1634.562744	-742.481262	180.525757	1081.761719	-582.382751	-341.834198	1111.953735	-645.588257	205.526627	826.869019	-462.239197	-322.795013	859.228821	-558.083313	-57.669636	961.037231	608.321533	-6.505630	960.804810	609.589966	170.624771
-612.971375	41.016090	863.152466	-559.854675	-174.292450	867.936890	-664.406189	80.579216	485.219818	-620.567383	-221.944168	518.023254	-685.737183	97.936081	83.687141	-644.523254	-239.576096	81.101868	-642.649231	119.432343	1335.428955	-561.945374	-212.147217	1357.371582	-548.873596	-31.118116	1337.142700	-590.484741	-8.742057	1634.776611	-741.885071	180.371460	1081.725098	-582.055786	-341.740173	1111.931885	-644.516907	204.660751	826.884033	-461.998077	-322.451050	859.126648	-558.023071	-57.513351	960.994934	608.248047	-6.311367	961.257385	609.932312	170.910034
-612.940308	41.236637	863.207825	-559.855835	-174.129288	867.893677	-664.241089	80.611519	485.222839	-620.988831	-221.795105	518.022827	-685.661621	97.998344	83.692596	-644.554016	-239.608124	81.085991	-642.418335	119.435669	1335.537720	-561.680786	-212.153107	1357.405640	-548.719055	-31.109297	1337.196655	-591.684204	-8.961428	1634.926270	-741.257751	180.287567	1081.677124	-581.725952	-341.558533	1111.835815	-643.505859	203.783401	826.915955	-461.700684	-322.092377	859.049194	-557.940491	-57.355568	960.984131	608.140747	-6.075804	961.679626	610.216248	171.191147
-612.889038	41.386978	863.247498	-559.835999	-173.993286	867.851379	-664.326843	80.650795	485.237732	-621.309692	-221.601837	517.990967	-685.672668	98.019310	83.690498	-644.525208	-239.637268	81.041931	-642.183105	119.458557	1335.662109	-561.399475	-212.123077	1357.416260	-548.571228	-31.134659	1337.245972	-592.973022	-9.453296	1635.162231	-740.606140	180.254364	1081.698486	-581.242859	-341.499634	1111.855835	-642.497803	202.808823	826.923950	-461.436737	-321.739990	858.968262	-557.837646	-57.237270	960.965088	608.112793	-5.836758	962.092651	610.520691	171.418411
-612.816711	41.543354	863.310120	-559.814758	-173.849701	867.833252	-664.457458	80.690941	485.303589	-621.724182	-221.488022	518.008850	-685.717773	98.023697	83.706223	-644.491577	-239.644287	80.998444	-641.853821	119.391914	1335.818604	-561.116821	-212.097977	1357.501587	-548.438232	-31.121664	1337.344238	-594.140747	-9.705989	1635.333618	-739.899963	180.142944	1081.704346	-580.781799	-341.271027	1111.784546	-641.527771	201.804977	826.879578	-461.125519	-321.366852	858.848206	-557.728699	-57.115372	960.971375	608.162292	-5.499030	962.414429	610.863037	171.750137
-612.730164	41.689529	863.377075	-559.765686	-173.699326	867.806396	-664.638245	80.671921	485.379089	-622.043335	-221.306625	518.016541	-685.716248	98.042923	83.711067	-644.481445	-239.642654	80.955902	-641.757751	119.441711	1335.981689	-560.981262	-212.082748	1357.529297	-548.397095	-31.164576	1337.412109	-595.318481	-10.119841	1635.598877	-739.169678	180.030151	1081.680542	-580.297241	-341.119812	1111.740234	-640.508789	200.751343	826.902161	-460.734283	-320.957703	858.701843	-557.610840	-57.001415	960.979614	608.106628	-5.260832	962.643066	611.214111	172.031158
-612.614563	41.850254	863.425049	-559.687012	-173.535828	867.778259	-665.534912	80.810127	485.577881	-622.446289	-221.234222	518.048584	-686.152832	98.078026	83.752182	-644.505920	-239.636551	80.979408	-641.526978	119.429611	1336.145142	-560.783264	-212.089767	1357.619873	-548.353027	-31.160652	1337.526123	-596.388489	-10.380494	1635.810059	-738.421387	180.003967	1081.655518	-579.792480	-340.797089	1111.633057	-639.507019	199.657578	826.866699	-460.240326	-320.508423	858.580017	-557.463623	-56.865723	960.976990	608.156250	-4.872624	962.897095	611.511292	172.350006
-612.492432	42.016075	863.490112	-559.606995	-173.379105	867.745483	-667.948120	81.313866	486.015167	-622.771240	-221.087540	518.104248	-686.618286	97.662346	83.952713	-644.513062	-239.632477	80.953560	-641.404236	119.443428	1336.306274	-560.698730	-212.087509	1357.685181	-548.350708	-31.217815	1337.640015	-597.267639	-10.635586	1635.959473	-737.688049	179.857300	1081.584229	-579.297729	-340.427338	1111.417603	-638.393372	198.517471	826.861877	-459.840454	-320.104462	858.442017	-557.308411	-56.740738	960.980286	608.147034	-4.531317	963.067627	611.759277	172.665863
-612.323730	42.185585	863.546753	-559.425110	-173.173737	867.706665	-669.424561	81.568291	486.300476	-623.073181	-220.901581	518.115540	-687.205322	97.675179	84.024117	-644.501038	-239.612778	80.947227	-641.337769	119.458832	1336.488403	-560.641235	-212.134888	1357.799072	-548.440918	-31.266760	1337.757690	-598.058411	-11.002585	1636.197144	-736.879761	179.790421	1081.575684	-578.781433	-340.182831	1111.333862	-637.273010	197.387222	826.891296	-459.358459	-319.621429	858.277771	-557.110901	-56.586922	960.985596	608.126099	-4.219184	963.178955	611.954224	172.990967
-612.152344	42.337582	863.611389	-559.213928	-172.997971	867.683472	-668.839111	81.170074	486.235626	-623.282959	-220.680252	518.146545	-686.928894	97.760124	83.962753	-644.440491	-239.600845	80.933792	-641.318665	119.441887	1336.670044	-560.663330	-212.180527	1357.885986	-548.635376	-31.333261	1337.871704	-598.592346	-11.292091	1636.391479	-736.082031	179.633835	1081.499146	-578.262268	-339.816528	1111.203735	-636.051270	196.204010	826.850342	-458.842682	-319.136353	858.123413	-556.909790	-56.453251	961.006165	608.057983	-3.923667	963.221130	612.102173	173.309402
-611.911621	42.515839	863.686462	-558.928955	-172.787613	867.645752	-667.100403	80.447708	485.997833	-623.517883	-220.473389	518.180176	-686.352966	98.010841	83.810234	-644.436462	-239.596054	80.958183	-641.397400	119.430229	1336.859741	-560.804504	-212.261993	1357.949707	-548.856201	-31.449949	1338.023804	-598.861572	-11.511510	1636.568848	-735.348755	179.663162	1081.435791	-577.690674	-339.467621	1111.052246	-634.802979	194.967529	826.862732	-458.299438	-318.579163	858.003906	-556.659973	-56.304691	961.033081	607.968079	-3.679287	963.202515	612.217346	173.641968
-611.622437	42.758839	863.764343	-558.645447	-172.548599	867.617004	-666.130005	79.962997	485.912872	-623.677002	-220.243027	518.218567	-685.737244	98.039757	83.737389	-644.412537	-239.559341	80.902000	-641.573364	119.397911	1337.052856	-561.050781	-212.354630	1358.039795	-549.164795	-31.536343	1338.144409	-598.961792	-11.818270	1636.690552	-734.476624	179.457062	1081.343628	-577.178528	-339.248291	1110.874878	-633.539734	193.697510	826.817627	-457.716888	-317.998169	857.892761	-556.418274	-56.122498	961.076538	607.855591	-3.463323	963.151978	612.284546	173.936432
-611.307556	43.006676	863.836731	-558.302612	-172.305527	867.583862	-666.621643	79.788261	486.079742	-623.700745	-219.973602	518.175537	-685.977905	98.162712	83.717690	-644.355286	-239.561966	80.879433	-641.882935	119.348389	1337.225830	-561.356506	-212.457550	1358.106689	-549.552124	-31.673609	1338.254028	-598.807251	-12.024467	1636.819092	-733.765015	179.432938	1081.265503	-576.861023	-338.377960	1110.489990	-632.307739	192.472931	826.830994	-457.066132	-317.409393	857.707336	-556.153442	-55.935589	961.120728	607.708862	-3.220768	963.088257	612.258484	174.217850
-610.939392	43.225647	863.889099	-557.872192	-172.048676	867.563782	-667.115723	79.658119	486.249451	-623.884277	-219.833115	518.226746	-686.015808	98.142609	83.733681	-644.391113	-239.508362	80.883423	-642.278748	119.267715	1337.413574	-561.747986	-212.582870	1358.203979	-549.987427	-31.773987	1338.376221	-598.436707	-12.154980	1636.877075	-732.971924	179.266464	1081.053955	-576.282471	-338.233582	1110.404175	-631.020935	191.307404	826.838013	-456.288696	-316.670746	857.653809	-555.847961	-55.742542	961.169067	607.536255	-3.001441	962.941345	612.189087	174.514465
-610.583252	43.477345	863.916077	-557.445190	-171.763306	867.517639	-667.586365	79.483589	486.436188	-623.863281	-219.576965	518.224365	-686.048645	98.120659	83.755798	-644.336914	-239.504913	80.894882	-642.663635	119.183807	1337.562012	-562.175720	-212.739120	1358.263062	-550.645752	-31.952667	1338.287720	-597.810303	-12.227585	1636.887573	-732.521057	179.454330	1080.802002	-575.847534	-337.741699	1110.104736	-629.744751	190.143753	826.811279	-455.596710	-316.062805	857.535339	-555.552490	-55.518848	961.192261	607.215393	-2.912951	962.693298	612.052612	174.738586
-610.213928	43.720913	863.952087	-556.956909	-171.526749	867.491333	-668.084534	79.305374	486.624695	-623.800293	-219.389999	518.288086	-686.127563	98.102875	83.757698	-644.325867	-239.446487	80.890205	-643.201660	119.040649	1337.622070	-562.664673	-212.905197	1358.270020	-550.965088	-31.999342	1338.546265	-597.106384	-12.374638	1636.871826	-731.783508	179.185394	1080.489868	-575.440491	-337.348022	1109.829590	-628.473206	188.989059	826.768127	-454.889465	-315.350098	857.390137	-555.236145	-55.318207	961.234131	607.056152	-2.601238	962.422668	611.898254	175.032288
-609.854492	44.001106	864.006409	-556.463562	-171.261047	867.481445	-668.573364	79.115509	486.803131	-623.764832	-219.267075	518.332764	-686.149353	98.078300	83.768532	-644.333557	-239.446136	80.920998	-643.727722	118.939857	1337.712891	-563.186584	-213.069427	1358.191040	-551.692017	-32.238625	1338.408081	-596.209595	-12.410284	1636.781250	-731.104309	179.020554	1080.299561	-575.154480	-336.794128	1109.453979	-627.298645	187.889786	826.710693	-454.056183	-314.549194	857.286133	-554.951599	-55.091114	961.302429	606.933655	-2.318045	962.114624	611.694519	175.292526
-609.466553	44.239742	864.038757	-555.918213	-170.970612	867.476624	-669.027588	78.895752	486.959167	-623.603149	-219.095657	518.404114	-686.160828	98.077637	83.786179	-644.329224	-239.391144	80.937469	-644.400574	118.774925	1337.745972	-563.765564	-213.256027	1358.097534	-552.083862	-32.327705	1338.627930	-595.267822	-12.648006	1636.673462	-730.403992	178.730392	1080.024414	-574.887085	-336.273651	1109.066650	-626.100098	186.822586	826.683960	-453.251160	-313.720551	857.178894	-554.633423	-54.856613	961.362610	607.207397	-1.539789	961.915039	611.481323	175.644775
-609.091492	44.480461	864.097656	-555.366211	-170.669601	867.471863	-669.498901	78.677292	487.117249	-623.290710	-218.877747	518.413818	-686.244507	98.041954	83.792442	-644.341675	-239.369888	80.941185	-645.005554	118.631470	1337.749146	-564.283264	-213.431900	1358.007813	-552.653687	-32.469090	1338.620850	-594.180786	-12.655542	1636.499756	-729.838013	178.454605	1079.765381	-574.663574	-335.836487	1108.617920	-624.890869	185.779175	826.635925	-452.419556	-312.839355	857.080261	-554.342407	-54.630787	961.444153	606.810364	-1.398690	961.424744	611.059082	175.949448
-608.739197	44.757874	864.118591	-554.858276	-170.361710	867.420776	-669.929688	78.443565	487.294678	-622.633972	-218.469269	518.366089	-686.269226	98.042564	83.784180	-644.157288	-239.795319	81.078064	-645.661865	118.496857	1337.678223	-564.861389	-213.636002	1357.782471	-553.200989	-32.606697	1338.609253	-593.081665	-12.736430	1636.237549	-729.334229	178.172897	1079.394409	-574.475647	-335.343384	1108.148438	-623.641724	184.805984	826.645935	-451.604889	-311.945831	856.958923	-554.074585	-54.388645	961.480591	606.509766	-1.166488	961.035034	610.593872	176.146667
-608.394897	45.015591	864.132263	-554.314514	-170.107742	867.394592	-670.352600	78.249054	487.455811	-622.211670	-218.337524	518.403687	-686.294678	98.028053	83.761322	-644.176636	-239.299561	80.973625	-646.425598	118.529160	1337.689819	-565.403137	-213.805283	1357.544312	-553.757568	-32.719852	1338.531494	-591.967407	-12.793927	1635.960693	-728.942932	177.920685	1079.002075	-574.333862	-334.891724	1107.665161	-622.334961	183.826263	826.683777	-450.785187	-310.905762	856.861389	-553.809937	-54.169254	961.529358	606.142944	-1.006217	960.619507	610.021851	176.410049
-608.052856	45.275967	864.135010	-553.768494	-169.819214	867.362183	-670.977966	78.177155	487.643982	-621.673523	-218.201492	518.411926	-686.418152	97.971024	83.802261	-644.107971	-239.243332	80.964996	-647.000916	118.466194	1337.587036	-565.878723	-213.987442	1357.325806	-554.216553	-32.824001	1338.451172	-590.969666	-12.944389	1635.563110	-728.703186	177.672836	1078.591064	-574.227539	-334.540344	1107.225098	-620.901855	182.808716	826.825317	-450.061646	-309.922821	856.718506	-553.547913	-53.928356	961.569641	605.749268	-0.898409	960.108337	609.516296	176.680115
-607.720764	45.549881	864.128662	-553.217407	-169.534195	867.322327	-671.283447	78.055595	487.806213	-621.171570	-218.088089	518.464355	-686.451721	97.965179	83.824211	-644.100586	-239.222763	81.007385	-647.602905	118.377296	1337.441040	-566.349182	-214.151093	1357.088745	-554.699951	-32.926666	1338.389893	-590.006104	-13.086344	1635.253784	-728.528931	177.354797	1078.195435	-574.115906	-334.201447	1106.659424	-619.351501	181.718231	827.008240	-449.287842	-308.751831	856.654907	-553.293457	-53.682095	961.602661	605.332031	-0.752707	959.600769	608.940430	176.903580
-607.387634	45.820103	864.113831	-552.623779	-169.257095	867.271484	-671.553528	77.949196	487.982330	-620.701965	-218.050873	518.525696	-686.543823	97.896347	83.836937	-644.129395	-239.170959	81.072960	-648.113647	118.291634	1337.273071	-566.790466	-214.316376	1356.815918	-555.103760	-33.020794	1338.268677	-589.123047	-13.257968	1634.892578	-728.392029	177.007904	1077.830322	-574.018188	-333.884735	1106.132080	-617.821777	180.753723	827.252441	-448.624298	-307.521057	856.481262	-553.024963	-53.440079	961.627625	604.970459	-0.570264	959.111267	608.292236	177.149261
-607.082703	46.076702	864.083557	-552.072266	-169.000931	867.205933	-671.728333	77.883377	488.146423	-620.014893	-217.748856	518.483887	-686.566345	97.846252	83.913208	-644.133362	-239.124130	81.077988	-648.583069	118.216156	1337.057373	-567.194641	-214.439987	1356.497925	-555.461243	-33.062492	1338.157959	-588.305298	-13.420325	1634.584595	-728.319153	176.693634	1077.472656	-573.843994	-333.844421	1105.787842	-616.201416	179.712448	827.631836	-448.073730	-306.278381	856.331421	-552.778320	-53.214199	961.633179	604.576660	-0.569821	958.642883	607.753601	177.246109
-606.755249	46.338963	864.038452	-551.484863	-168.765366	867.159302	-671.772766	77.849854	488.248627	-619.328125	-217.460587	518.473877	-686.585876	97.797585	83.945976	-644.109558	-239.059097	81.117012	-648.976257	118.128502	1336.849487	-567.490295	-214.560150	1356.190674	-555.788513	-33.100525	1337.976563	-587.708313	-13.673061	1634.196045	-728.328308	176.378601	1077.163452	-573.778198	-333.576416	1105.230103	-614.570984	178.806000	828.136292	-447.717346	-305.025604	856.108215	-552.521179	-52.985229	961.644714	604.471558	-0.244357	958.222412	607.278687	177.480042
-606.476440	46.694370	864.007019	-550.941528	-168.496780	867.114319	-671.762573	77.882835	488.333221	-618.479919	-216.963516	518.405090	-686.619812	97.710503	83.984779	-644.068970	-238.993134	81.092384	-649.323608	118.095070	1336.657715	-567.733765	-214.640793	1355.838623	-556.193481	-33.196262	1337.660156	-587.214600	-13.931045	1633.938232	-728.431824	176.074615	1076.882690	-573.527222	-333.471191	1104.771362	-612.922119	177.967819	828.661987	-447.263947	-303.757324	855.934998	-552.295105	-52.696850	961.659546	604.274536	-0.104854	957.720154	606.859009	177.666962
-606.207703	46.994698	863.977722	-550.401917	-168.196579	867.062378	-671.555603	77.914131	488.389923	-617.881042	-217.298737	518.562317	-686.531799	97.650513	83.983681	-644.041504	-238.904922	81.194611	-649.715454	118.005707	1336.496094	-567.986938	-214.733551	1355.532715	-556.292297	-33.113701	1337.712646	-586.871826	-14.153454	1633.730713	-728.873291	176.111862	1076.570068	-573.166199	-333.662933	1104.489502	-611.281738	177.161179	829.372803	-447.058533	-302.416840	855.728394	-552.065613	-52.418072	961.668579	604.163086	0.011551	957.387085	606.460510	177.804916
-605.982056	47.325581	863.956970	-549.914856	-167.914017	867.012512	-671.525574	78.037491	488.480072	-617.072449	-217.020065	518.503296	-686.565369	97.616447	84.035568	-643.952454	-239.259094	81.370407	-650.045715	117.964813	1336.384644	-568.104187	-214.771805	1355.260864	-556.478455	-33.101845	1337.600098	-586.719482	-14.429760	1633.578857	-729.164673	175.840027	1076.330322	-572.851379	-333.710114	1104.228027	-609.651245	176.373138	830.117065	-446.921692	-300.865875	855.505859	-551.866272	-52.134602	961.677979	604.161804	0.110791	957.161438	606.143066	177.957138
-605.798523	47.611729	863.955811	-549.490662	-167.625946	866.978699	-671.131531	78.073586	488.496490	-616.304993	-216.861099	518.495911	-686.491821	97.585068	84.036964	-643.898010	-239.190445	81.432037	-650.360840	117.897285	1336.322144	-568.171448	-214.777512	1354.978027	-556.624390	-33.090199	1337.522949	-586.775391	-14.735679	1633.488892	-729.515015	175.612488	1076.155151	-572.430542	-333.847473	1103.973022	-608.094299	175.567230	830.908813	-446.950623	-299.589813	855.215759	-551.696533	-51.867367	961.698425	604.249512	0.165923	957.042542	605.973938	177.976959
-605.638000	47.892410	863.986633	-549.085449	-167.299179	866.935913	-670.879517	78.230820	488.547119	-615.552551	-216.588486	518.407837	-686.479309	97.608818	84.081818	-643.895203	-239.085419	81.465630	-650.634155	117.825066	1336.343628	-568.152771	-214.765213	1354.731567	-556.762939	-33.068668	1337.482788	-587.018433	-15.038746	1633.453857	-729.764587	175.312729	1076.028564	-571.952209	-333.950043	1103.716553	-606.637878	174.882629	831.758667	-446.915955	-298.129578	855.015381	-551.535278	-51.596813	961.727966	604.486877	0.207024	957.025757	605.933533	177.937836
-605.521606	48.158043	864.006836	-548.730591	-166.960678	866.895691	-670.777771	78.476479	488.634277	-614.884521	-216.553925	518.405457	-686.528442	97.554459	84.143669	-643.884521	-238.981552	81.519310	-650.897705	117.761826	1336.402466	-568.103516	-214.750336	1354.492798	-556.893250	-33.033459	1337.435791	-587.453247	-15.374408	1633.452148	-730.038696	175.157806	1076.054077	-571.548157	-333.883972	1103.432861	-605.265503	174.237076	832.661926	-447.017273	-296.551208	854.745361	-551.406433	-51.318169	961.748535	604.579102	-0.120803	957.154541	605.971863	177.693359
-605.360168	48.454517	864.046021	-548.320374	-166.646439	866.881042	-670.565430	78.725830	488.665955	-614.051453	-216.370712	518.310547	-686.498840	97.571320	84.199951	-643.742371	-238.875992	81.537201	-651.171570	117.697441	1336.526611	-567.975159	-214.735245	1354.336792	-556.962036	-32.999496	1337.446045	-588.021057	-15.685372	1633.518799	-730.358887	175.082809	1076.131592	-571.036987	-333.876190	1103.227661	-604.029846	173.651413	833.531738	-447.217133	-295.155762	854.436829	-551.233948	-51.036133	961.792908	605.149902	0.204237	957.335876	606.078735	177.754715
-605.219360	48.711456	864.059814	-547.970459	-166.360321	866.841492	-670.350220	79.048637	488.732025	-613.261353	-216.215729	518.278748	-686.503845	97.542625	84.267082	-643.650757	-238.773285	81.561958	-651.420288	117.625992	1336.697388	-567.802551	-214.700714	1354.189453	-557.039124	-32.953075	1337.473633	-588.793396	-16.078072	1633.569946	-730.552246	174.990982	1076.252075	-570.439880	-333.840088	1103.007446	-602.907654	173.222641	834.430725	-447.350342	-293.738861	854.158813	-551.092346	-50.789742	961.809631	605.574524	0.303367	957.618530	606.146790	177.808105
-605.107422	48.964245	864.086670	-547.619751	-166.097549	866.820374	-669.904358	79.275841	488.718689	-612.671326	-216.159149	518.250427	-686.437195	97.615524	84.314217	-643.686523	-238.714859	81.596657	-651.700867	117.580284	1336.914795	-567.591858	-214.661804	1354.079834	-557.091003	-32.909977	1337.546753	-589.621033	-16.412495	1633.683594	-730.681946	174.911530	1076.442383	-569.859924	-333.856018	1102.892456	-601.860657	172.842834	835.278503	-447.652466	-292.143250	853.835022	-550.950012	-50.548252	961.837402	605.973633	0.397956	957.903625	606.289307	177.841812
-604.984436	49.199497	864.140747	-547.278503	-165.795425	866.841980	-669.490906	79.513718	488.701202	-611.883728	-216.032822	518.032471	-686.387268	97.613678	84.353348	-643.620239	-238.647583	81.636444	-651.941833	117.489517	1337.165527	-567.375610	-214.625977	1353.970093	-557.157471	-32.875469	1337.663818	-590.630432	-16.805609	1633.811523	-730.758728	174.896118	1076.673218	-569.148376	-334.117950	1102.969360	-600.994080	172.500488	836.090149	-448.075958	-290.626373	853.523376	-550.807312	-50.289513	961.899597	606.418945	0.460447	958.247559	606.490723	177.844650
-604.880798	49.424759	864.205444	-546.919067	-165.480530	866.848389	-669.044861	79.817245	488.715240	-611.103394	-216.040649	517.907227	-686.340759	97.657059	84.411232	-643.586548	-238.633057	81.678741	-652.184326	117.382286	1337.446655	-567.118469	-214.561279	1353.935791	-557.178894	-32.842438	1337.820435	-591.665405	-17.222118	1633.964478	-730.820557	174.958725	1076.883301	-568.530334	-333.972687	1102.900635	-600.245667	172.319534	836.896301	-448.427582	-289.030945	853.225098	-550.658630	-50.034191	961.958130	606.801025	0.533325	958.604797	606.669434	177.863693
-604.807800	49.626129	864.267883	-546.610779	-165.219040	866.878052	-668.585571	80.041077	488.675934	-610.632874	-216.157242	517.986694	-686.283447	97.673874	84.440224	-643.616455	-238.612640	81.731216	-652.425415	117.296394	1337.745361	-566.803711	-214.488693	1353.885132	-557.416687	-32.865139	1337.790283	-592.743225	-17.620932	1634.131226	-730.838074	175.108765	1077.189941	-567.903137	-333.711029	1102.734863	-599.553711	172.181107	837.582947	-448.779816	-287.621277	852.835693	-550.536194	-49.805820	962.022217	607.175964	0.596844	959.006042	606.869385	177.841995
-604.762756	49.840012	864.331726	-546.277039	-164.965164	866.914124	-668.195862	80.287590	488.652222	-610.176575	-216.186813	518.099915	-686.213013	97.672272	84.476334	-643.651306	-238.610184	81.770920	-652.672607	117.169785	1338.013062	-566.583557	-214.437180	1353.827148	-557.300598	-32.714592	1338.115601	-593.851685	-18.012959	1634.271484	-730.826538	175.377716	1077.484985	-567.306030	-333.575989	1102.629761	-598.874146	172.190491	838.260071	-449.233154	-285.916321	852.473816	-550.411682	-49.566551	962.088684	607.596313	0.687762	959.398010	607.090881	177.887695
-604.705688	50.135223	864.432617	-545.968201	-164.682587	866.962158	-667.821716	80.564941	488.628418	-609.806641	-216.170914	518.145569	-686.150391	97.702324	84.501526	-643.711609	-238.623337	81.819588	-652.894043	117.055435	1338.267090	-566.324646	-214.346191	1353.841919	-557.345764	-32.673862	1338.243286	-594.969849	-18.413189	1634.390381	-730.777466	175.629227	1077.718018	-566.803101	-333.103851	1102.402832	-598.329102	172.279648	838.821838	-449.686829	-284.357697	852.038330	-550.291565	-49.289433	962.180420	607.957458	0.756488	959.695190	607.332031	177.935822
-604.648438	50.402733	864.502991	-545.630676	-164.366028	867.002258	-667.423096	80.868820	488.629700	-609.399719	-216.078339	518.145325	-686.041748	97.720932	84.544769	-643.759583	-238.634720	81.841278	-653.084839	116.936890	1338.504639	-566.045471	-214.278519	1353.792480	-557.327148	-32.603485	1338.374390	-596.102112	-18.902485	1634.512329	-730.696167	175.920746	1077.961670	-566.054932	-332.944458	1102.382446	-597.863464	172.431641	839.269287	-450.061279	-282.843170	851.611328	-550.165222	-48.995785	962.253967	608.268250	0.839996	959.937622	607.576355	177.983826
-604.507629	50.625854	864.588379	-545.250183	-164.025665	867.022156	-667.023071	81.160088	488.630035	-609.082214	-216.042877	518.173828	-685.993103	97.756691	84.549568	-643.820618	-238.641739	81.828461	-653.354370	116.827614	1338.716919	-565.824463	-214.206406	1353.763672	-557.376099	-32.532906	1338.505615	-597.189941	-19.242176	1634.647217	-730.578430	176.196213	1078.213989	-565.493286	-332.652069	1102.244019	-597.428528	172.768845	839.684937	-450.426239	-281.183716	851.208801	-549.973877	-48.730186	962.325867	608.572449	0.953580	960.130676	607.805176	178.037399
-604.376282	50.828251	864.628784	-544.898743	-163.684464	866.994080	-666.551331	81.311516	488.610565	-608.634827	-215.864410	518.136902	-685.910278	97.787880	84.537209	-643.827087	-238.637573	81.874550	-653.614075	116.726715	1338.877808	-565.569641	-214.152222	1353.751099	-557.404968	-32.474934	1338.625244	-598.239502	-19.631273	1634.755981	-730.429138	176.516251	1078.435669	-565.045837	-331.887299	1101.846191	-597.006836	173.125137	840.053101	-450.636932	-279.939697	850.747742	-549.793091	-48.475082	962.348999	608.804688	1.005666	960.326660	608.009888	178.057373
-604.238770	51.022488	864.684143	-544.544861	-163.325836	866.952759	-666.164124	81.528275	488.618866	-608.241028	-215.724838	518.095886	-685.882019	97.822357	84.576050	-643.817688	-238.598129	81.865570	-653.830322	116.654144	1339.037354	-565.319275	-214.093506	1353.693726	-557.411560	-32.406044	1338.756348	-599.251465	-20.018326	1634.819702	-730.523743	176.721313	1078.357666	-564.508911	-331.465515	1101.606934	-596.618286	173.558563	840.272095	-451.113831	-278.097412	850.281982	-549.603638	-48.226490	962.372803	608.989807	1.069660	960.452026	608.195618	178.117096
-604.220642	51.467190	864.754211	-544.169250	-162.976913	866.914551	-665.968018	81.731346	488.650085	-607.884949	-215.540558	518.049500	-685.895386	97.847694	84.583916	-643.804260	-238.573593	81.867332	-654.068420	116.556595	1339.177002	-565.074951	-214.041779	1353.639648	-557.447449	-32.318115	1338.875977	-600.190186	-20.365213	1634.870117	-730.157898	177.148682	1078.645996	-563.964417	-330.903198	1101.373657	-596.315491	174.028381	840.446167	-451.229004	-276.633575	849.841309	-549.472290	-47.858818	962.407898	609.177124	1.145465	960.551208	608.358643	178.198929
-603.945313	51.588760	864.741516	-543.766113	-162.542694	866.864563	-665.738159	81.944542	488.635376	-607.552490	-215.385300	518.014648	-685.894775	97.886406	84.607468	-643.766174	-238.533890	81.906174	-654.362305	116.471245	1339.219971	-564.862061	-213.993866	1353.549927	-557.487122	-32.263676	1338.946655	-601.070557	-20.692051	1634.890503	-730.246948	177.394562	1078.466309	-563.359802	-330.657654	1101.294922	-596.045105	174.662964	840.500732	-451.604309	-275.164337	849.335571	-549.196167	-47.589008	962.393311	609.289063	1.193521	960.596375	608.490906	178.268509
-603.785583	51.902115	864.752686	-543.370667	-162.171829	866.804504	-665.612549	82.176048	488.661896	-607.194580	-215.158401	517.972961	-685.876038	97.907303	84.588020	-643.736694	-238.483261	81.947502	-654.645325	116.377304	1339.274536	-564.685974	-213.978622	1353.444946	-557.518616	-32.193523	1339.051147	-601.868896	-20.943596	1634.895874	-730.119080	177.755127	1078.463379	-562.951538	-329.989655	1100.941162	-595.857300	175.346832	840.512268	-451.689117	-273.588287	848.938538	-548.987427	-47.269009	962.388245	609.369873	1.234657	960.604187	608.593811	178.381241
-603.652710	52.199829	864.770691	-543.013550	-161.849930	866.776001	-665.535645	82.370544	488.657257	-606.738220	-214.871994	517.901367	-685.897400	97.922882	84.610077	-643.653564	-238.400818	81.953850	-654.923279	116.295677	1339.320068	-564.486206	-213.947388	1353.374023	-557.590271	-32.126957	1339.136353	-602.567749	-21.167580	1634.886719	-729.986877	178.109314	1078.480713	-562.656860	-329.091034	1100.383667	-595.742065	176.146042	840.453857	-451.742676	-272.183167	848.472229	-548.811035	-46.972797	962.401550	609.438538	1.324272	960.578796	608.675842	178.497971
-603.440186	52.449997	864.783508	-542.614624	-161.513336	866.726440	-665.448303	82.546196	488.728851	-606.532654	-214.798370	517.901978	-685.870483	97.944626	84.606102	-643.670532	-238.352325	81.968155	-655.219727	116.194061	1339.360718	-564.382080	-213.942062	1353.250122	-557.668701	-32.084026	1339.208984	-603.170349	-21.366062	1634.862061	-729.862732	178.389771	1078.463379	-562.201294	-328.653046	1100.193115	-595.631958	176.944229	840.324341	-451.771423	-270.689758	848.081360	-548.585388	-46.705643	962.405579	609.511536	1.434444	960.513245	608.745972	178.635849
-603.240845	52.699680	864.797363	-542.214111	-161.154541	866.688171	-665.374634	82.640114	488.766693	-606.153564	-214.554794	517.858398	-685.875916	97.923523	84.619583	-643.636475	-238.303421	81.989418	-655.529907	116.074013	1339.416626	-564.250671	-213.916946	1353.151489	-557.749084	-32.030624	1339.284912	-603.667969	-21.549526	1634.818115	-729.523987	178.783676	1078.710449	-561.892273	-327.991302	1099.881470	-595.694031	177.769623	840.173889	-451.677734	-269.324341	847.752197	-548.367371	-46.421127	962.415649	609.538757	1.527835	960.167053	608.878357	178.858597
-603.050049	52.969841	864.842224	-541.814575	-160.798477	866.645752	-665.389038	82.736557	488.825989	-605.904175	-214.436890	517.872131	-685.687866	97.785858	84.636314	-643.672180	-238.242004	81.996529	-655.838440	115.979027	1339.467529	-564.142151	-213.922623	1353.082642	-557.822876	-31.970407	1339.366943	-604.040894	-21.658934	1634.781006	-729.427429	179.045181	1078.699463	-561.606995	-327.272522	1099.493530	-595.734253	178.657425	840.011230	-451.575195	-267.881989	847.483887	-548.151184	-46.143002	962.439575	609.567200	1.665537	960.038025	608.916016	179.018280
-602.842712	53.195900	864.820923	-541.418030	-160.510956	866.616455	-665.331726	82.811287	488.855072	-605.481262	-214.190582	517.782715	-685.862793	97.924477	84.614388	-643.626160	-238.198944	82.011566	-656.129333	115.900360	1339.496826	-564.110535	-213.929459	1352.970581	-557.928406	-31.951540	1339.427612	-604.299805	-21.742657	1634.727783	-729.350220	179.287033	1078.707031	-561.488525	-326.370728	1098.997070	-595.893311	179.580795	839.720642	-451.445343	-266.535461	847.206665	-547.924072	-45.887455	962.433105	609.588074	1.827875	959.886108	608.925659	179.185822
-602.616516	53.408871	864.795593	-541.074402	-160.216019	866.571289	-665.272156	82.867027	488.867401	-605.043213	-213.980011	517.769470	-685.811829	97.934166	84.600563	-643.560730	-238.181793	82.045448	-656.446228	115.852402	1339.517090	-564.088379	-213.933884	1352.850952	-558.014038	-31.907198	1339.481079	-604.474976	-21.759621	1634.613403	-729.313477	179.575836	1078.677856	-561.290405	-325.721863	1098.633911	-596.210144	180.602966	839.416687	-451.126434	-265.312622	847.015259	-547.706970	-45.645584	962.415771	609.575928	1.966356	959.690674	608.925293	179.357651
-602.389282	53.715820	864.789734	-540.707397	-159.911407	866.554932	-665.261780	82.947052	488.903381	-604.679504	-213.810745	517.716919	-685.775757	97.943947	84.604683	-643.514954	-238.134399	82.047264	-656.750610	115.806580	1339.530029	-564.066956	-213.917694	1352.811279	-558.143250	-31.870178	1339.521851	-604.504944	-21.771320	1634.560913	-729.306396	179.788239	1078.649292	-560.983337	-325.355835	1098.500854	-596.624451	181.598343	839.051025	-450.892181	-264.063538	846.869873	-547.477173	-45.348133	962.422119	609.496033	2.097842	959.475708	608.872131	179.548203
-602.104797	53.957867	864.775024	-540.307190	-159.602661	866.550171	-665.080627	82.944229	488.896332	-604.314880	-213.726700	517.729126	-685.539185	97.868446	84.590790	-643.487488	-238.117966	82.073784	-657.039307	115.774483	1339.572510	-564.102112	-213.941162	1352.741211	-558.272949	-31.830482	1339.573242	-604.440369	-21.731239	1634.483154	-729.298950	179.999969	1078.658325	-560.837097	-324.847504	1098.261230	-597.137573	182.680542	838.675110	-450.638458	-262.642181	846.809509	-547.216614	-45.076271	962.432983	609.437073	2.242740	959.239624	608.827820	179.707031
-601.817139	54.156803	864.789368	-539.954285	-159.274826	866.523987	-664.898010	82.983604	488.919189	-603.977783	-213.610916	517.704102	-685.488281	97.886459	84.572975	-643.475220	-238.102371	82.110703	-657.298828	115.714188	1339.598877	-564.137512	-213.948273	1352.681396	-558.410095	-31.815086	1339.646240	-604.290771	-21.660484	1634.414551	-729.306152	180.208511	1078.700806	-560.815247	-324.057495	1097.820679	-597.769043	183.723389	838.299316	-450.271210	-261.460602	846.803406	-546.964294	-44.838799	962.445984	609.412354	2.439579	959.245239	608.664490	179.773849
-601.536255	54.350376	864.790894	-539.617249	-159.023697	866.550293	-664.811157	83.028503	488.967377	-603.633118	-213.508713	517.695129	-685.647400	98.064041	84.548477	-643.483154	-238.073288	82.112152	-657.543213	115.655312	1339.644775	-564.206299	-213.928223	1352.617676	-558.748596	-31.869123	1339.515625	-604.033203	-21.552410	1634.327637	-729.354065	180.363342	1078.713135	-560.652344	-323.570282	1097.584351	-598.476440	184.726089	837.883545	-449.744232	-260.440308	846.897400	-546.741882	-44.621754	962.481628	609.360229	2.626192	959.027954	608.601929	179.927765
-601.296204	54.550255	864.834778	-539.314941	-158.785233	866.568237	-665.182068	83.170166	489.081757	-603.293091	-213.396484	517.681396	-685.776978	98.028481	84.589638	-643.444824	-238.055084	82.122086	-657.808777	115.619804	1339.689331	-564.352966	-213.952789	1352.560059	-558.731445	-31.767996	1339.802002	-603.688354	-21.438793	1634.246338	-729.420715	180.518509	1078.789917	-560.533203	-323.188904	1097.376831	-599.323181	185.769165	837.516968	-449.220734	-259.333496	847.030518	-546.542358	-44.426636	962.532104	609.341125	2.842025	958.800232	608.510132	180.127136
-601.091980	54.765545	864.871826	-539.039734	-158.528976	866.555115	-665.084900	83.262627	489.133392	-602.942383	-213.283936	517.666138	-685.760376	98.054573	84.586845	-643.410767	-238.037689	82.132813	-658.085022	115.578773	1339.727539	-564.528320	-213.956726	1352.533813	-558.909180	-31.749037	1339.882690	-603.287842	-21.295147	1634.156738	-729.530640	180.664169	1078.860352	-560.399841	-322.894745	1097.213623	-600.265137	186.807129	837.079590	-448.685364	-258.190430	847.244629	-546.366150	-44.222641	962.562134	609.351440	3.065993	958.606262	608.444641	180.292542
-600.845276	54.949245	864.860718	-538.729004	-158.336441	866.557251	-665.065674	83.346413	489.160431	-602.513672	-213.069504	517.616577	-685.773865	98.072990	84.570442	-643.364990	-237.995422	82.158615	-658.303284	115.553696	1339.768188	-564.729675	-213.968719	1352.487793	-559.080933	-31.735365	1339.948975	-602.829407	-21.128416	1634.019165	-729.693542	180.869690	1078.932739	-560.428284	-322.294281	1096.959351	-601.352112	187.789215	836.607788	-448.013092	-257.198120	847.487976	-546.156189	-44.040958	962.574951	609.375671	3.230135	958.422485	608.401672	180.428619
-600.640564	55.112942	864.868530	-538.462097	-158.115128	866.567932	-664.998352	83.456589	489.157867	-602.145569	-212.919769	517.568298	-685.556213	97.963196	84.607597	-643.356873	-237.960617	82.188156	-658.503967	115.555260	1339.792603	-564.918945	-213.949478	1352.470703	-559.216919	-31.694622	1340.006104	-602.349854	-20.973221	1633.870850	-729.890442	181.040070	1079.007080	-560.116455	-322.443756	1096.962646	-602.660217	188.835098	836.131775	-447.349884	-256.266876	847.858582	-545.991577	-43.858807	962.602356	609.416565	3.383637	958.258362	608.363953	180.581467
-600.418152	55.321384	864.893005	-538.182617	-157.871216	866.585876	-664.946899	83.551781	489.192413	-601.860596	-212.833954	517.578308	-685.561096	98.008781	84.595688	-643.342773	-237.932434	82.204262	-658.719360	115.560799	1339.818726	-565.184082	-213.974869	1352.465698	-559.384460	-31.693476	1340.054810	-601.866089	-20.844185	1633.732910	-730.160889	181.270813	1079.117310	-559.929993	-322.274933	1096.879761	-604.075806	189.839478	835.583069	-446.526642	-255.491623	848.251770	-545.818054	-43.650429	962.643738	609.498169	3.508352	958.161011	608.332764	180.706131
-600.283752	55.641613	864.928040	-537.901978	-157.728333	866.599731	-664.892761	83.613380	489.226929	-601.663391	-212.791473	517.602905	-685.546875	98.019379	84.610344	-643.376892	-237.896088	82.249107	-658.904480	115.563995	1339.832886	-565.377930	-213.952240	1352.442993	-559.528503	-31.645206	1340.111694	-601.381897	-20.706360	1633.559326	-730.477783	181.445038	1079.197388	-559.738831	-322.161530	1096.816650	-605.611450	190.738052	835.069824	-445.724823	-254.733231	848.633972	-545.686768	-43.440903	962.688354	609.629211	3.632025	958.105835	608.368103	180.813995
-599.978882	55.688080	864.900696	-537.677490	-157.533676	866.610291	-664.844421	83.708076	489.267090	-601.453308	-212.776337	517.593445	-685.584961	98.023422	84.614731	-643.381592	-237.858597	82.273804	-658.932556	115.572868	1339.882080	-565.475098	-213.958939	1352.460693	-559.570068	-31.646122	1340.146118	-600.912964	-20.545321	1633.367554	-730.860352	181.702789	1079.342041	-559.383179	-322.277008	1096.949463	-607.255249	191.608185	834.516907	-444.623627	-254.187164	849.219116	-545.481262	-43.323807	962.694519	609.799194	3.755500	958.069824	608.434692	180.913055
-599.806030	55.806816	864.903320	-537.503784	-157.369141	866.611206	-664.769836	83.823631	489.297577	-601.170715	-212.642776	517.546143	-685.579956	98.049789	84.626030	-643.345520	-237.836472	82.322121	-659.091675	115.614601	1339.865356	-565.740662	-213.920197	1352.460327	-559.698792	-31.610884	1340.179443	-600.504028	-20.374369	1633.188477	-731.265137	181.915497	1079.416382	-559.158081	-322.229279	1096.908203	-609.067444	192.471924	833.968201	-443.704956	-253.531204	849.715332	-545.353638	-43.194466	962.708252	609.975098	3.812968	958.146790	608.516357	180.993332
-599.650574	55.926628	864.905762	-537.353699	-157.223465	866.614380	-664.666687	83.928986	489.305389	-600.945251	-212.542068	517.523987	-685.581848	98.084557	84.632057	-643.340027	-237.808701	82.321602	-659.119324	115.685524	1339.821167	-565.866394	-213.880981	1352.447021	-559.758057	-31.548855	1340.152100	-600.181885	-20.175327	1632.962280	-731.744812	182.174026	1079.493408	-558.872559	-322.265656	1096.944946	-611.052307	193.288422	833.375549	-442.781616	-253.081619	850.186157	-545.245361	-43.073971	962.722717	610.180176	3.896408	958.262878	608.645325	181.074585
-599.489136	56.063869	864.903870	-537.192993	-157.120529	866.614258	-664.576416	84.082451	489.291534	-600.698181	-212.416245	517.506042	-685.611450	98.108673	84.640617	-643.310974	-237.789719	82.358566	-659.059814	115.787979	1339.742188	-565.947754	-213.817307	1352.430908	-559.711975	-31.473944	1340.134888	-599.922485	-19.996613	1632.776489	-732.281494	182.400452	1079.562622	-558.750671	-322.074249	1096.835815	-613.062805	194.163010	832.817810	-441.895355	-252.412659	850.724792	-545.121643	-42.965206	962.731506	610.259216	3.800287	958.516541	608.732483	181.063797
-599.368286	56.213581	864.898560	-537.101746	-157.011398	866.605225	-664.484314	84.236115	489.311951	-600.474731	-212.339676	517.481506	-685.879700	98.264114	84.626266	-643.293640	-237.761627	82.348991	-658.944336	115.909584	1339.625122	-566.016174	-213.740891	1352.381836	-559.608093	-31.379475	1340.072632	-599.793091	-19.842350	1632.587158	-732.850220	182.564682	1079.616455	-558.479736	-322.165680	1096.868530	-615.047791	194.899109	832.279724	-440.929291	-252.012177	851.272217	-545.038635	-42.848820	962.730896	610.716614	4.028291	958.664734	608.977661	181.244293
-599.257385	56.264599	864.878784	-537.036987	-156.973145	866.604187	-664.347473	84.367058	489.292297	-600.295898	-212.270325	517.471252	-685.918579	98.257454	84.634911	-643.289856	-237.759995	82.362465	-658.755798	116.048569	1339.508057	-566.021179	-213.631683	1352.378906	-559.483337	-31.282225	1340.016968	-599.816162	-19.742109	1632.488647	-733.464050	182.719742	1079.734619	-558.199707	-322.282806	1096.952881	-617.151428	195.720428	831.724915	-439.952240	-251.716736	851.792358	-544.966431	-42.805656	962.724304	610.877136	4.064191	958.909912	609.111084	181.336182
-599.187683	56.303257	864.861145	-537.022461	-156.920334	866.598022	-664.157471	84.511017	489.265198	-600.152222	-212.255936	517.459534	-685.750916	98.192368	84.650948	-643.286560	-237.749313	82.371849	-658.491882	116.234352	1339.412842	-565.960510	-213.522003	1352.341553	-559.243408	-31.159464	1339.988525	-600.028503	-19.642445	1632.398071	-734.254700	183.004242	1079.899414	-557.938416	-322.499115	1097.017700	-619.220093	196.453491	831.330994	-439.132843	-251.607132	852.243896	-544.919678	-42.758854	962.711243	611.273315	4.280205	959.085022	609.382874	181.463913
-599.119812	56.351894	864.849243	-537.016663	-156.903183	866.588074	-663.973389	84.646072	489.246948	-600.050842	-212.263947	517.438904	-685.792175	98.189903	84.649307	-643.314941	-237.739319	82.367676	-658.147827	116.445908	1339.342651	-565.852966	-213.387314	1352.321411	-558.969055	-31.019209	1339.945557	-600.368347	-19.564049	1632.331909	-734.971130	184.013687	1080.280151	-557.666626	-322.633209	1097.094849	-621.183777	197.071030	831.038452	-438.180725	-251.469955	852.786133	-544.873840	-42.730335	962.698486	611.580017	4.400073	959.315796	609.601440	181.572281
-599.059875	56.396000	864.826111	-537.040344	-156.871826	866.583984	-663.741211	84.838943	489.208282	-599.944275	-212.271881	517.415466	-685.767700	98.199455	84.647270	-643.287170	-237.750336	82.361084	-657.767456	116.680107	1339.216675	-565.671936	-213.241730	1352.332275	-558.674194	-30.848858	1339.901245	-600.848938	-19.556837	1632.288086	-735.677795	183.187424	1080.125488	-557.404358	-322.762970	1097.184326	-623.022766	197.734970	830.679688	-437.349396	-251.461746	853.223572	-544.839905	-42.688904	962.680786	611.826965	4.425822	959.574341	609.809265	181.667557
-599.026184	56.448189	864.798462	-537.082520	-156.886230	866.568665	-663.542847	84.948822	489.171234	-599.891174	-212.271027	517.404846	-685.776855	98.226135	84.650726	-643.340393	-237.751617	82.366653	-657.391663	116.900749	1339.152710	-565.425171	-213.031097	1352.388062	-558.364502	-30.654028	1339.840088	-601.342407	-19.464430	1632.348877	-736.522278	183.425949	1080.323853	-557.104797	-322.883789	1097.310059	-624.822449	198.346939	830.451721	-436.403351	-251.319153	853.773621	-544.803284	-42.663254	962.648987	612.074707	4.423105	959.833984	610.027039	181.740845
-599.097107	56.333969	864.778503	-537.197754	-156.891571	866.556458	-663.371643	85.067368	489.088226	-599.848511	-212.302628	517.407227	-685.946167	98.374763	84.638756	-643.290894	-237.769058	82.402039	-656.935913	117.140144	1339.090332	-565.149109	-212.769211	1352.465088	-557.977844	-30.456911	1339.819092	-601.917542	-19.412323	1632.382080	-737.329590	183.481934	1080.492188	-556.790527	-323.035706	1097.492065	-626.573853	198.972229	830.276428	-435.642517	-251.415695	854.233887	-544.855042	-42.708588	962.621887	612.302551	4.425847	960.050537	610.251770	181.787643
-598.998474	56.568336	864.763367	-537.246582	-156.857849	866.544922	-663.184326	85.164398	489.109314	-599.827881	-212.285538	517.391296	-686.003296	98.354012	84.643433	-643.285461	-237.764755	82.408737	-656.558105	117.339935	1339.109863	-564.814941	-212.548798	1352.604614	-557.598755	-30.237572	1339.860474	-602.529541	-19.328247	1632.408936	-738.132019	183.643906	1080.705688	-556.463013	-323.226776	1097.734741	-628.246521	199.593628	830.189209	-435.170135	-251.673462	854.561462	-544.794067	-42.585705	962.600769	612.575623	4.495972	960.248779	610.472473	181.843460
-599.051392	56.430893	864.776855	-537.345886	-156.925156	866.570496	-662.996033	85.263176	489.070770	-599.834778	-212.321747	517.392761	-685.962646	98.368858	84.672653	-643.315430	-237.789841	82.423050	-656.175171	117.532257	1339.208374	-564.540344	-212.359909	1352.750488	-557.273926	-30.024979	1339.932007	-603.046021	-19.320816	1632.562256	-738.959778	183.832993	1081.033203	-556.073181	-323.293823	1098.002441	-629.967773	200.233475	830.199097	-434.339661	-251.965347	854.999817	-544.814697	-42.669273	962.605408	612.784546	4.539567	960.431763	610.649414	181.900009
-599.002380	56.459984	864.791138	-537.424316	-156.927917	866.585449	-662.851929	85.321678	489.080566	-599.860229	-212.289856	517.372864	-685.968628	98.376701	84.692505	-643.311157	-237.792313	82.424591	-655.889893	117.732353	1339.345459	-564.234497	-212.148361	1352.895630	-556.982483	-29.859486	1340.003784	-603.617004	-19.220354	1632.581543	-739.657104	183.916779	1081.366455	-555.678894	-323.385132	1098.301636	-631.514648	200.851883	830.239258	-433.681458	-252.325317	855.378052	-544.772644	-42.654636	962.606262	612.963806	4.638172	960.558838	610.781372	181.950577
-598.952820	56.461002	864.809631	-537.515869	-156.956955	866.625122	-662.647400	85.331223	489.076965	-599.935120	-212.292755	517.348633	-685.745728	98.306717	84.718788	-643.292236	-237.802933	82.398865	-655.658997	117.927673	1339.517822	-563.970337	-211.901443	1353.070313	-556.773987	-29.696634	1340.098633	-604.074097	-19.140148	1632.703735	-740.430847	184.018738	1081.823853	-555.303711	-323.477112	1098.624023	-633.132935	201.493698	830.280029	-433.256348	-252.919815	855.585266	-544.741821	-42.660805	962.622131	613.107239	4.690063	960.669067	610.891418	182.001465
-598.881226	56.458298	864.815674	-537.586365	-156.980301	866.663025	-662.482727	85.320473	489.076202	-600.037354	-212.341278	517.345581	-685.699768	98.315285	84.719322	-643.277771	-237.805344	82.388138	-655.465942	118.109810	1339.696289	-563.658875	-211.658768	1353.305542	-556.553101	-29.490221	1340.189697	-604.465454	-19.040813	1632.782471	-741.013611	184.087769	1082.142822	-554.856018	-323.440277	1098.903076	-634.594299	202.158340	830.325745	-432.550110	-253.353592	855.903076	-544.688049	-42.660568	962.630188	613.219116	4.735938	960.766052	610.956299	182.052841
-598.966736	56.622082	864.900574	-537.682007	-157.028915	866.729309	-662.536377	85.332726	489.100586	-600.166687	-212.314148	517.366699	-685.911011	98.385765	84.722443	-643.259949	-237.798553	82.388641	-655.321899	118.272858	1339.871216	-563.378174	-211.436401	1353.532837	-556.394836	-29.304768	1340.270508	-604.764771	-18.907055	1632.854004	-741.647156	184.238419	1082.500366	-554.363525	-323.411865	1099.259521	-636.062988	202.854355	830.345703	-431.963318	-253.936417	856.108521	-544.722900	-42.604218	962.692322	613.335022	4.778794	960.850403	611.039001	182.108688
-598.779297	56.478161	864.857971	-537.719177	-157.031982	866.786560	-663.028503	85.462212	489.141876	-600.261047	-212.301071	517.375549	-685.839722	98.230698	84.751419	-643.231445	-237.838272	82.397873	-655.186035	118.446854	1340.028564	-563.118652	-211.205170	1353.741821	-556.401794	-29.140465	1340.173584	-604.957092	-18.749800	1632.924683	-742.216553	184.485764	1082.876831	-553.848450	-323.403137	1099.603271	-637.489319	203.606918	830.361023	-431.388489	-254.618225	856.300171	-544.592896	-42.636700	962.682983	613.401001	4.832991	960.876221	611.055542	182.190643
-598.820129	56.632797	864.935608	-537.763306	-157.033997	866.840576	-662.952576	85.383202	489.148132	-600.446655	-212.303360	517.442688	-685.960388	98.313293	84.747063	-643.193665	-237.843384	82.422462	-655.121887	118.567657	1340.223267	-562.906433	-210.963867	1353.919800	-556.325134	-28.938383	1340.283936	-605.043335	-18.587433	1632.987305	-742.731445	184.651352	1083.194824	-553.350647	-323.398529	1099.925903	-639.080811	204.273758	830.256653	-431.081696	-255.323929	856.318237	-544.602112	-42.567619	962.741272	613.408936	4.849834	960.885803	611.039063	182.239777
-598.617004	56.433414	864.911255	-537.771240	-157.050537	866.900391	-663.109741	85.337143	489.180267	-600.554321	-212.193192	517.425598	-685.991455	98.299698	84.749840	-643.148743	-237.839447	82.386871	-655.117065	118.698685	1340.377808	-562.744019	-210.772644	1354.084106	-556.056946	-28.632660	1340.579468	-605.017029	-18.390835	1633.047607	-743.104065	184.772995	1083.501831	-552.644714	-323.520782	1100.342529	-640.288025	205.016891	830.211060	-430.305481	-256.070251	856.508545	-544.461731	-42.642197	962.745911	613.429993	4.892199	960.880310	611.011719	182.270584
-598.675903	56.588875	864.978516	-537.799500	-157.054733	866.933899	-663.016296	85.210747	489.214600	-600.820557	-212.231033	517.497070	-685.768860	98.218826	84.752335	-643.161316	-237.875916	82.403099	-655.101990	118.813919	1340.538330	-562.616272	-210.535385	1354.222046	-556.005310	-28.471785	1340.672485	-604.880981	-18.161663	1633.098633	-743.444092	185.010803	1083.809692	-552.059753	-323.472809	1100.608765	-641.494751	205.792358	830.163696	-429.693542	-257.037811	856.546997	-544.471313	-42.574585	962.788635	613.403076	4.900857	960.828308	610.931519	182.293732
-598.442444	56.400158	864.943787	-537.799255	-157.020325	866.956604	-663.097351	85.095131	489.244324	-601.068665	-212.213974	517.520996	-685.776001	98.209663	84.765785	-643.153320	-237.873291	82.380585	-655.123169	118.931374	1340.633179	-562.505371	-210.344620	1354.326050	-555.983704	-28.307846	1340.735107	-604.642273	-17.925175	1633.103271	-743.758118	185.259033	1084.006714	-551.628906	-323.184906	1100.632324	-642.577698	206.554855	830.135742	-429.175476	-257.754456	856.513733	-544.326355	-42.635742	962.774353	613.324951	4.908969	960.741516	610.816162	182.298248
-598.331604	56.385971	864.945251	-537.762207	-157.011978	866.982117	-663.214294	85.054398	489.243042	-601.283081	-212.173157	517.519653	-685.781433	98.219505	84.758965	-643.137939	-237.891983	82.332794	-655.172546	119.023384	1340.673462	-562.438416	-210.176636	1354.428711	-555.974609	-28.155518	1340.785278	-604.294006	-17.659161	1633.105957	-744.015747	185.515549	1084.137207	-551.029297	-323.159332	1100.842529	-643.513855	207.336670	830.027893	-428.781311	-258.769440	856.353699	-544.231567	-42.629284	962.781982	613.252075	4.894382	960.640503	610.667236	182.290192
-598.246399	56.413647	864.919067	-537.730774	-157.009430	866.976440	-663.314331	85.003357	489.270691	-601.614380	-212.189102	517.600891	-685.835754	98.176414	84.756248	-643.177673	-237.897018	82.330978	-655.251404	119.123703	1340.675903	-562.366699	-210.029312	1354.510132	-556.001709	-27.992306	1340.801636	-603.859985	-17.349714	1633.026367	-744.253052	185.780502	1084.184448	-550.493591	-323.063110	1101.008911	-644.388184	208.069016	829.865662	-428.134644	-259.470703	856.339233	-544.153198	-42.606190	962.760498	613.171936	4.870404	960.515625	610.476624	182.273041
-598.168152	56.436527	864.899475	-537.692993	-156.991241	866.973450	-663.434814	84.976723	489.286774	-601.852417	-212.121582	517.589844	-685.823792	98.173347	84.748070	-643.172180	-237.902298	82.296547	-655.364807	119.204079	1340.628052	-562.341492	-209.868240	1354.541016	-556.045166	-27.856693	1340.802246	-603.327759	-17.005426	1632.986206	-744.408752	186.002136	1084.170898	-549.995361	-322.946014	1101.105591	-645.124512	208.794098	829.690613	-427.542969	-260.460022	856.186035	-544.072266	-42.576340	962.742859	613.058167	4.843933	960.352112	610.255127	182.194153
-598.093201	56.472012	864.873535	-537.612427	-156.982819	866.977783	-663.509583	84.933304	489.295166	-602.062073	-212.079941	517.610657	-685.983337	98.275490	84.724960	-643.145752	-237.885300	82.291794	-655.482544	119.259163	1340.564819	-562.391785	-209.727783	1354.519287	-556.089050	-27.723598	1340.805176	-602.683167	-16.644611	1632.895508	-744.541443	186.255478	1084.118408	-549.497925	-322.877228	1101.180786	-645.684631	209.545959	829.545410	-427.033234	-261.434601	856.023621	-543.994629	-42.541058	962.731018	612.911072	4.802395	960.151367	609.996155	182.173111
-598.033020	56.493423	864.856079	-537.579590	-156.929550	866.959106	-663.618103	84.852539	489.292328	-602.253967	-211.976303	517.625549	-685.836426	98.158150	84.736427	-643.154602	-237.894592	82.263046	-655.664246	119.305367	1340.470093	-562.428040	-209.600937	1354.532959	-556.175903	-27.623737	1340.793457	-601.963928	-16.303017	1632.810791	-744.680298	186.486145	1084.032715	-549.044983	-322.831146	1101.287354	-646.176880	210.249496	829.372131	-426.567871	-262.396301	855.865967	-543.935181	-42.502563	962.709656	612.766296	4.753953	959.919495	609.750671	182.085602
-597.973694	56.494888	864.843689	-537.505371	-156.876923	866.943054	-663.692688	84.797691	489.326294	-602.403625	-211.919891	517.641907	-685.844849	98.150963	84.722221	-643.112549	-237.880936	82.249496	-655.859558	119.318039	1340.351318	-562.502625	-209.487381	1354.514404	-556.248352	-27.505440	1340.793335	-601.210327	-15.937426	1632.696167	-744.790527	186.731384	1083.916870	-548.653015	-322.834229	1101.350952	-646.530762	210.943222	829.232300	-426.251770	-263.626923	855.600159	-543.877502	-42.476215	962.697754	612.665222	4.709989	959.670166	609.533630	181.998459
-597.947021	56.511265	864.827637	-537.433533	-156.867737	866.943665	-663.752991	84.765404	489.345245	-602.504883	-211.852509	517.658508	-685.845276	98.148018	84.708939	-643.082947	-237.884369	82.247025	-656.056519	119.357574	1340.216919	-562.588013	-209.390610	1354.467651	-556.358459	-27.374451	1340.761108	-600.430420	-15.556049	1632.533936	-744.893738	186.973495	1083.779053	-548.278687	-322.718994	1101.347046	-646.787476	211.607101	829.043823	-425.577332	-264.601410	855.596558	-543.842163	-42.455009	962.692749	612.574097	4.659742	959.387390	609.277710	181.924011
-597.933228	56.583302	864.809448	-537.400269	-156.827606	866.916077	-663.810852	84.743423	489.360626	-602.668884	-211.870712	517.665283	-685.820923	98.135193	84.679893	-643.138916	-237.887650	82.263176	-656.229858	119.399460	1340.101563	-562.664917	-209.307785	1354.447021	-556.424194	-27.244572	1340.706909	-599.675903	-15.181767	1632.365967	-744.940613	187.208267	1083.619751	-548.040100	-322.729828	1101.379150	-646.704773	212.263306	828.922241	-425.428497	-265.604645	855.326782	-543.831909	-42.405872	962.673706	612.482422	4.605719	959.125549	609.037354	181.842606
-597.971069	56.647465	864.796570	-537.355042	-156.782730	866.906067	-663.847168	84.758377	489.332581	-602.610779	-211.717682	517.586548	-685.818604	98.135704	84.682281	-643.061584	-237.889328	82.239822	-656.401794	119.452682	1339.917236	-562.740906	-209.222931	1354.423218	-556.491455	-27.137941	1340.650024	-598.925415	-14.790245	1632.194702	-744.965576	187.415176	1083.465698	-547.828186	-322.636597	1101.379150	-646.628662	212.883179	828.814514	-424.866119	-266.468994	855.272339	-543.845276	-42.346291	962.666077	612.447205	4.577926	958.864258	608.782349	181.786499
-598.017639	56.661362	864.759521	-537.352051	-156.719910	866.879883	-663.874084	84.754692	489.297302	-602.603699	-211.649033	517.532410	-685.966675	98.230247	84.663818	-643.034973	-237.881363	82.214607	-656.566711	119.504738	1339.753540	-562.773682	-209.146439	1354.367065	-556.506836	-27.037199	1340.578125	-598.282898	-14.416327	1632.034180	-745.005310	187.600967	1083.273193	-547.708191	-322.642334	1101.408936	-646.727539	213.435150	828.632751	-424.753387	-267.464325	855.105103	-543.875977	-42.298210	962.635864	612.401733	4.494648	958.641357	608.572021	181.674179
-598.103821	56.725864	864.755188	-537.390564	-156.665100	866.847046	-663.885559	84.776024	489.292908	-602.585144	-211.622162	517.475586	-685.805786	98.123024	84.659393	-643.056946	-237.866913	82.189598	-656.677429	119.568550	1339.597778	-562.724304	-209.071655	1354.334961	-556.486267	-26.936825	1340.523438	-597.694336	-14.060722	1631.899048	-744.975647	187.720108	1083.067749	-547.528320	-322.776611	1101.570313	-646.488342	213.966568	828.547668	-424.251465	-268.412964	855.142883	-543.939697	-42.246914	962.618286	612.399414	4.397073	958.440308	608.413269	181.550278
-598.196960	56.781094	864.759766	-537.414490	-156.602783	866.834229	-663.865417	84.782669	489.288940	-602.542419	-211.556732	517.411011	-685.796936	98.123940	84.658562	-643.072937	-237.867096	82.184052	-656.742676	119.623817	1339.455811	-562.698914	-208.974747	1354.272827	-556.474609	-26.842607	1340.431152	-597.202759	-13.715838	1631.802734	-744.942810	187.876083	1082.894531	-547.626770	-322.549713	1101.421387	-646.149231	214.400772	828.499939	-423.965332	-269.334137	855.079346	-544.006042	-42.190220	962.616211	612.433899	4.304776	958.279541	608.294678	181.380020
-598.351013	56.817444	864.750977	-537.488892	-156.569504	866.812500	-663.862549	84.804367	489.260925	-602.431824	-211.568466	517.362488	-685.804077	98.097496	84.644798	-643.034241	-237.896042	82.169189	-656.801697	119.672577	1339.333252	-562.585876	-208.896484	1354.262451	-556.408447	-26.744774	1340.404053	-596.793823	-13.406720	1631.727783	-744.731873	187.933319	1082.694580	-547.711121	-322.541687	1101.464355	-645.119629	214.834076	828.725525	-423.854675	-270.103577	855.050232	-544.105591	-42.148388	962.596802	612.520081	4.209568	958.187988	608.208923	181.230286
-598.512512	56.892467	864.752075	-537.576965	-156.512741	866.800903	-663.863037	84.849464	489.248383	-602.395630	-211.753250	517.380432	-685.787415	98.090538	84.642921	-643.102661	-237.895691	82.193726	-656.744141	119.756775	1339.248535	-562.433899	-208.779449	1354.286987	-556.278931	-26.635891	1340.361328	-596.481323	-13.106211	1631.717041	-744.571167	188.018997	1082.571289	-547.802856	-322.538452	1101.493042	-644.558533	215.162140	828.748901	-423.666473	-271.116577	855.038391	-544.220215	-42.077839	962.588684	612.635559	4.083961	958.139038	608.140015	181.100601
-598.694580	56.950153	864.748291	-537.671387	-156.475540	866.801819	-663.864075	84.901367	489.199188	-602.341492	-211.942001	517.435974	-685.781677	98.096123	84.638329	-643.137756	-237.875198	82.214088	-656.701416	119.827759	1339.169922	-562.249207	-208.669205	1354.316528	-556.170349	-26.523085	1340.340698	-596.258484	-12.840484	1631.706299	-744.419678	188.168350	1082.488281	-547.940857	-322.617126	1101.587646	-644.182861	215.404419	828.702515	-423.580017	-271.942993	855.070068	-544.336914	-42.013134	962.580566	612.798767	3.978270	958.173950	608.114868	180.943283
-598.882202	57.002964	864.729492	-537.774109	-156.487778	866.804565	-663.815674	84.921310	489.134430	-602.333801	-212.005539	517.520020	-685.943726	98.215492	84.597298	-643.182434	-237.882919	82.236298	-656.589355	119.919670	1339.145996	-562.063293	-208.555634	1354.372192	-556.010925	-26.382717	1340.339233	-596.101990	-12.592056	1631.725586	-744.214844	188.352066	1082.414795	-548.121338	-322.766937	1101.720825	-643.669067	215.569336	828.738159	-423.673065	-272.680023	855.105530	-544.449707	-41.966793	962.562500	612.978210	3.847320	958.264648	608.139771	180.741974
-598.963501	57.191833	864.706787	-537.871033	-156.439606	866.809998	-663.759583	84.959129	489.143616	-602.344543	-211.944275	517.563721	-685.919983	98.241699	84.574554	-643.290527	-237.879974	82.248940	-656.408264	120.002159	1339.153198	-561.853516	-208.438690	1354.429321	-556.047852	-26.377987	1340.120972	-596.015381	-12.376379	1631.760742	-743.971741	188.546799	1082.428467	-548.284180	-322.898254	1101.855347	-643.267822	215.640472	828.745056	-423.711639	-273.544464	855.131470	-544.505981	-41.833088	962.544495	613.201965	3.731775	958.412048	608.172424	180.579697
-599.132385	57.210163	864.704956	-537.974792	-156.451492	866.812744	-663.726990	84.956238	489.090637	-602.308411	-211.832672	517.530823	-685.891907	98.247414	84.575386	-643.290466	-237.899872	82.224266	-656.292786	120.053688	1339.178711	-561.689941	-208.354996	1354.488892	-555.694458	-26.183886	1340.338745	-595.991089	-12.188749	1631.831543	-743.701477	188.697784	1082.451660	-548.427246	-323.074677	1101.979736	-642.887207	215.621399	828.711304	-423.859711	-274.370361	855.189941	-544.595520	-41.808346	962.531677	613.393921	3.494406	958.658264	608.183350	180.361145
-599.300476	57.225430	864.715027	-538.106750	-156.487305	866.843567	-663.744507	84.988121	489.087921	-602.225342	-211.857269	517.508301	-685.714478	98.143517	84.600769	-643.284180	-237.897995	82.238548	-656.103455	120.096466	1339.239502	-561.516174	-208.245758	1354.573608	-555.527283	-26.106125	1340.387695	-596.005920	-12.035579	1631.907104	-743.308105	188.788208	1082.506592	-548.600891	-323.188995	1102.128418	-642.366516	215.575684	828.752625	-423.946716	-275.304901	855.222961	-544.705750	-41.795769	962.540405	613.798950	3.376098	958.888550	608.275513	180.201141
-599.448242	57.200233	864.730408	-538.214355	-156.482590	866.852234	-663.752686	84.959915	489.088074	-602.104797	-211.833542	517.459778	-685.697571	98.145050	84.615616	-643.288086	-237.904068	82.211174	-655.913269	120.159172	1339.303467	-561.327576	-208.146973	1354.687744	-555.362000	-26.022125	1340.438110	-596.058594	-11.925056	1632.004150	-742.884766	188.930511	1082.556885	-548.662048	-323.573669	1102.499146	-641.941528	215.432999	828.787537	-424.184204	-276.092834	855.315491	-544.783875	-41.789356	962.538757	614.097473	3.168740	959.172119	608.334045	179.966629
-599.594910	57.210686	864.744934	-538.350586	-156.499924	866.891357	-663.820190	85.007919	489.078949	-602.046936	-211.815277	517.406311	-685.694092	98.147018	84.622948	-643.282043	-237.914337	82.202240	-655.712402	120.233658	1339.371460	-561.190735	-208.028900	1354.802246	-555.202271	-25.937828	1340.469727	-596.132996	-11.834871	1632.112549	-742.439819	189.057663	1082.603027	-548.837891	-323.745850	1102.693726	-641.255615	215.244141	828.892090	-424.504364	-276.629211	855.365234	-544.880493	-41.768799	962.552490	614.349182	3.003701	959.448547	608.397888	179.732864
-599.723938	57.194359	864.760437	-538.488831	-156.529221	866.926575	-663.894226	84.990311	489.059326	-602.090576	-211.899857	517.415222	-685.734253	98.125099	84.640793	-643.300903	-237.914246	82.212364	-655.495178	120.349930	1339.451416	-561.083923	-207.924789	1354.882324	-555.060303	-25.880516	1340.501343	-596.260925	-11.807041	1632.187012	-742.010376	189.257706	1082.696411	-548.953369	-323.971802	1102.896118	-640.873169	215.003860	828.872620	-424.810303	-277.323334	855.376160	-544.964661	-41.770176	962.563782	614.618652	2.765186	959.774170	608.437683	179.492432
-599.854187	57.177273	864.774902	-538.607056	-156.556686	866.978088	-664.004333	84.956612	489.024658	-602.083862	-211.846497	517.386414	-685.739563	98.151909	84.617439	-643.308105	-237.911514	82.213600	-655.311890	120.420692	1339.516479	-560.967102	-207.809280	1354.957642	-554.903564	-25.798363	1340.554077	-596.335449	-11.692991	1632.329468	-741.513428	189.376480	1082.728027	-549.082642	-324.181763	1103.072998	-640.297424	214.683563	828.881653	-425.104919	-277.939087	855.407532	-545.044434	-41.762135	962.583191	614.863037	2.589705	960.067627	608.428040	179.313004
-600.067261	57.301758	864.850464	-538.753052	-156.544174	867.009705	-664.106262	84.913979	489.063293	-602.070618	-211.828979	517.366577	-685.920898	98.253548	84.600815	-643.270630	-237.904510	82.213486	-655.129700	120.511040	1339.543701	-560.889099	-207.724960	1355.036499	-554.765686	-25.769739	1340.590088	-596.426697	-11.647902	1632.428223	-741.037659	189.564240	1082.732056	-549.248657	-324.206055	1103.121582	-639.572510	214.277191	828.906799	-425.382751	-278.503021	855.420593	-545.178345	-41.697079	962.625610	615.103943	2.411605	960.313965	608.442444	179.093094
-600.181091	57.238960	864.876038	-538.851196	-156.595215	867.044189	-664.294739	84.887154	489.071533	-602.160828	-211.906357	517.390930	-685.923462	98.254181	84.616348	-643.339600	-237.904892	82.227570	-654.901306	120.593155	1339.595337	-560.788696	-207.635330	1355.084473	-554.591064	-25.701157	1340.647217	-596.505249	-11.607402	1632.536865	-740.563599	189.789612	1082.735229	-549.353577	-324.460480	1103.316528	-638.842468	213.804855	828.932983	-425.748474	-278.947601	855.433655	-545.241455	-41.735584	962.643372	615.374390	2.214053	960.581543	608.480225	178.873611
-600.169922	57.058666	864.881592	-538.959412	-156.578201	867.069214	-664.353760	84.792580	489.023682	-602.164673	-211.916809	517.351318	-685.739868	98.142227	84.611328	-643.346375	-237.900299	82.236885	-654.711487	120.661812	1339.655640	-560.760864	-207.585480	1355.139160	-554.470703	-25.670290	1340.674927	-596.545715	-11.587358	1632.612305	-739.986694	189.887833	1082.674683	-549.418091	-324.691040	1103.468384	-638.097168	213.294632	828.945862	-426.087219	-279.486877	855.397522	-545.249146	-41.803040	962.647217	615.610229	1.974359	960.818787	608.456116	178.644089
-600.349365	57.155342	864.922180	-539.061890	-156.635956	867.108093	-664.397034	84.730362	489.047241	-602.184570	-211.912079	517.326782	-685.896179	98.233437	84.597107	-643.369446	-237.905304	82.230659	-654.489502	120.770912	1339.693848	-560.667847	-207.509552	1355.195923	-554.343994	-25.634068	1340.710083	-596.546692	-11.554890	1632.686768	-739.429504	189.898880	1082.635986	-549.529053	-324.919434	1103.620605	-637.302734	212.760162	828.930969	-426.594391	-280.131653	855.262573	-545.361633	-41.773270	962.678955	615.761841	1.756990	961.042786	608.408630	178.394913
-600.311890	57.028965	864.889404	-539.186035	-156.616486	867.093506	-664.524963	84.674080	489.041351	-602.212036	-211.912704	517.327820	-685.898926	98.247437	84.603210	-643.361328	-237.901733	82.222748	-654.251587	120.855400	1339.709839	-560.634460	-207.465286	1355.234009	-554.409363	-25.675318	1340.520874	-596.496704	-11.520343	1632.721436	-738.845215	190.033142	1082.564819	-549.605164	-325.049622	1103.730469	-636.460632	212.169052	828.911621	-426.798737	-280.350189	855.284790	-545.356750	-41.817852	962.642395	615.860962	1.592135	961.209534	608.346985	178.172211
-600.353577	57.009930	864.888123	-539.258484	-156.654144	867.116516	-664.612000	84.637787	489.056152	-602.106262	-211.865372	517.216309	-685.930115	98.218155	84.552780	-643.315186	-237.890289	82.196533	-654.125000	120.912025	1339.707275	-560.663818	-207.475037	1355.288208	-554.167175	-25.587601	1340.729858	-596.393188	-11.468624	1632.755737	-738.325928	190.152542	1082.509644	-549.727112	-325.158417	1103.800293	-635.678772	211.558472	828.876892	-427.149231	-280.735504	855.202087	-545.385864	-41.831474	962.645020	615.956604	1.359567	961.374146	608.258484	177.973251
-600.514465	57.172318	864.920654	-539.362732	-156.675949	867.113403	-664.812500	84.624435	489.093079	-602.162048	-211.887344	517.173523	-685.926880	98.208328	84.554207	-643.335571	-237.885742	82.192085	-653.932617	120.978363	1339.679565	-560.692810	-207.448822	1355.277344	-554.062195	-25.570372	1340.742310	-596.230286	-11.412889	1632.753418	-737.810669	190.220963	1082.405273	-549.843384	-325.273987	1103.866943	-634.764587	210.868301	828.868225	-427.444092	-281.218719	855.085205	-545.496521	-41.771492	962.654968	616.017700	1.170925	961.505798	608.156799	177.762115
-600.436951	57.024738	864.876160	-539.457764	-156.672791	867.094238	-664.949402	84.612534	489.093414	-602.332153	-211.897354	517.271179	-685.722900	98.097023	84.579666	-643.412476	-237.856796	82.197693	-653.783752	121.023170	1339.673828	-560.732727	-207.447479	1355.286621	-554.006714	-25.588736	1340.728760	-596.020508	-11.335714	1632.727539	-737.184937	190.203766	1082.267090	-550.004944	-325.388184	1103.924194	-633.860474	210.193298	828.896362	-427.982910	-281.711823	854.887878	-545.469910	-41.836353	962.613647	616.042419	0.968222	961.619812	608.006897	177.592484
-600.461853	57.034271	864.872253	-539.530579	-156.681580	867.082581	-664.981934	84.532875	489.095276	-602.329712	-211.902298	517.280273	-685.915527	98.190010	84.551895	-643.412781	-237.856339	82.198082	-653.652466	121.048584	1339.631958	-560.801147	-207.460190	1355.323486	-553.983826	-25.605795	1340.713257	-595.731079	-11.262245	1632.712769	-736.637695	190.151505	1082.103882	-550.191467	-325.369110	1103.896118	-632.873108	209.461563	828.905945	-428.141083	-281.885345	854.869934	-545.505554	-41.841927	962.603027	616.004333	0.714033	961.703857	607.877319	177.367691
-600.480042	57.025021	864.877563	-539.625549	-156.673447	867.059448	-664.708130	84.448540	489.046844	-602.313538	-211.868088	517.243774	-685.828186	98.252701	84.535309	-643.402344	-237.856613	82.193718	-653.509705	121.107780	1339.594604	-560.845703	-207.486740	1355.295166	-553.923767	-25.617119	1340.684814	-595.376526	-11.161489	1632.674927	-736.102356	190.209702	1082.010376	-550.314636	-325.562744	1104.022949	-631.808044	208.696259	828.915527	-428.517700	-282.081726	854.774231	-545.546204	-41.858967	962.591431	615.928650	0.517514	961.752502	607.685547	177.120712
-600.497314	57.044994	864.872742	-539.687927	-156.691620	867.041809	-664.560547	84.370033	489.010559	-602.318909	-211.871674	517.240295	-685.735229	98.292084	84.518127	-643.425598	-237.843338	82.194244	-653.409607	121.119225	1339.555054	-560.917786	-207.523132	1355.269897	-553.897278	-25.646194	1340.658325	-594.953979	-11.080201	1632.694092	-735.704102	190.443161	1081.887207	-550.572815	-325.580750	1103.979126	-630.743164	207.921066	828.926331	-429.020294	-282.106049	854.589355	-545.583252	-41.869667	962.580444	615.818726	0.292691	961.755981	607.499268	176.911880
-600.523376	57.055359	864.847900	-539.762756	-156.739792	867.017090	-664.604553	84.381172	489.010834	-602.273804	-211.857925	517.231506	-685.769653	98.303238	84.526108	-643.428955	-237.833405	82.174652	-653.304993	121.161850	1339.512695	-560.994202	-207.542740	1355.220337	-553.924927	-25.687973	1340.584961	-594.427124	-11.014544	1632.693237	-735.351624	190.773987	1081.706665	-550.959290	-325.358521	1103.761108	-629.611511	207.135284	828.968445	-429.512421	-282.605957	854.338562	-545.624634	-41.893742	962.553772	615.695007	0.066867	961.728210	607.322388	176.695969
-600.539490	57.053207	864.827881	-539.857056	-156.717010	866.998962	-664.690796	84.454048	489.022217	-602.218079	-211.867706	517.236877	-685.784058	98.313538	84.541519	-643.419312	-237.798203	82.160606	-653.245728	121.176453	1339.435059	-561.104187	-207.615021	1355.145142	-553.944946	-25.728222	1340.533203	-593.870361	-10.847908	1632.583130	-734.853699	190.790741	1081.529053	-551.262512	-325.303009	1103.624268	-628.428650	206.230469	829.022888	-429.845276	-282.300568	854.230408	-545.680725	-41.890839	962.535522	615.548279	-0.135723	961.649658	607.182556	176.514053
-600.529907	57.071674	864.815857	-539.897583	-156.762390	866.982666	-664.749695	84.482864	489.031769	-602.110107	-211.836288	517.182007	-685.804382	98.285324	84.540985	-643.423767	-237.797058	82.183754	-653.203857	121.178291	1339.378906	-561.224365	-207.690170	1355.121094	-553.973572	-25.807194	1340.509766	-593.211548	-10.692981	1632.480469	-734.378540	190.654953	1081.369507	-551.600891	-325.299408	1103.546509	-627.174927	205.347076	829.026733	-430.320007	-282.290802	854.056824	-545.700439	-41.915535	962.523376	615.306152	-0.318950	961.544556	606.974304	176.313995
-600.545349	57.095314	864.815063	-539.981995	-156.780991	866.969971	-664.723022	84.552361	489.027954	-602.051514	-211.850739	517.163330	-685.824158	98.278961	84.549576	-643.442078	-237.807144	82.169098	-653.170776	121.167282	1339.326660	-561.339966	-207.770889	1355.056274	-554.030334	-25.898932	1340.459106	-592.497559	-10.556881	1632.339844	-733.839783	190.393768	1081.168091	-551.867249	-325.482452	1103.604980	-625.956421	204.537903	829.103821	-430.962433	-282.400543	853.792053	-545.762878	-41.931377	962.521301	615.051880	-0.525241	961.444824	606.782715	176.135773
-600.512756	57.081184	864.814636	-540.054993	-156.760635	866.965393	-664.760864	84.605034	489.023163	-601.920593	-211.825577	517.139282	-685.869385	98.251320	84.548660	-643.447632	-237.802383	82.166710	-653.175537	121.169235	1339.294556	-561.461304	-207.852097	1355.031494	-554.096680	-25.963665	1340.432495	-591.716064	-10.389299	1632.198608	-733.269958	190.172821	1080.949585	-552.182800	-325.426331	1103.474121	-624.717346	203.688675	829.253052	-431.251495	-282.104645	853.724609	-545.794800	-41.944206	962.523071	614.757263	-0.710219	961.292480	606.526611	175.927795
-600.526794	57.100388	864.816101	-540.128357	-156.795715	866.952576	-664.813782	84.703072	489.049225	-601.835876	-211.818268	517.098511	-685.902832	98.218941	84.567009	-643.438904	-237.806030	82.181618	-653.220398	121.148964	1339.231689	-561.629150	-207.944077	1354.959595	-554.177002	-26.041159	1340.388184	-590.937988	-10.210043	1632.067017	-732.779358	189.961761	1080.801636	-552.711060	-325.127625	1103.142334	-623.406128	202.816086	829.363953	-431.658661	-282.008392	853.528320	-545.848877	-41.970287	962.521484	614.446472	-0.864695	961.084595	606.251587	175.813110
-600.528625	57.092995	864.807129	-540.186951	-156.807877	866.951660	-664.774414	84.758514	489.032104	-601.696777	-211.849930	517.069763	-685.667358	98.123367	84.580917	-643.408447	-237.786743	82.176994	-653.254578	121.116859	1339.186768	-561.782532	-208.056534	1354.906982	-554.272644	-26.127029	1340.351196	-590.207947	-10.042801	1631.902954	-732.313477	189.755295	1080.669067	-553.125916	-325.027161	1102.972168	-622.106934	201.934174	829.509399	-432.046753	-281.942871	853.382813	-545.896545	-41.987999	962.521606	614.120056	-0.995555	960.831482	606.009155	175.627762
-600.468567	57.131088	864.799622	-540.210571	-156.847977	866.952881	-664.353699	84.723328	488.942291	-601.554688	-211.852768	517.038757	-685.575806	98.157669	84.559845	-643.418396	-237.786484	82.178040	-653.273499	121.102684	1339.127319	-561.947998	-208.151993	1354.831909	-554.539551	-26.315130	1340.096069	-589.485046	-9.765079	1631.847412	-731.802612	189.425888	1080.464355	-553.561340	-324.964722	1102.830200	-620.836365	201.140106	829.674622	-432.549255	-281.641022	853.209290	-545.893921	-42.001816	962.523438	613.825073	-1.070259	960.561584	605.769592	175.519455
-600.454712	57.112720	864.790588	-540.308350	-156.857376	866.951233	-664.260437	84.793114	488.920807	-601.478210	-211.909988	517.036987	-685.560852	98.154762	84.588310	-643.423401	-237.794128	82.203506	-653.340454	121.067329	1339.071045	-562.135559	-208.247421	1354.732178	-554.596680	-26.406666	1340.046021	-588.897461	-9.649639	1631.677368	-731.318542	189.166245	1080.256592	-553.882202	-325.173920	1102.852905	-619.536438	200.267807	829.858032	-433.216125	-281.533508	852.977905	-545.943054	-42.026756	962.520813	613.584961	-1.220962	960.328979	605.591187	175.387741
-600.417847	57.099251	864.779541	-540.377686	-156.883606	866.954590	-664.163696	84.855492	488.906708	-601.031860	-211.765320	516.756836	-685.555786	98.155830	84.590385	-643.285828	-237.801147	82.167068	-653.342163	121.040436	1339.013184	-562.272278	-208.361038	1354.623779	-554.624878	-26.491371	1340.013428	-588.391907	-9.637255	1631.579346	-730.885681	188.984909	1080.111206	-554.347046	-324.869446	1102.558960	-618.196228	199.432373	830.043091	-433.469391	-281.047455	852.912598	-545.967957	-42.055145	962.519836	613.300293	-1.343464	960.071533	605.379150	175.272644
-600.381042	57.112297	864.761963	-540.482422	-156.907654	866.950562	-664.071472	84.913742	488.873322	-600.972046	-211.857376	516.689880	-685.514587	98.166481	84.570274	-643.264160	-237.777542	82.163757	-653.323608	121.022758	1338.959839	-562.399597	-208.470535	1354.564575	-554.421143	-26.469492	1340.175415	-588.012939	-9.515171	1631.521606	-730.470703	188.770309	1079.998413	-554.795471	-324.807343	1102.373291	-616.777344	198.406448	830.323792	-433.871918	-280.727783	852.788757	-546.001953	-42.072018	962.510010	613.092529	-1.436815	959.825989	605.235657	175.164780
-600.334595	57.100464	864.753052	-540.540222	-156.946259	866.954590	-664.097351	84.969345	488.867096	-600.814026	-211.792282	516.621460	-685.564148	98.159294	84.575478	-643.219849	-237.786728	82.145264	-653.223999	121.041397	1338.928101	-562.462891	-208.521896	1354.461670	-554.524048	-26.619452	1339.963501	-587.831665	-9.524652	1631.509888	-730.045227	188.533432	1079.867798	-555.147888	-324.935669	1102.330811	-615.461060	197.502136	830.585693	-434.356415	-280.365631	852.658203	-546.018677	-42.107338	962.511169	612.879761	-1.512134	959.597473	605.096680	175.064514
-600.337097	57.158054	864.735352	-540.664551	-156.969131	866.937073	-664.082458	85.011536	488.872864	-600.752808	-211.866302	516.596985	-685.575439	98.157654	84.573135	-643.218140	-237.786621	82.152344	-653.050537	121.072617	1338.889526	-562.484436	-208.593109	1354.380615	-554.416382	-26.656437	1339.935547	-587.825439	-9.598366	1631.525757	-729.747742	187.777206	1079.491455	-555.632935	-324.784088	1102.089111	-614.133118	196.622375	830.816284	-435.064819	-280.180115	852.407959	-546.069092	-42.103107	962.491333	612.741089	-1.595302	959.400146	604.965027	174.967316
-600.311096	57.113400	864.704590	-540.752625	-157.045029	866.952209	-664.252930	85.089172	488.883575	-600.867554	-211.989105	516.612427	-685.644470	98.111557	84.575371	-643.246887	-237.770447	82.158195	-652.896545	121.094139	1338.868042	-562.476013	-208.664352	1354.346558	-554.110046	-26.576361	1340.143188	-587.944458	-9.772182	1631.674927	-729.413452	187.605972	1079.355225	-555.918518	-324.966125	1102.140015	-612.881348	195.712341	831.093506	-435.429108	-279.581696	852.383972	-546.087158	-42.153271	962.479431	612.657043	-1.638019	959.248474	604.876404	174.885376
-600.316223	57.112877	864.666321	-540.888916	-157.096161	866.936340	-664.286072	85.139572	488.865967	-600.838013	-211.984314	516.584106	-685.639038	98.109779	84.573257	-643.208679	-237.780991	82.140526	-652.646240	121.147362	1338.876343	-562.409119	-208.691635	1354.278564	-553.931030	-26.604609	1340.144165	-588.237732	-10.047804	1631.829102	-729.076599	187.456284	1079.290039	-556.332886	-324.897583	1102.016846	-611.699524	194.910919	831.395813	-435.918182	-279.142334	852.264282	-546.123108	-42.176254	962.443359	612.578796	-1.729216	959.176453	604.792419	174.772400
-600.301575	57.091927	864.644836	-541.023560	-157.173141	866.915283	-664.193115	85.111046	488.814240	-601.006897	-212.127197	516.595276	-685.620239	98.118011	84.565758	-643.276855	-237.784500	82.143005	-652.384521	121.206650	1338.911377	-562.325500	-208.702972	1354.256104	-553.736389	-26.619705	1340.154297	-588.681030	-10.417664	1632.046753	-728.731873	187.387238	1079.290405	-556.821960	-324.644867	1101.736206	-610.574768	194.043747	831.771667	-436.511932	-278.663818	852.124939	-546.143799	-42.233372	962.412781	612.573608	-1.811542	959.157227	604.761292	174.677948
-600.303772	57.047005	864.620728	-541.196716	-157.239090	866.901184	-664.261475	85.098495	488.809052	-601.117004	-212.199448	516.635803	-685.650452	98.110832	84.559372	-643.288452	-237.784134	82.150978	-652.078308	121.278793	1338.958374	-562.228271	-208.702255	1354.250000	-553.552002	-26.623371	1340.163574	-589.255737	-10.893036	1632.259766	-728.419800	187.323624	1079.305420	-557.175842	-324.595245	1101.672485	-609.454346	193.159271	832.096130	-437.103577	-278.274719	852.030640	-546.172302	-42.288422	962.378601	612.631348	-1.890672	959.163574	604.782104	174.574295
-600.292969	56.987907	864.614319	-541.328857	-157.333847	866.901855	-664.288635	85.051537	488.806763	-601.227295	-212.238861	516.652161	-685.632446	98.105194	84.549774	-643.290222	-237.783981	82.155006	-651.719421	121.331200	1339.067383	-562.062073	-208.689178	1354.316040	-553.499695	-26.715626	1339.997925	-589.801270	-11.411875	1632.561523	-728.078491	187.322769	1079.396606	-557.425964	-324.785522	1101.820801	-608.399902	192.345718	832.488403	-437.759552	-278.079163	851.904785	-546.178589	-42.365036	962.361816	612.720703	-1.979077	959.271484	604.821106	174.447372
-600.270020	56.912010	864.597351	-541.462402	-157.442703	866.914246	-664.300720	85.025009	488.795013	-601.375549	-212.305298	516.690369	-685.642456	98.109413	84.547493	-643.298340	-237.798126	82.172775	-651.399536	121.398651	1339.153442	-561.969360	-208.671707	1354.375610	-553.111938	-26.615641	1340.236328	-590.538086	-12.154718	1632.820923	-727.722595	187.364914	1079.476807	-557.675232	-324.679230	1101.802368	-607.434448	191.631378	832.844971	-438.054932	-277.552490	851.956055	-546.186890	-42.450630	962.346985	612.801819	-2.079265	959.414917	604.856873	174.367310
-600.246948	56.837704	864.589844	-541.632996	-157.535645	866.928223	-664.247620	84.920601	488.764099	-601.525208	-212.325745	516.713074	-685.631653	98.140701	84.536774	-643.325195	-237.809494	82.126350	-651.026489	121.498924	1339.279175	-561.827026	-208.626862	1354.427490	-552.896118	-26.594011	1340.266846	-591.262695	-12.904832	1633.184814	-727.313599	187.376678	1079.562378	-558.032532	-324.478821	1101.747925	-606.446289	190.855743	833.190674	-438.872894	-277.071625	851.815063	-546.199585	-42.531013	962.334351	612.931580	-2.211388	959.617920	604.941833	174.255264
-600.230286	56.737843	864.585205	-541.782837	-157.626770	866.972534	-664.333435	84.899612	488.758209	-601.687500	-212.317841	516.724121	-685.834778	98.239609	84.494827	-643.317017	-237.815948	82.124687	-650.674805	121.597443	1339.412720	-561.727844	-208.555344	1354.497070	-552.700623	-26.553162	1340.321777	-592.048523	-13.848671	1633.534058	-726.853088	187.452225	1079.666870	-558.261536	-324.363342	1101.782959	-605.548096	190.120895	833.545654	-439.231049	-276.483795	851.864380	-546.206970	-42.607399	962.337463	613.044189	-2.323274	959.836365	605.055847	174.135086
-600.188843	56.683903	864.601624	-541.922180	-157.687363	867.029907	-664.496521	84.868950	488.785950	-601.761047	-212.229568	516.723999	-685.852173	98.226349	84.498642	-643.303467	-237.820084	82.104500	-650.360107	121.710236	1339.525146	-561.608032	-208.493530	1354.586670	-552.483826	-26.502663	1340.419922	-592.853760	-14.892614	1633.875732	-726.388733	187.492599	1079.745605	-558.455322	-324.228485	1101.854736	-604.679199	189.484695	833.847351	-439.777466	-276.442871	851.761047	-546.196655	-42.651459	962.358032	613.239807	-2.402344	960.103699	605.180664	174.036926
-600.182678	56.597359	864.608582	-542.089050	-157.785187	867.071716	-664.536682	84.811256	488.783478	-601.963806	-212.237381	516.742615	-685.842041	98.229622	84.494362	-643.274536	-237.854187	82.107979	-650.029602	121.850983	1339.696899	-561.515747	-208.417648	1354.663330	-552.296631	-26.470078	1340.503906	-593.572021	-15.865372	1634.268066	-725.918884	187.681122	1079.851563	-558.643555	-324.067810	1101.910889	-603.898376	188.869385	834.122925	-440.072296	-275.718384	851.816467	-546.209717	-42.730423	962.364014	613.374084	-2.475609	960.367798	605.275940	173.922119
-600.168945	56.543659	864.638977	-542.248901	-157.843124	867.132935	-664.575806	84.723778	488.780487	-602.113342	-212.236099	516.748108	-685.883728	98.201981	84.489197	-643.256104	-237.855560	82.081024	-649.708984	121.974091	1339.840942	-561.426636	-208.326447	1354.728638	-552.147278	-26.431963	1340.587280	-594.269226	-16.813839	1634.573120	-725.404968	187.926743	1079.975220	-558.809875	-323.886780	1101.960693	-603.177490	188.248184	834.352173	-440.551605	-275.187714	851.766113	-546.224976	-42.777241	962.394104	613.491394	-2.587019	960.601563	605.363281	173.799561
-600.108337	56.426567	864.650513	-542.337830	-157.919006	867.196533	-664.638184	84.653786	488.784912	-602.323303	-212.291962	516.768066	-685.880737	98.198982	84.499893	-643.292786	-237.889877	82.081299	-649.397522	122.102036	1339.993042	-561.410095	-208.274323	1354.784546	-552.016663	-26.426889	1340.663574	-594.848633	-17.998318	1634.894531	-724.835022	188.092163	1080.098999	-558.920410	-323.678589	1101.982788	-602.476746	187.685196	834.569519	-440.898163	-274.996185	851.674438	-546.195740	-42.854652	962.418884	613.620544	-2.663316	960.805725	605.444519	173.710312
-600.068298	56.382252	864.643433	-542.461304	-157.974976	867.229126	-664.670898	84.596901	488.787048	-602.506470	-212.360229	516.795898	-685.692932	98.098076	84.528694	-643.272339	-237.908295	82.048126	-649.098511	122.214928	1340.149902	-561.414368	-208.213501	1354.791992	-551.911926	-26.408722	1340.737183	-595.330444	-19.207458	1635.166748	-724.218750	188.304382	1080.278931	-558.993530	-323.530334	1101.981445	-601.866394	187.139465	834.718262	-441.139191	-274.669373	851.625671	-546.193665	-42.894825	962.419495	613.738892	-2.760732	961.022217	605.501648	173.619400
-600.005615	56.293224	864.639893	-542.558838	-158.054092	867.258118	-664.709900	84.543137	488.797211	-602.706726	-212.392822	516.823669	-685.691589	98.091766	84.516434	-643.272461	-237.908447	82.046555	-648.832703	122.309372	1340.306641	-561.444031	-208.194260	1354.807861	-551.825134	-26.397934	1340.788818	-595.742798	-20.439968	1635.344238	-723.536926	188.554352	1080.427490	-559.053406	-323.380707	1101.931030	-601.354980	186.719666	834.870789	-441.415070	-274.229675	851.503967	-546.167114	-42.971012	962.420105	613.862732	-2.810955	961.233276	605.538208	173.553802
-599.955688	56.275829	864.619934	-542.621765	-158.108566	867.287231	-664.708252	84.480499	488.797791	-602.906189	-212.508347	516.860229	-685.885803	98.216202	84.483261	-643.348694	-237.918976	82.054237	-648.602783	122.402306	1340.423584	-561.564331	-208.190125	1354.765869	-551.765259	-26.424660	1340.820435	-595.920471	-21.668310	1635.576660	-722.881042	188.825745	1080.591675	-559.124451	-323.266571	1101.868896	-600.823120	186.276550	834.943726	-441.785278	-274.062439	851.308350	-546.156494	-42.994923	962.419250	613.969482	-2.882074	961.410278	605.578674	173.480804
-599.879517	56.248569	864.604492	-542.661682	-158.170151	867.294250	-664.700073	84.408615	488.803497	-602.995850	-212.500961	516.877319	-685.870728	98.199692	84.473480	-643.306335	-237.924896	82.041122	-648.391663	122.448372	1340.549683	-561.706299	-208.217239	1354.689819	-551.739380	-26.451523	1340.858765	-596.009399	-22.905140	1635.749268	-722.250977	189.190903	1080.758301	-559.170288	-323.042725	1101.717896	-600.412659	185.916824	835.018066	-441.744965	-273.480835	851.286682	-546.122070	-43.039856	962.410828	614.021973	-2.966168	961.589050	605.576721	173.422913
-599.760559	56.193287	864.576111	-542.676514	-158.220795	867.296265	-664.569397	84.314468	488.772552	-603.097961	-212.534134	516.870911	-685.833862	98.225708	84.454536	-643.292236	-237.918060	82.018036	-648.201172	122.495239	1340.697021	-561.917419	-208.249832	1354.583008	-551.765442	-26.500782	1340.873291	-595.946228	-24.149052	1635.849487	-721.567749	189.454102	1080.908203	-559.166321	-323.099762	1101.694824	-600.049744	185.688400	835.041260	-441.956146	-273.311676	851.094910	-546.080688	-43.097443	962.400757	614.047607	-2.976539	961.704102	605.560059	173.409637
-599.675110	56.150394	864.559326	-542.710388	-158.279968	867.288696	-664.300415	84.191391	488.731750	-603.154663	-212.575104	516.878906	-685.754639	98.214661	84.446342	-643.276306	-237.948502	82.033012	-648.039734	122.515991	1340.822998	-562.135376	-208.295502	1354.453613	-551.820862	-26.596228	1340.870361	-595.700073	-25.369577	1635.953003	-720.842712	189.727036	1081.031860	-559.336365	-322.680389	1101.327881	-599.647583	185.482880	835.045532	-441.924500	-272.967377	850.914612	-546.067322	-43.162159	962.393005	614.057373	-2.989442	961.799316	605.517883	173.362228
-599.536011	56.080765	864.513489	-542.699036	-158.342850	867.266357	-664.318665	84.160477	488.730957	-603.206116	-212.594086	516.901672	-685.587585	98.101089	84.460358	-643.265747	-237.944351	82.035973	-647.924500	122.538185	1340.928467	-562.414795	-208.401642	1354.296875	-551.927856	-26.699736	1340.853516	-595.326599	-26.565720	1635.963989	-720.218323	190.118835	1081.162720	-559.347107	-322.720551	1101.201416	-599.326843	185.315872	835.028625	-441.906250	-272.609283	850.783813	-546.016479	-43.238945	962.366089	614.061035	-2.987711	961.872559	605.482239	173.354782
-599.412842	56.037949	864.457642	-542.705017	-158.430618	867.248901	-664.275879	84.150253	488.749573	-603.255310	-212.612350	516.881470	-685.598938	98.078125	84.463203	-643.309814	-237.929749	82.011795	-647.760315	122.548805	1341.016724	-562.630798	-208.464355	1354.125854	-552.181641	-26.880238	1340.636230	-594.738770	-27.775215	1636.017700	-719.565613	190.445663	1081.304199	-559.583435	-322.245239	1100.739868	-599.041321	185.298737	834.954834	-441.780701	-272.304565	850.600647	-545.985229	-43.310860	962.337097	614.017639	-3.027246	961.932007	605.427612	173.332733
-599.294312	56.030876	864.413147	-542.688416	-158.499619	867.217102	-664.195557	84.180435	488.753662	-603.150085	-212.603317	516.869446	-685.567566	98.084175	84.464195	-643.240234	-237.917542	82.005592	-647.698547	122.521385	1341.112305	-562.996582	-208.588547	1353.887207	-552.348022	-27.014853	1340.569092	-593.985840	-28.946302	1635.984131	-718.922668	190.763809	1081.354980	-559.759216	-322.000305	1100.394165	-598.771179	185.338318	834.853760	-441.636719	-272.001465	850.424194	-545.957458	-43.367725	962.310791	613.976746	-3.006800	961.952087	605.340515	173.349686
-599.124146	56.009602	864.372131	-542.673157	-158.582535	867.196045	-664.122559	84.203949	488.749512	-603.038025	-212.592651	516.846252	-685.567749	98.064941	84.465233	-643.243713	-237.913116	81.982849	-647.746338	122.486122	1341.156494	-563.470947	-208.728836	1353.589355	-552.422668	-27.092417	1340.690186	-593.071533	-30.097454	1635.900879	-718.269714	191.064316	1081.343384	-559.859619	-321.922028	1100.112671	-598.518188	185.493225	834.764099	-441.307739	-271.518433	850.345215	-545.914612	-43.444092	962.294678	613.909973	-2.988231	961.953918	605.249207	173.377701
-598.961243	55.966595	864.320068	-542.635620	-158.683472	867.179565	-663.983276	84.205055	488.750366	-602.947632	-212.610977	516.858459	-685.730774	98.175835	84.456612	-643.252075	-237.913467	81.981102	-647.771545	122.424019	1341.226685	-563.942505	-208.916367	1353.299683	-552.631653	-27.246790	1340.632202	-591.993347	-31.247372	1635.784668	-717.727661	191.366379	1081.460815	-560.149292	-321.591858	1099.633545	-598.362122	185.761475	834.650452	-441.086792	-271.195129	850.189941	-545.866272	-43.530182	962.274963	613.813049	-2.992159	961.944824	605.105347	173.373413
-598.795715	55.953247	864.299805	-542.594482	-158.777206	867.167114	-663.847961	84.271667	488.772125	-602.767700	-212.629288	516.826904	-685.562683	98.047607	84.488213	-643.257507	-237.912933	81.987587	-647.750366	122.334648	1341.293823	-564.331055	-209.095337	1353.066650	-552.883728	-27.430704	1340.544312	-590.767334	-32.340233	1635.629028	-717.194702	191.695969	1081.534912	-560.352051	-321.559784	1099.363892	-598.167847	186.001129	834.562805	-440.903839	-270.891968	850.031616	-545.831482	-43.615261	962.278870	613.697815	-2.989224	961.891296	604.961792	173.398193
-598.640076	55.885220	864.278198	-542.568726	-158.867203	867.155029	-663.453247	84.261024	488.723022	-602.533813	-212.668396	516.835266	-685.483337	98.054794	84.457314	-643.241638	-237.886581	82.012970	-647.848633	122.243156	1341.315552	-564.892273	-209.308365	1352.753296	-553.200134	-27.624760	1340.484009	-589.411743	-33.392540	1635.408691	-716.668030	191.918472	1081.560181	-560.810913	-321.134552	1098.742798	-597.964417	186.288727	834.456848	-440.654205	-270.568848	849.870544	-545.816406	-43.725304	962.283936	613.564270	-2.930708	961.799011	604.760071	173.457062
-598.469727	55.853676	864.257324	-542.520996	-158.945023	867.133728	-663.361206	84.400246	488.736359	-602.240112	-212.697083	516.775696	-685.507385	98.051643	84.474030	-643.264404	-237.882446	82.021355	-647.910400	122.151634	1341.362793	-565.396790	-209.504501	1352.421631	-553.704102	-27.898022	1340.218384	-587.950562	-34.375351	1635.155640	-716.222839	192.141510	1081.603271	-561.141052	-320.916565	1098.304077	-597.832458	186.742172	834.386230	-440.415955	-270.298004	849.768005	-545.785706	-43.816101	962.285828	613.389709	-2.936193	961.715393	604.554077	173.454727
-598.327148	55.778671	864.225952	-542.471436	-159.023758	867.116089	-662.976929	84.466461	488.690552	-601.843750	-212.703720	516.695862	-685.465881	98.029488	84.475998	-643.250244	-237.857727	82.024490	-648.035950	122.001045	1341.397339	-565.945068	-209.786758	1352.131836	-553.876404	-28.049057	1340.300659	-586.434021	-35.301384	1634.865845	-715.810852	192.404388	1081.613770	-561.502197	-320.733032	1097.884521	-597.705139	187.272812	834.298706	-440.149017	-270.070648	849.690002	-545.782959	-43.921520	962.287415	613.212952	-2.886007	961.581299	604.334839	173.483521
-598.182373	55.727230	864.207520	-542.443970	-159.101151	867.100769	-662.771790	84.624939	488.713348	-601.426636	-212.744659	516.628723	-685.482910	98.042885	84.502869	-643.262451	-237.849289	82.047043	-648.180664	121.871475	1341.417480	-566.521729	-210.100967	1351.820313	-554.178467	-28.278858	1340.212769	-584.941528	-36.111267	1634.531982	-715.491943	192.625519	1081.633179	-561.963562	-320.610504	1097.436401	-597.595398	187.803543	834.270203	-440.108551	-270.005432	849.498108	-545.782166	-44.020733	962.294983	612.980957	-2.857452	961.407471	604.081421	173.514359
-597.847656	55.867653	864.095520	-542.401550	-159.097412	867.077454	-662.373230	84.730988	488.646179	-600.963867	-212.687378	516.505005	-685.446045	98.070465	84.515846	-643.236511	-237.837479	82.043144	-648.311401	121.745880	1341.421997	-567.081909	-210.351379	1351.495361	-554.565491	-28.619209	1339.936523	-583.558228	-36.832985	1634.175049	-715.310486	192.816864	1081.661011	-562.336731	-320.679688	1097.103271	-597.413147	188.400406	834.310913	-439.886200	-269.819916	849.445862	-545.686951	-43.970734	962.252747	612.766174	-2.839543	961.225098	603.892273	173.474731
-597.773865	55.835972	864.080200	-542.401733	-159.203262	867.059875	-662.023010	84.854225	488.590302	-600.516113	-212.657120	516.357056	-685.400391	98.095306	84.523232	-643.198669	-237.805420	82.049911	-648.426758	121.603348	1341.420898	-567.616333	-210.646637	1351.192017	-554.635437	-28.846024	1339.969604	-582.361084	-37.420074	1633.853516	-715.169128	192.975983	1081.747314	-562.768921	-320.526215	1096.687012	-597.203186	189.079437	834.409241	-439.550934	-269.450073	849.476929	-545.733704	-44.072750	962.260010	612.603027	-2.791071	961.029663	603.688049	173.479965
-597.695374	55.787373	864.093628	-542.428833	-159.186066	867.047424	-661.715332	85.000664	488.524170	-600.030029	-212.595505	516.173706	-685.376099	98.098732	84.536827	-643.183472	-237.367172	81.914803	-648.427002	121.435677	1341.455444	-568.031738	-210.978775	1350.863281	-554.853821	-29.171278	1339.756836	-581.397034	-37.888031	1633.598022	-715.059570	193.047134	1081.799316	-563.415283	-320.185516	1096.060303	-596.979126	189.817993	834.574219	-439.372101	-269.282196	849.403931	-545.783752	-44.128876	962.282715	612.435181	-2.724167	960.837830	603.463440	173.524765
-597.700317	55.717461	864.060181	-542.482605	-159.295883	867.034607	-661.442688	85.081726	488.469696	-599.573792	-212.595673	516.044006	-685.374512	98.109123	84.542114	-643.139648	-237.341171	81.922417	-648.370117	121.267090	1341.478516	-568.358582	-211.305878	1350.562256	-554.857605	-29.464247	1339.681030	-580.741089	-38.230015	1633.408203	-715.006531	193.129379	1081.894775	-563.951538	-320.156342	1095.628052	-596.756836	190.563538	834.794800	-439.401764	-269.308289	849.262146	-545.870544	-44.230907	962.274963	612.233459	-2.627720	960.632690	603.218262	173.556580
[truncated: 40 more columns]
