# Supplementary material for: A dyadic stimulus set of audiovisual affective displays for the study of multisensory, emotional, social interactions
Source: Behav Res Methods. 2015 Nov 5;48(4):1285–95. doi: 10.3758/s13428-015-0654-4 (PMC5101291; doi:10.3758/s13428-015-0654-4)
Supplement: Supplementary file 1 — (ZIP 270 MB) [file 13428_2015_654_MOESM1_ESM.zip › supplementary_material_2_stimuli_set_files/H/H18.txt]

-593.228027	133.626160	867.351929	-565.330139	-85.331024	869.688354	-659.225525	161.018768	489.098114	-611.967834	-131.486099	514.045044	-660.828918	172.939621	82.671127	-645.320862	-147.005783	80.381874	-621.739380	200.744888	1350.921753	-592.677490	-139.741119	1357.849243	-549.468201	37.413124	1348.500977	-610.176575	45.011669	1642.227539	-666.732239	284.652252	1091.351074	-599.183105	-244.846054	1102.978882	-496.414948	254.828705	881.559143	-436.790588	-190.218887	883.993713	-551.759399	28.678663	964.552063	585.897034	-25.621290	959.525940	574.280945	151.212006
-593.192322	133.494095	867.258545	-565.425659	-85.439606	869.765137	-658.816467	161.084808	489.009125	-611.151917	-131.670776	513.967407	-660.785522	172.933136	82.606979	-645.172913	-146.917389	80.420006	-621.634827	200.766052	1350.880005	-592.817627	-139.693100	1357.750366	-549.565552	37.408237	1348.387207	-610.446716	45.056446	1642.132202	-666.598083	284.825073	1091.364258	-598.231689	-244.363510	1102.772949	-495.560669	253.831177	882.624390	-435.423279	-188.556656	884.502930	-551.902771	28.602938	964.574097	585.790222	-25.500376	959.466064	574.109802	151.324707
-593.168640	133.371048	867.203491	-565.473999	-85.530266	869.848022	-658.506958	161.112701	488.915253	-610.366455	-131.833969	513.866516	-660.739502	172.913864	82.573174	-645.059387	-146.829346	80.438873	-621.514282	200.783691	1350.836182	-592.996887	-139.661530	1357.687134	-549.674438	37.384888	1348.292603	-610.672974	45.072163	1642.084595	-666.493347	285.057922	1091.421631	-597.331055	-243.870499	1102.645874	-494.915894	252.894211	883.475037	-434.166199	-186.972137	884.892822	-552.039917	28.532850	964.621826	585.610840	-25.451647	959.455200	573.928345	151.401611
-593.159180	133.284515	867.135254	-565.573486	-85.626160	869.888733	-658.264465	161.160004	488.847137	-609.615601	-132.015625	513.748291	-660.709839	172.935150	82.536949	-644.829346	-146.742737	80.489723	-621.423218	200.793564	1350.824219	-593.240051	-139.630737	1357.636475	-549.820557	37.354492	1348.211548	-610.846313	45.304569	1641.944092	-666.373596	285.258240	1091.477539	-596.454895	-243.352875	1102.465820	-494.448822	251.932465	884.213196	-433.141968	-185.604553	885.151978	-552.192871	28.462486	964.637634	585.466064	-25.389164	959.441162	573.755005	151.469406
-593.243713	133.362793	867.101074	-565.984802	-85.762604	869.792542	-658.081848	161.235825	488.833649	-608.985107	-132.319443	513.675842	-660.698364	172.922379	82.513908	-644.725647	-146.651489	80.535332	-621.352905	200.779785	1350.814209	-593.475464	-139.593689	1357.633667	-549.977417	37.335140	1348.168945	-610.932190	45.507034	1641.889282	-666.251282	285.451080	1091.594971	-595.663879	-242.825790	1102.346436	-494.191986	251.251434	884.666077	-432.280853	-184.384720	885.292419	-552.465515	28.358192	964.583008	585.213623	-25.254042	959.433838	573.353577	151.716125
-593.250122	133.431717	867.118408	-566.295715	-85.892570	869.701233	-657.925049	161.336685	488.817688	-608.437805	-132.598206	513.598633	-660.697083	172.912766	82.507202	-644.588562	-146.535370	80.606995	-621.310059	200.775421	1350.842163	-593.712097	-139.572937	1357.679199	-550.133972	37.307663	1348.143799	-611.000183	45.682178	1641.848999	-666.155457	285.663666	1091.708008	-595.020386	-242.296631	1102.302124	-494.098846	250.501053	885.039856	-431.535950	-183.269592	885.355591	-552.657166	28.234325	964.559692	585.015747	-25.121326	959.429382	573.059387	151.913391
-593.149231	133.393585	867.107666	-566.317688	-85.965195	869.731201	-657.819824	161.433792	488.841370	-607.832886	-132.757767	513.504089	-660.685852	172.925797	82.524658	-644.413025	-146.467117	80.652145	-621.275940	200.753937	1350.885132	-593.948975	-139.552277	1357.712280	-550.306213	37.261616	1348.139771	-611.003113	45.857548	1641.830200	-666.026794	285.802917	1091.790894	-594.416138	-241.676697	1102.199463	-494.200043	249.949860	885.126038	-430.996704	-182.384201	885.321289	-552.700256	28.171078	964.592957	584.853394	-25.077477	959.428345	572.867981	151.999802
-593.046631	133.457199	867.115295	-566.451050	-86.025063	869.670837	-657.712524	161.492111	488.855164	-607.421326	-132.958069	513.480286	-660.637146	172.981888	82.529236	-644.322449	-146.385757	80.683884	-621.274475	200.733246	1350.896484	-594.143311	-139.572983	1357.767822	-550.481018	37.230110	1348.125122	-611.049194	45.906429	1641.833984	-665.960205	285.942535	1091.843506	-593.937805	-241.111191	1102.087158	-494.540436	249.590134	884.948792	-430.628571	-181.597519	885.203491	-552.752197	28.107323	964.579834	584.735657	-25.036674	959.427002	572.834717	151.932068
-592.924500	133.491959	867.105225	-566.467590	-86.070801	869.620239	-657.659912	161.602661	488.864563	-607.108765	-133.079941	513.406799	-660.672546	173.005219	82.537148	-644.283691	-146.322937	80.703568	-621.335205	200.729919	1350.905151	-594.351746	-139.576370	1357.795654	-550.651062	37.199486	1348.127441	-610.977417	46.195515	1641.763794	-665.913757	286.077026	1091.896729	-593.513733	-240.621384	1102.057739	-495.023895	249.286240	884.627014	-430.389862	-180.992447	885.012024	-552.744934	28.060095	964.564209	584.627197	-25.068293	959.431458	572.852722	151.867828
-592.724854	133.528229	867.089294	-566.403503	-86.065376	869.576111	-657.597778	161.711212	488.889282	-606.834167	-133.144775	513.360596	-660.689148	173.000076	82.525749	-644.226196	-146.298950	80.701683	-621.381042	200.703491	1350.907715	-594.603210	-139.602127	1357.811646	-550.802979	37.182270	1348.110229	-610.933044	46.385963	1641.757446	-665.930542	286.213501	1091.913940	-593.272949	-240.146896	1102.007080	-495.692444	249.088501	884.122192	-430.311920	-180.576630	884.732361	-552.658508	28.046043	964.548462	584.539307	-25.041300	959.418823	572.863159	151.796783
-592.542908	133.584152	867.070007	-566.320190	-86.068108	869.516602	-657.479065	161.770264	488.873444	-606.798706	-133.229904	513.340881	-660.681396	173.037994	82.509377	-644.295959	-146.302460	80.703087	-621.481689	200.709198	1350.899292	-594.779358	-139.599243	1357.861694	-550.960571	37.133347	1348.122925	-610.911621	46.437286	1641.791016	-665.981262	286.342163	1091.922363	-593.133118	-239.774994	1101.938965	-496.586670	249.062210	883.391357	-430.439270	-180.435654	884.354065	-552.553894	28.038544	964.518433	584.398621	-25.026297	959.413269	572.802979	151.764404
-592.296814	133.655273	867.061157	-566.170471	-85.994278	869.480469	-657.384766	161.810089	488.876099	-606.852234	-133.192551	513.326904	-660.696960	173.035934	82.514900	-644.342285	-146.318085	80.693176	-621.560669	200.737793	1350.876343	-594.994446	-139.600449	1357.876587	-551.080078	37.118595	1348.146484	-610.841553	46.625633	1641.814697	-666.111633	286.438812	1091.940063	-593.104126	-239.476379	1101.865356	-497.645996	249.177551	882.544189	-430.709778	-180.270676	883.965820	-552.386963	28.083767	964.505798	584.250366	-24.989365	959.393066	572.722351	151.779083
-592.094482	133.670105	867.059509	-565.976074	-85.951370	869.447388	-657.258972	161.861328	488.894562	-606.992065	-133.131454	513.366028	-660.720520	173.030640	82.500336	-644.399475	-146.349350	80.707298	-621.659607	200.768814	1350.854614	-595.158142	-139.592026	1357.889526	-551.170593	37.118908	1348.195068	-610.817078	46.759399	1641.853760	-666.302368	286.550903	1091.918091	-593.193726	-239.325439	1101.835327	-498.906036	249.337616	881.530518	-431.186554	-180.111420	883.533875	-552.201538	28.096949	964.492737	584.071289	-24.916840	959.394165	572.555908	151.836227
-591.853088	133.697113	867.073486	-565.798828	-85.831055	869.426880	-657.140259	161.876480	488.920502	-607.152161	-132.968979	513.392212	-660.720215	173.056839	82.519768	-644.488098	-146.148071	80.656967	-621.748596	200.810730	1350.849365	-595.375610	-139.580734	1357.861694	-551.236816	37.151386	1348.248291	-610.768494	47.014408	1641.853271	-666.538879	286.574188	1091.870483	-593.416077	-239.189545	1101.773682	-500.284760	249.698547	880.301819	-431.845764	-180.258545	882.997742	-552.002747	28.148241	964.493347	583.891174	-24.834230	959.380554	572.396973	151.870712
-591.513184	133.653671	867.060974	-565.349731	-85.703514	869.524475	-656.979248	161.833862	488.887238	-607.278320	-132.786896	513.460571	-660.842346	173.110596	82.538261	-644.486877	-146.149658	80.627441	-621.820007	200.878082	1350.828491	-595.495361	-139.563736	1357.874634	-551.281494	37.186115	1348.289063	-610.816589	47.019508	1641.956299	-666.881714	286.651001	1091.799805	-593.732483	-239.121597	1101.731323	-501.824707	250.007126	879.011963	-432.640625	-180.578537	882.425293	-551.667053	28.248367	964.549683	583.736389	-24.769537	959.383911	572.260498	151.934677
-591.361511	133.745483	867.087341	-565.347107	-85.638824	869.428162	-656.896179	161.905579	488.903076	-607.603088	-132.642548	513.489136	-660.874451	173.050949	82.549271	-644.493103	-146.425232	80.621162	-621.863464	200.990677	1350.776123	-595.591675	-139.530518	1357.870728	-551.292725	37.247807	1348.350464	-610.835571	47.123760	1642.015625	-667.234863	286.705719	1091.726929	-594.116150	-239.164886	1101.704834	-503.573639	250.492645	877.568481	-433.540741	-181.176025	881.832520	-551.537415	28.260187	964.503052	583.576477	-24.700882	959.382813	572.106628	152.029785
-591.058228	133.747589	867.099976	-564.973694	-85.519897	869.510742	-656.702087	161.905197	488.963135	-607.854309	-132.449219	513.533264	-660.854736	173.040054	82.582680	-644.520020	-146.433716	80.599037	-621.922607	201.121628	1350.733032	-595.608948	-139.502319	1357.934204	-551.274536	37.335365	1348.397949	-610.859680	47.197857	1642.060181	-667.720764	286.700348	1091.646362	-594.619385	-239.268906	1101.715332	-505.443665	251.093140	876.012512	-434.669128	-181.667877	881.146545	-551.226440	28.359026	964.556580	583.451660	-24.613861	959.366638	571.973206	152.116180
-590.579773	133.480164	867.092590	-564.036194	-85.300652	869.857971	-656.374878	161.876785	488.907654	-607.893127	-132.088928	513.592590	-660.750916	173.013428	82.568810	-644.461609	-146.468887	80.562279	-621.923706	201.271179	1350.706055	-595.622803	-139.461884	1357.957886	-551.223938	37.413082	1348.454712	-610.902466	47.252174	1642.116455	-668.227661	286.615967	1091.557739	-595.171570	-239.439255	1101.726929	-507.686646	252.158279	874.384888	-435.905212	-182.503677	880.440002	-550.664429	28.539295	964.757813	583.295532	-24.598135	959.391968	571.840332	152.187134
-590.315002	133.471375	867.130310	-563.700745	-85.254311	869.888550	-656.063782	161.899841	488.881409	-608.162109	-131.836380	513.652161	-660.672974	173.040115	82.602882	-644.522827	-146.446289	80.520882	-621.876465	201.423676	1350.653442	-595.570374	-139.384048	1358.008789	-551.141235	37.529488	1348.518066	-611.024841	47.287605	1642.152588	-668.727661	286.492035	1091.506226	-595.853394	-239.696091	1101.788940	-510.127655	253.543365	872.716064	-437.391296	-183.352325	879.671997	-550.370972	28.563864	964.793518	583.181152	-24.552860	959.398865	571.745300	152.266190
-590.140503	133.549408	867.152161	-563.590698	-85.221306	869.828430	-655.836914	161.919861	488.907227	-608.494263	-131.695877	513.726196	-660.641235	172.982910	82.619072	-644.549255	-146.443985	80.510956	-621.826599	201.591187	1350.616577	-595.463989	-139.308701	1358.086304	-551.024231	37.636547	1348.572876	-611.115906	47.326771	1642.204590	-669.343201	286.305847	1091.409912	-596.608215	-239.969818	1101.910278	-512.610413	254.586182	870.930603	-439.001648	-184.499481	878.876953	-550.175659	28.580832	964.761475	583.047180	-24.488914	959.401672	571.643250	152.344772
-589.931213	133.663467	867.208008	-563.515015	-85.143005	869.752808	-655.545898	161.940002	488.915070	-608.892944	-131.606964	513.797913	-660.575806	172.979279	82.628746	-644.578979	-146.453369	80.498589	-621.730103	201.758942	1350.567505	-595.360962	-139.229523	1358.172607	-550.882629	37.781643	1348.628540	-611.230896	47.426243	1642.242676	-670.070068	286.203247	1091.375488	-597.407593	-240.329376	1102.039673	-515.293945	255.767273	869.093201	-440.763824	-185.552139	878.033630	-549.978882	28.608555	964.739624	582.904724	-24.414961	959.388489	571.517395	152.439804
-589.758911	133.730637	867.238586	-563.394958	-85.116150	869.719788	-655.323914	161.983704	488.926300	-609.203918	-131.485214	513.861023	-660.548645	172.958817	82.639297	-644.568054	-146.424667	80.482277	-621.604736	201.908340	1350.528076	-595.217651	-139.118134	1358.230225	-550.717651	37.942211	1348.664429	-611.294067	47.502995	1642.264771	-670.843445	286.076874	1091.351807	-598.199890	-240.658569	1102.150269	-518.083618	257.005981	867.276123	-442.587616	-186.946976	877.180847	-549.800110	28.624252	964.730774	582.776733	-24.338045	959.388306	571.423279	152.524994
-589.506165	133.807419	867.271484	-563.154053	-85.036537	869.726685	-655.046204	162.006378	488.916870	-609.475464	-131.352707	513.914307	-660.522705	172.937210	82.624832	-644.494507	-146.410995	80.487320	-621.437683	202.093582	1350.480591	-595.074280	-138.997391	1358.295898	-550.553162	38.101425	1348.708740	-611.378174	47.627254	1642.288452	-671.620361	285.974060	1091.286987	-599.084045	-241.136017	1102.346069	-521.223206	258.692505	865.369873	-444.629883	-188.301147	876.224365	-549.545959	28.690472	964.749146	582.655273	-24.258404	959.386902	571.337524	152.556305
-588.789795	134.252411	867.382324	-562.808411	-84.809303	869.728027	-654.605713	162.019150	488.959167	-609.624390	-131.216812	513.926819	-660.440735	172.958527	82.617630	-644.469116	-146.417114	80.490990	-621.270264	202.291077	1350.429443	-594.910828	-138.886673	1358.371460	-550.361633	38.248192	1348.753174	-611.430664	47.739395	1642.316650	-672.509644	285.966736	1091.271484	-600.091919	-241.350952	1102.475098	-524.415894	260.229858	863.520264	-446.711121	-189.881287	875.248901	-549.068787	28.922701	964.824829	582.526245	-24.209871	959.383850	571.243713	152.633301
-588.501953	134.399063	867.360962	-562.583435	-84.766464	869.744446	-654.225525	162.082382	488.952148	-609.794312	-131.185257	513.983582	-660.421875	172.956665	82.647675	-644.433289	-146.390976	80.488136	-621.080750	202.497375	1350.410278	-594.708557	-138.767761	1358.458862	-550.141174	38.421944	1348.790161	-611.460327	47.850449	1642.336304	-673.435425	285.909912	1091.263550	-600.975159	-241.745728	1102.652710	-527.547974	261.574158	861.529114	-448.850098	-191.685318	874.250427	-548.809387	29.024729	964.821167	582.351868	-24.123968	959.387451	571.087341	152.744934
-588.314087	134.350876	867.309082	-562.361572	-84.794930	869.777344	-653.859070	162.130341	488.908447	-609.896667	-131.145050	514.041687	-660.414612	172.964493	82.639305	-644.411865	-146.350739	80.473358	-620.905701	202.708694	1350.384399	-594.479858	-138.636169	1358.563477	-549.928467	38.573586	1348.833130	-611.482666	48.068962	1642.365112	-674.414001	285.898010	1091.287842	-601.884583	-242.410019	1102.974976	-530.873718	263.061951	859.580627	-451.128235	-193.367020	873.221313	-548.606567	29.027918	964.810425	582.170837	-23.927280	959.379578	570.739563	153.137527
-588.317688	134.167267	867.210266	-562.213867	-84.918739	869.787537	-653.553406	162.234787	488.834442	-610.015381	-131.087097	514.087830	-660.324646	172.900986	82.588364	-644.381958	-146.360184	80.476395	-620.699097	202.910522	1350.331909	-594.294250	-138.513000	1358.676514	-549.699951	38.711319	1348.886108	-611.506348	48.181698	1642.339966	-675.370911	285.902740	1091.345703	-602.789734	-242.902985	1103.256958	-534.338806	264.716431	857.617371	-453.495148	-195.253937	872.180115	-548.517761	28.943638	964.758423	582.055237	-23.864548	959.368774	570.684021	153.124146
-588.288330	133.978104	867.122314	-562.038391	-85.035034	869.825439	-653.243469	162.380417	488.810150	-610.050537	-131.116486	514.153748	-660.374329	172.973633	82.618835	-644.363586	-146.319351	80.532166	-620.477600	203.086151	1350.304199	-594.070740	-138.391876	1358.802246	-549.462769	38.861767	1348.936646	-611.466980	48.439621	1642.347778	-676.380920	285.899292	1091.408691	-603.728699	-243.425949	1103.552246	-538.046204	266.543945	855.708435	-455.966461	-197.299316	871.057739	-548.402832	28.866913	964.726440	581.980530	-23.849245	959.377747	570.715088	153.031693
-588.234436	133.826813	867.033386	-561.882874	-85.130096	869.835876	-652.557251	162.411530	488.657501	-610.067932	-131.141510	514.214966	-660.243042	173.029922	82.619896	-644.369934	-146.315628	80.537361	-620.226379	203.267181	1350.238159	-593.895386	-138.250412	1358.908203	-549.227417	39.016594	1348.984497	-611.409851	48.682877	1642.331787	-677.420349	285.953369	1091.424438	-604.684998	-243.915924	1103.864868	-541.838013	268.404480	853.847595	-458.437408	-199.385361	869.962646	-548.293213	28.801497	964.683167	581.923218	-23.825314	959.374634	570.718262	152.964600
-588.096924	133.694611	866.956116	-561.686768	-85.217392	869.877869	-652.240295	162.558731	488.550690	-609.942139	-131.180099	514.226929	-660.237915	173.003891	82.624916	-644.288086	-146.272156	80.541245	-619.991455	203.446259	1350.200806	-593.646362	-138.141724	1359.077881	-549.002075	39.165100	1349.010742	-611.379150	48.921478	1642.300049	-678.459351	286.003845	1091.495972	-605.714905	-244.032990	1104.057861	-545.702332	270.427948	852.092041	-460.990662	-201.605606	868.818420	-548.143921	28.750172	964.667664	581.834412	-23.801575	959.394470	570.635681	152.996613
-587.906921	133.630264	866.904724	-561.463318	-85.271240	869.879822	-651.855652	162.641022	488.499146	-609.738342	-131.249100	514.285217	-660.199890	173.063797	82.607887	-644.249329	-146.236282	80.580589	-619.739685	203.645065	1350.120972	-593.423035	-137.999680	1359.221680	-548.753967	39.322182	1349.042969	-611.275269	49.205402	1642.271851	-679.534180	286.160156	1091.642212	-606.620605	-244.405441	1104.366455	-549.615662	272.440674	850.352783	-463.378815	-203.857285	867.853027	-547.960327	28.716120	964.648193	581.774048	-23.747789	959.377258	570.564453	153.043625
-587.639832	133.628860	866.865295	-561.232117	-85.277786	869.895325	-651.420837	162.687836	488.477020	-609.457886	-131.278107	514.259216	-660.171814	173.046295	82.623627	-644.153809	-146.214981	80.598907	-619.503479	203.837402	1350.044434	-593.218689	-137.898880	1359.353027	-548.513611	39.462929	1349.079346	-611.107788	49.594173	1642.204834	-680.672974	286.359344	1091.788818	-607.487122	-245.155960	1104.822510	-553.484802	274.510345	848.780151	-466.222321	-206.391922	866.568237	-547.738586	28.728579	964.643066	581.710205	-23.718761	959.380188	570.510681	153.070404
-587.346558	133.631134	866.849976	-560.994446	-85.285332	869.896545	-651.023071	162.705750	488.459198	-609.099609	-131.319427	514.215271	-660.023682	172.967438	82.565521	-644.046143	-146.234375	80.622360	-619.283936	203.995193	1349.956909	-593.046448	-137.777847	1359.486206	-548.291565	39.603481	1349.108521	-610.932495	49.902885	1642.202759	-681.744812	286.537231	1091.865479	-608.395813	-245.563644	1105.123047	-557.437805	276.660797	847.287537	-468.867462	-208.856171	865.439880	-547.496399	28.723524	964.642578	581.662659	-23.676819	959.382263	570.450562	153.144913
-587.067627	133.607193	866.822754	-560.727173	-85.292831	869.913696	-650.532166	162.676392	488.399384	-608.619141	-131.352982	514.161438	-660.016479	173.022720	82.613571	-644.118591	-146.167725	80.641396	-619.052124	204.148956	1349.878418	-592.833252	-137.691772	1359.599365	-548.078186	39.747906	1349.115967	-610.745239	50.079071	1642.232178	-682.928711	286.787537	1092.036987	-609.335693	-245.931747	1105.505981	-561.489746	278.848633	845.765259	-471.518280	-211.414993	864.325928	-547.249878	28.723148	964.644226	581.607422	-23.638081	959.380981	570.383362	153.149323
-586.746521	133.590271	866.775818	-560.464355	-85.278152	869.891357	-650.326416	162.755081	488.417816	-608.213257	-131.442505	514.114319	-660.003662	173.003830	82.635170	-643.991333	-145.887589	80.669853	-618.823853	204.324799	1349.802490	-592.558960	-137.573761	1359.805908	-547.848206	39.897541	1349.135864	-610.522095	50.398674	1642.206177	-684.112244	287.112579	1092.211182	-610.231567	-246.382263	1105.891235	-565.554321	281.056976	844.435669	-474.167145	-214.049515	863.259338	-546.971680	28.724836	964.613220	581.468140	-23.681566	959.406433	570.289124	153.172256
-586.431580	133.531067	866.748901	-560.145203	-85.333931	869.919189	-650.051758	162.807251	488.376617	-607.746155	-131.542755	514.127380	-659.950806	172.984024	82.667191	-643.961609	-146.112106	80.705910	-618.634766	204.499924	1349.697998	-592.381531	-137.437485	1359.944214	-547.650696	40.021122	1349.173340	-610.189514	50.842834	1642.168945	-685.292419	287.452362	1092.415527	-611.190857	-246.540543	1106.109619	-569.540955	283.304596	843.204895	-476.830200	-216.691162	862.195923	-546.673157	28.689821	964.617737	581.166321	-23.858377	959.488831	570.159668	153.063492
-586.088806	133.519302	866.731812	-559.821777	-85.330856	869.935791	-649.792053	162.838379	488.377350	-607.040161	-131.502167	514.093201	-659.928528	172.991913	82.678780	-643.850647	-146.089355	80.717697	-618.449036	204.687088	1349.639526	-592.145203	-137.291565	1360.089478	-547.424011	40.153282	1349.206543	-609.881104	51.101181	1642.177002	-686.533142	287.781769	1092.708130	-612.107666	-246.889938	1106.499878	-573.526917	285.608032	842.102051	-479.444794	-219.460587	861.271362	-546.366638	28.695166	964.624329	581.008423	-23.909773	959.551208	570.087830	153.023788
-585.714294	133.525040	866.721313	-559.491150	-85.334084	869.987000	-649.537231	162.868134	488.412262	-606.722473	-131.581497	514.110474	-659.901306	172.967117	82.701317	-643.866577	-146.063171	80.764801	-618.242737	204.863007	1349.588989	-591.984375	-137.165466	1360.200195	-547.235352	40.319660	1349.249634	-609.669556	51.325447	1642.203125	-687.756531	288.161530	1092.944946	-613.047241	-247.226578	1106.852783	-577.440796	287.895203	841.142334	-482.047302	-222.175156	860.383484	-546.044983	28.714468	964.652405	580.978943	-23.867933	959.552307	570.038879	153.042801
-585.356384	133.467209	866.689148	-559.177368	-85.346481	870.008057	-649.267639	162.864441	488.408661	-606.250366	-131.603516	514.045349	-659.850342	172.961731	82.700401	-643.823853	-146.050888	80.778038	-618.092529	205.032364	1349.542725	-591.773499	-137.046524	1360.369507	-547.039856	40.478203	1349.286255	-609.312012	51.712574	1642.162109	-689.027100	288.550812	1093.234009	-613.899109	-247.847275	1107.326050	-581.338745	290.201904	840.236084	-484.593018	-224.979477	859.627869	-545.721680	28.696915	964.649475	581.025879	-23.816393	959.558472	570.027283	153.072784
-585.018555	133.446701	866.674316	-558.826599	-85.361366	870.051697	-648.986023	162.874786	488.409943	-605.802795	-131.611023	514.019775	-659.834167	172.949722	82.695343	-643.757385	-146.023834	80.804008	-617.912720	205.185699	1349.497437	-591.646667	-136.902573	1360.467285	-546.846436	40.616886	1349.346558	-608.988403	51.887012	1642.216064	-690.297363	288.947083	1093.490234	-614.833252	-248.270111	1107.642822	-585.242615	292.532196	839.503723	-487.008881	-227.726273	858.914307	-545.405945	28.703308	964.670532	581.057861	-23.768042	959.530884	570.021729	153.106888
-584.698486	133.458023	866.669189	-558.483398	-85.369156	870.061401	-648.767578	162.914917	488.382141	-605.426453	-131.656113	514.022339	-659.783569	172.985199	82.686378	-643.743225	-146.055679	80.829155	-617.778503	205.382996	1349.469971	-591.497375	-136.805145	1360.562866	-546.666870	40.792786	1349.395508	-608.594238	52.211903	1642.230957	-691.643982	289.407532	1093.876221	-615.831970	-248.543472	1108.043457	-589.008240	294.796265	838.900269	-489.301636	-230.471542	858.342712	-545.100281	28.711029	964.679688	581.111328	-23.744892	959.528992	570.027283	153.132095
-584.378052	133.467712	866.684326	-558.158081	-85.321968	870.087891	-648.541504	162.976151	488.377594	-605.178101	-131.706924	514.016968	-659.777405	172.957947	82.702370	-643.732971	-146.063095	80.818062	-617.629272	205.576263	1349.458740	-591.332275	-136.672852	1360.661011	-546.469238	40.965691	1349.461182	-608.228699	52.472755	1642.240479	-692.966248	289.807007	1094.200562	-616.758179	-248.880783	1108.350586	-592.594116	296.964355	838.321899	-491.328522	-233.088974	857.933350	-544.796326	28.743633	964.705505	581.160645	-23.690826	959.505615	570.019897	153.150116
-584.031372	133.457382	866.662598	-557.788452	-85.311821	870.109314	-648.497864	163.062790	488.391144	-604.921875	-131.725189	514.040771	-659.822754	172.950439	82.704628	-643.678040	-146.051224	80.843758	-617.507874	205.743088	1349.437866	-591.172729	-136.572723	1360.770996	-546.255371	41.143406	1349.518188	-607.890564	52.815170	1642.191284	-694.351257	290.251984	1094.527222	-617.739868	-249.297089	1108.729736	-596.311584	299.341034	837.862427	-493.261108	-235.651230	857.621399	-544.454651	28.763836	964.708923	581.191345	-23.700264	959.514771	570.016357	153.149872
-583.684753	133.415680	866.628540	-557.437134	-85.287445	870.136230	-648.071838	163.004272	488.346375	-604.678955	-131.721146	514.006348	-659.745728	172.974960	82.701126	-643.658508	-146.057663	80.855896	-617.368591	205.911560	1349.441528	-590.966370	-136.461151	1360.889771	-546.041077	41.330681	1349.612549	-607.545959	53.041008	1642.210205	-695.735840	290.667725	1094.852417	-618.812744	-249.469147	1109.046875	-599.769714	301.446625	837.517883	-495.646759	-238.532806	857.322571	-544.115784	28.782845	964.706726	581.223145	-23.666544	959.488342	570.007507	153.159805
-583.325684	133.441147	866.603943	-557.086243	-85.221779	870.164001	-648.319153	163.162186	488.425415	-605.215271	-132.099579	514.154907	-659.878479	172.937073	82.752945	-643.920349	-146.022339	80.925537	-617.234375	206.073380	1349.476685	-590.714783	-136.317154	1361.032227	-545.813232	41.503239	1349.729126	-607.180725	53.175632	1642.297363	-697.122559	291.159027	1095.319824	-619.847961	-249.844574	1109.452393	-603.051880	303.512451	837.314941	-497.591888	-241.087036	857.141296	-543.767517	28.850561	964.709167	581.271362	-23.674925	959.485962	570.003601	153.161240
-582.964600	133.439743	866.605774	-556.706726	-85.223541	870.229614	-648.089233	163.140915	488.416931	-605.110962	-132.079300	514.193115	-659.875366	172.928268	82.753670	-643.894104	-146.017593	80.930099	-617.109497	206.231476	1349.521606	-590.544128	-136.188217	1361.142456	-545.591248	41.676712	1349.815308	-606.862427	53.396698	1642.320435	-698.229187	291.919189	1096.173706	-620.810425	-250.445297	1109.934082	-606.271545	305.516296	837.248352	-499.483673	-243.595154	857.078247	-543.416443	28.877043	964.746765	581.292053	-23.691093	959.485168	569.993103	153.136642
-582.639282	133.445572	866.612610	-556.335388	-85.172493	870.277100	-647.832947	163.134521	488.423767	-604.970947	-132.010834	514.197510	-659.817383	172.866547	82.729568	-643.845337	-146.032974	80.935829	-616.964661	206.432510	1349.611084	-590.344971	-136.060287	1361.275879	-545.367004	41.846931	1349.932739	-606.584045	53.656616	1642.307373	-699.536011	292.335907	1096.679199	-621.857788	-250.912170	1110.367188	-609.418091	307.548340	837.241455	-501.250977	-245.990921	857.144104	-543.081909	28.928318	964.776550	581.358398	-23.682096	959.484863	570.002686	153.116943
-582.331665	133.435074	866.648193	-555.989502	-85.107826	870.341797	-647.970032	163.259949	488.505585	-604.904236	-131.969360	514.242615	-659.919128	172.885818	82.767342	-643.805664	-146.036911	80.928162	-616.811646	206.613937	1349.703003	-590.183167	-135.929764	1361.354248	-545.133301	42.023560	1350.034058	-606.309326	53.768353	1642.354492	-701.076660	293.206390	1097.496094	-622.966553	-251.402496	1110.838135	-612.332214	309.459747	837.344055	-502.928192	-248.273697	857.255615	-542.773376	28.972372	964.830811	581.390076	-23.727373	959.496094	570.003479	153.062653
-582.086975	133.439545	866.671204	-555.675293	-85.045357	870.407349	-647.770264	163.295029	488.517792	-604.777039	-131.828369	514.232483	-659.900574	172.849274	82.789902	-643.708313	-146.031738	80.905602	-616.675293	206.799713	1349.801147	-589.961792	-135.793076	1361.489136	-544.865356	42.206326	1350.149902	-606.070679	54.035717	1642.416504	-702.414612	293.700500	1098.081421	-624.003357	-252.008392	1111.346069	-615.106812	311.233765	837.532349	-504.473053	-250.393158	857.546814	-542.502563	29.033283	964.876099	581.416748	-23.764111	959.497131	569.984131	153.063446
-581.914734	133.421509	866.853149	-555.360046	-85.015282	870.480957	-647.630554	163.325668	488.535980	-604.426331	-131.558533	514.225037	-659.911865	172.845261	82.814445	-643.579590	-145.848328	80.876343	-616.503357	206.951355	1349.916138	-589.629150	-135.626785	1361.727295	-544.609192	42.382759	1350.252319	-605.887207	54.260689	1642.449463	-703.644592	294.034729	1098.650146	-625.122009	-252.492249	1111.860596	-617.760620	313.034027	837.733398	-505.819641	-252.312042	857.918152	-542.283997	29.006899	965.012390	581.452393	-23.767008	959.508728	570.004272	152.996429
-581.673035	133.444260	866.863220	-555.060364	-84.959801	870.546448	-648.173584	163.636047	488.694366	-604.495117	-131.488464	514.269226	-660.090698	172.752274	82.889221	-643.566162	-146.000122	80.871109	-616.314575	207.084839	1350.067017	-589.379944	-135.505859	1361.893921	-544.337341	42.546757	1350.348511	-605.742859	54.504223	1642.481445	-704.770203	294.274261	1099.205322	-626.284790	-253.399857	1112.443115	-620.214661	314.671906	837.995483	-507.148346	-254.169983	858.383728	-542.007080	29.078890	965.046814	581.479553	-23.837049	959.524841	570.007202	152.949646
-581.433716	133.475815	866.885620	-554.755005	-84.895401	870.615967	-647.509644	163.445969	488.614960	-604.966797	-131.697113	514.394287	-659.921204	172.799850	82.851349	-643.771667	-145.798676	80.924324	-616.113586	207.211884	1350.218994	-589.095093	-135.365768	1362.080444	-544.061340	42.709858	1350.470825	-605.616455	54.746670	1642.530518	-705.867126	294.528809	1099.790283	-627.402527	-254.027512	1112.992188	-622.497925	316.308075	838.330017	-508.362366	-255.858902	858.899719	-541.732849	29.156570	965.090759	581.506714	-23.913179	959.545288	570.015259	152.879639
-581.227417	133.511765	866.925781	-554.471924	-84.822945	870.691772	-647.020935	163.326096	488.605194	-605.016541	-131.597549	514.438110	-659.799744	172.849686	82.844612	-643.686157	-145.970032	80.936768	-615.914978	207.322830	1350.369507	-588.753662	-135.229416	1362.333008	-543.756653	42.856892	1350.576050	-605.530334	55.007690	1642.569580	-707.042236	294.924896	1100.361450	-628.371582	-254.666245	1113.598877	-624.655762	317.860931	838.737671	-509.434235	-257.398193	859.489014	-541.477539	29.237797	965.144470	581.555725	-24.001623	959.556030	570.047180	152.831055
-581.021240	133.578033	866.957764	-554.190369	-84.761581	870.778625	-646.808167	163.301361	488.598267	-605.035522	-131.524368	514.500549	-659.815063	172.983643	82.803314	-643.709656	-145.753418	80.957031	-615.694946	207.440735	1350.524536	-588.474976	-135.118454	1362.566895	-543.506042	42.987240	1350.669434	-605.426025	55.299801	1642.610474	-708.095032	295.228699	1100.879150	-629.330078	-255.334427	1114.231934	-626.578125	319.285736	839.128357	-510.312714	-258.774109	860.160156	-541.230652	29.335161	965.201355	581.580811	-24.080671	959.574158	570.055542	152.770813
-580.809875	133.598389	866.979065	-553.913574	-84.680481	870.834595	-646.664612	163.282791	488.590515	-604.989746	-131.416412	514.511414	-659.756775	173.002075	82.795898	-643.616394	-145.917770	80.944603	-615.467896	207.543182	1350.672119	-588.238525	-134.965683	1362.732788	-543.233032	43.104740	1350.758545	-605.368835	55.578182	1642.658081	-709.104004	295.625854	1101.443481	-630.236755	-256.009827	1114.890869	-628.378113	320.649780	839.519897	-511.371368	-260.197906	860.810791	-540.987488	29.410330	965.239014	581.683289	-24.139753	959.582397	570.096069	152.721893
-580.620239	133.634796	866.992188	-553.637329	-84.615494	870.888550	-646.512939	163.318588	488.599213	-605.026184	-131.370773	514.533936	-659.684570	172.832489	82.874069	-643.615417	-145.884644	80.947380	-615.256042	207.654266	1350.819824	-587.943909	-134.828430	1362.983154	-542.975708	43.253967	1350.865723	-605.301453	55.851391	1642.714600	-710.048828	296.142487	1102.032959	-631.031311	-256.705963	1115.540894	-630.008484	321.958893	839.919067	-511.903137	-261.173584	861.625610	-540.755127	29.490065	965.271179	581.772339	-24.194717	959.569763	570.145203	152.691086
-580.465149	133.704742	867.000610	-553.439819	-84.508453	870.927673	-646.416992	163.334534	488.612671	-604.823364	-131.228012	514.507629	-659.699829	172.825287	82.873589	-643.549622	-145.874054	80.966042	-615.038940	207.730270	1350.943115	-587.994385	-134.483597	1363.054443	-542.714172	43.379478	1350.964111	-605.211975	56.144096	1642.761230	-710.883423	296.508728	1102.493042	-631.844543	-257.446381	1116.168335	-631.452026	323.145050	840.340271	-512.638367	-262.210266	862.264771	-540.566711	29.599518	965.290588	581.873779	-24.242619	959.568726	570.201416	152.645142
-580.313477	133.775681	867.001526	-553.245056	-84.425713	870.933472	-646.262695	163.356476	488.611481	-604.581360	-131.069885	514.468384	-659.641296	172.825150	82.870987	-643.467346	-145.830582	80.944221	-614.836243	207.817429	1351.056641	-587.518616	-134.531494	1363.329468	-542.464600	43.503155	1351.039307	-605.106262	56.427498	1642.804810	-711.674011	296.941254	1102.980347	-632.420593	-258.048187	1116.755737	-632.733704	324.233002	840.738525	-513.010620	-262.969421	863.112976	-540.375854	29.686077	965.288574	582.407776	-23.953846	959.395264	570.378113	152.820206
-580.058777	133.668060	866.982910	-552.680664	-84.575516	871.086548	-646.063477	163.354813	488.582367	-604.288940	-130.903381	514.461609	-659.621155	172.853043	82.850624	-643.366882	-145.861633	80.920128	-614.615295	207.896103	1351.162476	-587.303833	-134.392151	1363.512817	-542.212158	43.617172	1351.139160	-605.005493	56.704906	1642.860352	-712.440613	297.169159	1103.172974	-633.030029	-258.614685	1117.347290	-633.801453	325.292206	841.077026	-513.314392	-263.662933	863.786560	-540.020081	29.663065	965.364929	582.495117	-24.022152	959.407471	570.419861	152.775894
-579.887329	133.683502	866.999634	-552.430908	-84.531830	871.127625	-645.898560	163.416672	488.580780	-604.096375	-130.834396	514.454285	-659.592163	172.864639	82.854103	-643.335876	-145.717712	80.904182	-614.427612	207.951355	1351.270264	-587.094482	-134.297180	1363.698730	-541.973206	43.716503	1351.232544	-604.879883	56.991493	1642.912720	-712.981934	297.607208	1103.616821	-633.466248	-259.178772	1117.877319	-634.666077	326.267212	841.444397	-513.416748	-264.167389	864.532898	-539.818237	29.712427	965.395203	582.577881	-24.053185	959.407715	570.461060	152.723709
-579.736816	133.687698	866.999695	-552.214294	-84.492035	871.168457	-645.751831	163.449417	488.561737	-603.914429	-130.811218	514.466187	-659.555847	172.892731	82.863121	-643.267761	-145.900024	80.929237	-614.220764	208.000015	1351.357910	-586.892456	-134.188019	1363.889282	-541.766479	43.779655	1351.330933	-604.728516	57.248276	1642.975708	-713.378540	298.021240	1103.995361	-633.804260	-259.673767	1118.380615	-635.453735	327.177399	841.810364	-513.378296	-264.520447	865.277954	-539.635193	29.761145	965.414368	582.654663	-24.117386	959.412964	570.499634	152.650726
-579.602905	133.698441	867.023376	-552.054749	-84.443565	871.203064	-645.584595	163.518082	488.561493	-603.785706	-130.814789	514.469604	-659.535095	172.900223	82.849106	-643.266235	-145.889542	80.928970	-614.037354	208.044342	1351.480347	-586.810608	-134.085068	1364.035156	-541.610107	43.837322	1351.435547	-604.549316	57.484207	1643.037109	-713.653625	298.401337	1104.338135	-634.046021	-260.303467	1118.856567	-636.014221	327.951080	842.130127	-513.417542	-264.876404	865.855774	-539.487122	29.799715	965.442627	582.755188	-24.156487	959.425415	570.548828	152.611465
-579.492737	133.729645	867.032471	-551.944946	-84.370346	871.242188	-645.450073	163.609741	488.562439	-603.614929	-130.802460	514.473633	-659.535278	172.914139	82.872993	-643.236572	-145.871933	80.960953	-613.840027	208.091705	1351.589600	-586.699707	-133.982910	1364.191406	-541.449036	43.884254	1351.527344	-604.388916	57.679996	1643.089233	-713.785400	298.814667	1104.625610	-634.206238	-260.635040	1119.186523	-636.371887	328.708160	842.445862	-513.123413	-265.036224	866.482300	-539.377808	29.866051	965.466248	582.862000	-24.188749	959.420959	570.596985	152.566330
-579.389893	133.770493	867.062500	-551.823669	-84.319710	871.296448	-645.304688	163.659103	488.529999	-603.451599	-130.813965	514.481323	-659.503845	172.945740	82.899399	-643.232971	-145.898666	80.978333	-613.687866	208.141998	1351.698975	-586.613403	-133.888611	1364.359497	-541.352600	43.932949	1351.634766	-604.138855	57.924450	1643.167969	-713.805725	299.278870	1104.931152	-634.199646	-261.050507	1119.553101	-636.550171	329.360199	842.686096	-512.731079	-265.038757	867.072754	-539.273132	29.924040	965.509705	582.940552	-24.233521	959.443848	570.615479	152.557846
-579.271667	133.778442	867.103149	-551.716187	-84.248703	871.332153	-645.148010	163.779022	488.546997	-603.294983	-130.829117	514.486755	-659.527710	172.938080	82.907204	-643.225464	-145.894119	81.002838	-613.558655	208.162766	1351.792114	-586.563232	-133.777313	1364.495850	-541.257568	43.969627	1351.742432	-603.955078	58.081738	1643.257324	-713.666382	299.622955	1105.129028	-634.080200	-261.376282	1119.866333	-636.501526	329.892242	842.876160	-512.323975	-265.036743	867.512451	-539.165344	29.960955	965.549377	582.979980	-24.262409	959.463074	570.580444	152.598236
-579.333435	133.959808	867.176331	-552.149963	-83.920036	871.196350	-645.034790	163.863419	488.536438	-603.319153	-130.951935	514.414429	-659.555054	172.925110	82.918610	-643.303284	-145.842880	81.012436	-613.476501	208.198074	1351.883789	-586.579529	-133.705658	1364.590942	-541.212097	44.010700	1351.845093	-603.695801	58.274590	1643.368896	-713.399963	299.986481	1105.250488	-633.854858	-261.589111	1120.023682	-636.289368	330.408417	843.045166	-511.783844	-264.900269	867.918945	-539.339539	30.091038	965.504639	583.037048	-24.248297	959.464355	570.510315	152.682434
-579.246765	133.952942	867.225525	-552.101013	-83.867249	871.241333	-644.867188	163.950714	488.532990	-603.198975	-130.999527	514.434692	-659.526611	172.963013	82.917191	-643.322449	-145.846344	81.046555	-613.389160	208.242188	1351.969849	-586.589111	-133.609818	1364.669434	-541.175659	44.035866	1351.935669	-603.498474	58.430901	1643.461914	-713.025024	300.334534	1105.290649	-633.506592	-261.604980	1120.101318	-635.897705	330.796997	843.145691	-510.931641	-264.497986	868.296021	-539.288696	30.106916	965.556702	583.105408	-24.278740	959.458984	570.519836	152.664993
-579.126953	133.917374	867.268188	-551.972473	-83.861717	871.317566	-644.686279	164.016632	488.510040	-603.076843	-131.057953	514.422302	-659.540039	172.963577	82.936806	-643.405151	-145.799515	81.070335	-613.355896	208.273346	1352.050659	-586.601501	-133.543823	1364.724121	-541.160583	44.080551	1352.019531	-603.328003	58.557106	1643.548462	-712.527222	300.790497	1105.305298	-633.027466	-261.613495	1120.166992	-635.281982	331.138000	843.224731	-509.991943	-264.049683	868.622314	-539.211060	30.103218	965.628296	583.307861	-24.486538	959.487305	570.886169	152.225357
-579.064636	133.944702	867.297668	-552.028259	-83.771187	871.343750	-644.460022	164.143997	488.472107	-602.953674	-131.154526	514.399231	-659.501709	172.961472	82.955162	-643.475403	-145.643234	81.096573	-613.318604	208.328140	1352.099609	-586.584412	-133.479156	1364.795776	-541.162842	44.123695	1352.090454	-603.240356	58.649769	1643.633057	-711.922363	301.154724	1105.231201	-632.423767	-261.536713	1120.155151	-634.415833	331.341614	843.283203	-509.023712	-263.485687	868.821045	-539.226746	30.145620	965.662231	583.385315	-24.494110	959.479370	570.936279	152.181046
-579.015015	133.946152	867.352051	-552.018250	-83.748581	871.390503	-644.217834	164.260040	488.497070	-602.575439	-131.129654	514.355042	-659.484863	172.960999	82.964531	-643.432251	-145.566711	81.110451	-613.309204	208.344528	1352.146729	-586.566772	-133.431580	1364.824219	-541.160034	44.142593	1352.170410	-603.266479	58.747471	1643.694214	-710.963013	301.741760	1105.373169	-631.755005	-261.410492	1120.095215	-633.297668	331.411743	843.371216	-507.958160	-262.810242	868.957092	-539.227417	30.146364	965.721680	583.460938	-24.524094	959.495117	570.991150	152.124451
-578.979431	133.877640	867.374878	-552.018433	-83.754135	871.449402	-643.909729	164.379898	488.425354	-602.211060	-131.131561	514.310120	-659.450256	172.980347	82.979240	-643.380920	-145.661530	81.124916	-613.318604	208.423935	1352.175049	-586.504639	-133.375107	1364.868408	-541.171753	44.218891	1352.201050	-603.431274	58.841846	1643.723145	-710.086487	302.221191	1105.259644	-630.872375	-261.321136	1119.932007	-631.960388	331.443085	843.386963	-506.625275	-261.918793	869.043030	-539.246887	30.118027	965.772217	583.535400	-24.567509	959.505066	571.017029	152.088333
-578.959778	133.825455	867.422424	-552.033569	-83.754501	871.497253	-643.630493	164.524384	488.383148	-601.800354	-131.088425	514.248779	-659.439026	172.965881	82.990044	-643.399048	-145.515732	81.117073	-613.334045	208.433395	1352.157227	-586.404541	-133.353973	1364.863892	-541.151184	44.261509	1352.263916	-603.804993	58.864162	1643.727173	-709.123108	302.757507	1105.107300	-629.938232	-261.055664	1119.729492	-630.353455	331.278290	843.419678	-505.210266	-260.842499	869.073547	-539.279785	30.084713	965.829834	583.588379	-24.615276	959.503418	571.064514	152.052109
-578.946838	133.788116	867.463684	-552.047485	-83.771637	871.546570	-643.346863	164.634003	488.313995	-600.439392	-130.576950	513.992188	-659.436890	172.994263	82.996086	-642.988770	-145.505341	81.043396	-613.369629	208.463760	1352.123901	-586.293335	-133.340866	1364.820679	-541.139099	44.314838	1352.296021	-604.313965	58.934540	1643.728516	-707.999329	303.335144	1104.883667	-628.886719	-260.568726	1119.367065	-628.447266	330.968231	843.406128	-503.769135	-259.747681	868.969543	-539.318176	30.053789	965.885620	583.634827	-24.568546	959.504333	571.022217	152.128525
-578.894165	133.755554	867.301880	-552.111389	-83.806030	871.555847	-643.041260	164.769897	488.284088	-600.556641	-130.899246	514.083618	-659.414246	172.996231	82.999207	-643.119263	-145.476471	81.108154	-613.380432	208.477692	1352.093872	-586.095520	-133.310211	1364.739624	-541.095093	44.373726	1352.322388	-604.954834	59.044247	1643.740479	-706.732544	303.945190	1104.662476	-627.679749	-260.241547	1118.984619	-626.338013	330.640350	843.375244	-501.946259	-258.362885	868.885742	-539.321777	30.082211	965.805603	583.706116	-24.658176	959.534302	571.151428	151.985138
-578.925049	133.717850	867.316589	-552.146301	-83.847954	871.590393	-642.714111	164.905930	488.246002	-601.050720	-131.438461	514.221680	-659.387207	172.996475	83.015945	-643.457825	-145.436493	81.232468	-613.427002	208.476501	1352.003784	-585.881531	-133.283997	1364.617554	-541.052124	44.439747	1352.354614	-605.790405	59.128708	1643.748291	-705.344177	304.662689	1104.364624	-626.289368	-259.901031	1118.587891	-623.873047	330.154663	843.243958	-500.126923	-256.871521	868.757385	-539.385193	30.046982	965.838257	583.776611	-24.656977	959.531677	571.185608	151.986801
-578.962769	133.684982	867.310425	-552.200439	-83.865837	871.595886	-642.440735	165.065216	488.223328	-600.066895	-131.183456	514.044617	-659.371826	173.025330	83.009834	-643.131470	-145.463348	81.146286	-613.473633	208.489456	1351.917480	-585.629211	-133.231949	1364.472900	-540.990784	44.522587	1352.413940	-606.785889	59.212650	1643.790283	-703.820251	305.463226	1104.043701	-624.770508	-259.503418	1118.136963	-621.101807	329.393402	843.170044	-497.926147	-255.066162	868.666809	-539.456604	30.022169	965.844788	583.816040	-24.713966	959.557251	571.243896	151.940948
-578.975098	133.704941	867.317566	-552.205017	-83.879105	871.591797	-642.614014	165.314590	488.271301	-599.966125	-131.401733	514.054749	-659.511658	172.970398	83.059074	-643.186584	-145.450714	81.182571	-613.558105	208.504929	1351.795898	-585.337952	-133.194473	1364.362427	-540.933472	44.630287	1352.453247	-607.879150	59.269169	1643.808838	-702.212646	306.258911	1103.640625	-623.143433	-258.805664	1117.588501	-618.040527	328.533142	843.153259	-495.581390	-253.270294	868.569336	-539.508423	30.015579	965.858582	583.858398	-24.717134	959.561584	571.290771	151.918350
-579.041626	133.679977	867.300293	-552.251953	-83.899223	871.574890	-641.649963	165.135239	488.063171	-600.080505	-131.753723	514.109802	-659.263428	173.050995	83.007637	-643.295105	-145.447617	81.222626	-613.641602	208.534897	1351.682373	-585.117065	-133.136261	1364.221680	-540.899292	44.728676	1352.499023	-609.094055	59.291656	1643.828369	-700.420776	307.139099	1103.254517	-621.314270	-258.345093	1117.041992	-614.771301	327.767426	843.210815	-492.942322	-251.274353	868.506775	-539.585693	29.993229	965.847046	583.897827	-24.768480	959.573669	571.334839	151.906158
-579.102722	133.679138	867.275940	-552.305359	-83.913422	871.551331	-641.447144	165.231979	488.001953	-599.669312	-131.738586	514.028503	-659.252686	173.101974	83.013489	-643.204712	-145.448990	81.233986	-613.704224	208.552048	1351.539429	-584.931519	-133.090240	1364.110596	-540.877991	44.830719	1352.553223	-610.270081	59.347565	1643.855957	-698.438782	308.085785	1102.789185	-619.341797	-257.802979	1116.531372	-611.086914	327.062927	843.297729	-489.827393	-249.004395	868.560181	-539.675049	29.982910	965.831909	583.942932	-24.771866	959.593872	571.367554	151.904724
-579.445007	133.275238	866.931763	-552.408936	-84.174835	871.568481	-641.293884	165.360535	487.894836	-599.555420	-131.881104	514.046814	-659.222107	173.102921	83.025223	-643.166321	-145.455887	81.250916	-613.790222	208.549759	1351.402710	-584.735046	-133.032898	1364.010620	-540.898682	44.950672	1352.582642	-611.497131	59.360901	1643.861206	-696.588013	308.870514	1101.977417	-617.237305	-257.229736	1116.008057	-606.917480	326.091370	843.372314	-486.785583	-246.870026	868.650940	-539.850403	29.847809	965.644897	583.985413	-24.761868	959.591736	571.418213	151.897827
-579.225708	133.674973	867.220886	-552.330872	-83.957489	871.532898	-641.084961	165.392212	487.919769	-599.394043	-131.919449	513.995361	-659.184265	173.108521	83.022858	-643.123047	-145.438065	81.235771	-613.940063	208.565506	1351.240967	-584.560913	-132.932495	1363.924561	-540.961670	45.055286	1352.581787	-612.722229	59.322586	1643.871094	-694.303528	309.944519	1101.582642	-614.961365	-256.511597	1115.449097	-602.764893	325.154816	843.466675	-483.201782	-244.483719	868.946045	-539.805542	29.979076	965.809265	584.018066	-24.765387	959.600159	571.464661	151.881271
-579.303223	133.678284	867.187439	-552.328186	-83.930916	871.505554	-641.017029	165.473969	487.895142	-599.061829	-131.833664	513.896362	-659.164856	173.109177	83.010841	-643.034485	-145.443832	81.220139	-614.135681	208.524918	1351.050781	-584.490479	-132.796707	1363.778198	-541.050903	45.164162	1352.589844	-613.866821	59.305599	1643.897583	-691.913147	311.135986	1101.125610	-612.539185	-255.823456	1114.877075	-598.138062	324.088959	843.720581	-479.027405	-241.764893	869.536316	-539.861633	30.004606	965.783325	584.021851	-24.782129	959.617310	571.492065	151.863266
-579.378357	133.656876	867.136963	-552.283447	-83.975914	871.491577	-640.938965	165.499084	487.840942	-599.237549	-132.015198	513.952332	-659.158325	173.123764	82.990273	-643.073975	-145.443649	81.232666	-614.321472	208.508087	1350.871094	-584.474976	-132.660873	1363.608276	-541.199402	45.280125	1352.572754	-614.880371	59.288422	1643.937378	-689.409668	312.325623	1100.608276	-609.967590	-254.890167	1114.294189	-592.905823	322.437317	844.088379	-474.285248	-238.975937	870.417358	-539.906372	29.997763	965.757629	584.014221	-24.794279	959.617676	571.476135	151.869827
-579.481140	133.645920	867.122925	-552.274414	-83.927650	871.455444	-640.939331	165.497955	487.827362	-599.358521	-132.066055	513.972412	-659.145386	173.124298	82.995522	-643.123779	-145.434402	81.215057	-614.609497	208.436203	1350.693359	-584.539063	-132.478317	1363.447632	-541.376892	45.396587	1352.553833	-615.849243	59.249767	1643.992432	-686.799744	313.482452	1100.180542	-607.329834	-253.887604	1113.708252	-587.639404	321.113464	844.580688	-469.134796	-235.972107	871.565063	-539.979309	30.018234	965.739441	584.020813	-24.800301	959.619202	571.501038	151.865555
-579.542847	133.623322	867.090332	-552.221924	-83.889587	871.427734	-640.483337	165.255661	487.721008	-598.766541	-131.701355	513.845581	-659.005676	173.162445	82.942429	-642.872925	-145.455322	81.150703	-614.957703	208.353058	1350.539185	-584.613037	-132.285477	1363.295776	-541.617249	45.480465	1352.550171	-616.715942	59.151051	1644.058838	-684.055725	314.571289	1099.747070	-604.448303	-253.067581	1113.271484	-582.029053	319.843048	845.279846	-463.441833	-232.877640	873.082153	-540.024536	30.038282	965.719543	584.010803	-24.792986	959.623474	571.509644	151.851944
-579.616333	133.617218	867.056213	-552.151733	-83.881920	871.425720	-640.544495	165.203720	487.704346	-598.803772	-131.644104	513.829956	-659.008423	173.123459	82.937645	-642.872131	-145.418915	81.114754	-615.309692	208.239578	1350.375732	-584.738647	-132.130432	1363.176392	-541.911987	45.592308	1352.551147	-617.426941	59.111393	1644.186646	-681.155823	315.673706	1099.279297	-601.618347	-252.082474	1112.698730	-576.198364	318.535400	846.127930	-457.183014	-229.512451	874.977295	-540.068420	30.065548	965.711365	584.014832	-24.790646	959.634399	571.522583	151.833832
-579.694946	133.587845	867.031311	-552.103210	-83.869675	871.422974	-640.657776	165.089645	487.693756	-599.172485	-131.740829	513.908203	-659.015625	173.100052	82.929466	-642.970642	-145.413757	81.134018	-615.737244	208.147324	1350.235107	-585.000183	-131.961594	1363.024292	-542.259155	45.671307	1352.567017	-617.997864	58.996101	1644.323730	-678.072937	316.492462	1098.629517	-598.673340	-251.323120	1112.259888	-569.818176	317.066284	847.145508	-450.553070	-226.070267	877.253723	-540.120056	30.078455	965.706116	583.978455	-24.789936	959.638977	571.496826	151.849564
-579.747131	133.587875	867.023438	-552.034363	-83.854652	871.432434	-640.739563	164.965012	487.696777	-599.354065	-131.690796	513.929626	-659.032776	173.077362	82.900551	-642.951172	-145.413803	81.129768	-616.208618	208.023773	1350.089478	-585.391357	-131.776505	1362.819336	-542.592285	45.720394	1352.576294	-618.457886	58.893082	1644.486328	-675.030273	317.483734	1098.272217	-595.550110	-250.888351	1111.948120	-563.126282	315.588867	848.400146	-443.449280	-222.412094	880.087402	-540.158813	30.102627	965.718628	583.950195	-24.822824	959.650024	571.471252	151.846848
-579.575256	133.799545	867.099670	-551.967468	-83.697067	871.410217	-640.825989	164.822540	487.737366	-599.482178	-131.612930	513.922363	-659.004211	173.070038	82.916946	-643.005859	-145.401550	81.099121	-616.701172	207.975037	1349.992310	-585.736206	-131.611923	1362.676147	-542.989319	45.738815	1352.595703	-618.752197	58.798756	1644.689697	-671.877930	318.342957	1097.896973	-592.295898	-250.346176	1111.672485	-556.186890	314.115021	849.925476	-435.879364	-218.662247	883.356873	-540.104797	30.221956	965.766541	583.914307	-24.805853	959.645081	571.453674	151.875488
-579.184692	134.139832	867.260376	-551.868591	-83.473076	871.430908	-640.427917	164.568787	487.767822	-599.616211	-131.506302	513.921936	-658.849121	173.093170	82.845932	-642.956360	-145.419266	81.090599	-617.207092	207.860092	1349.861206	-586.240540	-131.454437	1362.499390	-543.420288	45.798164	1352.589844	-618.895813	58.675209	1644.901855	-668.621338	319.120605	1097.479370	-588.926575	-250.094727	1111.513794	-548.894531	312.551147	851.650635	-427.794861	-214.726517	887.207764	-539.957825	30.393171	965.889099	583.886658	-24.836216	959.647461	571.438293	151.880539
-579.222412	134.138031	867.313660	-551.854370	-83.453400	871.468628	-641.015808	164.627792	487.853668	-599.822754	-131.341080	513.928711	-659.010376	173.042114	82.892990	-642.959473	-145.555069	81.055275	-617.764038	207.750046	1349.698608	-586.687927	-131.246536	1362.381104	-543.926514	45.879292	1352.569092	-618.873291	58.530785	1645.120972	-665.332458	320.049835	1097.231201	-585.434204	-250.046387	1111.465820	-541.412842	310.891907	853.662415	-419.334015	-210.736328	891.625671	-540.009888	30.396950	965.945496	583.809509	-24.801140	959.644348	571.374512	151.906372
-579.775940	133.608078	867.235962	-552.008667	-83.304398	871.627197	-641.315125	164.603409	487.820587	-600.053833	-130.747894	513.855347	-659.047485	173.027451	82.886566	-642.979858	-145.593903	80.971054	-618.402344	207.552628	1349.463501	-587.407959	-130.983658	1362.169678	-544.469482	45.923630	1352.556763	-618.682251	58.346558	1645.354736	-662.022156	320.753448	1096.909302	-581.716370	-249.835358	1111.481323	-533.618835	309.350342	855.920105	-410.458130	-206.633850	896.672241	-540.370117	30.373486	965.978760	583.755432	-24.810019	959.647339	571.335022	151.906235
-579.911804	133.536621	867.264832	-552.019409	-83.348763	871.753967	-641.404297	164.525955	487.817688	-600.296692	-131.014282	513.948669	-659.055969	173.003830	82.880463	-642.958679	-145.650711	80.999268	-618.973999	207.473724	1349.296631	-588.059143	-130.792557	1362.037476	-545.031738	45.969166	1352.544800	-618.323975	58.183048	1645.623291	-658.600342	321.613007	1096.788452	-577.772156	-249.581543	1111.654297	-525.555298	307.613831	858.475220	-401.209290	-202.437836	902.380005	-540.501892	30.367315	966.069153	583.686279	-24.797501	959.648560	571.258972	151.923431
-580.101196	133.495331	867.266968	-552.162354	-83.394371	871.797485	-641.557129	164.500259	487.813324	-600.535706	-130.980576	513.998962	-659.105896	173.017731	82.892242	-642.997803	-145.651031	80.968445	-619.741150	207.249405	1349.026123	-588.744507	-130.590302	1361.909180	-545.598083	45.994793	1352.489990	-617.831909	58.019913	1645.854248	-655.206848	322.351746	1096.564453	-573.621033	-249.355728	1111.940918	-517.350830	305.897491	861.254822	-391.730469	-198.244537	908.736206	-540.683105	30.345724	966.094788	583.621399	-24.756704	959.652161	571.173767	151.941528
-580.290649	133.513779	867.298096	-552.351257	-83.442177	871.832886	-641.619385	164.481812	487.805328	-600.765747	-130.971725	514.047119	-659.080383	173.039429	82.864830	-643.134888	-145.433029	80.969696	-620.505615	207.046875	1348.768433	-589.488464	-130.332764	1361.835327	-546.199036	46.033352	1352.451416	-617.142578	57.842770	1646.086914	-651.749390	323.207489	1096.518921	-569.235352	-249.270950	1112.455566	-509.309540	304.490601	864.422852	-381.932007	-193.989471	915.823547	-540.903259	30.327570	966.136353	583.541382	-24.758751	959.644714	571.093750	151.966507
-580.418091	133.405548	867.284546	-552.300598	-83.267586	871.977905	-642.009766	164.609497	487.831360	-600.856079	-130.926422	514.068909	-659.212341	173.002197	82.885094	-643.106201	-145.439713	80.941978	-621.286438	206.810226	1348.537231	-590.183105	-130.156662	1361.750366	-546.909607	46.135239	1352.393188	-616.341919	57.674473	1646.304932	-648.194519	323.954102	1096.441650	-564.611206	-249.169357	1113.074829	-500.755005	302.777863	867.763977	-372.003998	-189.741196	923.513123	-541.029663	30.448219	966.220398	583.483704	-24.733421	959.653137	571.016846	151.979553
-580.567444	133.325027	867.289124	-552.283264	-83.136131	872.003418	-642.067200	164.624054	487.806213	-600.919128	-130.844604	514.046387	-659.231873	173.000519	82.843880	-643.036072	-145.443253	80.915077	-622.172668	206.579910	1348.225830	-590.938538	-129.911331	1361.684204	-547.598938	46.187599	1352.341675	-615.384277	57.460438	1646.498169	-644.509888	324.488281	1096.370850	-559.860718	-249.056229	1113.914551	-492.125885	300.953156	871.504028	-361.984802	-185.433151	931.837280	-541.151123	30.500843	966.248474	583.403076	-24.719328	959.647949	570.916199	152.015366
-580.880371	133.413040	867.303406	-552.718933	-83.282021	871.932373	-642.155334	164.692719	487.783386	-601.185242	-130.866791	514.061401	-659.262634	173.003479	82.859894	-643.089294	-145.449188	80.899704	-623.106934	206.369659	1347.963501	-591.714478	-129.625443	1361.643677	-548.281982	46.209732	1352.281494	-614.305725	57.266594	1646.642578	-640.935669	325.310730	1096.502808	-554.905945	-248.929428	1114.932495	-483.629944	299.066345	875.360107	-351.916351	-181.236877	940.731140	-541.521851	30.414211	966.222412	583.330994	-24.717655	959.666016	570.827393	152.016922
-581.115662	133.405228	867.293945	-553.000671	-83.338768	871.931458	-642.175415	164.758667	487.749176	-601.358276	-130.898743	514.055969	-659.275513	173.022110	82.866333	-642.972290	-145.666504	80.886559	-624.067688	206.178604	1347.692261	-592.511963	-129.355392	1361.645020	-549.013733	46.321545	1352.208862	-613.175049	57.271465	1646.752441	-637.302490	325.958221	1096.652100	-549.801270	-248.851913	1116.178467	-475.050110	297.558105	879.874756	-342.010162	-176.947769	949.921631	-541.836060	30.372238	966.232300	583.208496	-24.706984	959.669739	570.710938	152.028488
-581.336426	133.416733	867.282654	-553.262451	-83.318481	871.947876	-642.213379	164.808731	487.721863	-601.523865	-130.937500	514.056213	-659.275452	173.050293	82.841942	-643.034119	-145.457443	80.857613	-625.021240	205.990860	1347.465576	-593.214539	-129.045883	1361.744995	-549.751343	46.426243	1352.132202	-611.865234	57.082314	1646.815186	-633.646240	326.430664	1096.846069	-544.515198	-248.616028	1117.675049	-465.775757	295.354675	884.650085	-332.552490	-173.440582	959.441528	-542.145691	30.387447	966.252686	583.144897	-24.690504	959.671326	570.609375	152.089203
-581.997742	133.878098	867.327332	-554.734741	-83.888542	871.512878	-642.463745	164.997955	487.785675	-602.196960	-131.245270	514.151001	-659.376404	173.029449	82.876114	-643.253479	-145.426407	80.903603	-625.963196	205.788742	1347.241455	-594.036133	-128.722015	1361.772339	-550.464600	46.509933	1352.086670	-610.459961	56.877987	1646.841797	-630.044678	326.978729	1097.146362	-539.140259	-248.411346	1119.348999	-457.016754	293.422729	889.715271	-323.321960	-169.650894	969.323120	-543.033081	30.023153	966.027283	583.058044	-24.694946	959.682861	570.520203	152.066833
-582.770081	133.356522	867.223755	-555.248108	-84.291344	871.546204	-642.587830	165.160187	487.656708	-602.496582	-131.363266	514.213074	-659.415039	173.047729	82.890175	-643.257996	-145.428452	80.909485	-626.905579	205.611832	1347.034912	-594.817200	-128.355087	1361.859985	-551.182434	46.591167	1352.061890	-608.982910	56.732407	1646.824219	-626.320129	327.174133	1097.441406	-533.566040	-247.984802	1121.159302	-448.315521	291.502136	895.183228	-313.776489	-165.367020	980.197937	-543.691772	29.652611	965.991516	582.966125	-24.695463	959.676575	570.419800	152.091873
-582.240784	133.523239	867.718872	-554.774780	-83.736427	871.757385	-642.301208	165.165222	487.658997	-602.201660	-131.160187	514.114441	-659.342346	173.061844	82.869560	-643.102295	-145.441055	80.833977	-627.838379	205.453064	1346.853516	-595.586792	-127.961082	1361.983643	-551.949341	46.745235	1351.977173	-607.433472	56.613426	1646.753174	-622.836243	327.446167	1097.936035	-527.936584	-247.418869	1123.246460	-439.684113	289.468079	901.004822	-304.393463	-161.225296	991.557373	-543.530457	29.848602	966.441711	582.880920	-24.687992	959.680237	570.307678	152.099594
-582.998352	133.350555	867.321899	-555.209106	-84.010178	871.808472	-642.389526	165.304977	487.588684	-602.386719	-131.302246	514.170349	-659.391663	173.065323	82.880714	-643.153442	-145.442642	80.847313	-628.745178	205.260696	1346.723022	-596.281555	-127.563713	1362.128296	-552.615479	46.860268	1351.904541	-605.787292	56.465946	1646.641968	-619.322144	327.637390	1098.471680	-522.234558	-246.735031	1125.513428	-431.152588	287.294312	907.239868	-295.325317	-156.931381	1003.326294	-544.104370	29.862003	966.250671	582.797791	-24.694326	959.672485	570.226074	152.111664
-583.353149	133.371353	867.326843	-555.521484	-83.995590	871.812195	-642.423157	165.385086	487.579529	-602.425598	-131.322891	514.156799	-659.385681	173.069977	82.878250	-643.128418	-145.412872	80.874474	-629.565613	205.052216	1346.597168	-596.942261	-127.151970	1362.264160	-553.197937	46.946892	1351.866211	-604.171570	56.434669	1646.461426	-616.072388	327.791016	1099.109985	-516.542236	-246.021255	1127.921753	-422.911377	285.105072	913.694275	-286.604950	-152.585541	1015.510437	-544.506592	29.875492	966.272949	582.695251	-24.718761	959.683777	570.114929	152.100403
-583.659668	133.420288	867.312805	-555.838989	-83.992928	871.831604	-642.370728	165.459351	487.541901	-602.454041	-131.351715	514.142578	-659.373230	173.091705	82.893364	-643.152954	-145.401657	80.883980	-630.334290	204.872208	1346.537598	-597.424988	-126.655457	1362.443970	-553.788635	47.082142	1351.799316	-602.422363	56.329697	1646.280518	-612.883972	327.838837	1099.785522	-510.847229	-245.105667	1130.464355	-414.801453	282.786285	920.708618	-278.315002	-148.307495	1028.004150	-544.873169	29.907087	966.289307	582.600037	-24.713709	959.665466	570.008484	152.119003
-584.013916	133.590439	867.323975	-556.383728	-84.350586	871.643372	-642.392517	165.559021	487.545227	-602.639099	-131.490723	514.210022	-659.399414	173.081604	82.891060	-643.211914	-145.387207	80.909676	-631.113831	204.720535	1346.509155	-597.997314	-126.205490	1362.555176	-554.350342	47.220764	1351.747681	-600.692810	56.324158	1646.025757	-609.856140	327.702301	1100.437744	-505.246338	-244.122833	1133.148804	-406.880798	280.240753	928.095520	-270.429504	-143.991638	1040.979126	-545.304871	29.692825	966.202637	582.513123	-24.720333	959.669128	569.894653	152.094803
-584.215332	133.795044	867.000488	-556.504089	-84.177940	871.747620	-642.280884	165.591843	487.532349	-602.442078	-131.805786	514.212402	-659.368774	173.091019	82.889496	-643.144287	-145.409073	80.944969	-631.854309	204.528061	1346.505615	-598.478577	-125.757370	1362.741943	-554.762451	47.322063	1351.681274	-598.987732	56.383125	1645.704468	-607.010742	327.563812	1101.147949	-499.750305	-243.094620	1135.968018	-399.254578	277.570313	936.050110	-263.180603	-139.764297	1054.117188	-545.521790	30.072701	966.097229	582.397522	-24.755039	959.660583	569.811890	152.051254
-584.535095	133.734726	866.988892	-556.748962	-83.958336	871.879822	-642.218689	165.658707	487.484528	-602.315674	-131.776306	514.168640	-659.329224	173.095657	82.899734	-643.115112	-145.371155	80.920753	-632.508240	204.338959	1346.512817	-598.793091	-125.265923	1362.933716	-555.086670	47.456264	1351.577637	-597.373779	56.479473	1645.352417	-604.328064	327.330322	1101.814453	-494.361328	-242.028168	1138.881226	-391.874969	274.861023	944.312012	-256.560547	-135.890503	1067.292358	-545.890137	30.220984	966.175781	582.310913	-24.760761	959.660645	569.700500	152.057770
-584.939209	133.751251	866.973633	-557.053345	-83.909889	871.875244	-642.179443	165.741669	487.431427	-602.267761	-131.789963	514.138367	-659.326965	173.106216	82.896317	-643.146423	-145.367203	80.944405	-633.043640	204.150055	1346.503296	-599.076172	-124.812744	1363.051392	-555.308411	47.599598	1351.458008	-595.860413	56.648323	1645.017212	-601.875854	327.064941	1102.488647	-489.131958	-240.913513	1141.826050	-385.061676	271.820679	952.690491	-250.377502	-131.916275	1080.857178	-546.285828	30.265278	966.175842	582.177979	-24.808455	959.660522	569.584045	152.010422
-585.409790	133.852524	866.961670	-557.368408	-83.849380	871.840088	-642.182434	165.837585	487.382019	-602.389404	-131.961441	514.140442	-659.348511	173.101166	82.920654	-643.247070	-145.357376	80.971825	-633.498169	203.966476	1346.518555	-599.174072	-124.405884	1363.231201	-555.401306	47.720734	1351.326172	-594.517578	56.890148	1644.667236	-599.629395	326.657562	1103.182861	-484.053436	-239.649002	1144.768921	-378.450531	268.750641	961.692871	-244.780594	-127.758003	1094.692871	-546.697449	30.350185	966.156860	582.072510	-24.842203	959.656677	569.497559	151.947891
-585.841736	133.931274	866.949097	-557.690186	-84.214745	871.808838	-642.167297	165.950363	487.345581	-602.374756	-132.038025	514.150269	-659.348816	173.113724	82.896469	-643.280701	-145.340454	80.972130	-633.794861	203.860947	1346.551147	-599.101501	-123.911339	1363.374878	-555.356689	47.922672	1351.165405	-593.359863	57.240433	1644.384155	-597.520996	326.205719	1103.785522	-479.074127	-238.428894	1147.717285	-372.339539	265.152802	971.043457	-239.831131	-123.749519	1108.613403	-547.079163	30.199564	966.136597	581.968872	-24.849003	959.642212	569.410583	151.924240
-586.029358	133.899002	867.188232	-557.853943	-83.997009	871.728760	-642.043457	165.998810	487.263519	-602.144592	-132.077820	514.063110	-659.312561	173.125153	82.895401	-643.304077	-145.347916	80.985649	-633.930054	203.793396	1346.608154	-598.791260	-123.426376	1363.583740	-555.173828	48.114532	1351.000977	-592.371704	57.594261	1644.145264	-595.672913	325.741699	1104.340820	-474.324768	-237.190414	1150.667114	-366.800659	261.685425	980.709229	-235.643890	-119.933167	1122.483521	-547.311035	30.152613	966.238037	581.892456	-24.849052	959.626282	569.326660	151.898743
-586.517395	133.945206	867.125671	-558.128479	-83.897865	871.624878	-641.998413	166.101440	487.185150	-602.009460	-132.149979	513.990112	-659.292725	173.149673	82.871361	-643.338745	-145.362259	80.983810	-633.931885	203.661926	1346.683960	-598.424316	-123.061432	1363.767944	-554.909302	48.277412	1350.808105	-591.581970	57.985771	1643.947388	-593.892761	325.211609	1104.758179	-469.742493	-236.011887	1153.637085	-361.643860	258.691803	990.811279	-231.995697	-116.141388	1136.161987	-547.654907	30.236971	966.144592	581.760864	-24.862934	959.616760	569.238708	151.886017
-587.072815	134.030167	867.053345	-558.351929	-84.010300	871.591858	-641.936646	166.225296	487.121277	-601.838074	-132.250320	513.957886	-659.280212	173.168365	82.850800	-643.345154	-145.376480	80.994385	-633.804810	203.628815	1346.746582	-597.850098	-122.712395	1364.029053	-554.570557	48.446674	1350.644165	-590.956360	58.449272	1643.830933	-592.346558	324.697784	1105.099487	-465.332367	-234.799789	1156.529419	-356.979950	255.315598	1001.010803	-229.052460	-112.557602	1149.603271	-548.004028	30.278570	966.078674	581.621643	-24.921604	959.611755	569.151428	151.838776
-587.740173	134.228241	866.971375	-558.723022	-83.648331	871.297180	-641.929749	166.346329	487.069122	-601.634155	-132.261383	513.802429	-659.296936	173.179291	82.857315	-643.412720	-145.421295	81.010925	-633.545776	203.617966	1346.830566	-597.172607	-122.288849	1364.250244	-554.054810	48.680725	1350.502563	-590.463440	58.941914	1643.762451	-590.996887	324.258453	1105.350586	-461.007751	-233.580948	1159.351196	-353.081848	251.830933	1011.461365	-226.686127	-109.047531	1162.829346	-548.383606	30.519606	965.856750	581.514160	-24.918297	959.604065	569.091064	151.811707
-588.292114	134.367691	866.891785	-558.981018	-83.514816	871.176758	-641.940063	166.474823	487.007507	-601.395569	-132.293457	513.709900	-659.321167	173.190628	82.868683	-643.434143	-145.436462	81.024849	-633.216797	203.614487	1346.923462	-596.382690	-121.885681	1364.472290	-553.510376	48.855991	1350.345093	-590.021301	59.224930	1643.713745	-589.757813	323.838989	1105.532593	-456.752899	-232.542465	1162.164063	-349.691315	248.295197	1022.003296	-224.895279	-105.704880	1175.663208	-548.679810	30.685383	965.727112	581.424255	-24.925285	959.589539	569.009338	151.794235
-588.899963	134.462265	866.837402	-559.220520	-83.424347	871.075317	-641.953369	166.599808	486.926544	-601.216431	-132.372177	513.606262	-659.317871	173.230759	82.897713	-643.420593	-145.441879	81.028908	-632.783630	203.627640	1347.032349	-595.477539	-121.513870	1364.750366	-552.860657	49.072323	1350.213257	-589.722534	59.704403	1643.726074	-588.662659	323.235779	1105.679077	-452.703461	-231.224503	1164.823242	-346.950836	244.810425	1032.501953	-223.604385	-102.483864	1188.138916	-548.983521	30.814840	965.616150	581.310242	-24.982456	959.597534	568.939575	151.746719
-589.492126	134.624832	866.816467	-559.544922	-83.039009	870.852295	-641.979614	166.727722	486.859406	-601.036438	-132.427185	513.467712	-659.308533	173.254456	82.864777	-643.427490	-145.478577	81.028687	-632.301941	203.660751	1347.118042	-594.588806	-121.097687	1364.970215	-552.160828	49.295311	1350.091064	-589.460571	60.184097	1643.776611	-587.578735	322.697723	1105.843018	-448.699768	-230.120071	1167.506348	-344.704346	241.065033	1043.475342	-222.816299	-99.419365	1200.110229	-549.265747	31.058714	965.449951	581.212952	-24.986160	959.567993	568.863770	151.751541
-590.058777	134.673920	866.789124	-559.631042	-83.169067	870.918579	-641.882385	166.725250	486.769836	-600.875793	-132.443665	513.429016	-659.275330	173.278534	82.863014	-643.485962	-145.470963	81.030411	-631.796387	203.759125	1347.253662	-593.451416	-120.618340	1365.346924	-551.427856	49.562325	1349.968262	-589.253174	60.649635	1643.838257	-586.557190	322.156403	1106.072144	-444.867035	-228.924835	1170.017578	-343.332855	237.493729	1053.913940	-222.437912	-96.499603	1211.539673	-549.512146	31.121790	965.442810	581.093445	-25.022085	959.585999	568.790283	151.723328
-590.580627	134.769104	866.755615	-559.782166	-83.048729	870.853149	-641.869446	166.792130	486.706940	-600.717407	-132.507019	513.370972	-659.250427	173.298233	82.859886	-643.449890	-145.503082	81.043480	-631.228577	203.876389	1347.362305	-592.351074	-120.137939	1365.681152	-550.656555	49.832382	1349.858032	-589.040100	61.096310	1643.885986	-585.630554	321.425507	1106.163940	-441.174316	-227.836899	1172.555176	-342.480713	233.839905	1064.497803	-222.432755	-93.739731	1222.407959	-549.711609	31.277775	965.354614	580.978149	-25.024313	959.564148	568.719238	151.713165
-591.020935	134.743027	866.755676	-559.905334	-82.911865	870.804138	-641.893433	166.831940	486.637390	-600.534973	-132.525513	513.321777	-659.222168	173.305328	82.878006	-643.465942	-145.490189	81.055862	-630.648010	204.024612	1347.480591	-591.279175	-119.590027	1365.956543	-549.913452	50.127300	1349.739624	-588.838257	61.534058	1643.952026	-584.813049	320.870850	1106.335449	-437.558472	-226.864441	1174.998657	-342.182068	230.273315	1074.439697	-222.715881	-91.071358	1232.618164	-549.863647	31.370432	965.293701	580.873230	-25.030787	959.579529	568.639160	151.709946
-591.511902	134.739944	866.743530	-560.038147	-82.795517	870.795898	-641.922485	166.915558	486.569305	-600.390808	-132.577225	513.295227	-659.218201	173.302658	82.889290	-643.488220	-145.481262	81.085632	-630.102295	204.184280	1347.574829	-590.113464	-119.012108	1366.294922	-549.098938	50.455456	1349.590820	-588.626953	61.987637	1643.960938	-583.974304	320.352600	1106.399902	-434.115326	-225.840195	1177.399170	-342.394989	226.834061	1084.146362	-223.206253	-88.532120	1242.173950	-550.041321	31.492626	965.244080	580.746704	-25.040873	959.592102	568.537842	151.708069
-592.028198	134.773453	866.736511	-560.080322	-82.927834	870.709045	-641.951477	166.955872	486.518707	-600.234741	-132.584885	513.304504	-659.197327	173.314301	82.904877	-643.517761	-145.476471	81.106651	-629.514526	204.360352	1347.654541	-588.999451	-118.430573	1366.669800	-548.293823	50.797321	1349.497070	-588.355103	62.397549	1643.976563	-583.207397	319.920380	1106.445557	-430.725616	-224.894302	1179.708862	-343.107605	223.456345	1093.451172	-223.860428	-86.129517	1251.113770	-550.174805	31.480322	965.156006	580.634705	-25.049629	959.582947	568.452576	151.707596
-592.463501	134.717331	866.762634	-560.221191	-82.244301	870.723938	-641.993103	167.021179	486.472778	-600.002319	-132.596390	513.188904	-659.218201	173.318588	82.926315	-643.534241	-145.470688	81.114471	-628.920593	204.571854	1347.754761	-587.780823	-117.919029	1367.035767	-547.505554	51.180405	1349.355957	-588.059448	62.807137	1643.959106	-582.542114	319.575134	1106.472046	-427.477631	-223.875534	1181.939697	-344.250122	220.186859	1102.252563	-224.652573	-83.819618	1259.385742	-550.367249	31.856773	965.147156	580.529541	-25.051853	959.594177	568.371277	151.706390
-592.946167	135.358505	866.509827	-560.455505	-82.014236	870.682678	-642.020569	167.089401	486.527496	-599.906372	-132.676605	513.123596	-659.226013	173.305664	82.936462	-643.553345	-145.468002	81.155899	-628.364807	204.800522	1347.855957	-586.627869	-117.333473	1367.381714	-546.779358	51.493900	1349.215332	-587.704346	63.184338	1643.924072	-581.918030	319.266357	1106.405029	-424.346283	-222.833649	1184.079834	-345.780243	217.020325	1110.511475	-225.508835	-81.575005	1267.025757	-550.554810	32.429771	964.945801	580.415405	-25.063738	959.597229	568.284912	151.710541
-593.394226	135.105148	866.677856	-560.511719	-81.891922	870.655945	-641.996948	167.114456	486.437225	-599.695984	-132.662415	513.069214	-659.229736	173.310455	82.945457	-643.575195	-145.445801	81.165154	-627.799316	205.022415	1347.959106	-585.503235	-116.690948	1367.651611	-546.019775	51.879116	1349.059082	-587.291748	63.559227	1643.889404	-581.334229	319.079865	1106.302490	-421.284210	-221.899796	1186.068726	-347.646698	213.950363	1118.171753	-226.340775	-79.429932	1273.955933	-550.734253	32.345619	964.997803	580.318787	-25.064796	959.591309	568.189270	151.697845
-593.767944	134.827988	866.776611	-560.544983	-81.830513	870.642700	-641.931641	167.180435	486.349030	-599.490051	-132.651016	513.028625	-659.203918	173.317810	82.971100	-643.553650	-145.441284	81.180153	-627.254150	205.249481	1348.043823	-584.315369	-116.070992	1367.997437	-545.269348	52.253780	1348.923218	-586.839722	63.947033	1643.853027	-580.817078	318.897766	1106.187256	-418.290039	-220.893707	1187.925415	-349.734283	211.012482	1125.162842	-227.120346	-77.295944	1280.272339	-550.861084	32.249489	965.018982	580.238647	-25.063982	959.599731	568.126343	151.696350
-594.000244	134.731995	866.772522	-560.593445	-81.731445	870.610352	-641.819763	167.226593	486.268372	-599.263062	-132.641144	512.983398	-659.187744	173.323837	82.955200	-643.607056	-145.430618	81.190224	-626.719604	205.439056	1348.149292	-583.112549	-115.514885	1368.295532	-544.540955	52.588001	1348.765381	-586.339844	64.324097	1643.791992	-580.411377	318.807709	1106.060547	-415.445465	-219.915802	1189.665649	-351.932434	208.196777	1131.435059	-227.799179	-75.179298	1285.897339	-550.909363	32.279682	964.973816	580.134583	-25.064445	959.597839	568.024353	151.717758
-594.205505	134.772507	866.748657	-560.642029	-81.673676	870.567261	-641.754883	167.268433	486.227661	-599.004517	-132.715302	512.928467	-659.197510	173.316406	82.956207	-643.556580	-145.450272	81.185532	-626.168396	205.646729	1348.193481	-581.930237	-114.994431	1368.514526	-543.791138	52.913944	1348.582397	-585.826477	64.709068	1643.739136	-580.121643	318.803528	1105.953491	-412.598511	-218.960602	1191.281250	-354.298767	205.508286	1136.831177	-228.252228	-73.198364	1290.804932	-550.938721	32.354477	964.912048	580.053955	-25.067959	959.578064	567.966492	151.692261
-594.400574	134.836304	866.716003	-560.681641	-81.615196	870.536682	-641.712341	167.369812	486.197845	-598.751282	-132.689774	512.826416	-659.228149	173.347153	82.972618	-643.562805	-145.463409	81.188568	-625.639832	205.803528	1348.264893	-580.810669	-114.408684	1368.673950	-543.107910	53.270458	1348.469727	-585.273438	65.110855	1643.689941	-579.895325	318.865875	1105.847534	-409.854950	-217.897797	1192.740479	-356.753693	202.915405	1141.564819	-228.613785	-71.179428	1295.297729	-550.953430	32.450905	964.849976	579.966614	-25.078035	959.577393	567.886536	151.669846
-594.654114	134.983139	866.613831	-560.672241	-81.543449	870.399048	-641.644226	167.426620	486.188141	-598.494080	-132.738876	512.758728	-659.242249	173.338715	82.986374	-643.534363	-145.454407	81.215141	-625.144958	205.949371	1348.306030	-579.794006	-113.887672	1368.665039	-542.453125	53.600845	1348.322876	-584.723267	65.500496	1643.645752	-579.770020	318.977814	1105.720337	-407.096619	-216.995193	1194.033447	-359.272247	200.498734	1145.450562	-228.670197	-68.863609	1298.726563	-550.929810	32.596786	964.687500	579.902710	-25.090544	959.585510	567.814697	151.671463
-594.792480	135.062073	866.558472	-560.804260	-81.879555	870.613098	-641.546570	167.518356	486.162476	-598.343445	-132.863327	512.777893	-659.261230	173.337830	83.001488	-643.572266	-145.455322	81.223389	-624.657104	206.063797	1348.323364	-578.524597	-113.495476	1368.904541	-541.854431	53.904770	1348.190186	-584.178162	65.788376	1643.577148	-579.657471	319.174652	1105.566284	-404.408844	-215.947662	1195.292358	-361.611816	198.333694	1148.529297	-228.380157	-66.667435	1301.557373	-551.019897	32.583900	964.747070	579.812256	-25.096655	959.598022	567.741394	151.641998
-594.915527	135.134750	866.552368	-560.931824	-81.597626	870.470398	-641.450378	167.587402	486.152649	-598.094727	-132.934616	512.657471	-659.233948	173.348709	82.997658	-643.506470	-145.460510	81.241058	-624.242188	206.150497	1348.348389	-577.642334	-113.115273	1368.851685	-541.270752	54.139137	1348.072144	-583.590637	66.149223	1643.537231	-579.597229	319.401733	1105.419312	-401.717224	-214.839630	1196.453491	-363.733368	196.392517	1150.692139	-227.608246	-64.599243	1303.817017	-550.997986	32.728176	964.633667	579.751526	-25.106527	959.599182	567.682251	151.625427
-594.929565	135.141434	866.543030	-560.998169	-81.556976	870.453796	-641.289124	167.687134	486.139191	-597.871582	-132.983887	512.598267	-659.210876	173.328568	83.046890	-643.495789	-145.451843	81.254440	-623.880310	206.208466	1348.388184	-576.566528	-112.745590	1368.959717	-540.761963	54.357380	1347.980103	-582.984192	66.490532	1643.498291	-579.683594	319.572357	1105.311035	-399.202545	-213.738403	1197.663330	-365.565857	194.750671	1151.781616	-226.365005	-61.882179	1304.893677	-550.934875	32.758728	964.591248	579.729065	-25.088472	959.581909	567.643311	151.631882
-594.901489	135.175140	866.556824	-560.922424	-81.515587	870.367188	-641.129944	167.784027	486.130035	-597.539490	-133.054321	512.544067	-659.192566	173.336716	83.066299	-643.407959	-145.458145	81.270569	-623.575134	206.196442	1348.433472	-575.765442	-112.388641	1368.913086	-540.313782	54.545448	1347.885010	-582.325867	66.745842	1643.425293	-579.819214	319.667328	1105.309937	-396.778625	-212.282028	1199.068115	-366.861023	193.405136	1151.760986	-224.043304	-59.790138	1305.213867	-550.789612	32.772087	964.530029	579.660278	-25.104946	959.609497	567.582336	151.615341
-594.837769	135.103348	866.576721	-560.970459	-81.652420	870.439331	-640.943176	167.842239	486.090332	-597.350708	-133.141449	512.528931	-659.172668	173.343048	83.096535	-643.405212	-145.444077	81.299858	-623.342651	206.138687	1348.461914	-575.233582	-112.010399	1368.698975	-539.959229	54.683788	1347.812866	-581.608215	66.975052	1643.369507	-579.987000	319.709778	1105.412231	-394.443848	-210.822723	1200.580078	-367.601288	192.312057	1150.630493	-220.869583	-56.593933	1304.130859	-550.725708	32.683628	964.559204	579.641357	-25.115980	959.620605	567.553345	151.596191
-594.550537	135.356506	866.419495	-561.001160	-81.652931	870.429810	-640.732300	167.921143	486.125458	-597.026733	-133.182678	512.477173	-659.149536	173.339584	83.136742	-643.334045	-145.431259	81.318489	-623.142944	205.998413	1348.498657	-574.809998	-111.579292	1368.435181	-539.729736	54.750813	1347.784180	-580.855896	67.134178	1643.286133	-580.052734	319.762665	1105.565308	-392.009674	-209.069901	1202.563110	-367.684448	191.593979	1148.316528	-216.174118	-54.269810	1302.242432	-550.511597	32.841347	964.449585	579.620605	-25.130571	959.620483	567.534180	151.598663
-594.638123	135.028931	866.628540	-561.054077	-81.695602	870.458496	-640.662048	168.018417	486.062714	-596.738220	-133.293671	512.470642	-659.177063	173.308823	83.194626	-643.264893	-145.420044	81.374496	-623.007080	205.804123	1348.535156	-574.510498	-111.145317	1368.187988	-539.639282	54.739914	1347.724365	-580.007080	67.205605	1643.199829	-579.994019	319.790985	1105.812744	-389.575897	-207.175949	1204.898926	-367.176331	191.203476	1144.770386	-210.539963	-50.894558	1299.260132	-550.558594	32.592083	964.565796	579.598450	-25.131813	959.628845	567.504761	151.567383
-594.550537	134.974152	866.630066	-561.116333	-81.718582	870.464600	-640.517273	168.123291	486.065613	-596.448853	-133.393967	512.447815	-659.152527	173.351273	83.224670	-643.234619	-145.393204	81.389519	-622.934875	205.542145	1348.564453	-574.480164	-110.610016	1367.887451	-539.660583	54.686710	1347.720215	-579.077454	67.212517	1643.141968	-579.699036	319.712311	1106.188232	-386.945038	-204.481689	1207.621704	-365.813507	191.056152	1140.229004	-203.267944	-48.661430	1295.689453	-550.506409	32.543152	964.559021	579.635010	-25.124830	959.639526	567.522766	151.575272
-594.501953	135.063019	866.621277	-561.213501	-81.576218	870.386230	-640.344421	168.207748	486.097809	-596.137085	-133.491394	512.412598	-659.164490	173.305298	83.270470	-643.201721	-145.402267	81.438637	-622.953613	205.207581	1348.531860	-574.565979	-110.073723	1367.675171	-539.775269	54.573223	1347.733765	-578.105103	67.111580	1643.062012	-579.286987	319.683289	1106.643677	-384.267914	-200.998062	1210.696777	-363.876801	191.279083	1134.709717	-195.484665	-45.725342	1292.093994	-550.492676	32.616726	964.507202	579.622009	-25.123529	959.657776	567.504456	151.547150
-594.419128	135.090057	866.613159	-561.338684	-81.688644	870.508667	-640.125427	168.316574	486.078064	-595.883484	-133.702698	512.401306	-659.168030	173.312103	83.329010	-643.217896	-145.382874	81.476006	-623.081543	204.841431	1348.407227	-575.275574	-109.130501	1367.221924	-539.996277	54.444405	1347.745239	-577.082703	66.913681	1642.967529	-578.669678	319.516327	1107.184082	-381.499786	-196.603622	1214.098145	-361.491150	191.875549	1128.250366	-187.288589	-43.432934	1289.117065	-550.558472	32.595192	964.575745	579.630432	-25.155348	959.684204	567.508484	151.522552
-594.212463	135.056900	866.613342	-561.311340	-81.981697	870.671143	-639.810486	168.453262	486.042816	-595.592041	-133.855850	512.432617	-659.138367	173.319351	83.374176	-643.214722	-145.385437	81.542450	-623.305847	204.399414	1348.203979	-575.732971	-108.399063	1366.963867	-540.330383	54.302746	1347.744629	-576.169983	66.654449	1642.859497	-577.833191	319.232910	1107.838135	-378.844757	-191.032990	1217.351929	-358.830627	192.721863	1121.576050	-178.810364	-41.900455	1286.339966	-550.534729	32.460571	964.681824	579.662842	-25.162405	959.701355	567.511963	151.517731
-593.992798	134.990280	866.597778	-561.344421	-81.743256	870.559448	-639.499084	168.557800	485.986084	-595.205505	-133.975433	512.339355	-659.087769	173.318207	83.401123	-643.180359	-145.358444	81.558754	-623.714478	203.935104	1347.884155	-576.015991	-107.707825	1366.912598	-540.719910	54.199253	1347.729614	-575.370667	66.386925	1642.670166	-576.855713	318.455872	1108.522949	-376.432983	-185.255447	1220.374146	-356.198944	193.629044	1115.043701	-171.036072	-39.584103	1284.336914	-550.499451	32.472134	964.639160	579.701355	-25.106153	959.696045	567.490967	151.604843
-593.818115	134.975891	866.570557	-561.345703	-81.739845	870.573303	-639.225769	168.713440	485.954102	-594.891296	-134.147263	512.293335	-659.078491	173.316422	83.421432	-643.178833	-145.342468	81.616974	-624.234680	203.493912	1347.474243	-576.097534	-107.002914	1367.197266	-541.059631	54.222309	1347.640991	-574.759399	66.220116	1642.415527	-575.865295	317.310913	1108.978271	-374.217865	-180.200623	1222.939941	-353.864960	194.429916	1108.903687	-163.730453	-37.372963	1283.078247	-550.522461	32.447414	964.664612	579.759094	-25.147673	959.710510	567.572083	151.499374
-593.658508	135.040726	866.462952	-561.366089	-81.775536	870.557007	-638.902649	168.860016	485.910614	-594.559570	-134.243790	512.219788	-659.084167	173.343689	83.456245	-643.191711	-145.328491	81.649849	-624.774170	203.102524	1346.989136	-576.289795	-106.079300	1367.379395	-541.232117	54.346859	1347.497437	-574.454590	65.917152	1642.048584	-575.104736	316.150391	1109.278687	-372.120300	-176.141266	1224.581665	-351.778137	195.003693	1103.339600	-157.192261	-35.353138	1282.844238	-550.566772	32.460907	964.634766	579.829285	-25.160112	959.725647	567.622253	151.491653
-593.608093	135.212921	866.287292	-561.379150	-81.857071	870.564270	-638.538513	169.058929	485.853333	-594.198914	-134.379028	512.148743	-659.043884	173.337631	83.456184	-643.174133	-145.300919	81.653282	-625.249878	202.797165	1346.464600	-575.851135	-105.243011	1367.927612	-541.172668	54.641521	1347.312744	-574.431335	65.718849	1641.690674	-574.550049	315.229248	1109.196533	-369.961090	-172.812134	1224.876831	-349.920746	195.370804	1098.883057	-151.663635	-33.721558	1282.835815	-550.638000	32.559643	964.572449	579.876892	-25.189728	959.741272	567.655762	151.443100
-593.690796	135.340164	866.160950	-561.453796	-81.954430	870.556885	-638.186951	169.235992	485.813690	-593.815063	-134.461990	512.116455	-659.069275	173.324265	83.485001	-643.192688	-145.294098	81.699890	-625.433105	202.606857	1345.988403	-574.736938	-104.576820	1368.685181	-540.860718	55.047398	1347.112671	-574.641052	65.664803	1641.441895	-574.239929	314.749725	1108.695923	-368.053345	-170.811844	1223.744629	-348.357086	195.971634	1095.202148	-148.487320	-32.195774	1282.393311	-550.763489	32.615410	964.516113	579.972717	-25.164949	959.725708	567.725281	151.467606
-593.853882	135.481384	866.026611	-561.462158	-82.404633	870.731323	-637.841919	169.433609	485.731354	-593.435791	-134.574600	512.096436	-659.049500	173.311996	83.509605	-643.208008	-145.259384	81.744637	-625.300049	202.645630	1345.495850	-572.821350	-104.273361	1369.372681	-540.228638	55.514999	1346.869873	-575.015625	65.756027	1641.364746	-574.205444	314.439392	1107.716064	-366.503204	-170.403748	1221.642578	-347.463928	196.911926	1092.337158	-148.018982	-30.865147	1281.623657	-550.912659	32.590908	964.545776	580.050293	-25.184259	959.747314	567.782532	151.431641
-593.935852	135.435654	866.185852	-561.368958	-82.187996	870.574341	-637.342346	169.563660	485.633850	-592.847229	-134.586197	512.023438	-659.030212	173.263153	83.472984	-643.234192	-145.227112	81.817825	-624.682556	202.908371	1345.037720	-570.551453	-104.201881	1369.535400	-539.207520	56.102676	1346.596680	-575.511353	66.008110	1641.413818	-574.928406	314.610962	1106.408569	-365.819519	-170.780273	1219.215698	-347.907471	197.928040	1089.739502	-149.480469	-30.604572	1280.564819	-550.874939	32.570202	964.544556	580.148315	-25.177055	959.757751	567.881409	151.391373
-594.392395	133.698502	866.602844	-561.391235	-82.191658	870.522034	-636.680420	169.672531	485.258606	-592.318359	-134.656158	511.957947	-658.834656	173.353210	83.537376	-643.202942	-145.200607	81.892166	-623.651550	203.317749	1344.676025	-567.938293	-104.459869	1369.227173	-537.935608	56.592964	1346.206177	-576.070190	66.345863	1641.500122	-576.681091	315.520844	1105.072876	-365.691772	-171.507538	1216.980103	-349.988403	199.133774	1086.875854	-152.115555	-30.442060	1279.168091	-551.019409	31.606535	964.706177	580.269165	-25.181149	959.771851	567.952576	151.408936
-595.100403	133.732025	866.577454	-561.442810	-82.376045	870.505615	-636.365112	169.814514	485.134918	-591.818970	-134.769562	511.942413	-658.765503	173.389572	83.579346	-643.210876	-145.163406	81.997078	-622.022827	203.944565	1344.381958	-565.296326	-104.852287	1368.381958	-536.366577	57.031990	1345.741211	-576.607300	66.899467	1641.550171	-579.199951	316.846069	1103.858521	-365.919647	-172.188675	1215.416016	-353.345184	199.924210	1084.497437	-154.861374	-30.744780	1277.603149	-551.170532	31.645134	964.614014	580.398254	-25.207779	959.786133	568.068787	151.391037
-595.944031	133.624893	866.537720	-561.494446	-82.581291	870.491333	-636.168945	169.957092	485.019073	-591.277954	-134.931534	511.927399	-658.679932	173.402191	83.628738	-643.195251	-145.158768	82.097916	-620.110535	204.500687	1344.192993	-562.997986	-105.262459	1367.281982	-534.795227	57.302940	1345.126953	-577.056946	67.449921	1641.495361	-582.415405	318.329712	1102.927734	-366.097168	-172.567642	1214.615356	-357.693085	200.638596	1082.573975	-156.769196	-31.305405	1276.146973	-551.332703	31.640636	964.496521	580.513672	-25.206974	959.792236	568.174194	151.350021
-597.003540	133.893250	866.570007	-561.608643	-82.447067	870.339111	-636.234558	170.094757	484.950073	-590.676941	-135.096863	511.835724	-658.710388	173.386826	83.624977	-643.129272	-145.156616	82.156334	-618.016602	204.945053	1344.015381	-561.182983	-105.576637	1366.189575	-533.217529	57.421417	1344.514160	-577.385925	67.973885	1641.322266	-585.848267	319.476471	1102.421387	-365.991547	-172.497910	1214.636719	-362.204620	201.451706	1080.944214	-157.054779	-31.680470	1274.972290	-551.547729	31.934809	964.323669	580.582031	-25.139849	959.805969	568.109009	151.567337
-597.567139	134.244003	866.451965	-561.552063	-82.119110	870.032471	-636.177124	170.106934	484.874817	-590.066528	-135.309402	511.676544	-658.688904	173.423431	83.619591	-643.151978	-145.195572	82.216759	-615.943298	205.155457	1343.929199	-560.134888	-105.704628	1365.339966	-531.884583	57.462364	1343.940430	-577.565063	68.343056	1641.070313	-589.180115	320.349915	1102.223511	-365.408569	-171.855240	1215.121460	-366.447418	202.354431	1079.467163	-155.239914	-31.952942	1274.041870	-551.400391	32.334225	963.990479	580.694214	-25.127230	959.820557	568.153198	151.648132
-598.046082	134.809799	866.244263	-561.446960	-81.776260	869.635193	-636.247925	170.093307	484.802612	-589.473633	-135.521927	511.556274	-658.721497	173.437790	83.596405	-643.063721	-145.246841	82.235321	-614.292297	205.180954	1343.848389	-559.738586	-105.586311	1364.816040	-530.713135	57.401424	1343.512817	-577.551819	68.546883	1640.854492	-592.182556	320.937836	1102.257935	-364.091278	-170.617737	1215.804443	-370.134796	203.121414	1077.708740	-151.455582	-31.508924	1272.737061	-551.178772	32.841316	963.563416	580.836792	-25.123684	959.835266	568.267029	151.670959
-598.321289	135.208893	866.037476	-561.421692	-81.720795	869.405640	-636.334106	170.097092	484.719086	-589.036804	-135.846786	511.460083	-658.737549	173.445374	83.582664	-643.065918	-145.315842	82.241455	-613.051941	205.007584	1343.859253	-559.741882	-105.084435	1364.674683	-529.825256	57.341133	1343.167969	-577.371216	68.611176	1640.784912	-594.775696	321.202759	1102.453613	-362.242920	-168.896484	1216.762085	-373.245605	203.409729	1076.089844	-146.434341	-30.955540	1270.971924	-550.943420	33.147640	963.231567	580.973816	-25.075195	959.831726	568.338379	151.746109
-598.488281	135.284714	865.966064	-561.610107	-81.500160	869.307373	-636.379944	170.184402	484.640747	-588.776428	-136.190674	511.306824	-658.725525	173.485352	83.582581	-643.016052	-145.432709	82.293320	-612.336487	204.697815	1343.977295	-559.727234	-104.299866	1364.798706	-529.151611	57.307991	1342.991943	-577.021179	68.534561	1640.887939	-596.816040	321.274170	1102.607544	-360.151184	-167.179413	1218.003052	-375.610474	203.463013	1074.066772	-140.653473	-30.679033	1268.826172	-550.863281	33.328068	963.066040	581.150208	-25.066616	959.844910	568.471069	151.790192
-598.603210	134.961472	866.106140	-561.777771	-81.252480	869.183044	-636.372681	170.307114	484.581207	-588.581787	-136.564758	511.197845	-658.749939	173.469177	83.624046	-642.962646	-145.533508	82.318665	-612.060974	204.347855	1344.092651	-559.418274	-103.325050	1365.243286	-528.603333	57.410419	1342.912720	-576.566101	68.355309	1641.123779	-598.531006	321.266754	1102.730225	-357.879089	-165.408905	1219.287109	-377.374512	203.488724	1071.487061	-134.878296	-30.497606	1266.711182	-550.815552	33.214893	963.020996	581.192444	-25.122183	959.901672	568.559753	151.762299
-598.585449	134.246613	866.272461	-562.016235	-81.584801	869.327087	-636.318481	170.471466	484.493713	-588.724365	-137.015640	511.221039	-658.811646	173.450165	83.743927	-642.980652	-145.648376	82.384972	-612.146729	204.023636	1344.224976	-558.820740	-102.429634	1365.660645	-528.172180	57.605350	1342.960571	-576.005676	68.124794	1641.436157	-599.853821	321.220367	1102.685181	-355.532745	-163.674210	1220.323608	-378.431549	203.878128	1068.491211	-129.539246	-30.310677	1264.808105	-550.846619	32.670971	963.153076	581.525085	-24.983122	959.875244	568.734009	151.855896
-598.004150	134.140778	866.076233	-562.259827	-81.227715	869.218872	-635.881836	170.596222	484.523376	-588.780457	-137.281296	511.175568	-658.737732	173.483887	83.825073	-642.913513	-145.783173	82.441223	-612.399963	203.834930	1344.251221	-557.744629	-101.657280	1366.196045	-527.762817	57.951530	1343.063599	-575.403503	67.920158	1641.770020	-600.978516	321.094788	1102.468384	-353.240417	-162.377213	1220.850342	-379.009949	204.656540	1065.088135	-125.138664	-30.084650	1262.980957	-550.557434	32.755840	962.966309	581.721436	-24.968334	959.878784	568.884949	151.861664
-597.372498	134.280380	865.929688	-562.563110	-81.292938	869.391052	-635.405212	170.673615	484.592834	-589.074707	-137.601974	511.242981	-658.673279	173.498596	83.893707	-642.991272	-145.889130	82.512169	-612.694702	203.853760	1344.224609	-556.290405	-101.181190	1366.499023	-527.317139	58.443848	1343.200806	-574.771118	67.727165	1642.060425	-601.902832	320.950867	1102.040894	-351.164398	-161.734207	1220.747314	-379.313751	205.699203	1061.470703	-121.917450	-29.874630	1261.183716	-550.375366	32.802498	962.972961	581.907837	-24.933136	959.901733	568.992615	151.894440
-596.941162	134.345139	865.851807	-562.779602	-81.531166	869.661072	-634.979370	170.827209	484.611023	-589.438721	-137.820297	511.383331	-658.668884	173.499374	83.953117	-643.107483	-145.943527	82.573166	-612.894531	204.071808	1344.097046	-554.434937	-101.101654	1366.755127	-526.873535	58.982403	1343.303467	-574.119751	67.591171	1642.249512	-602.834229	320.797119	1101.386719	-349.509155	-161.402756	1220.299927	-379.582550	207.027985	1057.822876	-119.932251	-29.458385	1259.464722	-550.303467	32.766220	963.076660	582.080994	-24.922077	959.916382	569.113403	151.881714
-596.500183	134.193344	865.753662	-562.898193	-81.819763	869.947449	-634.593872	170.978439	484.612885	-589.823669	-137.857605	511.532013	-658.661682	173.513931	83.996231	-643.164551	-145.980789	82.625023	-612.961548	204.488785	1343.888794	-552.603943	-101.139839	1366.631470	-526.278564	59.513840	1343.351807	-573.435669	67.517197	1642.322266	-603.824219	320.755524	1100.563110	-348.287170	-161.431885	1219.669800	-380.031677	208.484375	1054.236328	-118.986923	-29.724960	1258.035767	-550.183716	32.628822	963.178101	582.269226	-24.910610	959.920593	569.259827	151.866867
-596.200745	133.848419	865.688782	-562.898926	-82.186897	870.239502	-634.281189	171.004013	484.588623	-590.167847	-137.752701	511.711029	-658.597961	173.546494	83.981827	-643.227295	-145.987854	82.646523	-612.754517	205.055588	1343.634766	-550.819275	-101.347229	1366.345093	-525.605286	59.986603	1343.259888	-572.791626	67.513496	1642.294678	-605.079834	320.914246	1099.658325	-347.410126	-161.710175	1218.846313	-380.812073	209.974655	1050.845215	-118.874695	-29.707026	1257.104004	-550.059937	32.384678	963.291931	582.460571	-24.891010	959.935364	569.387695	151.909836
-596.074036	133.563583	865.688049	-562.771484	-82.460587	870.425720	-634.213013	171.034668	484.594879	-590.501038	-137.554153	511.867096	-658.601685	173.571259	83.997742	-643.309265	-145.925003	82.649422	-612.298218	205.625992	1343.356689	-549.179749	-101.611816	1365.854248	-524.837708	60.358803	1343.060791	-572.162109	67.628555	1642.197754	-606.507935	321.136627	1098.734131	-346.740906	-162.239273	1218.011841	-382.004944	211.338013	1047.740601	-119.174774	-29.629028	1256.375122	-549.917236	32.190529	963.373962	582.680908	-24.894838	959.950134	569.557190	151.911224
-596.141907	133.439713	865.732361	-562.521729	-82.735512	870.537537	-634.334717	171.049713	484.585236	-590.721252	-137.240585	512.005188	-658.574585	173.611465	83.978050	-643.268860	-145.817108	82.612122	-611.526611	206.147308	1343.076782	-547.908325	-101.904503	1365.131836	-524.061340	60.646038	1342.791260	-571.533691	67.770981	1642.013550	-608.249939	321.486084	1097.947266	-346.149475	-162.775879	1217.411621	-383.584351	212.699646	1044.820557	-119.340561	-29.635626	1255.470581	-549.763000	32.068909	963.426941	582.906067	-24.851530	959.972839	569.729614	151.933990
-596.359375	133.588547	865.765869	-562.176697	-82.884224	870.516724	-634.705505	170.952957	484.612274	-590.924377	-136.919968	512.106812	-658.660339	173.600082	83.960625	-643.245850	-145.678040	82.589195	-610.585266	206.573456	1342.925781	-547.032043	-102.189034	1364.246582	-523.195557	60.688896	1342.480591	-570.915405	67.914986	1641.802856	-610.243530	321.824768	1097.246582	-345.579285	-162.992035	1217.244263	-385.511871	213.862839	1042.483032	-118.920128	-29.704203	1254.486572	-549.572266	32.131729	963.389404	583.151428	-24.828791	959.992310	569.940186	151.939346
-596.665710	133.822372	865.771118	-561.758789	-83.021202	870.388611	-635.170532	170.783722	484.647064	-591.032776	-136.581696	512.146484	-658.655823	173.603149	83.903259	-643.144348	-145.571442	82.516754	-609.468140	206.899033	1342.836792	-546.368713	-102.470139	1363.670898	-522.388000	60.536320	1342.247681	-570.293335	68.050262	1641.607666	-612.532959	322.112823	1096.649292	-344.896454	-162.709656	1217.438354	-387.638428	214.906494	1040.600098	-117.781303	-29.200596	1253.645142	-549.358887	32.233395	963.274902	583.417603	-24.798967	959.999207	570.147766	151.936569
-596.909363	134.116867	865.788635	-561.342712	-82.996300	870.183655	-635.606140	170.676514	484.717804	-591.129089	-136.278854	512.136719	-658.664307	173.568878	83.857521	-643.116028	-145.449600	82.474747	-608.316284	207.035614	1342.842163	-546.071899	-102.575882	1363.321045	-521.605835	60.355595	1342.005371	-569.656494	68.186638	1641.446045	-614.825867	322.225464	1096.119629	-343.969238	-162.070938	1217.864868	-389.829773	215.823639	1039.104736	-115.784592	-29.293684	1253.028809	-549.102722	32.404514	963.126892	583.474365	-24.913807	960.063049	570.278809	151.842102
-597.054443	134.343796	865.805481	-560.956970	-82.724297	869.731201	-635.977173	170.509811	484.704041	-591.092163	-136.006622	512.031860	-658.738342	173.558350	83.816162	-642.985535	-145.347015	82.385010	-607.179626	207.130005	1342.839844	-545.874207	-102.379395	1363.121094	-520.835083	60.112583	1341.826904	-569.023560	68.277977	1641.373047	-617.342407	322.241394	1095.763794	-342.817505	-161.143097	1218.534546	-392.063477	216.737061	1037.772583	-113.139679	-29.057135	1252.464233	-548.766296	32.557964	962.847473	583.806519	-24.865063	960.028381	570.519104	151.890167
-597.122742	134.603104	865.813904	-560.696594	-82.528900	869.459229	-636.250793	170.431152	484.765686	-591.110474	-135.855774	511.930328	-658.747314	173.544632	83.809486	-642.959656	-145.301453	82.331879	-606.164917	207.108948	1342.866089	-545.753540	-102.054482	1363.108032	-520.036804	59.934074	1341.697266	-568.390137	68.414063	1641.411865	-619.982666	322.254425	1095.542236	-341.513550	-159.959015	1219.371826	-394.784302	217.771606	1035.656738	-110.023354	-29.012207	1251.920654	-548.491943	32.735348	962.662354	584.288025	-24.924410	959.984131	571.035706	151.592865
-597.097839	134.842926	865.847778	-560.510132	-82.337921	869.208618	-636.448486	170.350586	484.832550	-591.122925	-135.793198	511.851746	-658.779419	173.511734	83.859383	-642.916809	-145.303375	82.327469	-605.161743	207.089722	1342.939819	-545.537354	-101.623970	1363.196045	-519.354187	59.814297	1341.621826	-567.770935	68.454727	1641.527344	-622.566528	322.192413	1095.398682	-340.139130	-158.675003	1220.305054	-397.139160	218.548416	1034.642822	-106.867012	-29.083055	1251.514038	-548.209473	32.876373	962.502441	584.539307	-24.921186	959.985291	571.216370	151.591278
-596.952393	134.948547	865.906616	-560.415833	-82.161118	869.014465	-636.553528	170.306854	484.927612	-591.220215	-135.825668	511.809448	-658.782715	173.520996	83.934357	-642.892273	-145.319504	82.302147	-604.286987	207.078400	1343.052856	-545.118530	-101.143402	1363.451050	-518.623596	59.783684	1341.586670	-567.207275	68.442581	1641.731934	-625.081360	322.125305	1095.373047	-338.718262	-157.499329	1221.023071	-399.562164	219.486862	1033.295532	-103.975853	-29.186037	1251.359253	-547.916443	32.930302	962.384827	584.797852	-24.883245	959.968140	571.375916	151.688187
-596.751770	135.055176	865.961487	-560.412048	-82.020920	868.929138	-636.566589	170.218246	485.039093	-591.398682	-135.995056	511.860016	-658.767639	173.519547	84.008606	-642.858276	-145.415573	82.336395	-603.528870	207.108902	1343.189819	-544.456116	-100.789032	1363.697754	-517.894714	59.836929	1341.621582	-566.664917	68.410255	1641.982178	-627.712524	322.102234	1095.461182	-337.383575	-156.899185	1221.454834	-402.009094	220.319107	1032.137207	-101.586426	-29.281576	1251.077148	-547.665466	32.989830	962.325623	585.064087	-24.865305	959.994202	571.607727	151.651016
-596.406372	134.888596	866.027527	-560.396179	-81.994827	868.985779	-636.510071	170.139801	485.137268	-591.714966	-136.208084	511.945129	-658.769775	173.485977	84.096466	-642.929932	-145.498856	82.390739	-602.855774	207.157486	1343.322144	-543.408264	-100.598534	1364.125732	-517.144104	59.965073	1341.678589	-566.169617	68.373970	1642.212402	-630.306824	322.070679	1095.561890	-336.137115	-156.884399	1221.635864	-404.362610	221.319031	1031.146606	-99.963333	-29.353678	1250.574097	-547.381287	32.891018	962.355103	585.322815	-24.830748	960.023438	571.827393	151.651199
-595.850708	134.656509	866.033325	-560.362305	-82.003212	869.121765	-636.361877	170.014465	485.196075	-592.055237	-136.351669	512.043945	-658.717102	173.477219	84.149246	-642.979980	-145.599594	82.430382	-602.238647	207.320343	1343.444458	-542.327698	-100.545753	1364.315552	-516.380310	60.145390	1341.776855	-565.721008	68.338570	1642.389771	-632.988525	322.129425	1095.644287	-335.123260	-157.358353	1221.554932	-406.915710	222.236923	1030.243408	-99.032707	-29.445202	1249.984863	-546.994690	32.774315	962.395691	585.612854	-24.773836	960.023254	572.051575	151.641846
-595.337585	134.518768	866.026184	-560.232300	-82.136017	869.301453	-636.285583	169.943161	485.272095	-592.319519	-136.495026	512.147644	-658.658691	173.480621	84.183258	-643.051575	-145.715576	82.431641	-601.684570	207.640167	1343.512573	-541.092834	-100.633301	1364.446655	-515.588806	60.360195	1341.828613	-565.299194	68.338547	1642.494629	-635.838257	322.346954	1095.802612	-334.295532	-158.094681	1221.402466	-409.487000	223.524323	1029.144287	-98.754555	-29.641951	1249.368408	-546.603577	32.676796	962.456543	585.888733	-24.744480	960.037292	572.301636	151.648895
-594.792419	134.261093	866.066101	-560.059998	-82.265045	869.547607	-636.276306	169.867538	485.283203	-592.634277	-136.553482	512.220703	-658.652710	173.493469	84.206642	-643.086975	-145.814362	82.421707	-601.173523	207.965286	1343.543579	-539.909973	-100.776726	1364.287354	-514.798218	60.584595	1341.814087	-564.866089	68.375610	1642.546875	-638.571716	322.354431	1095.739258	-333.667969	-159.043488	1221.273071	-412.111389	224.778625	1028.057617	-98.759109	-30.040886	1248.749634	-546.207520	32.529663	962.584106	586.171997	-24.741154	960.048645	572.541931	151.661087
-594.235413	134.017883	866.074768	-559.832397	-82.422523	869.815857	-636.289063	169.754089	485.259308	-593.000061	-136.615936	512.341797	-658.629395	173.496918	84.200081	-643.156006	-145.829758	82.415298	-600.603943	208.310898	1343.576782	-538.786804	-101.048744	1364.055664	-514.081909	60.808533	1341.801636	-564.430237	68.434128	1642.547852	-641.337219	322.487946	1095.857910	-333.086945	-160.042755	1221.385620	-414.748810	226.118027	1026.855713	-98.733009	-30.664227	1247.986938	-545.761597	32.406178	962.699585	586.445801	-24.797274	960.074768	572.799683	151.636124
-593.712952	133.874710	866.052307	-559.476074	-82.632095	870.041504	-636.335144	169.667572	485.247345	-593.267273	-136.574677	512.458069	-658.628784	173.511078	84.197365	-643.194275	-145.859619	82.422226	-600.048889	208.676483	1343.697754	-537.911072	-101.239876	1363.677734	-513.349548	60.965393	1341.800171	-563.977539	68.499405	1642.510498	-644.228394	322.810577	1096.328125	-332.504822	-160.781570	1221.797852	-417.457977	227.581726	1025.504639	-98.266624	-31.361013	1247.423096	-545.248230	32.323490	962.770142	586.762573	-24.795450	960.083862	573.042603	151.641968
-593.242432	133.786789	866.071533	-559.101563	-82.757507	870.215088	-636.351013	169.540329	485.281311	-593.467712	-136.469574	512.581116	-658.621460	173.502792	84.185432	-643.207397	-145.826904	82.448715	-599.472534	208.975906	1343.907349	-537.268982	-101.447159	1363.380249	-512.741272	61.017262	1341.825195	-563.500793	68.528931	1642.466797	-646.873413	322.747437	1096.720581	-331.720276	-161.157639	1222.569702	-420.168396	229.007492	1023.974731	-97.346451	-31.749966	1247.261353	-544.748413	32.280899	962.836365	587.032288	-24.799408	960.121582	573.230347	151.649200
-592.811584	133.770981	866.155518	-558.692688	-82.813332	870.283203	-636.442993	169.446732	485.329224	-593.555542	-136.367447	512.672363	-658.615967	173.492096	84.186142	-643.132202	-145.733200	82.477417	-598.833801	209.177628	1344.238892	-536.862793	-101.560432	1363.203491	-512.199646	60.997658	1341.881958	-562.964661	68.524551	1642.448242	-649.392273	322.628326	1097.239136	-330.723633	-161.278442	1223.590942	-422.793823	230.418488	1022.315186	-95.946205	-31.859692	1247.513672	-544.255310	32.244781	962.888062	587.311035	-24.784321	960.155457	573.426086	151.640884
-592.356018	133.820099	866.204895	-558.250305	-82.843880	870.324707	-636.415833	169.321228	485.379822	-593.588806	-136.128952	512.755737	-658.641357	173.473618	84.190323	-643.054443	-145.651184	82.501755	-598.234924	209.247223	1344.617432	-536.672180	-101.497719	1363.152344	-511.676788	60.948589	1341.983154	-562.391296	68.489098	1642.459106	-651.712769	322.468231	1097.783325	-329.523468	-161.098312	1224.710205	-425.321136	231.875122	1020.689819	-94.153824	-31.733620	1248.089478	-543.735413	32.256950	962.909729	587.599365	-24.746588	960.175842	573.653381	151.624893
-591.875793	133.895874	866.269104	-557.820801	-82.886147	870.342163	-636.376343	169.257172	485.447174	-593.542053	-135.944412	512.809814	-658.644470	173.472153	84.184074	-642.995300	-145.563980	82.528229	-597.702026	209.234207	1344.935425	-536.505127	-101.305855	1363.200684	-511.185669	60.891514	1342.132690	-561.778503	68.390175	1642.494629	-654.027405	322.358948	1098.383667	-328.231934	-160.677750	1225.930786	-427.708099	233.336807	1018.958618	-92.167953	-31.579149	1248.912476	-543.233398	32.249336	962.936523	587.855591	-24.753599	960.192017	573.833984	151.637283
-591.417847	133.997681	866.335388	-557.441101	-82.910469	870.294739	-636.308533	169.316040	485.550385	-593.366455	-135.834656	512.837158	-658.680176	173.450272	84.229919	-642.919373	-145.470703	82.542976	-597.214172	209.136932	1345.206299	-536.258484	-101.106087	1363.343628	-510.736694	60.801792	1342.239014	-561.111145	68.248817	1642.548340	-656.151489	322.285065	1099.050171	-326.896057	-159.951202	1227.076782	-430.030243	234.924805	1016.915649	-90.171814	-31.411539	1250.031128	-542.781555	32.228191	962.939148	588.123657	-24.768206	960.205688	574.060547	151.654312
-590.967712	134.112366	866.388123	-557.119202	-82.976685	870.229370	-636.106506	169.386688	485.645966	-593.155212	-135.822113	512.860107	-658.679260	173.419800	84.305435	-642.843872	-145.419922	82.601059	-596.774414	209.021545	1345.469360	-535.982971	-100.874184	1363.503662	-510.296570	60.718594	1342.310913	-560.439697	68.106506	1642.633179	-658.159424	322.181427	1099.647217	-325.664581	-159.072357	1227.951294	-432.214966	236.394196	1015.021240	-88.314003	-31.269989	1251.412720	-542.356689	32.182629	962.924805	588.415771	-24.792564	960.214050	574.314941	151.650146
-590.470215	134.180588	866.460571	-556.836243	-83.043480	870.156494	-635.879944	169.330215	485.721649	-592.864563	-135.858688	512.846924	-658.709106	173.374451	84.372917	-642.815063	-145.412216	82.609283	-596.349670	208.872879	1345.711792	-535.507385	-100.693718	1363.668945	-509.814484	60.625648	1342.415894	-559.715454	67.918816	1642.776367	-660.031250	322.082092	1100.240723	-324.496552	-158.512405	1228.547607	-434.397919	238.082535	1013.162659	-86.880943	-31.063292	1252.887695	-541.945679	32.087818	962.924194	588.713989	-24.808731	960.198547	574.576904	151.658585
-589.988770	134.198334	866.503845	-556.552551	-83.105682	870.104065	-635.566223	169.314041	485.811188	-592.530273	-135.921585	512.874817	-658.664856	173.381195	84.424820	-642.760803	-145.400299	82.682312	-595.914307	208.713318	1345.946289	-534.901367	-100.644279	1363.818359	-509.314758	60.557606	1342.485474	-558.976624	67.713181	1642.912231	-661.753967	321.966400	1100.841675	-323.473877	-158.149826	1228.852783	-436.589355	239.884094	1011.177979	-85.858559	-30.762939	1254.318115	-541.550720	31.994576	962.920349	588.965820	-24.777771	960.183838	574.801025	151.647034
-589.444885	134.114227	866.539307	-556.243286	-83.162949	870.116638	-635.192261	169.320831	485.979828	-592.191467	-136.064468	512.872009	-658.601501	173.392258	84.520485	-642.716675	-145.417603	82.793526	-595.427124	208.563980	1346.132324	-534.008301	-100.760147	1364.021729	-508.810516	60.485947	1342.547363	-558.203125	67.499008	1643.040527	-663.465271	321.872650	1101.382202	-322.598907	-158.132492	1228.938232	-438.580811	241.385696	1008.979919	-85.430016	-30.329273	1255.565796	-541.114624	31.881914	962.944031	589.177368	-24.753860	960.211304	575.008606	151.592743
-588.885437	134.056564	866.522400	-555.898438	-83.296059	870.192932	-634.869812	169.329865	486.054962	-591.810852	-136.235703	512.952881	-658.539673	173.393448	84.586975	-642.692261	-145.447388	82.896515	-594.956604	208.495453	1346.254761	-533.191956	-100.993042	1364.078003	-508.301239	60.468086	1342.610962	-557.418945	67.307610	1643.127563	-665.093262	321.789948	1101.910889	-321.953125	-158.227005	1228.956665	-440.651459	242.862808	1006.963501	-85.387695	-30.016495	1256.601685	-540.669373	31.792536	962.975647	589.421448	-24.762108	960.231689	575.214233	151.563675
-588.353882	134.028244	866.512329	-555.488525	-83.417130	870.286438	-634.495605	169.384537	486.083374	-591.395203	-136.387451	513.007446	-658.458435	173.431595	84.636833	-642.686584	-145.486267	82.998543	-594.492371	208.462677	1346.299072	-532.528564	-101.320892	1363.977661	-507.803986	60.370110	1342.647095	-556.637268	67.127319	1643.177734	-666.693359	321.772919	1102.335938	-321.397186	-158.486893	1229.102051	-442.650543	244.221680	1005.163452	-85.472717	-29.792097	1257.334106	-540.211121	31.740604	963.020020	589.651489	-24.747467	960.258057	575.391663	151.559097
-587.872253	133.928726	866.514404	-555.055481	-83.471260	870.361450	-634.165833	169.470474	486.063965	-590.943787	-136.562805	513.033752	-658.376038	173.468933	84.702675	-642.624207	-145.515869	83.073189	-593.905273	208.454315	1346.309937	-532.015808	-101.794647	1363.811157	-507.367493	60.205238	1342.626953	-555.893738	66.953682	1643.213379	-668.240845	321.838287	1102.754761	-320.934387	-158.588974	1229.440918	-444.805176	245.792801	1003.116211	-85.451164	-29.613251	1258.003418	-539.738953	31.691898	963.051636	589.919067	-24.786879	960.261963	575.593567	151.565903
-587.385742	133.829224	866.527649	-554.570313	-83.426552	870.385864	-633.873413	169.526505	486.025085	-590.486328	-136.704742	512.994873	-658.084167	173.268066	84.425262	-642.545898	-145.580231	83.142288	-593.343079	208.437195	1346.323975	-531.623474	-102.202049	1363.623291	-506.991364	60.041672	1342.609985	-555.164795	66.775322	1643.178833	-669.761353	321.877625	1103.188599	-320.449493	-158.389557	1230.001587	-446.905457	247.152252	1001.091736	-85.121956	-29.372000	1258.820801	-539.245605	31.674543	963.067322	590.142395	-24.777298	960.254456	575.763184	151.584808
-586.873535	133.801361	866.547302	-554.045410	-83.376732	870.403320	-633.629578	169.546417	486.029785	-590.079895	-136.843903	512.972839	-658.232300	173.539322	84.744865	-642.515076	-145.630066	83.214104	-592.806274	208.383530	1346.418945	-531.460815	-102.482277	1363.418091	-506.633575	59.839893	1342.600952	-554.470703	66.574066	1643.119873	-671.196655	321.906464	1103.768677	-319.864380	-157.927032	1230.676392	-449.010315	248.464828	999.381592	-84.494698	-28.962729	1259.852783	-538.713928	31.690643	963.081055	590.336060	-24.823826	960.260071	575.894592	151.605698
-586.397583	133.871918	866.579224	-553.534241	-83.248589	870.395447	-633.491638	169.531021	486.079651	-589.671814	-136.977554	512.957581	-658.013672	173.353882	84.501732	-642.464233	-145.675262	83.266296	-592.283752	208.297760	1346.567139	-531.372681	-102.608559	1363.246582	-506.279877	59.618546	1342.654053	-553.804688	66.288208	1643.065186	-672.556885	321.856262	1104.425293	-319.080627	-157.452652	1231.508545	-451.007843	249.534317	997.748840	-83.636559	-28.391460	1261.035034	-538.203918	31.781900	963.088135	590.536255	-24.825598	960.244568	576.056335	151.551727
-585.941101	133.986496	866.570740	-553.018250	-83.168274	870.361389	-633.372803	169.474487	486.167938	-589.292419	-137.077896	512.959839	-658.185791	173.596619	84.832680	-642.368958	-145.674255	83.323341	-591.756226	208.167801	1346.776001	-531.291077	-102.644333	1363.190796	-505.941925	59.411617	1342.710327	-553.173035	65.991554	1643.072388	-673.911682	321.809326	1105.160645	-318.262970	-156.894547	1232.381714	-453.219879	250.558960	995.331116	-82.549034	-27.776649	1262.363159	-537.693787	31.879391	963.058838	590.700073	-24.849623	960.232910	576.187561	151.510956
-585.621887	134.176544	866.522400	-552.608765	-83.156097	870.331055	-633.304626	169.461212	486.248749	-589.040283	-137.164902	512.994263	-658.159973	173.619904	84.877144	-642.328308	-145.675125	83.428680	-591.336426	207.988815	1347.020386	-531.253235	-102.593506	1363.220215	-505.601929	59.209969	1342.803833	-552.588562	65.673714	1643.148071	-675.151733	321.730164	1105.895996	-317.287048	-156.406128	1233.360229	-455.225037	251.471588	994.054626	-81.306633	-27.249207	1263.779053	-537.267212	32.005287	962.996826	590.866211	-24.835896	960.246704	576.311829	151.496979
-585.435181	134.454468	866.376770	-552.214722	-83.268204	870.310181	-633.370483	169.522964	486.361481	-588.858704	-137.245621	513.094360	-658.149414	173.623032	84.986534	-642.300781	-145.676300	83.506035	-590.978882	207.817841	1347.263306	-531.070862	-102.528992	1363.398315	-505.255707	59.033085	1342.946411	-552.040100	65.330429	1643.274780	-676.413757	321.627808	1106.590576	-316.310699	-155.875000	1234.354004	-457.091858	252.261581	992.769287	-80.081108	-26.670948	1265.246704	-536.908508	32.170998	962.884827	591.021667	-24.878956	960.251038	576.442078	151.477234
-584.725464	134.333282	866.514954	-551.718079	-83.241447	870.311768	-633.191711	169.494904	486.434143	-588.661804	-137.238312	513.157104	-658.123230	173.604492	85.096939	-642.254028	-145.657410	83.617439	-590.684082	207.649231	1347.503784	-530.893188	-102.494209	1363.567627	-504.928619	58.904121	1343.093506	-551.541443	64.972359	1643.423340	-677.591309	321.492706	1107.281372	-315.313080	-155.495377	1235.329712	-458.879456	252.896820	991.733276	-78.981155	-26.083668	1266.691040	-536.313965	32.036503	962.963684	591.178345	-24.911173	960.241516	576.571533	151.487259
-584.665344	134.684387	866.474609	-551.400940	-83.506699	870.381653	-633.293701	169.552078	486.675781	-588.712036	-137.291016	513.308350	-658.139648	173.592865	85.283661	-642.254333	-145.667755	83.738510	-590.424255	207.490265	1347.783691	-530.606018	-102.469772	1363.781982	-504.624237	58.829006	1343.236450	-551.087891	64.617691	1643.600098	-678.733154	321.351837	1107.985596	-314.449493	-155.179413	1236.158081	-460.572540	253.543991	990.820068	-78.125153	-25.383875	1268.065918	-536.072021	32.154129	962.955261	591.322388	-24.972826	960.266052	576.695618	151.452271
-583.669067	134.353836	866.697449	-550.932739	-83.400169	870.439697	-632.950500	169.448593	486.886719	-588.629395	-137.229721	513.387634	-658.002686	173.610199	85.500458	-642.170959	-145.725006	83.900208	-590.163940	207.331100	1348.095703	-530.178528	-102.513603	1364.110962	-504.314636	58.734882	1343.414185	-550.694885	64.289375	1643.822388	-679.843445	321.072052	1108.643921	-313.605499	-155.040665	1236.884033	-462.172974	253.956726	990.020996	-77.593864	-24.539463	1269.272949	-535.377686	31.900946	963.118225	591.433838	-24.972399	960.252686	576.809021	151.429199
-583.040771	134.349213	866.845947	-550.517761	-83.446602	870.565552	-632.802185	169.386948	487.224426	-588.644470	-137.197418	513.530090	-657.942200	173.573059	85.786545	-642.199402	-145.767807	84.082932	-589.922791	207.193771	1348.472290	-529.775452	-102.579552	1364.415649	-503.965607	58.682156	1343.629028	-550.333008	63.955475	1644.067627	-680.879028	320.801666	1109.287476	-312.948395	-155.035416	1237.343872	-463.623535	254.148682	989.454590	-77.426186	-23.707272	1270.211792	-534.859436	31.832663	963.259460	591.561035	-24.992432	960.235291	576.883667	151.403580
-582.547607	134.306686	867.063538	-550.175842	-83.517654	870.789856	-632.717163	169.407379	487.539703	-588.635864	-137.169357	513.767822	-657.834229	173.572800	86.106880	-642.181519	-145.840179	84.332863	-589.693176	207.026367	1348.818604	-529.324768	-102.739967	1364.828613	-503.654022	58.625183	1343.902832	-550.029297	63.675358	1644.342773	-681.900330	320.438599	1109.906250	-312.482849	-155.062744	1237.587280	-464.990448	254.354385	988.890686	-77.586182	-22.907089	1270.900635	-534.432007	31.757215	963.478333	591.621216	-25.031374	960.242310	576.952942	151.375107
-582.154358	134.240036	867.291260	-549.786316	-83.650909	871.088806	-632.644226	169.435287	487.808380	-588.667053	-137.183640	514.083191	-657.728027	173.595917	86.393951	-642.240723	-145.942093	84.664276	-589.443298	206.945480	1349.093140	-528.839539	-102.905571	1365.196411	-503.275146	58.607979	1344.220215	-549.717773	63.412834	1644.643188	-682.808960	319.990417	1110.393799	-312.161133	-155.239258	1237.720337	-466.291595	254.422546	988.366089	-77.954201	-22.308489	1271.393433	-534.021667	31.688353	963.733154	591.706116	-25.013752	960.241455	577.005859	151.348068
-581.763489	134.194794	867.615112	-549.384949	-83.690010	871.441589	-632.557495	169.588013	488.165802	-588.544067	-137.166565	514.493347	-657.606506	173.673325	86.755096	-642.247314	-146.036331	85.050453	-589.156799	206.911453	1349.446899	-528.287598	-103.052345	1365.556763	-502.920288	58.622173	1344.577515	-549.437683	63.185200	1644.989258	-683.705872	319.556732	1110.946533	-312.062225	-155.277588	1237.769043	-467.515350	254.529373	987.887634	-78.445068	-21.770287	1271.732056	-533.594299	31.664877	964.059631	591.761597	-25.069199	960.257019	577.064880	151.334442
-581.509766	134.123398	867.943726	-549.038818	-83.717636	871.835876	-632.570007	169.753159	488.547821	-588.429504	-137.226227	514.941040	-657.487793	173.789368	87.147774	-642.305603	-146.142914	85.530174	-588.860474	206.876953	1349.878540	-527.880493	-103.252136	1365.801636	-502.576111	58.614716	1344.953003	-549.175598	63.028290	1645.362305	-684.463684	319.064117	1111.402832	-311.973572	-155.331375	1237.837158	-468.587494	254.492065	987.398926	-78.872711	-21.345840	1271.948608	-533.223511	31.668812	964.393494	591.803711	-25.074205	960.245483	577.114258	151.307480
-581.219177	134.094803	868.360168	-548.679626	-83.676674	872.255127	-632.498352	169.893372	488.930847	-588.247070	-137.332138	515.448669	-657.434448	173.899719	87.648087	-642.249329	-146.343338	86.039436	-588.548218	206.892899	1350.422974	-527.567871	-103.461502	1366.021606	-502.256531	58.597206	1345.377930	-548.920105	62.897659	1645.769653	-685.144165	318.491638	1111.975586	-311.822601	-155.351151	1237.945923	-469.605286	254.486038	986.911865	-79.093422	-20.877768	1272.132202	-532.851013	31.695154	964.793762	591.859375	-25.138935	960.261902	577.168579	151.270493
-580.962402	134.097687	868.893982	-548.378052	-83.584335	872.729370	-632.470581	170.017029	489.404358	-588.132385	-137.460724	515.992737	-657.336243	174.069550	88.185303	-642.247681	-146.582657	86.633537	-588.299500	206.911301	1351.005371	-527.157837	-103.634857	1366.365601	-501.993134	58.561405	1345.858765	-548.655151	62.741898	1646.204712	-685.702637	317.744751	1112.560547	-311.577026	-155.254013	1238.192627	-470.453339	254.278732	986.573242	-79.065208	-20.349285	1272.342529	-532.512512	31.734711	965.278137	591.907654	-25.200172	960.266907	577.216980	151.241684
-580.795959	134.066864	869.399170	-548.126526	-83.458786	873.239258	-632.474609	170.124802	489.969330	-588.072021	-137.648743	516.532349	-657.251099	174.249390	88.736168	-642.236328	-146.827240	87.170296	-588.074463	206.890533	1351.772095	-526.872498	-103.772285	1366.719849	-501.686401	58.524010	1346.416870	-548.406677	62.537445	1646.679688	-686.197510	316.995453	1113.295166	-311.218964	-155.091263	1238.523193	-471.289856	253.981812	986.279541	-78.746307	-19.808121	1272.592163	-532.244263	31.809872	965.763550	591.921814	-25.178640	960.255371	577.212708	151.203644
-580.626099	134.107361	869.998535	-547.867126	-83.267159	873.780151	-632.431885	170.202942	490.594208	-587.977234	-137.869217	517.097839	-657.187500	174.461014	89.281754	-642.279114	-147.123886	87.763718	-587.884521	206.913910	1352.572754	-526.660339	-103.787895	1367.115723	-501.414795	58.487240	1346.986206	-548.158691	62.312691	1647.153564	-686.546814	316.149323	1114.041992	-310.730286	-154.904877	1239.026123	-471.956482	253.600601	986.102844	-78.203896	-19.457199	1272.785156	-532.020996	31.919571	966.331177	591.917480	-25.211063	960.258850	577.218506	151.146439
-580.570129	134.155151	870.651550	-547.721375	-83.100410	874.360291	-632.582764	170.417404	491.204559	-587.936340	-138.059509	517.698486	-657.105652	174.677155	89.911469	-642.325745	-147.428833	88.392937	-587.726685	206.934128	1353.420044	-526.510620	-103.751625	1367.595825	-501.180115	58.504040	1347.571533	-547.876038	62.020245	1647.649414	-686.845337	315.282562	1114.805176	-310.257629	-154.704224	1239.634521	-472.559357	253.288254	986.002075	-77.533836	-19.168655	1272.904175	-531.891785	32.016163	966.938843	591.914673	-25.256306	960.254700	577.216431	151.124847
-580.601501	134.215576	871.233459	-547.682739	-82.991943	874.943848	-632.713684	170.713470	491.780060	-587.899353	-138.288605	518.330444	-656.972168	174.943420	90.532059	-642.314453	-147.786041	89.068810	-587.640625	206.964157	1354.326538	-526.285583	-103.655937	1368.212036	-500.989594	58.558708	1348.181641	-547.597473	61.689972	1648.180908	-687.107239	314.436493	1115.529175	-309.707031	-154.703415	1240.363647	-473.069672	252.947693	985.913818	-76.901573	-18.885765	1272.939331	-531.872437	32.115456	967.515137	591.893677	-25.277206	960.267395	577.193054	151.096710
-580.615479	134.306122	871.880798	-547.657043	-82.842392	875.594055	-632.732483	170.980499	492.422516	-587.849060	-138.525177	518.954102	-656.868469	175.260208	91.240639	-642.247131	-148.157364	89.732101	-587.555115	206.985687	1355.165649	-526.039063	-103.534325	1368.888672	-500.859009	58.642895	1348.866333	-547.291687	61.328800	1648.785400	-687.309326	313.519989	1116.254883	-309.313141	-154.677414	1241.117798	-473.549316	252.616516	985.940857	-76.316246	-18.720316	1273.000488	-531.862427	32.244991	968.161865	591.886047	-25.311218	960.285339	577.194946	151.080231
-580.727600	134.414658	872.550354	-547.670532	-82.724464	876.220154	-632.750061	171.200821	493.059265	-587.737915	-138.786713	519.595276	-656.759521	175.576462	91.873413	-642.265991	-148.550964	90.444359	-587.517761	207.054276	1356.150391	-525.958191	-103.340118	1369.514893	-500.786987	58.788101	1349.520264	-547.030151	60.968777	1649.392822	-687.551636	312.710266	1117.021240	-308.913605	-154.736374	1241.874390	-473.921173	252.284714	986.129639	-75.833626	-18.689369	1273.098755	-531.930847	32.353436	968.811951	591.877441	-25.342119	960.298950	577.195374	151.070938
-580.934021	134.599762	873.199402	-547.757996	-82.562187	876.823792	-632.731201	171.503525	493.763733	-587.692261	-138.998169	520.202332	-656.710266	175.980438	92.558716	-642.263550	-148.948273	91.089272	-587.500488	207.114029	1357.011230	-525.714050	-103.203186	1370.239746	-500.663849	58.963760	1350.255127	-546.768555	60.573494	1650.027466	-687.762085	311.870667	1117.656860	-308.657196	-154.791946	1242.548462	-474.157318	251.923462	986.417725	-75.538002	-18.656748	1273.145752	-532.072510	32.525181	969.436646	591.866760	-25.374519	960.312012	577.195374	151.059372
-581.062500	134.796234	873.910156	-547.879639	-82.445595	877.486877	-632.681152	171.817032	494.529114	-587.558350	-139.225723	520.798279	-656.636169	176.349304	93.361343	-642.109558	-149.349350	91.771835	-587.514343	207.156891	1358.000732	-525.370850	-103.087189	1371.016968	-500.578552	59.079483	1350.970093	-546.535339	60.210030	1650.631836	-687.976624	311.143860	1118.376099	-308.462677	-154.943466	1243.159058	-474.361023	251.527390	986.827515	-75.401276	-18.543797	1273.156250	-532.205078	32.658524	970.127686	591.824097	-25.375191	960.311218	577.137634	150.993988
-581.332092	134.968140	874.564758	-548.034729	-82.353928	878.134216	-632.658386	172.142365	495.203613	-587.510620	-139.437424	521.424622	-656.559326	176.694351	94.074554	-642.101501	-149.736984	92.499077	-587.524353	207.277542	1358.836182	-525.302734	-102.950615	1371.612671	-500.537262	59.213196	1351.672119	-546.281433	59.877472	1651.235840	-688.151855	310.425873	1119.076294	-308.259491	-155.168518	1243.633911	-474.545624	251.110153	987.261902	-75.362541	-18.554529	1273.123901	-532.419739	32.801426	970.778748	591.753662	-25.429831	960.308044	577.099670	150.947388
-581.561646	135.099869	875.208557	-548.173035	-82.202713	878.812134	-632.463501	172.405884	495.837494	-587.392456	-139.637039	522.061890	-656.424133	177.120224	94.700279	-642.082397	-150.135605	93.124626	-587.564331	207.392380	1359.699097	-525.029846	-102.903030	1372.341553	-500.495880	59.343700	1352.357788	-546.062073	59.636292	1651.749512	-688.342102	309.822388	1119.655640	-308.201294	-155.373215	1244.054077	-474.751892	250.747009	987.708069	-75.425415	-18.535379	1273.077148	-532.609009	32.971008	971.439453	591.715271	-25.416672	960.294067	577.055481	150.960602
-581.888855	135.261627	875.796387	-548.369446	-82.090736	879.414612	-632.403503	172.811844	496.403076	-587.300964	-139.807007	522.672119	-656.381348	177.592422	95.338112	-642.236328	-150.521042	93.803955	-587.608826	207.510742	1360.465942	-524.781677	-102.835464	1372.932617	-500.482391	59.489422	1352.936157	-545.722961	59.349281	1652.274170	-688.548462	309.367767	1120.221191	-308.183167	-155.473190	1244.367554	-474.939606	250.455185	988.187988	-75.418877	-18.716326	1273.149170	-532.847351	33.135605	972.024658	591.627930	-25.482641	960.307129	577.017822	150.885834
-582.282654	135.409042	876.380493	-548.577698	-82.012421	880.055054	-632.452637	173.270813	496.926056	-587.150818	-139.982803	523.218750	-656.367249	178.080002	95.979858	-642.276062	-150.908356	94.440590	-587.687195	207.637115	1361.082397	-524.721497	-102.774063	1373.385010	-500.512512	59.590687	1353.453857	-545.423889	59.171913	1652.735107	-688.752441	308.965668	1120.832642	-308.210510	-155.535645	1244.634033	-475.102081	250.177689	988.741516	-75.418114	-18.821964	1273.256226	-533.140198	33.299564	972.630615	591.537354	-25.506968	960.291931	576.938232	150.887360
-582.640564	135.612076	876.919067	-548.802551	-81.841614	880.598022	-632.438904	173.710190	497.439209	-586.996216	-140.093857	523.711182	-656.383545	178.519867	96.554939	-642.274414	-151.309235	94.998482	-587.747314	207.736252	1361.784180	-524.628113	-102.719055	1373.827515	-500.579956	59.705982	1353.949219	-545.091309	59.018112	1653.114136	-688.943420	308.636139	1121.382202	-308.305573	-155.507721	1244.901733	-475.220459	249.904816	989.320740	-75.411354	-18.928919	1273.489014	-533.422668	33.508507	973.166809	591.446716	-25.559919	960.296692	576.894775	150.873306
-582.921997	135.825653	877.436768	-548.980774	-81.651108	881.074646	-632.368958	174.099686	497.868896	-586.751709	-140.238937	524.169556	-656.393188	178.923370	96.976639	-642.247864	-151.745514	95.502266	-587.885864	207.752090	1362.403809	-524.611206	-102.710686	1374.250488	-500.670929	59.775532	1354.394775	-544.828247	59.100830	1653.450684	-689.118530	308.411926	1121.923950	-308.378662	-155.377487	1245.161743	-475.397675	249.697739	989.960205	-75.321114	-19.061981	1273.859619	-533.652039	33.707405	973.664001	591.331909	-25.590235	960.316345	576.809204	150.820770
-583.380310	136.023209	877.905823	-549.208374	-81.449562	881.434570	-632.440430	174.492752	498.197266	-586.489807	-140.429153	524.527466	-656.497437	179.280930	97.377937	-642.216370	-152.163528	95.957993	-588.076477	207.744919	1362.948242	-524.702454	-102.698738	1374.552612	-500.804413	59.800285	1354.764893	-544.505981	59.028397	1653.737915	-689.309753	308.330139	1122.514893	-308.559814	-155.081863	1245.370850	-475.604614	249.541504	990.536377	-75.206276	-19.246960	1274.307129	-534.007813	33.892048	974.083923	591.284485	-25.596989	960.304016	576.778320	150.804382
-583.810425	136.219345	878.257324	-549.472351	-81.232674	881.713745	-632.501099	174.868454	498.472931	-586.218262	-140.573883	524.738098	-656.571228	179.644714	97.672295	-642.214905	-152.531174	96.293396	-588.304321	207.780960	1363.465332	-524.888733	-102.704803	1374.781738	-500.989777	59.827515	1355.037109	-544.176880	58.983635	1653.937866	-689.496582	308.271423	1122.992432	-308.554932	-155.147156	1245.614624	-475.800079	249.292328	991.163513	-75.091362	-19.481024	1274.674072	-534.364014	34.091068	974.402893	591.185791	-25.640194	960.295227	576.717712	150.761490
-584.189819	136.332550	878.522034	-549.782043	-81.071762	881.912415	-632.520386	175.226364	498.656464	-585.923340	-140.766449	524.933167	-656.653320	179.984482	97.895653	-642.260925	-152.882523	96.576782	-588.535034	207.797043	1363.885864	-525.175842	-102.672783	1374.870239	-501.199371	59.869247	1355.234497	-543.868530	58.873665	1654.045044	-689.692017	308.338135	1123.390503	-308.622589	-155.048904	1245.782959	-475.935974	249.217361	991.721619	-75.035934	-19.544216	1274.926514	-534.722595	34.209126	974.640747	591.125061	-25.673145	960.284973	576.687500	150.703674
-584.561890	136.530197	878.689941	-550.112854	-80.853905	881.981689	-632.521790	175.616714	498.738220	-585.647949	-140.895691	525.016479	-656.805420	180.219391	98.039566	-642.387451	-153.166306	96.743935	-588.801025	207.819855	1364.150635	-525.424561	-102.657608	1374.947998	-501.428467	59.935947	1355.315063	-543.604736	58.918503	1654.061279	-689.927246	308.455811	1123.697754	-308.742096	-155.030350	1245.945435	-476.085754	249.305786	992.168152	-75.019310	-19.581913	1275.110352	-535.085022	34.379108	974.765686	591.018799	-25.724201	960.291626	576.618408	150.682480
-584.899048	136.659119	878.732239	-550.471680	-80.680794	882.009338	-632.486450	175.952896	498.697144	-585.404602	-141.054443	525.006042	-656.917969	180.425797	98.040726	-642.517822	-153.390228	96.828621	-589.108887	207.804199	1364.286865	-525.654480	-102.614334	1374.965820	-501.684509	59.966751	1355.297363	-543.385803	58.988888	1653.974365	-690.139771	308.654694	1123.891479	-308.856110	-155.070450	1246.036987	-476.209991	249.385437	992.462036	-75.064880	-19.656643	1275.170898	-535.450684	34.519154	974.807495	590.917847	-25.738270	960.267395	576.566589	150.667786
-585.246704	136.800797	878.643677	-550.839722	-80.488960	881.907898	-632.501160	176.238480	498.551636	-585.210144	-141.117859	524.891724	-657.065613	180.542419	97.936234	-642.610596	-153.531525	96.761307	-589.418457	207.778564	1364.330200	-525.927246	-102.587006	1374.893677	-501.944458	60.018951	1355.191162	-543.206238	59.069336	1653.793701	-690.322815	308.922943	1124.000610	-309.001678	-155.126251	1246.068604	-476.335388	249.573776	992.717468	-75.161690	-19.722332	1275.121704	-535.820557	34.676998	974.717163	590.798584	-25.770798	960.258789	576.487183	150.635864
-585.637817	136.902908	878.475159	-551.294312	-80.331665	881.708130	-632.488281	176.415558	498.309265	-585.137756	-141.134033	524.645813	-657.210754	180.571991	97.699661	-642.711609	-153.597321	96.606827	-589.767578	207.751694	1364.282349	-526.221313	-102.542725	1374.729248	-502.217407	60.070007	1354.995850	-543.076660	59.123096	1653.510498	-690.506958	309.172028	1124.004150	-309.175140	-155.239700	1246.017090	-476.442841	249.724335	992.865784	-75.342140	-19.844120	1274.914429	-536.244690	34.785183	974.534973	590.673950	-25.807819	960.260681	576.423950	150.553253
-585.930420	137.026306	878.218079	-551.703308	-80.151291	881.415710	-632.483093	176.547913	498.001495	-585.174500	-141.098724	524.296326	-657.386841	180.511703	97.360161	-642.754272	-153.545975	96.255806	-590.132690	207.713516	1364.129272	-526.592651	-102.452263	1374.412476	-502.525696	60.117649	1354.651489	-543.026733	59.182648	1653.159424	-690.686218	309.460724	1123.907349	-309.424683	-155.409576	1245.809937	-476.537323	249.907669	992.926331	-75.724060	-19.711781	1274.499268	-536.619202	34.902554	974.270630	590.599731	-25.833536	960.253845	576.368286	150.512772
-586.380127	137.157547	877.800171	-552.205872	-79.970490	880.960205	-632.526855	176.706772	497.604889	-585.258240	-140.898087	523.781982	-657.473206	180.407471	96.932922	-642.763550	-153.411728	95.844475	-590.529541	207.685516	1363.813599	-526.970215	-102.365402	1374.060425	-502.856293	60.166538	1354.226929	-543.052856	59.215691	1652.701782	-690.888367	309.896057	1123.689575	-309.711243	-155.587997	1245.484009	-476.661743	250.171890	992.815430	-76.201416	-19.626858	1273.949341	-537.081055	35.038059	973.830505	590.513855	-25.853704	960.247620	576.317139	150.497330
-586.870178	137.298645	877.278931	-552.701721	-79.876411	880.421204	-632.609375	176.812851	497.048187	-585.430115	-140.600189	523.209839	-657.596802	180.198318	96.424637	-642.846313	-153.168625	95.274445	-590.916748	207.677139	1363.399292	-527.263611	-102.299149	1373.639771	-503.186188	60.225967	1353.703369	-543.125122	59.279240	1652.127930	-691.054382	310.321411	1123.353760	-310.114349	-155.758438	1245.028931	-476.787811	250.540192	992.560120	-76.781372	-19.703371	1273.263306	-537.553467	35.148811	973.293823	590.427246	-25.863661	960.236145	576.282104	150.462433
-587.243103	137.438187	876.716125	-553.118835	-79.734703	879.786865	-632.695740	176.854034	496.420471	-585.602234	-140.142960	522.506165	-657.675232	179.930817	95.909752	-642.957214	-152.752945	94.611282	-591.343140	207.644257	1362.888550	-527.689026	-102.302124	1373.052124	-503.507050	60.278763	1353.085571	-543.284607	59.330151	1651.484863	-691.220642	310.735931	1122.866699	-310.537872	-156.005310	1244.453003	-476.875061	250.915375	992.175354	-77.461441	-19.647919	1272.517578	-537.979309	35.247166	972.708618	590.375671	-25.921543	960.232361	576.286194	150.380524
-587.762817	137.560852	876.044250	-553.670044	-79.571548	879.028442	-632.902771	176.837875	495.797882	-585.896057	-139.686996	521.787842	-657.763306	179.623306	95.254372	-643.017395	-152.283386	93.937500	-591.781860	207.680557	1362.273560	-528.065369	-102.221016	1372.344238	-503.823822	60.336948	1352.359741	-543.545044	59.359447	1650.746948	-691.395752	311.179871	1122.313721	-311.082214	-155.976639	1243.673462	-476.967163	251.342072	991.719543	-78.144646	-19.626455	1271.639404	-538.480774	35.354172	971.984314	590.290039	-25.968834	960.240051	576.237793	150.336166
-588.246521	137.708221	875.307678	-554.180664	-79.459724	878.196960	-633.145020	176.743301	495.112091	-586.139954	-139.131058	520.958923	-657.841125	179.271973	94.476067	-642.997620	-151.769257	93.119049	-592.229553	207.711670	1361.605835	-528.441956	-102.237907	1371.625977	-504.170624	60.378368	1351.652344	-543.792664	59.437973	1650.003052	-691.558838	311.615295	1121.658081	-311.469940	-156.277496	1243.019165	-477.102570	251.867035	991.041809	-78.765396	-19.602219	1270.928223	-538.956421	35.440762	971.195862	590.234375	-26.011139	960.242249	576.206726	150.286087
-588.732300	137.812088	874.517944	-554.701599	-79.298515	877.327209	-633.262329	176.560928	494.416046	-586.518127	-138.524994	520.149048	-657.935852	178.981644	93.816605	-642.857666	-151.166367	92.287903	-592.643127	207.753418	1360.955444	-528.921997	-102.317360	1370.825928	-504.548584	60.363232	1350.826172	-544.151672	59.466660	1649.206421	-691.713196	312.006866	1121.019409	-311.951660	-156.455429	1242.267700	-477.221588	252.317764	990.326904	-79.482224	-19.526520	1270.072266	-539.437561	35.538349	970.360840	590.206665	-26.036432	960.258606	576.184692	150.194214
-589.254089	137.946915	873.730103	-555.219055	-79.181015	876.453003	-633.477051	176.350250	493.598419	-587.013550	-138.065002	519.422241	-658.060669	178.488556	93.072083	-642.686951	-150.577057	91.532867	-593.099365	207.773422	1360.224243	-529.414856	-102.344223	1370.039429	-504.893860	60.371410	1350.047974	-544.546143	59.511776	1648.365234	-691.844604	312.301147	1120.295044	-312.446320	-156.723450	1241.497681	-477.366364	252.823822	989.457947	-80.224701	-19.346212	1269.170166	-539.944824	35.628979	969.527954	590.205872	-26.119867	960.291748	576.164612	150.083862
-589.916260	138.082458	872.919922	-555.770325	-79.117851	875.603455	-633.660767	176.104706	492.799103	-587.581787	-137.628204	518.737122	-658.115417	178.004196	92.183655	-642.716675	-149.995087	90.759567	-593.508240	207.781265	1359.560303	-529.956238	-102.409996	1369.290161	-505.294922	60.349636	1349.281128	-545.007813	59.520927	1647.531860	-691.995483	312.621460	1119.572998	-312.941772	-157.034790	1240.761841	-477.485840	253.286606	988.519775	-80.968254	-19.183092	1268.125977	-540.517578	35.730824	968.686279	590.243774	-26.185457	960.333801	576.169189	149.955170
-590.518616	138.244110	872.133118	-556.367065	-79.028397	874.717407	-633.893494	175.874390	491.869507	-588.221497	-137.206253	518.052002	-658.155945	177.480331	91.257469	-642.782471	-149.465012	89.960777	-593.978149	207.830841	1358.907349	-530.653625	-102.457642	1368.544434	-505.757019	60.357052	1348.480835	-545.555664	59.729698	1646.696655	-692.085938	312.881226	1118.869751	-313.465302	-157.569183	1240.104370	-477.709717	253.855453	987.471558	-81.799606	-19.029530	1266.803223	-541.103149	35.814175	967.847839	590.315308	-26.321054	960.424255	576.178650	149.773483
-591.166748	138.393356	871.368347	-556.920654	-78.970467	873.930054	-634.136658	175.661636	491.028381	-588.736023	-136.728943	517.377747	-658.346497	176.985291	90.402008	-642.732361	-149.076004	89.195808	-594.496460	207.873718	1358.265747	-531.419189	-102.471764	1367.833252	-506.198853	60.331860	1347.753784	-546.097107	59.773842	1645.848755	-692.191101	313.090363	1118.135498	-314.123474	-158.074631	1239.427002	-477.919495	254.306885	986.413940	-82.709465	-18.882570	1265.223755	-541.699402	35.920147	967.070068	590.454346	-26.443102	960.480652	576.243408	149.635056
-591.819458	138.570221	870.560852	-557.505859	-78.817017	873.094788	-634.264648	175.448059	490.083527	-589.171753	-136.225525	516.678284	-658.471191	176.573593	89.443840	-642.871582	-148.696960	88.385513	-594.963989	207.989273	1357.660034	-532.080261	-102.336899	1367.243286	-506.653595	60.378300	1346.938599	-546.681458	59.809978	1645.009155	-692.359436	313.222961	1117.535767	-314.686157	-158.883636	1239.038574	-478.145691	254.779785	985.349670	-83.714165	-18.639286	1263.375488	-542.315491	36.083046	966.247803	590.622437	-26.605089	960.551758	576.308899	149.439056
-592.530945	138.680908	869.807007	-558.121948	-78.714432	872.360596	-634.548523	175.340424	489.144043	-589.689270	-135.867950	516.013550	-658.661011	176.353577	88.530525	-642.964111	-148.454102	87.601372	-595.500427	208.043701	1357.074951	-532.875610	-102.168739	1366.577759	-507.137878	60.479061	1346.275024	-547.322754	59.886299	1644.201660	-692.525146	313.306305	1116.854980	-315.340302	-159.701385	1238.581787	-478.426788	255.162521	984.392395	-84.763252	-18.513380	1261.223022	-542.981140	36.211864	965.503052	590.775635	-26.819239	960.627136	576.379089	149.246262
-593.214722	138.850571	869.042297	-558.801819	-78.508102	871.608582	-634.766846	175.196030	488.294434	-590.015869	-135.528214	515.275940	-658.795715	176.128708	87.631462	-643.082825	-148.290085	86.874130	-596.034851	208.097000	1356.477661	-533.626831	-101.966713	1366.091553	-507.727203	60.580101	1345.556030	-547.951172	59.804882	1643.444946	-692.763855	313.378082	1116.224731	-316.083710	-160.477081	1238.123291	-478.753265	255.573807	983.362305	-85.839424	-18.422407	1258.898438	-543.666748	36.406418	964.745483	590.976257	-26.974089	960.644348	576.458374	149.103363
-593.871277	138.991119	868.329590	-559.473022	-78.315445	870.950317	-635.045471	175.092621	487.543549	-590.197693	-135.167969	514.529175	-658.999573	176.029800	86.791374	-643.209534	-148.206970	86.163055	-596.541016	208.212357	1355.928833	-534.460388	-101.651352	1365.504395	-508.271271	60.724430	1344.963257	-548.626831	59.892769	1642.699097	-693.087769	313.452728	1115.621826	-316.901703	-161.085632	1237.505005	-479.100861	255.942612	982.550110	-86.976105	-18.421000	1256.497681	-544.348755	36.593201	964.064880	591.143311	-27.149557	960.667419	576.519653	148.956207
-594.502991	139.173752	867.646484	-560.152832	-78.121521	870.370117	-635.340088	175.063950	486.891266	-590.276489	-134.916290	513.815491	-659.189880	175.993896	86.044044	-643.450195	-148.124466	85.405464	-597.188049	208.386398	1355.399658	-535.243408	-101.369804	1365.031494	-508.859619	60.857559	1344.358398	-549.381958	59.967075	1642.019775	-693.467834	313.538391	1115.021851	-317.805725	-161.890640	1236.907104	-479.577423	256.298065	981.685242	-88.164742	-18.624996	1253.957520	-545.042786	36.813457	963.444214	591.353149	-27.363703	960.677063	576.595520	148.848892
-595.220581	139.375107	867.082092	-560.930176	-77.840691	869.764954	-635.629395	175.061707	486.336304	-590.249268	-134.628967	513.068237	-659.330505	175.976959	85.581970	-643.577087	-148.067993	84.729858	-597.732788	208.641083	1354.845337	-535.866272	-101.060432	1364.636963	-509.400665	61.104553	1343.794312	-550.144836	60.291344	1641.419189	-693.941345	313.666901	1114.416992	-318.917542	-162.287796	1235.963257	-480.070282	256.543152	981.000122	-89.416481	-18.875172	1251.420776	-545.798584	37.028980	962.864014	591.574463	-27.550819	960.661438	576.663940	148.739380
-595.935486	139.519501	866.642273	-561.666992	-77.585518	869.253357	-635.866455	175.124939	485.953949	-590.173157	-134.357178	512.398560	-659.508911	176.002869	85.296150	-643.652771	-147.960739	84.192528	-598.280823	208.918747	1354.347412	-536.485962	-100.782516	1364.266724	-509.996674	61.377621	1343.321655	-550.776489	60.448235	1640.952393	-694.478271	313.799896	1113.837280	-320.084412	-163.041794	1235.093018	-480.627014	256.810486	980.394348	-90.743462	-19.414352	1248.956055	-546.533508	37.196125	962.393494	591.714417	-27.683002	960.659912	576.684814	148.637863
-596.697510	139.703827	866.293335	-562.470520	-77.381912	868.831360	-636.039612	175.226364	485.816437	-590.152832	-134.098999	511.786194	-659.702515	176.052124	85.099609	-643.843872	-147.834076	83.651993	-598.868469	209.164780	1353.902222	-537.143188	-100.588470	1363.916138	-510.573822	61.581539	1342.932617	-551.382874	60.561138	1640.541382	-695.136597	313.958618	1113.349243	-321.430115	-163.203918	1233.708740	-481.230530	256.980255	979.835388	-92.061348	-19.947765	1246.636597	-547.314392	37.352985	962.009827	591.883667	-27.831036	960.650208	576.729797	148.544006
-597.489990	139.841568	866.119629	-563.268982	-77.187210	868.430664	-636.257019	175.363037	485.751556	-590.214233	-133.789185	511.247345	-659.934082	176.144058	85.029060	-643.911926	-147.638123	83.190598	-599.447815	209.440460	1353.420776	-537.638306	-100.465950	1363.672363	-511.147614	61.827477	1342.579102	-551.978210	60.834042	1640.229492	-695.844910	314.090607	1112.842896	-322.869415	-164.025345	1232.549561	-481.921967	257.181854	979.377747	-93.648399	-20.271412	1244.384277	-548.088684	37.424503	961.721558	592.012085	-27.992273	960.637939	576.775513	148.388611
-598.362732	139.928772	866.060669	-564.016296	-77.112122	868.164185	-636.543335	175.571930	485.720490	-590.333069	-133.440491	510.852173	-660.143982	176.220398	84.958771	-644.027405	-147.386780	82.786819	-599.998718	209.658829	1353.049805	-538.061646	-100.481209	1363.467773	-511.723206	62.007458	1342.281860	-552.524536	61.172466	1640.015503	-696.582153	314.252930	1112.504150	-324.366577	-164.356705	1231.014893	-482.672272	257.359375	979.052856	-95.186470	-20.755627	1242.400513	-548.864868	37.438923	961.551575	592.082947	-28.153143	960.637146	576.813721	148.253662
-599.214783	140.022369	866.010803	-564.763611	-77.071098	867.960266	-636.749756	175.717758	485.650299	-590.556580	-133.116013	510.553619	-660.346313	176.233047	84.848404	-644.117310	-147.144516	82.472939	-600.537659	209.812119	1352.756226	-538.522400	-100.539238	1363.246216	-512.283875	62.160477	1342.042236	-553.051636	61.505611	1639.833374	-697.376892	314.314209	1112.177368	-325.933624	-164.819855	1229.458130	-483.385834	257.502991	978.748962	-96.831848	-21.157425	1240.625366	-549.606934	37.462353	961.407715	592.124634	-28.304447	960.628662	576.887268	148.131271
-600.005188	139.959152	865.961365	-565.415405	-77.035706	867.838989	-636.934265	175.815414	485.531128	-590.889404	-132.813126	510.391174	-660.506958	176.201645	84.709007	-644.150513	-146.982788	82.260117	-601.095947	209.982086	1352.490601	-539.009949	-100.623207	1362.985840	-512.841064	62.264740	1341.843018	-553.418579	61.920097	1639.710571	-698.142883	314.359589	1111.912598	-327.469788	-165.149628	1227.790527	-484.112732	257.704163	978.762634	-98.449799	-21.553860	1239.087646	-550.294312	37.445873	961.310974	592.155396	-28.391155	960.650391	576.984741	148.075211
-600.828918	139.950699	865.978394	-566.000610	-77.092049	867.805115	-637.101379	175.824738	485.354645	-591.285828	-132.582230	510.331329	-660.637085	176.101883	84.510284	-644.161560	-146.956314	82.055336	-601.671936	210.148056	1352.243652	-539.430359	-100.710213	1362.806030	-513.401733	62.356972	1341.669678	-553.787231	62.274094	1639.578369	-699.030701	314.374573	1111.796021	-328.928345	-165.712784	1226.359009	-484.965973	257.786377	978.444336	-100.083405	-21.962622	1237.717041	-550.995728	37.426117	961.300659	592.124390	-28.420912	960.670471	577.078552	148.092682
-601.578369	139.900085	865.957947	-566.514893	-77.197380	867.816223	-637.172974	175.739883	485.142944	-591.746582	-132.411285	510.334473	-660.709229	175.994049	84.323082	-644.281555	-146.954056	81.932381	-602.221924	210.234924	1352.050171	-540.008606	-100.837471	1362.534302	-513.993530	62.431015	1341.543823	-554.016907	62.710670	1639.487549	-699.941711	314.367706	1111.706543	-330.297119	-166.277954	1225.055542	-486.049896	257.885834	978.041626	-101.694740	-22.123449	1236.769043	-551.634827	37.394318	961.295532	592.053223	-28.432247	960.684143	577.215698	148.173706
-602.326904	139.814590	865.879333	-567.016113	-77.306335	867.825378	-637.244263	175.549103	484.904449	-592.266602	-132.324738	510.393646	-660.806885	175.863663	84.114380	-644.430725	-146.971069	81.809319	-602.741516	210.320999	1351.943604	-540.593079	-100.981987	1362.263916	-514.552185	62.449001	1341.441284	-554.247864	63.118149	1639.391235	-700.874207	314.298645	1111.678833	-331.606171	-166.712799	1223.826904	-487.001678	258.024841	977.694824	-103.268433	-22.388453	1235.904907	-552.266541	37.370388	961.258423	592.018860	-28.340176	960.704041	577.406433	148.293823
-603.023987	139.780350	865.845276	-567.511902	-77.349709	867.809998	-637.302429	175.319244	484.709381	-592.774170	-132.412643	510.472046	-660.885559	175.737213	83.981346	-644.545959	-147.028152	81.740265	-603.295898	210.366028	1351.877197	-541.298218	-101.116737	1362.001709	-515.071106	62.435482	1341.352783	-554.422180	63.446621	1639.322754	-701.708374	314.214905	1111.647705	-332.833618	-167.352219	1222.823853	-487.850433	258.189636	977.926941	-104.805984	-22.673916	1235.221069	-552.877075	37.367172	961.236267	591.948120	-28.209803	960.742676	577.602966	148.499100
-603.702515	139.690887	865.850159	-567.997864	-77.418480	867.853638	-637.518188	175.080505	484.637970	-593.260315	-132.467834	510.559448	-660.933350	175.665588	83.880325	-644.768555	-146.947723	81.665154	-603.858093	210.408325	1351.817139	-541.876587	-101.275955	1361.853638	-515.742676	62.464672	1341.263672	-554.598572	63.732357	1639.265625	-702.650513	314.154877	1111.694458	-334.088959	-167.688995	1221.845215	-488.648376	258.213867	978.013977	-106.289879	-22.821566	1234.694458	-553.503662	37.327057	961.273132	591.857666	-27.999058	960.777832	577.825928	148.702042
-604.301086	139.715134	865.823853	-568.461426	-77.438301	867.880066	-637.869995	174.901566	484.653900	-593.684082	-132.531845	510.601257	-660.997437	175.592865	83.811836	-644.743408	-147.262787	81.591957	-604.413452	210.439255	1351.762695	-542.406311	-101.384834	1361.764160	-516.354675	62.467915	1341.177246	-554.822632	63.943569	1639.222168	-703.565186	314.035889	1111.677490	-335.197296	-168.149368	1221.075806	-489.652374	258.306976	977.992004	-107.716385	-23.103243	1234.194824	-554.068604	37.365540	961.282410	591.715820	-27.849112	960.863831	578.055969	148.864578
-604.847656	139.640198	865.765686	-568.980042	-77.466721	867.888794	-638.403442	174.735062	484.642029	-594.184998	-132.587936	510.642365	-661.061523	175.570831	83.744240	-644.833679	-147.379654	81.544106	-604.991882	210.411652	1351.662109	-543.043030	-101.481766	1361.607056	-516.933105	62.459541	1341.089600	-555.032104	64.145828	1639.200928	-704.467102	313.939362	1111.669434	-336.354401	-168.591644	1220.359863	-490.683838	258.580322	978.003601	-109.132256	-23.012596	1233.705933	-554.621765	37.345097	961.262695	591.550171	-27.675283	960.946838	578.291138	149.035309
-605.412842	139.631241	865.758667	-569.495117	-77.446121	867.879395	-638.932190	174.666931	484.664246	-594.693542	-132.669556	510.637695	-661.193542	175.619888	83.704048	-644.908081	-147.456299	81.481407	-605.542419	210.427322	1351.544556	-543.684692	-101.490616	1361.443115	-517.484558	62.432980	1340.995972	-555.278198	64.271820	1639.206299	-705.444519	313.857849	1111.715210	-337.413574	-169.023697	1219.690063	-491.631683	258.598816	977.991089	-110.575768	-23.278816	1233.224731	-555.171387	37.356655	961.257385	591.428223	-27.479652	960.797485	578.619507	149.302261
-605.938782	139.612488	865.759094	-570.016541	-77.455368	867.846863	-639.584534	174.682205	484.709015	-595.163574	-132.730499	510.628754	-661.381104	175.680298	83.698166	-644.967102	-147.510757	81.448204	-606.084534	210.411957	1351.383301	-544.239685	-101.499611	1361.367188	-518.002563	62.433033	1340.892456	-555.566284	64.395874	1639.207764	-706.329834	313.756317	1111.643188	-338.442719	-169.597046	1219.097046	-492.458496	258.540466	978.087891	-111.934410	-23.639900	1232.727783	-555.702515	37.328075	961.244812	590.959229	-27.573568	960.943054	578.700500	149.365067
-606.363586	139.554611	865.758789	-570.522217	-77.463165	867.842468	-640.105164	174.765320	484.734192	-595.666931	-132.794113	510.616669	-661.534912	175.772125	83.720833	-644.983704	-147.505554	81.396576	-606.624939	210.423782	1351.200806	-544.734497	-101.553734	1361.292358	-518.454163	62.449459	1340.777954	-555.859863	64.500397	1639.238525	-707.303955	313.635681	1111.550659	-339.472626	-170.200897	1218.467407	-493.294342	258.539368	978.076660	-113.358841	-24.010130	1232.196289	-556.167969	37.282845	961.243347	590.761719	-27.311918	960.933533	578.871887	149.601990
-606.792847	139.531891	865.743652	-571.028870	-77.519020	867.838501	-640.327759	174.795319	484.744568	-596.181580	-132.818298	510.608093	-661.582764	175.951691	83.738457	-644.985596	-147.471985	81.353493	-607.112854	210.496506	1351.021240	-545.128601	-101.537720	1361.247070	-518.917358	62.477928	1340.666016	-556.244751	64.582977	1639.277832	-708.203064	313.526886	1111.407227	-340.515381	-170.757385	1217.768433	-494.065247	258.646851	978.034973	-114.737808	-24.358234	1231.644653	-556.622009	37.238209	961.229370	590.606079	-27.080347	960.947998	579.117615	149.819000
-607.286865	139.467789	865.780701	-571.450928	-77.611267	867.850586	-640.570862	174.802124	484.737427	-596.618042	-132.808929	510.609924	-661.632996	176.037582	83.766273	-644.970215	-147.221390	81.324829	-607.594910	210.532410	1350.837158	-545.465698	-101.641205	1361.209473	-519.375916	62.502834	1340.581543	-556.728638	64.603806	1639.293701	-709.119263	313.358612	1111.287842	-341.568298	-171.318176	1217.032104	-494.936798	258.636688	977.941467	-116.129761	-24.820683	1231.015137	-557.067688	37.161057	961.249634	590.375366	-26.612610	960.850464	579.411926	150.105392
-607.754761	139.371094	865.813416	-571.867493	-77.763512	867.859070	-641.023682	174.839325	484.787964	-597.155457	-132.812607	510.633606	-661.744507	176.063156	83.816292	-644.858337	-147.171860	81.297417	-608.043152	210.544495	1350.721191	-545.763367	-101.739059	1361.215454	-519.812866	62.502335	1340.526733	-557.174194	64.702034	1639.354004	-709.968933	313.170319	1111.191162	-342.564758	-172.221222	1216.431274	-495.688385	258.643280	977.875061	-117.628609	-25.155050	1230.428955	-557.483643	37.036358	961.261292	590.306335	-26.276865	960.860107	579.727539	150.410461
-608.227478	139.257507	865.930237	-572.240112	-77.843102	867.849487	-641.380005	174.801468	484.844299	-597.560852	-132.814545	510.648834	-661.775269	176.051834	83.813797	-644.727661	-147.304092	81.276596	-608.463867	210.549957	1350.598267	-546.030457	-101.864639	1361.154419	-520.017944	62.483772	1340.560547	-557.707947	64.716621	1639.400757	-710.805725	312.947723	1111.114624	-343.537659	-172.978394	1215.709961	-496.373199	258.584473	978.157898	-119.091438	-25.637314	1229.719849	-557.890808	36.903206	961.312012	590.359131	-26.076941	960.895569	580.050781	150.805405
-608.674927	139.211777	866.001343	-572.563965	-77.975952	867.858887	-641.699402	174.686188	484.891327	-597.985352	-132.803894	510.720276	-661.697083	175.990601	83.829704	-644.649780	-147.245255	81.261238	-608.843811	210.541458	1350.490723	-546.259949	-102.001312	1361.146851	-520.422791	62.405483	1340.452759	-558.257813	64.781448	1639.440063	-711.633545	312.619080	1111.036377	-344.593323	-173.640686	1214.941284	-497.105072	258.600098	977.856079	-120.475128	-26.359976	1229.155640	-558.262573	36.805294	961.348083	590.332214	-25.788807	960.962585	580.351807	151.085709
-609.096741	139.112305	866.055603	-572.918884	-78.032196	867.843994	-641.990967	174.480087	484.906555	-598.378296	-132.782639	510.743683	-661.574585	175.908432	83.781860	-644.675781	-147.174469	81.256500	-609.191406	210.518494	1350.358765	-546.460754	-102.123383	1361.046265	-520.754578	62.375500	1340.373657	-558.757568	64.922546	1639.479614	-712.291077	312.312561	1110.889771	-345.520813	-174.622025	1214.311523	-497.522980	258.534821	978.586426	-121.892075	-27.039814	1228.479248	-558.618652	36.713856	961.357544	590.302856	-25.840988	961.286987	580.674683	151.186127
-609.466187	139.050537	866.082825	-573.178711	-78.098526	867.806641	-642.438599	174.297638	484.924622	-598.632935	-132.695572	510.746704	-661.625366	175.795578	83.725159	-644.645569	-147.128433	81.202713	-609.516235	210.498871	1350.224365	-546.653625	-102.296738	1360.963989	-521.104065	62.310192	1340.272339	-559.277588	65.016617	1639.453247	-713.011292	311.975494	1110.810791	-346.449463	-175.386902	1213.595337	-498.151947	258.504211	978.410461	-123.298042	-27.384403	1227.942871	-558.915466	36.640896	961.346985	590.309387	-25.687288	961.415405	580.930664	151.405869
-609.799133	138.976486	866.094604	-573.446411	-78.150078	867.767273	-642.832336	174.083511	484.916199	-598.825867	-132.617249	510.720856	-661.481140	175.761276	83.698105	-644.636658	-147.085922	81.181915	-609.830444	210.422958	1350.076294	-546.914368	-102.514214	1360.865601	-521.436401	62.223396	1340.190308	-559.775574	65.150352	1639.416138	-713.695862	311.710876	1110.731689	-347.409119	-176.053085	1212.874390	-498.796997	258.527191	978.199585	-124.537270	-28.017157	1227.461548	-559.206787	36.567726	961.330750	590.125732	-25.496946	961.619568	580.950500	151.670227
-610.188660	138.912643	866.092834	-573.727966	-78.191994	867.729248	-643.208008	173.919296	484.917542	-599.014465	-132.568268	510.724365	-661.468201	175.697403	83.701164	-644.665955	-147.048920	81.150963	-610.172668	210.341202	1349.983398	-547.248169	-102.723457	1360.751709	-521.780151	62.110130	1340.104492	-560.237976	65.244194	1639.393677	-714.305481	311.339081	1110.647949	-348.291046	-176.784607	1212.161377	-499.357635	258.538177	977.999512	-125.765282	-28.579733	1227.117432	-559.529053	36.517990	961.306091	590.226746	-25.422689	961.713013	581.080872	152.058594
-610.589905	138.896683	866.106567	-574.008667	-78.242264	867.695068	-643.635620	173.732574	484.896820	-599.160278	-132.542648	510.736633	-661.486877	175.677460	83.683754	-644.654663	-147.035294	81.143311	-610.423889	210.297089	1349.923950	-547.495667	-102.918335	1360.714722	-522.051025	61.981056	1340.031494	-560.656616	65.336319	1639.406738	-714.845459	310.937714	1110.559814	-349.185730	-177.504196	1211.562500	-499.929047	258.462799	977.801575	-126.985687	-29.088591	1226.880005	-559.868652	36.481319	961.295593	590.425415	-25.583498	961.881470	581.740112	151.825974
-610.903687	138.920883	866.140930	-574.268799	-78.256248	867.687256	-644.053650	173.534180	484.987396	-599.304016	-132.541321	510.768646	-661.512512	175.660049	83.671547	-644.640625	-146.991653	81.161026	-610.705444	210.197006	1349.873291	-547.856323	-103.133812	1360.644897	-522.403015	61.857224	1340.003418	-561.006958	65.397820	1639.447266	-715.377869	310.556061	1110.516724	-350.119690	-178.365936	1210.928711	-500.450897	258.294250	977.617188	-128.352951	-29.346764	1226.589355	-560.162659	36.473862	961.312134	590.378235	-25.513666	961.999756	581.752991	152.002884
-611.150879	138.959015	866.185059	-574.516113	-78.218361	867.672485	-644.562073	173.440582	485.100037	-599.486389	-132.517883	510.767517	-661.627563	175.667648	83.711075	-644.592285	-146.925079	81.179253	-611.018555	210.092941	1349.839478	-548.266479	-103.372337	1360.606934	-522.730652	61.704098	1340.021729	-561.297180	65.429565	1639.507446	-715.846497	310.204132	1110.433350	-350.975586	-179.152374	1210.312744	-500.898834	258.077240	977.429138	-129.632019	-29.904392	1226.352539	-560.426819	36.483444	961.334473	590.409485	-25.578512	962.056152	582.120239	151.849396
-611.385193	139.012253	866.239685	-574.733398	-78.164169	867.649719	-645.044495	173.396423	485.183685	-599.640137	-132.561539	510.795685	-661.684448	175.698318	83.727325	-644.611450	-146.859879	81.196594	-611.259888	210.028259	1349.808105	-548.567383	-103.586090	1360.609497	-523.065491	61.567112	1340.000122	-561.538513	65.431847	1639.579346	-716.266846	309.867462	1110.409424	-351.865326	-179.890121	1209.698608	-501.350861	257.858154	977.264282	-130.873840	-30.456625	1226.110229	-560.676575	36.502102	961.360901	590.323242	-25.561485	962.010376	582.322021	151.859146
-611.632935	139.023880	866.238342	-574.922302	-78.149406	867.592590	-645.460632	173.338821	485.257721	-599.830444	-132.551163	510.750549	-661.747864	175.734680	83.703918	-644.554260	-146.877014	81.190392	-611.584412	209.913910	1349.750977	-548.959839	-103.822197	1360.631470	-523.441650	61.476437	1339.966919	-561.716980	65.422119	1639.628540	-716.723938	309.576324	1110.322144	-352.815155	-180.643539	1208.997681	-501.790100	257.657593	977.057495	-132.104172	-31.111923	1225.829224	-560.897034	36.499573	961.333435	590.179749	-25.526823	961.863037	582.518799	151.905334
-611.882141	139.030350	866.260315	-575.099915	-78.160721	867.557312	-646.027100	173.344070	485.308807	-600.091370	-132.542755	510.726044	-661.844727	175.751617	83.708588	-644.566650	-146.830780	81.130898	-611.926331	209.849884	1349.678589	-549.271484	-104.057999	1360.666016	-523.814026	61.352669	1339.888916	-561.851868	65.390678	1639.654053	-717.104797	309.332550	1110.203979	-353.742706	-181.683243	1208.439331	-502.150238	257.406921	976.971252	-133.342957	-31.679688	1225.433960	-561.123291	36.480293	961.332275	589.955322	-25.422718	961.606750	582.655701	151.993484
-612.138550	139.027573	866.291016	-575.250793	-78.204170	867.515137	-646.290222	173.249908	485.324646	-600.350586	-132.553741	510.708771	-661.876160	175.797241	83.677803	-644.576843	-146.823059	81.099983	-612.295227	209.767838	1349.637207	-549.649475	-104.263718	1360.616211	-524.208618	61.210598	1339.831421	-561.928528	65.346672	1639.670776	-717.479797	309.036987	1110.093994	-354.656494	-182.381134	1207.746338	-502.468109	257.162964	976.856445	-134.592697	-32.309151	1225.081543	-561.327026	36.440083	961.327576	589.704102	-25.290825	961.310791	582.813232	152.173233
-612.362061	138.972626	866.357056	-575.353394	-78.228546	867.484558	-646.633789	173.174057	485.342590	-600.633118	-132.508820	510.690857	-661.901489	175.779663	83.708878	-644.544922	-146.845963	81.036995	-612.614563	209.671524	1349.565796	-550.000854	-104.494972	1360.500122	-524.596863	61.082611	1339.794312	-561.947754	65.278587	1639.733643	-717.842834	308.805969	1109.975952	-355.560120	-183.192337	1207.151123	-502.764160	256.916687	976.776184	-135.728302	-33.287125	1224.661011	-561.505798	36.374649	961.352417	589.447205	-25.090384	960.972839	582.930847	152.432449
-612.574585	138.911011	866.402954	-575.475769	-78.267105	867.477905	-647.277466	173.103317	485.401642	-600.980164	-132.452606	510.683624	-662.063110	175.739059	83.701279	-644.560730	-146.851852	81.014977	-612.963989	209.594986	1349.570557	-550.377686	-104.719269	1360.453491	-524.957397	60.904182	1339.790527	-561.911987	65.186508	1639.792114	-718.130432	308.554504	1109.908447	-356.504578	-184.135223	1206.592407	-503.047119	256.575653	976.800964	-136.954727	-33.878456	1224.099243	-561.671936	36.316010	961.372131	589.183105	-24.919418	960.703979	583.107056	152.647903
-612.740234	138.887268	866.458435	-575.565125	-78.319275	867.510620	-647.535522	172.944946	485.456116	-601.324890	-132.392532	510.759216	-662.072754	175.723145	83.691292	-644.536072	-146.847000	81.007751	-613.337646	209.515656	1349.592407	-550.753784	-104.916451	1360.405029	-525.292053	60.743935	1339.814941	-561.848999	65.075508	1639.872070	-718.410156	308.273560	1109.811523	-357.372314	-184.879425	1206.094360	-503.320160	256.233765	976.822998	-138.051270	-34.565586	1223.631958	-561.811951	36.276592	961.420593	588.946289	-24.670179	960.446594	583.370239	152.816208
-612.928040	138.829269	866.528381	-575.661255	-78.344521	867.548279	-647.364075	172.693054	485.437286	-601.721680	-132.375977	510.821960	-661.927856	175.743896	83.659370	-644.589661	-146.824249	81.035133	-613.673706	209.434402	1349.586060	-551.072754	-105.119469	1360.432617	-525.689453	60.607983	1339.804565	-561.775513	64.965897	1639.922119	-718.702454	308.017578	1109.717285	-358.300476	-185.766571	1205.729492	-503.530182	255.910446	976.880676	-139.145645	-35.161541	1223.058472	-561.959656	36.234539	961.476318	588.732544	-24.542591	960.295227	583.644409	152.982651
-613.112671	138.800476	866.569641	-575.746033	-78.373306	867.583008	-647.579956	172.588013	485.432678	-602.135071	-132.295380	510.901398	-661.955200	175.753296	83.635902	-644.596802	-146.824051	81.042336	-614.024841	209.354492	1349.599487	-551.473511	-105.291656	1360.401733	-526.036682	60.529797	1339.809937	-561.677856	64.849060	1639.949585	-719.028259	307.801697	1109.656738	-359.183411	-186.437180	1205.243652	-503.770752	255.573242	976.936279	-140.185944	-35.491768	1222.487305	-562.099731	36.216846	961.515503	588.570007	-24.490448	960.232361	583.895813	153.067596
-613.287231	138.770538	866.601624	-575.849243	-78.422348	867.631592	-647.811401	172.521667	485.443695	-602.570984	-132.197205	510.984131	-661.958496	175.717529	83.633484	-644.564941	-146.825058	81.000206	-614.382202	209.284714	1349.581177	-551.930054	-105.479218	1360.391113	-526.428101	60.426594	1339.795654	-561.589905	64.763176	1639.952637	-719.307129	307.609070	1109.614868	-360.078613	-187.028732	1204.827393	-503.986023	255.235947	977.031311	-141.138443	-36.399353	1221.968872	-562.253235	36.192196	961.559814	588.556458	-24.485739	960.251648	584.219482	153.074585
-613.447144	138.764267	866.653870	-575.953003	-78.421043	867.647034	-648.005493	172.454498	485.457703	-603.049622	-132.118820	511.014008	-661.987061	175.686844	83.618195	-644.589355	-146.856186	80.939240	-614.648987	209.227280	1349.591919	-552.264404	-105.609367	1360.377808	-526.765869	60.376938	1339.751709	-561.527771	64.667328	1639.944580	-719.562256	307.440155	1109.571655	-360.894318	-187.974915	1204.545288	-504.162781	254.882996	977.177795	-142.160507	-37.002430	1221.413452	-562.398315	36.179974	961.598816	588.587585	-24.553299	960.321716	584.500427	153.017075
-613.629639	138.760574	866.683594	-576.081970	-78.459114	867.666565	-648.170898	172.359436	485.486694	-603.550720	-132.036819	511.064697	-662.023132	175.653015	83.584671	-644.513916	-146.870300	80.884666	-614.954956	209.156754	1349.642334	-552.657654	-105.796005	1360.319946	-527.104736	60.260551	1339.720581	-561.492065	64.566879	1639.941162	-719.814026	307.270386	1109.588867	-361.748260	-188.479126	1204.085571	-504.332062	254.531876	977.338867	-143.106522	-37.663425	1220.886597	-562.570496	36.158859	961.629089	588.716858	-24.708496	960.469360	584.789795	152.862976
-613.774109	138.768311	866.721191	-576.212952	-78.481644	867.679749	-648.313904	172.270172	485.538391	-604.033264	-131.966415	511.123657	-662.047791	175.619476	83.607147	-644.482056	-146.846619	80.859192	-615.234741	209.074432	1349.692627	-553.017761	-105.939499	1360.258423	-527.393188	60.121063	1339.742554	-561.541016	64.440369	1639.931274	-720.062622	307.078979	1109.606689	-362.571289	-189.164078	1203.659546	-504.490021	254.164902	977.575745	-144.026993	-38.304466	1220.357666	-562.729980	36.138313	961.662720	588.855652	-24.883116	960.654541	585.013672	152.655792
-613.920593	138.780685	866.746887	-576.354675	-78.512711	867.702820	-648.422546	172.166138	485.619202	-604.460510	-131.858246	511.132263	-662.057983	175.607864	83.607033	-644.460266	-146.859421	80.819839	-615.446411	208.984024	1349.758057	-553.377014	-106.079224	1360.205811	-527.685303	60.002026	1339.773926	-561.527588	64.380234	1639.964233	-720.280579	306.854736	1109.654053	-363.364227	-189.773483	1203.239746	-504.586487	253.790466	977.819702	-144.959732	-38.867435	1219.838623	-562.889465	36.124676	961.692627	589.030151	-25.122992	960.896729	585.240234	152.388794
-614.048828	138.795700	866.731201	-576.494141	-78.543938	867.713379	-648.493286	172.070938	485.647034	-604.877075	-131.755630	511.172089	-662.093323	175.574188	83.609825	-644.451477	-146.827194	80.822708	-615.638733	208.893448	1349.789063	-553.679565	-106.192963	1360.131714	-528.014709	59.847080	1339.719971	-561.623657	64.273819	1639.966064	-720.468689	306.678650	1109.679565	-364.140320	-190.534073	1202.871338	-504.682831	253.368118	978.072998	-145.803391	-39.494980	1219.257446	-563.049927	36.120480	961.698914	589.222961	-25.382343	961.122986	585.445862	152.127014
-614.156128	138.818726	866.733032	-576.628052	-78.578430	867.711182	-648.611938	172.092300	485.644501	-605.197937	-131.680740	511.201141	-662.075989	175.584717	83.594124	-644.431030	-146.818192	80.797775	-615.875061	208.811646	1349.796631	-554.002014	-106.346542	1360.076904	-528.215637	59.738182	1339.740479	-561.708069	64.224464	1639.947510	-720.630249	306.517426	1109.658203	-364.883087	-191.124481	1202.458740	-504.800323	253.051987	978.255920	-146.632645	-40.021233	1218.651123	-563.199524	36.102505	961.709412	589.556213	-25.863749	961.335266	586.059387	151.403656
-614.276672	138.843475	866.707153	-576.799438	-78.611900	867.694336	-648.765076	172.143875	485.654572	-605.494019	-131.641785	511.235107	-662.061829	175.601181	83.607346	-644.491150	-146.812500	80.774986	-615.992249	208.770370	1349.791382	-554.202637	-106.486900	1360.069580	-528.493286	59.627140	1339.641602	-561.823059	64.203033	1639.936035	-720.773926	306.410065	1109.629883	-365.601501	-191.880386	1202.100098	-504.930725	252.759445	978.369751	-147.408920	-40.620388	1217.989502	-563.356689	36.091030	961.692322	589.732605	-26.153605	961.469788	586.333374	151.136765
-614.329102	138.830994	866.704529	-576.945313	-78.642296	867.681213	-648.792419	172.147690	485.605652	-605.762634	-131.602386	511.248230	-662.065002	175.607498	83.627106	-644.512512	-146.779999	80.736053	-616.147400	208.725571	1349.769897	-554.463379	-106.647758	1359.980713	-528.700073	59.504677	1339.602661	-561.963745	64.180099	1639.908691	-720.911255	306.329651	1109.604126	-366.328156	-192.550140	1201.720703	-505.059753	252.472015	978.494934	-148.174622	-41.183868	1217.328613	-563.475769	36.047318	961.692627	589.826904	-26.348848	961.530457	586.473755	151.058243
-614.422119	138.851212	866.700806	-577.084290	-78.727249	867.671570	-648.888916	172.195313	485.637390	-605.908203	-131.591492	511.245575	-662.071655	175.615158	83.629143	-644.521545	-146.787537	80.724846	-616.302979	208.651001	1349.765747	-554.760620	-106.822403	1359.921021	-528.899536	59.380623	1339.568359	-562.118164	64.158546	1639.908936	-721.012573	306.212372	1109.603760	-366.996674	-193.193649	1201.264282	-505.147522	252.198181	978.625183	-148.898834	-41.752186	1216.666504	-563.606506	36.000191	961.691895	589.867310	-26.431042	961.527039	586.531860	151.012054
-614.493835	138.841034	866.696106	-577.244995	-78.789200	867.644348	-648.930725	172.160873	485.647217	-606.091125	-131.592316	511.249359	-662.077759	175.629974	83.617874	-644.509155	-146.815002	80.696602	-616.398743	208.558502	1349.806152	-555.060913	-106.988907	1359.877930	-529.098328	59.227497	1339.546875	-562.271729	64.129822	1639.905151	-721.105896	306.132324	1109.652954	-367.710449	-193.727051	1200.855103	-505.203613	251.878464	978.812988	-149.646957	-42.322929	1216.008789	-563.726501	35.939159	961.678772	589.847168	-26.440153	961.472229	586.538940	150.954697
-614.577271	138.841217	866.728149	-577.438599	-78.830009	867.618958	-649.027466	172.201904	485.684174	-606.208435	-131.592621	511.230225	-662.081665	175.651321	83.619438	-644.493530	-146.843109	80.698868	-616.510559	208.471741	1349.824341	-555.363770	-107.134735	1359.818604	-529.273438	59.066502	1339.541748	-562.429138	64.125549	1639.927368	-721.178284	306.068939	1109.697510	-368.335388	-194.350342	1200.479370	-505.247803	251.535294	978.990479	-150.310791	-42.890347	1215.397461	-563.869995	35.875706	961.686523	589.743774	-26.432528	961.408936	586.509155	150.893158
-614.667419	138.831482	866.733704	-577.637695	-78.843109	867.585144	-649.065491	172.213028	485.683319	-606.293701	-131.591278	511.212769	-662.057373	175.641083	83.599739	-644.480164	-146.834991	80.682007	-616.578918	208.402756	1349.809570	-555.627808	-107.312737	1359.836792	-529.445007	58.966148	1339.538330	-562.649963	64.064186	1639.904663	-721.240417	306.026367	1109.701538	-369.006592	-194.872543	1200.131104	-505.282288	251.265808	979.101563	-150.950974	-43.576874	1214.776978	-564.003357	35.832932	961.670471	589.613586	-26.421988	961.323792	586.475159	150.852890
-614.777588	138.823349	866.734497	-577.862732	-78.882347	867.561768	-649.149658	172.219971	485.648102	-606.318176	-131.640671	511.228851	-662.067749	175.658920	83.601334	-644.468323	-146.851364	80.660774	-616.649597	208.378571	1349.763184	-555.901306	-107.434494	1359.818848	-529.610657	58.849068	1339.469971	-562.822327	64.050209	1639.878540	-721.267151	305.984344	1109.677734	-369.664886	-195.369995	1199.816406	-505.293945	251.054123	979.180298	-151.606033	-43.989079	1214.144287	-564.166199	35.781776	961.659241	589.480164	-26.384586	961.194153	586.450317	150.827957
-614.828857	138.766525	866.711243	-578.056946	-78.914581	867.542053	-649.171631	172.254181	485.600586	-606.293945	-131.640427	511.230957	-662.033875	175.686218	83.584167	-644.477905	-146.826248	80.663071	-616.691650	208.337036	1349.725220	-556.151062	-107.576836	1359.818726	-529.770691	58.756088	1339.414307	-562.969666	64.040138	1639.857422	-721.288147	306.016541	1109.615112	-370.353149	-195.866318	1199.489258	-505.316711	250.896866	979.181763	-152.157776	-44.542000	1213.534546	-564.290466	35.718063	961.639465	589.308838	-26.402832	961.077332	586.432373	150.850327
-614.903748	138.768829	866.687866	-578.293213	-78.955322	867.533752	-649.242310	172.261993	485.574280	-606.281738	-131.677734	511.202087	-662.041321	175.696228	83.574707	-644.490295	-146.756943	80.650955	-616.745178	208.303604	1349.693848	-556.412415	-107.662910	1359.714844	-529.934937	58.667034	1339.363403	-563.116333	64.023849	1639.833740	-721.268799	306.028748	1109.591187	-370.960144	-196.326569	1199.209595	-505.311340	250.769180	979.215271	-152.690933	-45.101471	1212.958740	-564.443054	35.680893	961.623718	589.136292	-26.445360	960.986206	586.443665	150.892868
-614.999023	138.745102	866.679382	-578.531799	-79.022171	867.530823	-649.307495	172.264450	485.559021	-606.192261	-131.718674	511.185059	-662.040527	175.684967	83.583138	-644.463440	-146.643433	80.678772	-616.782410	208.253265	1349.677734	-556.661560	-107.774445	1359.667236	-530.062988	58.534325	1339.317993	-563.208862	64.028282	1639.833374	-721.234741	306.033417	1109.568726	-371.533417	-196.815277	1198.945801	-505.297485	250.664993	979.217651	-153.255127	-45.593754	1212.442993	-564.606628	35.616268	961.618042	588.973755	-26.507893	960.914917	586.515747	150.951965
-615.072083	138.737564	866.673950	-578.756714	-79.044479	867.524780	-649.338806	172.239105	485.580231	-606.129761	-131.707794	511.152740	-662.033325	175.673538	83.599640	-644.459229	-146.638809	80.694130	-616.828613	208.206329	1349.695923	-556.960510	-107.882660	1359.569092	-530.213318	58.413094	1339.303955	-563.324280	63.976234	1639.840332	-721.162720	306.030273	1109.565430	-372.143433	-197.178955	1198.611084	-505.244080	250.555328	979.220276	-153.762146	-46.058567	1211.939941	-564.759583	35.577644	961.615051	588.825012	-26.550478	960.872314	586.572571	151.024063
-615.113159	138.735336	866.665222	-578.955139	-79.069336	867.514282	-649.368347	172.225006	485.619324	-606.049133	-131.683289	511.139099	-662.310730	175.708237	83.653770	-644.376648	-146.622681	80.705734	-616.863708	208.160217	1349.713257	-557.228882	-107.979591	1359.522217	-530.340942	58.297630	1339.290894	-563.431396	63.931538	1639.844238	-721.065674	306.007874	1109.558594	-372.747437	-197.521103	1198.361206	-505.201508	250.452698	979.223206	-154.249680	-46.577717	1211.470459	-564.891174	35.537563	961.611084	588.661682	-26.632025	960.855652	586.693359	151.193375
-615.223206	138.802399	866.645813	-579.182373	-79.069672	867.473206	-649.432190	172.222397	485.622070	-606.015137	-131.697693	511.126038	-662.029541	175.684570	83.579918	-644.339539	-146.594070	80.705544	-616.884277	208.116791	1349.681763	-557.518860	-108.053757	1359.514160	-530.486755	58.205196	1339.261719	-563.462158	63.960228	1639.868896	-720.950500	306.040466	1109.534424	-373.272980	-197.939514	1198.121582	-505.174866	250.412842	979.117493	-154.628525	-46.855347	1211.118164	-565.056763	35.542992	961.581543	588.480408	-26.621681	960.867554	586.692444	151.238632
-615.309937	138.800980	866.645874	-579.350769	-79.065140	867.443359	-649.438843	172.225067	485.569031	-605.944031	-131.662735	511.122864	-662.004211	175.662506	83.564796	-644.342834	-146.582458	80.719498	-616.922180	208.117218	1349.643433	-557.766785	-108.131920	1359.517090	-530.615295	58.120144	1339.212158	-563.559875	63.924397	1639.842651	-720.832153	306.116760	1109.514282	-373.846863	-198.204010	1197.812744	-505.129700	250.360840	979.024170	-155.057434	-47.272419	1210.686157	-565.198730	35.517307	961.573120	588.330383	-26.557989	960.886047	586.714661	151.318481
-615.380920	138.841141	866.624939	-579.492371	-79.054283	867.394348	-649.477295	172.278824	485.546600	-605.884094	-131.634567	511.099213	-662.013062	175.669342	83.557350	-644.322937	-146.534180	80.689713	-616.915527	208.080551	1349.605347	-558.034546	-108.204727	1359.489258	-530.762512	58.063427	1339.156860	-563.684143	63.856781	1639.782959	-720.734070	306.214874	1109.467041	-374.334167	-198.493118	1197.602905	-505.104279	250.356873	978.892517	-155.486160	-47.820835	1210.268799	-565.316772	35.517551	961.543640	588.158508	-26.464554	960.906921	586.717896	151.446014
-615.478516	138.898163	866.614746	-579.670471	-79.066589	867.352783	-649.522217	172.326965	485.536530	-605.898193	-131.624191	511.064148	-662.039673	175.669388	83.563011	-644.268921	-146.504654	80.675011	-616.940186	208.083679	1349.556763	-558.304504	-108.274734	1359.451416	-530.891113	57.996250	1339.115601	-563.720581	63.876797	1639.769165	-720.627441	306.366608	1109.410767	-374.817932	-198.896561	1197.424438	-505.052582	250.388214	978.776367	-155.918961	-48.194698	1209.858398	-565.475220	35.509289	961.526611	587.992737	-26.329493	960.942627	586.724670	151.592514
-615.523315	138.953857	866.602966	-579.817383	-79.101944	867.298645	-649.559448	172.355164	485.545135	-605.923401	-131.627182	511.031372	-662.064697	175.676086	83.573418	-644.218872	-146.512222	80.668777	-616.946167	208.061432	1349.526978	-558.534180	-108.325951	1359.323608	-530.989563	57.911491	1339.089722	-563.784790	63.845886	1639.732178	-720.484314	306.444519	1109.383301	-375.282196	-199.181473	1197.149292	-504.959595	250.422562	978.686768	-156.316971	-48.492970	1209.417358	-565.582153	35.481941	961.499634	587.795776	-26.160194	960.951355	586.711792	151.750031
-615.546570	138.998123	866.585022	-579.960266	-79.094734	867.265076	-649.568665	172.388947	485.575623	-605.971497	-131.610367	511.012787	-662.093933	175.659119	83.572205	-644.202087	-146.495026	80.632492	-616.972168	208.044296	1349.509888	-558.759644	-108.387039	1359.242798	-531.108337	57.815357	1339.062866	-563.844543	63.802879	1639.719604	-720.347229	306.564148	1109.358521	-375.708679	-199.584961	1197.012085	-504.897797	250.420868	978.628113	-156.655563	-48.937511	1209.018433	-565.678284	35.480247	961.479858	587.625366	-25.974388	960.964417	586.698914	151.900940
-615.537598	139.032654	866.584595	-580.080322	-79.122574	867.245117	-649.532959	172.407486	485.584198	-606.041138	-131.648468	511.000061	-662.087036	175.652863	83.541710	-644.216370	-146.485458	80.647148	-616.986694	208.007889	1349.497925	-558.980530	-108.469353	1359.221924	-531.195679	57.718433	1339.060791	-563.899719	63.761902	1639.708252	-720.198425	306.673309	1109.351685	-376.136505	-199.845947	1196.878174	-504.817932	250.450470	978.547485	-157.026978	-48.993717	1208.636963	-565.753113	35.451469	961.478149	587.433594	-25.792362	960.955261	586.649963	152.067596
-615.582153	139.063354	866.575867	-580.222473	-79.158211	867.247498	-649.511475	172.457855	485.601013	-606.106628	-131.616089	511.005157	-662.080933	175.665924	83.544388	-644.258240	-146.498596	80.638992	-616.973816	207.992172	1349.482178	-559.212585	-108.538757	1359.239502	-531.295837	57.658569	1339.049438	-563.947388	63.722565	1639.693848	-720.041138	306.815002	1109.351807	-376.497650	-200.093445	1196.799194	-504.710846	250.493347	978.499512	-157.213715	-49.797562	1208.376709	-565.854797	35.436455	961.478516	587.200195	-25.534878	960.943604	586.414856	152.357208
-615.619568	139.078522	866.548584	-580.341980	-79.135162	867.268372	-649.443359	172.541412	485.557800	-606.162720	-131.596558	511.058777	-662.071899	175.708572	83.563614	-644.298218	-146.491623	80.657936	-616.987305	207.997452	1349.455200	-559.444275	-108.589752	1359.212158	-531.421509	57.621399	1339.038574	-564.007996	63.702351	1639.676025	-719.898193	306.974854	1109.332031	-376.923157	-200.228607	1196.618164	-504.616180	250.567505	978.431641	-157.484421	-50.138931	1208.061646	-565.946411	35.462467	961.479370	586.968506	-25.331154	960.914856	586.185486	152.634720
-615.662720	139.117386	866.557434	-580.466919	-79.174713	867.288513	-649.417297	172.637222	485.513184	-606.289490	-131.575531	511.060211	-662.051453	175.719040	83.569626	-644.316833	-146.455276	80.679245	-617.002380	207.983002	1349.427734	-559.681885	-108.610809	1359.176758	-531.511353	57.565334	1339.018921	-564.075012	63.706551	1639.669678	-719.788330	307.139465	1109.344604	-377.310638	-200.435638	1196.497559	-504.510590	250.655685	978.388916	-157.772705	-50.533459	1207.740112	-566.039734	35.451553	961.497620	586.755127	-25.136473	960.883850	585.987793	152.870422
-615.741028	139.149902	866.567017	-580.619080	-79.168541	867.285461	-649.384888	172.713684	485.505280	-606.369141	-131.568802	511.093750	-662.047363	175.725388	83.554253	-644.333191	-146.460999	80.652763	-617.038086	208.004944	1349.434448	-559.898560	-108.646996	1359.161621	-531.603760	57.528801	1339.029175	-564.141785	63.697956	1639.651855	-719.708435	307.322632	1109.373901	-377.699982	-200.645630	1196.376831	-504.407654	250.739227	978.400635	-158.049118	-50.807743	1207.440063	-566.157410	35.453545	961.502686	586.612366	-25.062634	960.819702	585.961182	152.913422
-615.793884	139.176620	866.566956	-580.744446	-79.179718	867.300110	-649.299377	172.764587	485.496368	-606.435120	-131.538361	511.063477	-662.082275	175.703735	83.567551	-644.331787	-146.465805	80.605698	-617.050110	207.984467	1349.429565	-560.112122	-108.670753	1359.138916	-531.711365	57.511696	1339.019531	-564.228333	63.688091	1639.645264	-719.593750	307.495209	1109.397827	-378.043915	-200.801437	1196.271118	-504.308929	250.831924	978.482361	-158.291092	-51.132889	1207.197754	-566.250793	35.455433	961.511780	586.280273	-24.738750	960.759521	585.357361	153.305222
-615.836182	139.240341	866.600037	-580.918152	-79.096054	867.275635	-649.255493	172.822083	485.534393	-606.530945	-131.539291	511.039185	-662.085754	175.659744	83.536362	-644.286072	-146.493088	80.596542	-617.098083	207.971130	1349.475830	-560.302551	-108.719688	1359.171631	-531.785278	57.453960	1339.068970	-564.309326	63.685658	1639.646240	-719.476379	307.641876	1109.457397	-378.376373	-200.990921	1196.187622	-504.199585	250.886566	978.639282	-158.537796	-51.504833	1207.010864	-566.352478	35.486443	961.516418	586.042358	-24.596886	960.702087	584.996765	153.472794
-615.885498	139.284378	866.613586	-581.068481	-79.084091	867.296021	-649.225037	172.858200	485.528015	-606.625061	-131.510376	510.991882	-662.086182	175.679657	83.566238	-644.289612	-146.497879	80.600227	-617.090576	207.986893	1349.506104	-560.482361	-108.715988	1359.158447	-531.845764	57.414257	1339.080933	-564.398132	63.679161	1639.639038	-719.369263	307.801849	1109.527954	-378.642059	-201.203278	1196.097656	-504.080963	250.996124	978.796753	-158.757721	-51.794846	1206.812500	-566.454346	35.501450	961.534790	585.853333	-24.497192	960.638062	584.736694	153.507172
-615.883118	139.326416	866.608948	-581.224731	-79.034302	867.314026	-649.222717	172.924988	485.531250	-606.665405	-131.508087	510.977173	-662.073547	175.650650	83.537109	-644.294922	-146.529648	80.584846	-617.073975	207.981415	1349.517212	-560.607788	-108.722534	1359.183472	-531.861328	57.405636	1339.099121	-564.475098	63.694397	1639.640381	-719.272461	307.957001	1109.565063	-378.912170	-201.386398	1196.017700	-503.973389	251.119537	978.912048	-158.936783	-52.123329	1206.638184	-566.536560	35.533276	961.544067	585.786438	-24.583229	960.606262	584.780212	153.316498
-615.892395	139.341614	866.600830	-581.374329	-78.995369	867.343872	-649.191345	172.952957	485.509308	-606.710388	-131.498520	510.998932	-662.086609	175.695877	83.561897	-644.266846	-146.582214	80.585945	-617.002380	208.012527	1349.513794	-560.678162	-108.710358	1359.230835	-531.855408	57.419582	1339.110962	-564.553833	63.708752	1639.629883	-719.186157	308.140350	1109.605347	-379.164917	-201.560898	1195.971680	-503.850311	251.190964	979.065918	-159.160172	-52.246819	1206.449097	-566.616272	35.556755	961.555237	585.566650	-24.460007	960.568909	584.370667	153.398682
-615.942749	139.372574	866.583862	-581.515564	-78.933289	867.343811	-649.186035	173.017502	485.494324	-606.755371	-131.476318	511.007050	-662.097046	175.680862	83.566193	-644.285583	-146.575058	80.594444	-616.969910	208.053879	1349.517334	-560.767761	-108.668785	1359.206177	-531.862000	57.434666	1339.122314	-564.671509	63.680061	1639.597534	-719.104675	308.312592	1109.650391	-379.389709	-201.694168	1195.908447	-503.732880	251.284790	979.256836	-159.257019	-52.607693	1206.356079	-566.702209	35.599606	961.543579	585.416443	-24.445341	960.570923	584.124146	153.382736
-615.951782	139.402908	866.571899	-581.657471	-78.887688	867.345032	-649.111572	173.061584	485.443542	-606.789856	-131.448425	510.994019	-662.089661	175.713226	83.579910	-644.291138	-146.575760	80.617554	-616.922363	208.045471	1349.514282	-560.855530	-108.653458	1359.206421	-531.870422	57.446289	1339.110474	-564.743103	63.720104	1639.598145	-719.067505	308.505676	1109.707520	-379.595184	-201.836548	1195.879395	-503.650696	251.392349	979.401062	-159.405396	-52.798393	1206.234741	-566.772949	35.624916	961.537292	585.282227	-24.424273	960.559387	583.884766	153.370819
-615.960144	139.396820	866.574768	-581.795471	-78.859505	867.342346	-649.076294	173.122177	485.446045	-606.823059	-131.446365	510.985657	-662.087158	175.691010	83.552078	-644.279114	-146.588043	80.607819	-616.906494	208.092789	1349.530762	-560.993408	-108.598633	1359.151001	-531.881897	57.450081	1339.108765	-564.836243	63.753548	1639.592773	-719.019653	308.685272	1109.760742	-379.786652	-201.930176	1195.806152	-503.529205	251.513565	979.587708	-159.555161	-52.953510	1206.158203	-566.844482	35.615612	961.537964	585.148193	-24.377390	960.568420	583.616028	153.434006
-616.009033	139.445068	866.583618	-581.929382	-78.856941	867.327087	-649.039551	173.173386	485.449493	-606.851929	-131.471649	510.946014	-662.099426	175.724487	83.551613	-644.201721	-146.629944	80.579765	-616.886475	208.134735	1349.537476	-561.055115	-108.571472	1359.195923	-531.882141	57.474228	1339.112549	-564.924866	63.783367	1639.573608	-718.970825	308.848999	1109.844604	-379.969666	-202.192673	1195.830322	-503.413910	251.635223	979.793518	-159.741074	-53.120525	1206.069946	-566.935303	35.617077	961.536011	585.022156	-24.352146	960.583984	583.371582	153.492142
-616.042175	139.541626	866.596558	-582.072815	-78.829376	867.300476	-649.040283	173.231400	485.461304	-606.880737	-131.492142	510.916046	-662.107300	175.728287	83.555519	-644.204956	-146.642822	80.572044	-616.803589	208.156372	1349.561523	-561.118958	-108.558815	1359.167358	-531.832642	57.466541	1339.116333	-565.000732	63.836704	1639.556030	-718.893799	308.990723	1109.896973	-380.144348	-202.205231	1195.737671	-503.294769	251.770874	979.998169	-159.894379	-53.322609	1206.021118	-567.020142	35.644657	961.529907	584.842407	-24.274015	960.585083	583.022522	153.615829
-616.123474	139.574570	866.578918	-582.198914	-78.844254	867.279724	-649.065613	173.317139	485.439575	-606.901794	-131.500473	510.927979	-662.135803	175.705902	83.560104	-644.195129	-146.673813	80.577744	-616.795898	208.208023	1349.556885	-561.227417	-108.520508	1359.145752	-531.818970	57.488155	1339.117310	-565.049011	63.899975	1639.540283	-718.846741	309.162079	1109.970581	-380.272583	-202.332153	1195.717285	-503.161346	251.901306	980.178101	-160.030365	-53.482487	1205.979492	-567.111328	35.646568	961.506836	584.680420	-24.187948	960.593079	582.701538	153.783875
-616.150208	139.617676	866.579712	-582.326599	-78.808319	867.275208	-649.031860	173.371796	485.418152	-606.895508	-131.511276	510.925262	-662.138550	175.691681	83.532471	-644.150574	-146.663437	80.582382	-616.729187	208.270172	1349.533691	-561.243958	-108.490295	1359.191406	-531.774292	57.522358	1339.096802	-565.090515	63.962868	1639.520020	-718.771240	309.289368	1109.970093	-380.382996	-202.457626	1195.710449	-502.989990	252.045517	980.347412	-160.200027	-53.472298	1205.952026	-567.181030	35.669941	961.503357	584.442505	-24.067350	960.610840	582.321716	153.943222
-616.205383	139.646347	866.569641	-582.461365	-78.809723	867.284973	-649.071228	173.461426	485.390381	-606.904053	-131.518951	510.951508	-662.158020	175.739822	83.566551	-644.190491	-146.658325	80.582504	-616.668518	208.299454	1349.512329	-561.267029	-108.426422	1359.178589	-531.737366	57.582825	1339.083008	-565.103027	64.032349	1639.506836	-718.677185	309.445770	1109.968628	-380.468079	-202.545425	1195.703003	-502.823242	252.199371	980.526672	-160.313507	-53.657215	1206.034180	-567.259216	35.682358	961.497620	584.198547	-23.930958	960.599426	582.000061	154.111160
-616.184387	139.655075	866.547852	-582.518188	-78.788445	867.275574	-649.018982	173.496384	485.369415	-606.865417	-131.468735	510.944244	-662.125671	175.765533	83.548607	-644.207397	-146.658249	80.597092	-616.613831	208.330765	1349.501465	-561.265381	-108.374466	1359.157471	-531.681702	57.608795	1339.064331	-565.106445	64.127312	1639.493164	-718.590698	309.595276	1109.954956	-380.642517	-202.387833	1195.588501	-502.642029	252.362000	980.665344	-160.448456	-53.667240	1206.097778	-567.269531	35.692768	961.479675	583.949951	-23.783836	960.591919	581.733643	154.253738
-616.224548	139.736801	866.564331	-582.625488	-78.750900	867.278076	-649.084167	173.558060	485.369263	-606.828430	-131.479782	510.949951	-662.147339	175.763062	83.552711	-644.222778	-146.670410	80.612091	-616.516174	208.376221	1349.495850	-561.184814	-108.325371	1359.192627	-531.585266	57.654240	1339.061890	-565.040405	64.245277	1639.507568	-718.502686	309.795288	1109.972534	-380.621521	-202.689636	1195.669556	-502.466980	252.473907	980.835815	-160.650391	-53.628326	1206.200073	-567.329712	35.737495	961.485413	583.664551	-23.604265	960.565857	581.442261	154.408112
-616.234985	139.776932	866.574707	-582.737488	-78.702477	867.257568	-649.112305	173.592789	485.402954	-606.836060	-131.503799	510.939453	-662.162781	175.716736	83.531563	-644.216064	-146.670914	80.624977	-616.423340	208.410828	1349.468750	-561.203491	-108.285362	1359.170044	-531.488464	57.665264	1339.050415	-565.012451	64.327110	1639.501953	-718.388611	309.963776	1109.990112	-380.689453	-202.773987	1195.631714	-502.287903	252.618683	980.966980	-160.843262	-53.630116	1206.352173	-567.366821	35.757359	961.473511	583.343445	-23.356974	960.532654	581.102539	154.641464
-616.256165	139.801224	866.565308	-582.829712	-78.696091	867.274841	-649.124756	173.582092	485.390778	-606.825439	-131.504257	510.929382	-662.135498	175.772476	83.546127	-644.207642	-146.704224	80.642532	-616.334839	208.454422	1349.447266	-561.166809	-108.261139	1359.214355	-531.415771	57.706173	1339.054688	-564.953247	64.409576	1639.497803	-718.257813	310.125610	1109.994629	-380.746887	-202.839279	1195.606079	-502.102661	252.738068	981.130554	-161.066849	-53.619240	1206.546265	-567.410461	35.775326	961.472839	583.016968	-23.173714	960.524109	580.756897	154.861725
-616.326233	139.878922	866.581970	-582.919128	-78.635841	867.257263	-649.214722	173.620865	485.395935	-606.811951	-131.508408	510.913239	-662.176208	175.785370	83.543823	-644.250427	-146.710449	80.639481	-616.229980	208.523529	1349.439209	-561.140503	-108.213524	1359.240845	-531.340637	57.748146	1339.043213	-564.890259	64.491592	1639.481323	-718.119812	310.262207	1110.001831	-380.782867	-202.910141	1195.593018	-501.906464	252.883575	981.253540	-161.273804	-53.598560	1206.762329	-567.472290	35.828964	961.467163	582.712036	-22.965689	960.504639	580.442505	155.116852
-616.357300	139.896439	866.579651	-582.986023	-78.570496	867.237854	-649.206421	173.643311	485.374939	-606.768677	-131.511856	510.918945	-662.148560	175.781097	83.555191	-644.209656	-146.730896	80.664497	-616.104675	208.576187	1349.402588	-561.121521	-108.172401	1359.258423	-531.232971	57.792694	1339.042480	-564.818542	64.577919	1639.470703	-717.986816	310.389069	1109.990967	-380.798492	-202.957184	1195.592651	-501.725525	253.005554	981.354675	-161.447067	-53.631336	1207.032104	-567.498962	35.862255	961.449158	582.387634	-22.739792	960.449951	580.134705	155.347641
-616.445190	139.955460	866.585022	-583.064636	-78.525490	867.252441	-649.278015	173.673737	485.385345	-606.761047	-131.504837	510.913147	-662.159912	175.783386	83.551933	-644.255615	-146.767136	80.662621	-616.005676	208.648666	1349.374634	-561.059570	-108.065315	1359.279907	-531.153381	57.854839	1339.016357	-564.720703	64.676216	1639.461426	-717.836182	310.542877	1109.959961	-380.772919	-203.039780	1195.609131	-501.533051	253.133820	981.456055	-161.643082	-53.533291	1207.298340	-567.559631	35.922707	961.450989	582.080322	-22.526314	960.414307	579.877136	155.569107
-616.465759	139.956604	866.584106	-583.095154	-78.459862	867.254456	-649.283325	173.687012	485.381012	-606.666138	-131.494980	510.889954	-662.126099	175.806671	83.560539	-644.273682	-146.752090	80.650322	-615.901062	208.721603	1349.330933	-561.024231	-108.012825	1359.289185	-531.066040	57.900665	1339.011475	-564.607910	64.793030	1639.439575	-717.693298	310.660034	1109.950195	-380.745026	-203.079712	1195.628174	-501.336029	253.259201	981.537476	-161.856125	-53.284218	1207.493774	-567.568420	35.959965	961.445618	581.724182	-22.319750	960.371460	579.626160	155.747284
-616.470459	139.993042	866.574768	-583.110840	-78.386711	867.251953	-649.262634	173.691864	485.392883	-606.606750	-131.540405	510.879181	-662.132690	175.819748	83.566208	-644.265076	-146.762192	80.675781	-615.820374	208.747086	1349.299072	-560.995361	-107.942955	1359.259888	-531.001587	57.962746	1339.005737	-564.492310	64.896622	1639.431763	-717.521301	310.822968	1109.924316	-380.685150	-203.111572	1195.662842	-501.153564	253.384384	981.613464	-161.989014	-53.176350	1207.721680	-567.565857	36.018944	961.435120	581.391907	-22.125784	960.355835	579.346375	155.953323
-616.505432	140.044937	866.580139	-583.148865	-78.366089	867.254395	-649.263916	173.747177	485.384949	-606.565491	-131.577744	510.882019	-662.130859	175.793976	83.567177	-644.309387	-146.740433	80.701340	-615.672729	208.807404	1349.266846	-560.897583	-107.875496	1359.304443	-530.861694	58.016548	1339.010498	-564.358459	65.008652	1639.402588	-717.321777	310.959686	1109.893921	-380.598083	-203.110809	1195.742676	-500.928040	253.501328	981.727417	-162.097153	-53.026115	1207.928833	-567.590027	36.054577	961.434814	581.050354	-21.936090	960.324585	579.038086	156.154144
-616.520691	140.098969	866.591980	-583.154175	-78.350815	867.266052	-649.263428	173.765640	485.400177	-606.523376	-131.551941	510.900299	-662.143066	175.815506	83.573303	-644.310181	-146.768539	80.723984	-615.564392	208.860275	1349.268311	-560.865601	-107.802315	1359.317017	-530.786255	58.060005	1338.994385	-564.286987	65.068062	1639.370850	-717.115234	311.102661	1109.878540	-380.507263	-203.072739	1195.821167	-500.686554	253.631714	981.825989	-162.158417	-52.860680	1208.123169	-567.596741	36.090252	961.445313	580.773682	-21.780436	960.322632	578.748657	156.309036
-616.514404	140.162216	866.607422	-583.134766	-78.274422	867.246643	-649.210205	173.761719	485.398834	-606.487549	-131.512634	510.906189	-662.126282	175.802551	83.574486	-644.345703	-146.770920	80.743546	-615.463196	208.877274	1349.238037	-560.818420	-107.728111	1359.377319	-530.686340	58.091583	1339.010132	-564.162781	65.152763	1639.353027	-716.898682	311.254333	1109.852539	-380.399353	-203.022614	1195.943359	-500.417603	253.722137	981.934937	-162.157166	-52.718105	1208.290405	-567.570190	36.149338	961.439209	580.513855	-21.670946	960.315430	578.456909	156.456573
-616.540466	140.213882	866.599304	-583.111023	-78.271194	867.250244	-649.183899	173.816986	485.387909	-606.506042	-131.501419	510.957092	-662.109558	175.829529	83.550781	-644.381165	-146.776886	80.778572	-615.328491	208.905411	1349.228638	-560.742737	-107.628036	1359.433228	-530.589722	58.144238	1339.005615	-564.046509	65.250488	1639.333130	-716.692566	311.391327	1109.815430	-380.274536	-202.934525	1196.053223	-500.145599	253.799576	981.987854	-162.131989	-52.547829	1208.430664	-567.562988	36.189285	961.433411	580.263672	-21.546280	960.313782	578.110535	156.386108
-616.532898	140.219604	866.613892	-583.072815	-78.216537	867.252563	-649.128601	173.833176	485.366150	-606.518311	-131.479599	510.956879	-662.093567	175.839035	83.549911	-644.371887	-146.790192	80.792175	-615.285522	208.929550	1349.206665	-560.732788	-107.589790	1359.485718	-530.509583	58.181454	1339.013916	-563.896423	65.410164	1639.340454	-716.483643	311.553650	1109.779053	-380.147949	-202.810272	1196.181030	-499.880768	253.879395	982.054321	-162.047501	-52.384586	1208.536743	-567.539124	36.220028	961.441528	580.032227	-21.461174	960.314392	577.853882	156.382446
-616.535156	140.262451	866.607361	-583.043640	-78.187973	867.239502	-649.144958	173.877274	485.344238	-606.572937	-131.469528	510.976746	-662.094849	175.840286	83.566650	-644.370605	-146.781357	80.807686	-615.186523	208.981400	1349.161377	-560.658142	-107.477989	1359.498047	-530.438660	58.248692	1338.997559	-563.794861	65.532219	1639.313232	-716.280640	311.716400	1109.750977	-379.962524	-202.616318	1196.293091	-499.633698	253.996597	982.092651	-161.911392	-52.227745	1208.615967	-567.509338	36.259697	961.425964	579.797607	-21.407038	960.317627	577.587402	156.401566
-616.524414	140.310211	866.611084	-582.996582	-78.149406	867.239807	-649.121643	173.908905	485.361755	-606.558167	-131.451584	510.975830	-662.099060	175.825287	83.561287	-644.375000	-146.831741	80.825363	-615.110046	209.017105	1349.140991	-560.588379	-107.356270	1359.482300	-530.354919	58.288380	1338.975830	-563.687317	65.641014	1639.283447	-716.057251	311.864655	1109.735229	-379.792938	-202.514481	1196.435669	-499.423126	254.072510	982.114685	-161.751999	-51.709263	1208.655640	-567.469360	36.308212	961.423889	579.599304	-21.323610	960.311646	577.319092	156.392365
-616.481445	140.306702	866.612427	-582.916504	-78.170074	867.246216	-649.082764	173.906082	485.365295	-606.571289	-131.427551	510.991882	-662.077759	175.815475	83.558189	-644.392822	-146.843719	80.805954	-615.035583	209.072296	1349.125122	-560.505615	-107.269905	1359.509277	-530.235962	58.373108	1338.994995	-563.605957	65.755890	1639.268555	-715.817383	311.982910	1109.706421	-379.595856	-202.266953	1196.524292	-499.182068	254.169006	982.164429	-161.454559	-51.945690	1208.709839	-567.408386	36.303303	961.427551	579.411194	-21.282602	960.314819	577.048401	156.381775
-616.415894	140.343857	866.617798	-582.850281	-78.127411	867.250366	-649.018982	173.876175	485.352814	-606.541443	-131.466873	510.994019	-662.060730	175.807022	83.561752	-644.388733	-146.851685	80.834877	-614.977722	209.084946	1349.093872	-560.429871	-107.203926	1359.557983	-530.182007	58.421322	1338.979248	-563.513123	65.872322	1639.258301	-715.594727	312.094818	1109.652588	-379.405762	-202.081863	1196.621460	-498.941864	254.223282	982.237305	-161.195602	-51.826660	1208.724609	-567.346130	36.342369	961.433594	579.227234	-21.245304	960.304321	576.775513	156.420105
-616.319763	140.388733	866.605103	-582.768555	-78.116714	867.258728	-649.002686	173.901260	485.363129	-606.528320	-131.462128	510.964508	-662.066528	175.796753	83.569733	-644.435303	-146.871689	80.864952	-614.877502	209.136429	1349.088257	-560.319397	-107.118645	1359.589600	-530.063538	58.490185	1338.996094	-563.437744	65.978561	1639.249268	-715.354675	312.198975	1109.610596	-379.217651	-201.924744	1196.723022	-498.660522	254.302551	982.287415	-160.919098	-51.742249	1208.697754	-567.253235	36.376900	961.429688	579.036133	-21.238420	960.299866	576.509521	156.407471
-616.224060	140.394989	866.608948	-582.682678	-78.078125	867.266968	-648.971558	173.911194	485.365356	-606.476624	-131.526962	511.006165	-662.054138	175.800812	83.569328	-644.408386	-146.898071	80.900185	-614.806885	209.188614	1349.076904	-560.208191	-107.046478	1359.616211	-529.966675	58.538647	1339.031738	-563.370239	66.038773	1639.231323	-715.111633	312.276886	1109.543579	-379.040649	-201.782104	1196.841431	-498.389008	254.376770	982.369873	-160.620331	-51.609402	1208.660400	-567.158997	36.401089	961.434448	578.899536	-21.218643	960.311279	576.288391	156.441620
-616.098633	140.421066	866.585938	-582.564087	-78.057732	867.294495	-648.955139	173.927979	485.391663	-606.430542	-131.544098	511.044128	-662.049377	175.805222	83.585388	-644.435547	-146.898972	80.938965	-614.738464	209.220810	1349.074585	-560.097168	-106.999313	1359.703979	-529.865662	58.626766	1339.035522	-563.379089	66.086372	1639.193115	-714.896118	312.365814	1109.490112	-378.845490	-201.703415	1196.995972	-498.130829	254.435028	982.478516	-160.332657	-51.484207	1208.602539	-567.039673	36.444622	961.436523	578.764709	-21.225307	960.301514	576.093750	156.463104
-615.973633	140.401962	866.582642	-582.436218	-78.061623	867.327820	-648.899231	173.930054	485.402802	-606.374695	-131.542694	511.075470	-662.040527	175.810913	83.582390	-644.416199	-146.912308	80.967606	-614.687988	209.281372	1349.051880	-560.017456	-106.922890	1359.757446	-529.779175	58.698158	1339.076416	-563.325439	66.192841	1639.206787	-714.725464	312.435028	1109.429565	-378.678650	-201.519089	1197.079712	-497.871704	254.495758	982.549988	-160.040833	-51.481571	1208.570679	-566.910339	36.450203	961.449585	578.621033	-21.193396	960.318848	575.837646	156.574280
-615.870972	140.418274	866.597778	-582.301392	-78.028038	867.371887	-648.848328	173.948639	485.393860	-606.293518	-131.526550	511.069244	-662.015625	175.833832	83.599892	-644.399719	-146.905365	80.977974	-614.659668	209.346130	1349.051025	-559.887634	-106.838036	1359.812866	-529.726074	58.778576	1339.092041	-563.216797	66.383598	1639.261597	-714.549683	312.497803	1109.391602	-378.498291	-201.326569	1197.135620	-497.640717	254.552261	982.645508	-159.785019	-51.364712	1208.501831	-566.794861	36.492340	961.479309	578.504700	-21.208067	960.310303	575.663757	156.532822
-615.783813	140.413025	866.598450	-582.160645	-78.021126	867.391418	-648.848328	173.960861	485.415741	-606.229065	-131.541229	511.098511	-662.044250	175.824539	83.602272	-644.419983	-146.917847	81.002289	-614.594910	209.403336	1349.049316	-559.822937	-106.780212	1359.824951	-529.654236	58.866146	1339.107178	-563.250732	66.419579	1639.223267	-714.398865	312.539459	1109.380981	-378.355011	-201.140427	1197.176025	-497.423035	254.599960	982.753845	-159.509964	-51.293983	1208.421875	-566.685669	36.508797	961.490173	578.395020	-21.214695	960.304565	575.415405	156.585709
-615.643066	140.397263	866.601563	-582.034302	-78.025932	867.415283	-648.755127	173.962906	485.418121	-606.168091	-131.563370	511.082153	-661.979370	175.831940	83.613449	-644.375793	-146.910873	81.015808	-614.556213	209.450150	1349.062988	-559.736938	-106.694672	1359.845215	-529.582031	58.910458	1339.135498	-563.228943	66.524788	1639.231934	-714.269958	312.589600	1109.330933	-378.191071	-200.960281	1197.171265	-497.199097	254.616074	982.866272	-159.269028	-51.229095	1208.364502	-566.551575	36.505714	961.503113	578.298401	-21.212234	960.295471	575.211060	156.610550
-615.474548	140.439194	866.605408	-581.870300	-78.033371	867.435547	-648.676086	173.929352	485.416321	-606.101257	-131.608856	511.080170	-661.960876	175.823074	83.601501	-644.350464	-146.936142	81.030258	-614.536560	209.494949	1349.063721	-559.629333	-106.659355	1359.866455	-529.516785	58.979046	1339.146118	-563.192383	66.638199	1639.231201	-714.156677	312.625885	1109.298828	-378.078461	-200.702057	1197.104248	-496.991302	254.688431	982.973389	-159.059692	-51.063206	1208.266602	-566.395264	36.526680	961.518311	578.215698	-21.245825	960.287476	575.005920	156.630829
-615.341003	140.415527	866.580933	-581.705200	-78.032372	867.438416	-648.568909	173.922287	485.412842	-605.978699	-131.601959	511.067749	-661.971436	175.801346	83.590797	-644.295715	-146.932022	81.018677	-614.434998	209.560959	1349.047363	-559.478699	-106.594704	1359.895508	-529.381104	59.053593	1339.170288	-563.159912	66.739632	1639.234253	-714.022217	312.665985	1109.263184	-377.934875	-200.550980	1197.093994	-496.795593	254.711838	983.063538	-158.832474	-50.982525	1208.186890	-566.246948	36.532284	961.506897	578.138367	-21.282066	960.292175	574.842224	156.664444
-615.129333	140.435532	866.561096	-581.515991	-77.982689	867.447388	-648.467651	173.865891	485.423187	-605.876343	-131.597061	511.086853	-661.896790	175.807785	83.595291	-644.321472	-146.924927	81.024696	-614.373779	209.620621	1349.038574	-559.348755	-106.524521	1359.896362	-529.284851	59.110760	1339.160278	-563.043579	66.923691	1639.280762	-713.902344	312.676758	1109.192139	-377.793976	-200.443588	1197.098755	-496.591797	254.765121	983.161316	-158.614929	-50.915989	1208.150146	-566.047546	36.576836	961.501282	578.057373	-21.293118	960.288757	574.724548	156.680435
-614.899902	140.429810	866.531982	-581.301880	-77.981895	867.460266	-648.291931	173.839050	485.428253	-605.738831	-131.577377	511.107178	-662.120117	175.832642	83.665947	-644.287109	-146.918823	81.049057	-614.300537	209.677399	1349.014771	-559.194885	-106.468887	1359.946167	-529.171021	59.189308	1339.190796	-563.069763	66.966576	1639.251709	-713.811890	312.698364	1109.153687	-377.634766	-200.317276	1197.123901	-496.426758	254.828125	983.240295	-158.442535	-50.810871	1208.137573	-565.835205	36.589008	961.495544	577.967407	-21.310450	960.292114	574.593079	156.712753
-614.649048	140.406876	866.526978	-581.059509	-77.946030	867.483826	-648.155212	173.823608	485.427856	-605.621948	-131.562775	511.118683	-661.811218	175.806824	83.610168	-644.296387	-146.909927	81.048943	-614.203552	209.706009	1348.984619	-559.046753	-106.410271	1359.936523	-529.047852	59.246281	1339.205566	-562.941528	67.134224	1639.310669	-713.723450	312.712341	1109.100952	-377.513519	-200.228943	1197.143433	-496.275513	254.877762	983.314636	-158.267120	-50.808285	1208.147827	-565.601257	36.606068	961.508545	577.880066	-21.315599	960.304077	574.484375	156.734344
-614.423706	140.394073	866.506348	-580.830505	-77.970093	867.502502	-648.011597	173.773560	485.412659	-605.472473	-131.603973	511.144592	-661.766602	175.814224	83.591866	-644.281738	-146.903702	81.084457	-614.153076	209.723099	1348.988892	-558.955994	-106.371529	1359.959839	-528.994690	59.294209	1339.212158	-562.962891	67.134010	1639.281250	-713.652771	312.706543	1109.027222	-377.390564	-200.115143	1197.146729	-496.127411	254.905762	983.383850	-158.169586	-50.733006	1208.150146	-565.375122	36.604736	961.506958	577.787720	-21.334108	960.321167	574.367004	156.743713
-614.205872	140.423920	866.501770	-580.571228	-77.985519	867.518005	-647.918518	173.767227	485.432526	-605.327881	-131.574692	511.141785	-661.737122	175.794830	83.613014	-644.275269	-146.917892	81.097038	-614.044312	209.804840	1348.974121	-558.805786	-106.334641	1359.994385	-528.858826	59.352158	1339.245239	-562.834290	67.292557	1639.335205	-713.561401	312.676819	1108.985596	-377.317749	-200.052521	1197.145874	-495.988617	254.941833	983.435303	-158.097672	-50.575600	1208.134766	-565.158875	36.622242	961.519409	577.707275	-21.364063	960.334656	574.288147	156.724167
-614.000122	140.443146	866.513794	-580.332886	-77.981682	867.494263	-647.808472	173.692398	485.426056	-605.232666	-131.571686	511.134460	-661.739868	175.750320	83.584290	-644.276184	-146.879333	81.097580	-613.957092	209.848618	1348.941650	-558.728455	-106.286560	1360.012207	-528.750610	59.408279	1339.251953	-562.761780	67.373299	1639.345703	-713.505676	312.613312	1108.947510	-377.270630	-200.009338	1197.137695	-495.855743	254.997482	983.506592	-158.084625	-50.136322	1208.101807	-564.946655	36.621254	961.517639	577.610840	-21.340330	960.315613	574.195557	156.755646
-613.805420	140.417374	866.505981	-580.091797	-77.982597	867.482422	-647.681213	173.704437	485.414368	-605.107483	-131.581985	511.093018	-661.707092	175.726166	83.593132	-644.185852	-146.901276	81.087151	-613.838257	209.901077	1348.928955	-558.615295	-106.243477	1360.032104	-528.646729	59.432732	1339.259277	-562.680176	67.435654	1639.335449	-713.448669	312.565857	1108.895874	-377.177887	-199.950958	1197.132446	-495.710022	255.058105	983.589478	-157.987946	-50.383934	1208.122192	-564.737366	36.612278	961.510498	577.540161	-21.339338	960.289368	574.123291	156.799286
-613.605774	140.438156	866.499146	-579.832153	-78.006660	867.482056	-647.761658	173.734467	485.431976	-605.003784	-131.590988	511.089905	-661.997314	175.735321	83.664757	-644.201965	-146.920288	81.090172	-613.726501	209.962921	1348.908691	-558.523438	-106.210594	1360.059937	-528.548157	59.486103	1339.263916	-562.567566	67.507965	1639.338867	-713.389221	312.490082	1108.852295	-377.102386	-199.865860	1197.117188	-495.555481	255.133408	983.658203	-157.944397	-50.315464	1208.141113	-564.513306	36.620338	961.508240	577.457397	-21.335041	960.260376	574.061157	156.827179
-613.362732	140.399506	866.467224	-579.568359	-78.018326	867.471497	-647.397888	173.656830	485.411743	-604.860535	-131.588013	511.085632	-661.868958	175.734680	83.647186	-644.230103	-146.889175	81.079994	-613.606445	210.036148	1348.879150	-558.432434	-106.192390	1360.090088	-528.412781	59.523762	1339.267822	-562.435303	67.568504	1639.349487	-713.351135	312.377563	1108.792114	-377.052094	-199.820313	1197.112549	-495.415863	255.207687	983.755920	-157.909958	-50.214413	1208.162109	-564.264343	36.607452	961.487854	577.387695	-21.342648	960.216980	574.023560	156.849289
-613.068176	140.371185	866.454956	-579.257019	-78.010422	867.490845	-647.568359	173.751450	485.427917	-604.657776	-131.543488	511.071136	-661.956238	175.692886	83.659157	-644.186340	-146.895096	81.070663	-613.493835	210.072250	1348.858521	-558.362366	-106.153931	1360.126831	-528.328430	59.559410	1339.290649	-562.272461	67.628311	1639.371460	-713.358093	312.249084	1108.750732	-376.993073	-199.758606	1197.099243	-495.259125	255.254562	983.932434	-157.873123	-50.116093	1208.210815	-563.983521	36.610920	961.498108	577.301147	-21.336426	960.189514	573.978271	156.857391
-612.815979	140.347351	866.450500	-579.009827	-78.031296	867.522034	-647.042603	173.674469	485.398560	-604.501221	-131.562744	511.092926	-661.596069	175.688004	83.597755	-644.148743	-146.891357	81.087128	-613.301514	210.149506	1348.843628	-558.196289	-106.120361	1360.176270	-528.167664	59.620899	1339.333740	-562.087341	67.670212	1639.387695	-713.354004	312.055054	1108.697510	-376.923279	-199.809464	1197.180786	-495.063904	255.314255	984.254944	-157.855301	-50.027275	1208.255615	-563.748169	36.601139	961.515625	577.226990	-21.316019	960.150085	573.963989	156.868881
-612.511658	140.317749	866.400208	-578.747925	-78.031204	867.550659	-646.796997	173.668243	485.401886	-604.353455	-131.623108	511.088959	-661.533630	175.642548	83.612411	-644.188782	-146.889343	81.128624	-613.165527	210.218567	1348.781128	-558.134216	-106.103165	1360.223022	-528.079285	59.628830	1339.360718	-561.843262	67.753746	1639.415039	-713.431396	311.841217	1108.624146	-376.884583	-199.723648	1197.176880	-494.854034	255.337128	984.715271	-157.871368	-49.916389	1208.310303	-563.474426	36.613602	961.506409	577.147583	-21.344479	960.145081	573.932983	156.859970
-612.212646	140.328690	866.391724	-578.482117	-78.023918	867.552673	-646.583008	173.664169	485.410645	-604.116760	-131.602585	511.098541	-661.501404	175.625900	83.603775	-644.134949	-146.895020	81.136261	-612.940430	210.295761	1348.679688	-558.017639	-106.115265	1360.294556	-527.917908	59.650963	1339.373535	-561.578796	67.781380	1639.414795	-713.583801	311.623993	1108.526611	-376.853882	-199.683594	1197.177124	-494.630859	255.323166	985.334045	-157.905563	-49.809719	1208.374756	-563.218140	36.618256	961.512329	577.071106	-21.333889	960.118469	573.912170	156.878265
-611.898743	140.329117	866.392212	-578.208313	-78.003761	867.534607	-646.620178	173.778625	485.431763	-603.923706	-131.608429	511.073517	-661.522034	175.592178	83.589134	-644.136597	-146.885269	81.122925	-612.759033	210.470230	1348.567383	-557.935791	-106.056633	1360.335327	-527.815857	59.735760	1339.376221	-561.256897	67.809235	1639.402832	-713.797852	311.355377	1108.420288	-376.840912	-199.561661	1197.121704	-494.332184	255.313126	986.294067	-157.968613	-49.688396	1208.456177	-562.946594	36.611732	961.512085	577.040100	-21.346684	960.099365	573.940491	156.876266
-611.634766	140.308838	866.366516	-577.907715	-78.061867	867.521912	-646.312073	173.757233	485.369141	-603.708374	-131.654770	511.085449	-661.496399	175.564606	83.598289	-644.127808	-146.912857	81.137535	-612.504089	210.624878	1348.430298	-557.839783	-106.020699	1360.389526	-527.640869	59.799896	1339.365845	-560.889038	67.836296	1639.383789	-714.085144	311.126038	1108.312134	-376.875763	-199.354263	1197.002930	-494.106537	255.260941	987.360718	-158.057419	-49.557251	1208.545654	-562.678589	36.580433	961.497253	577.004761	-21.334341	960.081116	573.944397	156.882568
-611.353210	140.363571	866.351685	-577.609436	-78.075012	867.499390	-646.129944	173.767090	485.360382	-603.541382	-131.673767	511.062531	-661.506531	175.530807	83.549789	-644.103821	-146.912842	81.134209	-612.319397	210.759583	1348.310669	-557.802002	-106.006889	1360.416748	-527.528137	59.865883	1339.363525	-560.454285	67.892052	1639.346069	-714.481750	310.906494	1108.188110	-376.922760	-199.189102	1196.909912	-493.820892	255.131805	988.650757	-158.170639	-49.417019	1208.670898	-562.411621	36.595173	961.486755	576.971985	-21.343016	960.062805	573.962219	156.910919
-611.001160	140.309387	866.319336	-577.281006	-78.116417	867.479309	-645.816223	173.727844	485.307098	-603.329224	-131.696777	511.084808	-661.365601	175.548859	83.574623	-644.064880	-146.922150	81.138954	-612.050354	210.919586	1348.171753	-557.652100	-105.954559	1360.467896	-527.345215	59.946747	1339.345093	-559.928284	67.953911	1639.317505	-714.951477	310.722931	1108.170410	-377.043823	-198.959808	1196.765015	-493.592255	254.839645	990.208618	-158.388916	-48.913128	1208.846558	-562.081909	36.547928	961.464050	576.964966	-21.342678	960.051636	573.981018	156.928726
-610.664246	140.311310	866.260071	-577.000610	-78.144188	867.472107	-645.740906	173.763428	485.320526	-603.129272	-131.708649	511.086273	-661.363831	175.526825	83.584671	-644.015747	-146.931747	81.137497	-611.821472	211.054413	1348.050537	-557.537354	-105.893158	1360.480347	-527.152710	60.024128	1339.338501	-559.307861	68.023735	1639.301025	-715.390625	310.538116	1108.142700	-377.236786	-198.563339	1196.563232	-493.324799	254.550735	992.003967	-158.584656	-49.087669	1209.180054	-561.789551	36.546005	961.435730	576.960999	-21.333889	960.044861	574.042236	156.898117
-610.287659	140.294662	866.206909	-576.692200	-78.137383	867.445068	-645.575806	173.742035	485.309814	-603.014526	-131.702606	511.079987	-661.317322	175.504456	83.588135	-643.996765	-146.934891	81.178909	-611.584534	211.253448	1347.957520	-557.389587	-105.852654	1360.551514	-526.987915	60.115715	1339.349854	-558.591797	68.144989	1639.286377	-715.883484	310.317078	1108.172363	-377.513733	-197.994919	1196.233643	-493.008179	254.203293	994.062927	-159.026108	-48.831924	1209.766724	-561.456543	36.541534	961.398804	576.961670	-21.354570	960.057129	574.089783	156.900146
-609.918396	140.230499	866.144470	-576.414001	-78.143997	867.437622	-645.344116	173.694946	485.308685	-602.898926	-131.735107	511.082153	-661.297791	175.482254	83.585556	-644.034485	-146.945419	81.234840	-611.347290	211.466217	1347.875122	-557.209534	-105.771225	1360.615967	-526.794678	60.232830	1339.385498	-557.745239	68.293594	1639.309082	-716.375061	310.153381	1108.190308	-377.873657	-197.332825	1195.761353	-492.713715	253.504578	996.614868	-159.815338	-48.419624	1210.732300	-561.135864	36.517593	961.364258	576.963928	-21.343834	960.051880	574.140259	156.903595
-609.525146	140.206375	866.092651	-576.118713	-78.125130	867.435608	-645.180420	173.686935	485.257782	-602.840942	-131.797104	511.096161	-661.263977	175.438141	83.582924	-643.932739	-146.960129	81.287552	-611.131714	211.712158	1347.818481	-556.937683	-105.696602	1360.700806	-526.573242	60.416012	1339.435181	-556.761169	68.417717	1639.338257	-716.936340	310.064667	1108.279297	-378.289734	-196.570068	1195.120850	-492.430389	252.877747	999.443665	-161.185104	-47.794765	1212.311035	-560.786499	36.523991	961.335083	576.989563	-21.358683	960.063049	574.190674	156.887070
-609.236816	140.204147	866.068359	-575.875061	-78.143677	867.447327	-645.001282	173.637314	485.242126	-602.812988	-131.875244	511.229980	-661.233215	175.445480	83.577881	-643.897644	-146.951050	81.358002	-610.908569	211.973557	1347.727905	-556.501465	-105.561211	1360.831299	-526.314697	60.649292	1339.471069	-555.653992	68.610680	1639.364746	-717.466309	309.983887	1108.424438	-378.806763	-195.793716	1194.119385	-492.081329	252.084702	1002.774231	-163.191406	-46.982391	1214.612793	-560.508179	36.524097	961.323975	577.005981	-21.357851	960.073730	574.226929	156.903900
-608.953613	140.191650	866.243530	-575.673157	-78.049385	867.475891	-644.817383	173.586365	485.247467	-602.790649	-131.962753	511.319397	-661.204102	175.451157	83.569679	-643.824463	-146.915146	81.467720	-610.716553	212.234116	1347.675537	-555.885864	-105.431999	1361.008179	-525.998230	60.910526	1339.517822	-554.439636	68.794075	1639.411377	-718.009216	310.062286	1108.614868	-379.408630	-195.356079	1192.668335	-491.821472	251.207169	1006.383057	-166.019455	-46.101097	1217.633789	-560.261902	36.492802	961.428772	577.044312	-21.320885	960.069214	574.265076	156.909653
-608.499146	139.921295	866.381348	-575.487366	-77.948753	867.542175	-644.522949	173.543228	485.235199	-602.773621	-132.087570	511.445282	-661.198242	175.466492	83.580986	-643.768494	-146.905838	81.611832	-610.526001	212.563110	1347.647583	-555.118958	-105.301895	1361.153564	-525.521545	61.318153	1339.581055	-553.149902	68.992348	1639.494995	-718.523193	310.188751	1108.829468	-380.235870	-195.874130	1190.734863	-491.586029	250.321304	1010.369141	-169.857239	-45.002571	1220.921997	-559.928955	36.348541	961.529846	577.101624	-21.297844	960.051514	574.296570	156.941284
-608.407654	139.786682	866.423401	-575.445801	-77.947594	867.670898	-644.398499	173.568359	485.284576	-602.690002	-132.207443	511.592896	-661.076172	175.516022	83.673424	-643.637268	-146.881744	81.760155	-610.290894	213.004379	1347.652466	-554.223450	-105.119705	1361.290894	-524.974121	61.827049	1339.580566	-551.902283	69.224365	1639.572510	-719.054260	310.535492	1109.133545	-381.268341	-197.260452	1188.710449	-491.371094	249.276764	1014.569519	-174.654144	-44.299931	1224.193237	-559.781799	36.327457	961.585266	577.135132	-21.306080	960.054565	574.318665	156.963943
-608.452393	139.675400	866.497498	-575.523010	-77.874451	867.816711	-644.395874	173.654251	485.360718	-602.509644	-132.294876	511.753418	-661.082520	175.555939	83.767181	-643.468262	-146.830704	81.946014	-609.978760	213.391190	1347.642822	-553.141113	-105.077370	1361.405273	-524.360718	62.350906	1339.502319	-550.880066	69.417137	1639.620728	-719.507568	311.032654	1109.504395	-382.612274	-198.966400	1186.632935	-491.166992	248.329086	1019.007385	-180.220413	-43.793339	1226.986572	-559.721130	36.357498	961.651001	577.203918	-21.299566	960.044617	574.348755	156.975571
-608.652405	139.591293	866.591064	-575.705750	-77.826561	868.009949	-644.416809	173.671906	485.435608	-602.343750	-132.506210	511.955078	-661.071167	175.595901	83.865356	-643.417358	-146.640808	82.210403	-609.521057	213.924484	1347.637573	-551.955811	-105.087029	1361.469849	-523.486633	62.948635	1339.399048	-550.044495	69.736908	1639.658813	-719.848389	311.730743	1109.973999	-384.034332	-201.032669	1184.934082	-490.930145	247.372803	1023.385254	-186.103165	-43.098869	1229.497070	-559.752075	36.412529	961.735168	577.279663	-21.310125	960.048584	574.388245	157.007706
-609.070496	139.466995	866.690369	-576.051758	-77.787880	868.250427	-644.513184	173.683167	485.460846	-602.111816	-132.742050	512.155334	-661.118286	175.616455	83.959183	-643.322815	-146.577942	82.485062	-608.813110	214.476563	1347.632568	-550.784302	-105.035027	1361.394409	-522.452698	63.548367	1339.254028	-549.586792	70.086243	1639.620483	-720.040039	312.585999	1110.449219	-385.334717	-202.851807	1183.434692	-490.687408	246.458984	1027.828247	-191.747925	-42.645245	1231.455322	-559.908936	36.479595	961.820923	577.386963	-21.301062	960.022949	574.447327	157.032455
-609.651672	139.438858	866.783752	-576.547302	-77.687088	868.488464	-644.670715	173.737427	485.516388	-601.871460	-133.088577	512.333496	-661.161987	175.664719	84.025917	-643.267029	-146.596664	82.788132	-607.761780	215.078568	1347.684204	-549.516174	-104.968933	1361.241699	-521.220093	64.067223	1339.038330	-549.493103	70.425957	1639.540283	-719.968140	313.556610	1111.019165	-386.299011	-204.439148	1182.248291	-490.302734	245.733566	1031.960205	-196.637695	-42.326691	1232.714355	-560.175293	36.635674	961.884827	577.475891	-21.353155	960.024658	574.503113	157.029129
-610.335815	139.454071	866.840515	-577.188293	-77.477066	868.711975	-645.006409	173.812500	485.534943	-601.577454	-133.454453	512.487061	-661.454773	175.751617	84.083374	-643.264038	-146.684921	83.134865	-606.327698	215.611725	1347.766357	-548.323120	-104.753975	1360.968872	-519.865784	64.521866	1338.781738	-549.795471	70.721588	1639.384644	-719.537231	314.632782	1111.671875	-386.874603	-205.510162	1181.454102	-489.796265	245.231155	1035.760376	-200.491028	-41.911575	1233.406250	-560.526367	36.879040	961.907471	577.555725	-21.374107	960.015137	574.543945	157.019318
-611.194092	139.587173	866.875977	-578.015381	-77.173973	868.880371	-645.532104	173.969620	485.579010	-601.173889	-133.921448	512.608582	-661.319458	175.761108	84.059547	-643.270447	-146.824722	83.458344	-604.608643	216.058380	1347.941284	-547.190735	-104.473358	1360.677368	-518.581299	64.925560	1338.450806	-550.393311	71.043716	1639.241211	-718.685303	315.765411	1112.415039	-387.078583	-205.935318	1181.067505	-489.097534	245.002747	1038.937256	-202.893585	-41.254997	1233.374878	-561.028870	37.215149	961.881104	577.627625	-21.390053	960.010986	574.573242	157.029266
-612.037659	139.673492	866.974182	-578.938843	-76.827217	869.030884	-646.046265	174.004471	485.595947	-600.716064	-134.497223	512.801147	-661.457764	175.880798	84.045006	-643.235046	-147.015167	83.823593	-602.700134	216.374557	1348.124878	-546.223389	-104.127480	1360.344727	-517.222778	65.112511	1338.125977	-551.101318	71.322716	1639.124023	-717.315308	316.941010	1113.249756	-386.672882	-205.518616	1181.122314	-487.987366	244.904175	1041.500854	-203.521500	-40.325905	1232.767334	-561.570007	37.500393	961.878052	577.677795	-21.404858	960.015747	574.606323	157.032806
-613.171387	139.766327	867.080566	-580.037720	-76.571404	869.132874	-646.557434	173.961472	485.585693	-600.265503	-135.091461	513.021667	-661.581116	175.994217	84.007484	-643.190857	-147.259460	84.118256	-600.671204	216.630203	1348.299438	-545.417480	-103.537689	1360.001831	-515.975769	65.254074	1337.761108	-552.024597	71.502937	1638.950439	-715.286804	318.277924	1113.970215	-385.580597	-204.387817	1181.511475	-486.438232	245.053955	1043.313965	-202.141754	-39.319881	1231.966431	-562.313293	37.738636	961.842468	577.736389	-21.402063	960.025452	574.627563	157.038055
-614.550537	140.067169	867.060608	-581.292480	-76.331581	869.190613	-647.462097	174.122482	485.581696	-599.866272	-135.652374	513.321411	-661.871460	176.083344	84.001747	-643.096985	-147.528290	84.413147	-598.753784	216.747009	1348.561890	-544.786438	-102.856041	1359.700439	-514.870239	65.287781	1337.371216	-552.931580	71.596802	1638.834106	-712.549561	319.712891	1114.555542	-383.719757	-202.426697	1182.135742	-484.279449	245.287354	1044.335938	-198.822952	-38.395996	1231.248657	-563.223267	38.121601	961.704102	577.813477	-21.400784	960.026123	574.653748	157.021790
-615.463318	140.253159	867.052551	-582.628967	-75.991295	869.122925	-648.223206	174.329575	485.644379	-599.603882	-136.168533	513.545471	-662.072205	176.210327	83.973618	-643.022278	-147.789124	84.634293	-596.946838	216.760117	1348.861328	-544.193970	-102.029121	1359.427856	-513.881287	65.206825	1336.973511	-553.867676	71.563721	1638.720947	-709.099243	321.211914	1114.921509	-381.360199	-199.672287	1183.106323	-481.372528	245.639023	1044.616821	-193.579910	-37.951832	1230.445435	-563.969421	38.351585	961.527161	577.859131	-21.411407	960.041687	574.673157	157.026566
-616.396240	140.720078	867.090820	-583.972168	-75.663345	868.974915	-649.164978	174.571091	485.770111	-599.721313	-136.594040	513.735718	-662.319214	176.330231	83.986877	-643.041870	-148.034836	84.847076	-595.397339	216.628052	1349.065063	-543.702942	-101.147057	1359.190674	-513.075134	65.136566	1336.611938	-554.601868	71.593666	1638.723755	-705.023193	322.874786	1114.966553	-378.583557	-196.453659	1184.210693	-477.905151	246.284195	1043.942383	-186.940781	-36.483837	1229.218872	-564.774109	38.646976	961.353210	577.923706	-21.384865	960.034485	574.722229	157.036377
-617.329590	141.276047	867.049072	-585.282654	-75.488686	868.877808	-650.103943	174.858765	485.940491	-600.246826	-136.945313	513.968201	-662.651550	176.456467	84.054550	-643.028748	-148.221970	84.977295	-594.164185	216.357101	1349.220825	-543.276917	-100.259964	1358.881226	-512.481262	65.047050	1336.218506	-555.253662	71.542274	1638.742188	-700.305054	324.583160	1114.711304	-375.431702	-193.132645	1185.496460	-473.552826	247.267624	1042.484863	-178.942169	-35.655762	1227.368896	-565.586060	38.960911	961.168945	577.980408	-21.346222	960.047119	574.763916	157.041397
-618.182678	141.656601	867.001953	-586.640076	-75.284386	868.650513	-651.286438	175.178696	486.115997	-601.474792	-137.137085	514.114624	-663.077515	176.559723	84.160057	-643.141052	-148.403839	85.034088	-593.258362	216.028885	1349.270508	-542.873962	-99.471413	1358.560303	-512.056213	64.917389	1335.875366	-555.784302	71.413177	1638.799072	-695.196106	326.503723	1114.172241	-371.958862	-189.817963	1186.815918	-469.190491	248.676849	1040.207764	-170.240952	-34.733021	1224.980469	-566.403870	39.129013	960.929077	578.031799	-21.340382	960.041748	574.812317	157.027130
-618.836487	142.017487	866.942566	-587.863098	-75.149063	868.403503	-652.142822	175.460449	486.182770	-603.122681	-137.145004	514.205505	-663.577515	176.824677	84.271614	-643.306030	-148.560501	84.946411	-592.736206	215.753616	1349.192017	-542.487610	-98.708633	1358.262451	-511.897522	64.884415	1335.560913	-556.174194	71.253319	1638.879028	-689.607300	328.410461	1113.335815	-368.318817	-186.393845	1188.013794	-463.689636	250.381790	1036.999756	-161.207092	-33.889477	1222.023682	-567.108887	39.228863	960.694641	578.040161	-21.322542	960.040649	574.823242	157.049759
-619.398071	142.389282	866.839783	-589.141357	-74.899681	868.262695	-653.143433	175.873489	486.349548	-605.049072	-136.797516	514.164246	-663.859802	176.922272	84.362144	-643.455139	-148.659607	84.693901	-592.632019	215.453156	1349.010620	-542.080200	-98.096619	1358.052490	-511.941071	64.924553	1335.267212	-556.474487	71.011703	1638.916504	-683.812012	330.362122	1112.250732	-364.714630	-182.735489	1188.994751	-457.843445	252.201996	1033.473389	-152.367584	-33.278637	1218.550903	-567.856689	39.423939	960.512756	578.038818	-21.282454	960.034851	574.828064	157.060471
-619.791626	142.691681	866.741333	-589.907837	-75.009003	868.053467	-653.919189	176.179199	486.423157	-607.641846	-136.380615	514.157288	-664.071289	176.972672	84.376175	-643.744507	-148.645477	84.333473	-592.882202	215.234833	1348.793701	-541.693420	-97.568085	1357.994141	-512.089050	65.137787	1335.099731	-556.547668	70.850266	1639.022217	-677.824158	332.194885	1110.870605	-361.341766	-179.377640	1189.796509	-451.753967	254.320282	1029.404541	-144.071075	-32.632446	1214.845947	-568.330200	39.414494	960.323486	578.024597	-21.242716	960.032471	574.834717	157.038620
-620.143127	143.054169	866.676025	-590.690918	-74.900818	867.885315	-654.431030	176.402603	486.423462	-610.143677	-135.742920	514.118896	-663.868469	176.930679	84.333694	-643.962280	-148.584579	83.891853	-593.390808	215.163849	1348.544800	-541.266418	-97.108513	1358.029419	-512.323303	65.479767	1335.018066	-556.481323	70.740837	1639.127319	-671.761902	333.869110	1109.353516	-358.356964	-176.245041	1190.168213	-445.545563	256.480621	1025.110596	-136.796036	-32.314079	1211.015015	-568.821777	39.537228	960.183655	578.016357	-21.231445	960.018738	574.834839	157.054092
-620.443115	143.416779	866.651611	-591.226990	-74.736572	867.798645	-654.856079	176.677109	486.456970	-612.521729	-134.770645	513.899048	-664.216797	177.006393	84.396164	-644.098450	-148.411789	83.432854	-594.165405	215.296951	1348.358521	-540.910278	-96.640366	1358.129517	-512.607117	65.914909	1335.015503	-556.276245	70.746948	1639.226685	-665.843201	335.296387	1107.793091	-355.940948	-173.667480	1190.284668	-439.491028	258.734650	1020.566650	-130.820450	-32.609058	1207.164551	-569.224548	39.731609	960.126160	578.024109	-21.175562	960.000488	574.862488	157.078659
-620.662292	143.813629	866.674744	-591.498230	-74.533638	867.744751	-655.184143	177.007828	486.496765	-614.636475	-133.564224	513.753174	-663.852722	176.877914	84.370285	-644.117126	-148.160675	82.978821	-595.034668	215.657578	1348.137329	-540.518250	-96.124870	1358.271729	-512.878113	66.527809	1335.077271	-555.925537	70.874161	1639.309326	-660.223755	336.571228	1106.309692	-354.392059	-171.564743	1190.046631	-433.738922	260.929626	1016.181519	-126.485771	-32.972450	1203.471069	-569.500305	39.981209	960.125793	578.008606	-21.142874	959.989624	574.846375	157.097336
-620.870300	144.402649	866.750671	-591.520935	-74.176849	867.744690	-655.296204	177.273239	486.486786	-616.687195	-132.324768	513.628601	-664.042969	176.794403	84.387947	-644.103638	-147.819550	82.585854	-595.869141	216.172806	1347.925293	-540.061584	-95.420547	1358.395386	-513.240601	67.331169	1335.155396	-555.303467	71.264229	1639.416870	-655.026794	337.749268	1104.996582	-353.796204	-170.282181	1189.617432	-428.386047	263.183197	1011.976746	-123.991821	-33.524921	1200.015869	-569.669373	40.440037	960.185608	577.976379	-21.093353	959.965454	574.841980	157.110092
-621.008118	144.948410	866.858154	-591.271423	-73.670662	867.795288	-655.194275	177.489975	486.426514	-618.392334	-130.951401	513.605347	-663.515381	176.530731	84.278107	-644.123901	-147.538406	82.317451	-596.750793	216.930710	1347.732422	-539.581421	-94.736870	1358.655762	-513.538513	68.243065	1335.295776	-554.541504	71.831406	1639.492798	-650.486938	338.798096	1103.957764	-354.078308	-169.605759	1189.144287	-423.654572	265.075562	1008.461731	-123.230545	-34.083435	1196.979248	-569.684326	40.996052	960.290710	577.958435	-21.071825	959.919495	574.836487	157.108170
-621.150391	145.645416	866.992554	-590.720276	-73.021378	867.898438	-655.019287	177.685303	486.312408	-619.919861	-129.599075	513.604309	-663.569946	176.340958	84.214638	-644.127014	-147.297638	82.074509	-597.532043	217.871918	1347.598999	-539.514465	-93.644226	1358.611450	-513.930298	69.339432	1335.396118	-553.686279	72.819183	1639.572266	-646.629822	339.568787	1103.099243	-355.114777	-169.541122	1188.449097	-419.628754	266.893280	1005.737732	-123.923416	-34.627800	1194.380371	-569.576599	41.757053	960.442261	577.902649	-21.047523	959.902771	574.814209	157.114609
-621.173584	146.408371	867.080627	-589.963135	-72.144218	868.003723	-654.758118	177.845505	486.193390	-621.140564	-128.269653	513.706482	-663.298950	176.117218	84.153603	-644.089539	-147.183258	81.930145	-598.208618	218.990036	1347.563477	-539.484741	-92.456268	1358.719482	-514.291626	70.510910	1335.552734	-552.557556	73.834381	1639.647705	-643.491150	340.058533	1102.393066	-356.780762	-170.000702	1187.629028	-416.355499	268.759796	1003.880249	-125.981674	-34.966702	1192.135620	-569.306213	42.703419	960.569153	577.856750	-21.081825	959.893677	574.785828	157.108337
-621.114990	147.523819	867.203674	-588.971008	-71.124252	868.097656	-654.526855	178.045929	486.096008	-622.286987	-127.105873	513.866333	-662.707886	175.874893	84.032822	-644.131226	-147.146896	81.829880	-598.900513	220.217453	1347.568481	-539.766235	-91.315033	1358.909546	-514.804871	71.809921	1335.749512	-551.313843	75.089005	1639.740601	-641.165710	340.482788	1101.878784	-359.139221	-170.842300	1186.583374	-413.752014	270.371735	1002.639404	-129.079727	-35.444679	1190.028809	-568.907104	43.892754	960.719360	577.817871	-21.071024	959.881714	574.784973	157.106903
-620.761841	148.703781	867.308899	-587.807434	-69.807854	868.153809	-654.209045	178.269302	486.041168	-623.263733	-125.979271	513.932312	-662.394104	175.773544	84.043259	-644.180420	-147.174652	81.743835	-599.588257	221.550949	1347.607666	-540.257080	-90.119339	1359.220825	-515.293152	73.133453	1336.013062	-549.895691	76.594612	1639.840088	-639.594849	340.767151	1101.360718	-361.902649	-172.228546	1185.433228	-411.572662	271.791321	1002.429565	-132.952133	-35.642670	1188.080688	-568.286926	45.236935	960.847656	577.773926	-21.080254	959.856628	574.768738	157.105179
-620.521912	150.050507	867.413940	-586.546082	-68.401627	868.235657	-654.030701	178.555695	486.067963	-624.120178	-124.871933	514.092102	-662.220154	175.590515	84.027229	-644.195557	-147.260910	81.710945	-600.211487	222.994553	1347.608276	-540.889465	-88.969604	1359.572876	-515.833008	74.579239	1336.282593	-548.475769	78.216835	1639.919189	-638.630005	340.985657	1100.843140	-365.157349	-173.807190	1184.222046	-410.044189	273.003540	1003.188477	-137.542038	-36.073166	1186.054932	-567.688599	46.749916	960.991272	577.704834	-21.090734	959.855835	574.713928	157.094620
-619.910889	151.436005	867.492188	-585.146179	-66.783638	868.266663	-653.718201	178.902344	486.123077	-624.803833	-123.759209	514.171692	-661.959717	175.459625	83.995178	-644.259644	-147.325958	81.715431	-600.827881	224.597321	1347.675415	-541.700439	-87.827324	1359.934814	-516.467712	76.075584	1336.620728	-547.079956	79.967415	1639.984741	-638.330261	341.154877	1100.360474	-368.780945	-175.767441	1182.958252	-408.784790	273.907196	1004.249878	-142.527008	-36.665298	1183.915405	-566.851807	48.340706	961.104919	577.662048	-21.139500	959.840332	574.706116	157.077789
-619.331726	153.003525	867.625549	-583.800110	-65.082573	868.300232	-653.535645	179.386353	486.211639	-625.333557	-122.696777	514.219666	-661.744812	175.383636	83.986595	-644.683289	-147.413757	81.775360	-601.487000	226.276672	1347.705566	-542.613342	-86.720940	1360.331421	-517.067688	77.603462	1336.984009	-545.820496	81.704681	1640.010376	-638.543091	341.374634	1099.769165	-372.749695	-177.738739	1181.569824	-407.986511	274.586914	1006.158386	-147.932587	-37.509701	1181.544678	-566.052734	50.035061	961.246948	577.584473	-21.193979	959.840027	574.658875	157.047928
-618.521545	154.414001	867.662231	-582.420227	-63.381042	868.394043	-653.272522	179.796310	486.290253	-625.815308	-121.695938	514.276245	-661.586487	175.328735	83.990173	-644.597290	-147.411514	81.853806	-602.168457	228.107605	1347.718018	-543.420288	-85.760979	1360.840698	-517.641785	79.167473	1337.365112	-544.688599	83.620316	1640.034668	-639.269226	341.621094	1099.178223	-376.970673	-179.851486	1180.209839	-407.768829	275.280548	1007.986084	-153.466171	-38.404350	1179.024780	-565.142151	51.686169	961.375977	577.526855	-21.318354	959.844788	574.670654	156.956268
-617.621887	155.943008	867.682251	-581.088196	-61.668430	868.512695	-652.937561	180.252518	486.379272	-626.121704	-120.668358	514.317932	-661.471863	175.319183	84.018509	-644.524414	-147.350510	81.933395	-602.864136	230.036957	1347.707275	-544.364990	-84.692970	1361.269409	-518.222900	80.795258	1337.734375	-543.793640	85.606117	1640.079834	-640.465332	341.916412	1098.527222	-381.320313	-182.141541	1178.784912	-407.940125	275.762970	1009.887695	-159.231140	-39.101643	1176.308594	-564.226685	53.391315	961.515259	577.448303	-21.429348	959.841003	574.698364	156.842728
-616.517639	157.421143	867.685730	-579.779541	-59.936722	868.640076	-652.566589	180.868546	486.502960	-626.333801	-119.618073	514.309387	-661.359619	175.293777	84.020454	-644.359070	-147.234039	82.079704	-603.564575	232.019852	1347.627930	-545.373718	-83.613884	1361.687256	-518.712097	82.455254	1338.135864	-543.215454	87.579521	1640.145874	-642.007751	342.294067	1097.884155	-385.827454	-184.307297	1177.322632	-408.638885	276.181366	1011.744141	-164.879898	-40.398170	1173.343384	-563.242981	55.052525	961.660400	577.389526	-21.623905	959.854370	574.794495	156.666916
-615.257996	158.850235	867.652527	-578.509766	-58.286774	868.792908	-652.121277	181.450943	486.550781	-626.363159	-118.491875	514.317505	-661.258057	175.279587	84.031715	-644.199036	-147.116211	82.236725	-604.238586	234.073502	1347.491821	-546.325073	-82.501907	1362.051392	-519.179260	84.128403	1338.564941	-542.994629	89.616920	1640.227539	-643.826416	342.727844	1097.235718	-390.376373	-186.613495	1175.877930	-409.545349	276.514343	1013.416443	-170.571274	-41.533085	1170.149170	-562.206787	56.641933	961.801819	577.335876	-21.899706	959.849426	575.052734	156.400467
-613.997192	160.206024	867.618469	-577.325317	-56.789837	868.951660	-651.554260	182.054413	486.590515	-626.306580	-117.351227	514.301331	-661.104309	175.319534	84.034271	-644.053894	-146.950958	82.349045	-604.869141	236.167664	1347.358521	-547.537354	-81.113945	1362.269775	-519.662964	85.859756	1338.935181	-543.191040	91.620277	1640.315063	-645.821716	343.236298	1096.548828	-395.019348	-188.809357	1174.293701	-410.714722	276.915009	1014.871643	-176.148636	-42.793739	1166.673706	-561.235168	58.101505	961.954529	577.129639	-22.049416	959.852173	575.014893	156.276428
-612.861633	161.329742	867.555115	-576.223145	-55.421818	869.101746	-650.963074	182.682251	486.574005	-626.211243	-116.276947	514.362915	-660.973877	175.355347	83.996811	-643.854919	-146.764297	82.420113	-605.433350	238.308426	1347.174683	-548.196167	-80.110992	1362.754517	-520.097595	87.546814	1339.278931	-543.743774	93.671242	1640.398926	-647.941406	343.790161	1095.865601	-399.712372	-190.643036	1172.770752	-412.130920	277.394867	1016.054932	-181.513107	-44.363918	1162.918213	-560.356750	59.401489	962.082214	576.871155	-22.206675	959.848022	574.996948	156.125000
-611.158813	162.965225	867.412781	-575.065674	-53.991417	869.261597	-650.162903	183.204163	486.622803	-625.862732	-115.076492	514.403748	-660.781250	175.403717	83.931335	-643.595276	-146.558121	82.538750	-605.889404	240.411270	1346.960938	-549.051453	-78.884407	1363.115601	-520.485168	89.267494	1339.620850	-544.710632	95.668419	1640.522339	-650.046265	344.416504	1095.119385	-404.386414	-192.577881	1171.334961	-413.958527	278.184906	1016.905518	-186.847717	-45.856510	1158.918945	-559.215759	60.925777	962.196533	576.577637	-22.336918	959.839478	574.979797	156.024185
-609.777039	164.614944	867.022339	-574.065125	-52.822643	869.440796	-649.469543	183.936386	486.635712	-625.624695	-114.068756	514.457275	-660.622009	175.449112	83.867371	-643.466370	-146.294189	82.703865	-606.252869	242.500732	1346.742310	-549.985657	-77.621742	1363.429077	-520.878357	91.007919	1339.965210	-545.988281	97.700241	1640.667480	-652.270325	345.121521	1094.491455	-409.040131	-194.443481	1170.037598	-415.862976	278.938599	1017.338318	-191.932968	-47.452206	1154.642822	-558.259583	62.469513	962.166077	576.214294	-22.475319	959.856079	574.909546	155.912292
-608.089661	165.530289	867.149536	-573.038574	-51.522392	869.600830	-648.619934	184.537445	486.582458	-625.045654	-112.947578	514.468506	-660.490540	175.509094	83.790283	-643.236694	-146.069473	82.835228	-606.568848	244.582306	1346.534302	-551.118591	-76.059242	1363.470825	-521.202271	92.692146	1340.296143	-547.549988	99.730652	1640.865356	-654.352417	345.881378	1093.840576	-413.655304	-195.703949	1168.510986	-417.795624	279.651855	1017.416870	-196.720154	-49.188488	1150.214111	-557.237366	63.448055	962.437927	575.817871	-22.483082	959.790649	574.841858	155.843155
-606.462830	166.803848	866.981628	-572.149414	-50.322708	869.763794	-647.988525	185.315796	486.647644	-624.513306	-112.080589	514.533203	-660.366821	175.589615	83.743134	-643.054077	-145.818817	83.046257	-606.790344	246.642181	1346.277588	-551.753906	-74.898293	1363.902466	-521.521912	94.384117	1340.608887	-549.347961	101.718697	1641.085449	-656.491394	346.680695	1093.269409	-418.294678	-196.912582	1167.229248	-419.848236	280.354675	1017.040527	-201.530243	-50.293594	1145.518066	-556.256714	64.670029	962.534241	575.782349	-22.057770	959.629883	574.867371	155.968521
-604.832092	168.127701	866.894836	-571.311218	-49.209423	869.892700	-647.421570	186.065079	486.715454	-623.621399	-111.116539	514.561279	-660.280762	175.667313	83.733383	-642.824402	-145.562622	83.230148	-606.903076	248.657593	1346.077148	-552.687012	-73.447067	1364.032837	-521.809814	96.106819	1340.923462	-551.354614	103.707008	1641.359497	-658.536133	347.566895	1092.791016	-422.823669	-198.034576	1166.078613	-421.975311	281.151093	1016.276306	-206.035233	-52.004860	1140.745361	-555.298096	65.814194	962.656738	575.165283	-22.245024	959.719543	574.632019	155.837830
-603.147949	169.472916	866.737549	-570.528015	-47.990250	869.976318	-646.860535	186.881119	486.752167	-622.602661	-110.269653	514.625122	-660.254028	175.750977	83.715462	-642.608521	-145.336243	83.424011	-606.959717	250.648682	1345.877686	-553.590332	-72.044823	1364.227783	-522.088867	97.742569	1341.265869	-553.455933	105.535713	1641.617920	-660.459717	348.514709	1092.333618	-427.246490	-198.584305	1164.714722	-424.143860	282.053589	1015.096558	-210.142944	-53.713013	1135.939453	-554.326050	67.023506	962.715332	574.521179	-22.275187	959.633789	574.411011	155.749756
-601.543335	170.790970	866.559387	-569.850098	-46.874481	870.065979	-646.538025	187.776031	486.866364	-621.455322	-109.486687	514.694946	-660.287476	175.821701	83.757561	-642.353088	-145.158264	83.700851	-606.968506	252.649796	1345.662964	-554.701477	-70.374466	1364.075928	-522.338928	99.378120	1341.541870	-555.703003	107.493134	1641.895752	-662.357361	349.546478	1091.991821	-431.582947	-199.156555	1163.392700	-426.352783	283.117432	1013.571411	-214.176788	-55.466854	1130.988525	-553.415466	68.180016	962.754272	573.850281	-22.381289	959.562866	574.139038	155.688522
-600.053711	172.112076	866.447693	-569.242432	-45.758980	870.201599	-646.150879	188.681824	486.949585	-620.049500	-108.740898	514.704651	-660.272400	175.938278	83.748550	-642.184326	-144.947174	83.998734	-606.882324	254.624008	1345.451172	-555.556274	-68.956642	1364.192627	-522.581726	101.062134	1341.842651	-558.024841	109.477356	1642.161255	-664.103638	350.650940	1091.709229	-435.938080	-199.486938	1162.155273	-428.630768	284.237061	1011.585938	-218.028809	-57.127167	1126.075806	-552.573792	69.340973	962.840515	573.117493	-22.428648	959.428162	573.817322	155.653885
-598.509460	173.393494	866.333984	-568.656433	-44.606823	870.322144	-645.664917	189.654037	487.009064	-618.599365	-108.181923	514.856079	-660.235352	176.075119	83.766266	-642.000000	-144.723785	84.346786	-606.759949	256.588409	1345.324951	-556.420227	-67.549355	1364.321899	-522.803711	102.651360	1342.155029	-560.324036	111.428810	1642.433472	-665.753113	351.758240	1091.573242	-440.184052	-199.648819	1160.920288	-430.940735	285.419250	1009.324829	-221.710236	-58.961056	1121.168091	-551.702881	70.489380	962.914001	572.379517	-22.513971	959.307800	573.410400	155.603394
-597.138977	174.743820	866.273926	-568.208252	-43.433235	870.491516	-645.279480	190.671585	487.125549	-616.723877	-107.465271	514.880432	-660.278870	176.171417	83.798897	-641.681519	-144.544647	84.667511	-606.580200	258.448975	1345.216187	-557.290222	-66.148941	1364.456787	-523.028625	104.219429	1342.505859	-562.604858	113.351463	1642.684937	-667.292908	352.938812	1091.451782	-444.441498	-199.836700	1159.844482	-433.310394	286.660126	1006.577026	-225.248932	-61.051254	1116.436890	-550.981079	71.687523	963.035767	571.451050	-22.635075	959.181580	572.879028	155.530823
-595.815430	176.065109	866.188904	-567.791992	-42.186771	870.691772	-644.921753	191.720108	487.243134	-615.057556	-107.018860	514.975220	-660.092834	176.017105	83.476402	-641.544678	-144.395370	84.972511	-606.325500	260.357605	1345.124878	-558.111450	-64.808197	1364.719360	-523.249390	105.752853	1342.868896	-564.786194	115.242569	1642.907715	-668.653809	354.136169	1091.464111	-448.824097	-199.413422	1158.457153	-435.596619	287.941345	1003.906982	-228.965637	-62.995678	1111.445801	-550.298706	72.938568	963.158020	570.568787	-22.683086	959.019043	572.315552	155.441711
-594.565979	177.347443	866.139893	-567.430969	-40.979412	870.900146	-644.183105	192.618073	487.249176	-613.202698	-106.552948	515.021851	-660.035889	176.133667	83.471283	-640.875793	-144.255005	85.372620	-606.095642	262.202728	1345.040771	-559.171570	-63.305618	1364.759521	-523.502319	107.229881	1343.203857	-566.829041	117.118858	1643.102661	-669.919617	355.369354	1091.491455	-453.125183	-199.100708	1157.146851	-437.914490	289.252319	1000.950439	-232.391052	-64.561836	1107.146973	-549.677307	74.143349	963.301208	569.179443	-23.149523	959.031372	571.570435	155.105972
-593.387024	178.716675	866.055298	-567.095459	-39.725616	871.163696	-643.582458	193.597488	487.250519	-611.403809	-106.255188	515.115173	-660.348083	176.495880	83.845238	-640.728699	-144.136948	85.766586	-605.774231	263.993408	1344.984741	-560.156067	-61.905571	1364.925049	-523.744873	108.697258	1343.520752	-568.681030	118.977074	1643.265381	-671.122986	356.735260	1091.505249	-457.507874	-198.726181	1155.902954	-440.262909	290.621582	997.813904	-235.960892	-66.769241	1102.681274	-549.123413	75.458908	963.457397	568.383057	-23.175114	958.887268	570.938538	154.999863
-592.297791	180.073120	866.029419	-566.815674	-38.390537	871.395874	-642.955261	194.509857	487.284119	-609.488708	-105.986130	515.150818	-660.384399	176.568970	83.879723	-640.695679	-144.046265	86.184067	-605.430725	265.793427	1344.884644	-561.122681	-60.582718	1365.046631	-523.979309	110.155930	1343.831177	-570.321228	120.831009	1643.397217	-672.207336	358.113342	1091.561401	-461.964783	-198.282455	1154.674072	-442.549255	291.998291	994.596619	-239.477463	-68.095482	1098.790771	-548.632385	76.779877	963.625366	567.389099	-23.450623	958.868958	570.190796	154.806198
-591.400879	181.337463	865.857849	-566.630188	-37.091133	871.639465	-642.409668	195.531250	487.290649	-607.625366	-105.778954	515.264282	-660.439636	176.654343	83.915558	-640.424622	-144.012756	86.654190	-605.015808	267.565643	1344.776855	-562.117981	-59.307487	1365.235229	-524.226501	111.541443	1344.079834	-571.708618	122.616196	1643.514771	-673.292847	359.615540	1091.618164	-466.382141	-197.784317	1153.418335	-444.882446	293.458435	991.422852	-243.041229	-70.795052	1094.895386	-548.259949	78.124588	963.712219	566.418274	-23.646509	958.782227	569.511292	154.644714
-590.890747	182.836288	865.363037	-566.564758	-36.024086	871.931396	-641.893738	196.440384	487.252502	-605.822327	-105.632332	515.393127	-660.405457	176.668610	83.932602	-640.340576	-143.974106	87.080170	-604.587463	269.361694	1344.706909	-563.191711	-58.018322	1365.311646	-524.478516	112.919701	1344.334839	-572.832581	124.382820	1643.630371	-674.289185	361.175110	1091.701538	-470.931244	-197.564270	1152.347412	-447.251282	294.842255	988.243347	-246.863129	-72.289482	1091.365845	-548.069824	79.664146	963.625793	565.307007	-23.444115	958.647034	568.468018	154.986542
-590.107361	184.181137	865.338623	-566.442749	-34.701103	872.166443	-641.413086	197.363968	487.306519	-604.117249	-105.197670	515.283142	-660.403137	176.759064	83.960411	-640.308533	-143.958160	87.553162	-604.094482	271.104675	1344.613281	-564.311768	-56.735615	1365.368286	-524.697693	114.218895	1344.551880	-573.631653	126.077652	1643.713135	-675.285034	362.871307	1091.815186	-475.487579	-197.191101	1151.237061	-449.639313	296.307556	985.232971	-250.736038	-74.024902	1088.178589	-547.814819	80.998001	963.794678	563.656311	-24.093870	958.521851	567.593994	154.594208
-589.093262	185.169556	865.390869	-566.254395	-32.739006	872.312805	-640.757080	198.171677	487.213776	-602.060120	-105.236519	515.485779	-660.467346	176.853821	83.989014	-640.032898	-143.945450	88.102173	-603.618591	272.862762	1344.510254	-565.551392	-55.474171	1365.431396	-524.967041	115.539825	1344.755493	-574.141357	127.712479	1643.789551	-676.215210	364.639160	1091.969971	-480.178558	-196.551712	1149.980469	-452.039642	297.757782	982.323181	-254.602951	-75.702789	1085.287109	-547.448730	82.404709	963.973511	562.879272	-23.869488	958.326904	567.067871	154.435669
-588.479980	186.489319	865.274658	-566.265503	-31.462299	872.515686	-641.299927	199.624176	487.390778	-600.369507	-105.122482	515.644470	-660.834045	176.849869	84.097733	-639.983398	-143.945816	88.652222	-603.129272	274.587860	1344.381348	-566.752747	-54.333755	1365.545898	-525.201599	116.783058	1344.905151	-574.351379	129.287064	1643.849487	-677.135376	366.525574	1092.137939	-484.855164	-196.177917	1149.008423	-454.411133	299.193634	979.543579	-258.622803	-77.181801	1082.739380	-547.307556	83.739731	964.065125	561.880310	-23.960407	958.298157	566.253174	154.239960
-587.859070	187.666351	865.169556	-566.285278	-30.167210	872.687439	-640.856750	200.445221	487.310303	-598.643250	-104.891701	515.765442	-660.893005	176.943283	84.080345	-639.755371	-143.953156	89.132843	-602.651245	276.311371	1344.214600	-568.010803	-53.203003	1365.642822	-525.511780	118.075638	1345.033447	-574.238892	130.847687	1643.886719	-678.050232	368.493103	1092.344849	-489.586060	-195.704056	1148.034180	-456.795532	300.587799	976.966858	-262.662811	-78.576340	1080.448486	-547.164001	84.997795	964.146484	560.890930	-24.091997	958.245544	565.526672	153.931122
-587.331360	188.800629	865.024048	-566.333069	-29.065142	872.886353	-640.351929	201.335953	487.251404	-597.114990	-104.835762	515.972107	-660.544128	176.750717	83.698830	-639.691040	-143.954132	89.684685	-602.159302	278.062714	1344.073975	-569.099426	-52.204395	1365.986938	-525.811768	119.240913	1345.101074	-573.854797	132.320221	1643.901001	-678.939880	370.527466	1092.620483	-494.306793	-195.239258	1147.216797	-459.122101	302.067291	974.703857	-266.794952	-80.011246	1078.444580	-547.066711	86.174286	964.213989	559.924683	-24.215431	958.227417	564.730957	153.825623
-586.927124	190.006744	864.849365	-566.519897	-27.916992	873.026917	-639.789917	202.106995	487.039978	-595.741394	-104.759666	516.194092	-660.525574	176.837585	83.617065	-639.649231	-143.963699	90.265289	-601.728943	279.749908	1343.949097	-570.382568	-51.135544	1366.100708	-526.193726	120.490799	1345.131104	-573.211975	133.762085	1643.874023	-679.821167	372.581390	1092.880371	-498.938293	-194.808594	1146.483398	-461.265747	303.475037	972.644470	-270.838104	-81.405067	1076.668823	-547.065735	87.397873	964.227478	558.936035	-24.290686	958.197266	563.787964	153.766678
-586.512390	191.050690	864.676697	-566.714783	-26.923466	873.199951	-639.342102	202.875076	486.958252	-594.322144	-104.743553	516.453247	-660.959534	177.151794	83.930588	-639.558472	-143.953583	90.818832	-601.250732	281.331818	1343.847412	-571.929504	-49.888107	1366.051025	-526.800171	121.885895	1345.078369	-572.336060	135.163849	1643.850586	-680.632141	374.733337	1093.152344	-503.574768	-194.347733	1145.785889	-463.507935	304.961853	970.609863	-274.820099	-82.774940	1075.187012	-547.069214	88.474236	964.259033	557.974854	-24.415792	958.164063	562.970642	153.620926
-586.290894	192.148941	864.514221	-567.006226	-25.970915	873.385315	-639.020935	203.682281	486.912354	-593.043579	-104.736839	516.731201	-660.578735	176.781799	83.472252	-639.413391	-144.006836	91.455940	-600.888916	282.955353	1343.782104	-573.171448	-48.883923	1366.304077	-527.229675	123.076645	1345.078613	-571.325317	136.469208	1643.787476	-681.500427	376.934387	1093.523804	-508.119537	-193.903229	1145.272583	-465.959747	306.533447	968.810425	-278.809509	-84.045662	1073.908569	-547.189270	89.571228	964.291931	557.101563	-24.558889	958.138245	562.128906	153.443024
-586.076965	193.059219	864.327637	-567.380371	-25.163866	873.547852	-638.708069	204.416595	486.761902	-591.865112	-104.839142	517.047180	-660.567078	176.815079	83.381470	-639.304871	-144.025803	92.090645	-600.548645	284.531067	1343.715454	-574.783997	-47.563572	1366.202637	-527.581055	124.195786	1345.105835	-570.269165	137.729385	1643.658081	-682.332581	379.072174	1093.931274	-512.537354	-193.522598	1144.774048	-467.967987	307.788605	967.441467	-282.718506	-85.188515	1072.823853	-547.337097	90.494850	964.296387	556.248596	-24.666430	958.137146	561.234497	153.292419
-586.058655	193.901016	864.059021	-567.878174	-24.456280	873.721069	-638.394592	205.063812	486.612305	-590.718933	-105.013107	517.380371	-660.769897	177.037277	83.419479	-639.302246	-144.039597	92.725693	-600.230469	286.042969	1343.649292	-576.203247	-46.456017	1366.326782	-527.969055	125.371895	1345.063477	-569.248779	138.979019	1643.445557	-683.161438	381.254150	1094.316650	-516.906128	-193.046753	1144.324951	-469.832153	309.043396	966.226807	-286.544373	-86.398827	1071.832031	-547.595764	91.387337	964.246338	555.337646	-24.853792	958.158203	560.351074	153.064072
-585.951599	194.681549	863.889526	-568.363586	-23.805201	873.906738	-638.136780	205.669510	486.477814	-589.545349	-105.257072	517.735901	-660.672241	176.910095	83.240044	-639.207092	-144.074966	93.437874	-599.898682	287.514557	1343.547485	-577.643860	-45.264359	1366.140747	-528.221069	126.410759	1345.037231	-568.353088	140.188232	1643.229248	-683.901733	383.427185	1094.676025	-521.244751	-192.464569	1143.800903	-471.606934	310.268036	965.149536	-290.324249	-87.496719	1070.965942	-547.833801	92.171082	964.264709	554.571777	-25.008261	958.159546	559.490295	152.926743
-585.800537	195.738800	863.735596	-568.922119	-23.090616	874.102600	-637.946289	206.301773	486.437805	-588.266663	-105.391563	518.052795	-660.713684	176.979248	83.188034	-639.062134	-144.115067	94.039520	-599.513550	288.942902	1343.450806	-578.596863	-44.402397	1366.727295	-528.400269	127.430557	1344.994995	-567.662964	141.384018	1642.974365	-684.681946	385.640533	1095.142578	-525.401184	-191.958511	1143.495605	-473.296600	311.526855	964.261597	-293.990784	-88.594521	1070.227051	-548.097656	93.099907	964.301086	553.800232	-25.104670	958.157837	558.578186	152.818741
-585.684143	196.662613	863.724060	-569.515076	-22.324715	874.242188	-637.793030	206.912018	486.305756	-586.902100	-105.587250	518.296326	-660.971802	177.163254	83.262825	-638.844055	-144.178314	94.687752	-599.028931	290.326691	1343.356079	-579.582764	-43.421928	1366.848389	-528.673523	128.506454	1344.858398	-567.199646	142.533981	1642.771240	-685.387451	387.769348	1095.562012	-529.439026	-191.410553	1143.087036	-474.914154	312.783173	963.603210	-297.318176	-89.252602	1069.750366	-548.412964	93.906509	964.391418	553.104431	-25.293278	958.190125	557.726868	152.601471
-585.897522	197.332993	863.560425	-570.294250	-21.741844	874.440857	-637.819641	207.471268	486.191193	-585.628174	-105.865562	518.587830	-661.077148	177.155518	83.184052	-638.644897	-144.218094	95.348831	-598.495544	291.624298	1343.261353	-580.669067	-42.337467	1366.721313	-528.760681	129.445526	1344.766357	-567.017700	143.679138	1642.568604	-686.000732	389.839233	1096.054688	-533.388916	-190.993439	1142.643921	-476.494995	314.055328	963.012817	-301.038116	-90.607353	1068.742310	-548.905151	94.612801	964.402039	552.412659	-25.503555	958.236328	556.877991	152.365143
-586.220276	197.762207	863.233948	-571.023376	-21.123634	874.696411	-637.795532	207.963120	486.063721	-584.246643	-106.150673	518.856750	-661.468445	177.444229	83.470322	-638.420044	-144.203690	95.999252	-597.900208	292.783112	1343.157593	-581.416321	-41.420033	1366.747192	-528.810364	130.319550	1344.644653	-567.073669	144.777435	1642.417725	-686.572449	391.809204	1096.572998	-537.205383	-190.603867	1142.230225	-477.911682	315.273224	962.608704	-304.509705	-91.744537	1067.856934	-549.427307	95.341286	964.350586	551.822632	-25.686489	958.274719	556.112915	152.191391
-586.620789	198.225647	863.025940	-572.017090	-20.773888	874.712097	-637.825684	208.388947	485.979187	-583.077820	-106.628517	519.134460	-661.351868	177.350693	83.340652	-638.109619	-144.283020	96.708412	-597.209961	293.807373	1343.100952	-582.018616	-40.580441	1366.758789	-528.779968	131.126999	1344.525879	-567.361023	145.863892	1642.337891	-687.079712	393.695557	1097.112427	-540.824219	-190.152863	1141.800171	-479.235199	316.400513	962.099304	-307.709930	-92.590759	1067.246948	-550.016479	95.767937	964.219788	551.338989	-25.822021	958.324463	555.348816	151.997421
-586.675476	198.752350	863.043823	-572.660645	-20.068865	874.876038	-637.859070	208.765945	485.880798	-581.767395	-106.918083	519.395569	-661.053772	176.995850	82.897438	-637.816711	-144.274338	97.424599	-596.499207	294.783630	1343.049927	-582.485474	-39.684441	1366.724365	-528.717285	131.832458	1344.416016	-567.833374	146.904419	1642.277100	-687.375854	395.428162	1097.705322	-544.350037	-189.721619	1141.363403	-480.427734	317.558655	961.661865	-310.978668	-93.658325	1066.229004	-550.406006	96.372444	964.323975	550.919739	-25.971870	958.360046	554.649841	151.820602
-586.772461	199.602524	863.101318	-573.472595	-19.457399	874.945374	-638.038818	209.140747	485.873932	-580.465820	-107.227722	519.666199	-661.520203	177.378769	83.224144	-637.546814	-144.263336	98.165062	-595.815491	295.606659	1343.038452	-582.811646	-39.001625	1366.757080	-528.606262	132.479355	1344.320923	-568.472107	147.872360	1642.264648	-687.638062	397.056549	1098.247559	-547.677673	-189.269989	1140.949219	-481.619934	318.702393	961.309631	-314.070648	-94.622887	1065.281738	-550.859558	97.005692	964.394226	550.579102	-26.109177	958.394592	553.956421	151.692001
-587.109680	200.125961	862.962891	-574.296936	-19.143488	874.984985	-638.352783	209.568069	485.773132	-579.287292	-107.601036	520.048889	-661.657654	177.404572	83.153275	-637.266907	-144.276764	98.818916	-595.132385	296.338470	1343.041382	-583.333069	-38.152077	1366.366089	-528.491516	133.045959	1344.241211	-569.224243	148.796768	1642.270020	-687.858826	398.669281	1098.791870	-550.851685	-188.879044	1140.506714	-482.671387	319.792145	960.797791	-317.037323	-95.625854	1064.197266	-551.354431	97.433731	964.317749	550.303406	-26.224136	958.427612	553.373169	151.633514
-587.422363	200.600677	862.830322	-575.170349	-18.866760	875.000671	-638.703247	209.964355	485.738831	-578.386536	-108.053131	520.409424	-661.785950	177.443466	83.102936	-637.166809	-144.200500	99.444389	-594.565918	296.949097	1343.070313	-583.427612	-37.724976	1366.734741	-528.407043	133.508759	1344.154419	-570.069336	149.667236	1642.280518	-687.917847	400.129028	1099.361572	-553.904846	-188.381882	1140.220825	-483.528992	320.797791	960.281128	-319.865479	-96.460258	1063.118530	-551.855347	97.796211	964.231873	550.095032	-26.391533	958.478210	552.782776	151.516235
-587.487366	201.313293	862.673950	-575.964478	-18.440760	875.044556	-638.986755	210.197723	485.770782	-577.403076	-108.364204	520.698303	-661.882568	177.478348	83.019714	-637.130066	-144.097351	100.016708	-594.027222	297.490936	1343.161499	-583.689209	-37.284531	1366.783081	-528.378784	133.909332	1344.114746	-570.949707	150.410324	1642.307129	-687.929504	401.482300	1099.903931	-556.736206	-187.870697	1139.888062	-484.418427	321.759155	959.876221	-322.415558	-97.457504	1062.051514	-552.205078	98.348495	964.152161	549.953552	-26.499689	958.510193	552.271545	151.401077
-587.947998	201.520523	862.424500	-576.865295	-18.386497	875.023193	-639.357117	210.396637	485.719910	-576.604004	-108.777992	521.070435	-661.968018	177.574051	82.992973	-637.220459	-143.992157	100.551819	-593.563354	297.905273	1343.229736	-584.015381	-36.858578	1366.798218	-528.372864	134.219742	1344.088623	-571.863281	151.088425	1642.337524	-687.812439	402.666321	1100.397339	-559.405334	-187.400558	1139.530273	-485.143280	322.666107	959.317749	-325.015106	-98.476730	1060.738037	-552.713440	98.519653	963.960266	549.903870	-26.692059	958.567505	551.825012	151.198318
-588.497620	201.514694	862.349731	-577.731567	-18.403557	875.023315	-639.826965	210.519226	485.692932	-576.083008	-109.268028	521.364990	-662.041077	177.607880	82.944244	-637.471619	-143.821426	101.038925	-593.160034	298.205017	1343.354492	-584.611450	-36.358524	1366.365234	-528.414551	134.436920	1344.078857	-572.742004	151.656784	1642.373291	-687.616394	403.741760	1100.843872	-561.948425	-187.005280	1139.069946	-485.639771	323.512299	958.659241	-327.368042	-99.224022	1059.609009	-553.257019	98.502640	963.871948	549.966736	-26.876812	958.614197	551.432251	151.022064
-588.542969	202.026398	862.661682	-578.347046	-18.171030	875.024048	-640.309082	210.626480	485.858398	-575.365356	-109.515648	521.598083	-662.130859	177.685272	82.951981	-637.772034	-143.594101	101.408493	-592.881653	298.440277	1343.480103	-584.740967	-36.269737	1366.800171	-528.550232	134.571777	1344.110352	-573.577881	152.077347	1642.426025	-687.352417	404.741302	1101.267090	-564.275818	-186.446442	1138.786499	-486.034882	324.240509	958.123779	-329.555054	-100.040695	1058.389160	-553.574951	98.655357	964.040161	550.045898	-27.040499	958.672974	551.035156	150.887726
-588.818726	202.212265	862.700073	-578.968445	-18.165958	875.069458	-640.973877	210.877518	486.001312	-574.873413	-109.737724	521.829102	-662.221130	177.744995	82.961250	-638.204346	-143.316910	101.832001	-592.681519	298.583313	1343.598633	-585.113831	-36.168053	1366.896484	-528.711426	134.651093	1344.162842	-574.374573	152.418365	1642.490479	-687.012878	405.650360	1101.640381	-566.478516	-186.144775	1138.554443	-486.339081	324.903290	957.577454	-331.662079	-101.045219	1057.078735	-553.947327	98.703743	964.061401	550.177429	-27.193653	958.715942	550.679993	150.717896
-588.955261	202.152252	862.733276	-579.071289	-17.841864	875.413330	-641.502869	210.834000	486.086426	-574.380920	-109.921806	521.971008	-662.232727	177.763504	82.885597	-638.565796	-143.048599	102.090431	-592.567627	298.616211	1343.750000	-585.589294	-36.156227	1366.987305	-528.925049	134.619110	1344.226440	-575.128662	152.644760	1642.546509	-686.598083	406.343445	1101.897339	-568.559509	-185.768295	1138.261963	-486.490906	325.532288	957.028137	-333.665100	-101.740646	1055.789673	-554.119751	98.984406	964.255981	550.357483	-27.334494	958.775024	550.368713	150.587097
-589.142883	202.156631	862.787598	-579.345398	-17.838190	875.544312	-642.133118	210.640015	486.154907	-574.236816	-110.105782	522.122192	-662.318237	177.818466	82.860260	-639.145691	-142.715073	102.310005	-592.568848	298.587738	1343.886353	-585.993896	-36.210930	1367.125000	-529.206055	134.538437	1344.329956	-575.786011	152.719940	1642.636475	-686.201355	406.969879	1102.180542	-570.505737	-185.353119	1137.932251	-486.635406	326.104279	956.558044	-335.509766	-102.630905	1054.531494	-554.339111	99.010048	964.343445	550.643372	-27.502823	958.837463	550.135254	150.509689
-589.079773	202.455612	862.948242	-579.706726	-17.189610	875.730530	-642.871643	210.629074	486.403595	-574.188416	-110.230957	522.122803	-662.382507	177.861252	82.830444	-639.838562	-142.270325	102.378899	-592.652039	298.430695	1344.022583	-586.510803	-36.342636	1367.225098	-529.489197	134.331589	1344.458252	-576.385132	152.663361	1642.718750	-685.703186	407.494293	1102.357178	-572.322937	-185.121048	1137.676880	-486.601227	326.509155	956.106995	-337.351349	-103.449425	1053.126221	-554.545227	99.446800	964.537476	550.945679	-27.626585	958.888000	549.876221	150.339050
-588.980103	202.454178	863.010742	-579.752075	-17.177553	875.869507	-643.477478	210.384552	486.544006	-574.370728	-110.259384	522.185486	-662.413086	177.875763	82.802841	-640.664368	-141.656906	102.392120	-592.849304	298.190979	1344.149170	-587.043823	-36.598038	1367.272827	-529.848877	134.030273	1344.616211	-576.892700	152.469116	1642.834717	-685.205872	407.827148	1102.440552	-574.022827	-184.846451	1137.309814	-486.343475	326.850983	955.523315	-339.012421	-104.117210	1051.823608	-554.572266	99.464600	964.654236	551.246948	-27.730356	958.895569	549.608459	150.129654
-589.316956	201.912048	862.813110	-579.852051	-17.579882	876.015137	-644.147583	210.172363	486.676727	-574.668152	-110.152710	522.248047	-662.493774	177.867218	82.784485	-641.679382	-140.985626	102.351410	-593.115601	297.877167	1344.275879	-587.565857	-36.976463	1367.334961	-530.261353	133.680267	1344.802734	-577.327820	152.159561	1642.927734	-684.696167	408.032898	1102.544312	-575.629456	-184.715469	1137.043579	-486.103363	327.119202	955.124573	-340.623627	-104.762459	1050.583496	-554.752869	99.177887	964.602905	551.553833	-27.862690	958.908142	549.401917	149.954422
-589.561646	201.279861	862.727722	-579.592102	-18.358105	876.163513	-644.805359	209.822098	486.774506	-575.026123	-109.874527	522.273438	-662.543884	177.858948	82.786423	-642.683105	-140.270279	102.235161	-593.512268	297.477844	1344.376709	-588.105530	-37.441849	1367.439087	-530.711731	133.266373	1344.973267	-577.674927	151.752579	1643.034180	-684.231262	408.137756	1102.561890	-577.190979	-184.579437	1136.637207	-485.816193	327.285248	954.745117	-342.163513	-105.426941	1049.340698	-554.763367	98.636673	964.627869	551.912537	-28.002373	958.932373	549.212585	149.873657
-589.619324	200.847397	862.891479	-579.426941	-18.691126	876.270630	-645.424377	209.407150	486.919800	-575.652893	-109.599243	522.128052	-662.533142	177.861359	82.770172	-643.878845	-139.443222	102.032936	-593.986206	296.964172	1344.483154	-588.687195	-37.942589	1367.513062	-531.194580	132.765549	1345.111572	-577.960571	151.224396	1643.149414	-683.749207	408.116455	1102.569946	-578.608032	-184.628250	1136.391357	-485.383972	327.370850	954.406433	-343.633423	-105.964165	1048.277100	-554.795349	98.260498	964.789612	552.284119	-28.118975	958.913330	549.054443	149.759140
-588.990173	200.117599	863.666870	-578.945862	-18.673597	876.298218	-645.827698	208.896637	487.024780	-576.229248	-109.137291	521.867981	-662.091797	177.486206	82.338333	-645.006531	-138.578995	101.739105	-594.549377	296.419067	1344.592529	-589.273132	-38.564667	1367.552734	-531.792786	132.187073	1345.302734	-578.199646	150.596405	1643.232910	-683.357666	407.900818	1102.508057	-579.967468	-184.735977	1136.050415	-484.959534	327.440826	954.158386	-345.003571	-106.563873	1047.246338	-554.509888	97.577217	965.299011	552.704895	-28.278008	958.897644	548.926025	149.596252
-588.838196	199.544815	863.825623	-578.612000	-19.144287	876.326782	-646.478394	208.432877	487.180145	-576.919067	-108.526665	521.586060	-662.096375	177.457138	82.330200	-646.185669	-137.700531	101.277702	-595.226318	295.749237	1344.683472	-589.810730	-39.243122	1367.572998	-532.364624	131.565109	1345.477905	-578.405518	149.861145	1643.281616	-682.965576	407.568756	1102.355713	-581.302979	-184.861130	1135.724854	-484.418701	327.351959	953.956909	-346.348663	-107.177544	1046.271851	-554.371765	97.023506	965.427246	553.109558	-28.402109	958.910706	548.816406	149.412125
-588.711670	199.025909	863.929626	-578.248474	-19.736238	876.298828	-647.088867	208.012817	487.348175	-578.082642	-108.161469	521.225220	-662.535156	177.785980	82.713196	-647.397644	-136.830566	100.767990	-595.923218	295.000458	1344.776001	-590.369507	-40.009327	1367.585205	-532.965515	130.828918	1345.571655	-578.617004	149.017639	1643.299438	-682.565918	407.020721	1102.201538	-582.542236	-185.052933	1135.340088	-483.823517	327.192261	953.864075	-347.586884	-107.683022	1045.445313	-554.215332	96.437508	965.494690	553.526611	-28.548208	958.926575	548.730042	149.246246
-588.509644	198.577133	864.068481	-577.836914	-20.195026	876.250671	-647.622192	207.360870	487.529510	-579.108337	-107.616402	520.790466	-662.557739	177.740326	82.695251	-648.344360	-136.027252	100.094582	-596.717834	294.148590	1344.825684	-590.889221	-40.911762	1367.589844	-533.576904	130.030304	1345.732300	-578.883667	148.102631	1643.270996	-682.325256	406.362854	1101.994629	-583.750854	-185.345642	1134.950439	-483.140808	326.852142	953.867615	-348.851410	-108.248718	1044.615479	-554.026794	95.926407	965.580322	553.982544	-28.652834	958.936646	548.690735	149.077026
-588.260559	197.953659	864.136230	-577.308960	-20.827211	876.148987	-648.273315	206.880295	487.770233	-580.268799	-106.948608	520.301147	-662.214294	177.341354	82.332268	-648.981750	-135.436096	99.320656	-597.549438	293.238434	1344.841187	-591.430237	-41.881104	1367.521484	-534.169617	129.154694	1345.821899	-579.233154	147.101074	1643.232300	-682.132263	405.523621	1101.719116	-584.883057	-185.820999	1134.531616	-482.504242	326.523804	953.978271	-349.803772	-108.607101	1044.145996	-553.767029	95.257439	965.605469	554.482117	-28.812502	958.979126	548.688049	148.913406
-588.054626	197.254959	864.214233	-576.780457	-21.583019	875.967041	-648.850708	206.338364	487.954926	-581.709106	-106.385651	519.792480	-662.187134	177.247726	82.329994	-649.210815	-135.080338	98.416153	-598.393555	292.205719	1344.838867	-591.977112	-42.913879	1367.403687	-534.747070	128.195465	1345.853027	-579.708679	146.019211	1643.133179	-681.993958	404.543823	1101.456543	-585.939758	-186.280533	1134.108398	-481.807281	326.071777	954.116272	-350.792694	-108.973152	1043.693481	-553.523499	94.453720	965.596375	554.918579	-28.908293	959.015564	548.711548	148.715256
-587.823181	196.574203	864.255676	-576.236328	-22.230658	875.767822	-649.322144	205.675781	488.103821	-583.163513	-105.743149	519.232849	-662.516479	177.327499	82.377075	-649.059753	-134.944885	97.320930	-599.241943	291.132324	1344.797607	-592.373413	-44.100037	1367.298950	-535.349854	127.149597	1345.883789	-580.307495	144.879608	1643.005737	-681.973511	403.418365	1101.112061	-586.994019	-186.862640	1133.641968	-481.115570	325.487030	954.333313	-351.870026	-109.485443	1043.157104	-553.249634	93.722816	965.556458	555.356750	-29.047369	959.131409	548.685486	148.564941
-587.571838	195.721085	864.283081	-575.605103	-23.127483	875.493164	-649.934814	205.067749	488.283203	-584.688416	-105.066101	518.713318	-662.900879	177.602097	82.728035	-648.762756	-134.839905	96.128929	-600.082581	289.978516	1344.727295	-592.803650	-45.380878	1367.131226	-535.881653	126.005020	1345.873901	-581.075623	143.667099	1642.861816	-682.019653	402.094635	1100.718018	-587.981262	-187.601303	1133.144531	-480.460205	324.896179	954.578918	-352.946869	-110.033974	1042.588989	-552.928650	92.760170	965.474915	555.837891	-29.120634	959.228882	548.750244	148.395432
-587.318359	194.992844	864.312988	-575.017700	-23.885284	875.201416	-650.487671	204.447723	488.504120	-586.382813	-104.475594	518.137390	-662.566040	177.224640	82.360161	-648.542297	-134.742905	94.846100	-600.882324	288.724792	1344.676392	-593.121277	-46.794044	1366.940674	-536.406250	124.836105	1345.840942	-581.987915	142.407440	1642.726318	-682.123169	400.679382	1100.374634	-588.929260	-188.372543	1132.623413	-479.756348	324.111664	954.847046	-353.933563	-110.564148	1042.091553	-552.621338	91.915184	965.384705	556.300171	-29.230156	959.388123	548.852356	148.248962
-587.055481	193.922134	864.323547	-574.365173	-24.865788	874.860535	-650.962463	203.768997	488.607208	-587.943787	-103.851196	517.558533	-662.500610	177.193100	82.354019	-648.374634	-134.644836	93.697357	-601.645813	287.388702	1344.568115	-593.452332	-48.222610	1366.685425	-536.884766	123.537750	1345.761963	-583.063293	141.072266	1642.593628	-682.264954	399.073334	1099.953125	-589.773926	-189.262238	1132.063843	-479.137573	323.306091	955.192932	-354.933563	-111.115379	1041.596680	-552.270752	90.785103	965.258301	556.781677	-29.322180	959.560547	548.966003	148.096161
-586.883911	192.991211	864.340515	-573.755249	-25.785500	874.533447	-651.551880	203.227829	488.800598	-589.362854	-103.267624	516.967102	-662.566956	177.126266	82.375175	-648.256226	-134.450012	92.500771	-602.386292	285.958588	1344.505981	-593.643799	-49.750164	1366.498535	-537.313782	122.173912	1345.740601	-584.252869	139.689072	1642.469482	-682.500854	397.305908	1099.556519	-590.600220	-190.288193	1131.521484	-478.529205	322.428558	955.530518	-355.897675	-111.711967	1041.076660	-551.966675	89.762939	965.135315	557.283691	-29.416683	959.794556	549.123535	147.891022
-586.504944	192.222000	864.350037	-573.074890	-26.856689	874.141479	-651.955200	202.440689	489.020874	-590.539795	-102.774361	516.422180	-662.921570	177.375214	82.690704	-648.242920	-134.265533	91.509827	-603.135986	284.475372	1344.445190	-593.803711	-51.387012	1366.275391	-537.739380	120.717583	1345.728516	-585.550598	138.186554	1642.346802	-682.721863	395.393555	1099.177734	-591.335510	-191.344803	1131.006592	-477.884430	321.359100	955.921936	-356.841492	-112.379532	1040.572754	-551.554626	88.692635	964.988342	557.644531	-29.786629	960.179626	549.289429	147.557144
-586.711609	191.547821	863.879089	-572.607483	-28.125525	873.811096	-652.588684	201.830093	489.228882	-591.719299	-102.509888	515.965454	-663.029846	177.287979	82.716301	-648.392273	-134.052460	90.612442	-603.877502	282.919189	1344.407593	-593.984802	-53.039883	1366.063110	-538.163269	119.196045	1345.676270	-586.889832	136.609299	1642.224854	-683.029663	393.357361	1098.807373	-592.041931	-192.473679	1130.495361	-477.359222	320.295563	956.297913	-357.731964	-112.960167	1040.079712	-551.386108	87.854340	964.567993	558.529907	-29.569147	960.411194	549.697021	147.489349
-586.331299	190.548416	863.934753	-571.900818	-29.261791	873.450989	-653.060425	201.126846	489.407806	-592.560852	-102.309776	515.504761	-663.017456	177.190002	82.697845	-648.408813	-133.956223	89.859138	-604.599060	281.254791	1344.359253	-594.120667	-54.792946	1365.882690	-538.542419	117.610550	1345.693115	-588.295532	134.955688	1642.122559	-683.311890	391.174835	1098.427246	-592.665527	-193.634567	1130.003784	-476.865387	319.009583	956.678772	-358.569397	-113.728706	1039.502563	-550.953003	86.638161	964.457703	558.964966	-29.632809	960.732971	549.872986	147.419052
-585.781738	188.945251	864.278687	-571.205322	-30.279343	873.107239	-653.302124	200.297653	489.490845	-593.375061	-102.238838	515.038330	-662.974182	177.140060	82.700928	-648.561157	-133.872971	89.063286	-605.341797	279.578979	1344.343994	-594.334778	-56.575809	1365.676147	-538.882263	115.866112	1345.731445	-589.742981	133.230316	1642.049438	-683.627319	388.891083	1098.077515	-593.213806	-194.882538	1129.484497	-476.418640	317.746155	957.028748	-359.401611	-114.473183	1038.846558	-550.483032	85.054489	964.519226	559.472595	-29.642483	961.095093	550.134521	147.359741
-585.631531	187.426895	864.204590	-570.625977	-31.543304	872.804016	-653.555847	199.388321	489.575439	-594.237000	-102.300354	514.725708	-662.944946	177.038925	82.712387	-648.653870	-133.878830	88.279472	-606.069763	277.813232	1344.350586	-594.461548	-58.471874	1365.547363	-539.442627	114.259285	1345.758301	-591.169678	131.396744	1641.988281	-683.988525	386.510345	1097.698242	-593.743408	-196.088837	1128.990601	-475.916443	316.330353	957.358398	-360.105896	-115.191460	1038.214355	-550.167480	83.621880	964.347412	560.094299	-29.836693	961.485413	550.767395	146.864746
-585.776306	186.551514	863.849609	-570.106873	-33.038799	872.582153	-654.096985	198.618866	489.767609	-595.205688	-102.430000	514.422058	-663.009094	176.928268	82.724495	-648.733459	-133.892807	87.516396	-606.820007	275.928314	1344.372437	-594.705261	-60.348022	1365.374634	-539.917358	112.480736	1345.846802	-592.611511	129.468811	1641.936646	-684.333313	384.026520	1097.428711	-594.081787	-197.472382	1128.498291	-475.548584	314.807495	957.626038	-360.713379	-116.006485	1037.620239	-549.968201	82.563477	964.047852	560.524902	-30.088142	961.907715	551.207825	146.684998
-585.272522	185.603439	863.963135	-569.473267	-34.279984	872.350830	-654.537842	197.740891	489.997284	-596.160461	-102.784050	514.113831	-662.999939	176.820786	82.742294	-648.835022	-133.927231	86.752907	-607.609070	274.040710	1344.424316	-594.854065	-62.357311	1365.313843	-540.434753	110.648254	1345.872070	-594.013611	127.445168	1641.891113	-684.663513	381.456573	1097.142212	-594.370605	-198.829529	1128.030151	-475.216675	313.254181	957.874146	-361.239502	-116.770889	1036.963623	-549.524048	81.320091	964.034119	561.483154	-29.860252	962.174316	551.841431	146.801254
-585.040588	184.288208	863.930542	-568.908569	-35.754471	872.144531	-654.912292	196.838760	490.139740	-597.185364	-103.272804	513.878052	-663.030945	176.709305	82.753799	-649.004333	-134.035263	86.192162	-608.401001	272.126373	1344.502197	-595.148804	-64.394020	1365.176147	-540.975220	108.711151	1345.968384	-595.363892	125.293350	1641.867310	-685.044373	378.865479	1096.805298	-594.607483	-200.311707	1127.569092	-474.956268	311.573608	958.079651	-362.214844	-118.146896	1035.697876	-549.210144	79.882355	963.941650	562.046387	-29.770773	962.561035	552.160339	146.833588
-584.886841	182.800262	863.927429	-568.360291	-37.216442	872.015869	-655.400757	195.872955	490.329193	-598.172791	-103.911606	513.664978	-663.029724	176.600113	82.813126	-649.174988	-134.182449	85.555923	-609.188293	270.129913	1344.569092	-595.443420	-66.448456	1365.066650	-541.532349	106.748634	1346.055054	-596.670227	123.045280	1641.802490	-685.372009	376.213684	1096.572876	-594.611816	-201.838516	1127.181396	-474.777496	309.836700	958.195862	-362.060852	-118.438324	1035.540405	-548.954102	78.397026	963.903809	562.556580	-29.640566	962.970825	552.345398	147.149902
-584.708313	181.196381	863.855164	-567.807983	-38.742577	871.869568	-655.898804	194.881851	490.490143	-599.072571	-104.623741	513.484436	-662.667419	176.168442	82.530861	-649.344299	-134.363174	84.962013	-610.007751	268.110657	1344.662354	-595.838501	-68.509789	1364.888794	-542.086182	104.797348	1346.140625	-597.911987	120.699913	1641.791016	-685.750183	373.496765	1096.285522	-594.579285	-203.435715	1126.718262	-474.658356	308.018951	958.302551	-362.284698	-119.279716	1034.860962	-548.651550	76.844551	963.811951	563.251953	-29.645697	963.406189	553.127136	146.923355
-584.561035	179.493683	863.805664	-567.302124	-40.437748	871.793823	-656.276123	193.692291	490.557007	-599.940063	-105.316383	513.368164	-662.649780	176.044388	82.537079	-649.441956	-134.549896	84.503563	-610.795837	266.006775	1344.808716	-596.156799	-70.714508	1364.799927	-542.696716	102.781105	1346.232666	-599.078735	118.248299	1641.765625	-686.072754	370.770416	1096.026978	-594.372559	-205.027328	1126.338867	-474.562592	306.146057	958.368286	-362.423248	-120.082649	1034.151978	-548.407471	75.173698	963.771362	563.902954	-29.687386	963.826782	553.876221	146.680237
-584.522705	177.680191	863.720459	-566.857910	-42.135548	871.662292	-656.813171	192.531784	490.748077	-600.771912	-106.164871	513.235046	-662.629456	175.881256	82.573509	-649.917725	-134.722672	84.081657	-611.582458	263.938995	1344.953735	-596.599854	-72.836021	1364.630371	-543.300781	100.677299	1346.306763	-600.175354	115.734810	1641.770874	-686.441772	368.001556	1095.871216	-594.122070	-206.670364	1125.919434	-474.530273	304.215179	958.368774	-362.450409	-120.882751	1033.476074	-548.231262	73.446999	963.679932	564.536011	-29.646875	964.313049	554.469360	146.700470
-584.445374	175.798431	863.551025	-566.380737	-43.944317	871.539795	-657.348083	191.309662	490.886322	-601.509766	-106.900116	513.128540	-662.659119	175.753067	82.615120	-649.987122	-134.823654	83.540573	-612.414001	261.800751	1345.090942	-597.017578	-75.045151	1364.498413	-543.666870	98.350655	1346.537720	-601.177856	113.097176	1641.774414	-686.797241	365.269440	1095.696777	-593.733521	-208.377609	1125.514282	-474.606445	302.183136	958.285522	-362.438477	-121.740257	1032.792358	-548.015381	71.669533	963.547485	565.256714	-29.583567	964.724365	555.204895	146.718704
-579.927734	175.917603	865.467224	-564.721313	-43.650864	871.153809	-656.773010	189.460724	491.391754	-601.456848	-107.340614	512.621826	-662.223816	175.661758	82.568176	-649.704834	-134.860229	82.996651	-613.212524	259.607727	1345.244263	-597.487549	-77.298752	1364.240112	-544.372498	96.266830	1346.632690	-602.127075	110.394402	1641.791992	-687.159424	362.512756	1095.506836	-593.242432	-210.011429	1124.971558	-474.710236	300.091309	958.178101	-362.185455	-122.364456	1032.339844	-545.718506	70.470001	964.608521	565.931946	-29.502934	965.101318	555.853943	146.764267
-579.147339	174.197861	865.657410	-564.036194	-45.250443	871.018066	-657.206543	188.157883	491.557617	-602.062500	-108.000320	512.500000	-662.212280	175.495239	82.571892	-649.573242	-134.855301	82.650841	-613.996277	257.394440	1345.413818	-597.949890	-79.589813	1364.041382	-544.986816	94.049812	1346.729980	-602.993164	107.651779	1641.788818	-687.499451	359.734467	1095.395386	-592.703064	-211.806183	1124.552856	-474.895050	297.990570	957.976440	-361.940308	-123.121727	1031.811523	-545.202942	68.644829	964.702820	566.617004	-29.435240	965.438049	556.589417	146.846710
-578.550415	172.468155	865.865662	-563.427368	-46.959206	870.908264	-657.533813	186.685837	491.705811	-602.839417	-108.784454	512.451782	-662.502502	175.626266	82.885147	-649.615784	-134.713898	82.314484	-614.801453	255.076645	1345.532471	-598.427246	-81.946877	1363.786621	-545.698364	91.864204	1346.791626	-603.852966	104.794891	1641.782471	-687.835327	356.955017	1095.234741	-592.107605	-213.541595	1124.045410	-475.169586	295.859619	957.641541	-361.680023	-123.805389	1031.304810	-544.782959	66.776428	964.808289	567.241028	-29.368267	965.745667	557.304138	146.906570
-577.646362	170.674728	866.196533	-562.695740	-48.579395	870.808533	-657.841675	185.235779	491.813385	-603.352051	-109.384392	512.391541	-662.465271	175.462860	82.891258	-648.933594	-134.610977	81.973183	-615.575134	252.858994	1345.741333	-598.963745	-84.261452	1363.524536	-546.365356	89.566902	1346.860474	-604.564392	101.985771	1641.823486	-688.138184	354.134857	1095.125122	-591.561523	-215.272064	1123.509399	-475.496796	293.688263	957.189636	-361.478455	-124.571724	1030.802124	-544.214722	64.847420	965.000366	567.534790	-29.634905	966.034424	557.828552	146.885361
-576.724426	168.904663	866.586975	-562.051025	-50.230869	870.702820	-657.964172	183.700821	491.951782	-604.023804	-110.021965	512.383484	-662.282104	175.265717	82.893791	-648.761230	-134.516205	81.711624	-616.343506	250.497238	1345.977417	-599.509460	-86.716988	1363.245850	-547.033569	87.336876	1346.947144	-605.278748	99.092644	1641.851563	-688.498108	351.342865	1095.072388	-590.936829	-217.043762	1122.962646	-475.874176	291.453064	956.707214	-361.069214	-125.172630	1030.531372	-543.679016	62.872253	965.219055	568.058228	-29.636751	966.258606	558.534241	146.948257
-577.147217	166.496506	866.585876	-561.653687	-52.555893	870.707458	-658.616577	182.344711	492.022339	-604.930115	-110.686829	512.542175	-662.084290	174.950729	82.891266	-648.685181	-134.453918	81.501122	-617.149231	248.137772	1346.250854	-599.992554	-89.092270	1362.966797	-547.678528	84.967453	1347.044800	-605.991333	96.149857	1641.903809	-688.812805	348.586212	1095.115601	-590.291626	-218.873444	1122.492676	-476.322296	289.193817	956.124268	-360.782257	-125.794235	1030.275757	-543.792786	60.599091	965.244141	568.526917	-29.513586	966.404907	559.107910	147.097702
-578.453552	163.664108	866.243164	-561.511047	-55.327744	870.795654	-659.223816	180.949814	491.931152	-606.007813	-111.491158	512.846130	-662.157043	174.710831	82.910873	-648.792908	-134.358246	81.379898	-617.903381	245.710831	1346.534180	-600.417969	-91.568581	1362.768677	-548.370361	82.658257	1347.141235	-606.554321	93.253433	1641.999878	-689.154358	345.752136	1095.150024	-589.683472	-220.551575	1121.941895	-476.825867	286.966156	955.330444	-360.511627	-126.453506	1030.075562	-544.351624	58.158794	965.096497	568.946350	-29.367254	966.489624	559.651489	147.287354
-579.327881	160.958054	865.850586	-561.275085	-57.968861	870.851196	-659.764954	179.567429	491.848206	-607.373535	-112.582787	513.232544	-662.194885	174.479813	82.950996	-649.002258	-134.341141	81.319130	-618.727600	243.334503	1346.803955	-600.924683	-94.014450	1362.472046	-548.992615	80.268471	1347.230713	-607.139526	90.298004	1642.048584	-689.545776	342.940125	1095.231812	-589.120544	-222.384323	1121.457886	-477.272858	284.379028	954.475098	-360.210236	-127.060516	1029.990234	-544.658081	55.814720	964.910461	569.284180	-29.256933	966.564148	560.247437	147.344574
-579.173523	158.678848	865.630554	-560.800964	-60.253445	870.879211	-659.807312	178.041855	491.833466	-608.205933	-113.398781	513.481567	-662.048340	174.211273	82.969971	-649.076538	-134.348846	81.202606	-619.491028	240.898438	1347.010864	-601.417969	-96.494797	1362.132080	-549.660522	77.904427	1347.369263	-607.687134	87.335175	1642.104004	-689.857239	340.182739	1095.300415	-588.517456	-224.149780	1120.850098	-478.005829	282.229065	953.449707	-359.945587	-127.849510	1029.926880	-544.416992	53.673759	964.827454	569.230225	-29.058386	966.630371	560.634705	147.307693
-579.098694	156.449631	865.442078	-560.271790	-62.519581	870.927673	-659.905762	176.501648	491.783752	-608.958008	-114.279617	513.794128	-661.926270	174.038498	82.987640	-649.143372	-134.414886	81.133163	-620.265015	238.422623	1347.274658	-601.737793	-99.029343	1361.954590	-550.231140	75.465088	1347.444336	-608.241394	84.328682	1642.123291	-690.218933	337.409454	1095.387817	-587.955139	-225.812607	1120.304932	-478.822906	279.945862	952.321106	-359.587128	-128.439117	1030.082153	-544.204041	51.575615	964.773926	569.661255	-29.005173	966.505310	561.092102	147.567245
-579.168579	154.262192	865.275940	-560.008484	-65.641083	870.954590	-659.938660	175.084991	491.729156	-609.994568	-115.470985	514.243591	-661.873718	173.774109	83.014679	-649.431152	-134.514084	81.141212	-620.984192	235.941956	1347.571777	-602.215149	-101.509956	1361.681763	-550.864563	73.065208	1347.540161	-608.699402	81.403084	1642.225830	-690.548035	334.611023	1095.473755	-587.438660	-227.567719	1119.726807	-479.721313	277.743652	950.975342	-359.309845	-128.796341	1030.374634	-544.109680	49.024651	964.699951	570.009705	-28.922184	966.421692	561.581116	147.707367
-579.245789	152.085663	865.153687	-559.595581	-67.957520	870.988281	-660.021973	173.666687	491.721710	-610.625854	-116.512108	514.533203	-662.060791	173.644745	83.064941	-649.579834	-134.679047	81.092110	-621.738708	233.453918	1347.878540	-602.666809	-104.087891	1361.388184	-551.426025	70.566994	1347.637085	-609.215515	78.374649	1642.270996	-690.884155	331.864410	1095.655029	-586.969666	-229.321732	1119.151611	-480.799652	275.528687	949.509216	-358.914886	-129.397217	1030.747070	-543.992188	46.896111	964.663147	570.278503	-28.780935	966.328613	562.021057	147.850662
-579.244446	149.961365	865.101868	-559.096008	-70.137573	871.108948	-659.811523	172.148468	491.681549	-611.294678	-117.656616	514.821899	-661.687500	173.429825	83.022606	-649.706787	-134.893570	81.030388	-622.459961	230.928207	1348.169067	-602.965881	-106.664116	1361.212769	-551.998230	68.154335	1347.740479	-609.665771	75.376129	1642.354248	-691.208008	329.151428	1095.893311	-586.497620	-231.111908	1118.660522	-482.025085	273.374695	947.933838	-358.634399	-129.892349	1031.203979	-543.814697	44.869606	964.710327	570.493591	-28.709337	966.232056	562.353943	147.981812
-579.323914	147.825684	865.022217	-558.649353	-72.312325	871.229004	-659.731323	170.761841	491.618500	-611.966431	-118.859772	515.078674	-661.619934	173.261978	82.964157	-649.826599	-135.135056	80.982140	-623.111389	228.358170	1348.483521	-603.370544	-109.185013	1360.944092	-552.529968	65.637070	1347.847778	-610.110352	72.364861	1642.448853	-691.528564	326.421448	1096.083374	-586.039612	-232.882629	1118.096802	-483.310455	271.214203	946.167480	-358.129669	-130.312103	1031.879517	-543.676697	42.857578	964.735107	570.807678	-28.412401	966.117065	562.624939	148.173523
-579.314026	145.656189	865.068237	-558.116150	-74.330070	871.258789	-659.385132	169.222122	491.445831	-612.534119	-120.017052	515.355042	-661.443298	173.103821	82.922104	-649.889526	-135.364029	80.912849	-623.767151	225.842926	1348.798828	-603.642517	-111.819023	1360.723755	-553.052246	63.189301	1347.933472	-610.505615	69.407623	1642.543457	-691.856323	323.645294	1096.298462	-585.650208	-234.640320	1117.539673	-484.687103	269.184387	944.194031	-357.830353	-130.982040	1032.356934	-543.465210	40.815155	964.785950	570.706482	-28.270170	966.016052	562.678650	148.232101
-579.341553	143.673065	865.187866	-557.732788	-76.507202	871.220459	-658.666016	167.614090	491.198669	-613.253479	-121.146820	515.599304	-661.191101	172.953201	82.869774	-650.094727	-135.573914	80.861053	-624.415344	223.287811	1349.086670	-603.832947	-114.428719	1360.458618	-553.550049	60.692287	1348.006958	-610.978394	66.584854	1642.606567	-692.184448	320.976379	1096.486206	-585.290283	-236.369568	1116.976074	-486.277618	267.283783	942.111816	-357.588470	-131.666626	1032.786133	-543.328918	38.704552	964.839111	570.409363	-27.855597	965.908142	562.544250	148.224670
-579.468811	141.610077	865.140442	-557.348389	-78.627296	871.220581	-658.404480	166.269333	491.020660	-614.014526	-122.332039	515.844116	-661.095215	172.800827	82.866249	-650.104126	-135.829483	80.788895	-625.063904	220.699844	1349.274414	-604.034485	-117.004646	1360.196533	-553.993958	58.171970	1348.051514	-611.465149	63.546474	1642.620117	-692.550110	318.253082	1096.653687	-584.934692	-238.214005	1116.351318	-487.884064	265.389832	939.795654	-357.362976	-132.404388	1033.266968	-543.205750	36.690479	964.812744	570.755676	-27.802519	965.579590	562.649414	148.518509
-579.604370	139.445068	865.110779	-556.944275	-80.679466	871.251831	-658.089233	164.882553	490.909271	-614.760315	-123.489403	516.016724	-660.985779	172.600540	82.824585	-650.194763	-136.023682	80.757401	-625.703125	218.161957	1349.567993	-604.285339	-119.613945	1359.838013	-554.420532	55.693443	1348.099609	-611.862122	60.557980	1642.673218	-692.854309	315.498108	1096.826294	-584.655396	-240.033661	1115.702881	-489.768982	263.638184	937.179871	-357.161011	-133.250732	1033.598633	-543.095459	34.670666	964.814941	571.016174	-27.955379	965.380249	563.422241	148.432236
-579.564636	137.328323	865.241943	-556.409058	-82.387451	871.396057	-657.739014	163.536850	490.759918	-615.464355	-124.542740	516.195251	-660.823914	172.441223	82.808754	-650.192383	-136.219940	80.727539	-626.326477	215.582367	1349.812256	-604.297852	-122.207222	1359.567139	-554.813354	53.202602	1348.145630	-612.223633	57.602177	1642.731445	-693.162720	312.772247	1097.032471	-584.347839	-241.808411	1115.046021	-491.771912	262.011139	934.482300	-356.976349	-134.201004	1033.976196	-542.923889	32.819183	964.979431	571.119995	-27.904608	965.193420	563.645874	148.464233
-579.363403	135.285004	865.406677	-556.023376	-84.421120	871.159790	-657.220215	162.063553	490.615173	-616.341797	-125.763451	516.467224	-660.695129	172.257416	82.745964	-650.293091	-136.413086	80.729568	-626.927856	213.008881	1350.100708	-604.363159	-124.848625	1359.215332	-555.148743	50.757130	1348.174316	-612.594604	54.571251	1642.772583	-693.463928	309.958008	1097.219482	-584.036316	-243.763870	1114.459717	-493.819183	260.447418	931.651978	-356.844025	-135.167130	1034.286499	-542.627319	30.626101	964.951294	571.198181	-27.858095	965.000854	563.835083	148.560516
-579.862610	133.182587	865.183350	-555.689209	-86.328636	871.333435	-656.962158	160.798004	490.456177	-617.115479	-126.843430	516.681946	-660.789673	172.190292	82.755440	-650.231750	-136.611099	80.720772	-627.556946	210.458817	1350.359009	-604.414734	-127.473900	1358.839355	-555.472107	48.241894	1348.191284	-612.955200	51.586685	1642.796387	-693.787048	307.110016	1097.356201	-583.783081	-245.738190	1113.819092	-495.954620	259.114655	928.655579	-356.721161	-136.260818	1034.507568	-542.728943	28.893322	964.916382	571.370544	-27.898727	964.828125	564.207214	148.473877
-578.179932	132.372620	866.424927	-554.751160	-87.509827	871.033081	-656.158752	159.219452	490.476166	-617.607727	-127.757980	516.716003	-660.537537	172.053787	82.695030	-650.153137	-136.789001	80.663467	-628.129211	207.831451	1350.549316	-604.288757	-130.078705	1358.566650	-555.743469	45.801476	1348.207153	-613.291931	48.642460	1642.801758	-694.102051	304.203766	1097.496094	-583.511108	-247.649796	1113.183594	-498.188110	257.841644	925.557251	-356.623535	-137.479843	1034.630249	-541.735474	27.094707	965.510620	571.419128	-27.797680	964.663330	564.261536	148.675903
-578.905884	130.234161	866.000793	-554.596619	-89.858963	870.954834	-655.899048	158.005844	490.246490	-618.557373	-128.914001	517.047913	-660.475647	171.874222	82.686928	-650.156189	-136.950882	80.658882	-628.683960	205.279007	1350.777954	-604.247742	-132.657257	1358.142700	-555.975769	43.314003	1348.208130	-613.599670	45.687981	1642.786621	-694.402588	301.319122	1097.617188	-583.236267	-249.619553	1112.552368	-500.697693	257.046967	922.241516	-356.473511	-138.710999	1034.670654	-541.902710	25.109587	965.216248	571.502502	-27.787914	964.502869	564.480591	148.683655
-579.504395	127.986633	865.724792	-554.327515	-92.017975	870.895935	-655.587830	156.777359	489.928741	-619.542175	-130.132294	517.309021	-660.366455	171.691528	82.649483	-650.192444	-137.098145	80.616028	-629.271118	202.711914	1350.987183	-604.118958	-135.233505	1357.802612	-556.201843	40.894234	1348.187134	-613.876770	42.754719	1642.737549	-694.686707	298.355682	1097.714233	-583.048767	-251.627151	1111.886841	-503.208710	256.198395	918.872192	-356.439728	-140.088654	1034.651978	-542.013916	23.107332	965.024597	571.519714	-27.666201	964.370483	564.729431	148.639130
-579.921448	125.611809	865.502258	-554.070740	-94.259590	870.797302	-655.124878	155.571335	489.686798	-620.338684	-131.134354	517.511230	-660.251282	171.521393	82.617401	-650.229248	-137.275742	80.611374	-629.808960	200.118408	1351.156738	-604.037170	-137.794418	1357.377563	-556.414673	38.460037	1348.140503	-614.105286	39.811096	1642.682129	-695.003723	295.404144	1097.797363	-582.821777	-253.613678	1111.219482	-506.065125	255.789093	915.425232	-356.285461	-141.535751	1034.515381	-542.051758	20.937536	964.845703	571.450317	-27.492264	964.251343	564.956848	148.544769
-580.353149	123.416527	865.309998	-553.802002	-96.384575	870.653992	-654.640015	154.320328	489.414764	-621.179810	-132.356354	517.712952	-659.985535	171.252045	82.516312	-650.200073	-137.474030	80.584015	-630.373352	197.555679	1351.299438	-603.770935	-140.427551	1357.060425	-556.582031	36.039879	1348.083862	-614.301697	36.899544	1642.619873	-695.423401	292.433411	1097.924316	-582.677551	-255.605362	1110.565674	-508.658875	254.883850	911.890076	-356.214661	-143.047424	1034.319336	-542.098877	18.883896	964.663147	571.511353	-27.461784	964.139832	565.668091	147.956543
-580.693604	121.157433	865.136780	-553.544861	-98.508583	870.559692	-654.122437	153.094360	489.211578	-621.993408	-133.446701	517.965149	-659.971863	171.240936	82.517090	-650.319519	-137.646774	80.581520	-630.884399	194.957809	1351.490112	-603.480286	-143.077866	1356.735962	-556.683838	33.568779	1348.038208	-614.444702	33.977142	1642.529785	-695.849304	289.411591	1097.968994	-582.415039	-257.686615	1109.992310	-511.699036	254.474747	908.386047	-356.238647	-144.762054	1033.983398	-542.119873	16.800619	964.518005	571.509216	-27.254471	963.988464	565.635376	147.955139
-580.930542	118.759079	865.010254	-553.269104	-100.549873	870.450562	-653.457764	151.861481	488.921295	-622.739746	-134.652695	518.161987	-659.677856	171.023727	82.391075	-650.389954	-137.794647	80.599091	-631.366394	192.375900	1351.671021	-603.337952	-145.527695	1356.349121	-556.829712	31.171112	1347.965820	-614.559937	31.080830	1642.433350	-696.326599	286.460571	1098.093506	-582.232666	-259.723938	1109.370850	-514.717346	254.001938	904.777771	-356.062195	-146.375916	1033.659668	-542.084839	14.657586	964.391724	571.862793	-27.420389	963.838074	565.722168	148.037430
-581.274658	116.707893	864.906250	-553.059631	-102.753929	870.315857	-653.044250	150.800217	488.718384	-623.438904	-135.870819	518.371643	-659.590759	170.885635	82.386795	-650.437500	-137.941666	80.591515	-631.831421	189.868637	1351.845581	-602.941223	-148.179810	1356.085327	-556.914429	28.732346	1347.926880	-614.603271	28.248568	1642.344482	-696.879517	283.454590	1098.215088	-582.020264	-261.896393	1108.916382	-517.950317	253.767029	901.152283	-356.085175	-148.151779	1033.442139	-542.153503	12.575463	964.270142	572.164185	-27.630316	963.790039	566.342224	148.225067
-581.414551	114.688683	864.808533	-552.756958	-104.649872	870.234680	-652.508728	149.752304	488.514862	-623.927734	-137.058899	518.537170	-659.499939	170.762070	82.372505	-650.410339	-138.118851	80.632843	-632.250916	187.333115	1351.992065	-602.740662	-150.627975	1355.747437	-556.967834	26.315151	1347.853027	-614.614868	25.434357	1642.231323	-697.491394	280.488647	1098.279175	-581.848633	-263.996307	1108.278076	-521.398987	253.789642	897.551208	-355.988831	-149.982101	1032.740601	-542.111938	10.673747	964.187744	572.177917	-27.449722	963.790649	566.220825	147.965195
-581.606567	112.397568	864.677856	-552.604675	-106.784248	870.114075	-651.824524	148.562759	488.178589	-624.403931	-138.284836	518.680054	-659.334534	170.666687	82.360184	-650.502380	-138.297318	80.647804	-632.686096	184.812866	1352.060791	-602.281799	-153.246750	1355.521851	-557.020691	23.899622	1347.775391	-614.647217	22.633221	1642.079834	-698.110657	277.444244	1098.280762	-581.696533	-266.220734	1107.886719	-525.107178	253.989456	894.066162	-355.989716	-151.895462	1032.114624	-542.109863	8.511402	964.053467	572.551331	-27.707159	963.813599	567.089111	148.186401
-581.646362	110.330551	864.661072	-552.298828	-108.589333	869.993042	-651.317932	147.588470	487.984711	-624.756470	-139.479614	518.762817	-659.220825	170.571106	82.356270	-650.470825	-138.464111	80.628098	-633.048279	182.281845	1352.158569	-602.219849	-155.711777	1355.136963	-557.074646	21.531033	1347.672119	-614.586426	19.890457	1641.968018	-698.843689	274.435364	1098.319946	-581.582092	-268.393555	1107.349609	-528.884399	254.202164	890.477478	-355.947205	-153.856918	1031.507446	-542.022034	6.569823	963.996521	572.756470	-27.779270	963.837341	567.522034	148.150681
-581.776855	108.338905	864.675110	-552.145081	-110.570152	869.871826	-650.676941	146.492035	487.737823	-625.209656	-140.805603	518.856384	-659.103027	170.441437	82.359276	-650.463867	-138.672256	80.646187	-633.379883	179.787369	1352.284302	-601.607666	-158.312988	1354.967041	-557.111328	19.146191	1347.579956	-614.453247	17.160027	1641.880371	-699.633606	271.344910	1098.368896	-581.456909	-270.455994	1106.872070	-532.883423	254.600052	886.992493	-356.002716	-155.930801	1031.026855	-542.026733	4.554487	963.948853	572.959473	-27.817293	963.885193	567.910278	148.112091
-581.962036	106.169388	864.628235	-551.906494	-112.387527	869.856445	-650.117737	145.471436	487.509644	-625.452026	-141.988937	518.897339	-659.017212	170.344086	82.359100	-650.503784	-138.839218	80.619286	-633.691040	177.277054	1352.349976	-601.594421	-160.742813	1354.567261	-557.095520	16.736431	1347.482788	-614.347473	14.418142	1641.745850	-700.489502	268.363098	1098.343628	-581.292358	-272.830353	1106.442017	-537.211060	255.228302	883.827271	-355.979584	-158.043106	1030.122803	-542.044495	2.626549	963.925354	573.138855	-27.871403	963.960083	568.342407	148.005295
-582.121338	104.152504	864.575684	-551.753845	-114.307480	869.736511	-649.167908	144.299911	487.226685	-625.782654	-143.346771	518.990906	-658.812317	170.248474	82.366844	-650.562866	-139.059814	80.601685	-633.965088	174.794754	1352.437256	-601.157532	-163.199448	1354.363892	-557.084351	14.329868	1347.350098	-614.146851	11.754577	1641.662720	-701.527222	265.543274	1098.450562	-581.216187	-274.884247	1106.012085	-541.623047	255.929855	880.774475	-355.963196	-160.248322	1029.353027	-542.053589	0.665592	963.840149	573.321350	-27.937923	964.078918	568.830139	147.888672
-582.394531	102.214905	864.511780	-551.622803	-116.310364	869.620972	-648.643616	143.432129	487.046021	-626.058228	-144.547653	519.077576	-658.830994	170.231949	82.458382	-650.628479	-139.239777	80.580078	-634.160156	172.365982	1352.480591	-600.873779	-165.638290	1354.133911	-557.046875	12.021197	1347.230225	-613.970459	9.064939	1641.488647	-702.735718	262.848938	1098.658325	-581.096069	-277.129883	1105.649902	-546.399414	256.726746	877.769104	-355.949280	-162.470856	1028.636475	-542.114502	-1.281840	963.746399	573.480835	-27.951530	964.213440	569.286377	147.772202
-582.712585	100.114204	864.376099	-551.470947	-118.281944	869.495544	-648.047180	142.456467	486.757172	-626.367188	-145.918549	519.184509	-658.749756	170.082657	82.490166	-650.785767	-139.432846	80.612129	-634.324951	169.917374	1352.498047	-600.529602	-168.076447	1353.896240	-556.988953	9.688517	1347.104126	-613.720459	6.460861	1641.349365	-703.996887	260.212067	1098.786011	-580.945007	-279.546753	1105.323486	-551.349792	257.609344	874.934875	-356.004211	-164.738510	1028.157959	-542.172119	-3.253045	963.605408	573.641724	-27.933479	964.379211	569.680359	147.721527
-582.966187	98.196205	864.318115	-551.361694	-120.190689	869.385681	-647.426453	141.504303	486.505585	-626.569519	-147.226837	519.258484	-658.627808	169.956696	82.500824	-650.901489	-139.657013	80.614204	-634.468201	167.524567	1352.525513	-599.672180	-170.638474	1353.924683	-556.837463	7.379873	1346.954224	-613.413086	3.887829	1641.222656	-705.453125	257.694733	1099.062378	-580.811340	-281.721191	1105.071777	-556.382568	258.557770	872.325867	-356.038849	-167.087357	1027.393311	-542.225769	-5.145206	963.515442	573.778503	-27.893396	964.539124	570.061829	147.650589
-583.237000	96.211235	864.274719	-551.203674	-122.070557	869.257202	-646.821777	140.611023	486.309418	-626.791992	-148.518433	519.318237	-658.559265	169.889511	82.595085	-650.996582	-139.841080	80.617538	-634.588318	165.147568	1352.591187	-599.738342	-172.879395	1353.545288	-556.705261	5.042003	1346.842651	-613.123047	1.339964	1641.092407	-706.948792	255.254395	1099.313354	-580.823975	-283.988770	1104.649414	-561.605286	259.564575	869.926270	-356.014893	-169.432953	1026.399048	-542.273682	-7.062337	963.426392	573.994202	-27.898342	964.738770	570.587891	147.553848
-583.550232	94.294403	864.233276	-551.113831	-123.936180	869.078064	-645.908630	139.557373	485.981262	-626.964783	-149.867722	519.402588	-658.316772	169.819412	82.604034	-651.054688	-140.057571	80.644806	-634.651733	162.788742	1352.669067	-599.122437	-175.385223	1353.361328	-556.578064	2.772168	1346.688843	-612.833374	-1.196537	1640.938110	-708.524658	252.876953	1099.682983	-580.777954	-286.502136	1104.499512	-567.012512	260.641052	867.696289	-356.081573	-171.845856	1025.656616	-542.346558	-8.961510	963.306580	574.191711	-27.877497	964.933105	571.108521	147.447693
-583.809509	92.329262	864.125671	-550.990662	-125.831039	868.952209	-645.525330	138.702408	485.829651	-627.088562	-151.152206	519.423828	-658.343079	169.669083	82.693825	-651.173340	-140.227188	80.645782	-634.711548	160.394348	1352.734741	-598.713013	-177.756882	1353.216675	-556.399414	0.519559	1346.538940	-612.474243	-3.669708	1640.819092	-710.240051	250.611984	1100.170044	-580.757996	-288.638275	1104.147827	-572.514404	261.712280	865.689575	-356.087708	-174.284210	1024.952271	-542.386292	-10.849885	963.179993	574.366272	-27.833904	965.141663	571.558594	147.414078
-584.190918	90.468521	864.124268	-550.950806	-127.688477	868.773743	-644.812988	137.779297	485.607086	-627.328308	-152.541687	519.438049	-658.184021	169.565765	82.735367	-651.271484	-140.415985	80.671745	-634.782532	158.085617	1352.781372	-598.675964	-179.962738	1352.914429	-556.233337	-1.683136	1346.405518	-612.119934	-6.133804	1640.666992	-711.944885	248.775055	1100.914063	-580.614197	-291.081818	1103.880615	-578.218201	262.872406	863.887390	-356.128418	-176.728638	1024.609375	-542.505188	-12.731368	963.077942	574.573303	-27.851128	965.332886	572.147278	147.385834
-584.581909	88.416542	863.926270	-550.919922	-129.549744	868.633667	-644.218384	136.978180	485.358185	-627.367432	-153.806259	519.500671	-658.094971	169.433136	82.793602	-651.373474	-140.589081	80.653206	-634.804810	155.793640	1352.822021	-598.240173	-182.246002	1352.737671	-556.053101	-3.903051	1346.224854	-611.713867	-8.640071	1640.582275	-713.824280	246.806442	1101.473877	-580.562622	-293.413971	1103.619141	-584.086182	264.145386	862.323914	-356.141846	-179.159988	1023.969604	-542.618103	-14.598779	962.885986	574.760803	-27.852468	965.504089	572.757935	147.341492
-584.954407	86.629051	863.876587	-550.848999	-131.334534	868.492554	-643.523560	136.065338	485.121368	-627.459839	-155.073196	519.483948	-657.897583	169.345810	82.880249	-651.467346	-140.779083	80.628716	-634.806946	153.541321	1352.914063	-597.416016	-184.656433	1352.707520	-555.820618	-6.067983	1346.042725	-611.267456	-10.915365	1640.386841	-715.773438	244.893036	1102.099976	-580.469543	-295.711090	1103.542236	-589.857483	265.333313	860.875671	-356.098511	-181.583344	1023.120239	-542.714783	-16.366104	962.775330	574.905090	-27.768854	965.656677	573.280090	147.312622
-584.627136	85.696892	864.119324	-550.657715	-132.790192	868.287598	-642.804688	135.219040	485.059113	-627.394958	-156.275299	519.425415	-657.728760	169.272095	83.005432	-651.572510	-140.994034	80.595207	-634.811707	151.339981	1352.998413	-597.057983	-186.828293	1352.540283	-555.617126	-8.183424	1345.860596	-610.794189	-13.234875	1640.240723	-717.754944	243.108887	1102.813965	-580.413330	-297.832153	1103.326050	-595.675781	266.412872	859.640442	-356.111237	-183.975952	1022.811340	-542.508789	-17.795677	962.822449	575.012451	-27.731691	965.784424	573.776123	147.336044
-585.306030	83.172348	863.868652	-550.504028	-134.034653	868.254089	-642.499695	134.549118	484.784332	-627.313049	-157.516830	519.366211	-657.645325	169.126434	83.191818	-651.618591	-141.237198	80.575211	-634.779602	149.082092	1353.077148	-596.629700	-189.027359	1352.420898	-555.357300	-10.283559	1345.677612	-610.280823	-15.500946	1640.136108	-719.765198	241.302734	1103.560913	-580.299561	-300.271515	1103.264648	-601.799805	267.836945	858.529419	-355.989563	-186.376083	1022.224060	-542.738525	-19.448544	962.657715	575.186951	-27.731970	965.891602	574.369690	147.331482
-585.986816	81.015396	863.650330	-550.574707	-135.953690	868.134216	-642.166016	133.785034	484.573700	-627.463440	-158.855545	519.379456	-657.614807	168.945740	83.400803	-651.777832	-141.481812	80.564201	-634.725525	146.917252	1353.170898	-596.548645	-191.006973	1352.236450	-555.122009	-12.353939	1345.481689	-609.748901	-17.754944	1640.009155	-721.780212	239.497269	1104.343872	-580.177063	-302.395813	1103.065186	-607.653259	268.871368	857.714478	-355.875641	-188.779144	1021.489502	-543.017761	-21.350336	962.454895	575.323730	-27.735598	965.973450	574.903381	147.353043
-586.366821	79.198181	863.549316	-550.539490	-137.682190	867.970947	-641.451172	132.934372	484.436310	-627.512207	-160.178009	519.376404	-657.408386	168.785416	83.592476	-651.939148	-141.759583	80.513908	-634.650574	144.758484	1353.267456	-596.076538	-193.136536	1352.168335	-554.941956	-14.380047	1345.304810	-609.269592	-20.153370	1639.880127	-723.836243	237.793777	1105.222900	-579.925293	-304.693420	1103.063354	-613.512329	269.981476	857.069885	-355.754883	-191.026154	1021.298950	-543.149048	-23.093510	962.310059	575.439148	-27.727726	966.006897	575.387939	147.395813
-586.705688	77.487793	863.507385	-550.515137	-139.288895	867.843994	-641.003967	132.198685	484.326599	-627.706116	-161.523483	519.401917	-657.303040	168.631073	83.762161	-652.121094	-142.035446	80.486153	-634.591614	142.638794	1353.375610	-595.298584	-195.350601	1352.183716	-554.689392	-16.377916	1345.156006	-608.651184	-22.174980	1639.752441	-725.903015	236.181915	1106.089111	-579.635681	-306.863892	1103.067261	-619.359741	271.194672	856.606140	-355.557556	-193.249191	1020.910767	-543.292908	-24.742418	962.221558	575.519653	-27.780020	966.032593	575.876038	147.447678
-587.085876	75.890892	863.450684	-550.514465	-140.914902	867.653809	-640.877869	131.626373	484.326935	-627.902283	-162.784409	519.423706	-657.291565	168.452194	83.967682	-652.363586	-142.262924	80.483116	-634.538696	140.565018	1353.483032	-594.886963	-197.320572	1352.097046	-554.444519	-18.346817	1344.990967	-608.050354	-24.299360	1639.621582	-727.991577	234.594284	1107.000122	-579.302795	-308.976105	1103.059448	-625.079468	272.327484	856.258484	-355.280731	-195.426422	1020.365784	-543.439209	-26.362556	962.087219	575.622192	-27.873194	965.994019	576.398254	147.478027
-587.415771	74.198868	863.410583	-550.570435	-142.455170	867.551270	-640.427612	130.979202	484.306396	-628.114075	-164.042435	519.409241	-657.139648	168.390030	84.215096	-652.589783	-142.521790	80.435410	-634.482727	138.515930	1353.569580	-594.535950	-199.298203	1352.019531	-554.284119	-20.234509	1344.831543	-607.456543	-26.413691	1639.486572	-730.161072	233.330566	1108.055176	-578.887268	-311.016327	1102.984619	-630.786987	273.472961	856.116821	-354.973969	-197.434372	1020.325134	-543.624573	-27.968927	962.013306	575.725342	-28.018095	965.917297	576.953003	147.564194
-587.811035	72.659775	863.391907	-550.566711	-144.023956	867.383972	-640.304077	130.455551	484.319092	-628.367004	-165.287216	519.438721	-657.115051	168.269241	84.557014	-652.838257	-142.785553	80.426636	-634.465637	136.535141	1353.656250	-594.522217	-201.113510	1351.843384	-554.042908	-22.159124	1344.690308	-606.816528	-28.453629	1639.372559	-732.082764	231.079391	1108.602661	-578.432007	-313.098358	1102.938110	-636.287720	274.535736	855.995300	-354.602661	-199.428177	1019.873047	-543.790527	-29.538187	961.913452	575.771729	-28.108812	965.833496	577.432312	147.584442
-588.217346	71.154938	863.410400	-550.739685	-145.521362	867.239624	-639.451477	129.747833	484.247559	-628.609619	-166.397232	519.413818	-656.810547	168.213806	84.925919	-652.985474	-143.000870	80.384529	-634.494934	134.526825	1353.770874	-594.028992	-203.066681	1351.856689	-553.824585	-24.019053	1344.593140	-606.207520	-30.474106	1639.266235	-734.061768	229.612503	1109.598022	-577.885376	-314.954315	1102.864502	-641.758301	275.584320	856.056396	-354.155121	-201.238892	1019.930542	-544.056152	-31.080212	961.846802	575.637878	-28.018784	965.787781	577.807373	147.615509
-588.571167	69.638519	863.445618	-550.830994	-146.861328	867.133362	-639.093079	129.286423	484.399445	-628.836609	-167.492325	519.390503	-656.743530	168.126785	85.283150	-653.157776	-143.190353	80.370239	-634.492249	132.547516	1353.969238	-593.194641	-205.085175	1351.963379	-553.650452	-25.796883	1344.514893	-605.562195	-32.428410	1639.209351	-736.125244	228.318283	1110.789307	-577.216858	-317.041046	1103.034546	-647.068237	276.547455	856.347107	-353.676178	-203.021896	1019.819031	-544.259033	-32.532326	961.807617	575.754944	-28.265032	965.677551	578.389526	147.686890
-588.966553	68.287239	863.609558	-550.928833	-148.247421	867.028381	-638.635559	128.821548	484.561249	-629.158508	-168.514359	519.403625	-656.632446	168.097366	85.642570	-653.224548	-143.371780	80.374962	-634.556396	130.650208	1354.166626	-593.031250	-206.757294	1351.866333	-553.434326	-27.604612	1344.506836	-604.884888	-34.305702	1639.209717	-737.937073	226.687668	1111.658203	-576.539490	-318.932190	1103.015503	-652.245239	277.480286	856.694458	-353.115021	-204.652939	1019.595154	-544.505859	-33.986870	961.842529	576.091919	-28.744709	965.489441	579.025879	147.743881
-589.381714	66.975609	863.747009	-551.090271	-149.513626	866.913391	-638.101685	128.362885	484.665863	-629.469238	-169.351898	519.344482	-656.468140	168.100311	86.046219	-653.253418	-143.543411	80.397667	-634.637146	128.766571	1354.349854	-592.507080	-208.552811	1351.895142	-553.239014	-29.312952	1344.480957	-604.261353	-36.182030	1639.164307	-739.992981	225.472748	1112.937378	-575.755676	-320.761780	1103.072021	-657.181580	278.230835	857.130737	-352.587219	-206.120941	1019.783081	-544.774170	-35.353718	961.853271	576.370483	-29.160881	965.228027	579.717834	147.749008
-589.798340	65.615479	863.941772	-551.272095	-150.758667	866.825928	-637.658875	128.018402	484.852936	-629.767151	-170.224365	519.318054	-656.372192	168.128006	86.540092	-653.288452	-143.681915	80.389511	-634.764404	126.863739	1354.546875	-591.649109	-210.459320	1352.005493	-553.094727	-30.983696	1344.489868	-603.567139	-37.949158	1639.185181	-741.861694	224.029541	1114.021973	-574.911560	-322.449036	1103.143799	-661.962158	278.943695	857.625854	-351.989166	-207.515274	1019.803406	-545.043701	-36.746151	961.904541	576.047424	-28.819614	964.932861	579.084534	148.018448
-590.238403	64.355904	864.111206	-551.466309	-151.984055	866.750916	-637.262573	127.773315	485.170288	-630.177429	-171.078461	519.311829	-656.256165	168.173096	87.047226	-653.222229	-143.772003	80.430443	-634.915649	125.062958	1354.747192	-591.423096	-211.996460	1351.958130	-552.915833	-32.617138	1344.556274	-602.966614	-39.710495	1639.196045	-743.660950	222.559830	1115.055664	-573.980164	-324.300018	1103.243164	-666.490662	279.498871	858.221863	-351.321808	-208.794662	1019.838135	-545.327576	-38.061924	961.947388	576.289673	-29.061066	964.583069	579.704956	148.227005
-590.693298	63.231441	864.402039	-551.647583	-153.017075	866.656128	-636.906860	127.497078	485.450500	-630.535339	-171.786591	519.295532	-656.147949	168.164948	87.608719	-651.762695	-143.645508	80.559448	-635.102112	123.248047	1355.063477	-590.562317	-213.789215	1352.052979	-552.796509	-34.234009	1344.587646	-602.339233	-41.392288	1639.261230	-745.454346	221.050781	1116.057739	-573.013184	-325.960541	1103.350342	-670.850037	279.987915	858.867371	-350.635406	-209.894348	1019.977173	-545.606873	-39.271061	962.042786	576.784180	-29.282751	964.108582	580.344849	148.470200
-591.175903	62.144855	864.737610	-551.863342	-154.084183	866.592957	-636.383240	127.298439	485.831696	-630.891968	-172.466064	519.266846	-655.992004	168.189148	88.130569	-651.538025	-143.555328	80.529411	-635.325073	121.488678	1355.335083	-589.798218	-215.449356	1352.238403	-552.615845	-35.759155	1344.678833	-601.737549	-43.024048	1639.358887	-747.122620	219.476944	1117.032837	-571.951294	-327.365784	1103.419556	-675.012817	280.360840	859.584045	-349.894592	-210.939926	1020.121826	-545.919495	-40.487202	962.177307	576.293823	-29.543686	964.000916	580.609192	148.085831
-591.779236	61.133698	865.083313	-552.112183	-155.075760	866.550537	-635.905640	127.128067	486.142120	-631.275818	-173.073013	519.224670	-655.834045	168.291107	88.751472	-651.680969	-143.691620	80.501534	-635.529419	119.786957	1355.627319	-589.184570	-216.967575	1352.296265	-552.480286	-37.216751	1344.798706	-601.162231	-44.616619	1639.474854	-748.693848	217.856613	1118.005859	-570.865723	-328.829346	1103.548584	-678.709778	280.606445	860.479126	-349.223114	-211.884094	1020.153076	-546.289185	-41.609039	962.320801	576.227539	-29.575546	963.743347	580.730347	148.133896
-592.300781	60.181301	865.448669	-552.328735	-156.021561	866.502441	-635.436401	127.055962	486.608795	-631.735352	-173.720947	519.201111	-655.672363	168.431213	89.476425	-651.632446	-143.681854	80.489906	-635.816956	118.121681	1355.974487	-588.581360	-218.427704	1352.356812	-552.323853	-38.680363	1344.936646	-600.577515	-46.120312	1639.653564	-750.257568	216.211716	1118.964722	-569.642151	-330.321381	1103.694458	-682.341003	280.740326	861.328857	-348.455750	-212.654022	1020.340149	-546.615723	-42.698509	962.475830	575.800293	-29.566776	963.681152	580.824524	147.788223
-592.794678	59.264362	865.868164	-552.500122	-156.854385	866.498657	-634.741272	126.971420	487.037048	-632.105164	-174.260529	519.195435	-655.530640	168.569931	90.112389	-651.708679	-143.754425	80.448029	-636.083557	116.475014	1356.368286	-588.037842	-219.905914	1352.413208	-552.235657	-40.012253	1345.100952	-600.045166	-47.610355	1639.799072	-751.761047	214.621536	1119.853882	-568.481079	-331.532135	1103.780518	-685.623108	280.738983	862.241333	-347.580963	-213.332947	1020.557922	-546.915588	-43.715866	962.682556	576.217163	-29.929567	963.284729	581.153503	147.828445
-593.368286	58.430550	866.316589	-552.760986	-157.608246	866.471619	-634.112671	127.053268	487.525177	-632.332153	-174.675385	519.135925	-655.327026	168.778244	90.783279	-651.674194	-143.784256	80.398621	-636.422729	114.944260	1356.733276	-587.432556	-221.247116	1352.484253	-552.043945	-41.347118	1345.293701	-599.526367	-49.041237	1639.993530	-753.279236	213.053131	1120.786743	-567.210449	-332.879730	1103.924805	-688.768738	280.541168	863.053162	-346.713867	-213.889175	1020.881104	-547.274536	-44.672028	962.886047	576.114563	-30.066277	963.002747	581.234375	147.642029
-593.981750	57.625057	866.714783	-552.968018	-158.310593	866.445679	-633.642639	127.237854	488.009491	-632.678650	-175.135590	519.104492	-655.221375	168.988892	91.536201	-651.748657	-143.852051	80.421448	-636.735229	113.401428	1357.059570	-586.720032	-222.560333	1352.624756	-551.932678	-42.581429	1345.450928	-599.122681	-50.568352	1640.162598	-754.660156	211.382751	1121.564087	-565.895691	-334.011566	1104.094971	-691.562744	280.233185	863.905640	-345.825226	-214.343811	1021.217407	-547.622864	-45.552803	963.062012	575.814880	-30.081783	962.775879	581.149780	147.389740
-594.611084	56.834198	867.124268	-553.214905	-159.018051	866.436768	-632.939392	127.476166	488.458771	-632.981140	-175.586151	519.043884	-655.050232	169.285675	92.305534	-651.789978	-143.914551	80.427078	-637.066528	111.934914	1357.436523	-586.079712	-223.804672	1352.731934	-551.795288	-43.776733	1345.611816	-598.653931	-51.892303	1640.328613	-756.043335	209.729828	1122.448608	-564.641235	-335.182404	1104.218994	-694.289185	279.798309	864.729492	-344.914825	-214.783844	1021.514771	-547.990479	-46.427792	963.249512	575.735229	-30.133831	962.373962	580.485107	147.443924
-595.210693	56.155968	867.582825	-553.435425	-159.574982	866.428589	-632.039917	127.669006	488.920105	-633.330078	-176.068130	518.994141	-654.844910	169.558868	92.994263	-651.877747	-143.964752	80.419167	-637.399597	110.519714	1357.838257	-585.405396	-224.985535	1352.806396	-551.646484	-44.933342	1345.770142	-598.198547	-53.171135	1640.523560	-757.329834	208.089340	1123.201294	-563.338074	-336.258850	1104.319458	-696.569153	279.169220	865.588562	-344.034058	-214.918549	1021.869995	-548.359558	-47.197929	963.470947	575.667725	-30.558826	961.949707	580.693970	147.249802
-595.792419	55.490887	868.023926	-553.576538	-160.065887	866.425659	-631.080444	127.874123	489.316559	-633.658386	-176.483704	518.976624	-654.611633	169.921295	93.704941	-651.900696	-143.989655	80.383949	-637.716736	109.158417	1358.218262	-584.733948	-226.123505	1352.826294	-551.561096	-45.936790	1345.915039	-597.823608	-54.429604	1640.654419	-758.613220	206.491928	1123.991943	-562.029846	-337.213409	1104.465210	-698.641663	278.421417	866.367615	-343.082184	-215.143600	1022.237183	-548.674683	-47.908787	963.683716	575.353699	-30.865089	961.547607	580.552979	147.059860
-596.470703	54.830856	868.401855	-553.775085	-160.600754	866.423523	-630.124023	128.204483	489.777313	-633.999329	-176.905350	518.933411	-654.401550	170.305847	94.502289	-651.903809	-144.090744	80.384392	-638.031738	107.885094	1358.555176	-584.098389	-227.122543	1352.844849	-551.393860	-46.980213	1346.041016	-597.388855	-55.508274	1640.788208	-759.798401	204.931137	1124.702637	-560.700439	-338.210632	1104.517822	-700.339966	277.525299	867.135498	-342.233521	-215.111053	1022.622681	-549.044189	-48.602154	963.857239	575.265747	-30.707153	961.179626	580.170044	146.927124
-597.140991	54.385700	868.796326	-553.931519	-161.020660	866.383606	-629.569885	128.763306	490.216125	-634.299072	-177.262283	518.907654	-654.375366	170.708282	95.266121	-651.989136	-144.122498	80.363022	-638.371948	106.682762	1358.897827	-583.426880	-228.102737	1352.851685	-551.289612	-47.881474	1346.154419	-597.039734	-56.668732	1640.920654	-760.921387	203.358002	1125.276489	-559.435242	-338.990631	1104.558350	-701.852722	276.541809	867.792603	-341.328186	-215.127335	1022.741821	-549.400208	-49.154839	964.024292	574.912842	-30.820097	960.672974	579.780762	146.688019
-597.814026	53.896313	869.180969	-554.075684	-161.414917	866.349060	-628.707458	129.296432	490.616058	-634.555969	-177.612869	518.884033	-654.175781	171.125244	95.955261	-652.034668	-144.176971	80.373764	-638.674927	105.540741	1359.227783	-582.671875	-229.030533	1352.889282	-551.239563	-48.752213	1346.178467	-596.725342	-57.930412	1641.069092	-761.998169	201.849335	1125.823120	-558.071838	-339.807739	1104.614746	-703.056824	275.478973	868.457703	-340.350739	-214.904053	1023.354675	-549.751587	-49.706631	964.188477	574.378967	-31.220617	960.397156	579.319153	146.333496
-598.475098	53.405224	869.497253	-554.163269	-161.721054	866.308350	-627.759460	129.735168	490.955353	-634.805237	-177.963989	518.807434	-653.966064	171.520279	96.656715	-652.043091	-144.213730	80.364090	-638.984680	104.467995	1359.515381	-582.026489	-229.832565	1352.816895	-551.071716	-49.493805	1346.253418	-596.368408	-58.986572	1641.228149	-762.979126	200.409775	1126.294922	-556.798340	-340.528168	1104.593506	-704.024353	274.254211	868.976318	-339.540680	-214.846390	1023.342651	-550.070618	-50.180374	964.314392	573.975342	-31.531399	960.105835	578.868469	146.047211
-599.133789	53.054604	869.791138	-554.236145	-161.974884	866.234558	-626.815063	130.252060	491.335663	-635.035095	-178.232834	518.760315	-653.786987	171.872818	97.277519	-652.125061	-144.297836	80.352547	-639.331360	103.478256	1359.773071	-581.251587	-230.606079	1352.768188	-550.988281	-50.232452	1346.273926	-596.050537	-59.977077	1641.290405	-763.878723	198.936707	1126.718628	-555.445984	-341.176636	1104.584839	-704.728149	273.018219	869.460571	-338.655609	-214.533493	1023.818420	-550.387390	-50.563732	964.414368	573.701172	-31.798222	959.861023	578.576660	145.791794
-599.774902	52.613255	870.011108	-554.265869	-162.215454	866.165710	-625.932495	130.790039	491.618225	-635.309570	-178.578339	518.705322	-653.682373	172.161163	97.923187	-652.148621	-144.350555	80.296638	-639.695801	102.545845	1359.987671	-580.536926	-231.263870	1352.675049	-550.931519	-50.835197	1346.274902	-595.749390	-60.944199	1641.336914	-764.690002	197.528320	1126.918823	-554.166443	-341.709106	1104.492310	-705.180237	271.709076	869.874634	-337.744019	-214.244461	1024.045898	-550.666687	-50.943726	964.476196	573.592468	-32.068764	959.723877	578.454468	145.477386
-600.391357	52.360531	870.263672	-554.269165	-162.367096	866.080139	-625.003174	131.353928	491.898590	-635.458801	-178.786209	518.633057	-653.634583	172.449356	98.474876	-652.120056	-144.441574	80.284340	-640.058044	101.739914	1360.208008	-579.885742	-231.902222	1352.575806	-550.869629	-51.380184	1346.259399	-595.436768	-61.840351	1641.356323	-765.438538	196.146652	1127.134521	-552.888000	-342.166199	1104.359619	-705.434387	270.372833	870.189392	-336.770813	-213.826157	1024.168335	-550.939026	-51.212379	964.552063	573.644165	-32.322800	959.706726	578.471130	145.229965
-601.035950	52.139767	870.480042	-554.232666	-162.496277	865.978760	-624.002930	131.854294	492.130585	-635.743042	-179.070663	518.620911	-653.763916	172.634018	98.896790	-652.183960	-144.469437	80.268700	-640.394592	100.975975	1360.318359	-579.258240	-232.417130	1352.399536	-550.851440	-51.860561	1346.195923	-595.123657	-62.636795	1641.382690	-766.069214	194.854752	1127.216187	-551.587708	-342.554962	1104.288696	-705.363037	268.901764	870.408997	-336.008423	-213.439423	1024.435303	-551.203979	-51.435959	964.600769	573.768494	-32.626331	959.812561	578.580322	144.962662
-601.625305	51.947624	870.639282	-554.195129	-162.596268	865.860474	-623.137817	132.449707	492.299927	-635.999756	-179.362885	518.606384	-653.976379	172.706192	99.322830	-652.193909	-144.518112	80.225182	-640.765808	100.315254	1360.421265	-578.629333	-232.894028	1352.205811	-550.792114	-52.286144	1346.142944	-594.836548	-63.378880	1641.360474	-766.644470	193.609146	1127.262329	-550.406738	-342.767914	1104.073364	-705.097473	267.450775	870.559387	-335.260956	-212.964951	1024.334351	-551.445740	-51.620136	964.613281	574.002563	-32.888809	960.001465	578.805298	144.718948
-602.217285	51.714394	870.748962	-554.152100	-162.676682	865.760925	-622.027283	132.942673	492.391876	-636.248047	-179.573486	518.599304	-654.263245	172.734100	99.685890	-652.194763	-144.592834	80.221283	-641.176819	99.734291	1360.526001	-578.074890	-233.276031	1352.019165	-550.760742	-52.576771	1346.085327	-594.474792	-63.920692	1641.282593	-767.066467	192.446014	1127.167603	-549.247253	-343.134399	1103.991089	-704.548340	265.920898	870.612061	-334.597900	-212.292099	1024.501953	-551.683655	-51.781551	964.608521	574.278748	-33.146194	960.301453	579.051758	144.392273
-602.754150	51.706470	870.859009	-554.027161	-162.608582	865.602539	-620.879700	133.416321	492.504639	-636.493958	-179.791214	518.572021	-654.477905	172.748474	99.979683	-652.218811	-144.643524	80.191833	-641.611023	99.210991	1360.554565	-577.550720	-233.528900	1351.783936	-550.731384	-52.806095	1346.007080	-594.181458	-64.530022	1641.213989	-767.444824	191.357452	1127.000732	-548.070984	-343.309021	1103.796753	-703.793457	264.344360	870.528381	-333.827484	-211.831863	1024.361450	-551.866943	-51.783714	964.579346	574.657715	-33.384911	960.611389	579.379700	144.110779
-603.242065	51.790318	870.949829	-553.853821	-162.488571	865.449951	-619.796692	133.828140	492.582825	-636.672180	-179.909821	518.513977	-654.766052	172.659546	100.203865	-652.224548	-144.681259	80.165260	-642.016541	98.823723	1360.540894	-576.984192	-233.720947	1351.528320	-550.731201	-52.937202	1345.865845	-593.932434	-65.153854	1641.173706	-767.697510	190.368515	1126.739014	-547.012207	-343.268036	1103.513184	-702.812927	262.828857	870.430542	-333.103058	-211.183853	1024.302368	-552.005676	-51.704380	964.544189	575.055786	-33.551083	960.934448	579.702148	143.916153
-603.712524	51.835606	870.945557	-553.643005	-162.339783	865.271057	-618.794373	134.184769	492.613770	-636.842468	-180.045471	518.453186	-654.996277	172.570175	100.347656	-652.210938	-144.704742	80.114120	-642.531433	98.540695	1360.428833	-576.452759	-233.813782	1351.229980	-550.763672	-53.018887	1345.695801	-593.624390	-65.554367	1641.060913	-767.897766	189.495071	1126.356445	-545.932678	-343.230011	1103.250732	-701.650146	261.296112	870.215088	-332.417480	-210.435333	1024.338867	-552.128235	-51.597916	964.450256	575.506470	-33.754456	961.244751	580.050842	143.719238
-604.019653	51.938961	870.881714	-553.357971	-162.097672	865.079163	-617.966309	134.469162	492.614044	-636.974121	-180.080811	518.404846	-655.248169	172.436798	100.395538	-652.171692	-144.730499	80.069580	-642.990417	98.356255	1360.291870	-576.048828	-233.798157	1350.835327	-550.794006	-52.984325	1345.497070	-593.325989	-65.857910	1640.958862	-767.963013	188.702682	1125.829956	-544.931274	-343.018463	1102.866699	-700.219238	259.772614	869.902161	-331.712189	-209.641724	1024.196655	-552.137573	-51.406570	964.321228	575.929504	-33.941490	961.529907	580.357544	143.552277
-604.267639	52.214565	870.810791	-552.986816	-161.820801	864.898132	-617.367310	134.676514	492.577087	-637.128113	-180.061508	518.336731	-655.560364	172.247162	100.385254	-652.201050	-144.802856	80.055069	-643.423889	98.275879	1360.114380	-575.666138	-233.719559	1350.475586	-550.851685	-52.854614	1345.254639	-593.020569	-66.057846	1640.822754	-767.958191	188.043259	1125.287109	-543.953613	-342.912170	1102.630737	-698.970398	258.141998	869.383057	-331.064056	-208.846298	1023.989502	-552.097168	-51.108318	964.200195	576.318237	-33.988960	961.772400	580.479004	143.598618
-604.444824	52.597569	870.730591	-552.632813	-161.498154	864.705811	-617.175720	134.819839	492.461029	-637.359680	-180.082214	518.326355	-655.979187	172.047302	100.281235	-652.212158	-144.879791	80.021996	-643.851379	98.264626	1359.924683	-575.318176	-233.557983	1350.096436	-550.919434	-52.646103	1345.053711	-592.659546	-66.065430	1640.734497	-767.803833	187.451385	1124.589233	-543.036743	-342.598083	1102.217163	-697.194153	256.686737	868.931335	-330.462494	-207.918762	1023.736938	-552.018616	-50.743607	964.066223	576.605469	-34.115788	961.996399	580.634705	143.540268
-604.577454	53.060356	870.680115	-552.395203	-161.827621	864.499573	-617.283325	134.857056	492.317566	-637.758423	-180.174210	518.464172	-656.419006	171.773056	100.029121	-652.284607	-144.888901	80.025955	-644.230530	98.369919	1359.712280	-575.057861	-233.312698	1349.687866	-551.022522	-52.389679	1344.865234	-592.421265	-66.222191	1640.659546	-767.551941	186.988953	1123.846436	-542.193115	-342.169769	1101.905151	-694.770020	255.269577	868.598572	-329.848755	-207.161057	1023.418762	-551.948608	-50.710365	963.934326	576.866333	-34.175842	962.204529	580.657959	143.588837
-604.520386	53.514206	870.580872	-551.920776	-161.314392	864.301758	-617.578003	134.804764	492.133057	-637.923340	-179.982941	518.450989	-656.772217	171.470352	99.698997	-652.252686	-144.924423	79.994125	-644.525391	98.508133	1359.516357	-574.829773	-232.983459	1349.318359	-551.175964	-52.034859	1344.706055	-592.053467	-66.131485	1640.604980	-767.216553	186.668854	1123.117554	-541.359009	-341.640015	1101.524902	-692.620850	253.819336	868.119019	-329.251404	-206.150284	1023.332153	-551.699280	-50.222618	963.790161	576.950684	-34.327152	962.419067	580.722717	143.389908
-604.404236	54.013260	870.436523	-551.487549	-160.814728	864.159912	-617.917114	134.576111	491.902191	-638.116089	-179.774933	518.476990	-657.083496	171.186890	99.242393	-652.208374	-144.922852	79.959663	-644.938904	98.780922	1359.251709	-574.686646	-232.609238	1348.938232	-551.354553	-51.622124	1344.538452	-591.773743	-66.165771	1640.545776	-766.812134	186.481018	1122.411255	-540.598328	-341.053986	1101.187988	-690.360107	252.477921	867.611511	-328.658142	-205.196259	1023.105286	-551.436401	-49.685966	963.648865	577.291626	-34.363220	962.482056	580.971436	143.152893
-604.144043	54.591427	870.240234	-550.989685	-160.152466	864.005249	-619.000305	134.406265	491.638336	-638.280640	-179.574585	518.498108	-657.552429	170.894730	98.747009	-652.137329	-144.887680	79.910568	-645.372070	99.172585	1358.997070	-574.645874	-232.201080	1348.553345	-551.552246	-51.174603	1344.338379	-591.406006	-66.132103	1640.401001	-766.340698	186.505981	1121.600586	-539.860657	-340.436798	1100.789551	-687.834717	251.098083	867.055969	-328.009644	-204.191299	1022.982361	-551.076233	-49.021046	963.476807	577.442932	-34.463726	962.537598	581.082397	142.886139
-603.865295	55.172119	870.062683	-550.555847	-159.567459	863.890381	-619.736206	133.974258	491.240112	-638.484375	-179.276810	518.496216	-657.929138	170.605530	98.111443	-652.065857	-144.912079	79.892494	-645.795288	99.588348	1358.705566	-574.696472	-231.726532	1348.108398	-551.791016	-50.672520	1344.143433	-591.039063	-65.841347	1640.266968	-765.733521	186.549377	1120.750244	-539.153931	-339.660736	1100.427612	-685.212524	249.812943	866.515625	-327.372498	-203.082443	1022.945068	-550.724670	-48.391994	963.330139	577.504883	-34.619835	962.548340	581.028564	142.726196
-603.417542	55.742649	869.840698	-549.967590	-158.859772	863.743469	-620.555176	133.464233	490.777069	-638.596619	-178.899689	518.508301	-658.307922	170.278595	97.380188	-652.012939	-144.910172	79.840332	-646.194580	100.126961	1358.411621	-574.757629	-231.141129	1347.623901	-552.051392	-50.018070	1343.901978	-590.666016	-65.629951	1640.140869	-765.049805	186.788834	1119.806152	-538.373718	-338.857574	1100.075806	-682.482971	248.687866	865.919006	-326.556641	-202.120987	1023.011108	-550.234680	-47.706570	963.151489	577.171875	-34.917625	962.629456	580.695801	142.576233
-602.915405	56.442223	869.606079	-549.409973	-158.133224	863.662598	-621.573792	132.923553	490.323212	-638.623535	-178.421387	518.502869	-658.701172	169.967773	96.540802	-651.926392	-144.886002	79.828598	-646.612061	100.805077	1358.029175	-574.817688	-230.420654	1347.179688	-552.255005	-49.350666	1343.652466	-590.230835	-65.359665	1639.960938	-764.346069	187.101974	1118.913940	-537.621765	-338.020264	1099.748657	-680.195618	247.446594	865.116272	-325.736206	-200.934952	1023.378052	-549.740967	-46.926369	963.000977	576.965271	-35.100334	962.669067	580.347229	142.444901
-602.344788	57.074703	869.369019	-548.818298	-157.402435	863.593018	-622.614746	132.341354	489.810211	-638.713989	-177.997559	518.582825	-658.938477	169.660995	95.757469	-651.870911	-144.869659	79.837486	-646.963623	101.572899	1357.745239	-574.950867	-229.562286	1346.716553	-552.464050	-48.539528	1343.418945	-589.766907	-65.099419	1639.761597	-763.471069	187.515244	1118.011353	-536.805603	-337.028870	1099.414917	-677.243042	246.466339	864.538208	-324.669464	-199.821701	1024.148804	-549.191162	-46.173058	962.853333	576.943848	-35.158318	962.675903	580.020996	142.342789
-601.701660	57.738644	869.049744	-548.204407	-156.664185	863.535461	-623.585388	131.697144	489.269104	-638.713379	-177.510544	518.671570	-659.072510	169.382568	94.864578	-651.830383	-144.855286	79.860268	-647.305969	102.479027	1357.409180	-575.261963	-228.621429	1346.173706	-552.653442	-47.659618	1343.218384	-589.284790	-64.707687	1639.585938	-762.209961	187.699051	1116.664795	-535.869873	-336.055908	1099.108154	-673.334595	245.699127	864.333801	-323.387085	-198.804031	1025.423828	-548.615051	-45.369869	962.674988	576.958740	-35.134705	962.655457	579.678406	142.321701
-601.016113	58.466259	868.658264	-547.535034	-155.895142	863.495361	-624.716736	131.181061	488.762177	-638.620850	-177.007263	518.739990	-659.119507	169.195251	94.013100	-651.718018	-144.841171	79.887604	-647.723633	103.526283	1357.144531	-575.521851	-227.637299	1345.644531	-552.868713	-46.619904	1343.001099	-588.780823	-64.271454	1639.413574	-761.231445	188.522842	1115.859985	-534.975708	-334.981079	1098.845825	-669.998657	244.920807	863.910400	-321.840790	-197.685013	1027.327515	-547.995789	-44.479500	962.468872	576.756409	-35.024494	962.662231	578.966553	142.666092
-600.554749	59.400654	868.347839	-547.521973	-155.592499	863.502869	-625.951843	130.727432	488.320770	-638.764709	-176.741150	518.899780	-659.133972	168.956543	93.116165	-651.704346	-144.728958	79.910202	-647.795715	104.548042	1356.831909	-575.862915	-226.482773	1345.087646	-553.035034	-45.568615	1342.791626	-588.273926	-63.794117	1639.233398	-760.169861	189.340927	1114.909546	-533.887329	-334.172852	1098.713501	-666.756104	244.219986	863.469849	-320.192474	-196.417526	1030.249634	-547.777344	-43.790363	962.319458	576.684875	-35.185108	962.689575	578.758301	142.452515
-599.669617	60.139202	867.899780	-546.391113	-154.303650	863.305603	-627.011475	130.349899	487.805603	-638.329468	-175.868164	518.888489	-658.869202	168.689301	92.237442	-651.467285	-144.643250	79.875381	-648.143250	105.861877	1356.536865	-576.109741	-225.218796	1344.525024	-553.201477	-44.357101	1342.508423	-587.815613	-63.219204	1639.005859	-758.970032	190.222275	1114.015015	-532.625000	-333.203247	1098.546387	-663.322632	243.707321	863.152222	-318.175995	-195.241135	1034.302612	-546.850891	-42.643379	962.012939	576.606323	-35.419746	962.719604	578.612061	142.055359
-598.796692	60.967808	867.446777	-545.118774	-152.903992	863.132324	-628.198608	130.080856	487.327545	-637.717651	-174.904388	518.886047	-658.654846	168.419540	91.294899	-651.263062	-144.553833	79.827431	-648.296570	107.115044	1356.288330	-576.318054	-223.865891	1343.976563	-553.358032	-43.082565	1342.238403	-587.352234	-62.528893	1638.744873	-757.822937	191.468018	1113.257813	-531.318176	-332.201904	1098.414795	-659.879089	243.241928	862.926025	-316.109894	-193.809402	1039.511841	-545.894043	-41.371944	961.723755	576.452759	-35.590057	962.757446	578.286072	141.868225
-598.253967	61.991333	866.993286	-544.843689	-151.695221	863.134827	-629.378052	129.899185	486.901154	-637.488098	-174.270248	518.930908	-658.526184	168.123169	90.456978	-651.248169	-144.443146	79.830322	-648.396179	108.476181	1356.031372	-576.596375	-222.452271	1343.450562	-553.427551	-41.726688	1341.975952	-586.921997	-61.787701	1638.460327	-756.574341	192.757919	1112.457520	-530.052734	-331.830017	1098.484009	-656.450439	242.864838	862.707092	-313.948578	-192.357162	1046.020630	-545.539429	-40.092384	961.505005	576.318787	-35.721588	962.787170	578.003418	141.721344
-597.653809	63.252335	866.514221	-544.231018	-151.272659	862.873474	-630.429688	129.739090	486.405457	-637.220642	-173.628021	519.094482	-658.464294	167.789581	89.678574	-651.173706	-144.322220	79.881927	-648.434387	109.899300	1355.815430	-576.774170	-220.998459	1342.988770	-553.497864	-40.313587	1341.711304	-586.479004	-60.925503	1638.141479	-755.318787	194.192078	1111.830322	-528.444336	-330.787628	1098.692993	-652.916138	242.650421	862.609131	-311.917511	-190.551010	1054.023682	-544.948120	-39.173557	961.135010	576.166565	-35.831711	962.801941	577.725952	141.591156
-596.917114	64.220947	866.059082	-543.536011	-149.810059	862.970764	-631.451721	129.686813	485.950287	-636.656860	-172.778519	519.090271	-658.394653	167.533569	88.824493	-651.050354	-144.204559	79.897690	-648.357544	111.369308	1355.685547	-577.021057	-219.417709	1342.599731	-553.493042	-38.868759	1341.464844	-586.006897	-60.015621	1637.775269	-753.938538	195.666870	1111.170532	-526.648376	-329.827759	1099.135864	-649.557861	242.540985	862.544189	-309.955627	-188.673935	1063.581665	-544.378906	-37.739918	960.984314	576.021912	-35.933723	962.806946	577.465271	141.528824
-596.400330	65.343948	865.568237	-543.064392	-148.548523	863.052551	-633.243958	129.926300	485.652802	-636.068665	-171.928894	519.107605	-658.598877	167.241852	88.142273	-651.008118	-144.125870	79.923866	-648.187378	112.871735	1355.564941	-577.278320	-217.898972	1342.351440	-553.418518	-37.404957	1341.256470	-585.571289	-59.006973	1637.411865	-752.514832	197.289902	1110.671631	-524.635071	-328.718140	1099.788696	-645.922729	242.619370	862.798645	-308.141083	-186.687912	1074.625244	-543.969299	-36.312786	960.789856	575.889893	-35.981403	962.786194	577.229370	141.440948
-595.937805	66.631050	865.227600	-542.560303	-147.287201	863.003723	-633.911194	129.897705	485.158600	-635.643433	-171.183716	519.232056	-658.570251	166.978806	87.385162	-650.935791	-144.007797	79.973228	-647.874023	114.453110	1355.492432	-577.528259	-216.239059	1342.239136	-553.293518	-35.877117	1341.031494	-585.103088	-57.930359	1637.077393	-751.165344	199.240219	1110.407593	-522.324463	-327.558777	1100.660645	-642.284668	242.842865	863.165833	-306.535522	-184.641251	1087.110107	-543.549683	-34.918621	960.605469	575.722473	-35.998222	962.731750	576.995422	141.427597
-595.635437	67.998016	864.925537	-542.092407	-145.941910	862.991150	-634.799316	130.007233	484.815430	-635.026306	-170.271652	519.281372	-658.528381	166.836945	86.722984	-650.910522	-143.941284	79.980789	-647.445618	116.062881	1355.485229	-577.966370	-214.579651	1342.160522	-553.169861	-34.351376	1340.838013	-584.632813	-56.823505	1636.766113	-749.621338	201.001205	1109.974854	-519.654663	-326.283936	1101.679443	-638.573547	243.186996	863.649963	-305.226044	-182.327942	1100.928345	-543.223267	-33.427349	960.456055	575.589783	-36.012875	962.661377	576.814209	141.353638
[truncated: 40 more columns]
